# Supplementary material for: Physicochemical Properties, Equilibrium Adsorption Performance, Manufacturability, and Stability of TIFSIX-3-Ni for Direct Air Capture of CO2
Source: Energy Fuels. 2024 Jun 18;38(13):11947–65. doi: 10.1021/acs.energyfuels.4c01368 (PMC11228916; doi:10.1021/acs.energyfuels.4c01368)
Supplement: Supplementary file 2 — ef4c01368_si_002.zip [file ef4c01368_si_002.zip]

Archive with 216 entries (186 files):
- tifsix si raw files/
- tifsix si raw files/cycling data/
- tifsix si raw files/cycling data/50 cycles.csv
- tifsix si raw files/cycling data/humidity data logger  50 cycles.xlsx
- tifsix si raw files/cycling data/long cycle post-cycling.csv
- tifsix si raw files/cycling data/long cycle pre-cycling.csv
- tifsix si raw files/DSC/
- tifsix si raw files/DSC/alpha-alumina-heatcapacity.txt
- tifsix si raw files/DSC/heatflowcurves.txt
- tifsix si raw files/DSC/tifsix-batch5-heatcapacity.txt
- tifsix si raw files/isotherms/
- tifsix si raw files/isotherms/afterH2O/
- tifsix si raw files/isotherms/afterH2OandO2/
- tifsix si raw files/isotherms/afterH2OandO2/CO2-25C-batch3-after6months.aif
- tifsix si raw files/isotherms/afterH2OandO2/CO2-25C-batch3-after6months.XLS
- tifsix si raw files/isotherms/afterH2OandO2/CO2-25C-batch3-after75RH.aif
- tifsix si raw files/isotherms/afterH2OandO2/CO2-25C-batch3-after75RH.XLS
- tifsix si raw files/isotherms/afterH2OandO2/CO2-25C-batch3-after90RH.aif
- tifsix si raw files/isotherms/afterH2OandO2/CO2-25C-batch3-after90RH.XLS
- tifsix si raw files/isotherms/afterH2OandO2/CO2-25C-batch3.aif
- tifsix si raw files/isotherms/afterH2OandO2/CO2-25C-batch3.XLS
- tifsix si raw files/isotherms/afterH2OandO2/N2-77K-batch3-after6months.aif
- tifsix si raw files/isotherms/afterH2OandO2/N2-77K-batch3-after6months.XLS
- tifsix si raw files/isotherms/afterH2OandO2/N2-77K-batch3-after75RH.aif
- tifsix si raw files/isotherms/afterH2OandO2/N2-77K-batch3-after75RH.XLS
- tifsix si raw files/isotherms/afterH2OandO2/N2-77K-batch3-after90RH.aif
- tifsix si raw files/isotherms/afterH2OandO2/N2-77K-batch3-after90RH.XLS
- tifsix si raw files/isotherms/afterH2OandO2/N2-77K-batch3.aif
- tifsix si raw files/isotherms/afterH2OandO2/N2-77K-batch3.XLS
- tifsix si raw files/isotherms/afterH2O/CO2-25C-batch5-after15RH.aif
- tifsix si raw files/isotherms/afterH2O/CO2-25C-batch5-after15RH.XLS
- tifsix si raw files/isotherms/afterH2O/CO2-25C-batch5-after48RH.aif
- tifsix si raw files/isotherms/afterH2O/CO2-25C-batch5-after48RH.XLS
- tifsix si raw files/isotherms/afterH2O/CO2-25C-batch5-after77RH.aif
- tifsix si raw files/isotherms/afterH2O/CO2-25C-batch5-after77RH.XLS
- tifsix si raw files/isotherms/afterH2O/CO2-25C-batch5.aif
- tifsix si raw files/isotherms/afterH2O/CO2-25C-batch5.XLS
- tifsix si raw files/isotherms/afterH2O/H2O-15RH-batch5.aif
- tifsix si raw files/isotherms/afterH2O/H2O-15RH-batch5.XLS
- tifsix si raw files/isotherms/afterH2O/H2O-48RH-batch5.aif
- tifsix si raw files/isotherms/afterH2O/H2O-48RH-batch5.XLS
- tifsix si raw files/isotherms/afterH2O/H2O-77RH-batch5.aif
- tifsix si raw files/isotherms/afterH2O/H2O-77RH-batch5.XLS
- tifsix si raw files/isotherms/afterH2O/N2-77K-batch5-after15RH.aif
- tifsix si raw files/isotherms/afterH2O/N2-77K-batch5-after15RH.XLS
- tifsix si raw files/isotherms/afterH2O/N2-77K-batch5-after48RH.aif
- tifsix si raw files/isotherms/afterH2O/N2-77K-batch5-after48RH.XLS
- tifsix si raw files/isotherms/afterH2O/N2-77K-batch5-after77RH.aif
- tifsix si raw files/isotherms/afterH2O/N2-77K-batch5-after77RH.XLS
- tifsix si raw files/isotherms/afterH2O/N2-77K-batch5.aif
- tifsix si raw files/isotherms/afterH2O/N2-77K-batch5.XLS
- tifsix si raw files/isotherms/batch comparison/
- tifsix si raw files/isotherms/batch comparison/CO2-25C-batch1.aif
- tifsix si raw files/isotherms/batch comparison/CO2-25C-batch1.XLS
- tifsix si raw files/isotherms/batch comparison/CO2-25C-batch2.aif
- tifsix si raw files/isotherms/batch comparison/CO2-25C-batch2.XLS
- tifsix si raw files/isotherms/batch comparison/CO2-25C-batch3.aif
- tifsix si raw files/isotherms/batch comparison/CO2-25C-batch3.XLS
- tifsix si raw files/isotherms/batch comparison/CO2-25C-batch4.aif
- tifsix si raw files/isotherms/batch comparison/CO2-25C-batch4.XLS
- tifsix si raw files/isotherms/batch comparison/CO2-25C-batch5.aif
- tifsix si raw files/isotherms/batch comparison/CO2-25C-batch5.XLS
- tifsix si raw files/isotherms/batch comparison/N2-77K-batch1.aif
- tifsix si raw files/isotherms/batch comparison/N2-77K-batch1.XLS
- tifsix si raw files/isotherms/batch comparison/N2-77K-batch2.aif
- tifsix si raw files/isotherms/batch comparison/N2-77K-batch2.XLS
- tifsix si raw files/isotherms/batch comparison/N2-77K-batch3.aif
- tifsix si raw files/isotherms/batch comparison/N2-77K-batch3.XLS
- tifsix si raw files/isotherms/batch comparison/N2-77K-batch4.aif
- tifsix si raw files/isotherms/batch comparison/N2-77K-batch4.XLS
- tifsix si raw files/isotherms/batch comparison/N2-77K-batch5.aif
- tifsix si raw files/isotherms/batch comparison/N2-77K-batch5.XLS
- tifsix si raw files/isotherms/cycling/
- tifsix si raw files/isotherms/cycling/CO2-25C-batch5-pellet20mg.aif
- tifsix si raw files/isotherms/cycling/CO2-25C-batch5-pellet20mg.XLS
- tifsix si raw files/isotherms/cycling/CO2-25C-batch5-pelletaftercycling.aif
- tifsix si raw files/isotherms/cycling/CO2-25C-batch5-pelletaftercycling.XLS
- tifsix si raw files/isotherms/cycling/N2-77K-batch5-pellet20mg.aif
- tifsix si raw files/isotherms/cycling/N2-77K-batch5-pellet20mg.XLS
- tifsix si raw files/isotherms/cycling/N2-77K-batch5-pelletaftercycling.aif
- tifsix si raw files/isotherms/cycling/N2-77K-batch5-pelletaftercycling.XLS
- tifsix si raw files/isotherms/equilibrium check/
- tifsix si raw files/isotherms/equilibrium check/CO2-35C-batch1-60s.aif
- tifsix si raw files/isotherms/equilibrium check/CO2-35C-batch1-60s.XLS
- tifsix si raw files/isotherms/equilibrium check/CO2-35C-batch1-90s.aif
- tifsix si raw files/isotherms/equilibrium check/CO2-35C-batch1-90s.XLS
- tifsix si raw files/isotherms/isotherms for fitting/
- tifsix si raw files/isotherms/isotherms for fitting/Ar-25C-batch5.aif
- tifsix si raw files/isotherms/isotherms for fitting/Ar-25C-batch5.XLS
- tifsix si raw files/isotherms/isotherms for fitting/CO2-120C-batch5.aif
- tifsix si raw files/isotherms/isotherms for fitting/CO2-120C-batch5.XLS
- tifsix si raw files/isotherms/isotherms for fitting/CO2-15C-batch5.aif
- tifsix si raw files/isotherms/isotherms for fitting/CO2-15C-batch5.XLS
- tifsix si raw files/isotherms/isotherms for fitting/CO2-25C-batch5.aif
- tifsix si raw files/isotherms/isotherms for fitting/CO2-25C-batch5.XLS
- tifsix si raw files/isotherms/isotherms for fitting/CO2-35C-batch5.aif
- tifsix si raw files/isotherms/isotherms for fitting/CO2-35C-batch5.XLS
- tifsix si raw files/isotherms/isotherms for fitting/CO2-60C-batch5.aif
- tifsix si raw files/isotherms/isotherms for fitting/CO2-60C-batch5.XLS
- tifsix si raw files/isotherms/isotherms for fitting/CO2-70C-batch5.aif
- tifsix si raw files/isotherms/isotherms for fitting/CO2-70C-batch5.XLS
- tifsix si raw files/isotherms/isotherms for fitting/CO2-80C-batch5.aif
- tifsix si raw files/isotherms/isotherms for fitting/CO2-80C-batch5.XLS
- tifsix si raw files/isotherms/isotherms for fitting/H2O-15C-batch1.aif
- tifsix si raw files/isotherms/isotherms for fitting/H2O-15C-batch1.XLS
- tifsix si raw files/isotherms/isotherms for fitting/H2O-25C-batch1.aif
- tifsix si raw files/isotherms/isotherms for fitting/H2O-25C-batch1.XLS
- tifsix si raw files/isotherms/isotherms for fitting/H2O-35C-batch1.aif
- tifsix si raw files/isotherms/isotherms for fitting/H2O-35C-batch1.XLS
- tifsix si raw files/isotherms/isotherms for fitting/N2-15C-batch5.aif
- tifsix si raw files/isotherms/isotherms for fitting/N2-15C-batch5.XLS
- tifsix si raw files/isotherms/isotherms for fitting/N2-25C-batch5.aif
- tifsix si raw files/isotherms/isotherms for fitting/N2-25C-batch5.XLS
- tifsix si raw files/isotherms/isotherms for fitting/N2-35C-batch5.aif
- tifsix si raw files/isotherms/isotherms for fitting/N2-35C-batch5.XLS
- tifsix si raw files/isotherms/isotherms for fitting/O2-25C-batch5.aif
- tifsix si raw files/isotherms/isotherms for fitting/O2-25C-batch5.XLS
- tifsix si raw files/isotherms/pellets/
- tifsix si raw files/isotherms/pellets/CO2-0C-batch5-groundpowder.aif
- tifsix si raw files/isotherms/pellets/CO2-0C-batch5-groundpowder.XLS
- tifsix si raw files/isotherms/pellets/CO2-0C-batch5-pellet.aif
- tifsix si raw files/isotherms/pellets/CO2-0C-batch5-pellet.XLS
- tifsix si raw files/isotherms/pellets/CO2-0C-batch5-powder.aif
- tifsix si raw files/isotherms/pellets/CO2-0C-batch5-powder.XLS
- tifsix si raw files/isotherms/pellets/CO2-25C-batch5-groundpowder.aif
- tifsix si raw files/isotherms/pellets/CO2-25C-batch5-groundpowder.XLS
- tifsix si raw files/isotherms/pellets/CO2-25C-batch5-pellet.aif
- tifsix si raw files/isotherms/pellets/CO2-25C-batch5-pellet.XLS
- tifsix si raw files/isotherms/pellets/CO2-25C-batch5-powder.aif
- tifsix si raw files/isotherms/pellets/CO2-25C-batch5-powder.XLS
- tifsix si raw files/isotherms/pellets/N2-77K-batch5-groundpowder.aif
- tifsix si raw files/isotherms/pellets/N2-77K-batch5-groundpowder.XLS
- tifsix si raw files/isotherms/pellets/N2-77K-batch5-pellet.aif
- tifsix si raw files/isotherms/pellets/N2-77K-batch5-pellet.XLS
- tifsix si raw files/isotherms/pellets/N2-77K-batch5-powder.aif
- tifsix si raw files/isotherms/pellets/N2-77K-batch5-powder.XLS
- tifsix si raw files/MIP/
- tifsix si raw files/MIP/Batch 5 pellet.XLS
- tifsix si raw files/TGA thermal decomposition/
- tifsix si raw files/TGA thermal decomposition/Batch 1.csv
- tifsix si raw files/TGA thermal decomposition/Batch 2.csv
- tifsix si raw files/TGA thermal decomposition/Batch 3.csv
- tifsix si raw files/TGA thermal decomposition/Batch 4.csv
- tifsix si raw files/TGA thermal decomposition/Batch 5 precursor.csv
- tifsix si raw files/TGA thermal decomposition/Batch 5.csv
- tifsix si raw files/XPS/
- tifsix si raw files/XPS/Batch 5/
- tifsix si raw files/XPS/Batch 5 after air 6 months/
- tifsix si raw files/XPS/Batch 5 after air 6 months/Group/
- tifsix si raw files/XPS/Batch 5 after air 6 months/Group/C1s Scan.VGD
- tifsix si raw files/XPS/Batch 5 after air 6 months/Group/F1s Scan.VGD
- tifsix si raw files/XPS/Batch 5 after air 6 months/Group/N1s Scan.VGD
- tifsix si raw files/XPS/Batch 5 after air 6 months/Group/Ni2p Scan.VGD
- tifsix si raw files/XPS/Batch 5 after air 6 months/Group/O1s Scan.VGD
- tifsix si raw files/XPS/Batch 5 after air 6 months/Group/Ti2p Scan.VGD
- tifsix si raw files/XPS/Batch 5 after air 6 months/Group/XPS Survey.VGD
- tifsix si raw files/XPS/Batch 5 after H2O 77RH/
- tifsix si raw files/XPS/Batch 5 after H2O 77RH/Group/
- tifsix si raw files/XPS/Batch 5 after H2O 77RH/Group/C1s Scan.VGD
- tifsix si raw files/XPS/Batch 5 after H2O 77RH/Group/F1s Scan.VGD
- tifsix si raw files/XPS/Batch 5 after H2O 77RH/Group/N1s Scan.VGD
- tifsix si raw files/XPS/Batch 5 after H2O 77RH/Group/Ni2p Scan.VGD
- tifsix si raw files/XPS/Batch 5 after H2O 77RH/Group/O1s Scan.VGD
- tifsix si raw files/XPS/Batch 5 after H2O 77RH/Group/Ti2p Scan.VGD
- tifsix si raw files/XPS/Batch 5 after H2O 77RH/Group/XPS Survey.VGD
- tifsix si raw files/XPS/Batch 5/Group/
- tifsix si raw files/XRD/
- tifsix si raw files/XRD/after H2O/
- tifsix si raw files/XRD/after H2O and O2/
- tifsix si raw files/XRD/after H2O and O2/batch3-75RH-afterdegas.txt
- tifsix si raw files/XRD/after H2O and O2/batch3-75RH-beforedegas.txt
- tifsix si raw files/XRD/after H2O and O2/batch3-90RH-afterdegas.txt
- tifsix si raw files/XRD/after H2O and O2/batch3-90RH-beforedegas.txt
- tifsix si raw files/XRD/after H2O and O2/batch3-air6months-afterdegas.txt
- tifsix si raw files/XRD/after H2O and O2/batch3-air6months-beforedegas.txt
- tifsix si raw files/XRD/after H2O and O2/TIFSIX-3-Ni-batch 3.csv
- tifsix si raw files/XRD/after H2O/batch5-15RH-abeforedegas.xy
- tifsix si raw files/XRD/after H2O/batch5-15RH-afterdegas.xy
- tifsix si raw files/XRD/after H2O/batch5-48RH-afterdegas.xy
- tifsix si raw files/XRD/after H2O/batch5-48RH-beforedegas.xy
- tifsix si raw files/XRD/after H2O/batch5-77RH-afterdegas.xy
- tifsix si raw files/XRD/after H2O/batch5-77RH-beforedegas.xy
- tifsix si raw files/XRD/after H2O/TIFSIX-3-Ni batch 5.csv
- tifsix si raw files/XRD/batch comparison/
- tifsix si raw files/XRD/batch comparison/NiTiF6/
- tifsix si raw files/XRD/batch comparison/NiTiF6/Batch A.csv
- tifsix si raw files/XRD/batch comparison/NiTiF6/Batch B.csv
- tifsix si raw files/XRD/batch comparison/NiTiF6/Batch C.csv
- tifsix si raw files/XRD/batch comparison/TIFSIX-3-Ni/
- tifsix si raw files/XRD/batch comparison/TIFSIX-3-Ni precursor/
- tifsix si raw files/XRD/batch comparison/TIFSIX-3-Ni precursor/TIFSIX-3-Ni_precursor_batch1.csv
- tifsix si raw files/XRD/batch comparison/TIFSIX-3-Ni precursor/TIFSIX-3-Ni_precursor_batch2.csv
- tifsix si raw files/XRD/batch comparison/TIFSIX-3-Ni precursor/TIFSIX-3-Ni_precursor_batch3.csv
- tifsix si raw files/XRD/batch comparison/TIFSIX-3-Ni precursor/TIFSIX-3-Ni_precursor_batch4.csv
- tifsix si raw files/XRD/batch comparison/TIFSIX-3-Ni precursor/TIFSIX-3-Ni_precursor_batch5.csv
- tifsix si raw files/XRD/batch comparison/TIFSIX-3-Ni/TIFSIX-3-Ni batch 1.csv
- tifsix si raw files/XRD/batch comparison/TIFSIX-3-Ni/TIFSIX-3-Ni batch 2.csv
- tifsix si raw files/XRD/batch comparison/TIFSIX-3-Ni/TIFSIX-3-Ni batch 3.csv
- tifsix si raw files/XRD/batch comparison/TIFSIX-3-Ni/TIFSIX-3-Ni batch 4.csv
- tifsix si raw files/XRD/batch comparison/TIFSIX-3-Ni/TIFSIX-3-Ni batch 5.csv
- tifsix si raw files/XRD/cycling/
- tifsix si raw files/XRD/cycling/batch 5 pellet before cycling.xy
- tifsix si raw files/XRD/cycling/batch 5 pellet post cycling.xy
- tifsix si raw files/XRD/insitu XRD/
- tifsix si raw files/XRD/insitu XRD/pellet-batch5-air-RT.xy
- tifsix si raw files/XRD/insitu XRD/pellet-batch5-CO2-RT.xy
- tifsix si raw files/XRD/insitu XRD/pellet-batch5-N2-160C.xy
- tifsix si raw files/XRD/insitu XRD/pellet-batch5-N2-RT.xy
- tifsix si raw files/XRD/insitu XRD/powder-batch5-air-RT.xy
- tifsix si raw files/XRD/insitu XRD/powder-batch5-CO2-RT.xy
- tifsix si raw files/XRD/insitu XRD/powder-batch5-N2-160C.xy
- tifsix si raw files/XRD/insitu XRD/powder-batch5-N2-RT.xy
- tifsix si raw files/XRD/pelletization/
- tifsix si raw files/XRD/pelletization/batch 5 ground powder.xy
- tifsix si raw files/XRD/pelletization/batch 5 pellet.xy
- tifsix si raw files/XRD/pelletization/batch 5 powder.csv
