# Supplementary material for: Physicochemical Properties, Equilibrium Adsorption Performance, Manufacturability, and Stability of TIFSIX-3-Ni for Direct Air Capture of CO2
Source: Energy Fuels. 2024 Jun 18;38(13):11947–65. doi: 10.1021/acs.energyfuels.4c01368 (PMC11228916; doi:10.1021/acs.energyfuels.4c01368)
Supplement: Supplementary file 2 — ef4c01368_si_002.zip [file ef4c01368_si_002.zip › tifsix si raw files/cycling data/50 cycles.csv]

#EXPORTTYPE:	DATA ALL
#FILE:	tifsix_50cycles_161023.ngb-dt9
#FORMAT:	NETZSCH5
#FTYPE:	ANSI
#IDENTITY:	tifsix
#DECIMAL:	POINT
#SEPARATOR:	COMMA
#MTYPE:	TG
#INSTRUMENT:	NETZSCH TG 209F1 Libra
#PROJECT:
#DATE/TIME:	16/10/2023 11:43:23 (UTC+1)
#CORR. FILE:	blank_tifsix_50cycles_101023.ngb-bt9
#TEMPCAL:	TempCal_100723.ngb-tt9
#LABORATORY:	ACEX 519
#OPERATOR:	Amanda Gordon
#REMARK:
#SAMPLE:	tifsix
#SAMPLE MASS /mg:	25.12
#MATERIAL:	Empty crucible (Al2O3)
#TYPE OF CRUCIBLE:	Al2O3 (large)
#SAMPLE CRUCIBLE MASS /mg:	0
#REFERENCE CRUCIBLE MASS /mg:
#M.RANGE /mg:	2000
#CORR. CODE:	020
#RANGE:	30�C....160�C/-5.0....5.0K/min
#SEGMENT:	S1-202/202
#SEG. 1:	30�C/5.0(K/min)/160�C
#SEG. 2:	160�C/06:00/160�C
#SEG. 3:	160�C/5.0(K/min)/30�C
#SEG. 4:	30�C/01:00/30�C
#SEG. 5:	30�C/5.0(K/min)/160�C
#SEG. 6:	160�C/00:15/160�C
#SEG. 7:	160�C/5.0(K/min)/30�C
#SEG. 8:	30�C/01:00/30�C
#SEG. 9:	30�C/5.0(K/min)/160�C
#SEG. 10:	160�C/00:15/160�C
#SEG. 11:	160�C/5.0(K/min)/30�C
#SEG. 12:	30�C/01:00/30�C
#SEG. 13:	30�C/5.0(K/min)/160�C
#SEG. 14:	160�C/00:15/160�C
#SEG. 15:	160�C/5.0(K/min)/30�C
#SEG. 16:	30�C/01:00/30�C
#SEG. 17:	30�C/5.0(K/min)/160�C
#SEG. 18:	160�C/00:15/160�C
#SEG. 19:	160�C/5.0(K/min)/30�C
#SEG. 20:	30�C/01:00/30�C
#SEG. 21:	30�C/5.0(K/min)/160�C
#SEG. 22:	160�C/00:15/160�C
#SEG. 23:	160�C/5.0(K/min)/30�C
#SEG. 24:	30�C/01:00/30�C
#SEG. 25:	30�C/5.0(K/min)/160�C
#SEG. 26:	160�C/00:15/160�C
#SEG. 27:	160�C/5.0(K/min)/30�C
#SEG. 28:	30�C/01:00/30�C
#SEG. 29:	30�C/5.0(K/min)/160�C
#SEG. 30:	160�C/00:15/160�C
#SEG. 31:	160�C/5.0(K/min)/30�C
#SEG. 32:	30�C/01:00/30�C
#SEG. 33:	30�C/5.0(K/min)/160�C
#SEG. 34:	160�C/00:15/160�C
#SEG. 35:	160�C/5.0(K/min)/30�C
#SEG. 36:	30�C/01:00/30�C
#SEG. 37:	30�C/5.0(K/min)/160�C
#SEG. 38:	160�C/00:15/160�C
#SEG. 39:	160�C/5.0(K/min)/30�C
#SEG. 40:	30�C/01:00/30�C
#SEG. 41:	30�C/5.0(K/min)/160�C
#SEG. 42:	160�C/00:15/160�C
#SEG. 43:	160�C/5.0(K/min)/30�C
#SEG. 44:	30�C/01:00/30�C
#SEG. 45:	30�C/5.0(K/min)/160�C
#SEG. 46:	160�C/00:15/160�C
#SEG. 47:	160�C/5.0(K/min)/30�C
#SEG. 48:	30�C/01:00/30�C
#SEG. 49:	30�C/5.0(K/min)/160�C
#SEG. 50:	160�C/00:15/160�C
#SEG. 51:	160�C/5.0(K/min)/30�C
#SEG. 52:	30�C/01:00/30�C
#SEG. 53:	30�C/5.0(K/min)/160�C
#SEG. 54:	160�C/00:15/160�C
#SEG. 55:	160�C/5.0(K/min)/30�C
#SEG. 56:	30�C/01:00/30�C
#SEG. 57:	30�C/5.0(K/min)/160�C
#SEG. 58:	160�C/00:15/160�C
#SEG. 59:	160�C/5.0(K/min)/30�C
#SEG. 60:	30�C/01:00/30�C
#SEG. 61:	30�C/5.0(K/min)/160�C
#SEG. 62:	160�C/00:15/160�C
#SEG. 63:	160�C/5.0(K/min)/30�C
#SEG. 64:	30�C/01:00/30�C
#SEG. 65:	30�C/5.0(K/min)/160�C
#SEG. 66:	160�C/00:15/160�C
#SEG. 67:	160�C/5.0(K/min)/30�C
#SEG. 68:	30�C/01:00/30�C
#SEG. 69:	30�C/5.0(K/min)/160�C
#SEG. 70:	160�C/00:15/160�C
#SEG. 71:	160�C/5.0(K/min)/30�C
#SEG. 72:	30�C/01:00/30�C
#SEG. 73:	30�C/5.0(K/min)/160�C
#SEG. 74:	160�C/00:15/160�C
#SEG. 75:	160�C/5.0(K/min)/30�C
#SEG. 76:	30�C/01:00/30�C
#SEG. 77:	30�C/5.0(K/min)/160�C
#SEG. 78:	160�C/00:15/160�C
#SEG. 79:	160�C/5.0(K/min)/30�C
#SEG. 80:	30�C/01:00/30�C
#SEG. 81:	30�C/5.0(K/min)/160�C
#SEG. 82:	160�C/00:15/160�C
#SEG. 83:	160�C/5.0(K/min)/30�C
#SEG. 84:	30�C/01:00/30�C
#SEG. 85:	30�C/5.0(K/min)/160�C
#SEG. 86:	160�C/00:15/160�C
#SEG. 87:	160�C/5.0(K/min)/30�C
#SEG. 88:	30�C/01:00/30�C
#SEG. 89:	30�C/5.0(K/min)/160�C
#SEG. 90:	160�C/00:15/160�C
#SEG. 91:	160�C/5.0(K/min)/30�C
#SEG. 92:	30�C/01:00/30�C
#SEG. 93:	30�C/5.0(K/min)/160�C
#SEG. 94:	160�C/00:15/160�C
#SEG. 95:	160�C/5.0(K/min)/30�C
#SEG. 96:	30�C/01:00/30�C
#SEG. 97:	30�C/5.0(K/min)/160�C
#SEG. 98:	160�C/00:15/160�C
#SEG. 99:	160�C/5.0(K/min)/30�C
#SEG. 100:	30�C/01:00/30�C
#SEG. 101:	30�C/5.0(K/min)/160�C
#SEG. 102:	160�C/00:15/160�C
#SEG. 103:	160�C/5.0(K/min)/30�C
#SEG. 104:	30�C/01:00/30�C
#SEG. 105:	30�C/5.0(K/min)/160�C
#SEG. 106:	160�C/00:15/160�C
#SEG. 107:	160�C/5.0(K/min)/30�C
#SEG. 108:	30�C/01:00/30�C
#SEG. 109:	30�C/5.0(K/min)/160�C
#SEG. 110:	160�C/00:15/160�C
#SEG. 111:	160�C/5.0(K/min)/30�C
#SEG. 112:	30�C/01:00/30�C
#SEG. 113:	30�C/5.0(K/min)/160�C
#SEG. 114:	160�C/00:15/160�C
#SEG. 115:	160�C/5.0(K/min)/30�C
#SEG. 116:	30�C/01:00/30�C
#SEG. 117:	30�C/5.0(K/min)/160�C
#SEG. 118:	160�C/00:15/160�C
#SEG. 119:	160�C/5.0(K/min)/30�C
#SEG. 120:	30�C/01:00/30�C
#SEG. 121:	30�C/5.0(K/min)/160�C
#SEG. 122:	160�C/00:15/160�C
#SEG. 123:	160�C/5.0(K/min)/30�C
#SEG. 124:	30�C/01:00/30�C
#SEG. 125:	30�C/5.0(K/min)/160�C
#SEG. 126:	160�C/00:15/160�C
#SEG. 127:	160�C/5.0(K/min)/30�C
#SEG. 128:	30�C/01:00/30�C
#SEG. 129:	30�C/5.0(K/min)/160�C
#SEG. 130:	160�C/00:15/160�C
#SEG. 131:	160�C/5.0(K/min)/30�C
#SEG. 132:	30�C/01:00/30�C
#SEG. 133:	30�C/5.0(K/min)/160�C
#SEG. 134:	160�C/00:15/160�C
#SEG. 135:	160�C/5.0(K/min)/30�C
#SEG. 136:	30�C/01:00/30�C
#SEG. 137:	30�C/5.0(K/min)/160�C
#SEG. 138:	160�C/00:15/160�C
#SEG. 139:	160�C/5.0(K/min)/30�C
#SEG. 140:	30�C/01:00/30�C
#SEG. 141:	30�C/5.0(K/min)/160�C
#SEG. 142:	160�C/00:15/160�C
#SEG. 143:	160�C/5.0(K/min)/30�C
#SEG. 144:	30�C/01:00/30�C
#SEG. 145:	30�C/5.0(K/min)/160�C
#SEG. 146:	160�C/00:15/160�C
#SEG. 147:	160�C/5.0(K/min)/30�C
#SEG. 148:	30�C/01:00/30�C
#SEG. 149:	30�C/5.0(K/min)/160�C
#SEG. 150:	160�C/00:15/160�C
#SEG. 151:	160�C/5.0(K/min)/30�C
#SEG. 152:	30�C/01:00/30�C
#SEG. 153:	30�C/5.0(K/min)/160�C
#SEG. 154:	160�C/00:15/160�C
#SEG. 155:	160�C/5.0(K/min)/30�C
#SEG. 156:	30�C/01:00/30�C
#SEG. 157:	30�C/5.0(K/min)/160�C
#SEG. 158:	160�C/00:15/160�C
#SEG. 159:	160�C/5.0(K/min)/30�C
#SEG. 160:	30�C/01:00/30�C
#SEG. 161:	30�C/5.0(K/min)/160�C
#SEG. 162:	160�C/00:15/160�C
#SEG. 163:	160�C/5.0(K/min)/30�C
#SEG. 164:	30�C/01:00/30�C
#SEG. 165:	30�C/5.0(K/min)/160�C
#SEG. 166:	160�C/00:15/160�C
#SEG. 167:	160�C/5.0(K/min)/30�C
#SEG. 168:	30�C/01:00/30�C
#SEG. 169:	30�C/5.0(K/min)/160�C
#SEG. 170:	160�C/00:15/160�C
#SEG. 171:	160�C/5.0(K/min)/30�C
#SEG. 172:	30�C/01:00/30�C
#SEG. 173:	30�C/5.0(K/min)/160�C
#SEG. 174:	160�C/00:15/160�C
#SEG. 175:	160�C/5.0(K/min)/30�C
#SEG. 176:	30�C/01:00/30�C
#SEG. 177:	30�C/5.0(K/min)/160�C
#SEG. 178:	160�C/00:15/160�C
#SEG. 179:	160�C/5.0(K/min)/30�C
#SEG. 180:	30�C/01:00/30�C
#SEG. 181:	30�C/5.0(K/min)/160�C
#SEG. 182:	160�C/00:15/160�C
#SEG. 183:	160�C/5.0(K/min)/30�C
#SEG. 184:	30�C/01:00/30�C
#SEG. 185:	30�C/5.0(K/min)/160�C
#SEG. 186:	160�C/00:15/160�C
#SEG. 187:	160�C/5.0(K/min)/30�C
#SEG. 188:	30�C/01:00/30�C
#SEG. 189:	30�C/5.0(K/min)/160�C
#SEG. 190:	160�C/00:15/160�C
#SEG. 191:	160�C/5.0(K/min)/30�C
#SEG. 192:	30�C/01:00/30�C
#SEG. 193:	30�C/5.0(K/min)/160�C
#SEG. 194:	160�C/00:15/160�C
#SEG. 195:	160�C/5.0(K/min)/30�C
#SEG. 196:	30�C/01:00/30�C
#SEG. 197:	30�C/5.0(K/min)/160�C
#SEG. 198:	160�C/00:15/160�C
#SEG. 199:	160�C/5.0(K/min)/30�C
#SEG. 200:	30�C/01:00/30�C
#SEG. 201:	30�C/5.0(K/min)/160�C
#SEG. 202:	160�C/00:15/160�C
##Temp./�C	Time/min	Mass loss/mg	Gas Flow(purge2)/(ml/min)	Gas Flow(protective)/(ml/min)	Segment
26.92300	0.00000	0.0000e+000	191.00000	10.00000	1
26.92900	0.01667	1.8000e-003	191.00000	10.00000	1
26.92500	0.03333	2.8000e-003	191.00000	10.00000	1
26.92800	0.05000	3.7000e-003	191.00000	10.00000	1
26.92700	0.06667	4.4000e-003	191.00000	10.00000	1
26.94000	0.08333	5.4000e-003	191.00000	10.00000	1
26.96300	0.10000	6.8000e-003	191.00000	10.00000	1
27.02500	0.11667	8.3000e-003	191.00000	10.00000	1
27.10700	0.13333	9.9000e-003	191.00000	10.00000	1
27.20500	0.15000	1.1600e-002	191.00000	10.00000	1
27.31400	0.16667	1.2800e-002	191.00000	10.00000	1
27.42000	0.18333	1.3500e-002	191.00000	10.00000	1
27.53000	0.20000	1.4600e-002	191.00000	10.00000	1
27.63500	0.21667	1.5400e-002	191.00000	10.00000	1
27.74100	0.23333	1.6400e-002	191.00000	10.00000	1
27.84100	0.25000	1.6900e-002	191.00000	10.00000	1
27.93700	0.26667	1.7300e-002	191.00000	10.00000	1
28.03700	0.28333	1.7600e-002	191.00000	10.00000	1
28.15000	0.30000	1.8000e-002	191.00000	10.00000	1
28.25800	0.31667	1.8700e-002	191.00000	10.00000	1
28.37600	0.33333	1.9700e-002	191.00000	10.00000	1
28.50300	0.35000	2.0900e-002	191.00000	10.00000	1
28.62700	0.36667	2.2100e-002	191.00000	10.00000	1
28.76400	0.38333	2.3500e-002	191.00000	10.00000	1
28.89600	0.40000	2.4400e-002	191.00000	10.00000	1
29.03700	0.41667	2.5300e-002	191.00000	10.00000	1
29.17500	0.43333	2.6000e-002	191.00000	10.00000	1
29.31200	0.45000	2.6900e-002	191.00000	10.00000	1
29.44900	0.46667	2.7500e-002	191.00000	10.00000	1
29.58600	0.48333	2.8300e-002	191.00000	10.00000	1
29.72300	0.50000	2.9000e-002	191.00000	10.00000	1
29.86700	0.51667	2.9600e-002	191.00000	10.00000	1
30.01400	0.53333	3.0400e-002	191.00000	10.00000	1
30.15600	0.55000	3.1000e-002	191.00000	10.00000	1
30.31300	0.56667	3.1800e-002	191.00000	10.00000	1
30.46000	0.58333	3.2300e-002	191.00000	10.00000	1
30.61900	0.60000	3.2900e-002	191.00000	10.00000	1
30.77200	0.61667	3.3500e-002	191.00000	10.00000	1
30.93000	0.63333	3.3900e-002	191.00000	10.00000	1
31.08100	0.65000	3.4700e-002	191.00000	10.00000	1
31.23900	0.66667	3.5100e-002	191.00000	10.00000	1
31.38800	0.68333	3.5600e-002	191.00000	10.00000	1
31.54600	0.70000	3.6200e-002	191.00000	10.00000	1
31.70000	0.71667	3.6500e-002	191.00000	10.00000	1
31.85900	0.73333	3.7200e-002	191.00000	10.00000	1
32.01100	0.75000	3.7500e-002	191.00000	10.00000	1
32.16800	0.76667	3.8000e-002	191.00000	10.00000	1
32.32300	0.78333	3.8400e-002	191.00000	10.00000	1
32.48000	0.80000	3.8900e-002	191.00000	10.00000	1
32.63400	0.81667	3.9300e-002	191.00000	10.00000	1
32.79100	0.83333	3.9600e-002	191.00000	10.00000	1
32.94600	0.85000	4.0100e-002	191.00000	10.00000	1
33.10100	0.86667	4.0500e-002	191.00000	10.00000	1
33.25400	0.88333	4.0900e-002	191.00000	10.00000	1
33.40600	0.90000	4.1300e-002	191.00000	10.00000	1
33.55700	0.91667	4.1600e-002	191.00000	10.00000	1
33.70700	0.93333	4.2200e-002	191.00000	10.00000	1
33.85500	0.95000	4.2600e-002	191.00000	10.00000	1
34.00100	0.96667	4.3200e-002	191.00000	10.00000	1
34.14700	0.98333	4.3500e-002	191.00000	10.00000	1
34.29600	1.00000	4.3900e-002	191.00000	10.00000	1
34.44300	1.01667	4.4100e-002	191.00000	10.00000	1
34.58500	1.03333	4.4600e-002	191.00000	10.00000	1
34.72900	1.05000	4.5100e-002	191.00000	10.00000	1
34.86600	1.06667	4.5200e-002	191.00000	10.00000	1
35.00800	1.08333	4.5400e-002	191.00000	10.00000	1
35.14400	1.10000	4.5800e-002	191.00000	10.00000	1
35.28300	1.11667	4.6100e-002	191.00000	10.00000	1
35.41500	1.13333	4.6300e-002	191.00000	10.00000	1
35.54600	1.15000	4.6700e-002	191.00000	10.00000	1
35.68200	1.16667	4.6900e-002	191.00000	10.00000	1
35.80700	1.18333	4.7100e-002	191.00000	10.00000	1
35.94000	1.20000	4.7400e-002	191.00000	10.00000	1
36.06100	1.21667	4.7700e-002	191.00000	10.00000	1
36.19200	1.23333	4.7800e-002	191.00000	10.00000	1
36.31700	1.25000	4.8100e-002	191.00000	10.00000	1
36.43700	1.26667	4.8300e-002	191.00000	10.00000	1
36.55800	1.28333	4.8600e-002	191.00000	10.00000	1
36.67500	1.30000	4.8800e-002	191.00000	10.00000	1
36.79300	1.31667	4.9100e-002	191.00000	10.00000	1
36.90700	1.33333	4.9200e-002	191.00000	10.00000	1
37.02400	1.35000	4.9500e-002	191.00000	10.00000	1
37.13600	1.36667	4.9700e-002	191.00000	10.00000	1
37.24200	1.38333	5.0000e-002	191.00000	10.00000	1
37.35100	1.40000	5.0200e-002	191.00000	10.00000	1
37.45900	1.41667	5.0500e-002	191.00000	10.00000	1
37.56500	1.43333	5.0800e-002	191.00000	10.00000	1
37.67100	1.45000	5.0800e-002	191.00000	10.00000	1
37.77100	1.46667	5.1000e-002	191.00000	10.00000	1
37.87500	1.48333	5.1300e-002	191.00000	10.00000	1
37.97200	1.50000	5.1400e-002	191.00000	10.00000	1
38.06500	1.51667	5.1700e-002	191.00000	10.00000	1
38.16300	1.53333	5.1900e-002	191.00000	10.00000	1
38.26200	1.55000	5.2200e-002	191.00000	10.00000	1
38.35400	1.56667	5.2400e-002	191.00000	10.00000	1
38.44700	1.58333	5.2600e-002	191.00000	10.00000	1
38.53400	1.60000	5.2700e-002	191.00000	10.00000	1
38.62900	1.61667	5.2900e-002	191.00000	10.00000	1
38.71500	1.63333	5.3200e-002	191.00000	10.00000	1
38.79800	1.65000	5.3300e-002	191.00000	10.00000	1
38.88500	1.66667	5.3500e-002	191.00000	10.00000	1
38.97300	1.68333	5.3700e-002	191.00000	10.00000	1
39.05700	1.70000	5.3800e-002	191.00000	10.00000	1
39.13600	1.71667	5.3800e-002	191.00000	10.00000	1
39.21900	1.73333	5.4000e-002	191.00000	10.00000	1
39.30000	1.75000	5.4200e-002	191.00000	10.00000	1
39.38000	1.76667	5.4300e-002	191.00000	10.00000	1
39.45300	1.78333	5.4500e-002	191.00000	10.00000	1
39.53600	1.80000	5.4700e-002	191.00000	10.00000	1
39.61200	1.81667	5.4800e-002	191.00000	10.00000	1
39.68800	1.83333	5.4800e-002	191.00000	10.00000	1
39.76600	1.85000	5.5100e-002	191.00000	10.00000	1
39.84100	1.86667	5.5000e-002	191.00000	10.00000	1
39.91500	1.88333	5.5100e-002	191.00000	10.00000	1
39.98200	1.90000	5.5300e-002	191.00000	10.00000	1
40.05800	1.91667	5.5400e-002	191.00000	10.00000	1
40.12900	1.93333	5.5500e-002	191.00000	10.00000	1
40.19900	1.95000	5.5600e-002	191.00000	10.00000	1
40.27400	1.96667	5.5600e-002	191.00000	10.00000	1
40.34200	1.98333	5.5600e-002	191.00000	10.00000	1
40.41100	2.00000	5.5700e-002	191.00000	10.00000	1
40.48300	2.01667	5.5800e-002	191.00000	10.00000	1
40.55200	2.03333	5.6000e-002	191.00000	10.00000	1
40.61900	2.05000	5.6100e-002	191.00000	10.00000	1
40.68900	2.06667	5.6100e-002	191.00000	10.00000	1
40.75400	2.08333	5.6200e-002	191.00000	10.00000	1
40.82500	2.10000	5.6300e-002	191.00000	10.00000	1
40.89200	2.11667	5.6500e-002	191.00000	10.00000	1
40.95400	2.13333	5.6600e-002	191.00000	10.00000	1
41.02900	2.15000	5.6500e-002	191.00000	10.00000	1
41.08900	2.16667	5.6600e-002	191.00000	10.00000	1
41.16000	2.18333	5.6800e-002	191.00000	10.00000	1
41.22900	2.20000	5.6900e-002	191.00000	10.00000	1
41.29300	2.21667	5.7000e-002	191.00000	10.00000	1
41.36200	2.23333	5.7000e-002	191.00000	10.00000	1
41.43100	2.25000	5.7200e-002	191.00000	10.00000	1
41.49800	2.26667	5.7300e-002	191.00000	10.00000	1
41.56100	2.28333	5.7500e-002	191.00000	10.00000	1
41.62700	2.30000	5.7500e-002	191.00000	10.00000	1
41.69700	2.31667	5.7600e-002	191.00000	10.00000	1
41.76500	2.33333	5.7800e-002	191.00000	10.00000	1
41.83200	2.35000	5.7900e-002	191.00000	10.00000	1
41.89800	2.36667	5.7900e-002	191.00000	10.00000	1
41.96500	2.38333	5.7900e-002	191.00000	10.00000	1
42.03800	2.40000	5.7900e-002	191.00000	10.00000	1
42.10700	2.41667	5.7800e-002	191.00000	10.00000	1
42.17300	2.43333	5.7800e-002	191.00000	10.00000	1
42.24500	2.45000	5.7800e-002	191.00000	10.00000	1
42.31400	2.46667	5.7700e-002	191.00000	10.00000	1
42.38300	2.48333	5.7800e-002	191.00000	10.00000	1
42.44700	2.50000	5.7800e-002	191.00000	10.00000	1
42.52400	2.51667	5.7800e-002	191.00000	10.00000	1
42.59100	2.53333	5.7900e-002	191.00000	10.00000	1
42.65900	2.55000	5.7900e-002	191.00000	10.00000	1
42.73000	2.56667	5.8100e-002	191.00000	10.00000	1
42.80200	2.58333	5.8200e-002	191.00000	10.00000	1
42.87800	2.60000	5.8100e-002	191.00000	10.00000	1
42.94900	2.61667	5.8200e-002	191.00000	10.00000	1
43.02400	2.63333	5.8100e-002	191.00000	10.00000	1
43.09400	2.65000	5.8300e-002	191.00000	10.00000	1
43.16900	2.66667	5.8300e-002	191.00000	10.00000	1
43.23900	2.68333	5.8400e-002	191.00000	10.00000	1
43.31500	2.70000	5.8400e-002	191.00000	10.00000	1
43.39300	2.71667	5.8600e-002	191.00000	10.00000	1
43.46200	2.73333	5.8700e-002	191.00000	10.00000	1
43.54000	2.75000	5.8700e-002	191.00000	10.00000	1
43.61500	2.76667	5.8800e-002	191.00000	10.00000	1
43.69100	2.78333	5.9000e-002	191.00000	10.00000	1
43.76400	2.80000	5.9000e-002	191.00000	10.00000	1
43.84100	2.81667	5.8900e-002	191.00000	10.00000	1
43.91800	2.83333	5.8900e-002	191.00000	10.00000	1
43.99900	2.85000	5.8900e-002	191.00000	10.00000	1
44.08000	2.86667	5.8900e-002	191.00000	10.00000	1
44.15800	2.88333	5.8900e-002	191.00000	10.00000	1
44.23500	2.90000	5.8900e-002	191.00000	10.00000	1
44.31100	2.91667	5.8900e-002	191.00000	10.00000	1
44.39300	2.93333	5.8900e-002	191.00000	10.00000	1
44.47100	2.95000	5.8800e-002	191.00000	10.00000	1
44.55200	2.96667	5.8800e-002	191.00000	10.00000	1
44.63600	2.98333	5.8800e-002	191.00000	10.00000	1
44.71500	3.00000	5.8800e-002	191.00000	10.00000	1
44.79800	3.01667	5.8900e-002	191.00000	10.00000	1
44.87800	3.03333	5.8800e-002	191.00000	10.00000	1
44.95900	3.05000	5.8900e-002	191.00000	10.00000	1
45.03800	3.06667	5.8900e-002	191.00000	10.00000	1
45.12600	3.08333	5.8800e-002	191.00000	10.00000	1
45.20600	3.10000	5.8900e-002	191.00000	10.00000	1
45.28500	3.11667	5.8900e-002	191.00000	10.00000	1
45.36900	3.13333	5.8900e-002	191.00000	10.00000	1
45.44700	3.15000	5.9100e-002	191.00000	10.00000	1
45.53200	3.16667	5.9100e-002	191.00000	10.00000	1
45.61500	3.18333	5.8900e-002	191.00000	10.00000	1
45.70400	3.20000	5.8900e-002	191.00000	10.00000	1
45.78700	3.21667	5.9000e-002	191.00000	10.00000	1
45.86900	3.23333	5.8800e-002	191.00000	10.00000	1
45.95400	3.25000	5.8800e-002	191.00000	10.00000	1
46.03800	3.26667	5.8800e-002	191.00000	10.00000	1
46.12700	3.28333	5.8800e-002	191.00000	10.00000	1
46.21200	3.30000	5.8800e-002	191.00000	10.00000	1
46.29500	3.31667	5.8800e-002	191.00000	10.00000	1
46.38200	3.33333	5.8800e-002	191.00000	10.00000	1
46.46300	3.35000	5.8800e-002	191.00000	10.00000	1
46.55300	3.36667	5.8700e-002	191.00000	10.00000	1
46.64000	3.38333	5.8600e-002	191.00000	10.00000	1
46.72600	3.40000	5.8700e-002	191.00000	10.00000	1
46.81500	3.41667	5.8700e-002	191.00000	10.00000	1
46.89900	3.43333	5.8600e-002	191.00000	10.00000	1
46.98600	3.45000	5.8500e-002	191.00000	10.00000	1
47.07400	3.46667	5.8400e-002	191.00000	10.00000	1
47.16100	3.48333	5.8400e-002	191.00000	10.00000	1
47.24400	3.50000	5.8300e-002	191.00000	10.00000	1
47.33000	3.51667	5.8200e-002	191.00000	10.00000	1
47.41700	3.53333	5.8100e-002	191.00000	10.00000	1
47.50600	3.55000	5.8000e-002	191.00000	10.00000	1
47.59500	3.56667	5.7800e-002	191.00000	10.00000	1
47.68000	3.58333	5.7600e-002	191.00000	10.00000	1
47.77200	3.60000	5.7700e-002	191.00000	10.00000	1
47.85600	3.61667	5.7500e-002	191.00000	10.00000	1
47.94500	3.63333	5.7300e-002	191.00000	10.00000	1
48.03400	3.65000	5.7200e-002	191.00000	10.00000	1
48.11900	3.66667	5.6900e-002	191.00000	10.00000	1
48.20600	3.68333	5.6800e-002	191.00000	10.00000	1
48.29700	3.70000	5.6400e-002	191.00000	10.00000	1
48.38100	3.71667	5.6200e-002	191.00000	10.00000	1
48.47100	3.73333	5.6000e-002	191.00000	10.00000	1
48.55400	3.75000	5.5700e-002	191.00000	10.00000	1
48.64300	3.76667	5.5400e-002	191.00000	10.00000	1
48.73000	3.78333	5.5200e-002	191.00000	10.00000	1
48.81600	3.80000	5.5000e-002	191.00000	10.00000	1
48.90300	3.81667	5.4800e-002	191.00000	10.00000	1
48.98900	3.83333	5.4600e-002	191.00000	10.00000	1
49.08000	3.85000	5.4300e-002	191.00000	10.00000	1
49.16900	3.86667	5.4100e-002	191.00000	10.00000	1
49.25100	3.88333	5.4000e-002	191.00000	10.00000	1
49.34400	3.90000	5.3700e-002	191.00000	10.00000	1
49.42600	3.91667	5.3300e-002	191.00000	10.00000	1
49.51400	3.93333	5.3200e-002	191.00000	10.00000	1
49.60000	3.95000	5.2800e-002	191.00000	10.00000	1
49.68000	3.96667	5.2600e-002	191.00000	10.00000	1
49.77300	3.98333	5.2500e-002	191.00000	10.00000	1
49.85800	4.00000	5.2100e-002	191.00000	10.00000	1
49.94000	4.01667	5.1800e-002	191.00000	10.00000	1
50.03000	4.03333	5.1400e-002	191.00000	10.00000	1
50.11400	4.05000	5.1200e-002	191.00000	10.00000	1
50.20400	4.06667	5.0800e-002	191.00000	10.00000	1
50.28600	4.08333	5.0600e-002	191.00000	10.00000	1
50.37400	4.10000	5.0300e-002	191.00000	10.00000	1
50.46100	4.11667	5.0100e-002	191.00000	10.00000	1
50.54600	4.13333	4.9600e-002	191.00000	10.00000	1
50.63200	4.15000	4.9300e-002	191.00000	10.00000	1
50.71700	4.16667	4.8900e-002	191.00000	10.00000	1
50.80400	4.18333	4.8600e-002	191.00000	10.00000	1
50.88800	4.20000	4.8300e-002	191.00000	10.00000	1
50.97300	4.21667	4.8100e-002	191.00000	10.00000	1
51.05800	4.23333	4.7700e-002	191.00000	10.00000	1
51.14300	4.25000	4.7400e-002	191.00000	10.00000	1
51.23000	4.26667	4.7000e-002	191.00000	10.00000	1
51.31400	4.28333	4.7000e-002	191.00000	10.00000	1
51.39200	4.30000	4.6300e-002	191.00000	10.00000	1
51.48200	4.31667	4.5900e-002	191.00000	10.00000	1
51.56600	4.33333	4.5400e-002	191.00000	10.00000	1
51.64700	4.35000	4.5200e-002	191.00000	10.00000	1
51.73600	4.36667	4.4900e-002	191.00000	10.00000	1
51.81800	4.38333	4.4400e-002	191.00000	10.00000	1
51.89800	4.40000	4.4000e-002	191.00000	10.00000	1
51.98300	4.41667	4.3600e-002	191.00000	10.00000	1
52.07300	4.43333	4.3200e-002	191.00000	10.00000	1
52.15300	4.45000	4.2600e-002	191.00000	10.00000	1
52.23900	4.46667	4.2300e-002	191.00000	10.00000	1
52.31700	4.48333	4.1900e-002	191.00000	10.00000	1
52.40500	4.50000	4.1300e-002	191.00000	10.00000	1
52.48900	4.51667	4.1000e-002	191.00000	10.00000	1
52.57500	4.53333	4.0400e-002	191.00000	10.00000	1
52.65700	4.55000	4.0100e-002	191.00000	10.00000	1
52.74200	4.56667	3.9600e-002	191.00000	10.00000	1
52.82400	4.58333	3.9000e-002	191.00000	10.00000	1
52.90700	4.60000	3.8500e-002	191.00000	10.00000	1
52.99200	4.61667	3.7900e-002	191.00000	10.00000	1
53.07400	4.63333	3.7400e-002	191.00000	10.00000	1
53.15300	4.65000	3.6900e-002	191.00000	10.00000	1
53.24000	4.66667	3.6300e-002	191.00000	10.00000	1
53.32200	4.68333	3.5800e-002	191.00000	10.00000	1
53.40100	4.70000	3.5200e-002	191.00000	10.00000	1
53.48800	4.71667	3.4800e-002	191.00000	10.00000	1
53.57200	4.73333	3.4500e-002	191.00000	10.00000	1
53.65300	4.75000	3.3900e-002	191.00000	10.00000	1
53.73500	4.76667	3.3600e-002	191.00000	10.00000	1
53.82000	4.78333	3.3200e-002	191.00000	10.00000	1
53.90000	4.80000	3.2700e-002	191.00000	10.00000	1
53.98700	4.81667	3.2200e-002	191.00000	10.00000	1
54.06800	4.83333	3.1600e-002	191.00000	10.00000	1
54.14800	4.85000	3.1100e-002	191.00000	10.00000	1
54.23500	4.86667	3.0500e-002	191.00000	10.00000	1
54.31600	4.88333	2.9800e-002	191.00000	10.00000	1
54.40100	4.90000	2.9200e-002	191.00000	10.00000	1
54.48200	4.91667	2.8600e-002	191.00000	10.00000	1
54.56400	4.93333	2.8000e-002	191.00000	10.00000	1
54.65200	4.95000	2.7600e-002	191.00000	10.00000	1
54.72800	4.96667	2.7000e-002	191.00000	10.00000	1
54.81400	4.98333	2.6500e-002	191.00000	10.00000	1
54.89700	5.00000	2.6100e-002	191.00000	10.00000	1
54.98000	5.01667	2.5700e-002	191.00000	10.00000	1
55.06400	5.03333	2.5300e-002	191.00000	10.00000	1
55.14400	5.05000	2.4900e-002	191.00000	10.00000	1
55.22300	5.06667	2.4500e-002	191.00000	10.00000	1
55.31000	5.08333	2.4200e-002	191.00000	10.00000	1
55.39000	5.10000	2.3800e-002	191.00000	10.00000	1
55.47500	5.11667	2.3300e-002	191.00000	10.00000	1
55.55200	5.13333	2.2800e-002	191.00000	10.00000	1
55.63900	5.15000	2.2300e-002	191.00000	10.00000	1
55.71900	5.16667	2.1800e-002	191.00000	10.00000	1
55.80100	5.18333	2.1300e-002	191.00000	10.00000	1
55.88800	5.20000	2.0800e-002	191.00000	10.00000	1
55.97000	5.21667	2.0200e-002	191.00000	10.00000	1
56.05100	5.23333	1.9700e-002	191.00000	10.00000	1
56.13700	5.25000	1.9000e-002	191.00000	10.00000	1
56.21400	5.26667	1.8400e-002	191.00000	10.00000	1
56.29800	5.28333	1.7800e-002	191.00000	10.00000	1
56.38000	5.30000	1.7100e-002	191.00000	10.00000	1
56.46400	5.31667	1.6300e-002	191.00000	10.00000	1
56.54800	5.33333	1.5500e-002	191.00000	10.00000	1
56.62500	5.35000	1.4900e-002	191.00000	10.00000	1
56.71000	5.36667	1.4300e-002	191.00000	10.00000	1
56.79100	5.38333	1.3700e-002	191.00000	10.00000	1
56.87300	5.40000	1.3700e-002	191.00000	10.00000	1
56.95900	5.41667	1.4100e-002	191.00000	10.00000	1
57.03900	5.43333	1.4400e-002	191.00000	10.00000	1
57.12600	5.45000	1.4900e-002	191.00000	10.00000	1
57.20600	5.46667	1.5000e-002	191.00000	10.00000	1
57.28800	5.48333	1.4800e-002	191.00000	10.00000	1
57.37300	5.50000	1.4400e-002	191.00000	10.00000	1
57.44900	5.51667	1.3800e-002	191.00000	10.00000	1
57.53400	5.53333	1.2800e-002	191.00000	10.00000	1
57.61300	5.55000	1.1500e-002	191.00000	10.00000	1
57.70100	5.56667	1.0100e-002	191.00000	10.00000	1
57.78500	5.58333	8.4000e-003	191.00000	10.00000	1
57.86900	5.60000	6.9000e-003	191.00000	10.00000	1
57.95100	5.61667	5.4000e-003	191.00000	10.00000	1
58.03000	5.63333	4.0000e-003	191.00000	10.00000	1
58.11900	5.65000	3.1000e-003	191.00000	10.00000	1
58.20000	5.66667	2.2000e-003	191.00000	10.00000	1
58.28700	5.68333	1.2000e-003	191.00000	10.00000	1
58.36700	5.70000	4.0000e-004	191.00000	10.00000	1
58.45100	5.71667	-2.0000e-004	191.00000	10.00000	1
58.53100	5.73333	-8.0000e-004	191.00000	10.00000	1
58.61600	5.75000	-1.5000e-003	191.00000	10.00000	1
58.69700	5.76667	-2.3000e-003	191.00000	10.00000	1
58.78300	5.78333	-2.9000e-003	191.00000	10.00000	1
58.86700	5.80000	-3.6000e-003	191.00000	10.00000	1
58.94800	5.81667	-4.2000e-003	191.00000	10.00000	1
59.03200	5.83333	-4.8000e-003	191.00000	10.00000	1
59.12000	5.85000	-5.3000e-003	191.00000	10.00000	1
59.19900	5.86667	-5.7000e-003	191.00000	10.00000	1
59.28600	5.88333	-6.5000e-003	191.00000	10.00000	1
59.36300	5.90000	-7.1000e-003	191.00000	10.00000	1
59.44800	5.91667	-7.7000e-003	191.00000	10.00000	1
59.53000	5.93333	-8.3000e-003	191.00000	10.00000	1
59.61800	5.95000	-8.9000e-003	191.00000	10.00000	1
59.70300	5.96667	-9.7000e-003	191.00000	10.00000	1
59.78700	5.98333	-1.0300e-002	191.00000	10.00000	1
59.86800	6.00000	-1.1100e-002	191.00000	10.00000	1
59.95200	6.01667	-1.1700e-002	191.00000	10.00000	1
60.03500	6.03333	-1.2400e-002	191.00000	10.00000	1
60.11800	6.05000	-1.2900e-002	191.00000	10.00000	1
60.19800	6.06667	-1.3600e-002	191.00000	10.00000	1
60.28500	6.08333	-1.4400e-002	191.00000	10.00000	1
60.36900	6.10000	-1.5100e-002	191.00000	10.00000	1
60.45000	6.11667	-1.6000e-002	191.00000	10.00000	1
60.53300	6.13333	-1.6700e-002	191.00000	10.00000	1
60.61600	6.15000	-1.7500e-002	191.00000	10.00000	1
60.70200	6.16667	-1.8200e-002	191.00000	10.00000	1
60.78300	6.18333	-1.9000e-002	191.00000	10.00000	1
60.86800	6.20000	-1.9700e-002	191.00000	10.00000	1
60.95300	6.21667	-2.0600e-002	191.00000	10.00000	1
61.03600	6.23333	-2.1300e-002	191.00000	10.00000	1
61.11800	6.25000	-2.2000e-002	191.00000	10.00000	1
61.20200	6.26667	-2.2900e-002	191.00000	10.00000	1
61.28500	6.28333	-2.3700e-002	191.00000	10.00000	1
61.37000	6.30000	-2.4500e-002	191.00000	10.00000	1
61.45100	6.31667	-2.5300e-002	191.00000	10.00000	1
61.54000	6.33333	-2.6100e-002	191.00000	10.00000	1
61.62100	6.35000	-2.7000e-002	191.00000	10.00000	1
61.70400	6.36667	-2.7500e-002	191.00000	10.00000	1
61.78800	6.38333	-2.8300e-002	191.00000	10.00000	1
61.87000	6.40000	-2.9100e-002	191.00000	10.00000	1
61.95800	6.41667	-3.0200e-002	191.00000	10.00000	1
62.03900	6.43333	-3.0700e-002	191.00000	10.00000	1
62.12000	6.45000	-3.1400e-002	191.00000	10.00000	1
62.20600	6.46667	-3.2400e-002	191.00000	10.00000	1
62.28700	6.48333	-3.3300e-002	191.00000	10.00000	1
62.37100	6.50000	-3.4200e-002	191.00000	10.00000	1
62.45900	6.51667	-3.5200e-002	191.00000	10.00000	1
62.53800	6.53333	-3.5900e-002	191.00000	10.00000	1
62.62400	6.55000	-3.6800e-002	191.00000	10.00000	1
62.70800	6.56667	-3.7700e-002	191.00000	10.00000	1
62.79300	6.58333	-3.8600e-002	191.00000	10.00000	1
62.87500	6.60000	-3.9600e-002	191.00000	10.00000	1
62.95700	6.61667	-4.0500e-002	191.00000	10.00000	1
63.04300	6.63333	-4.1500e-002	191.00000	10.00000	1
63.12600	6.65000	-4.2600e-002	191.00000	10.00000	1
63.21000	6.66667	-4.3500e-002	191.00000	10.00000	1
63.29600	6.68333	-4.4500e-002	191.00000	10.00000	1
63.37500	6.70000	-4.5700e-002	191.00000	10.00000	1
63.46100	6.71667	-4.6600e-002	191.00000	10.00000	1
63.54600	6.73333	-4.7600e-002	191.00000	10.00000	1
63.62500	6.75000	-4.8300e-002	191.00000	10.00000	1
63.71100	6.76667	-4.9200e-002	191.00000	10.00000	1
63.79600	6.78333	-5.0100e-002	191.00000	10.00000	1
63.88200	6.80000	-5.1100e-002	191.00000	10.00000	1
63.96600	6.81667	-5.1900e-002	191.00000	10.00000	1
64.04400	6.83333	-5.2900e-002	191.00000	10.00000	1
64.13200	6.85000	-5.3900e-002	191.00000	10.00000	1
64.21700	6.86667	-5.4800e-002	191.00000	10.00000	1
64.29600	6.88333	-5.5700e-002	191.00000	10.00000	1
64.38400	6.90000	-5.6800e-002	191.00000	10.00000	1
64.46400	6.91667	-5.7700e-002	191.00000	10.00000	1
64.54700	6.93333	-5.8500e-002	191.00000	10.00000	1
64.63600	6.95000	-5.9500e-002	191.00000	10.00000	1
64.71800	6.96667	-6.0300e-002	191.00000	10.00000	1
64.79900	6.98333	-6.1400e-002	191.00000	10.00000	1
64.88500	7.00000	-6.2300e-002	191.00000	10.00000	1
64.96800	7.01667	-6.3100e-002	191.00000	10.00000	1
65.04700	7.03333	-6.4100e-002	191.00000	10.00000	1
65.13400	7.05000	-6.4900e-002	191.00000	10.00000	1
65.21800	7.06667	-6.5800e-002	191.00000	10.00000	1
65.30300	7.08333	-6.6700e-002	191.00000	10.00000	1
65.38500	7.10000	-6.7800e-002	191.00000	10.00000	1
65.46800	7.11667	-6.8900e-002	191.00000	10.00000	1
65.55200	7.13333	-6.9700e-002	191.00000	10.00000	1
65.63600	7.15000	-7.0600e-002	191.00000	10.00000	1
65.71800	7.16667	-7.1600e-002	191.00000	10.00000	1
65.80400	7.18333	-7.2600e-002	191.00000	10.00000	1
65.88800	7.20000	-7.3500e-002	191.00000	10.00000	1
65.97100	7.21667	-7.4400e-002	191.00000	10.00000	1
66.04900	7.23333	-7.5500e-002	191.00000	10.00000	1
66.13600	7.25000	-7.6400e-002	191.00000	10.00000	1
66.22100	7.26667	-7.7500e-002	191.00000	10.00000	1
66.30500	7.28333	-7.8400e-002	191.00000	10.00000	1
66.38800	7.30000	-7.9300e-002	191.00000	10.00000	1
66.46400	7.31667	-8.0200e-002	191.00000	10.00000	1
66.55100	7.33333	-8.1200e-002	191.00000	10.00000	1
66.63700	7.35000	-8.2300e-002	191.00000	10.00000	1
66.71900	7.36667	-8.3200e-002	191.00000	10.00000	1
66.80400	7.38333	-8.4300e-002	191.00000	10.00000	1
66.88200	7.40000	-8.5200e-002	191.00000	10.00000	1
66.96700	7.41667	-8.6400e-002	191.00000	10.00000	1
67.04900	7.43333	-8.7300e-002	191.00000	10.00000	1
67.13300	7.45000	-8.8200e-002	191.00000	10.00000	1
67.21900	7.46667	-8.9200e-002	191.00000	10.00000	1
67.30000	7.48333	-9.0200e-002	191.00000	10.00000	1
67.38600	7.50000	-9.1400e-002	191.00000	10.00000	1
67.46900	7.51667	-9.2500e-002	191.00000	10.00000	1
67.55400	7.53333	-9.3500e-002	191.00000	10.00000	1
67.63600	7.55000	-9.4700e-002	191.00000	10.00000	1
67.72200	7.56667	-9.5700e-002	191.00000	10.00000	1
67.80300	7.58333	-9.6800e-002	191.00000	10.00000	1
67.88800	7.60000	-9.7900e-002	191.00000	10.00000	1
67.97400	7.61667	-9.9100e-002	191.00000	10.00000	1
68.05400	7.63333	-0.10010	191.00000	10.00000	1
68.13500	7.65000	-0.10120	191.00000	10.00000	1
68.21700	7.66667	-0.10240	191.00000	10.00000	1
68.30400	7.68333	-0.10350	191.00000	10.00000	1
68.38800	7.70000	-0.10440	191.00000	10.00000	1
68.46700	7.71667	-0.10440	191.00000	10.00000	1
68.55200	7.73333	-0.10430	191.00000	10.00000	1
68.63600	7.75000	-0.10410	191.00000	10.00000	1
68.72000	7.76667	-0.10430	191.00000	10.00000	1
68.80400	7.78333	-0.10460	191.00000	10.00000	1
68.88500	7.80000	-0.10540	191.00000	10.00000	1
68.96800	7.81667	-0.10710	191.00000	10.00000	1
69.05000	7.83333	-0.10890	191.00000	10.00000	1
69.13500	7.85000	-0.11060	191.00000	10.00000	1
69.21900	7.86667	-0.11240	191.00000	10.00000	1
69.29800	7.88333	-0.11420	191.00000	10.00000	1
69.38100	7.90000	-0.11620	191.00000	10.00000	1
69.46700	7.91667	-0.11790	191.00000	10.00000	1
69.55100	7.93333	-0.11960	191.00000	10.00000	1
69.63000	7.95000	-0.12120	191.00000	10.00000	1
69.71300	7.96667	-0.12260	191.00000	10.00000	1
69.80300	7.98333	-0.12390	191.00000	10.00000	1
69.88200	8.00000	-0.12530	191.00000	10.00000	1
69.96800	8.01667	-0.12640	191.00000	10.00000	1
70.05000	8.03333	-0.12780	191.00000	10.00000	1
70.13600	8.05000	-0.12880	191.00000	10.00000	1
70.21900	8.06667	-0.13010	191.00000	10.00000	1
70.30100	8.08333	-0.13120	191.00000	10.00000	1
70.38600	8.10000	-0.13220	191.00000	10.00000	1
70.46400	8.11667	-0.13320	191.00000	10.00000	1
70.55000	8.13333	-0.13440	191.00000	10.00000	1
70.63600	8.15000	-0.13550	191.00000	10.00000	1
70.71900	8.16667	-0.13650	191.00000	10.00000	1
70.80000	8.18333	-0.13740	191.00000	10.00000	1
70.88500	8.20000	-0.13860	191.00000	10.00000	1
70.97000	8.21667	-0.13970	191.00000	10.00000	1
71.04800	8.23333	-0.14070	191.00000	10.00000	1
71.13600	8.25000	-0.14200	191.00000	10.00000	1
71.22000	8.26667	-0.14300	191.00000	10.00000	1
71.30200	8.28333	-0.14420	191.00000	10.00000	1
71.38600	8.30000	-0.14500	191.00000	10.00000	1
71.47200	8.31667	-0.14520	191.00000	10.00000	1
71.55600	8.33333	-0.14540	191.00000	10.00000	1
71.63300	8.35000	-0.14580	191.00000	10.00000	1
71.71800	8.36667	-0.14670	191.00000	10.00000	1
71.80300	8.38333	-0.14800	191.00000	10.00000	1
71.88400	8.40000	-0.15000	191.00000	10.00000	1
71.96700	8.41667	-0.15220	191.00000	10.00000	1
72.05100	8.43333	-0.15430	191.00000	10.00000	1
72.13300	8.45000	-0.15640	191.00000	10.00000	1
72.22000	8.46667	-0.15870	191.00000	10.00000	1
72.30200	8.48333	-0.16070	191.00000	10.00000	1
72.38800	8.50000	-0.16230	191.00000	10.00000	1
72.47400	8.51667	-0.16380	191.00000	10.00000	1
72.55700	8.53333	-0.16520	191.00000	10.00000	1
72.63600	8.55000	-0.16650	191.00000	10.00000	1
72.72100	8.56667	-0.16760	191.00000	10.00000	1
72.80800	8.58333	-0.16890	191.00000	10.00000	1
72.88800	8.60000	-0.17010	191.00000	10.00000	1
72.96900	8.61667	-0.17100	191.00000	10.00000	1
73.05400	8.63333	-0.17220	191.00000	10.00000	1
73.14200	8.65000	-0.17320	191.00000	10.00000	1
73.22100	8.66667	-0.17420	191.00000	10.00000	1
73.30800	8.68333	-0.17540	191.00000	10.00000	1
73.38500	8.70000	-0.17630	191.00000	10.00000	1
73.47500	8.71667	-0.17740	191.00000	10.00000	1
73.55200	8.73333	-0.17880	191.00000	10.00000	1
73.63800	8.75000	-0.18040	191.00000	10.00000	1
73.71900	8.76667	-0.18230	191.00000	10.00000	1
73.80300	8.78333	-0.18450	191.00000	10.00000	1
73.89100	8.80000	-0.18640	191.00000	10.00000	1
73.97400	8.81667	-0.18830	191.00000	10.00000	1
74.06000	8.83333	-0.18990	191.00000	10.00000	1
74.13800	8.85000	-0.19130	191.00000	10.00000	1
74.22500	8.86667	-0.19240	191.00000	10.00000	1
74.30800	8.88333	-0.19370	191.00000	10.00000	1
74.38800	8.90000	-0.19500	191.00000	10.00000	1
74.47600	8.91667	-0.19620	191.00000	10.00000	1
74.55800	8.93333	-0.19730	191.00000	10.00000	1
74.64000	8.95000	-0.19830	191.00000	10.00000	1
74.72500	8.96667	-0.19930	191.00000	10.00000	1
74.80800	8.98333	-0.20060	191.00000	10.00000	1
74.89100	9.00000	-0.20160	191.00000	10.00000	1
74.97400	9.01667	-0.20270	191.00000	10.00000	1
75.05500	9.03333	-0.20360	191.00000	10.00000	1
75.14100	9.05000	-0.20440	191.00000	10.00000	1
75.22400	9.06667	-0.20530	191.00000	10.00000	1
75.30700	9.08333	-0.20590	191.00000	10.00000	1
75.39300	9.10000	-0.20640	191.00000	10.00000	1
75.47200	9.11667	-0.20660	191.00000	10.00000	1
75.55300	9.13333	-0.20690	191.00000	10.00000	1
75.64000	9.15000	-0.20710	191.00000	10.00000	1
75.72000	9.16667	-0.20750	191.00000	10.00000	1
75.80800	9.18333	-0.20800	191.00000	10.00000	1
75.88600	9.20000	-0.20890	191.00000	10.00000	1
75.97500	9.21667	-0.21010	191.00000	10.00000	1
76.05800	9.23333	-0.21150	191.00000	10.00000	1
76.14000	9.25000	-0.21300	191.00000	10.00000	1
76.22400	9.26667	-0.21460	191.00000	10.00000	1
76.30900	9.28333	-0.21620	191.00000	10.00000	1
76.39100	9.30000	-0.21780	191.00000	10.00000	1
76.47300	9.31667	-0.21950	191.00000	10.00000	1
76.55500	9.33333	-0.22110	191.00000	10.00000	1
76.64200	9.35000	-0.22270	191.00000	10.00000	1
76.72500	9.36667	-0.22420	191.00000	10.00000	1
76.80700	9.38333	-0.22570	191.00000	10.00000	1
76.89100	9.40000	-0.22720	191.00000	10.00000	1
76.97000	9.41667	-0.22890	191.00000	10.00000	1
77.05500	9.43333	-0.23050	191.00000	10.00000	1
77.13700	9.45000	-0.23190	191.00000	10.00000	1
77.22200	9.46667	-0.23370	191.00000	10.00000	1
77.30700	9.48333	-0.23530	191.00000	10.00000	1
77.38700	9.50000	-0.23690	191.00000	10.00000	1
77.47100	9.51667	-0.23860	191.00000	10.00000	1
77.55500	9.53333	-0.24020	191.00000	10.00000	1
77.64000	9.55000	-0.24170	191.00000	10.00000	1
77.72200	9.56667	-0.24350	191.00000	10.00000	1
77.80100	9.58333	-0.24490	191.00000	10.00000	1
77.88900	9.60000	-0.24650	191.00000	10.00000	1
77.96800	9.61667	-0.24800	191.00000	10.00000	1
78.05600	9.63333	-0.24950	191.00000	10.00000	1
78.13800	9.65000	-0.25100	191.00000	10.00000	1
78.21900	9.66667	-0.25230	191.00000	10.00000	1
78.30500	9.68333	-0.25380	191.00000	10.00000	1
78.38600	9.70000	-0.25540	191.00000	10.00000	1
78.47000	9.71667	-0.25680	191.00000	10.00000	1
78.55500	9.73333	-0.25840	191.00000	10.00000	1
78.63600	9.75000	-0.26000	191.00000	10.00000	1
78.72000	9.76667	-0.26150	191.00000	10.00000	1
78.80400	9.78333	-0.26290	191.00000	10.00000	1
78.89000	9.80000	-0.26460	191.00000	10.00000	1
78.97000	9.81667	-0.26590	191.00000	10.00000	1
79.05400	9.83333	-0.26740	191.00000	10.00000	1
79.13800	9.85000	-0.26880	191.00000	10.00000	1
79.22100	9.86667	-0.27030	191.00000	10.00000	1
79.30400	9.88333	-0.27180	191.00000	10.00000	1
79.38900	9.90000	-0.27340	191.00000	10.00000	1
79.46800	9.91667	-0.27520	191.00000	10.00000	1
79.55600	9.93333	-0.27680	191.00000	10.00000	1
79.63900	9.95000	-0.27850	191.00000	10.00000	1
79.72400	9.96667	-0.28000	191.00000	10.00000	1
79.80400	9.98333	-0.28140	191.00000	10.00000	1
79.88400	10.00000	-0.28290	191.00000	10.00000	1
79.96900	10.01667	-0.28460	191.00000	10.00000	1
80.05400	10.03333	-0.28610	191.00000	10.00000	1
80.13300	10.05000	-0.28750	191.00000	10.00000	1
80.21900	10.06667	-0.28890	191.00000	10.00000	1
80.30500	10.08333	-0.29020	191.00000	10.00000	1
80.38600	10.10000	-0.29170	191.00000	10.00000	1
80.47000	10.11667	-0.29330	191.00000	10.00000	1
80.55500	10.13333	-0.29500	191.00000	10.00000	1
80.63800	10.15000	-0.29640	191.00000	10.00000	1
80.71800	10.16667	-0.29780	191.00000	10.00000	1
80.79900	10.18333	-0.29930	191.00000	10.00000	1
80.88900	10.20000	-0.30060	191.00000	10.00000	1
80.96800	10.21667	-0.30190	191.00000	10.00000	1
81.05400	10.23333	-0.30340	191.00000	10.00000	1
81.13700	10.25000	-0.30470	191.00000	10.00000	1
81.22400	10.26667	-0.30600	191.00000	10.00000	1
81.30300	10.28333	-0.30740	191.00000	10.00000	1
81.38700	10.30000	-0.30880	191.00000	10.00000	1
81.47200	10.31667	-0.31030	191.00000	10.00000	1
81.55400	10.33333	-0.31170	191.00000	10.00000	1
81.63900	10.35000	-0.31350	191.00000	10.00000	1
81.72200	10.36667	-0.31500	191.00000	10.00000	1
81.80700	10.38333	-0.31660	191.00000	10.00000	1
81.89100	10.40000	-0.31820	191.00000	10.00000	1
81.97500	10.41667	-0.31970	191.00000	10.00000	1
82.05600	10.43333	-0.32130	191.00000	10.00000	1
82.14000	10.45000	-0.32290	191.00000	10.00000	1
82.22200	10.46667	-0.32450	191.00000	10.00000	1
82.30700	10.48333	-0.32650	191.00000	10.00000	1
82.39100	10.50000	-0.32790	191.00000	10.00000	1
82.47200	10.51667	-0.32960	191.00000	10.00000	1
82.55500	10.53333	-0.33120	191.00000	10.00000	1
82.63900	10.55000	-0.33290	191.00000	10.00000	1
82.72000	10.56667	-0.33430	191.00000	10.00000	1
82.80400	10.58333	-0.33590	191.00000	10.00000	1
82.89100	10.60000	-0.33740	191.00000	10.00000	1
82.97100	10.61667	-0.33880	191.00000	10.00000	1
83.05500	10.63333	-0.34060	191.00000	10.00000	1
83.14000	10.65000	-0.34210	191.00000	10.00000	1
83.22200	10.66667	-0.34350	191.00000	10.00000	1
83.30900	10.68333	-0.34510	191.00000	10.00000	1
83.39200	10.70000	-0.34660	191.00000	10.00000	1
83.47300	10.71667	-0.34810	191.00000	10.00000	1
83.56100	10.73333	-0.34960	191.00000	10.00000	1
83.64300	10.75000	-0.35140	191.00000	10.00000	1
83.72700	10.76667	-0.35290	191.00000	10.00000	1
83.80900	10.78333	-0.35440	191.00000	10.00000	1
83.89200	10.80000	-0.35610	191.00000	10.00000	1
83.97700	10.81667	-0.35770	191.00000	10.00000	1
84.06200	10.83333	-0.35920	191.00000	10.00000	1
84.14200	10.85000	-0.36080	191.00000	10.00000	1
84.22500	10.86667	-0.36240	191.00000	10.00000	1
84.31100	10.88333	-0.36400	191.00000	10.00000	1
84.39300	10.90000	-0.36560	191.00000	10.00000	1
84.47600	10.91667	-0.36720	191.00000	10.00000	1
84.55900	10.93333	-0.36880	191.00000	10.00000	1
84.64300	10.95000	-0.37050	191.00000	10.00000	1
84.72400	10.96667	-0.37190	191.00000	10.00000	1
84.80900	10.98333	-0.37370	191.00000	10.00000	1
84.89600	11.00000	-0.37530	191.00000	10.00000	1
84.97900	11.01667	-0.37700	191.00000	10.00000	1
85.05900	11.03333	-0.37870	191.00000	10.00000	1
85.14300	11.05000	-0.38040	191.00000	10.00000	1
85.22600	11.06667	-0.38210	191.00000	10.00000	1
85.30600	11.08333	-0.38390	191.00000	10.00000	1
85.39100	11.10000	-0.38530	191.00000	10.00000	1
85.47700	11.11667	-0.38690	191.00000	10.00000	1
85.56000	11.13333	-0.38860	191.00000	10.00000	1
85.64400	11.15000	-0.39050	191.00000	10.00000	1
85.72500	11.16667	-0.39210	191.00000	10.00000	1
85.81000	11.18333	-0.39370	191.00000	10.00000	1
85.89200	11.20000	-0.39520	191.00000	10.00000	1
85.97300	11.21667	-0.39680	191.00000	10.00000	1
86.05600	11.23333	-0.39850	191.00000	10.00000	1
86.13700	11.25000	-0.40000	191.00000	10.00000	1
86.22100	11.26667	-0.40150	191.00000	10.00000	1
86.31000	11.28333	-0.40320	191.00000	10.00000	1
86.39200	11.30000	-0.40470	191.00000	10.00000	1
86.47500	11.31667	-0.40640	191.00000	10.00000	1
86.55800	11.33333	-0.40800	191.00000	10.00000	1
86.64000	11.35000	-0.40950	191.00000	10.00000	1
86.72500	11.36667	-0.41130	191.00000	10.00000	1
86.80700	11.38333	-0.41290	191.00000	10.00000	1
86.88900	11.40000	-0.41470	191.00000	10.00000	1
86.97700	11.41667	-0.41640	191.00000	10.00000	1
87.05500	11.43333	-0.41800	191.00000	10.00000	1
87.14100	11.45000	-0.41960	191.00000	10.00000	1
87.22000	11.46667	-0.42120	191.00000	10.00000	1
87.30800	11.48333	-0.42280	191.00000	10.00000	1
87.39300	11.50000	-0.42440	191.00000	10.00000	1
87.47400	11.51667	-0.42590	191.00000	10.00000	1
87.55900	11.53333	-0.42770	191.00000	10.00000	1
87.64100	11.55000	-0.42930	191.00000	10.00000	1
87.72500	11.56667	-0.43110	191.00000	10.00000	1
87.80900	11.58333	-0.43270	191.00000	10.00000	1
87.89200	11.60000	-0.43430	191.00000	10.00000	1
87.97500	11.61667	-0.43600	191.00000	10.00000	1
88.05500	11.63333	-0.43770	191.00000	10.00000	1
88.14200	11.65000	-0.43950	191.00000	10.00000	1
88.22400	11.66667	-0.44120	191.00000	10.00000	1
88.30900	11.68333	-0.44280	191.00000	10.00000	1
88.38900	11.70000	-0.44440	191.00000	10.00000	1
88.47300	11.71667	-0.44620	191.00000	10.00000	1
88.56000	11.73333	-0.44770	191.00000	10.00000	1
88.64500	11.75000	-0.44950	191.00000	10.00000	1
88.72800	11.76667	-0.45120	191.00000	10.00000	1
88.81100	11.78333	-0.45290	191.00000	10.00000	1
88.89600	11.80000	-0.45460	191.00000	10.00000	1
88.97800	11.81667	-0.45610	191.00000	10.00000	1
89.06300	11.83333	-0.45810	191.00000	10.00000	1
89.14600	11.85000	-0.45970	191.00000	10.00000	1
89.22800	11.86667	-0.46150	191.00000	10.00000	1
89.31200	11.88333	-0.46320	191.00000	10.00000	1
89.39400	11.90000	-0.46490	191.00000	10.00000	1
89.48000	11.91667	-0.46670	191.00000	10.00000	1
89.55900	11.93333	-0.46850	191.00000	10.00000	1
89.64000	11.95000	-0.47030	191.00000	10.00000	1
89.72800	11.96667	-0.47210	191.00000	10.00000	1
89.81400	11.98333	-0.47370	191.00000	10.00000	1
89.89600	12.00000	-0.47550	191.00000	10.00000	1
89.97900	12.01667	-0.47720	191.00000	10.00000	1
90.06500	12.03333	-0.47880	191.00000	10.00000	1
90.14600	12.05000	-0.48040	191.00000	10.00000	1
90.23000	12.06667	-0.48200	191.00000	10.00000	1
90.31400	12.08333	-0.48360	191.00000	10.00000	1
90.39300	12.10000	-0.48520	191.00000	10.00000	1
90.48000	12.11667	-0.48680	191.00000	10.00000	1
90.56200	12.13333	-0.48840	191.00000	10.00000	1
90.64400	12.15000	-0.49020	191.00000	10.00000	1
90.72900	12.16667	-0.49200	191.00000	10.00000	1
90.81500	12.18333	-0.49370	191.00000	10.00000	1
90.89600	12.20000	-0.49540	191.00000	10.00000	1
90.98000	12.21667	-0.49710	191.00000	10.00000	1
91.06700	12.23333	-0.49870	191.00000	10.00000	1
91.14800	12.25000	-0.50020	191.00000	10.00000	1
91.23100	12.26667	-0.50210	191.00000	10.00000	1
91.31500	12.28333	-0.50370	191.00000	10.00000	1
91.39600	12.30000	-0.50540	191.00000	10.00000	1
91.48200	12.31667	-0.50710	191.00000	10.00000	1
91.56000	12.33333	-0.50880	191.00000	10.00000	1
91.64500	12.35000	-0.51040	191.00000	10.00000	1
91.73100	12.36667	-0.51220	191.00000	10.00000	1
91.81200	12.38333	-0.51400	191.00000	10.00000	1
91.89800	12.40000	-0.51580	191.00000	10.00000	1
91.98200	12.41667	-0.51760	191.00000	10.00000	1
92.06700	12.43333	-0.51940	191.00000	10.00000	1
92.14700	12.45000	-0.52110	191.00000	10.00000	1
92.23400	12.46667	-0.52300	191.00000	10.00000	1
92.31200	12.48333	-0.52510	191.00000	10.00000	1
92.39700	12.50000	-0.52680	191.00000	10.00000	1
92.48100	12.51667	-0.52830	191.00000	10.00000	1
92.56400	12.53333	-0.53030	191.00000	10.00000	1
92.65100	12.55000	-0.53210	191.00000	10.00000	1
92.72900	12.56667	-0.53380	191.00000	10.00000	1
92.81600	12.58333	-0.53550	191.00000	10.00000	1
92.89900	12.60000	-0.53730	191.00000	10.00000	1
92.97900	12.61667	-0.53920	191.00000	10.00000	1
93.06600	12.63333	-0.54100	191.00000	10.00000	1
93.14600	12.65000	-0.54270	191.00000	10.00000	1
93.23300	12.66667	-0.54460	191.00000	10.00000	1
93.31600	12.68333	-0.54650	191.00000	10.00000	1
93.39500	12.70000	-0.54830	191.00000	10.00000	1
93.48200	12.71667	-0.55020	191.00000	10.00000	1
93.56500	12.73333	-0.55200	191.00000	10.00000	1
93.64900	12.75000	-0.55380	191.00000	10.00000	1
93.72800	12.76667	-0.55570	191.00000	10.00000	1
93.81700	12.78333	-0.55740	191.00000	10.00000	1
93.90100	12.80000	-0.55940	191.00000	10.00000	1
93.97900	12.81667	-0.56120	191.00000	10.00000	1
94.06700	12.83333	-0.56300	191.00000	10.00000	1
94.15100	12.85000	-0.56490	191.00000	10.00000	1
94.23600	12.86667	-0.56630	191.00000	10.00000	1
94.31800	12.88333	-0.56800	191.00000	10.00000	1
94.40200	12.90000	-0.56970	191.00000	10.00000	1
94.48300	12.91667	-0.57130	191.00000	10.00000	1
94.56900	12.93333	-0.57320	191.00000	10.00000	1
94.65000	12.95000	-0.57500	191.00000	10.00000	1
94.73600	12.96667	-0.57650	191.00000	10.00000	1
94.81900	12.98333	-0.57860	191.00000	10.00000	1
94.90300	13.00000	-0.58030	191.00000	10.00000	1
94.98500	13.01667	-0.58220	191.00000	10.00000	1
95.06800	13.03333	-0.58420	191.00000	10.00000	1
95.14800	13.05000	-0.58590	191.00000	10.00000	1
95.23600	13.06667	-0.58780	191.00000	10.00000	1
95.31800	13.08333	-0.58970	191.00000	10.00000	1
95.40200	13.10000	-0.59150	191.00000	10.00000	1
95.48200	13.11667	-0.59320	191.00000	10.00000	1
95.57000	13.13333	-0.59480	191.00000	10.00000	1
95.65000	13.15000	-0.59660	191.00000	10.00000	1
95.73300	13.16667	-0.59810	191.00000	10.00000	1
95.81500	13.18333	-0.60010	191.00000	10.00000	1
95.90200	13.20000	-0.60190	191.00000	10.00000	1
95.98500	13.21667	-0.60340	191.00000	10.00000	1
96.06800	13.23333	-0.60530	191.00000	10.00000	1
96.15100	13.25000	-0.60710	191.00000	10.00000	1
96.23500	13.26667	-0.60890	191.00000	10.00000	1
96.31900	13.28333	-0.61050	191.00000	10.00000	1
96.39800	13.30000	-0.61240	191.00000	10.00000	1
96.48300	13.31667	-0.61430	191.00000	10.00000	1
96.56400	13.33333	-0.61620	191.00000	10.00000	1
96.64600	13.35000	-0.61810	191.00000	10.00000	1
96.73300	13.36667	-0.62000	191.00000	10.00000	1
96.81500	13.38333	-0.62170	191.00000	10.00000	1
96.90100	13.40000	-0.62370	191.00000	10.00000	1
96.98100	13.41667	-0.62590	191.00000	10.00000	1
97.06600	13.43333	-0.62770	191.00000	10.00000	1
97.14900	13.45000	-0.62940	191.00000	10.00000	1
97.23300	13.46667	-0.63140	191.00000	10.00000	1
97.31400	13.48333	-0.63320	191.00000	10.00000	1
97.39900	13.50000	-0.63520	191.00000	10.00000	1
97.47800	13.51667	-0.63720	191.00000	10.00000	1
97.56200	13.53333	-0.63900	191.00000	10.00000	1
97.64900	13.55000	-0.64090	191.00000	10.00000	1
97.72700	13.56667	-0.64270	191.00000	10.00000	1
97.81600	13.58333	-0.64450	191.00000	10.00000	1
97.90100	13.60000	-0.64650	191.00000	10.00000	1
97.98100	13.61667	-0.64840	191.00000	10.00000	1
98.07000	13.63333	-0.65000	191.00000	10.00000	1
98.15000	13.65000	-0.65200	191.00000	10.00000	1
98.23700	13.66667	-0.65390	191.00000	10.00000	1
98.31700	13.68333	-0.65560	191.00000	10.00000	1
98.40100	13.70000	-0.65750	191.00000	10.00000	1
98.49000	13.71667	-0.65930	191.00000	10.00000	1
98.56900	13.73333	-0.66110	191.00000	10.00000	1
98.65200	13.75000	-0.66300	191.00000	10.00000	1
98.73300	13.76667	-0.66470	191.00000	10.00000	1
98.81800	13.78333	-0.66670	191.00000	10.00000	1
98.90500	13.80000	-0.66860	191.00000	10.00000	1
98.98700	13.81667	-0.67070	191.00000	10.00000	1
99.06800	13.83333	-0.67300	191.00000	10.00000	1
99.15100	13.85000	-0.67450	191.00000	10.00000	1
99.23800	13.86667	-0.67650	191.00000	10.00000	1
99.31700	13.88333	-0.67840	191.00000	10.00000	1
99.40600	13.90000	-0.68030	191.00000	10.00000	1
99.48500	13.91667	-0.68230	191.00000	10.00000	1
99.56600	13.93333	-0.68420	191.00000	10.00000	1
99.65300	13.95000	-0.68600	191.00000	10.00000	1
99.73500	13.96667	-0.68800	191.00000	10.00000	1
99.82100	13.98333	-0.68990	191.00000	10.00000	1
99.90400	14.00000	-0.69170	191.00000	10.00000	1
99.99100	14.01667	-0.69370	191.00000	10.00000	1
100.07100	14.03333	-0.69570	191.00000	10.00000	1
100.15600	14.05000	-0.69770	191.00000	10.00000	1
100.23800	14.06667	-0.69960	191.00000	10.00000	1
100.32200	14.08333	-0.70130	191.00000	10.00000	1
100.40200	14.10000	-0.70320	191.00000	10.00000	1
100.49000	14.11667	-0.70500	191.00000	10.00000	1
100.57400	14.13333	-0.70690	191.00000	10.00000	1
100.65600	14.15000	-0.70910	191.00000	10.00000	1
100.73800	14.16667	-0.71100	191.00000	10.00000	1
100.82100	14.18333	-0.71290	191.00000	10.00000	1
100.90600	14.20000	-0.71500	191.00000	10.00000	1
100.99000	14.21667	-0.71690	191.00000	10.00000	1
101.07300	14.23333	-0.71890	191.00000	10.00000	1
101.15700	14.25000	-0.72080	191.00000	10.00000	1
101.23700	14.26667	-0.72280	191.00000	10.00000	1
101.32000	14.28333	-0.72460	191.00000	10.00000	1
101.40600	14.30000	-0.72660	191.00000	10.00000	1
101.49200	14.31667	-0.72860	191.00000	10.00000	1
101.57400	14.33333	-0.73050	191.00000	10.00000	1
101.65700	14.35000	-0.73250	191.00000	10.00000	1
101.74200	14.36667	-0.73440	191.00000	10.00000	1
101.82200	14.38333	-0.73630	191.00000	10.00000	1
101.91000	14.40000	-0.73820	191.00000	10.00000	1
101.98800	14.41667	-0.74020	191.00000	10.00000	1
102.07300	14.43333	-0.74210	191.00000	10.00000	1
102.16100	14.45000	-0.74410	191.00000	10.00000	1
102.24400	14.46667	-0.74600	191.00000	10.00000	1
102.32300	14.48333	-0.74780	191.00000	10.00000	1
102.41000	14.50000	-0.74970	191.00000	10.00000	1
102.49300	14.51667	-0.75160	191.00000	10.00000	1
102.57700	14.53333	-0.75390	191.00000	10.00000	1
102.65800	14.55000	-0.75580	191.00000	10.00000	1
102.74400	14.56667	-0.75770	191.00000	10.00000	1
102.82500	14.58333	-0.75950	191.00000	10.00000	1
102.91000	14.60000	-0.76140	191.00000	10.00000	1
102.99400	14.61667	-0.76300	191.00000	10.00000	1
103.08100	14.63333	-0.76520	191.00000	10.00000	1
103.16300	14.65000	-0.76710	191.00000	10.00000	1
103.24000	14.66667	-0.76900	191.00000	10.00000	1
103.32300	14.68333	-0.77090	191.00000	10.00000	1
103.40900	14.70000	-0.77270	191.00000	10.00000	1
103.49300	14.71667	-0.77460	191.00000	10.00000	1
103.57900	14.73333	-0.77650	191.00000	10.00000	1
103.66100	14.75000	-0.77860	191.00000	10.00000	1
103.74400	14.76667	-0.78050	191.00000	10.00000	1
103.83000	14.78333	-0.78230	191.00000	10.00000	1
103.90900	14.80000	-0.78410	191.00000	10.00000	1
103.99400	14.81667	-0.78600	191.00000	10.00000	1
104.07600	14.83333	-0.78800	191.00000	10.00000	1
104.15900	14.85000	-0.78980	191.00000	10.00000	1
104.24500	14.86667	-0.79180	191.00000	10.00000	1
104.32900	14.88333	-0.79360	191.00000	10.00000	1
104.41000	14.90000	-0.79540	191.00000	10.00000	1
104.49400	14.91667	-0.79720	191.00000	10.00000	1
104.57900	14.93333	-0.79910	191.00000	10.00000	1
104.66200	14.95000	-0.80070	191.00000	10.00000	1
104.74900	14.96667	-0.80240	191.00000	10.00000	1
104.83400	14.98333	-0.80420	191.00000	10.00000	1
104.91400	15.00000	-0.80610	191.00000	10.00000	1
105.00100	15.01667	-0.80790	191.00000	10.00000	1
105.07900	15.03333	-0.80950	191.00000	10.00000	1
105.16500	15.05000	-0.81140	191.00000	10.00000	1
105.25300	15.06667	-0.81330	191.00000	10.00000	1
105.33000	15.08333	-0.81520	191.00000	10.00000	1
105.41900	15.10000	-0.81710	191.00000	10.00000	1
105.50200	15.11667	-0.81890	191.00000	10.00000	1
105.58500	15.13333	-0.82080	191.00000	10.00000	1
105.66400	15.15000	-0.82270	191.00000	10.00000	1
105.75000	15.16667	-0.82460	191.00000	10.00000	1
105.83600	15.18333	-0.82630	191.00000	10.00000	1
105.91800	15.20000	-0.82870	191.00000	10.00000	1
106.00000	15.21667	-0.83030	191.00000	10.00000	1
106.08600	15.23333	-0.83210	191.00000	10.00000	1
106.17000	15.25000	-0.83410	191.00000	10.00000	1
106.25100	15.26667	-0.83590	191.00000	10.00000	1
106.33800	15.28333	-0.83770	191.00000	10.00000	1
106.42100	15.30000	-0.83950	191.00000	10.00000	1
106.49700	15.31667	-0.84130	191.00000	10.00000	1
106.58200	15.33333	-0.84310	191.00000	10.00000	1
106.66700	15.35000	-0.84480	191.00000	10.00000	1
106.75300	15.36667	-0.84670	191.00000	10.00000	1
106.83700	15.38333	-0.84850	191.00000	10.00000	1
106.92100	15.40000	-0.85040	191.00000	10.00000	1
106.99900	15.41667	-0.85200	191.00000	10.00000	1
107.08500	15.43333	-0.85380	191.00000	10.00000	1
107.16400	15.45000	-0.85570	191.00000	10.00000	1
107.25500	15.46667	-0.85740	191.00000	10.00000	1
107.33300	15.48333	-0.85920	191.00000	10.00000	1
107.42000	15.50000	-0.86100	191.00000	10.00000	1
107.50000	15.51667	-0.86270	191.00000	10.00000	1
107.58400	15.53333	-0.86450	191.00000	10.00000	1
107.67000	15.55000	-0.86630	191.00000	10.00000	1
107.75400	15.56667	-0.86810	191.00000	10.00000	1
107.83300	15.58333	-0.86990	191.00000	10.00000	1
107.91700	15.60000	-0.87170	191.00000	10.00000	1
108.00400	15.61667	-0.87360	191.00000	10.00000	1
108.08300	15.63333	-0.87550	191.00000	10.00000	1
108.16800	15.65000	-0.87740	191.00000	10.00000	1
108.24900	15.66667	-0.87920	191.00000	10.00000	1
108.33400	15.68333	-0.88080	191.00000	10.00000	1
108.41700	15.70000	-0.88250	191.00000	10.00000	1
108.50200	15.71667	-0.88440	191.00000	10.00000	1
108.58300	15.73333	-0.88610	191.00000	10.00000	1
108.66700	15.75000	-0.88790	191.00000	10.00000	1
108.75100	15.76667	-0.88970	191.00000	10.00000	1
108.83000	15.78333	-0.89150	191.00000	10.00000	1
108.91400	15.80000	-0.89330	191.00000	10.00000	1
108.99600	15.81667	-0.89500	191.00000	10.00000	1
109.08300	15.83333	-0.89650	191.00000	10.00000	1
109.16500	15.85000	-0.89840	191.00000	10.00000	1
109.24900	15.86667	-0.90030	191.00000	10.00000	1
109.33000	15.88333	-0.90250	191.00000	10.00000	1
109.41600	15.90000	-0.90420	191.00000	10.00000	1
109.49900	15.91667	-0.90580	191.00000	10.00000	1
109.58100	15.93333	-0.90750	191.00000	10.00000	1
109.66600	15.95000	-0.90910	191.00000	10.00000	1
109.75000	15.96667	-0.91100	191.00000	10.00000	1
109.83600	15.98333	-0.91270	191.00000	10.00000	1
109.92000	16.00000	-0.91450	191.00000	10.00000	1
109.99700	16.01667	-0.91620	191.00000	10.00000	1
110.08300	16.03333	-0.91800	191.00000	10.00000	1
110.16900	16.05000	-0.91970	191.00000	10.00000	1
110.25200	16.06667	-0.92170	191.00000	10.00000	1
110.33500	16.08333	-0.92340	191.00000	10.00000	1
110.42000	16.10000	-0.92520	191.00000	10.00000	1
110.49800	16.11667	-0.92690	191.00000	10.00000	1
110.58000	16.13333	-0.92870	191.00000	10.00000	1
110.66500	16.15000	-0.93040	191.00000	10.00000	1
110.75100	16.16667	-0.93190	191.00000	10.00000	1
110.83400	16.18333	-0.93370	191.00000	10.00000	1
110.91700	16.20000	-0.93530	191.00000	10.00000	1
110.99600	16.21667	-0.93690	191.00000	10.00000	1
111.08400	16.23333	-0.93840	191.00000	10.00000	1
111.16700	16.25000	-0.93980	191.00000	10.00000	1
111.25000	16.26667	-0.94160	191.00000	10.00000	1
111.33600	16.28333	-0.94340	191.00000	10.00000	1
111.41600	16.30000	-0.94490	191.00000	10.00000	1
111.50100	16.31667	-0.94660	191.00000	10.00000	1
111.58500	16.33333	-0.94820	191.00000	10.00000	1
111.66500	16.35000	-0.95000	191.00000	10.00000	1
111.74900	16.36667	-0.95150	191.00000	10.00000	1
111.83300	16.38333	-0.95320	191.00000	10.00000	1
111.91200	16.40000	-0.95500	191.00000	10.00000	1
111.99400	16.41667	-0.95660	191.00000	10.00000	1
112.08200	16.43333	-0.95800	191.00000	10.00000	1
112.16800	16.45000	-0.95980	191.00000	10.00000	1
112.24500	16.46667	-0.96160	191.00000	10.00000	1
112.33100	16.48333	-0.96320	191.00000	10.00000	1
112.41500	16.50000	-0.96510	191.00000	10.00000	1
112.49800	16.51667	-0.96680	191.00000	10.00000	1
112.58200	16.53333	-0.96880	191.00000	10.00000	1
112.66800	16.55000	-0.97010	191.00000	10.00000	1
112.74900	16.56667	-0.97210	191.00000	10.00000	1
112.83300	16.58333	-0.97400	191.00000	10.00000	1
112.91500	16.60000	-0.97570	191.00000	10.00000	1
113.00300	16.61667	-0.97720	191.00000	10.00000	1
113.08400	16.63333	-0.97890	191.00000	10.00000	1
113.17100	16.65000	-0.98050	191.00000	10.00000	1
113.25200	16.66667	-0.98220	191.00000	10.00000	1
113.33400	16.68333	-0.98390	191.00000	10.00000	1
113.41600	16.70000	-0.98560	191.00000	10.00000	1
113.50100	16.71667	-0.98740	191.00000	10.00000	1
113.58700	16.73333	-0.98890	191.00000	10.00000	1
113.66900	16.75000	-0.99070	191.00000	10.00000	1
113.75300	16.76667	-0.99220	191.00000	10.00000	1
113.83500	16.78333	-0.99380	191.00000	10.00000	1
113.91700	16.80000	-0.99530	191.00000	10.00000	1
114.00300	16.81667	-0.99680	191.00000	10.00000	1
114.08300	16.83333	-0.99860	191.00000	10.00000	1
114.17000	16.85000	-1.00020	191.00000	10.00000	1
114.25400	16.86667	-1.00180	191.00000	10.00000	1
114.33600	16.88333	-1.00350	191.00000	10.00000	1
114.42000	16.90000	-1.00500	191.00000	10.00000	1
114.50500	16.91667	-1.00670	191.00000	10.00000	1
114.58400	16.93333	-1.00820	191.00000	10.00000	1
114.67000	16.95000	-1.00980	191.00000	10.00000	1
114.75000	16.96667	-1.01140	191.00000	10.00000	1
114.83600	16.98333	-1.01280	191.00000	10.00000	1
114.92000	17.00000	-1.01440	191.00000	10.00000	1
115.00500	17.01667	-1.01600	191.00000	10.00000	1
115.09000	17.03333	-1.01730	191.00000	10.00000	1
115.17100	17.05000	-1.01880	191.00000	10.00000	1
115.25400	17.06667	-1.02020	191.00000	10.00000	1
115.33700	17.08333	-1.02180	191.00000	10.00000	1
115.42100	17.10000	-1.02330	191.00000	10.00000	1
115.50500	17.11667	-1.02490	191.00000	10.00000	1
115.58800	17.13333	-1.02640	191.00000	10.00000	1
115.67000	17.15000	-1.02820	191.00000	10.00000	1
115.75000	17.16667	-1.02970	191.00000	10.00000	1
115.83500	17.18333	-1.03140	191.00000	10.00000	1
115.92000	17.20000	-1.03320	191.00000	10.00000	1
116.00200	17.21667	-1.03520	191.00000	10.00000	1
116.08600	17.23333	-1.03680	191.00000	10.00000	1
116.16800	17.25000	-1.03830	191.00000	10.00000	1
116.25300	17.26667	-1.04000	191.00000	10.00000	1
116.33200	17.28333	-1.04150	191.00000	10.00000	1
116.41400	17.30000	-1.04300	191.00000	10.00000	1
116.50100	17.31667	-1.04460	191.00000	10.00000	1
116.58500	17.33333	-1.04630	191.00000	10.00000	1
116.66900	17.35000	-1.04780	191.00000	10.00000	1
116.75000	17.36667	-1.04920	191.00000	10.00000	1
116.83400	17.38333	-1.05070	191.00000	10.00000	1
116.91800	17.40000	-1.05200	191.00000	10.00000	1
117.00300	17.41667	-1.05360	191.00000	10.00000	1
117.08800	17.43333	-1.05510	191.00000	10.00000	1
117.17100	17.45000	-1.05660	191.00000	10.00000	1
117.25400	17.46667	-1.05790	191.00000	10.00000	1
117.33100	17.48333	-1.05940	191.00000	10.00000	1
117.42300	17.50000	-1.06100	191.00000	10.00000	1
117.50700	17.51667	-1.06250	191.00000	10.00000	1
117.58800	17.53333	-1.06380	191.00000	10.00000	1
117.66800	17.55000	-1.06520	191.00000	10.00000	1
117.75500	17.56667	-1.06670	191.00000	10.00000	1
117.83600	17.58333	-1.06810	191.00000	10.00000	1
117.92300	17.60000	-1.06960	191.00000	10.00000	1
118.00600	17.61667	-1.07100	191.00000	10.00000	1
118.08800	17.63333	-1.07250	191.00000	10.00000	1
118.17300	17.65000	-1.07400	191.00000	10.00000	1
118.25500	17.66667	-1.07540	191.00000	10.00000	1
118.33400	17.68333	-1.07680	191.00000	10.00000	1
118.42100	17.70000	-1.07830	191.00000	10.00000	1
118.50600	17.71667	-1.07950	191.00000	10.00000	1
118.58900	17.73333	-1.08090	191.00000	10.00000	1
118.67200	17.75000	-1.08230	191.00000	10.00000	1
118.75300	17.76667	-1.08390	191.00000	10.00000	1
118.83800	17.78333	-1.08520	191.00000	10.00000	1
118.92200	17.80000	-1.08660	191.00000	10.00000	1
119.00200	17.81667	-1.08800	191.00000	10.00000	1
119.08400	17.83333	-1.08950	191.00000	10.00000	1
119.17200	17.85000	-1.09090	191.00000	10.00000	1
119.25400	17.86667	-1.09220	191.00000	10.00000	1
119.33500	17.88333	-1.09380	191.00000	10.00000	1
119.41700	17.90000	-1.09510	191.00000	10.00000	1
119.50400	17.91667	-1.09680	191.00000	10.00000	1
119.58900	17.93333	-1.09850	191.00000	10.00000	1
119.67000	17.95000	-1.10000	191.00000	10.00000	1
119.75500	17.96667	-1.10140	191.00000	10.00000	1
119.83800	17.98333	-1.10300	191.00000	10.00000	1
119.91500	18.00000	-1.10430	191.00000	10.00000	1
120.00200	18.01667	-1.10580	191.00000	10.00000	1
120.08400	18.03333	-1.10720	191.00000	10.00000	1
120.17100	18.05000	-1.10850	191.00000	10.00000	1
120.25100	18.06667	-1.11010	191.00000	10.00000	1
120.33700	18.08333	-1.11150	191.00000	10.00000	1
120.41700	18.10000	-1.11250	191.00000	10.00000	1
120.50300	18.11667	-1.11410	191.00000	10.00000	1
120.58600	18.13333	-1.11570	191.00000	10.00000	1
120.67000	18.15000	-1.11720	191.00000	10.00000	1
120.75300	18.16667	-1.11850	191.00000	10.00000	1
120.83700	18.18333	-1.11990	191.00000	10.00000	1
120.91900	18.20000	-1.12130	191.00000	10.00000	1
121.00500	18.21667	-1.12280	191.00000	10.00000	1
121.08600	18.23333	-1.12420	191.00000	10.00000	1
121.16800	18.25000	-1.12550	191.00000	10.00000	1
121.25000	18.26667	-1.12680	191.00000	10.00000	1
121.33700	18.28333	-1.12810	191.00000	10.00000	1
121.41600	18.30000	-1.12950	191.00000	10.00000	1
121.50500	18.31667	-1.13070	191.00000	10.00000	1
121.58800	18.33333	-1.13220	191.00000	10.00000	1
121.66800	18.35000	-1.13360	191.00000	10.00000	1
121.75400	18.36667	-1.13480	191.00000	10.00000	1
121.83300	18.38333	-1.13610	191.00000	10.00000	1
121.92000	18.40000	-1.13730	191.00000	10.00000	1
122.00000	18.41667	-1.13870	191.00000	10.00000	1
122.08500	18.43333	-1.14000	191.00000	10.00000	1
122.17100	18.45000	-1.14140	191.00000	10.00000	1
122.25200	18.46667	-1.14260	191.00000	10.00000	1
122.33400	18.48333	-1.14380	191.00000	10.00000	1
122.41900	18.50000	-1.14510	191.00000	10.00000	1
122.50200	18.51667	-1.14630	191.00000	10.00000	1
122.58800	18.53333	-1.14760	191.00000	10.00000	1
122.67000	18.55000	-1.14910	191.00000	10.00000	1
122.75400	18.56667	-1.15050	191.00000	10.00000	1
122.83400	18.58333	-1.15190	191.00000	10.00000	1
122.91700	18.60000	-1.15340	191.00000	10.00000	1
123.00200	18.61667	-1.15470	191.00000	10.00000	1
123.08700	18.63333	-1.15620	191.00000	10.00000	1
123.17300	18.65000	-1.15750	191.00000	10.00000	1
123.25500	18.66667	-1.15890	191.00000	10.00000	1
123.33800	18.68333	-1.16040	191.00000	10.00000	1
123.42100	18.70000	-1.16150	191.00000	10.00000	1
123.50400	18.71667	-1.16280	191.00000	10.00000	1
123.58700	18.73333	-1.16420	191.00000	10.00000	1
123.66800	18.75000	-1.16550	191.00000	10.00000	1
123.75200	18.76667	-1.16670	191.00000	10.00000	1
123.83800	18.78333	-1.16810	191.00000	10.00000	1
123.92000	18.80000	-1.16940	191.00000	10.00000	1
124.00300	18.81667	-1.17040	191.00000	10.00000	1
124.08300	18.83333	-1.17170	191.00000	10.00000	1
124.16500	18.85000	-1.17280	191.00000	10.00000	1
124.25300	18.86667	-1.17410	191.00000	10.00000	1
124.33500	18.88333	-1.17510	191.00000	10.00000	1
124.41800	18.90000	-1.17620	191.00000	10.00000	1
124.50500	18.91667	-1.17740	191.00000	10.00000	1
124.58700	18.93333	-1.17850	191.00000	10.00000	1
124.67000	18.95000	-1.17970	191.00000	10.00000	1
124.75200	18.96667	-1.18090	191.00000	10.00000	1
124.83600	18.98333	-1.18200	191.00000	10.00000	1
124.92000	19.00000	-1.18330	191.00000	10.00000	1
125.00100	19.01667	-1.18460	191.00000	10.00000	1
125.08400	19.03333	-1.18570	191.00000	10.00000	1
125.17000	19.05000	-1.18670	191.00000	10.00000	1
125.25300	19.06667	-1.18800	191.00000	10.00000	1
125.33700	19.08333	-1.18890	191.00000	10.00000	1
125.42000	19.10000	-1.19010	191.00000	10.00000	1
125.50100	19.11667	-1.19100	191.00000	10.00000	1
125.58900	19.13333	-1.19220	191.00000	10.00000	1
125.67000	19.15000	-1.19350	191.00000	10.00000	1
125.75100	19.16667	-1.19470	191.00000	10.00000	1
125.83700	19.18333	-1.19590	191.00000	10.00000	1
125.91700	19.20000	-1.19690	191.00000	10.00000	1
126.00300	19.21667	-1.19790	191.00000	10.00000	1
126.08900	19.23333	-1.19940	191.00000	10.00000	1
126.17000	19.25000	-1.20050	191.00000	10.00000	1
126.25100	19.26667	-1.20190	191.00000	10.00000	1
126.33700	19.28333	-1.20290	191.00000	10.00000	1
126.41900	19.30000	-1.20400	191.00000	10.00000	1
126.50100	19.31667	-1.20510	191.00000	10.00000	1
126.58700	19.33333	-1.20620	191.00000	10.00000	1
126.67200	19.35000	-1.20730	191.00000	10.00000	1
126.75200	19.36667	-1.20850	191.00000	10.00000	1
126.83800	19.38333	-1.20960	191.00000	10.00000	1
126.92000	19.40000	-1.21070	191.00000	10.00000	1
127.00400	19.41667	-1.21190	191.00000	10.00000	1
127.08900	19.43333	-1.21270	191.00000	10.00000	1
127.17100	19.45000	-1.21380	191.00000	10.00000	1
127.25700	19.46667	-1.21490	191.00000	10.00000	1
127.34000	19.48333	-1.21610	191.00000	10.00000	1
127.41900	19.50000	-1.21700	191.00000	10.00000	1
127.50500	19.51667	-1.21810	191.00000	10.00000	1
127.59100	19.53333	-1.21910	191.00000	10.00000	1
127.67300	19.55000	-1.22020	191.00000	10.00000	1
127.75500	19.56667	-1.22130	191.00000	10.00000	1
127.83900	19.58333	-1.22230	191.00000	10.00000	1
127.92100	19.60000	-1.22350	191.00000	10.00000	1
128.00301	19.61667	-1.22450	191.00000	10.00000	1
128.08900	19.63333	-1.22560	191.00000	10.00000	1
128.17000	19.65000	-1.22660	191.00000	10.00000	1
128.25600	19.66667	-1.22770	191.00000	10.00000	1
128.33701	19.68333	-1.22880	191.00000	10.00000	1
128.42000	19.70000	-1.22990	191.00000	10.00000	1
128.50101	19.71667	-1.23110	191.00000	10.00000	1
128.58900	19.73333	-1.23220	191.00000	10.00000	1
128.67300	19.75000	-1.23330	191.00000	10.00000	1
128.75600	19.76667	-1.23430	191.00000	10.00000	1
128.84000	19.78333	-1.23530	191.00000	10.00000	1
128.92101	19.80000	-1.23620	191.00000	10.00000	1
129.00500	19.81667	-1.23740	191.00000	10.00000	1
129.08900	19.83333	-1.23810	191.00000	10.00000	1
129.17101	19.85000	-1.23910	191.00000	10.00000	1
129.25400	19.86667	-1.24010	191.00000	10.00000	1
129.34000	19.88333	-1.24120	191.00000	10.00000	1
129.42300	19.90000	-1.24210	191.00000	10.00000	1
129.50400	19.91667	-1.24310	191.00000	10.00000	1
129.58701	19.93333	-1.24450	191.00000	10.00000	1
129.66800	19.95000	-1.24550	191.00000	10.00000	1
129.75400	19.96667	-1.24650	191.00000	10.00000	1
129.83701	19.98333	-1.24760	191.00000	10.00000	1
129.92200	20.00000	-1.24880	191.00000	10.00000	1
130.00000	20.01667	-1.24980	191.00000	10.00000	1
130.08501	20.03333	-1.25090	191.00000	10.00000	1
130.17000	20.05000	-1.25180	191.00000	10.00000	1
130.25500	20.06667	-1.25280	191.00000	10.00000	1
130.33800	20.08333	-1.25380	191.00000	10.00000	1
130.42300	20.10000	-1.25490	191.00000	10.00000	1
130.50301	20.11667	-1.25600	191.00000	10.00000	1
130.58900	20.13333	-1.25690	191.00000	10.00000	1
130.66800	20.15000	-1.25790	191.00000	10.00000	1
130.75600	20.16667	-1.25900	191.00000	10.00000	1
130.83900	20.18333	-1.26020	191.00000	10.00000	1
130.92500	20.20000	-1.26110	191.00000	10.00000	1
131.00400	20.21667	-1.26220	191.00000	10.00000	1
131.08900	20.23333	-1.26300	191.00000	10.00000	1
131.16901	20.25000	-1.26410	191.00000	10.00000	1
131.25500	20.26667	-1.26510	191.00000	10.00000	1
131.33900	20.28333	-1.26610	191.00000	10.00000	1
131.42400	20.30000	-1.26680	191.00000	10.00000	1
131.50800	20.31667	-1.26780	191.00000	10.00000	1
131.58701	20.33333	-1.26870	191.00000	10.00000	1
131.67400	20.35000	-1.26970	191.00000	10.00000	1
131.75301	20.36667	-1.27060	191.00000	10.00000	1
131.84100	20.38333	-1.27160	191.00000	10.00000	1
131.91800	20.40000	-1.27250	191.00000	10.00000	1
132.00600	20.41667	-1.27340	191.00000	10.00000	1
132.08600	20.43333	-1.27440	191.00000	10.00000	1
132.16800	20.45000	-1.27540	191.00000	10.00000	1
132.25500	20.46667	-1.27630	191.00000	10.00000	1
132.33600	20.48333	-1.27740	191.00000	10.00000	1
132.41701	20.50000	-1.27810	191.00000	10.00000	1
132.50400	20.51667	-1.27910	191.00000	10.00000	1
132.58800	20.53333	-1.28000	191.00000	10.00000	1
132.67101	20.55000	-1.28070	191.00000	10.00000	1
132.75500	20.56667	-1.28160	191.00000	10.00000	1
132.84000	20.58333	-1.28220	191.00000	10.00000	1
132.92300	20.60000	-1.28320	191.00000	10.00000	1
133.00600	20.61667	-1.28430	191.00000	10.00000	1
133.08900	20.63333	-1.28530	191.00000	10.00000	1
133.17300	20.65000	-1.28620	191.00000	10.00000	1
133.25500	20.66667	-1.28700	191.00000	10.00000	1
133.34000	20.68333	-1.28790	191.00000	10.00000	1
133.42000	20.70000	-1.28880	191.00000	10.00000	1
133.50500	20.71667	-1.28990	191.00000	10.00000	1
133.58800	20.73333	-1.29090	191.00000	10.00000	1
133.67200	20.75000	-1.29150	191.00000	10.00000	1
133.75900	20.76667	-1.29250	191.00000	10.00000	1
133.83900	20.78333	-1.29340	191.00000	10.00000	1
133.92200	20.80000	-1.29430	191.00000	10.00000	1
134.00301	20.81667	-1.29540	191.00000	10.00000	1
134.08701	20.83333	-1.29620	191.00000	10.00000	1
134.17200	20.85000	-1.29710	191.00000	10.00000	1
134.25500	20.86667	-1.29780	191.00000	10.00000	1
134.33800	20.88333	-1.29870	191.00000	10.00000	1
134.42300	20.90000	-1.29940	191.00000	10.00000	1
134.50400	20.91667	-1.30020	191.00000	10.00000	1
134.58800	20.93333	-1.30110	191.00000	10.00000	1
134.67300	20.95000	-1.30170	191.00000	10.00000	1
134.75600	20.96667	-1.30250	191.00000	10.00000	1
134.83900	20.98333	-1.30320	191.00000	10.00000	1
134.92101	21.00000	-1.30390	191.00000	10.00000	1
135.00500	21.01667	-1.30480	191.00000	10.00000	1
135.08800	21.03333	-1.30570	191.00000	10.00000	1
135.16901	21.05000	-1.30630	191.00000	10.00000	1
135.25400	21.06667	-1.30720	191.00000	10.00000	1
135.33701	21.08333	-1.30800	191.00000	10.00000	1
135.42200	21.10000	-1.30880	191.00000	10.00000	1
135.50400	21.11667	-1.30980	191.00000	10.00000	1
135.58600	21.13333	-1.31070	191.00000	10.00000	1
135.66901	21.15000	-1.31160	191.00000	10.00000	1
135.75000	21.16667	-1.31260	191.00000	10.00000	1
135.83800	21.18333	-1.31340	191.00000	10.00000	1
135.92000	21.20000	-1.31440	191.00000	10.00000	1
136.00301	21.21667	-1.31530	191.00000	10.00000	1
136.08800	21.23333	-1.31620	191.00000	10.00000	1
136.17101	21.25000	-1.31710	191.00000	10.00000	1
136.25400	21.26667	-1.31800	191.00000	10.00000	1
136.33299	21.28333	-1.31870	191.00000	10.00000	1
136.41800	21.30000	-1.31960	191.00000	10.00000	1
136.50301	21.31667	-1.32030	191.00000	10.00000	1
136.58800	21.33333	-1.32120	191.00000	10.00000	1
136.67101	21.35000	-1.32190	191.00000	10.00000	1
136.75700	21.36667	-1.32270	191.00000	10.00000	1
136.84100	21.38333	-1.32350	191.00000	10.00000	1
136.92000	21.40000	-1.32420	191.00000	10.00000	1
137.00500	21.41667	-1.32510	191.00000	10.00000	1
137.08900	21.43333	-1.32580	191.00000	10.00000	1
137.17300	21.45000	-1.32670	191.00000	10.00000	1
137.25500	21.46667	-1.32740	191.00000	10.00000	1
137.33600	21.48333	-1.32820	191.00000	10.00000	1
137.42101	21.50000	-1.32900	191.00000	10.00000	1
137.50400	21.51667	-1.32970	191.00000	10.00000	1
137.59000	21.53333	-1.33040	191.00000	10.00000	1
137.67000	21.55000	-1.33110	191.00000	10.00000	1
137.75600	21.56667	-1.33160	191.00000	10.00000	1
137.83701	21.58333	-1.33230	191.00000	10.00000	1
137.91901	21.60000	-1.33310	191.00000	10.00000	1
138.00101	21.61667	-1.33380	191.00000	10.00000	1
138.09000	21.63333	-1.33470	191.00000	10.00000	1
138.16800	21.65000	-1.33550	191.00000	10.00000	1
138.25700	21.66667	-1.33640	191.00000	10.00000	1
138.33800	21.68333	-1.33720	191.00000	10.00000	1
138.42200	21.70000	-1.33800	191.00000	10.00000	1
138.50400	21.71667	-1.33850	191.00000	10.00000	1
138.58900	21.73333	-1.33920	191.00000	10.00000	1
138.66701	21.75000	-1.34000	191.00000	10.00000	1
138.75800	21.76667	-1.34070	191.00000	10.00000	1
138.83701	21.78333	-1.34140	191.00000	10.00000	1
138.92300	21.80000	-1.34220	191.00000	10.00000	1
139.00600	21.81667	-1.34310	191.00000	10.00000	1
139.08900	21.83333	-1.34370	191.00000	10.00000	1
139.17101	21.85000	-1.34440	191.00000	10.00000	1
139.25400	21.86667	-1.34520	191.00000	10.00000	1
139.33800	21.88333	-1.34580	191.00000	10.00000	1
139.42400	21.90000	-1.34660	191.00000	10.00000	1
139.50700	21.91667	-1.34740	191.00000	10.00000	1
139.58900	21.93333	-1.34810	191.00000	10.00000	1
139.67300	21.95000	-1.34890	191.00000	10.00000	1
139.75500	21.96667	-1.34980	191.00000	10.00000	1
139.84100	21.98333	-1.35060	191.00000	10.00000	1
139.92200	22.00000	-1.35140	191.00000	10.00000	1
140.00500	22.01667	-1.35220	191.00000	10.00000	1
140.08800	22.03333	-1.35310	191.00000	10.00000	1
140.17000	22.05000	-1.35380	191.00000	10.00000	1
140.25500	22.06667	-1.35450	191.00000	10.00000	1
140.33701	22.08333	-1.35490	191.00000	10.00000	1
140.42101	22.10000	-1.35560	191.00000	10.00000	1
140.50400	22.11667	-1.35610	191.00000	10.00000	1
140.59000	22.13333	-1.35670	191.00000	10.00000	1
140.66701	22.15000	-1.35730	191.00000	10.00000	1
140.75200	22.16667	-1.35780	191.00000	10.00000	1
140.83800	22.18333	-1.35870	191.00000	10.00000	1
140.92101	22.20000	-1.35920	191.00000	10.00000	1
141.00200	22.21667	-1.35990	191.00000	10.00000	1
141.08600	22.23333	-1.36060	191.00000	10.00000	1
141.17101	22.25000	-1.36120	191.00000	10.00000	1
141.25200	22.26667	-1.36170	191.00000	10.00000	1
141.33501	22.28333	-1.36250	191.00000	10.00000	1
141.42400	22.30000	-1.36300	191.00000	10.00000	1
141.50500	22.31667	-1.36370	191.00000	10.00000	1
141.58600	22.33333	-1.36430	191.00000	10.00000	1
141.67200	22.35000	-1.36480	191.00000	10.00000	1
141.75301	22.36667	-1.36560	191.00000	10.00000	1
141.83900	22.38333	-1.36610	191.00000	10.00000	1
141.92101	22.40000	-1.36650	191.00000	10.00000	1
142.00400	22.41667	-1.36720	191.00000	10.00000	1
142.08701	22.43333	-1.36770	191.00000	10.00000	1
142.17300	22.45000	-1.36840	191.00000	10.00000	1
142.25500	22.46667	-1.36890	191.00000	10.00000	1
142.34000	22.48333	-1.36970	191.00000	10.00000	1
142.42300	22.50000	-1.37040	191.00000	10.00000	1
142.50400	22.51667	-1.37130	191.00000	10.00000	1
142.59100	22.53333	-1.37210	191.00000	10.00000	1
142.67300	22.55000	-1.37290	191.00000	10.00000	1
142.75301	22.56667	-1.37340	191.00000	10.00000	1
142.84100	22.58333	-1.37410	191.00000	10.00000	1
142.92400	22.60000	-1.37470	191.00000	10.00000	1
143.00700	22.61667	-1.37560	191.00000	10.00000	1
143.09100	22.63333	-1.37640	191.00000	10.00000	1
143.17200	22.65000	-1.37680	191.00000	10.00000	1
143.25500	22.66667	-1.37760	191.00000	10.00000	1
143.34000	22.68333	-1.37830	191.00000	10.00000	1
143.41901	22.70000	-1.37900	191.00000	10.00000	1
143.50500	22.71667	-1.37940	191.00000	10.00000	1
143.58600	22.73333	-1.38000	191.00000	10.00000	1
143.67200	22.75000	-1.38060	191.00000	10.00000	1
143.75200	22.76667	-1.38110	191.00000	10.00000	1
143.83800	22.78333	-1.38160	191.00000	10.00000	1
143.92300	22.80000	-1.38200	191.00000	10.00000	1
144.00000	22.81667	-1.38280	191.00000	10.00000	1
144.08600	22.83333	-1.38360	191.00000	10.00000	1
144.17400	22.85000	-1.38440	191.00000	10.00000	1
144.25400	22.86667	-1.38500	191.00000	10.00000	1
144.33900	22.88333	-1.38580	191.00000	10.00000	1
144.42300	22.90000	-1.38660	191.00000	10.00000	1
144.50500	22.91667	-1.38720	191.00000	10.00000	1
144.58900	22.93333	-1.38810	191.00000	10.00000	1
144.67000	22.95000	-1.38870	191.00000	10.00000	1
144.75600	22.96667	-1.38930	191.00000	10.00000	1
144.83900	22.98333	-1.39010	191.00000	10.00000	1
144.92200	23.00000	-1.39060	191.00000	10.00000	1
145.00500	23.01667	-1.39110	191.00000	10.00000	1
145.09200	23.03333	-1.39170	191.00000	10.00000	1
145.17400	23.05000	-1.39240	191.00000	10.00000	1
145.25400	23.06667	-1.39300	191.00000	10.00000	1
145.33600	23.08333	-1.39360	191.00000	10.00000	1
145.42300	23.10000	-1.39410	191.00000	10.00000	1
145.50800	23.11667	-1.39450	191.00000	10.00000	1
145.59100	23.13333	-1.39520	191.00000	10.00000	1
145.67400	23.15000	-1.39590	191.00000	10.00000	1
145.75900	23.16667	-1.39650	191.00000	10.00000	1
145.84100	23.18333	-1.39700	191.00000	10.00000	1
145.92500	23.20000	-1.39740	191.00000	10.00000	1
146.00800	23.21667	-1.39820	191.00000	10.00000	1
146.08900	23.23333	-1.39870	191.00000	10.00000	1
146.17300	23.25000	-1.39930	191.00000	10.00000	1
146.25800	23.26667	-1.39980	191.00000	10.00000	1
146.34100	23.28333	-1.40060	191.00000	10.00000	1
146.42101	23.30000	-1.40140	191.00000	10.00000	1
146.50900	23.31667	-1.40190	191.00000	10.00000	1
146.58900	23.33333	-1.40260	191.00000	10.00000	1
146.67400	23.35000	-1.40320	191.00000	10.00000	1
146.75700	23.36667	-1.40370	191.00000	10.00000	1
146.84200	23.38333	-1.40440	191.00000	10.00000	1
146.92400	23.40000	-1.40480	191.00000	10.00000	1
147.00500	23.41667	-1.40530	191.00000	10.00000	1
147.09300	23.43333	-1.40590	191.00000	10.00000	1
147.17500	23.45000	-1.40630	191.00000	10.00000	1
147.25999	23.46667	-1.40660	191.00000	10.00000	1
147.34100	23.48333	-1.40680	191.00000	10.00000	1
147.42799	23.50000	-1.40730	191.00000	10.00000	1
147.50700	23.51667	-1.40790	191.00000	10.00000	1
147.59200	23.53333	-1.40840	191.00000	10.00000	1
147.67500	23.55000	-1.40890	191.00000	10.00000	1
147.75500	23.56667	-1.40960	191.00000	10.00000	1
147.84500	23.58333	-1.41020	191.00000	10.00000	1
147.92599	23.60000	-1.41070	191.00000	10.00000	1
148.00600	23.61667	-1.41110	191.00000	10.00000	1
148.08800	23.63333	-1.41170	191.00000	10.00000	1
148.17400	23.65000	-1.41220	191.00000	10.00000	1
148.25800	23.66667	-1.41270	191.00000	10.00000	1
148.33900	23.68333	-1.41300	191.00000	10.00000	1
148.42700	23.70000	-1.41370	191.00000	10.00000	1
148.50600	23.71667	-1.41430	191.00000	10.00000	1
148.59000	23.73333	-1.41490	191.00000	10.00000	1
148.67500	23.75000	-1.41530	191.00000	10.00000	1
148.75999	23.76667	-1.41570	191.00000	10.00000	1
148.84000	23.78333	-1.41640	191.00000	10.00000	1
148.92400	23.80000	-1.41680	191.00000	10.00000	1
149.00500	23.81667	-1.41730	191.00000	10.00000	1
149.08800	23.83333	-1.41800	191.00000	10.00000	1
149.17700	23.85000	-1.41850	191.00000	10.00000	1
149.25700	23.86667	-1.41890	191.00000	10.00000	1
149.33600	23.88333	-1.41940	191.00000	10.00000	1
149.42500	23.90000	-1.42010	191.00000	10.00000	1
149.50500	23.91667	-1.42070	191.00000	10.00000	1
149.59100	23.93333	-1.42150	191.00000	10.00000	1
149.67400	23.95000	-1.42210	191.00000	10.00000	1
149.75800	23.96667	-1.42260	191.00000	10.00000	1
149.83701	23.98333	-1.42320	191.00000	10.00000	1
149.92500	24.00000	-1.42370	191.00000	10.00000	1
150.00400	24.01667	-1.42410	191.00000	10.00000	1
150.09000	24.03333	-1.42460	191.00000	10.00000	1
150.17599	24.05000	-1.42500	191.00000	10.00000	1
150.25700	24.06667	-1.42580	191.00000	10.00000	1
150.33800	24.08333	-1.42630	191.00000	10.00000	1
150.42000	24.10000	-1.42680	191.00000	10.00000	1
150.51100	24.11667	-1.42750	191.00000	10.00000	1
150.59100	24.13333	-1.42780	191.00000	10.00000	1
150.67400	24.15000	-1.42830	191.00000	10.00000	1
150.75800	24.16667	-1.42870	191.00000	10.00000	1
150.84200	24.18333	-1.42920	191.00000	10.00000	1
150.92300	24.20000	-1.42950	191.00000	10.00000	1
151.00700	24.21667	-1.42990	191.00000	10.00000	1
151.09100	24.23333	-1.43040	191.00000	10.00000	1
151.17700	24.25000	-1.43100	191.00000	10.00000	1
151.25700	24.26667	-1.43140	191.00000	10.00000	1
151.33900	24.28333	-1.43180	191.00000	10.00000	1
151.42700	24.30000	-1.43230	191.00000	10.00000	1
151.50500	24.31667	-1.43270	191.00000	10.00000	1
151.59100	24.33333	-1.43340	191.00000	10.00000	1
151.67400	24.35000	-1.43380	191.00000	10.00000	1
151.75600	24.36667	-1.43430	191.00000	10.00000	1
151.84000	24.38333	-1.43480	191.00000	10.00000	1
151.92599	24.40000	-1.43550	191.00000	10.00000	1
152.00500	24.41667	-1.43610	191.00000	10.00000	1
152.09000	24.43333	-1.43670	191.00000	10.00000	1
152.17500	24.45000	-1.43700	191.00000	10.00000	1
152.25900	24.46667	-1.43760	191.00000	10.00000	1
152.34000	24.48333	-1.43820	191.00000	10.00000	1
152.42700	24.50000	-1.43850	191.00000	10.00000	1
152.50800	24.51667	-1.43910	191.00000	10.00000	1
152.59300	24.53333	-1.43930	191.00000	10.00000	1
152.67799	24.55000	-1.43970	191.00000	10.00000	1
152.75800	24.56667	-1.44000	191.00000	10.00000	1
152.84100	24.58333	-1.44040	191.00000	10.00000	1
152.92300	24.60000	-1.44100	191.00000	10.00000	1
153.00600	24.61667	-1.44140	191.00000	10.00000	1
153.09300	24.63333	-1.44190	191.00000	10.00000	1
153.17400	24.65000	-1.44260	191.00000	10.00000	1
153.25700	24.66667	-1.44300	191.00000	10.00000	1
153.34200	24.68333	-1.44370	191.00000	10.00000	1
153.42700	24.70000	-1.44400	191.00000	10.00000	1
153.50999	24.71667	-1.44450	191.00000	10.00000	1
153.59200	24.73333	-1.44500	191.00000	10.00000	1
153.67300	24.75000	-1.44560	191.00000	10.00000	1
153.75500	24.76667	-1.44590	191.00000	10.00000	1
153.84200	24.78333	-1.44650	191.00000	10.00000	1
153.92799	24.80000	-1.44710	191.00000	10.00000	1
154.00700	24.81667	-1.44740	191.00000	10.00000	1
154.09200	24.83333	-1.44800	191.00000	10.00000	1
154.17700	24.85000	-1.44820	191.00000	10.00000	1
154.25900	24.86667	-1.44850	191.00000	10.00000	1
154.34100	24.88333	-1.44900	191.00000	10.00000	1
154.42300	24.90000	-1.44920	191.00000	10.00000	1
154.50600	24.91667	-1.44970	191.00000	10.00000	1
154.59200	24.93333	-1.45010	191.00000	10.00000	1
154.67599	24.95000	-1.45030	191.00000	10.00000	1
154.75700	24.96667	-1.45070	191.00000	10.00000	1
154.84000	24.98333	-1.45120	191.00000	10.00000	1
154.92599	25.00000	-1.45160	191.00000	10.00000	1
155.00800	25.01667	-1.45200	191.00000	10.00000	1
155.09000	25.03333	-1.45260	191.00000	10.00000	1
155.17400	25.05000	-1.45310	191.00000	10.00000	1
155.25999	25.06667	-1.45350	191.00000	10.00000	1
155.33800	25.08333	-1.45420	191.00000	10.00000	1
155.42300	25.10000	-1.45480	191.00000	10.00000	1
155.50900	25.11667	-1.45540	191.00000	10.00000	1
155.59300	25.13333	-1.45610	191.00000	10.00000	1
155.67599	25.15000	-1.45670	191.00000	10.00000	1
155.75999	25.16667	-1.45740	191.00000	10.00000	1
155.84399	25.18333	-1.45780	191.00000	10.00000	1
155.92599	25.20000	-1.45820	191.00000	10.00000	1
156.00700	25.21667	-1.45880	191.00000	10.00000	1
156.09000	25.23333	-1.45910	191.00000	10.00000	1
156.17799	25.25000	-1.45960	191.00000	10.00000	1
156.25900	25.26667	-1.45990	191.00000	10.00000	1
156.33900	25.28333	-1.46050	191.00000	10.00000	1
156.42200	25.30000	-1.46080	191.00000	10.00000	1
156.51100	25.31667	-1.46130	191.00000	10.00000	1
156.58701	25.33333	-1.46170	191.00000	10.00000	1
156.67599	25.35000	-1.46220	191.00000	10.00000	1
156.75800	25.36667	-1.46260	191.00000	10.00000	1
156.84000	25.38333	-1.46290	191.00000	10.00000	1
156.92200	25.40000	-1.46340	191.00000	10.00000	1
157.00700	25.41667	-1.46350	191.00000	10.00000	1
157.09200	25.43333	-1.46390	191.00000	10.00000	1
157.17599	25.45000	-1.46450	191.00000	10.00000	1
157.25999	25.46667	-1.46460	191.00000	10.00000	1
157.34200	25.48333	-1.46520	191.00000	10.00000	1
157.42599	25.50000	-1.46560	191.00000	10.00000	1
157.50800	25.51667	-1.46600	191.00000	10.00000	1
157.59100	25.53333	-1.46640	191.00000	10.00000	1
157.67400	25.55000	-1.46710	191.00000	10.00000	1
157.75700	25.56667	-1.46760	191.00000	10.00000	1
157.83900	25.58333	-1.46820	191.00000	10.00000	1
157.92000	25.60000	-1.46870	191.00000	10.00000	1
158.00900	25.61667	-1.46920	191.00000	10.00000	1
158.09100	25.63333	-1.46990	191.00000	10.00000	1
158.17101	25.65000	-1.47030	191.00000	10.00000	1
158.25301	25.66667	-1.47080	191.00000	10.00000	1
158.33800	25.68333	-1.47100	191.00000	10.00000	1
158.42101	25.70000	-1.47140	191.00000	10.00000	1
158.50800	25.71667	-1.47170	191.00000	10.00000	1
158.58701	25.73333	-1.47220	191.00000	10.00000	1
158.67400	25.75000	-1.47250	191.00000	10.00000	1
158.75400	25.76667	-1.47270	191.00000	10.00000	1
158.83800	25.78333	-1.47300	191.00000	10.00000	1
158.92400	25.80000	-1.47340	191.00000	10.00000	1
159.00800	25.81667	-1.47350	191.00000	10.00000	1
159.09300	25.83333	-1.47390	191.00000	10.00000	1
159.17500	25.85000	-1.47420	191.00000	10.00000	1
159.25900	25.86667	-1.47490	191.00000	10.00000	1
159.34200	25.88333	-1.47520	191.00000	10.00000	1
159.42900	25.90000	-1.47580	191.00000	10.00000	1
159.50800	25.91667	-1.47640	191.00000	10.00000	1
159.59500	25.93333	-1.47680	191.00000	10.00000	1
159.67101	25.95000	-1.47730	191.00000	10.00000	1
159.75900	25.96667	-1.47790	191.00000	10.00000	1
159.84200	25.98333	-1.47820	191.00000	10.00000	1
159.90900	25.99833	-1.47820	191.00000	10.00000	1
160.16000	26.04833	-1.48020	191.00000	10.00000	2
160.39101	26.09833	-1.48180	191.00000	10.00000	2
160.57899	26.14833	-1.48260	191.00000	10.00000	2
160.70100	26.19833	-1.48350	191.00000	10.00000	2
160.77901	26.24833	-1.48460	191.00000	10.00000	2
160.83299	26.29833	-1.48580	191.00000	10.00000	2
160.87399	26.34833	-1.48680	191.00000	10.00000	2
160.90601	26.39833	-1.48780	191.00000	10.00000	2
160.92101	26.44833	-1.48880	191.00000	10.00000	2
160.91400	26.49833	-1.49000	191.00000	10.00000	2
160.89500	26.54833	-1.49080	191.00000	10.00000	2
160.86200	26.59833	-1.49170	191.00000	10.00000	2
160.82001	26.64833	-1.49270	191.00000	10.00000	2
160.77901	26.69833	-1.49340	191.00000	10.00000	2
160.73000	26.74833	-1.49390	191.00000	10.00000	2
160.67500	26.79833	-1.49420	191.00000	10.00000	2
160.61501	26.84833	-1.49430	191.00000	10.00000	2
160.55701	26.89833	-1.49450	191.00000	10.00000	2
160.49300	26.94833	-1.49470	191.00000	10.00000	2
160.43700	26.99833	-1.49490	191.00000	10.00000	2
160.37801	27.04833	-1.49550	191.00000	10.00000	2
160.32100	27.09833	-1.49620	191.00000	10.00000	2
160.26500	27.14833	-1.49670	191.00000	10.00000	2
160.21700	27.19833	-1.49730	191.00000	10.00000	2
160.17400	27.24833	-1.49800	191.00000	10.00000	2
160.13200	27.29833	-1.49850	191.00000	10.00000	2
160.09300	27.34833	-1.49880	191.00000	10.00000	2
160.05701	27.39833	-1.49920	191.00000	10.00000	2
160.02699	27.44833	-1.49940	191.00000	10.00000	2
160.00200	27.49833	-1.49970	191.00000	10.00000	2
159.98000	27.54833	-1.49990	191.00000	10.00000	2
159.95900	27.59833	-1.50030	191.00000	10.00000	2
159.94299	27.64833	-1.50070	191.00000	10.00000	2
159.92999	27.69833	-1.50120	191.00000	10.00000	2
159.92000	27.74833	-1.50150	191.00000	10.00000	2
159.91200	27.79833	-1.50200	191.00000	10.00000	2
159.90800	27.84833	-1.50230	191.00000	10.00000	2
159.90401	27.89833	-1.50280	191.00000	10.00000	2
159.90199	27.94833	-1.50310	191.00000	10.00000	2
159.90199	27.99833	-1.50330	191.00000	10.00000	2
159.90700	28.04833	-1.50370	191.00000	10.00000	2
159.91100	28.09833	-1.50410	191.00000	10.00000	2
159.91600	28.14833	-1.50450	191.00000	10.00000	2
159.92300	28.19833	-1.50470	191.00000	10.00000	2
159.92799	28.24833	-1.50500	191.00000	10.00000	2
159.93500	28.29833	-1.50530	191.00000	10.00000	2
159.94000	28.34833	-1.50520	191.00000	10.00000	2
159.95000	28.39833	-1.50560	191.00000	10.00000	2
159.95900	28.44833	-1.50600	191.00000	10.00000	2
159.96400	28.49833	-1.50620	191.00000	10.00000	2
159.97099	28.54833	-1.50660	191.00000	10.00000	2
159.97800	28.59833	-1.50680	191.00000	10.00000	2
159.98500	28.64833	-1.50710	191.00000	10.00000	2
159.98900	28.69833	-1.50720	191.00000	10.00000	2
159.99600	28.74833	-1.50750	191.00000	10.00000	2
160.00200	28.79833	-1.50780	191.00000	10.00000	2
160.00700	28.84833	-1.50800	191.00000	10.00000	2
160.00900	28.89833	-1.50810	191.00000	10.00000	2
160.01100	28.94833	-1.50840	191.00000	10.00000	2
160.01199	28.99833	-1.50840	191.00000	10.00000	2
160.01801	29.04833	-1.50870	191.00000	10.00000	2
160.01601	29.09833	-1.50880	191.00000	10.00000	2
160.02100	29.14833	-1.50910	191.00000	10.00000	2
160.02000	29.19833	-1.50900	191.00000	10.00000	2
160.02200	29.24833	-1.50930	191.00000	10.00000	2
160.02200	29.29833	-1.50950	191.00000	10.00000	2
160.02000	29.34833	-1.51000	191.00000	10.00000	2
160.01900	29.39833	-1.51030	191.00000	10.00000	2
160.01900	29.44833	-1.51060	191.00000	10.00000	2
160.02299	29.49833	-1.51070	191.00000	10.00000	2
160.02400	29.54833	-1.51090	191.00000	10.00000	2
160.01900	29.59833	-1.51120	191.00000	10.00000	2
160.01401	29.64833	-1.51150	191.00000	10.00000	2
160.01700	29.69833	-1.51170	191.00000	10.00000	2
160.01700	29.74833	-1.51200	191.00000	10.00000	2
160.01500	29.79833	-1.51220	191.00000	10.00000	2
160.01601	29.84833	-1.51250	191.00000	10.00000	2
160.01401	29.89833	-1.51270	191.00000	10.00000	2
160.01300	29.94833	-1.51280	191.00000	10.00000	2
160.01100	29.99833	-1.51280	191.00000	10.00000	2
160.00700	30.04833	-1.51280	191.00000	10.00000	2
160.00600	30.09833	-1.51300	191.00000	10.00000	2
160.00600	30.14833	-1.51300	191.00000	10.00000	2
160.00500	30.19833	-1.51290	191.00000	10.00000	2
160.00200	30.24833	-1.51290	191.00000	10.00000	2
160.00400	30.29833	-1.51320	191.00000	10.00000	2
160.00000	30.34833	-1.51360	191.00000	10.00000	2
160.00101	30.39833	-1.51390	191.00000	10.00000	2
160.00101	30.44833	-1.51430	191.00000	10.00000	2
160.00301	30.49833	-1.51460	191.00000	10.00000	2
159.99800	30.54833	-1.51480	191.00000	10.00000	2
160.00200	30.59833	-1.51490	191.00000	10.00000	2
160.00000	30.64833	-1.51520	191.00000	10.00000	2
159.99699	30.69833	-1.51520	191.00000	10.00000	2
159.99699	30.74833	-1.51560	191.00000	10.00000	2
160.00000	30.79833	-1.51610	191.00000	10.00000	2
160.00000	30.84833	-1.51650	191.00000	10.00000	2
159.99600	30.89833	-1.51670	191.00000	10.00000	2
160.00400	30.94833	-1.51670	191.00000	10.00000	2
159.99899	30.99833	-1.51670	191.00000	10.00000	2
160.00200	31.04833	-1.51670	191.00000	10.00000	2
160.00301	31.09833	-1.51690	191.00000	10.00000	2
160.00000	31.14833	-1.51680	191.00000	10.00000	2
160.00200	31.19833	-1.51690	191.00000	10.00000	2
160.00301	31.24833	-1.51720	191.00000	10.00000	2
160.00200	31.29833	-1.51730	191.00000	10.00000	2
160.00000	31.34833	-1.51740	191.00000	10.00000	2
159.99899	31.39833	-1.51750	191.00000	10.00000	2
160.00200	31.44833	-1.51730	191.00000	10.00000	2
160.00301	31.49833	-1.51740	191.00000	10.00000	2
160.00101	31.54833	-1.51750	191.00000	10.00000	2
160.00301	31.59833	-1.51760	191.00000	10.00000	2
160.00301	31.64833	-1.51770	191.00000	10.00000	2
160.00301	31.69833	-1.51800	191.00000	10.00000	2
160.00301	31.74833	-1.52000	191.00000	10.00000	2
160.00301	31.79833	-1.52020	191.00000	10.00000	2
160.00400	31.84833	-1.51900	191.00000	10.00000	2
160.00301	31.89833	-1.51840	191.00000	10.00000	2
160.00301	31.94833	-1.51810	191.00000	10.00000	2
160.00301	31.99833	-1.51820	191.00000	10.00000	2
160.00200	32.04833	-1.51820	191.00000	10.00000	2
160.00101	32.09833	-1.51840	191.00000	10.00000	2
160.00000	32.14833	-1.51850	191.00000	10.00000	2
159.99600	32.19833	-1.51870	191.00000	10.00000	2
159.99800	32.24833	-1.51880	191.00000	10.00000	2
159.99699	32.29833	-1.51910	191.00000	10.00000	2
160.00000	32.34833	-1.51910	191.00000	10.00000	2
160.00301	32.39833	-1.51890	191.00000	10.00000	2
160.00200	32.44833	-1.51870	191.00000	10.00000	2
159.99699	32.49833	-1.51870	191.00000	10.00000	2
160.00200	32.54833	-1.51870	191.00000	10.00000	2
160.00400	32.59833	-1.51870	191.00000	10.00000	2
160.00400	32.64833	-1.51890	191.00000	10.00000	2
159.99899	32.69833	-1.51890	191.00000	10.00000	2
160.00200	32.74833	-1.51900	191.00000	10.00000	2
159.99600	32.79833	-1.51910	191.00000	10.00000	2
160.00200	32.84833	-1.51920	191.00000	10.00000	2
160.00101	32.89833	-1.51940	191.00000	10.00000	2
159.99800	32.94833	-1.51930	191.00000	10.00000	2
160.00000	32.99833	-1.51930	191.00000	10.00000	2
160.00101	33.04833	-1.51940	191.00000	10.00000	2
160.00101	33.09833	-1.51950	191.00000	10.00000	2
160.00000	33.14833	-1.51950	191.00000	10.00000	2
160.00000	33.19833	-1.51960	191.00000	10.00000	2
160.00400	33.24833	-1.51950	191.00000	10.00000	2
160.00200	33.29833	-1.51960	191.00000	10.00000	2
159.99899	33.34833	-1.51960	191.00000	10.00000	2
159.99600	33.39833	-1.51960	191.00000	10.00000	2
159.99899	33.44833	-1.51950	191.00000	10.00000	2
159.99899	33.49833	-1.51930	191.00000	10.00000	2
160.00101	33.54833	-1.51930	191.00000	10.00000	2
160.00101	33.59833	-1.51950	191.00000	10.00000	2
160.00000	33.64833	-1.51960	191.00000	10.00000	2
159.99800	33.69833	-1.51940	191.00000	10.00000	2
159.99899	33.74833	-1.51950	191.00000	10.00000	2
160.00000	33.79833	-1.51960	191.00000	10.00000	2
159.99699	33.84833	-1.51950	191.00000	10.00000	2
159.99600	33.89833	-1.51960	191.00000	10.00000	2
159.99899	33.94833	-1.51950	191.00000	10.00000	2
159.99699	33.99833	-1.51940	191.00000	10.00000	2
159.99899	34.04833	-1.51930	191.00000	10.00000	2
160.00101	34.09833	-1.51950	191.00000	10.00000	2
160.00000	34.14833	-1.51970	191.00000	10.00000	2
160.00101	34.19833	-1.51970	191.00000	10.00000	2
160.00200	34.24833	-1.51960	191.00000	10.00000	2
160.00400	34.29833	-1.51960	191.00000	10.00000	2
160.00101	34.34833	-1.51950	191.00000	10.00000	2
160.00301	34.39833	-1.51950	191.00000	10.00000	2
160.00301	34.44833	-1.51940	191.00000	10.00000	2
160.00000	34.49833	-1.51940	191.00000	10.00000	2
160.00200	34.54833	-1.51950	191.00000	10.00000	2
160.00101	34.59833	-1.51930	191.00000	10.00000	2
159.99699	34.64833	-1.51910	191.00000	10.00000	2
159.99400	34.69833	-1.51880	191.00000	10.00000	2
159.99699	34.74833	-1.51870	191.00000	10.00000	2
159.99899	34.79833	-1.51870	191.00000	10.00000	2
160.00101	34.84833	-1.51870	191.00000	10.00000	2
160.00200	34.89833	-1.51880	191.00000	10.00000	2
160.00101	34.94833	-1.51890	191.00000	10.00000	2
160.00101	34.99833	-1.51900	191.00000	10.00000	2
160.00200	35.04833	-1.51920	191.00000	10.00000	2
160.00101	35.09833	-1.51920	191.00000	10.00000	2
160.00000	35.14833	-1.51950	191.00000	10.00000	2
160.00101	35.19833	-1.51940	191.00000	10.00000	2
160.00000	35.24833	-1.51930	191.00000	10.00000	2
159.99899	35.29833	-1.51940	191.00000	10.00000	2
160.00101	35.34833	-1.51920	191.00000	10.00000	2
160.00400	35.39833	-1.51930	191.00000	10.00000	2
160.00500	35.44833	-1.51950	191.00000	10.00000	2
160.00000	35.49833	-1.51930	191.00000	10.00000	2
160.00301	35.54833	-1.51930	191.00000	10.00000	2
160.00200	35.59833	-1.51920	191.00000	10.00000	2
160.00200	35.64833	-1.51920	191.00000	10.00000	2
160.00101	35.69833	-1.51930	191.00000	10.00000	2
159.99699	35.74833	-1.51970	191.00000	10.00000	2
160.00200	35.79833	-1.52000	191.00000	10.00000	2
160.00200	35.84833	-1.52000	191.00000	10.00000	2
159.99899	35.89833	-1.51990	191.00000	10.00000	2
160.00301	35.94833	-1.51980	191.00000	10.00000	2
160.00301	35.99833	-1.52000	191.00000	10.00000	2
160.00200	36.04833	-1.51990	191.00000	10.00000	2
160.00200	36.09833	-1.51980	191.00000	10.00000	2
160.00101	36.14833	-1.51980	191.00000	10.00000	2
159.99800	36.19833	-1.51970	191.00000	10.00000	2
159.99899	36.24833	-1.51960	191.00000	10.00000	2
160.00101	36.29833	-1.51960	191.00000	10.00000	2
160.00200	36.34833	-1.51940	191.00000	10.00000	2
160.00500	36.39833	-1.51940	191.00000	10.00000	2
159.99899	36.44833	-1.51950	191.00000	10.00000	2
160.00101	36.49833	-1.51970	191.00000	10.00000	2
[truncated: 388,149 more rows]
