# Supplementary material for: Physicochemical Properties, Equilibrium Adsorption Performance, Manufacturability, and Stability of TIFSIX-3-Ni for Direct Air Capture of CO2
Source: Energy Fuels. 2024 Jun 18;38(13):11947–65. doi: 10.1021/acs.energyfuels.4c01368 (PMC11228916; doi:10.1021/acs.energyfuels.4c01368)
Supplement: Supplementary file 2 — ef4c01368_si_002.zip [file ef4c01368_si_002.zip › tifsix si raw files/cycling data/humidity data logger 50 cycles.xlsx]

## Sheet: 4. TIFSIX SHORT50 SAMPLE_HUMIDI
File Version	Model	Hardware Type	Data Logger Name	Serial Number	Sample Rate	Total Alarms
2	EL-SIE-2	2	EasyLog	2428e506634e5135	60	0
Channel Number	Channel Name	Channel Type
1	Temperature	1
2	Humidity	2
3	Dew Point	4
Channel Number	Channel Name	Alarm Type	High Threshold	Low Threshold	Delay	Hold
Reading	Date / Time (UTC)	Temperature (°C)	Humidity (%RH)	Dew Point (°C)	time (min)
1	2023-10-16 10:43:40	20.07	34.1	3.76	0
2	2023-10-16 10:44:40	20.09	34.1	3.78	1
3	2023-10-16 10:45:40	20.1	34	3.75	2
4	2023-10-16 10:46:40	20.14	34.1	3.82	3
5	2023-10-16 10:47:40	20.16	34.1	3.84	4
6	2023-10-16 10:48:40	20.18	34	3.82	5
7	2023-10-16 10:49:40	20.24	34	3.87	6
8	2023-10-16 10:50:40	20.27	34	3.9	7
9	2023-10-16 10:51:40	20.31	34	3.93	8
10	2023-10-16 10:52:40	20.33	34	3.95	9
11	2023-10-16 10:53:40	20.31	33.9	3.89	10
12	2023-10-16 10:54:40	20.38	34	3.99	11
13	2023-10-16 10:55:40	20.38	34	3.99	12
14	2023-10-16 10:56:40	20.43	33.9	3.99	13
15	2023-10-16 10:57:40	20.43	33.9	3.99	14
16	2023-10-16 10:58:40	20.43	33.9	3.99	15
17	2023-10-16 10:59:40	20.43	33.9	3.99	16
18	2023-10-16 11:00:40	20.44	33.8	3.96	17
19	2023-10-16 11:01:40	20.45	33.8	3.97	18
20	2023-10-16 11:02:40	20.44	33.8	3.96	19
21	2023-10-16 11:03:40	20.48	33.8	4	20
22	2023-10-16 11:04:40	20.48	33.8	4	21
23	2023-10-16 11:05:40	20.54	33.8	4.05	22
24	2023-10-16 11:06:40	20.5	33.8	4.01	23
25	2023-10-16 11:07:40	20.52	33.8	4.03	24
26	2023-10-16 11:08:40	20.52	33.7	3.99	25
27	2023-10-16 11:09:40	20.55	33.7	4.01	26
28	2023-10-16 11:10:40	20.57	33.7	4.03	27
29	2023-10-16 11:11:40	20.57	33.7	4.03	28
30	2023-10-16 11:12:40	20.58	33.7	4.04	29
31	2023-10-16 11:13:40	20.57	33.7	4.03	30
32	2023-10-16 11:14:40	20.61	33.6	4.03	31
33	2023-10-16 11:15:40	20.59	33.6	4.01	32
34	2023-10-16 11:16:40	20.59	33.6	4.01	33
35	2023-10-16 11:17:40	20.63	33.6	4.04	34
36	2023-10-16 11:18:40	20.61	33.6	4.03	35
37	2023-10-16 11:19:40	20.61	33.6	4.03	36
38	2023-10-16 11:20:40	20.61	33.6	4.03	37
39	2023-10-16 11:21:40	20.64	33.6	4.05	38
40	2023-10-16 11:22:40	20.63	33.6	4.04	39
41	2023-10-16 11:23:40	20.63	33.5	4	40
42	2023-10-16 11:24:40	20.63	33.5	4	41
43	2023-10-16 11:25:40	20.64	33.5	4.01	42
44	2023-10-16 11:26:40	20.64	33.5	4.01	43
45	2023-10-16 11:27:40	20.65	33.5	4.02	44
46	2023-10-16 11:28:40	20.7	33.5	4.06	45
47	2023-10-16 11:29:40	20.65	33.5	4.02	46
48	2023-10-16 11:30:40	20.65	33.5	4.02	47
49	2023-10-16 11:31:40	20.67	33.4	3.99	48
50	2023-10-16 11:32:40	20.65	33.4	3.98	49
51	2023-10-16 11:33:40	20.65	33.4	3.98	50
52	2023-10-16 11:34:40	20.67	33.4	3.99	51
53	2023-10-16 11:35:40	20.68	33.4	4	52
54	2023-10-16 11:36:40	20.71	33.4	4.03	53
55	2023-10-16 11:37:40	20.68	33.4	4	54
56	2023-10-16 11:38:40	20.67	33.4	3.99	55
57	2023-10-16 11:39:40	20.68	33.4	4	56
58	2023-10-16 11:40:40	20.7	33.4	4.02	57
59	2023-10-16 11:41:40	20.68	33.4	4	58
60	2023-10-16 11:42:40	20.71	33.4	4.03	59
61	2023-10-16 11:43:40	20.73	33.3	4	60
62	2023-10-16 11:44:40	20.75	33.3	4.02	61
63	2023-10-16 11:45:40	20.75	33.3	4.02	62
64	2023-10-16 11:46:40	20.75	33.2	3.98	63
65	2023-10-16 11:47:40	20.75	33.3	4.02	64
66	2023-10-16 11:48:40	20.74	33.3	4.01	65
67	2023-10-16 11:49:40	20.74	33.3	4.01	66
68	2023-10-16 11:50:40	20.77	33.3	4.04	67
69	2023-10-16 11:51:40	20.75	33.2	3.98	68
70	2023-10-16 11:52:40	20.75	33.2	3.98	69
71	2023-10-16 11:53:40	20.77	33.3	4.04	70
72	2023-10-16 11:54:40	20.75	33.2	3.98	71
73	2023-10-16 11:55:40	20.75	33.2	3.98	72
74	2023-10-16 11:56:40	20.77	33.2	4	73
75	2023-10-16 11:57:40	20.75	33.2	3.98	74
76	2023-10-16 11:58:40	20.75	33.2	3.98	75
77	2023-10-16 11:59:40	20.75	33.2	3.98	76
78	2023-10-16 12:00:40	20.77	33.2	4	77
79	2023-10-16 12:01:40	20.79	33.2	4.01	78
80	2023-10-16 12:02:40	20.81	33.1	3.99	79
81	2023-10-16 12:03:40	20.82	33.2	4.04	80
82	2023-10-16 12:04:40	20.84	33.1	4.01	81
83	2023-10-16 12:05:40	20.81	33.1	3.99	82
84	2023-10-16 12:06:40	20.82	33.2	4.04	83
85	2023-10-16 12:07:40	20.79	33.1	3.97	84
86	2023-10-16 12:08:40	20.84	33.1	4.01	85
87	2023-10-16 12:09:40	20.81	33.1	3.99	86
88	2023-10-16 12:10:40	20.82	33.1	4	87
89	2023-10-16 12:11:40	20.84	33.1	4.01	88
90	2023-10-16 12:12:40	20.82	33.1	4	89
91	2023-10-16 12:13:40	20.84	33.1	4.01	90
92	2023-10-16 12:14:40	20.84	33.1	4.01	91
93	2023-10-16 12:15:40	20.84	33.1	4.01	92
94	2023-10-16 12:16:40	20.86	33.1	4.03	93
95	2023-10-16 12:17:40	20.84	33.1	4.01	94
96	2023-10-16 12:18:40	20.88	33.1	4.05	95
97	2023-10-16 12:19:40	20.88	33.1	4.05	96
98	2023-10-16 12:20:40	20.91	33.1	4.08	97
99	2023-10-16 12:21:40	20.89	33.1	4.06	98
100	2023-10-16 12:22:40	20.88	33.1	4.05	99
101	2023-10-16 12:23:40	20.91	33.1	4.08	100
102	2023-10-16 12:24:40	20.94	33	4.06	101
103	2023-10-16 12:25:40	20.92	33.1	4.08	102
104	2023-10-16 12:26:40	20.94	33.1	4.1	103
105	2023-10-16 12:27:40	20.94	33.1	4.1	104
106	2023-10-16 12:28:40	20.96	33.1	4.12	105
107	2023-10-16 12:29:40	20.94	33.1	4.1	106
108	2023-10-16 12:30:40	20.95	33.1	4.11	107
109	2023-10-16 12:31:40	20.96	33.1	4.12	108
110	2023-10-16 12:32:40	20.96	33.1	4.12	109
111	2023-10-16 12:33:40	20.98	33.1	4.14	110
112	2023-10-16 12:34:40	20.96	33.1	4.12	111
113	2023-10-16 12:35:40	21.02	33.2	4.21	112
114	2023-10-16 12:36:40	20.98	33.1	4.14	113
115	2023-10-16 12:37:40	20.98	33.1	4.14	114
116	2023-10-16 12:38:40	21	33.1	4.15	115
117	2023-10-16 12:39:40	20.99	33.1	4.14	116
118	2023-10-16 12:40:40	21	33.1	4.15	117
119	2023-10-16 12:41:40	20.99	33.1	4.14	118
120	2023-10-16 12:42:40	20.99	33.1	4.14	119
121	2023-10-16 12:43:40	21.02	33.1	4.17	120
122	2023-10-16 12:44:40	20.99	33.1	4.14	121
123	2023-10-16 12:45:40	21	33.1	4.15	122
124	2023-10-16 12:46:40	21	33.1	4.15	123
125	2023-10-16 12:47:40	21.02	33.1	4.17	124
126	2023-10-16 12:48:40	21.02	33.1	4.17	125
127	2023-10-16 12:49:40	21.02	33.1	4.17	126
128	2023-10-16 12:50:40	21.02	33.1	4.17	127
129	2023-10-16 12:51:40	21	33.2	4.2	128
130	2023-10-16 12:52:40	21	33.1	4.15	129
131	2023-10-16 12:53:40	21	33.1	4.15	130
132	2023-10-16 12:54:40	21	33.1	4.15	131
133	2023-10-16 12:55:40	21.02	33.1	4.17	132
134	2023-10-16 12:56:40	20.99	33.1	4.14	133
135	2023-10-16 12:57:40	21	33.1	4.15	134
136	2023-10-16 12:58:40	21.02	33.1	4.17	135
137	2023-10-16 12:59:40	21.04	33.1	4.19	136
138	2023-10-16 13:00:40	21	33.2	4.2	137
139	2023-10-16 13:01:40	21	33.1	4.15	138
140	2023-10-16 13:02:40	20.99	33.1	4.14	139
141	2023-10-16 13:03:40	21	33.1	4.15	140
142	2023-10-16 13:04:40	21.04	33.1	4.19	141
143	2023-10-16 13:05:40	20.99	33.2	4.19	142
144	2023-10-16 13:06:40	20.99	33.1	4.14	143
145	2023-10-16 13:07:40	21.02	33.2	4.21	144
146	2023-10-16 13:08:40	21.02	33.2	4.21	145
147	2023-10-16 13:09:40	21.04	33.2	4.23	146
148	2023-10-16 13:10:40	21.04	33.1	4.19	147
149	2023-10-16 13:11:40	21.02	33.1	4.17	148
150	2023-10-16 13:12:40	21.02	33.2	4.21	149
151	2023-10-16 13:13:40	21.04	33.2	4.23	150
152	2023-10-16 13:14:40	21.04	33.1	4.19	151
153	2023-10-16 13:15:40	21.04	33.1	4.19	152
154	2023-10-16 13:16:40	21.04	33.2	4.23	153
155	2023-10-16 13:17:40	21.02	33.1	4.17	154
156	2023-10-16 13:18:40	21.06	33.1	4.21	155
157	2023-10-16 13:19:40	21.06	33.2	4.25	156
158	2023-10-16 13:20:40	21.06	33.1	4.21	157
159	2023-10-16 13:21:40	21.06	33.2	4.25	158
160	2023-10-16 13:22:40	21.06	33.2	4.25	159
161	2023-10-16 13:23:40	21.06	33.2	4.25	160
162	2023-10-16 13:24:40	21.08	33.2	4.27	161
163	2023-10-16 13:25:40	21.08	33.2	4.27	162
164	2023-10-16 13:26:40	21.08	33.2	4.27	163
165	2023-10-16 13:27:40	21.06	33.2	4.25	164
166	2023-10-16 13:28:40	21.08	33.2	4.27	165
167	2023-10-16 13:29:40	21.1	33.1	4.24	166
168	2023-10-16 13:30:40	21.09	33.1	4.23	167
169	2023-10-16 13:31:40	21.1	33.2	4.28	168
170	2023-10-16 13:32:40	21.09	33.2	4.28	169
171	2023-10-16 13:33:40	21.09	33.2	4.28	170
172	2023-10-16 13:34:40	21.12	33.2	4.3	171
173	2023-10-16 13:35:40	21.1	33.2	4.28	172
174	2023-10-16 13:36:40	21.1	33.1	4.24	173
175	2023-10-16 13:37:40	21.12	33.2	4.3	174
176	2023-10-16 13:38:40	21.12	33.2	4.3	175
177	2023-10-16 13:39:40	21.15	33.1	4.29	176
178	2023-10-16 13:40:40	21.15	33.1	4.29	177
179	2023-10-16 13:41:40	21.13	33.2	4.31	178
180	2023-10-16 13:42:40	21.16	33.2	4.34	179
181	2023-10-16 13:43:40	21.16	33.2	4.34	180
182	2023-10-16 13:44:40	21.2	33.2	4.37	181
183	2023-10-16 13:45:40	21.19	33.2	4.36	182
184	2023-10-16 13:46:40	21.19	33.2	4.36	183
185	2023-10-16 13:47:40	21.18	33.2	4.35	184
186	2023-10-16 13:48:40	21.19	33.2	4.36	185
187	2023-10-16 13:49:40	21.2	33.2	4.37	186
188	2023-10-16 13:50:40	21.2	33.2	4.37	187
189	2023-10-16 13:51:40	21.23	33.2	4.4	188
190	2023-10-16 13:52:40	21.2	33.2	4.37	189
191	2023-10-16 13:53:40	21.19	33.2	4.36	190
192	2023-10-16 13:54:40	21.23	33.2	4.4	191
193	2023-10-16 13:55:40	21.2	33.2	4.37	192
194	2023-10-16 13:56:40	21.22	33.3	4.43	193
195	2023-10-16 13:57:40	21.23	33.2	4.4	194
196	2023-10-16 13:58:40	21.25	33.2	4.42	195
197	2023-10-16 13:59:40	21.23	33.2	4.4	196
198	2023-10-16 14:00:40	21.25	33.2	4.42	197
199	2023-10-16 14:01:40	21.25	33.3	4.46	198
200	2023-10-16 14:02:40	21.25	33.2	4.42	199
201	2023-10-16 14:03:40	21.23	33.2	4.4	200
202	2023-10-16 14:04:40	21.22	33.2	4.39	201
203	2023-10-16 14:05:40	21.25	33.2	4.42	202
204	2023-10-16 14:06:40	21.26	33.2	4.42	203
205	2023-10-16 14:07:40	21.26	33.2	4.42	204
206	2023-10-16 14:08:40	21.23	33.2	4.4	205
207	2023-10-16 14:09:40	21.23	33.2	4.4	206
208	2023-10-16 14:10:40	21.25	33.3	4.46	207
209	2023-10-16 14:11:40	21.23	33.3	4.44	208
210	2023-10-16 14:12:40	21.27	33.2	4.43	209
211	2023-10-16 14:13:40	21.3	33.2	4.46	210
212	2023-10-16 14:14:40	21.3	33.2	4.46	211
213	2023-10-16 14:15:40	21.27	33.2	4.43	212
214	2023-10-16 14:16:40	21.27	33.3	4.48	213
215	2023-10-16 14:17:40	21.29	33.3	4.49	214
216	2023-10-16 14:18:40	21.32	33.3	4.52	215
217	2023-10-16 14:19:40	21.29	33.2	4.45	216
218	2023-10-16 14:20:40	21.3	33.3	4.5	217
219	2023-10-16 14:21:40	21.3	33.3	4.5	218
220	2023-10-16 14:22:40	21.3	33.3	4.5	219
221	2023-10-16 14:23:40	21.32	33.3	4.52	220
222	2023-10-16 14:24:40	21.32	33.3	4.52	221
223	2023-10-16 14:25:40	21.32	33.3	4.52	222
224	2023-10-16 14:26:40	21.33	33.3	4.53	223
225	2023-10-16 14:27:40	21.33	33.3	4.53	224
226	2023-10-16 14:28:40	21.35	33.4	4.59	225
227	2023-10-16 14:29:40	21.33	33.3	4.53	226
228	2023-10-16 14:30:40	21.36	33.3	4.55	227
229	2023-10-16 14:31:40	21.33	33.4	4.57	228
230	2023-10-16 14:32:40	21.35	33.4	4.59	229
231	2023-10-16 14:33:40	21.35	33.4	4.59	230
232	2023-10-16 14:34:40	21.36	33.4	4.6	231
233	2023-10-16 14:35:40	21.35	33.4	4.59	232
234	2023-10-16 14:36:40	21.35	33.4	4.59	233
235	2023-10-16 14:37:40	21.35	33.4	4.59	234
236	2023-10-16 14:38:40	21.37	33.4	4.61	235
237	2023-10-16 14:39:40	21.37	33.4	4.61	236
238	2023-10-16 14:40:40	21.37	33.4	4.61	237
239	2023-10-16 14:41:40	21.39	33.5	4.67	238
240	2023-10-16 14:42:40	21.36	33.4	4.6	239
241	2023-10-16 14:43:40	21.37	33.4	4.61	240
242	2023-10-16 14:44:40	21.36	33.4	4.6	241
243	2023-10-16 14:45:40	21.3	33.4	4.54	242
244	2023-10-16 14:46:40	21.35	33.5	4.63	243
245	2023-10-16 14:47:40	21.37	33.5	4.65	244
246	2023-10-16 14:48:40	21.36	33.5	4.64	245
247	2023-10-16 14:49:40	21.36	33.5	4.64	246
248	2023-10-16 14:50:40	21.36	33.5	4.64	247
249	2023-10-16 14:51:40	21.35	33.5	4.63	248
250	2023-10-16 14:52:40	21.36	33.5	4.64	249
251	2023-10-16 14:53:40	21.39	33.5	4.67	250
252	2023-10-16 14:54:40	21.39	33.6	4.71	251
253	2023-10-16 14:55:40	21.42	33.5	4.69	252
254	2023-10-16 14:56:40	21.4	33.5	4.68	253
255	2023-10-16 14:57:40	21.42	33.5	4.69	254
256	2023-10-16 14:58:40	21.37	33.5	4.65	255
257	2023-10-16 14:59:40	21.4	33.5	4.68	256
258	2023-10-16 15:00:40	21.42	33.5	4.69	257
259	2023-10-16 15:01:40	21.43	33.5	4.7	258
260	2023-10-16 15:02:40	21.43	33.5	4.7	259
261	2023-10-16 15:03:40	21.46	33.5	4.73	260
262	2023-10-16 15:04:40	21.46	33.5	4.73	261
263	2023-10-16 15:05:40	21.46	33.5	4.73	262
264	2023-10-16 15:06:40	21.47	33.5	4.74	263
265	2023-10-16 15:07:40	21.47	33.5	4.74	264
266	2023-10-16 15:08:40	21.47	33.5	4.74	265
267	2023-10-16 15:09:40	21.47	33.5	4.74	266
268	2023-10-16 15:10:40	21.49	33.5	4.75	267
269	2023-10-16 15:11:40	21.49	33.5	4.75	268
270	2023-10-16 15:12:40	21.49	33.5	4.75	269
271	2023-10-16 15:13:40	21.46	33.5	4.73	270
272	2023-10-16 15:14:40	21.46	33.5	4.73	271
273	2023-10-16 15:15:40	21.47	33.5	4.74	272
274	2023-10-16 15:16:40	21.47	33.5	4.74	273
275	2023-10-16 15:17:40	21.46	33.6	4.77	274
276	2023-10-16 15:18:40	21.46	33.6	4.77	275
277	2023-10-16 15:19:40	21.49	33.5	4.75	276
278	2023-10-16 15:20:40	21.47	33.5	4.74	277
279	2023-10-16 15:21:40	21.46	33.6	4.77	278
280	2023-10-16 15:22:40	21.47	33.6	4.78	279
281	2023-10-16 15:23:40	21.45	33.6	4.76	280
282	2023-10-16 15:24:40	21.46	33.6	4.77	281
283	2023-10-16 15:25:40	21.47	33.6	4.78	282
284	2023-10-16 15:26:40	21.43	33.7	4.79	283
285	2023-10-16 15:27:40	21.45	33.6	4.76	284
286	2023-10-16 15:28:40	21.45	33.7	4.8	285
287	2023-10-16 15:29:40	21.49	33.7	4.84	286
288	2023-10-16 15:30:40	21.49	33.7	4.84	287
289	2023-10-16 15:31:40	21.47	33.7	4.82	288
290	2023-10-16 15:32:40	21.49	33.7	4.84	289
291	2023-10-16 15:33:40	21.52	33.7	4.87	290
292	2023-10-16 15:34:40	21.52	33.7	4.87	291
293	2023-10-16 15:35:40	21.53	33.7	4.88	292
294	2023-10-16 15:36:40	21.52	33.8	4.91	293
295	2023-10-16 15:37:40	21.53	33.7	4.88	294
296	2023-10-16 15:38:40	21.53	33.8	4.92	295
297	2023-10-16 15:39:40	21.55	33.8	4.93	296
298	2023-10-16 15:40:40	21.57	33.8	4.95	297
299	2023-10-16 15:41:40	21.59	33.8	4.97	298
300	2023-10-16 15:42:40	21.59	33.8	4.97	299
301	2023-10-16 15:43:40	21.59	33.8	4.97	300
302	2023-10-16 15:44:40	21.59	33.8	4.97	301
303	2023-10-16 15:45:40	21.59	33.8	4.97	302
304	2023-10-16 15:46:40	21.6	33.8	4.98	303
305	2023-10-16 15:47:40	21.57	33.8	4.95	304
306	2023-10-16 15:48:40	21.55	33.9	4.98	305
307	2023-10-16 15:49:40	21.57	33.9	5	306
308	2023-10-16 15:50:40	21.57	33.9	5	307
309	2023-10-16 15:51:40	21.59	33.9	5.01	308
310	2023-10-16 15:52:40	21.57	33.9	5	309
311	2023-10-16 15:53:40	21.56	33.9	4.99	310
312	2023-10-16 15:54:40	21.56	33.9	4.99	311
313	2023-10-16 15:55:40	21.59	33.9	5.01	312
314	2023-10-16 15:56:40	21.6	34	5.06	313
315	2023-10-16 15:57:40	21.59	33.9	5.01	314
316	2023-10-16 15:58:40	21.59	34	5.05	315
317	2023-10-16 15:59:40	21.59	34	5.05	316
318	2023-10-16 16:00:40	21.57	34	5.04	317
319	2023-10-16 16:01:40	21.59	34	5.05	318
320	2023-10-16 16:02:40	21.6	34	5.06	319
321	2023-10-16 16:03:40	21.61	34	5.07	320
322	2023-10-16 16:04:40	21.61	34	5.07	321
323	2023-10-16 16:05:40	21.6	34.1	5.11	322
324	2023-10-16 16:06:40	21.63	34.1	5.13	323
325	2023-10-16 16:07:40	21.63	34.1	5.13	324
326	2023-10-16 16:08:40	21.63	34.1	5.13	325
327	2023-10-16 16:09:40	21.64	34	5.1	326
328	2023-10-16 16:10:40	21.63	34.1	5.13	327
329	2023-10-16 16:11:40	21.63	34.1	5.13	328
330	2023-10-16 16:12:40	21.63	34.1	5.13	329
331	2023-10-16 16:13:40	21.64	34.1	5.14	330
332	2023-10-16 16:14:40	21.64	34.1	5.14	331
333	2023-10-16 16:15:40	21.64	34.1	5.14	332
334	2023-10-16 16:16:40	21.64	34.2	5.18	333
335	2023-10-16 16:17:40	21.61	34.1	5.12	334
336	2023-10-16 16:18:40	21.63	34.2	5.17	335
337	2023-10-16 16:19:40	21.64	34.1	5.14	336
338	2023-10-16 16:20:40	21.64	34.2	5.18	337
339	2023-10-16 16:21:40	21.63	34.2	5.17	338
340	2023-10-16 16:22:40	21.64	34.2	5.18	339
341	2023-10-16 16:23:40	21.67	34.2	5.21	340
342	2023-10-16 16:24:40	21.67	34.2	5.21	341
343	2023-10-16 16:25:40	21.67	34.3	5.25	342
344	2023-10-16 16:26:40	21.68	34.2	5.22	343
345	2023-10-16 16:27:40	21.67	34.3	5.25	344
346	2023-10-16 16:28:40	21.67	34.3	5.25	345
347	2023-10-16 16:29:40	21.67	34.3	5.25	346
348	2023-10-16 16:30:40	21.68	34.3	5.26	347
349	2023-10-16 16:31:40	21.66	34.3	5.24	348
350	2023-10-16 16:32:40	21.68	34.3	5.26	349
351	2023-10-16 16:33:40	21.7	34.3	5.28	350
352	2023-10-16 16:34:40	21.66	34.3	5.24	351
353	2023-10-16 16:35:40	21.66	34.3	5.24	352
354	2023-10-16 16:36:40	21.66	34.4	5.29	353
355	2023-10-16 16:37:40	21.7	34.4	5.32	354
356	2023-10-16 16:38:40	21.68	34.4	5.3	355
357	2023-10-16 16:39:40	21.7	34.4	5.32	356
358	2023-10-16 16:40:40	21.67	34.4	5.29	357
359	2023-10-16 16:41:40	21.66	34.4	5.29	358
360	2023-10-16 16:42:40	21.67	34.4	5.29	359
361	2023-10-16 16:43:40	21.67	34.4	5.29	360
362	2023-10-16 16:44:40	21.66	34.4	5.29	361
363	2023-10-16 16:45:40	21.66	34.4	5.29	362
364	2023-10-16 16:46:40	21.67	34.5	5.34	363
365	2023-10-16 16:47:40	21.66	34.5	5.33	364
366	2023-10-16 16:48:40	21.64	34.5	5.31	365
367	2023-10-16 16:49:40	21.67	34.5	5.34	366
368	2023-10-16 16:50:40	21.68	34.5	5.34	367
369	2023-10-16 16:51:40	21.68	34.5	5.34	368
370	2023-10-16 16:52:40	21.67	34.5	5.34	369
371	2023-10-16 16:53:40	21.7	34.6	5.4	370
372	2023-10-16 16:54:40	21.67	34.5	5.34	371
373	2023-10-16 16:55:40	21.67	34.5	5.34	372
374	2023-10-16 16:56:40	21.67	34.6	5.38	373
375	2023-10-16 16:57:40	21.7	34.5	5.36	374
376	2023-10-16 16:58:40	21.66	34.6	5.37	375
377	2023-10-16 16:59:40	21.68	34.6	5.39	376
378	2023-10-16 17:00:40	21.68	34.6	5.39	377
379	2023-10-16 17:01:40	21.67	34.6	5.38	378
380	2023-10-16 17:02:40	21.66	34.6	5.37	379
381	2023-10-16 17:03:40	21.7	34.6	5.4	380
382	2023-10-16 17:04:40	21.67	34.6	5.38	381
383	2023-10-16 17:05:40	21.66	34.7	5.41	382
384	2023-10-16 17:06:40	21.63	34.7	5.38	383
385	2023-10-16 17:07:40	21.66	34.7	5.41	384
386	2023-10-16 17:08:40	21.66	34.7	5.41	385
387	2023-10-16 17:09:40	21.64	34.7	5.39	386
388	2023-10-16 17:10:40	21.67	34.7	5.42	387
389	2023-10-16 17:11:40	21.66	34.8	5.45	388
390	2023-10-16 17:12:40	21.7	34.8	5.49	389
391	2023-10-16 17:13:40	21.66	34.8	5.45	390
392	2023-10-16 17:14:40	21.71	34.8	5.5	391
393	2023-10-16 17:15:40	21.7	34.8	5.49	392
394	2023-10-16 17:16:40	21.68	34.8	5.47	393
395	2023-10-16 17:17:40	21.67	34.8	5.46	394
396	2023-10-16 17:18:40	21.66	34.8	5.45	395
397	2023-10-16 17:19:40	21.66	34.9	5.49	396
398	2023-10-16 17:20:40	21.67	34.8	5.46	397
399	2023-10-16 17:21:40	21.67	34.9	5.5	398
400	2023-10-16 17:22:40	21.66	34.9	5.49	399
401	2023-10-16 17:23:40	21.67	34.9	5.5	400
402	2023-10-16 17:24:40	21.66	34.9	5.49	401
403	2023-10-16 17:25:40	21.63	34.9	5.47	402
404	2023-10-16 17:26:40	21.66	34.9	5.49	403
405	2023-10-16 17:27:40	21.64	34.9	5.47	404
406	2023-10-16 17:28:40	21.67	35	5.54	405
407	2023-10-16 17:29:40	21.66	35	5.53	406
408	2023-10-16 17:30:40	21.66	35	5.53	407
409	2023-10-16 17:31:40	21.66	35	5.53	408
410	2023-10-16 17:32:40	21.66	35	5.53	409
411	2023-10-16 17:33:40	21.68	35	5.55	410
412	2023-10-16 17:34:40	21.68	35	5.55	411
413	2023-10-16 17:35:40	21.67	35	5.54	412
414	2023-10-16 17:36:40	21.66	35.1	5.58	413
415	2023-10-16 17:37:40	21.64	35.1	5.56	414
416	2023-10-16 17:38:40	21.66	35.1	5.58	415
417	2023-10-16 17:39:40	21.68	35.1	5.59	416
418	2023-10-16 17:40:40	21.64	35.2	5.6	417
419	2023-10-16 17:41:40	21.67	35.2	5.63	418
420	2023-10-16 17:42:40	21.68	35.2	5.63	419
421	2023-10-16 17:43:40	21.66	35.2	5.62	420
422	2023-10-16 17:44:40	21.68	35.1	5.59	421
423	2023-10-16 17:45:40	21.67	35.2	5.63	422
424	2023-10-16 17:46:40	21.67	35.2	5.63	423
425	2023-10-16 17:47:40	21.68	35.2	5.63	424
426	2023-10-16 17:48:40	21.67	35.3	5.67	425
427	2023-10-16 17:49:40	21.7	35.2	5.65	426
428	2023-10-16 17:50:40	21.7	35.3	5.69	427
429	2023-10-16 17:51:40	21.67	35.3	5.67	428
430	2023-10-16 17:52:40	21.68	35.2	5.63	429
431	2023-10-16 17:53:40	21.64	35.3	5.64	430
432	2023-10-16 17:54:40	21.66	35.3	5.66	431
433	2023-10-16 17:55:40	21.66	35.4	5.7	432
434	2023-10-16 17:56:40	21.64	35.4	5.68	433
435	2023-10-16 17:57:40	21.64	35.4	5.68	434
436	2023-10-16 17:58:40	21.66	35.4	5.7	435
437	2023-10-16 17:59:40	21.66	35.4	5.7	436
438	2023-10-16 18:00:40	21.64	35.4	5.68	437
439	2023-10-16 18:01:40	21.64	35.4	5.68	438
440	2023-10-16 18:02:40	21.64	35.5	5.72	439
441	2023-10-16 18:03:40	21.64	35.4	5.68	440
442	2023-10-16 18:04:40	21.64	35.5	5.72	441
443	2023-10-16 18:05:40	21.6	35.5	5.69	442
444	2023-10-16 18:06:40	21.61	35.5	5.7	443
445	2023-10-16 18:07:40	21.63	35.5	5.71	444
446	2023-10-16 18:08:40	21.61	35.6	5.74	445
447	2023-10-16 18:09:40	21.64	35.6	5.76	446
448	2023-10-16 18:10:40	21.63	35.6	5.75	447
449	2023-10-16 18:11:40	21.64	35.6	5.76	448
450	2023-10-16 18:12:40	21.63	35.6	5.75	449
451	2023-10-16 18:13:40	21.6	35.7	5.77	450
452	2023-10-16 18:14:40	21.59	35.7	5.76	451
453	2023-10-16 18:15:40	21.59	35.7	5.76	452
454	2023-10-16 18:16:40	21.6	35.7	5.77	453
455	2023-10-16 18:17:40	21.6	35.7	5.77	454
456	2023-10-16 18:18:40	21.59	35.8	5.8	455
457	2023-10-16 18:19:40	21.6	35.8	5.81	456
458	2023-10-16 18:20:40	21.59	35.8	5.8	457
459	2023-10-16 18:21:40	21.59	35.8	5.8	458
460	2023-10-16 18:22:40	21.57	35.8	5.78	459
461	2023-10-16 18:23:40	21.56	35.8	5.77	460
462	2023-10-16 18:24:40	21.59	35.9	5.84	461
463	2023-10-16 18:25:40	21.56	35.9	5.81	462
464	2023-10-16 18:26:40	21.56	35.9	5.81	463
465	2023-10-16 18:27:40	21.53	36	5.83	464
466	2023-10-16 18:28:40	21.57	36	5.86	465
467	2023-10-16 18:29:40	21.56	36	5.85	466
468	2023-10-16 18:30:40	21.56	36	5.85	467
469	2023-10-16 18:31:40	21.59	36	5.88	468
470	2023-10-16 18:32:40	21.57	36.1	5.9	469
471	2023-10-16 18:33:40	21.57	36	5.86	470
472	2023-10-16 18:34:40	21.6	36.1	5.93	471
473	2023-10-16 18:35:40	21.57	36.1	5.9	472
474	2023-10-16 18:36:40	21.59	36.1	5.92	473
475	2023-10-16 18:37:40	21.56	36.1	5.89	474
476	2023-10-16 18:38:40	21.55	36.1	5.88	475
477	2023-10-16 18:39:40	21.52	36.1	5.86	476
478	2023-10-16 18:40:40	21.55	36.2	5.92	477
479	2023-10-16 18:41:40	21.55	36.2	5.92	478
480	2023-10-16 18:42:40	21.53	36.2	5.91	479
481	2023-10-16 18:43:40	21.56	36.3	5.97	480
482	2023-10-16 18:44:40	21.55	36.3	5.96	481
483	2023-10-16 18:45:40	21.55	36.3	5.96	482
484	2023-10-16 18:46:40	21.53	36.3	5.95	483
485	2023-10-16 18:47:40	21.56	36.4	6.01	484
486	2023-10-16 18:48:40	21.56	36.3	5.97	485
487	2023-10-16 18:49:40	21.56	36.4	6.01	486
488	2023-10-16 18:50:40	21.56	36.4	6.01	487
489	2023-10-16 18:51:40	21.57	36.4	6.02	488
490	2023-10-16 18:52:40	21.59	36.4	6.04	489
491	2023-10-16 18:53:40	21.57	36.4	6.02	490
492	2023-10-16 18:54:40	21.56	36.4	6.01	491
493	2023-10-16 18:55:40	21.57	36.4	6.02	492
494	2023-10-16 18:56:40	21.56	36.5	6.05	493
495	2023-10-16 18:57:40	21.59	36.5	6.08	494
496	2023-10-16 18:58:40	21.57	36.6	6.1	495
497	2023-10-16 18:59:40	21.55	36.5	6.04	496
498	2023-10-16 19:00:40	21.53	36.5	6.03	497
499	2023-10-16 19:01:40	21.56	36.6	6.09	498
500	2023-10-16 19:02:40	21.56	36.6	6.09	499
501	2023-10-16 19:03:40	21.55	36.6	6.08	500
502	2023-10-16 19:04:40	21.55	36.7	6.12	501
503	2023-10-16 19:05:40	21.55	36.6	6.08	502
504	2023-10-16 19:06:40	21.57	36.7	6.14	503
505	2023-10-16 19:07:40	21.56	36.7	6.13	504
506	2023-10-16 19:08:40	21.52	36.7	6.1	505
507	2023-10-16 19:09:40	21.56	36.7	6.13	506
508	2023-10-16 19:10:40	21.56	36.7	6.13	507
509	2023-10-16 19:11:40	21.56	36.7	6.13	508
510	2023-10-16 19:12:40	21.57	36.8	6.18	509
511	2023-10-16 19:13:40	21.6	36.8	6.21	510
512	2023-10-16 19:14:40	21.57	36.8	6.18	511
513	2023-10-16 19:15:40	21.59	36.8	6.2	512
514	2023-10-16 19:16:40	21.6	36.9	6.25	513
515	2023-10-16 19:17:40	21.59	36.9	6.24	514
516	2023-10-16 19:18:40	21.61	36.9	6.25	515
517	2023-10-16 19:19:40	21.6	36.9	6.25	516
518	2023-10-16 19:20:40	21.6	36.9	6.25	517
519	2023-10-16 19:21:40	21.56	36.9	6.21	518
520	2023-10-16 19:22:40	21.59	36.9	6.24	519
521	2023-10-16 19:23:40	21.56	36.9	6.21	520
522	2023-10-16 19:24:40	21.57	36.9	6.22	521
523	2023-10-16 19:25:40	21.56	37	6.25	522
524	2023-10-16 19:26:40	21.59	37	6.28	523
525	2023-10-16 19:27:40	21.6	37	6.29	524
526	2023-10-16 19:28:40	21.59	37	6.28	525
527	2023-10-16 19:29:40	21.56	37	6.25	526
528	2023-10-16 19:30:40	21.57	37.1	6.3	527
529	2023-10-16 19:31:40	21.56	37.1	6.29	528
530	2023-10-16 19:32:40	21.59	37.1	6.32	529
531	2023-10-16 19:33:40	21.59	37.1	6.32	530
532	2023-10-16 19:34:40	21.6	37.1	6.32	531
533	2023-10-16 19:35:40	21.59	37.1	6.32	532
534	2023-10-16 19:36:40	21.57	37.2	6.34	533
535	2023-10-16 19:37:40	21.57	37.1	6.3	534
536	2023-10-16 19:38:40	21.57	37.2	6.34	535
537	2023-10-16 19:39:40	21.6	37.2	6.36	536
538	2023-10-16 19:40:40	21.59	37.2	6.36	537
539	2023-10-16 19:41:40	21.59	37.2	6.36	538
540	2023-10-16 19:42:40	21.59	37.3	6.39	539
541	2023-10-16 19:43:40	21.6	37.3	6.4	540
542	2023-10-16 19:44:40	21.59	37.2	6.36	541
543	2023-10-16 19:45:40	21.57	37.3	6.38	542
544	2023-10-16 19:46:40	21.56	37.3	6.37	543
545	2023-10-16 19:47:40	21.57	37.3	6.38	544
546	2023-10-16 19:48:40	21.57	37.4	6.42	545
547	2023-10-16 19:49:40	21.56	37.4	6.41	546
548	2023-10-16 19:50:40	21.53	37.4	6.38	547
549	2023-10-16 19:51:40	21.56	37.4	6.41	548
550	2023-10-16 19:52:40	21.57	37.4	6.42	549
551	2023-10-16 19:53:40	21.56	37.4	6.41	550
552	2023-10-16 19:54:40	21.55	37.5	6.44	551
553	2023-10-16 19:55:40	21.56	37.4	6.41	552
554	2023-10-16 19:56:40	21.57	37.5	6.45	553
555	2023-10-16 19:57:40	21.56	37.5	6.45	554
556	2023-10-16 19:58:40	21.57	37.5	6.45	555
557	2023-10-16 19:59:40	21.57	37.5	6.45	556
558	2023-10-16 20:00:40	21.59	37.6	6.51	557
559	2023-10-16 20:01:40	21.59	37.5	6.47	558
560	2023-10-16 20:02:40	21.6	37.6	6.52	559
561	2023-10-16 20:03:40	21.56	37.6	6.48	560
562	2023-10-16 20:04:40	21.6	37.7	6.56	561
563	2023-10-16 20:05:40	21.56	37.6	6.48	562
564	2023-10-16 20:06:40	21.56	37.6	6.48	563
565	2023-10-16 20:07:40	21.56	37.6	6.48	564
566	2023-10-16 20:08:40	21.55	37.6	6.47	565
567	2023-10-16 20:09:40	21.52	37.7	6.49	566
568	2023-10-16 20:10:40	21.55	37.7	6.51	567
569	2023-10-16 20:11:40	21.53	37.7	6.5	568
570	2023-10-16 20:12:40	21.53	37.7	6.5	569
571	2023-10-16 20:13:40	21.56	37.7	6.52	570
572	2023-10-16 20:14:40	21.55	37.8	6.55	571
573	2023-10-16 20:15:40	21.53	37.7	6.5	572
574	2023-10-16 20:16:40	21.57	37.8	6.57	573
575	2023-10-16 20:17:40	21.59	37.7	6.55	574
576	2023-10-16 20:18:40	21.55	37.8	6.55	575
577	2023-10-16 20:19:40	21.55	37.8	6.55	576
578	2023-10-16 20:20:40	21.57	37.9	6.61	577
579	2023-10-16 20:21:40	21.57	37.8	6.57	578
580	2023-10-16 20:22:40	21.57	37.8	6.57	579
581	2023-10-16 20:23:40	21.53	37.8	6.53	580
582	2023-10-16 20:24:40	21.56	37.8	6.56	581
583	2023-10-16 20:25:40	21.55	37.9	6.59	582
584	2023-10-16 20:26:40	21.57	37.9	6.61	583
585	2023-10-16 20:27:40	21.57	37.9	6.61	584
586	2023-10-16 20:28:40	21.57	37.9	6.61	585
587	2023-10-16 20:29:40	21.57	38	6.65	586
588	2023-10-16 20:30:40	21.57	37.9	6.61	587
589	2023-10-16 20:31:40	21.57	37.9	6.61	588
590	2023-10-16 20:32:40	21.6	38	6.67	589
591	2023-10-16 20:33:40	21.6	37.9	6.63	590
592	2023-10-16 20:34:40	21.57	38	6.65	591
593	2023-10-16 20:35:40	21.56	38	6.64	592
594	2023-10-16 20:36:40	21.57	38	6.65	593
595	2023-10-16 20:37:40	21.59	38	6.66	594
596	2023-10-16 20:38:40	21.57	38	6.65	595
597	2023-10-16 20:39:40	21.56	38	6.64	596
598	2023-10-16 20:40:40	21.55	38	6.63	597
599	2023-10-16 20:41:40	21.55	38.1	6.67	598
600	2023-10-16 20:42:40	21.55	38.1	6.67	599
601	2023-10-16 20:43:40	21.55	38.1	6.67	600
602	2023-10-16 20:44:40	21.57	38.1	6.68	601
603	2023-10-16 20:45:40	21.59	38.1	6.7	602
604	2023-10-16 20:46:40	21.57	38.1	6.68	603
605	2023-10-16 20:47:40	21.56	38.1	6.67	604
606	2023-10-16 20:48:40	21.55	38.2	6.71	605
607	2023-10-16 20:49:40	21.55	38.1	6.67	606
608	2023-10-16 20:50:40	21.56	38.2	6.71	607
609	2023-10-16 20:51:40	21.56	38.2	6.71	608
610	2023-10-16 20:52:40	21.57	38.2	6.72	609
611	2023-10-16 20:53:40	21.55	38.2	6.71	610
612	2023-10-16 20:54:40	21.55	38.2	6.71	611
613	2023-10-16 20:55:40	21.56	38.3	6.75	612
614	2023-10-16 20:56:40	21.55	38.3	6.74	613
615	2023-10-16 20:57:40	21.6	38.3	6.79	614
616	2023-10-16 20:58:40	21.55	38.3	6.74	615
617	2023-10-16 20:59:40	21.55	38.3	6.74	616
618	2023-10-16 21:00:40	21.55	38.3	6.74	617
619	2023-10-16 21:01:40	21.55	38.3	6.74	618
620	2023-10-16 21:02:40	21.55	38.3	6.74	619
621	2023-10-16 21:03:40	21.55	38.4	6.78	620
622	2023-10-16 21:04:40	21.56	38.4	6.79	621
623	2023-10-16 21:05:40	21.55	38.4	6.78	622
624	2023-10-16 21:06:40	21.53	38.4	6.76	623
625	2023-10-16 21:07:40	21.55	38.4	6.78	624
626	2023-10-16 21:08:40	21.56	38.3	6.75	625
627	2023-10-16 21:09:40	21.55	38.4	6.78	626
628	2023-10-16 21:10:40	21.53	38.4	6.76	627
629	2023-10-16 21:11:40	21.55	38.4	6.78	628
630	2023-10-16 21:12:40	21.55	38.4	6.78	629
631	2023-10-16 21:13:40	21.53	38.4	6.76	630
632	2023-10-16 21:14:40	21.53	38.5	6.8	631
633	2023-10-16 21:15:40	21.53	38.5	6.8	632
634	2023-10-16 21:16:40	21.52	38.5	6.79	633
635	2023-10-16 21:17:40	21.56	38.5	6.83	634
636	2023-10-16 21:18:40	21.53	38.5	6.8	635
637	2023-10-16 21:19:40	21.55	38.5	6.82	636
638	2023-10-16 21:20:40	21.52	38.5	6.79	637
639	2023-10-16 21:21:40	21.55	38.6	6.86	638
640	2023-10-16 21:22:40	21.52	38.6	6.83	639
641	2023-10-16 21:23:40	21.56	38.6	6.87	640
642	2023-10-16 21:24:40	21.55	38.6	6.86	641
643	2023-10-16 21:25:40	21.53	38.6	6.84	642
644	2023-10-16 21:26:40	21.53	38.6	6.84	643
645	2023-10-16 21:27:40	21.55	38.7	6.89	644
646	2023-10-16 21:28:40	21.55	38.7	6.89	645
647	2023-10-16 21:29:40	21.55	38.7	6.89	646
648	2023-10-16 21:30:40	21.53	38.7	6.88	647
649	2023-10-16 21:31:40	21.5	38.7	6.85	648
650	2023-10-16 21:32:40	21.52	38.7	6.87	649
651	2023-10-16 21:33:40	21.49	38.7	6.84	650
652	2023-10-16 21:34:40	21.5	38.7	6.85	651
653	2023-10-16 21:35:40	21.5	38.7	6.85	652
654	2023-10-16 21:36:40	21.52	38.8	6.91	653
655	2023-10-16 21:37:40	21.53	38.8	6.91	654
656	2023-10-16 21:38:40	21.53	38.8	6.91	655
657	2023-10-16 21:39:40	21.53	38.8	6.91	656
658	2023-10-16 21:40:40	21.53	38.8	6.91	657
659	2023-10-16 21:41:40	21.52	38.8	6.91	658
660	2023-10-16 21:42:40	21.53	38.8	6.91	659
661	2023-10-16 21:43:40	21.53	38.8	6.91	660
662	2023-10-16 21:44:40	21.5	38.8	6.89	661
663	2023-10-16 21:45:40	21.53	38.8	6.91	662
664	2023-10-16 21:46:40	21.53	38.8	6.91	663
665	2023-10-16 21:47:40	21.52	38.8	6.91	664
666	2023-10-16 21:48:40	21.52	38.9	6.94	665
667	2023-10-16 21:49:40	21.53	38.8	6.91	666
668	2023-10-16 21:50:40	21.53	38.9	6.95	667
669	2023-10-16 21:51:40	21.53	38.9	6.95	668
670	2023-10-16 21:52:40	21.52	38.9	6.94	669
671	2023-10-16 21:53:40	21.55	38.9	6.97	670
672	2023-10-16 21:54:40	21.55	38.9	6.97	671
673	2023-10-16 21:55:40	21.52	38.9	6.94	672
674	2023-10-16 21:56:40	21.55	38.9	6.97	673
675	2023-10-16 21:57:40	21.52	38.9	6.94	674
676	2023-10-16 21:58:40	21.52	38.9	6.94	675
677	2023-10-16 21:59:40	21.53	39	6.99	676
678	2023-10-16 22:00:40	21.52	39	6.98	677
679	2023-10-16 22:01:40	21.53	39	6.99	678
680	2023-10-16 22:02:40	21.53	39	6.99	679
681	2023-10-16 22:03:40	21.53	39	6.99	680
682	2023-10-16 22:04:40	21.52	39	6.98	681
683	2023-10-16 22:05:40	21.53	39	6.99	682
684	2023-10-16 22:06:40	21.53	39.1	7.03	683
685	2023-10-16 22:07:40	21.55	39.1	7.04	684
686	2023-10-16 22:08:40	21.52	39.1	7.02	685
687	2023-10-16 22:09:40	21.55	39.1	7.04	686
688	2023-10-16 22:10:40	21.53	39.1	7.03	687
689	2023-10-16 22:11:40	21.55	39	7.01	688
690	2023-10-16 22:12:40	21.55	39.1	7.04	689
691	2023-10-16 22:13:40	21.5	39.1	7	690
692	2023-10-16 22:14:40	21.53	39.1	7.03	691
693	2023-10-16 22:15:40	21.55	39.1	7.04	692
694	2023-10-16 22:16:40	21.53	39.1	7.03	693
695	2023-10-16 22:17:40	21.53	39.1	7.03	694
696	2023-10-16 22:18:40	21.55	39.2	7.08	695
697	2023-10-16 22:19:40	21.52	39.2	7.05	696
698	2023-10-16 22:20:40	21.52	39.2	7.05	697
699	2023-10-16 22:21:40	21.5	39.2	7.04	698
700	2023-10-16 22:22:40	21.53	39.2	7.06	699
701	2023-10-16 22:23:40	21.52	39.2	7.05	700
702	2023-10-16 22:24:40	21.52	39.3	7.09	701
703	2023-10-16 22:25:40	21.53	39.2	7.06	702
704	2023-10-16 22:26:40	21.55	39.2	7.08	703
705	2023-10-16 22:27:40	21.55	39.2	7.08	704
706	2023-10-16 22:28:40	21.53	39.3	7.1	705
707	2023-10-16 22:29:40	21.53	39.2	7.06	706
708	2023-10-16 22:30:40	21.53	39.2	7.06	707
709	2023-10-16 22:31:40	21.53	39.2	7.06	708
710	2023-10-16 22:32:40	21.52	39.3	7.09	709
711	2023-10-16 22:33:40	21.53	39.2	7.06	710
712	2023-10-16 22:34:40	21.55	39.3	7.12	711
713	2023-10-16 22:35:40	21.55	39.3	7.12	712
714	2023-10-16 22:36:40	21.53	39.3	7.1	713
715	2023-10-16 22:37:40	21.56	39.3	7.13	714
716	2023-10-16 22:38:40	21.55	39.3	7.12	715
717	2023-10-16 22:39:40	21.53	39.3	7.1	716
718	2023-10-16 22:40:40	21.55	39.4	7.16	717
719	2023-10-16 22:41:40	21.56	39.3	7.13	718
720	2023-10-16 22:42:40	21.55	39.3	7.12	719
721	2023-10-16 22:43:40	21.57	39.4	7.17	720
722	2023-10-16 22:44:40	21.59	39.3	7.16	721
723	2023-10-16 22:45:40	21.56	39.3	7.13	722
724	2023-10-16 22:46:40	21.56	39.4	7.17	723
725	2023-10-16 22:47:40	21.57	39.3	7.14	724
726	2023-10-16 22:48:40	21.56	39.4	7.17	725
727	2023-10-16 22:49:40	21.53	39.4	7.14	726
728	2023-10-16 22:50:40	21.56	39.4	7.17	727
729	2023-10-16 22:51:40	21.55	39.4	7.16	728
730	2023-10-16 22:52:40	21.55	39.4	7.16	729
731	2023-10-16 22:53:40	21.56	39.4	7.17	730
732	2023-10-16 22:54:40	21.59	39.4	7.19	731
733	2023-10-16 22:55:40	21.59	39.4	7.19	732
734	2023-10-16 22:56:40	21.57	39.4	7.17	733
735	2023-10-16 22:57:40	21.59	39.4	7.19	734
736	2023-10-16 22:58:40	21.59	39.4	7.19	735
737	2023-10-16 22:59:40	21.6	39.4	7.2	736
738	2023-10-16 23:00:40	21.57	39.4	7.17	737
739	2023-10-16 23:01:40	21.6	39.4	7.2	738
740	2023-10-16 23:02:40	21.6	39.4	7.2	739
741	2023-10-16 23:03:40	21.59	39.4	7.19	740
742	2023-10-16 23:04:40	21.57	39.4	7.17	741
743	2023-10-16 23:05:40	21.57	39.4	7.17	742
744	2023-10-16 23:06:40	21.57	39.4	7.17	743
745	2023-10-16 23:07:40	21.59	39.4	7.19	744
746	2023-10-16 23:08:40	21.6	39.4	7.2	745
747	2023-10-16 23:09:40	21.57	39.5	7.21	746
748	2023-10-16 23:10:40	21.56	39.5	7.2	747
749	2023-10-16 23:11:40	21.6	39.4	7.2	748
750	2023-10-16 23:12:40	21.59	39.4	7.19	749
751	2023-10-16 23:13:40	21.56	39.5	7.2	750
752	2023-10-16 23:14:40	21.56	39.4	7.17	751
753	2023-10-16 23:15:40	21.59	39.5	7.23	752
754	2023-10-16 23:16:40	21.56	39.4	7.17	753
755	2023-10-16 23:17:40	21.57	39.4	7.17	754
756	2023-10-16 23:18:40	21.57	39.5	7.21	755
757	2023-10-16 23:19:40	21.6	39.5	7.24	756
758	2023-10-16 23:20:40	21.57	39.4	7.17	757
759	2023-10-16 23:21:40	21.57	39.4	7.17	758
760	2023-10-16 23:22:40	21.57	39.5	7.21	759
761	2023-10-16 23:23:40	21.55	39.5	7.19	760
762	2023-10-16 23:24:40	21.59	39.4	7.19	761
763	2023-10-16 23:25:40	21.56	39.4	7.17	762
764	2023-10-16 23:26:40	21.57	39.5	7.21	763
765	2023-10-16 23:27:40	21.6	39.5	7.24	764
766	2023-10-16 23:28:40	21.59	39.5	7.23	765
767	2023-10-16 23:29:40	21.59	39.4	7.19	766
768	2023-10-16 23:30:40	21.6	39.5	7.24	767
769	2023-10-16 23:31:40	21.61	39.5	7.25	768
770	2023-10-16 23:32:40	21.61	39.4	7.21	769
771	2023-10-16 23:33:40	21.59	39.5	7.23	770
772	2023-10-16 23:34:40	21.6	39.4	7.2	771
773	2023-10-16 23:35:40	21.6	39.4	7.2	772
774	2023-10-16 23:36:40	21.61	39.5	7.25	773
775	2023-10-16 23:37:40	21.6	39.5	7.24	774
776	2023-10-16 23:38:40	21.61	39.4	7.21	775
777	2023-10-16 23:39:40	21.63	39.5	7.26	776
778	2023-10-16 23:40:40	21.63	39.4	7.23	777
779	2023-10-16 23:41:40	21.63	39.5	7.26	778
780	2023-10-16 23:42:40	21.61	39.4	7.21	779
781	2023-10-16 23:43:40	21.59	39.4	7.19	780
782	2023-10-16 23:44:40	21.63	39.4	7.23	781
783	2023-10-16 23:45:40	21.64	39.4	7.24	782
784	2023-10-16 23:46:40	21.66	39.4	7.25	783
785	2023-10-16 23:47:40	21.64	39.4	7.24	784
786	2023-10-16 23:48:40	21.63	39.4	7.23	785
787	2023-10-16 23:49:40	21.64	39.4	7.24	786
788	2023-10-16 23:50:40	21.64	39.4	7.24	787
789	2023-10-16 23:51:40	21.61	39.4	7.21	788
790	2023-10-16 23:52:40	21.6	39.4	7.2	789
791	2023-10-16 23:53:40	21.63	39.4	7.23	790
792	2023-10-16 23:54:40	21.64	39.4	7.24	791
793	2023-10-16 23:55:40	21.64	39.3	7.2	792
794	2023-10-16 23:56:40	21.66	39.3	7.22	793
795	2023-10-16 23:57:40	21.63	39.3	7.19	794
796	2023-10-16 23:58:40	21.66	39.3	7.22	795
797	2023-10-16 23:59:40	21.63	39.3	7.19	796
798	2023-10-17 00:00:40	21.67	39.3	7.23	797
799	2023-10-17 00:01:40	21.67	39.3	7.23	798
800	2023-10-17 00:02:40	21.64	39.2	7.16	799
801	2023-10-17 00:03:40	21.64	39.3	7.2	800
802	2023-10-17 00:04:40	21.64	39.3	7.2	801
803	2023-10-17 00:05:40	21.63	39.3	7.19	802
804	2023-10-17 00:06:40	21.64	39.2	7.16	803
805	2023-10-17 00:07:40	21.61	39.3	7.17	804
806	2023-10-17 00:08:40	21.66	39.2	7.18	805
807	2023-10-17 00:09:40	21.64	39.2	7.16	806
808	2023-10-17 00:10:40	21.66	39.2	7.18	807
809	2023-10-17 00:11:40	21.66	39.2	7.18	808
810	2023-10-17 00:12:40	21.66	39.2	7.18	809
811	2023-10-17 00:13:40	21.67	39.2	7.19	810
812	2023-10-17 00:14:40	21.66	39.1	7.14	811
813	2023-10-17 00:15:40	21.64	39.1	7.13	812
814	2023-10-17 00:16:40	21.66	39.1	7.14	813
815	2023-10-17 00:17:40	21.64	39.1	7.13	814
816	2023-10-17 00:18:40	21.66	39.1	7.14	815
817	2023-10-17 00:19:40	21.66	39.1	7.14	816
818	2023-10-17 00:20:40	21.68	39.1	7.16	817
819	2023-10-17 00:21:40	21.66	39.1	7.14	818
820	2023-10-17 00:22:40	21.66	39	7.11	819
821	2023-10-17 00:23:40	21.64	39.1	7.13	820
822	2023-10-17 00:24:40	21.67	39	7.11	821
823	2023-10-17 00:25:40	21.63	39	7.08	822
824	2023-10-17 00:26:40	21.63	39	7.08	823
825	2023-10-17 00:27:40	21.63	39	7.08	824
826	2023-10-17 00:28:40	21.61	39	7.06	825
827	2023-10-17 00:29:40	21.63	39	7.08	826
828	2023-10-17 00:30:40	21.64	39	7.09	827
829	2023-10-17 00:31:40	21.64	38.9	7.05	828
830	2023-10-17 00:32:40	21.66	39	7.11	829
831	2023-10-17 00:33:40	21.63	38.9	7.04	830
832	2023-10-17 00:34:40	21.66	38.9	7.07	831
833	2023-10-17 00:35:40	21.67	38.9	7.08	832
834	2023-10-17 00:36:40	21.68	38.8	7.05	833
835	2023-10-17 00:37:40	21.68	38.9	7.08	834
836	2023-10-17 00:38:40	21.68	38.8	7.05	835
837	2023-10-17 00:39:40	21.68	38.8	7.05	836
838	2023-10-17 00:40:40	21.67	38.8	7.04	837
839	2023-10-17 00:41:40	21.67	38.8	7.04	838
840	2023-10-17 00:42:40	21.66	38.8	7.03	839
841	2023-10-17 00:43:40	21.67	38.8	7.04	840
842	2023-10-17 00:44:40	21.67	38.7	7	841
843	2023-10-17 00:45:40	21.68	38.8	7.05	842
844	2023-10-17 00:46:40	21.67	38.7	7	843
845	2023-10-17 00:47:40	21.7	38.7	7.03	844
846	2023-10-17 00:48:40	21.67	38.7	7	845
847	2023-10-17 00:49:40	21.67	38.7	7	846
848	2023-10-17 00:50:40	21.7	38.6	6.99	847
849	2023-10-17 00:51:40	21.7	38.6	6.99	848
850	2023-10-17 00:52:40	21.7	38.6	6.99	849
851	2023-10-17 00:53:40	21.68	38.6	6.97	850
852	2023-10-17 00:54:40	21.7	38.6	6.99	851
853	2023-10-17 00:55:40	21.66	38.6	6.96	852
854	2023-10-17 00:56:40	21.67	38.6	6.96	853
855	2023-10-17 00:57:40	21.68	38.6	6.97	854
856	2023-10-17 00:58:40	21.68	38.6	6.97	855
857	2023-10-17 00:59:40	21.68	38.6	6.97	856
858	2023-10-17 01:00:40	21.67	38.5	6.93	857
859	2023-10-17 01:01:40	21.68	38.6	6.97	858
860	2023-10-17 01:02:40	21.68	38.5	6.93	859
861	2023-10-17 01:03:40	21.71	38.5	6.96	860
862	2023-10-17 01:04:40	21.71	38.5	6.96	861
863	2023-10-17 01:05:40	21.71	38.5	6.96	862
864	2023-10-17 01:06:40	21.71	38.5	6.96	863
865	2023-10-17 01:07:40	21.73	38.4	6.94	864
866	2023-10-17 01:08:40	21.71	38.5	6.96	865
867	2023-10-17 01:09:40	21.71	38.4	6.92	866
868	2023-10-17 01:10:40	21.68	38.4	6.9	867
869	2023-10-17 01:11:40	21.7	38.4	6.91	868
870	2023-10-17 01:12:40	21.68	38.4	6.9	869
871	2023-10-17 01:13:40	21.7	38.3	6.88	870
872	2023-10-17 01:14:40	21.7	38.4	6.91	871
873	2023-10-17 01:15:40	21.71	38.4	6.92	872
874	2023-10-17 01:16:40	21.7	38.4	6.91	873
875	2023-10-17 01:17:40	21.73	38.4	6.94	874
876	2023-10-17 01:18:40	21.73	38.3	6.9	875
877	2023-10-17 01:19:40	21.75	38.3	6.92	876
878	2023-10-17 01:20:40	21.7	38.3	6.88	877
879	2023-10-17 01:21:40	21.7	38.3	6.88	878
880	2023-10-17 01:22:40	21.73	38.3	6.9	879
881	2023-10-17 01:23:40	21.71	38.3	6.88	880
882	2023-10-17 01:24:40	21.73	38.3	6.9	881
883	2023-10-17 01:25:40	21.71	38.3	6.88	882
884	2023-10-17 01:26:40	21.75	38.3	6.92	883
885	2023-10-17 01:27:40	21.75	38.3	6.92	884
886	2023-10-17 01:28:40	21.75	38.2	6.88	885
887	2023-10-17 01:29:40	21.75	38.2	6.88	886
888	2023-10-17 01:30:40	21.73	38.3	6.9	887
889	2023-10-17 01:31:40	21.76	38.2	6.89	888
890	2023-10-17 01:32:40	21.75	38.2	6.88	889
891	2023-10-17 01:33:40	21.71	38.2	6.85	890
892	2023-10-17 01:34:40	21.73	38.2	6.87	891
893	2023-10-17 01:35:40	21.75	38.2	6.88	892
894	2023-10-17 01:36:40	21.76	38.2	6.89	893
895	2023-10-17 01:37:40	21.76	38.2	6.89	894
896	2023-10-17 01:38:40	21.73	38.2	6.87	895
897	2023-10-17 01:39:40	21.76	38.2	6.89	896
898	2023-10-17 01:40:40	21.73	38.2	6.87	897
899	2023-10-17 01:41:40	21.73	38.2	6.87	898
900	2023-10-17 01:42:40	21.75	38.1	6.84	899
901	2023-10-17 01:43:40	21.73	38.1	6.83	900
902	2023-10-17 01:44:40	21.73	38.2	6.87	901
903	2023-10-17 01:45:40	21.73	38.1	6.83	902
904	2023-10-17 01:46:40	21.76	38.1	6.85	903
905	2023-10-17 01:47:40	21.75	38.1	6.84	904
906	2023-10-17 01:48:40	21.71	38.1	6.81	905
907	2023-10-17 01:49:40	21.71	38.1	6.81	906
908	2023-10-17 01:50:40	21.75	38.1	6.84	907
909	2023-10-17 01:51:40	21.71	38.1	6.81	908
910	2023-10-17 01:52:40	21.75	38.1	6.84	909
911	2023-10-17 01:53:40	21.73	38.1	6.83	910
912	2023-10-17 01:54:40	21.71	38.1	6.81	911
913	2023-10-17 01:55:40	21.75	38.1	6.84	912
914	2023-10-17 01:56:40	21.75	38.1	6.84	913
915	2023-10-17 01:57:40	21.76	38.1	6.85	914
916	2023-10-17 01:58:40	21.75	38.1	6.84	915
917	2023-10-17 01:59:40	21.73	38	6.79	916
918	2023-10-17 02:00:40	21.76	38	6.82	917
919	2023-10-17 02:01:40	21.75	38	6.81	918
920	2023-10-17 02:02:40	21.75	38	6.81	919
921	2023-10-17 02:03:40	21.73	38	6.79	920
922	2023-10-17 02:04:40	21.71	38	6.77	921
923	2023-10-17 02:05:40	21.71	37.9	6.73	922
924	2023-10-17 02:06:40	21.75	38	6.81	923
925	2023-10-17 02:07:40	21.73	38	6.79	924
926	2023-10-17 02:08:40	21.73	37.9	6.75	925
927	2023-10-17 02:09:40	21.76	37.9	6.78	926
928	2023-10-17 02:10:40	21.76	38	6.82	927
929	2023-10-17 02:11:40	21.75	37.9	6.77	928
930	2023-10-17 02:12:40	21.71	38	6.77	929
931	2023-10-17 02:13:40	21.75	37.9	6.77	930
932	2023-10-17 02:14:40	21.73	37.9	6.75	931
933	2023-10-17 02:15:40	21.76	38	6.82	932
934	2023-10-17 02:16:40	21.73	37.9	6.75	933
935	2023-10-17 02:17:40	21.75	37.9	6.77	934
936	2023-10-17 02:18:40	21.73	37.9	6.75	935
937	2023-10-17 02:19:40	21.77	37.9	6.79	936
938	2023-10-17 02:20:40	21.76	37.8	6.74	937
939	2023-10-17 02:21:40	21.77	37.8	6.75	938
940	2023-10-17 02:22:40	21.76	37.8	6.74	939
941	2023-10-17 02:23:40	21.75	37.8	6.73	940
942	2023-10-17 02:24:40	21.77	37.8	6.75	941
943	2023-10-17 02:25:40	21.76	37.8	6.74	942
944	2023-10-17 02:26:40	21.76	37.9	6.78	943
945	2023-10-17 02:27:40	21.76	37.8	6.74	944
946	2023-10-17 02:28:40	21.77	37.8	6.75	945
947	2023-10-17 02:29:40	21.76	37.8	6.74	946
948	2023-10-17 02:30:40	21.79	37.8	6.76	947
949	2023-10-17 02:31:40	21.8	37.8	6.77	948
950	2023-10-17 02:32:40	21.79	37.7	6.73	949
951	2023-10-17 02:33:40	21.77	37.7	6.71	950
952	2023-10-17 02:34:40	21.77	37.8	6.75	951
953	2023-10-17 02:35:40	21.81	37.8	6.78	952
954	2023-10-17 02:36:40	21.79	37.7	6.73	953
955	2023-10-17 02:37:40	21.8	37.7	6.74	954
956	2023-10-17 02:38:40	21.79	37.7	6.73	955
957	2023-10-17 02:39:40	21.8	37.7	6.74	956
958	2023-10-17 02:40:40	21.8	37.7	6.74	957
959	2023-10-17 02:41:40	21.8	37.7	6.74	958
960	2023-10-17 02:42:40	21.77	37.7	6.71	959
961	2023-10-17 02:43:40	21.76	37.7	6.7	960
962	2023-10-17 02:44:40	21.79	37.7	6.73	961
963	2023-10-17 02:45:40	21.79	37.6	6.69	962
964	2023-10-17 02:46:40	21.81	37.7	6.74	963
965	2023-10-17 02:47:40	21.77	37.6	6.67	964
966	2023-10-17 02:48:40	21.8	37.6	6.7	965
967	2023-10-17 02:49:40	21.76	37.6	6.66	966
968	2023-10-17 02:50:40	21.8	37.6	6.7	967
969	2023-10-17 02:51:40	21.8	37.7	6.74	968
970	2023-10-17 02:52:40	21.8	37.6	6.7	969
971	2023-10-17 02:53:40	21.8	37.6	6.7	970
972	2023-10-17 02:54:40	21.77	37.6	6.67	971
973	2023-10-17 02:55:40	21.8	37.6	6.7	972
974	2023-10-17 02:56:40	21.8	37.5	6.66	973
975	2023-10-17 02:57:40	21.83	37.6	6.72	974
976	2023-10-17 02:58:40	21.8	37.5	6.66	975
977	2023-10-17 02:59:40	21.8	37.6	6.7	976
978	2023-10-17 03:00:40	21.81	37.6	6.71	977
979	2023-10-17 03:01:40	21.81	37.5	6.67	978
980	2023-10-17 03:02:40	21.81	37.5	6.67	979
981	2023-10-17 03:03:40	21.8	37.5	6.66	980
982	2023-10-17 03:04:40	21.81	37.5	6.67	981
983	2023-10-17 03:05:40	21.77	37.5	6.63	982
984	2023-10-17 03:06:40	21.8	37.5	6.66	983
985	2023-10-17 03:07:40	21.8	37.5	6.66	984
986	2023-10-17 03:08:40	21.81	37.5	6.67	985
987	2023-10-17 03:09:40	21.8	37.5	6.66	986
988	2023-10-17 03:10:40	21.81	37.5	6.67	987
989	2023-10-17 03:11:40	21.81	37.5	6.67	988
990	2023-10-17 03:12:40	21.8	37.5	6.66	989
991	2023-10-17 03:13:40	21.81	37.4	6.63	990
992	2023-10-17 03:14:40	21.86	37.5	6.71	991
993	2023-10-17 03:15:40	21.86	37.5	6.71	992
994	2023-10-17 03:16:40	21.86	37.4	6.67	993
995	2023-10-17 03:17:40	21.86	37.4	6.67	994
996	2023-10-17 03:18:40	21.86	37.4	6.67	995
997	2023-10-17 03:19:40	21.87	37.4	6.68	996
998	2023-10-17 03:20:40	21.83	37.4	6.65	997
999	2023-10-17 03:21:40	21.83	37.4	6.65	998
1000	2023-10-17 03:22:40	21.84	37.4	6.66	999
1001	2023-10-17 03:23:40	21.86	37.4	6.67	1000
1002	2023-10-17 03:24:40	21.84	37.4	6.66	1001
1003	2023-10-17 03:25:40	21.84	37.4	6.66	1002
1004	2023-10-17 03:26:40	21.86	37.3	6.63	1003
1005	2023-10-17 03:27:40	21.86	37.4	6.67	1004
1006	2023-10-17 03:28:40	21.86	37.3	6.63	1005
1007	2023-10-17 03:29:40	21.84	37.3	6.62	1006
1008	2023-10-17 03:30:40	21.87	37.3	6.64	1007
1009	2023-10-17 03:31:40	21.88	37.3	6.65	1008
1010	2023-10-17 03:32:40	21.87	37.3	6.64	1009
1011	2023-10-17 03:33:40	21.9	37.3	6.67	1010
1012	2023-10-17 03:34:40	21.87	37.3	6.64	1011
1013	2023-10-17 03:35:40	21.87	37.3	6.64	1012
1014	2023-10-17 03:36:40	21.9	37.2	6.63	1013
1015	2023-10-17 03:37:40	21.88	37.2	6.61	1014
1016	2023-10-17 03:38:40	21.88	37.2	6.61	1015
1017	2023-10-17 03:39:40	21.88	37.2	6.61	1016
1018	2023-10-17 03:40:40	21.86	37.2	6.59	1017
1019	2023-10-17 03:41:40	21.87	37.2	6.6	1018
1020	2023-10-17 03:42:40	21.88	37.2	6.61	1019
1021	2023-10-17 03:43:40	21.87	37.2	6.6	1020
1022	2023-10-17 03:44:40	21.87	37.2	6.6	1021
1023	2023-10-17 03:45:40	21.9	37.2	6.63	1022
1024	2023-10-17 03:46:40	21.87	37.1	6.56	1023
1025	2023-10-17 03:47:40	21.87	37.1	6.56	1024
1026	2023-10-17 03:48:40	21.84	37.1	6.54	1025
1027	2023-10-17 03:49:40	21.84	37.1	6.54	1026
1028	2023-10-17 03:50:40	21.87	37.1	6.56	1027
1029	2023-10-17 03:51:40	21.88	37.1	6.57	1028
1030	2023-10-17 03:52:40	21.87	37.1	6.56	1029
1031	2023-10-17 03:53:40	21.9	37.1	6.59	1030
1032	2023-10-17 03:54:40	21.88	37.1	6.57	1031
1033	2023-10-17 03:55:40	21.88	37	6.53	1032
1034	2023-10-17 03:56:40	21.86	37.1	6.55	1033
1035	2023-10-17 03:57:40	21.88	37.1	6.57	1034
1036	2023-10-17 03:58:40	21.87	37	6.53	1035
1037	2023-10-17 03:59:40	21.86	37	6.52	1036
1038	2023-10-17 04:00:40	21.86	37	6.52	1037
1039	2023-10-17 04:01:40	21.88	37	6.53	1038
1040	2023-10-17 04:02:40	21.88	37.1	6.57	1039
1041	2023-10-17 04:03:40	21.88	37	6.53	1040
1042	2023-10-17 04:04:40	21.88	37	6.53	1041
1043	2023-10-17 04:05:40	21.87	37	6.53	1042
1044	2023-10-17 04:06:40	21.87	37	6.53	1043
1045	2023-10-17 04:07:40	21.88	37	6.53	1044
1046	2023-10-17 04:08:40	21.9	36.9	6.51	1045
1047	2023-10-17 04:09:40	21.87	36.9	6.49	1046
1048	2023-10-17 04:10:40	21.88	37	6.53	1047
1049	2023-10-17 04:11:40	21.9	37	6.55	1048
1050	2023-10-17 04:12:40	21.9	36.9	6.51	1049
1051	2023-10-17 04:13:40	21.87	36.9	6.49	1050
1052	2023-10-17 04:14:40	21.9	36.9	6.51	1051
1053	2023-10-17 04:15:40	21.9	36.9	6.51	1052
1054	2023-10-17 04:16:40	21.9	36.9	6.51	1053
1055	2023-10-17 04:17:40	21.94	36.9	6.55	1054
1056	2023-10-17 04:18:40	21.91	36.8	6.48	1055
1057	2023-10-17 04:19:40	21.88	36.8	6.46	1056
1058	2023-10-17 04:20:40	21.9	36.8	6.47	1057
1059	2023-10-17 04:21:40	21.91	36.8	6.48	1058
1060	2023-10-17 04:22:40	21.91	36.8	6.48	1059
1061	2023-10-17 04:23:40	21.94	36.8	6.51	1060
1062	2023-10-17 04:24:40	21.91	36.8	6.48	1061
1063	2023-10-17 04:25:40	21.9	36.8	6.47	1062
1064	2023-10-17 04:26:40	21.87	36.8	6.45	1063
1065	2023-10-17 04:27:40	21.87	36.8	6.45	1064
1066	2023-10-17 04:28:40	21.88	36.8	6.46	1065
1067	2023-10-17 04:29:40	21.88	36.8	6.46	1066
1068	2023-10-17 04:30:40	21.88	36.8	6.46	1067
1069	2023-10-17 04:31:40	21.88	36.8	6.46	1068
1070	2023-10-17 04:32:40	21.86	36.7	6.4	1069
1071	2023-10-17 04:33:40	21.86	36.8	6.44	1070
1072	2023-10-17 04:34:40	21.84	36.8	6.42	1071
1073	2023-10-17 04:35:40	21.87	36.7	6.41	1072
1074	2023-10-17 04:36:40	21.87	36.7	6.41	1073
1075	2023-10-17 04:37:40	21.87	36.7	6.41	1074
1076	2023-10-17 04:38:40	21.88	36.8	6.46	1075
1077	2023-10-17 04:39:40	21.84	36.7	6.38	1076
1078	2023-10-17 04:40:40	21.84	36.7	6.38	1077
1079	2023-10-17 04:41:40	21.83	36.7	6.37	1078
1080	2023-10-17 04:42:40	21.86	36.7	6.4	1079
1081	2023-10-17 04:43:40	21.86	36.7	6.4	1080
1082	2023-10-17 04:44:40	21.87	36.7	6.41	1081
1083	2023-10-17 04:45:40	21.87	36.7	6.41	1082
1084	2023-10-17 04:46:40	21.87	36.7	6.41	1083
1085	2023-10-17 04:47:40	21.86	36.7	6.4	1084
1086	2023-10-17 04:48:40	21.84	36.7	6.38	1085
1087	2023-10-17 04:49:40	21.87	36.7	6.41	1086
1088	2023-10-17 04:50:40	21.84	36.7	6.38	1087
1089	2023-10-17 04:51:40	21.9	36.6	6.39	1088
1090	2023-10-17 04:52:40	21.9	36.7	6.43	1089
1091	2023-10-17 04:53:40	21.9	36.7	6.43	1090
1092	2023-10-17 04:54:40	21.9	36.7	6.43	1091
1093	2023-10-17 04:55:40	21.91	36.7	6.44	1092
1094	2023-10-17 04:56:40	21.9	36.6	6.39	1093
1095	2023-10-17 04:57:40	21.87	36.7	6.41	1094
1096	2023-10-17 04:58:40	21.87	36.6	6.37	1095
1097	2023-10-17 04:59:40	21.87	36.6	6.37	1096
1098	2023-10-17 05:00:40	21.9	36.6	6.39	1097
1099	2023-10-17 05:01:40	21.88	36.6	6.38	1098
1100	2023-10-17 05:02:40	21.87	36.6	6.37	1099
1101	2023-10-17 05:03:40	21.88	36.7	6.42	1100
1102	2023-10-17 05:04:40	21.87	36.6	6.37	1101
1103	2023-10-17 05:05:40	21.86	36.6	6.36	1102
1104	2023-10-17 05:06:40	21.88	36.6	6.38	1103
1105	2023-10-17 05:07:40	21.86	36.7	6.4	1104
1106	2023-10-17 05:08:40	21.87	36.7	6.41	1105
1107	2023-10-17 05:09:40	21.87	36.6	6.37	1106
1108	2023-10-17 05:10:40	21.87	36.6	6.37	1107
1109	2023-10-17 05:11:40	21.86	36.7	6.4	1108
1110	2023-10-17 05:12:40	21.87	36.6	6.37	1109
1111	2023-10-17 05:13:40	21.87	36.6	6.37	1110
1112	2023-10-17 05:14:40	21.88	36.6	6.38	1111
1113	2023-10-17 05:15:40	21.87	36.7	6.41	1112
1114	2023-10-17 05:16:40	21.87	36.7	6.41	1113
1115	2023-10-17 05:17:40	21.9	36.6	6.39	1114
1116	2023-10-17 05:18:40	21.88	36.6	6.38	1115
1117	2023-10-17 05:19:40	21.87	36.6	6.37	1116
1118	2023-10-17 05:20:40	21.86	36.6	6.36	1117
1119	2023-10-17 05:21:40	21.87	36.7	6.41	1118
1120	2023-10-17 05:22:40	21.87	36.6	6.37	1119
1121	2023-10-17 05:23:40	21.87	36.7	6.41	1120
1122	2023-10-17 05:24:40	21.86	36.7	6.4	1121
1123	2023-10-17 05:25:40	21.86	36.7	6.4	1122
1124	2023-10-17 05:26:40	21.87	36.7	6.41	1123
1125	2023-10-17 05:27:40	21.87	36.6	6.37	1124
1126	2023-10-17 05:28:40	21.87	36.6	6.37	1125
1127	2023-10-17 05:29:40	21.88	36.6	6.38	1126
1128	2023-10-17 05:30:40	21.91	36.7	6.44	1127
1129	2023-10-17 05:31:40	21.87	36.7	6.41	1128
1130	2023-10-17 05:32:40	21.86	36.7	6.4	1129
1131	2023-10-17 05:33:40	21.88	36.7	6.42	1130
1132	2023-10-17 05:34:40	21.87	36.7	6.41	1131
1133	2023-10-17 05:35:40	21.86	36.7	6.4	1132
1134	2023-10-17 05:36:40	21.87	36.7	6.41	1133
1135	2023-10-17 05:37:40	21.86	36.7	6.4	1134
1136	2023-10-17 05:38:40	21.84	36.7	6.38	1135
1137	2023-10-17 05:39:40	21.83	36.7	6.37	1136
1138	2023-10-17 05:40:40	21.86	36.7	6.4	1137
1139	2023-10-17 05:41:40	21.91	36.7	6.44	1138
1140	2023-10-17 05:42:40	21.86	36.7	6.4	1139
1141	2023-10-17 05:43:40	21.86	36.7	6.4	1140
1142	2023-10-17 05:44:40	21.86	36.7	6.4	1141
1143	2023-10-17 05:45:40	21.88	36.7	6.42	1142
1144	2023-10-17 05:46:40	21.86	36.7	6.4	1143
1145	2023-10-17 05:47:40	21.84	36.8	6.42	1144
1146	2023-10-17 05:48:40	21.84	36.7	6.38	1145
1147	2023-10-17 05:49:40	21.86	36.7	6.4	1146
1148	2023-10-17 05:50:40	21.86	36.8	6.44	1147
1149	2023-10-17 05:51:40	21.87	36.8	6.45	1148
1150	2023-10-17 05:52:40	21.84	36.7	6.38	1149
1151	2023-10-17 05:53:40	21.84	36.8	6.42	1150
1152	2023-10-17 05:54:40	21.86	36.8	6.44	1151
1153	2023-10-17 05:55:40	21.84	36.8	6.42	1152
1154	2023-10-17 05:56:40	21.86	36.8	6.44	1153
1155	2023-10-17 05:57:40	21.86	36.8	6.44	1154
1156	2023-10-17 05:58:40	21.87	36.8	6.45	1155
1157	2023-10-17 05:59:40	21.84	36.8	6.42	1156
1158	2023-10-17 06:00:40	21.84	36.8	6.42	1157
1159	2023-10-17 06:01:40	21.84	36.8	6.42	1158
1160	2023-10-17 06:02:40	21.86	36.9	6.48	1159
1161	2023-10-17 06:03:40	21.84	36.8	6.42	1160
1162	2023-10-17 06:04:40	21.83	36.8	6.41	1161
1163	2023-10-17 06:05:40	21.83	36.8	6.41	1162
1164	2023-10-17 06:06:40	21.84	36.9	6.46	1163
1165	2023-10-17 06:07:40	21.84	36.9	6.46	1164
1166	2023-10-17 06:08:40	21.84	36.9	6.46	1165
1167	2023-10-17 06:09:40	21.86	36.8	6.44	1166
1168	2023-10-17 06:10:40	21.84	36.8	6.42	1167
1169	2023-10-17 06:11:40	21.86	36.9	6.48	1168
1170	2023-10-17 06:12:40	21.83	36.9	6.45	1169
1171	2023-10-17 06:13:40	21.84	36.9	6.46	1170
1172	2023-10-17 06:14:40	21.81	36.9	6.43	1171
1173	2023-10-17 06:15:40	21.83	36.9	6.45	1172
1174	2023-10-17 06:16:40	21.84	36.8	6.42	1173
1175	2023-10-17 06:17:40	21.83	36.9	6.45	1174
1176	2023-10-17 06:18:40	21.83	36.9	6.45	1175
1177	2023-10-17 06:19:40	21.83	36.9	6.45	1176
1178	2023-10-17 06:20:40	21.8	36.9	6.42	1177
1179	2023-10-17 06:21:40	21.81	36.9	6.43	1178
1180	2023-10-17 06:22:40	21.83	36.9	6.45	1179
1181	2023-10-17 06:23:40	21.84	36.9	6.46	1180
1182	2023-10-17 06:24:40	21.84	36.9	6.46	1181
1183	2023-10-17 06:25:40	21.81	36.9	6.43	1182
1184	2023-10-17 06:26:40	21.81	36.9	6.43	1183
1185	2023-10-17 06:27:40	21.83	36.9	6.45	1184
1186	2023-10-17 06:28:40	21.83	36.9	6.45	1185
1187	2023-10-17 06:29:40	21.84	37	6.5	1186
1188	2023-10-17 06:30:40	21.84	36.9	6.46	1187
1189	2023-10-17 06:31:40	21.87	36.9	6.49	1188
1190	2023-10-17 06:32:40	21.86	36.9	6.48	1189
1191	2023-10-17 06:33:40	21.86	36.9	6.48	1190
1192	2023-10-17 06:34:40	21.84	36.9	6.46	1191
1193	2023-10-17 06:35:40	21.84	37	6.5	1192
1194	2023-10-17 06:36:40	21.86	36.9	6.48	1193
1195	2023-10-17 06:37:40	21.84	37	6.5	1194
1196	2023-10-17 06:38:40	21.86	36.9	6.48	1195
1197	2023-10-17 06:39:40	21.86	36.9	6.48	1196
1198	2023-10-17 06:40:40	21.87	36.9	6.49	1197
1199	2023-10-17 06:41:40	21.88	36.9	6.49	1198
1200	2023-10-17 06:42:40	21.91	37	6.56	1199
1201	2023-10-17 06:43:40	21.9	36.9	6.51	1200
1202	2023-10-17 06:44:40	21.91	36.9	6.52	1201
1203	2023-10-17 06:45:40	21.9	36.9	6.51	1202
1204	2023-10-17 06:46:40	21.91	36.9	6.52	1203
1205	2023-10-17 06:47:40	21.9	37	6.55	1204
1206	2023-10-17 06:48:40	21.87	37	6.53	1205
1207	2023-10-17 06:49:40	21.91	36.9	6.52	1206
1208	2023-10-17 06:50:40	21.93	37	6.58	1207
1209	2023-10-17 06:51:40	21.93	37	6.58	1208
1210	2023-10-17 06:52:40	21.93	36.9	6.54	1209
1211	2023-10-17 06:53:40	21.96	36.9	6.57	1210
1212	2023-10-17 06:54:40	21.93	36.9	6.54	1211
1213	2023-10-17 06:55:40	21.94	36.9	6.55	1212
1214	2023-10-17 06:56:40	21.9	36.9	6.51	1213
1215	2023-10-17 06:57:40	21.94	36.9	6.55	1214
1216	2023-10-17 06:58:40	21.93	36.9	6.54	1215
1217	2023-10-17 06:59:40	21.9	36.9	6.51	1216
1218	2023-10-17 07:00:40	21.9	36.9	6.51	1217
1219	2023-10-17 07:01:40	21.91	36.9	6.52	1218
1220	2023-10-17 07:02:40	21.9	36.9	6.51	1219
1221	2023-10-17 07:03:40	21.93	36.9	6.54	1220
1222	2023-10-17 07:04:40	21.94	36.9	6.55	1221
1223	2023-10-17 07:05:40	21.93	36.9	6.54	1222
1224	2023-10-17 07:06:40	21.94	37	6.59	1223
1225	2023-10-17 07:07:40	21.96	36.9	6.57	1224
1226	2023-10-17 07:08:40	21.96	36.9	6.57	1225
1227	2023-10-17 07:09:40	21.94	36.9	6.55	1226
1228	2023-10-17 07:10:40	21.96	36.9	6.57	1227
1229	2023-10-17 07:11:40	21.94	36.9	6.55	1228
1230	2023-10-17 07:12:40	21.93	36.9	6.54	1229
1231	2023-10-17 07:13:40	21.94	36.9	6.55	1230
1232	2023-10-17 07:14:40	21.94	36.9	6.55	1231
1233	2023-10-17 07:15:40	21.96	36.9	6.57	1232
1234	2023-10-17 07:16:40	21.98	36.9	6.58	1233
1235	2023-10-17 07:17:40	21.97	36.9	6.57	1234
1236	2023-10-17 07:18:40	21.96	36.9	6.57	1235
1237	2023-10-17 07:19:40	22	36.9	6.6	1236
1238	2023-10-17 07:20:40	22.01	36.9	6.61	1237
1239	2023-10-17 07:21:40	21.98	36.9	6.58	1238
1240	2023-10-17 07:22:40	21.98	36.9	6.58	1239
1241	2023-10-17 07:23:40	21.98	36.8	6.54	1240
1242	2023-10-17 07:24:40	21.98	36.8	6.54	1241
1243	2023-10-17 07:25:40	21.98	36.9	6.58	1242
1244	2023-10-17 07:26:40	21.96	36.9	6.57	1243
1245	2023-10-17 07:27:40	22	36.9	6.6	1244
1246	2023-10-17 07:28:40	21.97	36.9	6.57	1245
1247	2023-10-17 07:29:40	21.97	36.9	6.57	1246
1248	2023-10-17 07:30:40	21.96	36.9	6.57	1247
1249	2023-10-17 07:31:40	21.98	36.9	6.58	1248
1250	2023-10-17 07:32:40	21.98	36.8	6.54	1249
1251	2023-10-17 07:33:40	22	36.9	6.6	1250
1252	2023-10-17 07:34:40	22	36.9	6.6	1251
1253	2023-10-17 07:35:40	21.98	36.9	6.58	1252
1254	2023-10-17 07:36:40	21.98	36.9	6.58	1253
1255	2023-10-17 07:37:40	22.01	36.8	6.57	1254
1256	2023-10-17 07:38:40	22.01	36.9	6.61	1255
1257	2023-10-17 07:39:40	22	36.9	6.6	1256
1258	2023-10-17 07:40:40	22.01	36.9	6.61	1257
1259	2023-10-17 07:41:40	21.98	36.8	6.54	1258
1260	2023-10-17 07:42:40	21.98	36.8	6.54	1259
1261	2023-10-17 07:43:40	21.96	36.8	6.53	1260
1262	2023-10-17 07:44:40	21.98	36.9	6.58	1261
1263	2023-10-17 07:45:40	21.94	36.8	6.51	1262
1264	2023-10-17 07:46:40	21.97	36.8	6.54	1263
1265	2023-10-17 07:47:40	21.98	36.8	6.54	1264
1266	2023-10-17 07:48:40	22	36.9	6.6	1265
1267	2023-10-17 07:49:40	21.98	36.8	6.54	1266
1268	2023-10-17 07:50:40	21.98	36.8	6.54	1267
1269	2023-10-17 07:51:40	21.97	36.8	6.54	1268
1270	2023-10-17 07:52:40	21.98	36.8	6.54	1269
1271	2023-10-17 07:53:40	22	36.8	6.56	1270
1272	2023-10-17 07:54:40	22	36.9	6.6	1271
1273	2023-10-17 07:55:40	22	36.8	6.56	1272
1274	2023-10-17 07:56:40	22.02	36.8	6.58	1273
1275	2023-10-17 07:57:40	22.01	36.8	6.57	1274
1276	2023-10-17 07:58:40	22.01	36.8	6.57	1275
1277	2023-10-17 07:59:40	22.01	36.8	6.57	1276
1278	2023-10-17 08:00:40	22	36.7	6.52	1277
1279	2023-10-17 08:01:40	22	36.7	6.52	1278
1280	2023-10-17 08:02:40	22.01	36.7	6.53	1279
1281	2023-10-17 08:03:40	22.04	36.8	6.6	1280
1282	2023-10-17 08:04:40	22.05	36.7	6.57	1281
1283	2023-10-17 08:05:40	22.02	36.8	6.58	1282
1284	2023-10-17 08:06:40	22.07	36.7	6.58	1283
1285	2023-10-17 08:07:40	22.05	36.7	6.57	1284
1286	2023-10-17 08:08:40	22.05	36.7	6.57	1285
1287	2023-10-17 08:09:40	22.07	36.7	6.58	1286
1288	2023-10-17 08:10:40	22.07	36.7	6.58	1287
1289	2023-10-17 08:11:40	22.05	36.7	6.57	1288
1290	2023-10-17 08:12:40	22.02	36.7	6.54	1289
1291	2023-10-17 08:13:40	22.04	36.7	6.56	1290
1292	2023-10-17 08:14:40	22.04	36.7	6.56	1291
1293	2023-10-17 08:15:40	22.05	36.7	6.57	1292
1294	2023-10-17 08:16:40	22.04	36.7	6.56	1293
1295	2023-10-17 08:17:40	22.05	36.7	6.57	1294
1296	2023-10-17 08:18:40	22.05	36.7	6.57	1295
1297	2023-10-17 08:19:40	22.01	36.7	6.53	1296
1298	2023-10-17 08:20:40	22.04	36.6	6.52	1297
1299	2023-10-17 08:21:40	22.02	36.7	6.54	1298
1300	2023-10-17 08:22:40	22.02	36.6	6.5	1299
1301	2023-10-17 08:23:40	22.01	36.6	6.49	1300
1302	2023-10-17 08:24:40	22.04	36.7	6.56	1301
1303	2023-10-17 08:25:40	22.05	36.7	6.57	1302
1304	2023-10-17 08:26:40	22.04	36.6	6.52	1303
1305	2023-10-17 08:27:40	22.05	36.6	6.53	1304
1306	2023-10-17 08:28:40	22.07	36.6	6.54	1305
1307	2023-10-17 08:29:40	22.07	36.6	6.54	1306
1308	2023-10-17 08:30:40	22.07	36.6	6.54	1307
1309	2023-10-17 08:31:40	22.05	36.6	6.53	1308
1310	2023-10-17 08:32:40	22.08	36.6	6.55	1309
1311	2023-10-17 08:33:40	22.07	36.6	6.54	1310
1312	2023-10-17 08:34:40	22.09	36.6	6.56	1311
1313	2023-10-17 08:35:40	22.09	36.6	6.56	1312
1314	2023-10-17 08:36:40	22.11	36.6	6.58	1313
1315	2023-10-17 08:37:40	22.08	36.5	6.51	1314
1316	2023-10-17 08:38:40	22.09	36.6	6.56	1315
1317	2023-10-17 08:39:40	22.09	36.6	6.56	1316
1318	2023-10-17 08:40:40	22.08	36.6	6.55	1317
1319	2023-10-17 08:41:40	22.09	36.6	6.56	1318
1320	2023-10-17 08:42:40	22.09	36.6	6.56	1319
1321	2023-10-17 08:43:40	22.09	36.6	6.56	1320
1322	2023-10-17 08:44:40	22.11	36.6	6.58	1321
1323	2023-10-17 08:45:40	22.12	36.5	6.55	1322
1324	2023-10-17 08:46:40	22.15	36.6	6.62	1323
1325	2023-10-17 08:47:40	22.14	36.5	6.57	1324
1326	2023-10-17 08:48:40	22.14	36.5	6.57	1325
1327	2023-10-17 08:49:40	22.15	36.5	6.58	1326
1328	2023-10-17 08:50:40	22.15	36.5	6.58	1327
1329	2023-10-17 08:51:40	22.18	36.5	6.6	1328
1330	2023-10-17 08:52:40	22.19	36.5	6.61	1329
1331	2023-10-17 08:53:40	22.18	36.5	6.6	1330
1332	2023-10-17 08:54:40	22.17	36.4	6.55	1331
1333	2023-10-17 08:55:40	22.14	36.5	6.57	1332
1334	2023-10-17 08:56:40	22.15	36.5	6.58	1333
1335	2023-10-17 08:57:40	22.17	36.5	6.59	1334
1336	2023-10-17 08:58:40	22.12	36.5	6.55	1335
1337	2023-10-17 08:59:40	22.18	36.5	6.6	1336
1338	2023-10-17 09:00:40	22.19	36.5	6.61	1337
1339	2023-10-17 09:01:40	22.22	36.5	6.64	1338
1340	2023-10-17 09:02:40	22.22	36.5	6.64	1339
1341	2023-10-17 09:03:40	22.19	36.5	6.61	1340
1342	2023-10-17 09:04:40	22.21	36.4	6.59	1341
1343	2023-10-17 09:05:40	22.19	36.5	6.61	1342
1344	2023-10-17 09:06:40	22.21	36.4	6.59	1343
1345	2023-10-17 09:07:40	22.21	36.5	6.63	1344
1346	2023-10-17 09:08:40	22.22	36.4	6.6	1345
1347	2023-10-17 09:09:40	22.22	36.4	6.6	1346
1348	2023-10-17 09:10:40	22.22	36.5	6.64	1347
1349	2023-10-17 09:11:40	22.21	36.4	6.59	1348
1350	2023-10-17 09:12:40	22.22	36.4	6.6	1349
1351	2023-10-17 09:13:40	22.22	36.5	6.64	1350
1352	2023-10-17 09:14:40	22.24	36.5	6.66	1351
1353	2023-10-17 09:15:40	22.25	36.4	6.62	1352
1354	2023-10-17 09:16:40	22.22	36.5	6.64	1353
1355	2023-10-17 09:17:40	22.24	36.4	6.62	1354
1356	2023-10-17 09:18:40	22.24	36.5	6.66	1355
1357	2023-10-17 09:19:40	22.24	36.4	6.62	1356
1358	2023-10-17 09:20:40	22.22	36.5	6.64	1357
1359	2023-10-17 09:21:40	22.22	36.5	6.64	1358
1360	2023-10-17 09:22:40	22.22	36.4	6.6	1359
1361	2023-10-17 09:23:40	22.22	36.4	6.6	1360
1362	2023-10-17 09:24:40	22.21	36.5	6.63	1361
1363	2023-10-17 09:25:40	22.22	36.5	6.64	1362
1364	2023-10-17 09:26:40	22.25	36.5	6.66	1363
1365	2023-10-17 09:27:40	22.24	36.4	6.62	1364
1366	2023-10-17 09:28:40	22.27	36.5	6.68	1365
1367	2023-10-17 09:29:40	22.27	36.4	6.64	1366
1368	2023-10-17 09:30:40	22.28	36.4	6.65	1367
1369	2023-10-17 09:31:40	22.25	36.5	6.66	1368
1370	2023-10-17 09:32:40	22.24	36.4	6.62	1369
1371	2023-10-17 09:33:40	22.27	36.5	6.68	1370
1372	2023-10-17 09:34:40	22.25	36.4	6.62	1371
1373	2023-10-17 09:35:40	22.22	36.4	6.6	1372
1374	2023-10-17 09:36:40	22.25	36.4	6.62	1373
1375	2023-10-17 09:37:40	22.25	36.4	6.62	1374
1376	2023-10-17 09:38:40	22.25	36.4	6.62	1375
1377	2023-10-17 09:39:40	22.28	36.5	6.69	1376
1378	2023-10-17 09:40:40	22.28	36.4	6.65	1377
1379	2023-10-17 09:41:40	22.3	36.4	6.67	1378
1380	2023-10-17 09:42:40	22.28	36.4	6.65	1379
1381	2023-10-17 09:43:40	22.3	36.4	6.67	1380
1382	2023-10-17 09:44:40	22.28	36.4	6.65	1381
1383	2023-10-17 09:45:40	22.31	36.4	6.68	1382
1384	2023-10-17 09:46:40	22.31	36.3	6.64	1383
1385	2023-10-17 09:47:40	22.34	36.3	6.66	1384
1386	2023-10-17 09:48:40	22.31	36.4	6.68	1385
1387	2023-10-17 09:49:40	22.31	36.3	6.64	1386
1388	2023-10-17 09:50:40	22.34	36.3	6.66	1387
1389	2023-10-17 09:51:40	22.35	36.3	6.67	1388
1390	2023-10-17 09:52:40	22.35	36.3	6.67	1389
1391	2023-10-17 09:53:40	22.35	36.3	6.67	1390
1392	2023-10-17 09:54:40	22.35	36.2	6.63	1391
1393	2023-10-17 09:55:40	22.34	36.3	6.66	1392
1394	2023-10-17 09:56:40	22.34	36.2	6.62	1393
1395	2023-10-17 09:57:40	22.31	36.2	6.6	1394
1396	2023-10-17 09:58:40	22.32	36.2	6.61	1395
1397	2023-10-17 09:59:40	22.34	36.2	6.62	1396
1398	2023-10-17 10:00:40	22.31	36.2	6.6	1397
1399	2023-10-17 10:01:40	22.35	36.2	6.63	1398
1400	2023-10-17 10:02:40	22.37	36.2	6.65	1399
1401	2023-10-17 10:03:40	22.37	36.3	6.69	1400
1402	2023-10-17 10:04:40	22.37	36.2	6.65	1401
1403	2023-10-17 10:05:40	22.37	36.2	6.65	1402
1404	2023-10-17 10:06:40	22.35	36.2	6.63	1403
1405	2023-10-17 10:07:40	22.41	36.2	6.68	1404
1406	2023-10-17 10:08:40	22.39	36.2	6.67	1405
1407	2023-10-17 10:09:40	22.42	36.2	6.69	1406
1408	2023-10-17 10:10:40	22.41	36.2	6.68	1407
1409	2023-10-17 10:11:40	22.44	36.1	6.67	1408
1410	2023-10-17 10:12:40	22.41	36.1	6.64	1409
1411	2023-10-17 10:13:40	22.42	36.1	6.65	1410
1412	2023-10-17 10:14:40	22.45	36.1	6.68	1411
1413	2023-10-17 10:15:40	22.45	36.1	6.68	1412
1414	2023-10-17 10:16:40	22.44	36.1	6.67	1413
1415	2023-10-17 10:17:40	22.41	36.1	6.64	1414
1416	2023-10-17 10:18:40	22.45	36.1	6.68	1415
1417	2023-10-17 10:19:40	22.45	36.1	6.68	1416
1418	2023-10-17 10:20:40	22.45	36.1	6.68	1417
1419	2023-10-17 10:21:40	22.48	36.1	6.71	1418
1420	2023-10-17 10:22:40	22.48	36.1	6.71	1419
1421	2023-10-17 10:23:40	22.47	36	6.66	1420
1422	2023-10-17 10:24:40	22.48	36.1	6.71	1421
1423	2023-10-17 10:25:40	22.49	36.1	6.72	1422
1424	2023-10-17 10:26:40	22.49	36.1	6.72	1423
1425	2023-10-17 10:27:40	22.51	36	6.69	1424
1426	2023-10-17 10:28:40	22.52	36	6.7	1425
1427	2023-10-17 10:29:40	22.52	36	6.7	1426
1428	2023-10-17 10:30:40	22.52	36	6.7	1427
1429	2023-10-17 10:31:40	22.52	36	6.7	1428
1430	2023-10-17 10:32:40	22.57	36	6.75	1429
1431	2023-10-17 10:33:40	22.57	36	6.75	1430
1432	2023-10-17 10:34:40	22.57	35.9	6.71	1431
1433	2023-10-17 10:35:40	22.58	36	6.75	1432
1434	2023-10-17 10:36:40	22.57	36	6.75	1433
1435	2023-10-17 10:37:40	22.58	35.9	6.71	1434
1436	2023-10-17 10:38:40	22.61	35.9	6.74	1435
1437	2023-10-17 10:39:40	22.62	35.9	6.75	1436
1438	2023-10-17 10:40:40	22.62	35.9	6.75	1437
1439	2023-10-17 10:41:40	22.65	35.9	6.78	1438
1440	2023-10-17 10:42:40	22.63	35.9	6.76	1439
1441	2023-10-17 10:43:40	22.66	35.8	6.75	1440
1442	2023-10-17 10:44:40	22.65	35.8	6.74	1441
1443	2023-10-17 10:45:40	22.63	35.9	6.76	1442
1444	2023-10-17 10:46:40	22.63	35.9	6.76	1443
1445	2023-10-17 10:47:40	22.66	35.8	6.75	1444
1446	2023-10-17 10:48:40	22.68	35.8	6.76	1445
1447	2023-10-17 10:49:40	22.65	35.8	6.74	1446
1448	2023-10-17 10:50:40	22.62	35.8	6.71	1447
1449	2023-10-17 10:51:40	22.65	35.7	6.7	1448
1450	2023-10-17 10:52:40	22.63	35.7	6.68	1449
1451	2023-10-17 10:53:40	22.65	35.7	6.7	1450
1452	2023-10-17 10:54:40	22.66	35.7	6.7	1451
1453	2023-10-17 10:55:40	22.68	35.7	6.72	1452
1454	2023-10-17 10:56:40	22.66	35.6	6.66	1453
1455	2023-10-17 10:57:40	22.68	35.7	6.72	1454
1456	2023-10-17 10:58:40	22.69	35.6	6.69	1455
1457	2023-10-17 10:59:40	22.72	35.6	6.72	1456
1458	2023-10-17 11:00:40	22.7	35.6	6.7	1457
1459	2023-10-17 11:01:40	22.7	35.6	6.7	1458
1460	2023-10-17 11:02:40	22.69	35.5	6.65	1459
1461	2023-10-17 11:03:40	22.7	35.5	6.66	1460
1462	2023-10-17 11:04:40	22.72	35.5	6.67	1461
1463	2023-10-17 11:05:40	22.7	35.5	6.66	1462
1464	2023-10-17 11:06:40	22.75	35.5	6.7	1463
1465	2023-10-17 11:07:40	22.76	35.5	6.71	1464
1466	2023-10-17 11:08:40	22.73	35.4	6.64	1465
1467	2023-10-17 11:09:40	22.73	35.4	6.64	1466
1468	2023-10-17 11:10:40	22.73	35.4	6.64	1467
1469	2023-10-17 11:11:40	22.72	35.4	6.63	1468
1470	2023-10-17 11:12:40	22.76	35.4	6.67	1469
1471	2023-10-17 11:13:40	22.72	35.4	6.63	1470
1472	2023-10-17 11:14:40	22.76	35.4	6.67	1471
1473	2023-10-17 11:15:40	22.78	35.4	6.69	1472
1474	2023-10-17 11:16:40	22.78	35.3	6.65	1473
1475	2023-10-17 11:17:40	22.76	35.3	6.63	1474
1476	2023-10-17 11:18:40	22.79	35.3	6.66	1475
1477	2023-10-17 11:19:40	22.78	35.3	6.65	1476
1478	2023-10-17 11:20:40	22.79	35.3	6.66	1477
1479	2023-10-17 11:21:40	22.8	35.2	6.62	1478
1480	2023-10-17 11:22:40	22.76	35.2	6.59	1479
1481	2023-10-17 11:23:40	22.76	35.3	6.63	1480
1482	2023-10-17 11:24:40	22.78	35.2	6.61	1481
1483	2023-10-17 11:25:40	22.79	35.2	6.61	1482
1484	2023-10-17 11:26:40	22.83	35.2	6.65	1483
1485	2023-10-17 11:27:40	22.8	35.2	6.62	1484
1486	2023-10-17 11:28:40	22.8	35.2	6.62	1485
1487	2023-10-17 11:29:40	22.85	35.2	6.67	1486
1488	2023-10-17 11:30:40	22.83	35.2	6.65	1487
1489	2023-10-17 11:31:40	22.85	35.1	6.63	1488
1490	2023-10-17 11:32:40	22.88	35.1	6.65	1489
1491	2023-10-17 11:33:40	22.85	35.1	6.63	1490
1492	2023-10-17 11:34:40	22.86	35.1	6.63	1491
1493	2023-10-17 11:35:40	22.83	35.1	6.61	1492
1494	2023-10-17 11:36:40	22.86	35.1	6.63	1493
1495	2023-10-17 11:37:40	22.88	35.1	6.65	1494
1496	2023-10-17 11:38:40	22.89	35.1	6.66	1495
1497	2023-10-17 11:39:40	22.88	35.1	6.65	1496
1498	2023-10-17 11:40:40	22.9	35	6.63	1497
1499	2023-10-17 11:41:40	22.9	35	6.63	1498
1500	2023-10-17 11:42:40	22.93	35	6.65	1499
1501	2023-10-17 11:43:40	22.96	35	6.68	1500
1502	2023-10-17 11:44:40	22.95	35	6.67	1501
1503	2023-10-17 11:45:40	22.92	35	6.64	1502
1504	2023-10-17 11:46:40	22.96	35	6.68	1503
1505	2023-10-17 11:47:40	22.96	35	6.68	1504
1506	2023-10-17 11:48:40	22.95	35	6.67	1505
1507	2023-10-17 11:49:40	22.93	35	6.65	1506
1508	2023-10-17 11:50:40	22.98	35	6.7	1507
1509	2023-10-17 11:51:40	22.98	35	6.7	1508
1510	2023-10-17 11:52:40	22.98	35	6.7	1509
1511	2023-10-17 11:53:40	23	34.9	6.67	1510
1512	2023-10-17 11:54:40	23	34.9	6.67	1511
1513	2023-10-17 11:55:40	23.03	34.9	6.7	1512
1514	2023-10-17 11:56:40	23.05	34.9	6.72	1513
1515	2023-10-17 11:57:40	23.06	34.9	6.73	1514
1516	2023-10-17 11:58:40	23.02	34.8	6.65	1515
1517	2023-10-17 11:59:40	23.06	34.8	6.68	1516
1518	2023-10-17 12:00:40	23.05	34.9	6.72	1517
1519	2023-10-17 12:01:40	23.03	34.8	6.66	1518
1520	2023-10-17 12:02:40	23.03	34.8	6.66	1519
1521	2023-10-17 12:03:40	23.05	34.9	6.72	1520
1522	2023-10-17 12:04:40	23.06	34.9	6.73	1521
1523	2023-10-17 12:05:40	23.03	34.8	6.66	1522
1524	2023-10-17 12:06:40	23.05	34.8	6.68	1523
1525	2023-10-17 12:07:40	23.03	34.8	6.66	1524
1526	2023-10-17 12:08:40	23.06	34.8	6.68	1525
1527	2023-10-17 12:09:40	23.06	34.8	6.68	1526
1528	2023-10-17 12:10:40	23.05	34.8	6.68	1527
1529	2023-10-17 12:11:40	23.06	34.8	6.68	1528
1530	2023-10-17 12:12:40	23.07	34.8	6.69	1529
1531	2023-10-17 12:13:40	23.07	34.8	6.69	1530
1532	2023-10-17 12:14:40	23.09	34.8	6.71	1531
1533	2023-10-17 12:15:40	23.09	34.8	6.71	1532
1534	2023-10-17 12:16:40	23.09	34.8	6.71	1533
1535	2023-10-17 12:17:40	23.1	34.8	6.72	1534
1536	2023-10-17 12:18:40	23.1	34.8	6.72	1535
1537	2023-10-17 12:19:40	23.09	34.8	6.71	1536
1538	2023-10-17 12:20:40	23.1	34.8	6.72	1537
1539	2023-10-17 12:21:40	23.11	34.8	6.73	1538
1540	2023-10-17 12:22:40	23.16	34.8	6.77	1539
1541	2023-10-17 12:23:40	23.16	34.8	6.77	1540
1542	2023-10-17 12:24:40	23.14	34.8	6.76	1541
1543	2023-10-17 12:25:40	23.16	34.8	6.77	1542
1544	2023-10-17 12:26:40	23.19	34.8	6.8	1543
1545	2023-10-17 12:27:40	23.17	34.8	6.78	1544
1546	2023-10-17 12:28:40	23.17	34.7	6.74	1545
1547	2023-10-17 12:29:40	23.19	34.8	6.8	1546
1548	2023-10-17 12:30:40	23.19	34.8	6.8	1547
1549	2023-10-17 12:31:40	23.19	34.8	6.8	1548
1550	2023-10-17 12:32:40	23.2	34.7	6.77	1549
1551	2023-10-17 12:33:40	23.19	34.7	6.76	1550
1552	2023-10-17 12:34:40	23.2	34.7	6.77	1551
1553	2023-10-17 12:35:40	23.19	34.8	6.8	1552
1554	2023-10-17 12:36:40	23.19	34.7	6.76	1553
1555	2023-10-17 12:37:40	23.2	34.7	6.77	1554
1556	2023-10-17 12:38:40	23.21	34.7	6.78	1555
1557	2023-10-17 12:39:40	23.21	34.8	6.82	1556
1558	2023-10-17 12:40:40	23.23	34.7	6.79	1557
1559	2023-10-17 12:41:40	23.24	34.7	6.8	1558
1560	2023-10-17 12:42:40	23.23	34.7	6.79	1559
1561	2023-10-17 12:43:40	23.24	34.7	6.8	1560
1562	2023-10-17 12:44:40	23.24	34.7	6.8	1561
1563	2023-10-17 12:45:40	23.23	34.7	6.79	1562
1564	2023-10-17 12:46:40	23.24	34.7	6.8	1563
1565	2023-10-17 12:47:40	23.29	34.8	6.89	1564
1566	2023-10-17 12:48:40	23.29	34.7	6.85	1565
1567	2023-10-17 12:49:40	23.33	34.7	6.88	1566
1568	2023-10-17 12:50:40	23.36	34.8	6.95	1567
1569	2023-10-17 12:51:40	23.33	34.7	6.88	1568
1570	2023-10-17 12:52:40	23.33	34.7	6.88	1569
1571	2023-10-17 12:53:40	23.33	34.7	6.88	1570
1572	2023-10-17 12:54:40	23.33	34.7	6.88	1571
1573	2023-10-17 12:55:40	23.34	34.7	6.89	1572
1574	2023-10-17 12:56:40	23.34	34.7	6.89	1573
1575	2023-10-17 12:57:40	23.31	34.6	6.82	1574
1576	2023-10-17 12:58:40	23.34	34.7	6.89	1575
1577	2023-10-17 12:59:40	23.34	34.7	6.89	1576
1578	2023-10-17 13:00:40	23.31	34.6	6.82	1577
1579	2023-10-17 13:01:40	23.31	34.6	6.82	1578
1580	2023-10-17 13:02:40	23.3	34.7	6.85	1579
1581	2023-10-17 13:03:40	23.3	34.7	6.85	1580
1582	2023-10-17 13:04:40	23.33	34.7	6.88	1581
1583	2023-10-17 13:05:40	23.33	34.7	6.88	1582
1584	2023-10-17 13:06:40	23.31	34.7	6.86	1583
1585	2023-10-17 13:07:40	23.34	34.7	6.89	1584
1586	2023-10-17 13:08:40	23.33	34.6	6.84	1585
1587	2023-10-17 13:09:40	23.33	34.7	6.88	1586
1588	2023-10-17 13:10:40	23.33	34.7	6.88	1587
1589	2023-10-17 13:11:40	23.31	34.6	6.82	1588
1590	2023-10-17 13:12:40	23.31	34.7	6.86	1589
1591	2023-10-17 13:13:40	23.31	34.6	6.82	1590
1592	2023-10-17 13:14:40	23.31	34.7	6.86	1591
1593	2023-10-17 13:15:40	23.33	34.7	6.88	1592
1594	2023-10-17 13:16:40	23.3	34.6	6.81	1593
1595	2023-10-17 13:17:40	23.31	34.7	6.86	1594
1596	2023-10-17 13:18:40	23.3	34.7	6.85	1595
1597	2023-10-17 13:19:40	23.33	34.7	6.88	1596
1598	2023-10-17 13:20:40	23.34	34.7	6.89	1597
1599	2023-10-17 13:21:40	23.31	34.6	6.82	1598
1600	2023-10-17 13:22:40	23.31	34.7	6.86	1599
1601	2023-10-17 13:23:40	23.31	34.6	6.82	1600
1602	2023-10-17 13:24:40	23.31	34.7	6.86	1601
1603	2023-10-17 13:25:40	23.33	34.6	6.84	1602
1604	2023-10-17 13:26:40	23.33	34.6	6.84	1603
1605	2023-10-17 13:27:40	23.34	34.7	6.89	1604
1606	2023-10-17 13:28:40	23.33	34.6	6.84	1605
1607	2023-10-17 13:29:40	23.34	34.7	6.89	1606
1608	2023-10-17 13:30:40	23.39	34.6	6.89	1607
1609	2023-10-17 13:31:40	23.37	34.7	6.92	1608
1610	2023-10-17 13:32:40	23.37	34.7	6.92	1609
1611	2023-10-17 13:33:40	23.36	34.7	6.91	1610
1612	2023-10-17 13:34:40	23.37	34.7	6.92	1611
1613	2023-10-17 13:35:40	23.37	34.7	6.92	1612
1614	2023-10-17 13:36:40	23.4	34.7	6.94	1613
1615	2023-10-17 13:37:40	23.37	34.7	6.92	1614
1616	2023-10-17 13:38:40	23.39	34.7	6.93	1615
1617	2023-10-17 13:39:40	23.37	34.7	6.92	1616
1618	2023-10-17 13:40:40	23.37	34.7	6.92	1617
1619	2023-10-17 13:41:40	23.36	34.7	6.91	1618
1620	2023-10-17 13:42:40	23.39	34.8	6.98	1619
1621	2023-10-17 13:43:40	23.37	34.7	6.92	1620
1622	2023-10-17 13:44:40	23.37	34.7	6.92	1621
1623	2023-10-17 13:45:40	23.37	34.8	6.96	1622
1624	2023-10-17 13:46:40	23.37	34.8	6.96	1623
1625	2023-10-17 13:47:40	23.39	34.8	6.98	1624
1626	2023-10-17 13:48:40	23.37	34.8	6.96	1625
1627	2023-10-17 13:49:40	23.36	34.8	6.95	1626
1628	2023-10-17 13:50:40	23.4	34.8	6.98	1627
1629	2023-10-17 13:51:40	23.4	34.8	6.98	1628
1630	2023-10-17 13:52:40	23.4	34.8	6.98	1629
1631	2023-10-17 13:53:40	23.4	34.7	6.94	1630
1632	2023-10-17 13:54:40	23.4	34.8	6.98	1631
1633	2023-10-17 13:55:40	23.4	34.8	6.98	1632
1634	2023-10-17 13:56:40	23.39	34.8	6.98	1633
1635	2023-10-17 13:57:40	23.4	34.8	6.98	1634
1636	2023-10-17 13:58:40	23.44	34.8	7.02	1635
1637	2023-10-17 13:59:40	23.41	34.8	6.99	1636
1638	2023-10-17 14:00:40	23.43	34.8	7.01	1637
1639	2023-10-17 14:01:40	23.41	34.8	6.99	1638
1640	2023-10-17 14:02:40	23.44	34.8	7.02	1639
1641	2023-10-17 14:03:40	23.44	34.8	7.02	1640
1642	2023-10-17 14:04:40	23.44	34.8	7.02	1641
1643	2023-10-17 14:05:40	23.43	34.8	7.01	1642
1644	2023-10-17 14:06:40	23.46	34.8	7.04	1643
1645	2023-10-17 14:07:40	23.43	34.8	7.01	1644
1646	2023-10-17 14:08:40	23.44	34.9	7.06	1645
1647	2023-10-17 14:09:40	23.43	34.8	7.01	1646
1648	2023-10-17 14:10:40	23.47	34.8	7.05	1647
1649	2023-10-17 14:11:40	23.46	34.8	7.04	1648
1650	2023-10-17 14:12:40	23.44	34.8	7.02	1649
1651	2023-10-17 14:13:40	23.47	34.8	7.05	1650
1652	2023-10-17 14:14:40	23.48	34.8	7.05	1651
1653	2023-10-17 14:15:40	23.46	34.9	7.08	1652
1654	2023-10-17 14:16:40	23.46	34.8	7.04	1653
1655	2023-10-17 14:17:40	23.5	34.8	7.07	1654
1656	2023-10-17 14:18:40	23.5	34.9	7.11	1655
1657	2023-10-17 14:19:40	23.5	34.8	7.07	1656
1658	2023-10-17 14:20:40	23.51	34.8	7.08	1657
1659	2023-10-17 14:21:40	23.53	34.8	7.1	1658
1660	2023-10-17 14:22:40	23.5	34.8	7.07	1659
1661	2023-10-17 14:23:40	23.5	34.8	7.07	1660
1662	2023-10-17 14:24:40	23.47	34.7	7	1661
1663	2023-10-17 14:25:40	23.44	34.8	7.02	1662
1664	2023-10-17 14:26:40	23.48	34.8	7.05	1663
1665	2023-10-17 14:27:40	23.51	34.8	7.08	1664
1666	2023-10-17 14:28:40	23.53	34.8	7.1	1665
1667	2023-10-17 14:29:40	23.51	34.8	7.08	1666
1668	2023-10-17 14:30:40	23.53	34.8	7.1	1667
1669	2023-10-17 14:31:40	23.51	34.8	7.08	1668
1670	2023-10-17 14:32:40	23.53	34.8	7.1	1669
1671	2023-10-17 14:33:40	23.54	34.8	7.11	1670
1672	2023-10-17 14:34:40	23.54	34.8	7.11	1671
1673	2023-10-17 14:35:40	23.54	34.8	7.11	1672
1674	2023-10-17 14:36:40	23.53	34.8	7.1	1673
1675	2023-10-17 14:37:40	23.55	34.7	7.08	1674
1676	2023-10-17 14:38:40	23.51	34.8	7.08	1675
1677	2023-10-17 14:39:40	23.54	34.8	7.11	1676
1678	2023-10-17 14:40:40	23.57	34.7	7.09	1677
1679	2023-10-17 14:41:40	23.54	34.8	7.11	1678
1680	2023-10-17 14:42:40	23.53	34.8	7.1	1679
1681	2023-10-17 14:43:40	23.55	34.7	7.08	1680
1682	2023-10-17 14:44:40	23.55	34.7	7.08	1681
1683	2023-10-17 14:45:40	23.57	34.7	7.09	1682
1684	2023-10-17 14:46:40	23.58	34.8	7.14	1683
1685	2023-10-17 14:47:40	23.58	34.8	7.14	1684
1686	2023-10-17 14:48:40	23.6	34.8	7.16	1685
1687	2023-10-17 14:49:40	23.61	34.8	7.17	1686
1688	2023-10-17 14:50:40	23.6	34.7	7.12	1687
1689	2023-10-17 14:51:40	23.58	34.8	7.14	1688
1690	2023-10-17 14:52:40	23.57	34.8	7.13	1689
1691	2023-10-17 14:53:40	23.6	34.8	7.16	1690
1692	2023-10-17 14:54:40	23.57	34.8	7.13	1691
1693	2023-10-17 14:55:40	23.57	34.7	7.09	1692
1694	2023-10-17 14:56:40	23.6	34.8	7.16	1693
1695	2023-10-17 14:57:40	23.6	34.8	7.16	1694
1696	2023-10-17 14:58:40	23.63	34.8	7.19	1695
1697	2023-10-17 14:59:40	23.63	34.7	7.14	1696
1698	2023-10-17 15:00:40	23.64	34.8	7.2	1697
1699	2023-10-17 15:01:40	23.61	34.7	7.13	1698
1700	2023-10-17 15:02:40	23.61	34.7	7.13	1699
1701	2023-10-17 15:03:40	23.6	34.8	7.16	1700
1702	2023-10-17 15:04:40	23.58	34.8	7.14	1701
1703	2023-10-17 15:05:40	23.57	34.7	7.09	1702
1704	2023-10-17 15:06:40	23.57	34.7	7.09	1703
1705	2023-10-17 15:07:40	23.55	34.7	7.08	1704
1706	2023-10-17 15:08:40	23.58	34.7	7.1	1705
1707	2023-10-17 15:09:40	23.55	34.6	7.03	1706
1708	2023-10-17 15:10:40	23.55	34.7	7.08	1707
1709	2023-10-17 15:11:40	23.54	34.6	7.02	1708
1710	2023-10-17 15:12:40	23.53	34.6	7.01	1709
1711	2023-10-17 15:13:40	23.51	34.6	7	1710
1712	2023-10-17 15:14:40	23.47	34.7	7	1711
1713	2023-10-17 15:15:40	23.43	34.7	6.97	1712
1714	2023-10-17 15:16:40	23.41	34.7	6.95	1713
1715	2023-10-17 15:17:40	23.39	34.7	6.93	1714
1716	2023-10-17 15:18:40	23.37	34.7	6.92	1715
1717	2023-10-17 15:19:40	23.36	34.7	6.91	1716
1718	2023-10-17 15:20:40	23.33	34.7	6.88	1717
1719	2023-10-17 15:21:40	23.36	34.7	6.91	1718
1720	2023-10-17 15:22:40	23.36	34.7	6.91	1719
1721	2023-10-17 15:23:40	23.39	34.8	6.98	1720
1722	2023-10-17 15:24:40	23.4	34.7	6.94	1721
1723	2023-10-17 15:25:40	23.41	34.7	6.95	1722
1724	2023-10-17 15:26:40	23.37	34.6	6.87	1723
1725	2023-10-17 15:27:40	23.36	34.6	6.87	1724
1726	2023-10-17 15:28:40	23.3	34.7	6.85	1725
1727	2023-10-17 15:29:40	23.26	34.7	6.82	1726
1728	2023-10-17 15:30:40	23.23	34.7	6.79	1727
1729	2023-10-17 15:31:40	23.2	34.8	6.81	1728
1730	2023-10-17 15:32:40	23.19	34.8	6.8	1729
1731	2023-10-17 15:33:40	23.17	34.8	6.78	1730
1732	2023-10-17 15:34:40	23.16	34.9	6.82	1731
1733	2023-10-17 15:35:40	23.17	34.9	6.82	1732
1734	2023-10-17 15:36:40	23.17	34.9	6.82	1733
1735	2023-10-17 15:37:40	23.17	34.9	6.82	1734
1736	2023-10-17 15:38:40	23.19	34.9	6.84	1735
1737	2023-10-17 15:39:40	23.21	34.8	6.82	1736
1738	2023-10-17 15:40:40	23.21	34.9	6.86	1737
1739	2023-10-17 15:41:40	23.24	34.8	6.84	1738
1740	2023-10-17 15:42:40	23.24	34.8	6.84	1739
1741	2023-10-17 15:43:40	23.23	34.8	6.83	1740
1742	2023-10-17 15:44:40	23.21	34.8	6.82	1741
1743	2023-10-17 15:45:40	23.17	34.8	6.78	1742
1744	2023-10-17 15:46:40	23.11	34.8	6.73	1743
1745	2023-10-17 15:47:40	23.06	34.9	6.73	1744
1746	2023-10-17 15:48:40	23.07	35	6.78	1745
1747	2023-10-17 15:49:40	23.06	34.9	6.73	1746
1748	2023-10-17 15:50:40	23.03	35	6.74	1747
1749	2023-10-17 15:51:40	23.05	35	6.76	1748
1750	2023-10-17 15:52:40	23.05	35	6.76	1749
1751	2023-10-17 15:53:40	23.03	35	6.74	1750
1752	2023-10-17 15:54:40	23.03	35	6.74	1751
1753	2023-10-17 15:55:40	23.05	35	6.76	1752
1754	2023-10-17 15:56:40	23.05	35	6.76	1753
1755	2023-10-17 15:57:40	23.07	34.9	6.74	1754
1756	2023-10-17 15:58:40	23.07	34.9	6.74	1755
1757	2023-10-17 15:59:40	23.1	35	6.8	1756
1758	2023-10-17 16:00:40	23.07	34.9	6.74	1757
1759	2023-10-17 16:01:40	23.07	34.9	6.74	1758
1760	2023-10-17 16:02:40	23.05	35	6.76	1759
1761	2023-10-17 16:03:40	22.96	35	6.68	1760
1762	2023-10-17 16:04:40	22.99	35.1	6.75	1761
1763	2023-10-17 16:05:40	22.99	35.1	6.75	1762
1764	2023-10-17 16:06:40	22.96	35.1	6.72	1763
1765	2023-10-17 16:07:40	23.03	35.1	6.78	1764
1766	2023-10-17 16:08:40	23.05	35.1	6.8	1765
1767	2023-10-17 16:09:40	23.05	35.1	6.8	1766
1768	2023-10-17 16:10:40	23.05	35.1	6.8	1767
1769	2023-10-17 16:11:40	23.06	35.1	6.81	1768
1770	2023-10-17 16:12:40	23.09	35.1	6.84	1769
1771	2023-10-17 16:13:40	23.06	35	6.77	1770
1772	2023-10-17 16:14:40	23.05	35.1	6.8	1771
1773	2023-10-17 16:15:40	23.07	35	6.78	1772
1774	2023-10-17 16:16:40	23.06	35	6.77	1773
1775	2023-10-17 16:17:40	23.1	35	6.8	1774
1776	2023-10-17 16:18:40	23.07	35	6.78	1775
1777	2023-10-17 16:19:40	23.05	35	6.76	1776
1778	2023-10-17 16:20:40	23.02	35.1	6.78	1777
1779	2023-10-17 16:21:40	22.99	35.1	6.75	1778
1780	2023-10-17 16:22:40	22.95	35.2	6.75	1779
1781	2023-10-17 16:23:40	22.95	35.2	6.75	1780
1782	2023-10-17 16:24:40	22.96	35.2	6.76	1781
1783	2023-10-17 16:25:40	22.95	35.2	6.75	1782
1784	2023-10-17 16:26:40	22.96	35.2	6.76	1783
1785	2023-10-17 16:27:40	22.96	35.2	6.76	1784
1786	2023-10-17 16:28:40	22.98	35.2	6.78	1785
1787	2023-10-17 16:29:40	22.96	35.2	6.76	1786
1788	2023-10-17 16:30:40	22.96	35.2	6.76	1787
1789	2023-10-17 16:31:40	22.99	35.2	6.79	1788
1790	2023-10-17 16:32:40	22.99	35.2	6.79	1789
1791	2023-10-17 16:33:40	22.99	35.2	6.79	1790
1792	2023-10-17 16:34:40	22.98	35.3	6.82	1791
1793	2023-10-17 16:35:40	22.99	35.3	6.83	1792
1794	2023-10-17 16:36:40	22.99	35.3	6.83	1793
1795	2023-10-17 16:37:40	22.99	35.4	6.87	1794
1796	2023-10-17 16:38:40	23	35.4	6.88	1795
1797	2023-10-17 16:39:40	23.02	35.4	6.9	1796
1798	2023-10-17 16:40:40	23.02	35.4	6.9	1797
1799	2023-10-17 16:41:40	23.02	35.3	6.86	1798
1800	2023-10-17 16:42:40	23.06	35.4	6.93	1799
1801	2023-10-17 16:43:40	23.06	35.4	6.93	1800
1802	2023-10-17 16:44:40	23.07	35.4	6.94	1801
1803	2023-10-17 16:45:40	23.05	35.3	6.88	1802
1804	2023-10-17 16:46:40	23.07	35.3	6.9	1803
1805	2023-10-17 16:47:40	23.02	35.3	6.86	1804
1806	2023-10-17 16:48:40	23.03	35.3	6.87	1805
1807	2023-10-17 16:49:40	23.02	35.3	6.86	1806
1808	2023-10-17 16:50:40	22.98	35.3	6.82	1807
1809	2023-10-17 16:51:40	22.98	35.4	6.86	1808
1810	2023-10-17 16:52:40	22.95	35.4	6.84	1809
1811	2023-10-17 16:53:40	22.95	35.5	6.88	1810
1812	2023-10-17 16:54:40	22.95	35.5	6.88	1811
1813	2023-10-17 16:55:40	22.96	35.5	6.89	1812
1814	2023-10-17 16:56:40	22.98	35.6	6.95	1813
1815	2023-10-17 16:57:40	22.95	35.6	6.92	1814
1816	2023-10-17 16:58:40	22.99	35.6	6.96	1815
1817	2023-10-17 16:59:40	22.98	35.6	6.95	1816
1818	2023-10-17 17:00:40	22.99	35.6	6.96	1817
1819	2023-10-17 17:01:40	23	35.6	6.96	1818
1820	2023-10-17 17:02:40	22.98	35.6	6.95	1819
1821	2023-10-17 17:03:40	22.98	35.5	6.91	1820
1822	2023-10-17 17:04:40	22.96	35.5	6.89	1821
1823	2023-10-17 17:05:40	22.92	35.5	6.85	1822
1824	2023-10-17 17:06:40	22.89	35.5	6.83	1823
1825	2023-10-17 17:07:40	22.89	35.5	6.83	1824
1826	2023-10-17 17:08:40	22.86	35.6	6.84	1825
1827	2023-10-17 17:09:40	22.85	35.7	6.87	1826
1828	2023-10-17 17:10:40	22.83	35.7	6.85	1827
1829	2023-10-17 17:11:40	22.85	35.7	6.87	1828
1830	2023-10-17 17:12:40	22.85	35.7	6.87	1829
1831	2023-10-17 17:13:40	22.89	35.8	6.95	1830
1832	2023-10-17 17:14:40	22.9	35.8	6.96	1831
1833	2023-10-17 17:15:40	22.89	35.8	6.95	1832
1834	2023-10-17 17:16:40	22.89	35.8	6.95	1833
1835	2023-10-17 17:17:40	22.86	35.8	6.92	1834
1836	2023-10-17 17:18:40	22.85	35.8	6.91	1835
1837	2023-10-17 17:19:40	22.88	35.8	6.94	1836
1838	2023-10-17 17:20:40	22.85	35.8	6.91	1837
1839	2023-10-17 17:21:40	22.85	35.8	6.91	1838
1840	2023-10-17 17:22:40	22.85	35.8	6.91	1839
1841	2023-10-17 17:23:40	22.85	35.8	6.91	1840
1842	2023-10-17 17:24:40	22.83	35.8	6.89	1841
1843	2023-10-17 17:25:40	22.82	35.7	6.84	1842
1844	2023-10-17 17:26:40	22.82	35.7	6.84	1843
1845	2023-10-17 17:27:40	22.76	35.8	6.83	1844
1846	2023-10-17 17:28:40	22.76	35.9	6.87	1845
1847	2023-10-17 17:29:40	22.75	35.9	6.87	1846
1848	2023-10-17 17:30:40	22.73	36	6.89	1847
1849	2023-10-17 17:31:40	22.72	36	6.88	1848
1850	2023-10-17 17:32:40	22.76	36.1	6.96	1849
1851	2023-10-17 17:33:40	22.73	36	6.89	1850
1852	2023-10-17 17:34:40	22.79	36.1	6.98	1851
1853	2023-10-17 17:35:40	22.75	36	6.91	1852
1854	2023-10-17 17:36:40	22.76	36	6.91	1853
1855	2023-10-17 17:37:40	22.78	36.1	6.97	1854
1856	2023-10-17 17:38:40	22.8	36.1	6.99	1855
1857	2023-10-17 17:39:40	22.79	36.1	6.98	1856
1858	2023-10-17 17:40:40	22.78	36	6.93	1857
1859	2023-10-17 17:41:40	22.75	36	6.91	1858
1860	2023-10-17 17:42:40	22.72	36	6.88	1859
1861	2023-10-17 17:43:40	22.68	36	6.84	1860
1862	2023-10-17 17:44:40	22.68	36	6.84	1861
1863	2023-10-17 17:45:40	22.72	36	6.88	1862
1864	2023-10-17 17:46:40	22.68	36.1	6.88	1863
1865	2023-10-17 17:47:40	22.63	36.1	6.84	1864
1866	2023-10-17 17:48:40	22.65	36.1	6.86	1865
1867	2023-10-17 17:49:40	22.65	36.2	6.9	1866
1868	2023-10-17 17:50:40	22.63	36.3	6.92	1867
1869	2023-10-17 17:51:40	22.61	36.2	6.86	1868
1870	2023-10-17 17:52:40	22.62	36.3	6.91	1869
1871	2023-10-17 17:53:40	22.63	36.3	6.92	1870
1872	2023-10-17 17:54:40	22.62	36.3	6.91	1871
1873	2023-10-17 17:55:40	22.65	36.4	6.98	1872
1874	2023-10-17 17:56:40	22.66	36.4	6.99	1873
1875	2023-10-17 17:57:40	22.7	36.4	7.02	1874
1876	2023-10-17 17:58:40	22.72	36.4	7.04	1875
1877	2023-10-17 17:59:40	22.72	36.4	7.04	1876
1878	2023-10-17 18:00:40	22.75	36.3	7.03	1877
1879	2023-10-17 18:01:40	22.73	36.3	7.01	1878
1880	2023-10-17 18:02:40	22.72	36.3	7	1879
1881	2023-10-17 18:03:40	22.69	36.3	6.97	1880
1882	2023-10-17 18:04:40	22.68	36.3	6.96	1881
1883	2023-10-17 18:05:40	22.68	36.3	6.96	1882
1884	2023-10-17 18:06:40	22.68	36.3	6.96	1883
1885	2023-10-17 18:07:40	22.66	36.3	6.95	1884
1886	2023-10-17 18:08:40	22.65	36.4	6.98	1885
1887	2023-10-17 18:09:40	22.62	36.4	6.95	1886
1888	2023-10-17 18:10:40	22.62	36.4	6.95	1887
1889	2023-10-17 18:11:40	22.61	36.5	6.98	1888
1890	2023-10-17 18:12:40	22.58	36.6	7	1889
1891	2023-10-17 18:13:40	22.59	36.6	7	1890
1892	2023-10-17 18:14:40	22.61	36.6	7.02	1891
1893	2023-10-17 18:15:40	22.61	36.6	7.02	1892
1894	2023-10-17 18:16:40	22.61	36.6	7.02	1893
1895	2023-10-17 18:17:40	22.62	36.6	7.03	1894
1896	2023-10-17 18:18:40	22.62	36.7	7.07	1895
1897	2023-10-17 18:19:40	22.65	36.7	7.1	1896
1898	2023-10-17 18:20:40	22.68	36.6	7.08	1897
1899	2023-10-17 18:21:40	22.68	36.6	7.08	1898
1900	2023-10-17 18:22:40	22.7	36.6	7.1	1899
1901	2023-10-17 18:23:40	22.68	36.5	7.04	1900
1902	2023-10-17 18:24:40	22.66	36.6	7.07	1901
1903	2023-10-17 18:25:40	22.63	36.6	7.04	1902
1904	2023-10-17 18:26:40	22.66	36.6	7.07	1903
1905	2023-10-17 18:27:40	22.63	36.6	7.04	1904
1906	2023-10-17 18:28:40	22.63	36.6	7.04	1905
1907	2023-10-17 18:29:40	22.62	36.7	7.07	1906
1908	2023-10-17 18:30:40	22.63	36.7	7.08	1907
1909	2023-10-17 18:31:40	22.63	36.7	7.08	1908
1910	2023-10-17 18:32:40	22.61	36.7	7.06	1909
1911	2023-10-17 18:33:40	22.62	36.7	7.07	1910
1912	2023-10-17 18:34:40	22.65	36.8	7.14	1911
1913	2023-10-17 18:35:40	22.63	36.8	7.12	1912
1914	2023-10-17 18:36:40	22.63	36.8	7.12	1913
1915	2023-10-17 18:37:40	22.61	36.8	7.1	1914
1916	2023-10-17 18:38:40	22.61	36.8	7.1	1915
1917	2023-10-17 18:39:40	22.61	36.8	7.1	1916
1918	2023-10-17 18:40:40	22.61	36.8	7.1	1917
1919	2023-10-17 18:41:40	22.62	36.8	7.11	1918
1920	2023-10-17 18:42:40	22.59	36.8	7.08	1919
1921	2023-10-17 18:43:40	22.63	36.9	7.16	1920
1922	2023-10-17 18:44:40	22.66	36.9	7.19	1921
1923	2023-10-17 18:45:40	22.69	36.9	7.21	1922
1924	2023-10-17 18:46:40	22.72	36.8	7.2	1923
1925	2023-10-17 18:47:40	22.68	36.8	7.16	1924
1926	2023-10-17 18:48:40	22.66	36.7	7.11	1925
1927	2023-10-17 18:49:40	22.66	36.8	7.15	1926
1928	2023-10-17 18:50:40	22.66	36.7	7.11	1927
1929	2023-10-17 18:51:40	22.65	36.7	7.1	1928
1930	2023-10-17 18:52:40	22.66	36.8	7.15	1929
1931	2023-10-17 18:53:40	22.62	36.8	7.11	1930
1932	2023-10-17 18:54:40	22.58	36.8	7.08	1931
1933	2023-10-17 18:55:40	22.58	36.9	7.12	1932
1934	2023-10-17 18:56:40	22.58	36.9	7.12	1933
1935	2023-10-17 18:57:40	22.59	36.9	7.12	1934
1936	2023-10-17 18:58:40	22.61	37	7.18	1935
1937	2023-10-17 18:59:40	22.61	37	7.18	1936
1938	2023-10-17 19:00:40	22.61	37	7.18	1937
1939	2023-10-17 19:01:40	22.63	37	7.2	1938
1940	2023-10-17 19:02:40	22.65	37	7.22	1939
1941	2023-10-17 19:03:40	22.65	37	7.22	1940
1942	2023-10-17 19:04:40	22.69	37	7.25	1941
1943	2023-10-17 19:05:40	22.7	37	7.26	1942
1944	2023-10-17 19:06:40	22.73	37	7.29	1943
1945	2023-10-17 19:07:40	22.72	37	7.28	1944
1946	2023-10-17 19:08:40	22.72	37	7.28	1945
1947	2023-10-17 19:09:40	22.73	37	7.29	1946
1948	2023-10-17 19:10:40	22.75	36.9	7.27	1947
1949	2023-10-17 19:11:40	22.7	36.9	7.22	1948
1950	2023-10-17 19:12:40	22.69	36.8	7.17	1949
1951	2023-10-17 19:13:40	22.66	36.8	7.15	1950
1952	2023-10-17 19:14:40	22.65	36.9	7.18	1951
1953	2023-10-17 19:15:40	22.65	36.8	7.14	1952
1954	2023-10-17 19:16:40	22.65	36.9	7.18	1953
1955	2023-10-17 19:17:40	22.61	36.9	7.14	1954
1956	2023-10-17 19:18:40	22.59	36.9	7.12	1955
1957	2023-10-17 19:19:40	22.61	37	7.18	1956
1958	2023-10-17 19:20:40	22.59	37	7.16	1957
1959	2023-10-17 19:21:40	22.62	37.1	7.23	1958
1960	2023-10-17 19:22:40	22.63	37	7.2	1959
1961	2023-10-17 19:23:40	22.63	37	7.2	1960
1962	2023-10-17 19:24:40	22.62	37	7.19	1961
1963	2023-10-17 19:25:40	22.62	37	7.19	1962
1964	2023-10-17 19:26:40	22.62	37	7.19	1963
1965	2023-10-17 19:27:40	22.63	37	7.2	1964
1966	2023-10-17 19:28:40	22.66	37	7.23	1965
1967	2023-10-17 19:29:40	22.68	37	7.24	1966
1968	2023-10-17 19:30:40	22.7	37	7.26	1967
1969	2023-10-17 19:31:40	22.72	37	7.28	1968
1970	2023-10-17 19:32:40	22.73	36.9	7.25	1969
1971	2023-10-17 19:33:40	22.69	36.9	7.21	1970
1972	2023-10-17 19:34:40	22.72	36.9	7.24	1971
1973	2023-10-17 19:35:40	22.7	36.9	7.22	1972
1974	2023-10-17 19:36:40	22.69	36.8	7.17	1973
1975	2023-10-17 19:37:40	22.66	36.8	7.15	1974
1976	2023-10-17 19:38:40	22.65	36.7	7.1	1975
1977	2023-10-17 19:39:40	22.65	36.7	7.1	1976
1978	2023-10-17 19:40:40	22.63	36.7	7.08	1977
1979	2023-10-17 19:41:40	22.59	36.7	7.04	1978
1980	2023-10-17 19:42:40	22.57	36.8	7.07	1979
1981	2023-10-17 19:43:40	22.54	36.7	7	1980
1982	2023-10-17 19:44:40	22.54	36.8	7.04	1981
1983	2023-10-17 19:45:40	22.52	36.8	7.02	1982
1984	2023-10-17 19:46:40	22.52	36.9	7.06	1983
1985	2023-10-17 19:47:40	22.57	36.8	7.07	1984
1986	2023-10-17 19:48:40	22.55	36.8	7.05	1985
1987	2023-10-17 19:49:40	22.54	36.8	7.04	1986
1988	2023-10-17 19:50:40	22.52	36.8	7.02	1987
1989	2023-10-17 19:51:40	22.54	36.8	7.04	1988
1990	2023-10-17 19:52:40	22.52	36.8	7.02	1989
1991	2023-10-17 19:53:40	22.52	36.8	7.02	1990
1992	2023-10-17 19:54:40	22.54	36.7	7	1991
[truncated: 8,076 more rows]
