# Supplementary material for: Physicochemical Properties, Equilibrium Adsorption Performance, Manufacturability, and Stability of TIFSIX-3-Ni for Direct Air Capture of CO2
Source: Energy Fuels. 2024 Jun 18;38(13):11947–65. doi: 10.1021/acs.energyfuels.4c01368 (PMC11228916; doi:10.1021/acs.energyfuels.4c01368)
Supplement: Supplementary file 2 — ef4c01368_si_002.zip [file ef4c01368_si_002.zip › tifsix si raw files/cycling data/long cycle post-cycling.csv]

#EXPORTTYPE:	DATA ALL
#FILE:	tifsix_post50cycles_241023.ngb-dt9
#FORMAT:	NETZSCH5
#FTYPE:	ANSI
#IDENTITY:	TIFSIX
#DECIMAL:	POINT
#SEPARATOR:	COMMA
#MTYPE:	TG
#INSTRUMENT:	NETZSCH TG 209F1 Libra
#PROJECT:
#DATE/TIME:	24/10/2023 16:14:08 (UTC+1)
#CORR. FILE:	blank_tifsix_post50cycles_longcycle_231023.ngb-bt9
#TEMPCAL:	TempCal_100723.ngb-tt9
#LABORATORY:	ACEX 519
#OPERATOR:	Amanda Gordon
#REMARK:
#SAMPLE:	TIFSIX
#SAMPLE MASS /mg:	21.74
#MATERIAL:	Empty crucible (Al2O3)
#TYPE OF CRUCIBLE:	Al2O3 (large)
#SAMPLE CRUCIBLE MASS /mg:	0
#REFERENCE CRUCIBLE MASS /mg:
#M.RANGE /mg:	2000
#CORR. CODE:	020
#RANGE:	30�C....160�C/-5.0....5.0K/min
#SEGMENT:	S1-7/7
#SEG. 1:	30�C/5.0(K/min)/160�C
#SEG. 2:	160�C/06:00/160�C
#SEG. 3:	160�C/5.0(K/min)/30�C
#SEG. 4:	30�C/02:00/30�C
#SEG. 5:	30�C/12:00/30�C
#SEG. 6:	30�C/5.0(K/min)/160�C
#SEG. 7:	160�C/06:00/160�C
##Temp./�C	Time/min	Mass loss/mg	Gas Flow(purge2)/(ml/min)	Gas Flow(protective)/(ml/min)	Segment
27.17800	0.00000	0.0000e+000	191.00000	10.00000	1
27.17700	0.01667	2.3000e-003	191.00000	10.00000	1
27.17900	0.03333	3.7000e-003	191.00000	10.00000	1
27.18200	0.05000	4.4000e-003	191.00000	10.00000	1
27.18200	0.06667	5.7000e-003	191.00000	10.00000	1
27.19300	0.08333	7.3000e-003	191.00000	10.00000	1
27.22400	0.10000	9.7000e-003	191.00000	10.00000	1
27.28100	0.11667	1.1700e-002	191.00000	10.00000	1
27.36200	0.13333	1.3400e-002	191.00000	10.00000	1
27.46100	0.15000	1.4800e-002	191.00000	10.00000	1
27.56500	0.16667	1.6400e-002	191.00000	10.00000	1
27.67400	0.18333	1.7900e-002	191.00000	10.00000	1
27.77800	0.20000	1.9800e-002	191.00000	10.00000	1
27.87900	0.21667	2.1800e-002	191.00000	10.00000	1
27.97900	0.23333	2.4000e-002	191.00000	10.00000	1
28.07500	0.25000	2.5800e-002	191.00000	10.00000	1
28.17500	0.26667	2.7500e-002	191.00000	10.00000	1
28.27400	0.28333	2.9100e-002	191.00000	10.00000	1
28.38200	0.30000	3.0900e-002	191.00000	10.00000	1
28.49000	0.31667	3.2400e-002	191.00000	10.00000	1
28.60500	0.33333	3.4200e-002	191.00000	10.00000	1
28.72800	0.35000	3.6000e-002	191.00000	10.00000	1
28.85100	0.36667	3.7300e-002	191.00000	10.00000	1
28.98000	0.38333	3.8900e-002	191.00000	10.00000	1
29.11300	0.40000	4.0400e-002	191.00000	10.00000	1
29.24900	0.41667	4.2000e-002	191.00000	10.00000	1
29.38000	0.43333	4.3500e-002	191.00000	10.00000	1
29.51300	0.45000	4.4800e-002	191.00000	10.00000	1
29.64600	0.46667	4.6100e-002	191.00000	10.00000	1
29.78100	0.48333	4.7400e-002	191.00000	10.00000	1
29.91300	0.50000	4.8900e-002	191.00000	10.00000	1
30.05100	0.51667	5.0200e-002	191.00000	10.00000	1
30.19300	0.53333	5.1600e-002	191.00000	10.00000	1
30.33900	0.55000	5.2900e-002	191.00000	10.00000	1
30.48600	0.56667	5.4100e-002	191.00000	10.00000	1
30.63200	0.58333	5.5400e-002	191.00000	10.00000	1
30.77900	0.60000	5.6800e-002	191.00000	10.00000	1
30.92800	0.61667	5.8100e-002	191.00000	10.00000	1
31.07800	0.63333	5.9400e-002	191.00000	10.00000	1
31.23100	0.65000	6.0600e-002	191.00000	10.00000	1
31.37800	0.66667	6.1700e-002	191.00000	10.00000	1
31.52400	0.68333	6.3100e-002	191.00000	10.00000	1
31.67800	0.70000	6.4400e-002	191.00000	10.00000	1
31.82300	0.71667	6.5700e-002	191.00000	10.00000	1
31.97700	0.73333	6.7100e-002	191.00000	10.00000	1
32.12800	0.75000	6.8400e-002	191.00000	10.00000	1
32.27100	0.76667	6.9800e-002	191.00000	10.00000	1
32.43100	0.78333	7.0900e-002	191.00000	10.00000	1
32.58000	0.80000	7.2100e-002	191.00000	10.00000	1
32.73000	0.81667	7.3300e-002	191.00000	10.00000	1
32.87700	0.83333	7.4700e-002	191.00000	10.00000	1
33.02900	0.85000	7.5800e-002	191.00000	10.00000	1
33.17500	0.86667	7.6900e-002	191.00000	10.00000	1
33.32600	0.88333	7.8100e-002	191.00000	10.00000	1
33.47100	0.90000	7.9100e-002	191.00000	10.00000	1
33.61700	0.91667	8.0400e-002	191.00000	10.00000	1
33.75800	0.93333	8.1800e-002	191.00000	10.00000	1
33.90700	0.95000	8.3300e-002	191.00000	10.00000	1
34.04700	0.96667	8.4500e-002	191.00000	10.00000	1
34.19000	0.98333	8.5800e-002	191.00000	10.00000	1
34.33400	1.00000	8.7000e-002	191.00000	10.00000	1
34.46800	1.01667	8.7900e-002	191.00000	10.00000	1
34.61000	1.03333	8.9200e-002	191.00000	10.00000	1
34.75000	1.05000	9.0500e-002	191.00000	10.00000	1
34.88500	1.06667	9.1600e-002	191.00000	10.00000	1
35.01800	1.08333	9.2800e-002	191.00000	10.00000	1
35.15300	1.10000	9.3900e-002	191.00000	10.00000	1
35.28200	1.11667	9.5100e-002	191.00000	10.00000	1
35.41300	1.13333	9.6400e-002	191.00000	10.00000	1
35.54400	1.15000	9.7300e-002	191.00000	10.00000	1
35.67200	1.16667	9.8500e-002	191.00000	10.00000	1
35.79600	1.18333	9.9600e-002	191.00000	10.00000	1
35.92100	1.20000	0.10060	191.00000	10.00000	1
36.04200	1.21667	0.10170	191.00000	10.00000	1
36.16900	1.23333	0.10300	191.00000	10.00000	1
36.28500	1.25000	0.10410	191.00000	10.00000	1
36.40200	1.26667	0.10520	191.00000	10.00000	1
36.51900	1.28333	0.10640	191.00000	10.00000	1
36.63700	1.30000	0.10740	191.00000	10.00000	1
36.74600	1.31667	0.10870	191.00000	10.00000	1
36.86100	1.33333	0.10960	191.00000	10.00000	1
36.96800	1.35000	0.11070	191.00000	10.00000	1
37.08000	1.36667	0.11180	191.00000	10.00000	1
37.19200	1.38333	0.11270	191.00000	10.00000	1
37.29400	1.40000	0.11390	191.00000	10.00000	1
37.39900	1.41667	0.11480	191.00000	10.00000	1
37.50200	1.43333	0.11590	191.00000	10.00000	1
37.60100	1.45000	0.11700	191.00000	10.00000	1
37.70500	1.46667	0.11790	191.00000	10.00000	1
37.80200	1.48333	0.11930	191.00000	10.00000	1
37.90100	1.50000	0.12020	191.00000	10.00000	1
37.99800	1.51667	0.12130	191.00000	10.00000	1
38.09000	1.53333	0.12240	191.00000	10.00000	1
38.18500	1.55000	0.12330	191.00000	10.00000	1
38.27700	1.56667	0.12440	191.00000	10.00000	1
38.36700	1.58333	0.12530	191.00000	10.00000	1
38.45700	1.60000	0.12640	191.00000	10.00000	1
38.54400	1.61667	0.12730	191.00000	10.00000	1
38.63600	1.63333	0.12830	191.00000	10.00000	1
38.72600	1.65000	0.12920	191.00000	10.00000	1
38.80700	1.66667	0.13010	191.00000	10.00000	1
38.89300	1.68333	0.13130	191.00000	10.00000	1
38.97200	1.70000	0.13220	191.00000	10.00000	1
39.05700	1.71667	0.13330	191.00000	10.00000	1
39.13800	1.73333	0.13420	191.00000	10.00000	1
39.22100	1.75000	0.13540	191.00000	10.00000	1
39.29900	1.76667	0.13650	191.00000	10.00000	1
39.37900	1.78333	0.13730	191.00000	10.00000	1
39.45700	1.80000	0.13840	191.00000	10.00000	1
39.53600	1.81667	0.13920	191.00000	10.00000	1
39.61000	1.83333	0.14020	191.00000	10.00000	1
39.68600	1.85000	0.14060	191.00000	10.00000	1
39.75800	1.86667	0.14130	191.00000	10.00000	1
39.83900	1.88333	0.14150	191.00000	10.00000	1
39.91000	1.90000	0.14190	191.00000	10.00000	1
39.98100	1.91667	0.14250	191.00000	10.00000	1
40.05700	1.93333	0.14310	191.00000	10.00000	1
40.12800	1.95000	0.14420	191.00000	10.00000	1
40.19800	1.96667	0.14560	191.00000	10.00000	1
40.27200	1.98333	0.14710	191.00000	10.00000	1
40.34400	2.00000	0.14890	191.00000	10.00000	1
40.41400	2.01667	0.15050	191.00000	10.00000	1
40.48200	2.03333	0.15220	191.00000	10.00000	1
40.55500	2.05000	0.15370	191.00000	10.00000	1
40.62600	2.06667	0.15510	191.00000	10.00000	1
40.69500	2.08333	0.15620	191.00000	10.00000	1
40.76300	2.10000	0.15740	191.00000	10.00000	1
40.83000	2.11667	0.15820	191.00000	10.00000	1
40.90400	2.13333	0.15930	191.00000	10.00000	1
40.97500	2.15000	0.16000	191.00000	10.00000	1
41.04600	2.16667	0.16080	191.00000	10.00000	1
41.11400	2.18333	0.16150	191.00000	10.00000	1
41.17700	2.20000	0.16230	191.00000	10.00000	1
41.25000	2.21667	0.16320	191.00000	10.00000	1
41.31600	2.23333	0.16390	191.00000	10.00000	1
41.39200	2.25000	0.16470	191.00000	10.00000	1
41.45800	2.26667	0.16540	191.00000	10.00000	1
41.52600	2.28333	0.16620	191.00000	10.00000	1
41.59700	2.30000	0.16700	191.00000	10.00000	1
41.66300	2.31667	0.16780	191.00000	10.00000	1
41.73700	2.33333	0.16860	191.00000	10.00000	1
41.80400	2.35000	0.16950	191.00000	10.00000	1
41.87300	2.36667	0.17020	191.00000	10.00000	1
41.94200	2.38333	0.17120	191.00000	10.00000	1
42.01200	2.40000	0.17200	191.00000	10.00000	1
42.08400	2.41667	0.17270	191.00000	10.00000	1
42.15500	2.43333	0.17350	191.00000	10.00000	1
42.22600	2.45000	0.17430	191.00000	10.00000	1
42.29200	2.46667	0.17510	191.00000	10.00000	1
42.36300	2.48333	0.17600	191.00000	10.00000	1
42.43800	2.50000	0.17680	191.00000	10.00000	1
42.51000	2.51667	0.17760	191.00000	10.00000	1
42.58000	2.53333	0.17840	191.00000	10.00000	1
42.65500	2.55000	0.17920	191.00000	10.00000	1
42.72600	2.56667	0.17990	191.00000	10.00000	1
42.80100	2.58333	0.18070	191.00000	10.00000	1
42.87300	2.60000	0.18120	191.00000	10.00000	1
42.94700	2.61667	0.18180	191.00000	10.00000	1
43.01400	2.63333	0.18250	191.00000	10.00000	1
43.09200	2.65000	0.18330	191.00000	10.00000	1
43.17000	2.66667	0.18390	191.00000	10.00000	1
43.24400	2.68333	0.18470	191.00000	10.00000	1
43.31400	2.70000	0.18540	191.00000	10.00000	1
43.39400	2.71667	0.18600	191.00000	10.00000	1
43.47200	2.73333	0.18690	191.00000	10.00000	1
43.54600	2.75000	0.18770	191.00000	10.00000	1
43.62200	2.76667	0.18870	191.00000	10.00000	1
43.70100	2.78333	0.18940	191.00000	10.00000	1
43.78100	2.80000	0.19040	191.00000	10.00000	1
43.85900	2.81667	0.19120	191.00000	10.00000	1
43.93400	2.83333	0.19210	191.00000	10.00000	1
44.01300	2.85000	0.19290	191.00000	10.00000	1
44.09100	2.86667	0.19350	191.00000	10.00000	1
44.17100	2.88333	0.19400	191.00000	10.00000	1
44.24800	2.90000	0.19470	191.00000	10.00000	1
44.33200	2.91667	0.19520	191.00000	10.00000	1
44.41000	2.93333	0.19580	191.00000	10.00000	1
44.48800	2.95000	0.19640	191.00000	10.00000	1
44.57200	2.96667	0.19690	191.00000	10.00000	1
44.65400	2.98333	0.19750	191.00000	10.00000	1
44.73700	3.00000	0.19810	191.00000	10.00000	1
44.81100	3.01667	0.19860	191.00000	10.00000	1
44.89400	3.03333	0.19920	191.00000	10.00000	1
44.97900	3.05000	0.20030	191.00000	10.00000	1
45.06100	3.06667	0.20180	191.00000	10.00000	1
45.14200	3.08333	0.20370	191.00000	10.00000	1
45.22600	3.10000	0.20470	191.00000	10.00000	1
45.30800	3.11667	0.20510	191.00000	10.00000	1
45.39300	3.13333	0.20520	191.00000	10.00000	1
45.47600	3.15000	0.20530	191.00000	10.00000	1
45.56000	3.16667	0.20570	191.00000	10.00000	1
45.64300	3.18333	0.20600	191.00000	10.00000	1
45.72700	3.20000	0.20620	191.00000	10.00000	1
45.81000	3.21667	0.20640	191.00000	10.00000	1
45.89600	3.23333	0.20680	191.00000	10.00000	1
45.98200	3.25000	0.20740	191.00000	10.00000	1
46.07000	3.26667	0.20770	191.00000	10.00000	1
46.15000	3.28333	0.20820	191.00000	10.00000	1
46.23400	3.30000	0.20880	191.00000	10.00000	1
46.32200	3.31667	0.20940	191.00000	10.00000	1
46.40900	3.33333	0.21000	191.00000	10.00000	1
46.49000	3.35000	0.21060	191.00000	10.00000	1
46.57500	3.36667	0.21150	191.00000	10.00000	1
46.66400	3.38333	0.21200	191.00000	10.00000	1
46.75000	3.40000	0.21260	191.00000	10.00000	1
46.84000	3.41667	0.21340	191.00000	10.00000	1
46.92500	3.43333	0.21410	191.00000	10.00000	1
47.00800	3.45000	0.21490	191.00000	10.00000	1
47.09200	3.46667	0.21590	191.00000	10.00000	1
47.18000	3.48333	0.21660	191.00000	10.00000	1
47.26600	3.50000	0.21730	191.00000	10.00000	1
47.35600	3.51667	0.21830	191.00000	10.00000	1
47.44400	3.53333	0.21890	191.00000	10.00000	1
47.52800	3.55000	0.21950	191.00000	10.00000	1
47.61300	3.56667	0.22010	191.00000	10.00000	1
47.69900	3.58333	0.22080	191.00000	10.00000	1
47.78800	3.60000	0.22140	191.00000	10.00000	1
47.87100	3.61667	0.22200	191.00000	10.00000	1
47.95800	3.63333	0.22250	191.00000	10.00000	1
48.04300	3.65000	0.22300	191.00000	10.00000	1
48.12900	3.66667	0.22350	191.00000	10.00000	1
48.22100	3.68333	0.22420	191.00000	10.00000	1
48.30900	3.70000	0.22460	191.00000	10.00000	1
48.39400	3.71667	0.22530	191.00000	10.00000	1
48.48000	3.73333	0.22560	191.00000	10.00000	1
48.56700	3.75000	0.22610	191.00000	10.00000	1
48.65600	3.76667	0.22660	191.00000	10.00000	1
48.74200	3.78333	0.22690	191.00000	10.00000	1
48.82400	3.80000	0.22740	191.00000	10.00000	1
48.91500	3.81667	0.22760	191.00000	10.00000	1
48.99700	3.83333	0.22800	191.00000	10.00000	1
49.08600	3.85000	0.22830	191.00000	10.00000	1
49.16800	3.86667	0.22880	191.00000	10.00000	1
49.26000	3.88333	0.22910	191.00000	10.00000	1
49.34300	3.90000	0.22950	191.00000	10.00000	1
49.42900	3.91667	0.23000	191.00000	10.00000	1
49.51500	3.93333	0.23040	191.00000	10.00000	1
49.60000	3.95000	0.23070	191.00000	10.00000	1
49.68900	3.96667	0.23110	191.00000	10.00000	1
49.77300	3.98333	0.23150	191.00000	10.00000	1
49.85900	4.00000	0.23180	191.00000	10.00000	1
49.94400	4.01667	0.23220	191.00000	10.00000	1
50.02500	4.03333	0.23280	191.00000	10.00000	1
50.11600	4.05000	0.23310	191.00000	10.00000	1
50.19900	4.06667	0.23340	191.00000	10.00000	1
50.28200	4.08333	0.23370	191.00000	10.00000	1
50.37000	4.10000	0.23400	191.00000	10.00000	1
50.45100	4.11667	0.23440	191.00000	10.00000	1
50.54000	4.13333	0.23480	191.00000	10.00000	1
50.62400	4.15000	0.23520	191.00000	10.00000	1
50.71000	4.16667	0.23550	191.00000	10.00000	1
50.79400	4.18333	0.23590	191.00000	10.00000	1
50.87900	4.20000	0.23630	191.00000	10.00000	1
50.96500	4.21667	0.23670	191.00000	10.00000	1
51.05100	4.23333	0.23700	191.00000	10.00000	1
51.13400	4.25000	0.23720	191.00000	10.00000	1
51.22100	4.26667	0.23770	191.00000	10.00000	1
51.30100	4.28333	0.23850	191.00000	10.00000	1
51.38900	4.30000	0.23950	191.00000	10.00000	1
51.47000	4.31667	0.24030	191.00000	10.00000	1
51.55800	4.33333	0.24080	191.00000	10.00000	1
51.64100	4.35000	0.24100	191.00000	10.00000	1
51.72400	4.36667	0.24080	191.00000	10.00000	1
51.80800	4.38333	0.24090	191.00000	10.00000	1
51.89200	4.40000	0.24100	191.00000	10.00000	1
51.97900	4.41667	0.24110	191.00000	10.00000	1
52.06100	4.43333	0.24130	191.00000	10.00000	1
52.14200	4.45000	0.24150	191.00000	10.00000	1
52.23000	4.46667	0.24150	191.00000	10.00000	1
52.31400	4.48333	0.24180	191.00000	10.00000	1
52.39800	4.50000	0.24190	191.00000	10.00000	1
52.48100	4.51667	0.24210	191.00000	10.00000	1
52.56200	4.53333	0.24240	191.00000	10.00000	1
52.64800	4.55000	0.24260	191.00000	10.00000	1
52.72900	4.56667	0.24300	191.00000	10.00000	1
52.81500	4.58333	0.24360	191.00000	10.00000	1
52.89800	4.60000	0.24450	191.00000	10.00000	1
52.97600	4.61667	0.24540	191.00000	10.00000	1
53.06300	4.63333	0.24570	191.00000	10.00000	1
53.14700	4.65000	0.24580	191.00000	10.00000	1
53.23200	4.66667	0.24560	191.00000	10.00000	1
53.31300	4.68333	0.24570	191.00000	10.00000	1
53.39800	4.70000	0.24570	191.00000	10.00000	1
53.47700	4.71667	0.24590	191.00000	10.00000	1
53.56200	4.73333	0.24590	191.00000	10.00000	1
53.64700	4.75000	0.24600	191.00000	10.00000	1
53.72700	4.76667	0.24610	191.00000	10.00000	1
53.80900	4.78333	0.24620	191.00000	10.00000	1
53.89600	4.80000	0.24640	191.00000	10.00000	1
53.97500	4.81667	0.24660	191.00000	10.00000	1
54.05800	4.83333	0.24690	191.00000	10.00000	1
54.14100	4.85000	0.24700	191.00000	10.00000	1
54.22700	4.86667	0.24730	191.00000	10.00000	1
54.30900	4.88333	0.24750	191.00000	10.00000	1
54.39000	4.90000	0.24760	191.00000	10.00000	1
54.46900	4.91667	0.24780	191.00000	10.00000	1
54.55400	4.93333	0.24800	191.00000	10.00000	1
54.64000	4.95000	0.24820	191.00000	10.00000	1
54.72000	4.96667	0.24830	191.00000	10.00000	1
54.80100	4.98333	0.24850	191.00000	10.00000	1
54.88900	5.00000	0.24860	191.00000	10.00000	1
54.97000	5.01667	0.24870	191.00000	10.00000	1
55.05400	5.03333	0.24900	191.00000	10.00000	1
55.13300	5.05000	0.24910	191.00000	10.00000	1
55.21700	5.06667	0.24900	191.00000	10.00000	1
55.29800	5.08333	0.24910	191.00000	10.00000	1
55.38600	5.10000	0.24930	191.00000	10.00000	1
55.46500	5.11667	0.24940	191.00000	10.00000	1
55.54700	5.13333	0.24940	191.00000	10.00000	1
55.63100	5.15000	0.24950	191.00000	10.00000	1
55.71200	5.16667	0.24970	191.00000	10.00000	1
55.79500	5.18333	0.24980	191.00000	10.00000	1
55.87500	5.20000	0.24990	191.00000	10.00000	1
55.96100	5.21667	0.25000	191.00000	10.00000	1
56.04500	5.23333	0.25020	191.00000	10.00000	1
56.12400	5.25000	0.25030	191.00000	10.00000	1
56.21000	5.26667	0.25040	191.00000	10.00000	1
56.29200	5.28333	0.25040	191.00000	10.00000	1
56.37400	5.30000	0.25060	191.00000	10.00000	1
56.46000	5.31667	0.25070	191.00000	10.00000	1
56.54100	5.33333	0.25080	191.00000	10.00000	1
56.62200	5.35000	0.25070	191.00000	10.00000	1
56.70200	5.36667	0.25070	191.00000	10.00000	1
56.78900	5.38333	0.25080	191.00000	10.00000	1
56.87300	5.40000	0.25080	191.00000	10.00000	1
56.94900	5.41667	0.25090	191.00000	10.00000	1
57.03600	5.43333	0.25080	191.00000	10.00000	1
57.12100	5.45000	0.25090	191.00000	10.00000	1
57.20400	5.46667	0.25090	191.00000	10.00000	1
57.28400	5.48333	0.25090	191.00000	10.00000	1
57.36500	5.50000	0.25080	191.00000	10.00000	1
57.45500	5.51667	0.25090	191.00000	10.00000	1
57.53600	5.53333	0.25090	191.00000	10.00000	1
57.61900	5.55000	0.25090	191.00000	10.00000	1
57.69800	5.56667	0.25070	191.00000	10.00000	1
57.78600	5.58333	0.25080	191.00000	10.00000	1
57.86800	5.60000	0.25080	191.00000	10.00000	1
57.95000	5.61667	0.25080	191.00000	10.00000	1
58.03500	5.63333	0.25090	191.00000	10.00000	1
58.11500	5.65000	0.25090	191.00000	10.00000	1
58.19700	5.66667	0.25080	191.00000	10.00000	1
58.28400	5.68333	0.25090	191.00000	10.00000	1
58.36700	5.70000	0.25080	191.00000	10.00000	1
58.44800	5.71667	0.25070	191.00000	10.00000	1
58.53200	5.73333	0.25080	191.00000	10.00000	1
58.61400	5.75000	0.25080	191.00000	10.00000	1
58.69500	5.76667	0.25070	191.00000	10.00000	1
58.78100	5.78333	0.25060	191.00000	10.00000	1
58.86300	5.80000	0.25050	191.00000	10.00000	1
58.94800	5.81667	0.25050	191.00000	10.00000	1
59.03000	5.83333	0.25050	191.00000	10.00000	1
59.11300	5.85000	0.25050	191.00000	10.00000	1
59.19700	5.86667	0.25040	191.00000	10.00000	1
59.28100	5.88333	0.25030	191.00000	10.00000	1
59.36300	5.90000	0.25030	191.00000	10.00000	1
59.44900	5.91667	0.25030	191.00000	10.00000	1
59.53000	5.93333	0.25000	191.00000	10.00000	1
59.61400	5.95000	0.25000	191.00000	10.00000	1
59.69600	5.96667	0.24980	191.00000	10.00000	1
59.77900	5.98333	0.24950	191.00000	10.00000	1
59.86500	6.00000	0.24950	191.00000	10.00000	1
59.94700	6.01667	0.24940	191.00000	10.00000	1
60.03000	6.03333	0.24910	191.00000	10.00000	1
60.11600	6.05000	0.24890	191.00000	10.00000	1
60.19700	6.06667	0.24870	191.00000	10.00000	1
60.28000	6.08333	0.24850	191.00000	10.00000	1
60.36500	6.10000	0.24830	191.00000	10.00000	1
60.45000	6.11667	0.24810	191.00000	10.00000	1
60.53200	6.13333	0.24810	191.00000	10.00000	1
60.61400	6.15000	0.24800	191.00000	10.00000	1
60.69900	6.16667	0.24790	191.00000	10.00000	1
60.78400	6.18333	0.24760	191.00000	10.00000	1
60.86900	6.20000	0.24750	191.00000	10.00000	1
60.95200	6.21667	0.24730	191.00000	10.00000	1
61.03800	6.23333	0.24710	191.00000	10.00000	1
61.12000	6.25000	0.24710	191.00000	10.00000	1
61.20400	6.26667	0.24710	191.00000	10.00000	1
61.28800	6.28333	0.24680	191.00000	10.00000	1
61.37300	6.30000	0.24660	191.00000	10.00000	1
61.45100	6.31667	0.24640	191.00000	10.00000	1
61.53800	6.33333	0.24630	191.00000	10.00000	1
61.61900	6.35000	0.24590	191.00000	10.00000	1
61.70400	6.36667	0.24560	191.00000	10.00000	1
61.79000	6.38333	0.24530	191.00000	10.00000	1
61.87300	6.40000	0.24490	191.00000	10.00000	1
61.95600	6.41667	0.24460	191.00000	10.00000	1
62.03900	6.43333	0.24420	191.00000	10.00000	1
62.12600	6.45000	0.24380	191.00000	10.00000	1
62.20400	6.46667	0.24370	191.00000	10.00000	1
62.28800	6.48333	0.24340	191.00000	10.00000	1
62.37300	6.50000	0.24290	191.00000	10.00000	1
62.45500	6.51667	0.24260	191.00000	10.00000	1
62.54000	6.53333	0.24220	191.00000	10.00000	1
62.62500	6.55000	0.24200	191.00000	10.00000	1
62.70500	6.56667	0.24140	191.00000	10.00000	1
62.79400	6.58333	0.24060	191.00000	10.00000	1
62.87200	6.60000	0.23960	191.00000	10.00000	1
62.95600	6.61667	0.23890	191.00000	10.00000	1
63.04100	6.63333	0.23800	191.00000	10.00000	1
63.12600	6.65000	0.23750	191.00000	10.00000	1
63.20900	6.66667	0.23680	191.00000	10.00000	1
63.29400	6.68333	0.23640	191.00000	10.00000	1
63.37800	6.70000	0.23580	191.00000	10.00000	1
63.45900	6.71667	0.23540	191.00000	10.00000	1
63.54800	6.73333	0.23530	191.00000	10.00000	1
63.63000	6.75000	0.23480	191.00000	10.00000	1
63.71300	6.76667	0.23460	191.00000	10.00000	1
63.79900	6.78333	0.23440	191.00000	10.00000	1
63.87800	6.80000	0.23400	191.00000	10.00000	1
63.96500	6.81667	0.23380	191.00000	10.00000	1
64.04800	6.83333	0.23380	191.00000	10.00000	1
64.13200	6.85000	0.23340	191.00000	10.00000	1
64.21500	6.86667	0.23340	191.00000	10.00000	1
64.29500	6.88333	0.23380	191.00000	10.00000	1
64.38100	6.90000	0.23470	191.00000	10.00000	1
64.46600	6.91667	0.23530	191.00000	10.00000	1
64.55100	6.93333	0.23590	191.00000	10.00000	1
64.63300	6.95000	0.23640	191.00000	10.00000	1
64.72100	6.96667	0.23660	191.00000	10.00000	1
64.79900	6.98333	0.23650	191.00000	10.00000	1
64.88400	7.00000	0.23610	191.00000	10.00000	1
64.96600	7.01667	0.23560	191.00000	10.00000	1
65.04700	7.03333	0.23500	191.00000	10.00000	1
65.13000	7.05000	0.23410	191.00000	10.00000	1
65.21800	7.06667	0.23350	191.00000	10.00000	1
65.29900	7.08333	0.23280	191.00000	10.00000	1
65.38500	7.10000	0.23220	191.00000	10.00000	1
65.46800	7.11667	0.23120	191.00000	10.00000	1
65.55100	7.13333	0.23060	191.00000	10.00000	1
65.63100	7.15000	0.23000	191.00000	10.00000	1
65.71800	7.16667	0.22930	191.00000	10.00000	1
65.80300	7.18333	0.22870	191.00000	10.00000	1
65.88400	7.20000	0.22830	191.00000	10.00000	1
65.96400	7.21667	0.22760	191.00000	10.00000	1
66.05300	7.23333	0.22720	191.00000	10.00000	1
66.13600	7.25000	0.22650	191.00000	10.00000	1
66.21900	7.26667	0.22560	191.00000	10.00000	1
66.30000	7.28333	0.22500	191.00000	10.00000	1
66.38300	7.30000	0.22440	191.00000	10.00000	1
66.47100	7.31667	0.22410	191.00000	10.00000	1
66.54900	7.33333	0.22380	191.00000	10.00000	1
66.63600	7.35000	0.22340	191.00000	10.00000	1
66.71900	7.36667	0.22310	191.00000	10.00000	1
66.80200	7.38333	0.22250	191.00000	10.00000	1
66.88400	7.40000	0.22230	191.00000	10.00000	1
66.96700	7.41667	0.22160	191.00000	10.00000	1
67.05600	7.43333	0.22150	191.00000	10.00000	1
67.13500	7.45000	0.22070	191.00000	10.00000	1
67.22000	7.46667	0.22050	191.00000	10.00000	1
67.30600	7.48333	0.22000	191.00000	10.00000	1
67.38800	7.50000	0.21980	191.00000	10.00000	1
67.47100	7.51667	0.21910	191.00000	10.00000	1
67.55500	7.53333	0.21850	191.00000	10.00000	1
67.63500	7.55000	0.21790	191.00000	10.00000	1
67.72200	7.56667	0.21730	191.00000	10.00000	1
67.80200	7.58333	0.21650	191.00000	10.00000	1
67.88300	7.60000	0.21570	191.00000	10.00000	1
67.97000	7.61667	0.21510	191.00000	10.00000	1
68.05200	7.63333	0.21430	191.00000	10.00000	1
68.14000	7.65000	0.21380	191.00000	10.00000	1
68.21900	7.66667	0.21310	191.00000	10.00000	1
68.30300	7.68333	0.21240	191.00000	10.00000	1
68.38700	7.70000	0.21160	191.00000	10.00000	1
68.47000	7.71667	0.21100	191.00000	10.00000	1
68.55200	7.73333	0.21030	191.00000	10.00000	1
68.63200	7.75000	0.20990	191.00000	10.00000	1
68.72400	7.76667	0.20930	191.00000	10.00000	1
68.80500	7.78333	0.20870	191.00000	10.00000	1
68.88600	7.80000	0.20800	191.00000	10.00000	1
68.96600	7.81667	0.20740	191.00000	10.00000	1
69.05200	7.83333	0.20680	191.00000	10.00000	1
69.13400	7.85000	0.20600	191.00000	10.00000	1
69.22400	7.86667	0.20550	191.00000	10.00000	1
69.30500	7.88333	0.20510	191.00000	10.00000	1
69.38800	7.90000	0.20430	191.00000	10.00000	1
69.47300	7.91667	0.20390	191.00000	10.00000	1
69.55700	7.93333	0.20340	191.00000	10.00000	1
69.64000	7.95000	0.20270	191.00000	10.00000	1
69.71900	7.96667	0.20220	191.00000	10.00000	1
69.80500	7.98333	0.20170	191.00000	10.00000	1
69.89000	8.00000	0.20090	191.00000	10.00000	1
69.97100	8.01667	0.20030	191.00000	10.00000	1
70.05700	8.03333	0.19970	191.00000	10.00000	1
70.14100	8.05000	0.19920	191.00000	10.00000	1
70.22300	8.06667	0.19850	191.00000	10.00000	1
70.30400	8.08333	0.19790	191.00000	10.00000	1
70.39100	8.10000	0.19710	191.00000	10.00000	1
70.47200	8.11667	0.19670	191.00000	10.00000	1
70.55800	8.13333	0.19580	191.00000	10.00000	1
70.64000	8.15000	0.19510	191.00000	10.00000	1
70.72500	8.16667	0.19460	191.00000	10.00000	1
70.80900	8.18333	0.19400	191.00000	10.00000	1
70.88500	8.20000	0.19340	191.00000	10.00000	1
70.97100	8.21667	0.19270	191.00000	10.00000	1
71.05900	8.23333	0.19210	191.00000	10.00000	1
71.14100	8.25000	0.19150	191.00000	10.00000	1
71.22000	8.26667	0.19100	191.00000	10.00000	1
71.30900	8.28333	0.19120	191.00000	10.00000	1
71.39300	8.30000	0.19150	191.00000	10.00000	1
71.47300	8.31667	0.19190	191.00000	10.00000	1
71.55700	8.33333	0.19200	191.00000	10.00000	1
71.64000	8.35000	0.19190	191.00000	10.00000	1
71.71900	8.36667	0.19170	191.00000	10.00000	1
71.80800	8.38333	0.19090	191.00000	10.00000	1
71.88900	8.40000	0.18970	191.00000	10.00000	1
71.96900	8.41667	0.18850	191.00000	10.00000	1
72.05300	8.43333	0.18680	191.00000	10.00000	1
72.13600	8.45000	0.18540	191.00000	10.00000	1
72.22300	8.46667	0.18380	191.00000	10.00000	1
72.30800	8.48333	0.18240	191.00000	10.00000	1
72.39200	8.50000	0.18110	191.00000	10.00000	1
72.47400	8.51667	0.18000	191.00000	10.00000	1
72.55500	8.53333	0.17890	191.00000	10.00000	1
72.63800	8.55000	0.17780	191.00000	10.00000	1
72.72600	8.56667	0.17690	191.00000	10.00000	1
72.80700	8.58333	0.17600	191.00000	10.00000	1
72.88900	8.60000	0.17510	191.00000	10.00000	1
72.97500	8.61667	0.17450	191.00000	10.00000	1
73.05700	8.63333	0.17390	191.00000	10.00000	1
73.14000	8.65000	0.17330	191.00000	10.00000	1
73.22800	8.66667	0.17260	191.00000	10.00000	1
73.30600	8.68333	0.17200	191.00000	10.00000	1
73.38800	8.70000	0.17130	191.00000	10.00000	1
73.47300	8.71667	0.17090	191.00000	10.00000	1
73.55600	8.73333	0.17030	191.00000	10.00000	1
73.63600	8.75000	0.16960	191.00000	10.00000	1
73.72500	8.76667	0.16900	191.00000	10.00000	1
73.80400	8.78333	0.16830	191.00000	10.00000	1
73.88900	8.80000	0.16750	191.00000	10.00000	1
73.97300	8.81667	0.16690	191.00000	10.00000	1
74.05500	8.83333	0.16620	191.00000	10.00000	1
74.13800	8.85000	0.16550	191.00000	10.00000	1
74.21900	8.86667	0.16480	191.00000	10.00000	1
74.30700	8.88333	0.16410	191.00000	10.00000	1
74.39000	8.90000	0.16330	191.00000	10.00000	1
74.47000	8.91667	0.16250	191.00000	10.00000	1
74.55700	8.93333	0.16170	191.00000	10.00000	1
74.63800	8.95000	0.16100	191.00000	10.00000	1
74.72300	8.96667	0.16020	191.00000	10.00000	1
74.80700	8.98333	0.15920	191.00000	10.00000	1
74.88500	9.00000	0.15840	191.00000	10.00000	1
74.97400	9.01667	0.15780	191.00000	10.00000	1
75.05500	9.03333	0.15690	191.00000	10.00000	1
75.14000	9.05000	0.15620	191.00000	10.00000	1
75.22300	9.06667	0.15550	191.00000	10.00000	1
75.30500	9.08333	0.15480	191.00000	10.00000	1
75.38600	9.10000	0.15420	191.00000	10.00000	1
75.47200	9.11667	0.15350	191.00000	10.00000	1
75.55500	9.13333	0.15280	191.00000	10.00000	1
75.63700	9.15000	0.15200	191.00000	10.00000	1
75.72200	9.16667	0.15120	191.00000	10.00000	1
75.80300	9.18333	0.15030	191.00000	10.00000	1
75.88600	9.20000	0.14940	191.00000	10.00000	1
75.97400	9.21667	0.14840	191.00000	10.00000	1
76.05600	9.23333	0.14760	191.00000	10.00000	1
76.14200	9.25000	0.14660	191.00000	10.00000	1
76.22400	9.26667	0.14590	191.00000	10.00000	1
76.30500	9.28333	0.14500	191.00000	10.00000	1
76.38600	9.30000	0.14430	191.00000	10.00000	1
76.47500	9.31667	0.14340	191.00000	10.00000	1
76.55800	9.33333	0.14260	191.00000	10.00000	1
76.63900	9.35000	0.14170	191.00000	10.00000	1
76.72200	9.36667	0.14080	191.00000	10.00000	1
76.80700	9.38333	0.14000	191.00000	10.00000	1
76.89200	9.40000	0.13930	191.00000	10.00000	1
76.97300	9.41667	0.13850	191.00000	10.00000	1
77.05700	9.43333	0.13780	191.00000	10.00000	1
77.13700	9.45000	0.13670	191.00000	10.00000	1
77.22100	9.46667	0.13600	191.00000	10.00000	1
77.30800	9.48333	0.13530	191.00000	10.00000	1
77.39000	9.50000	0.13440	191.00000	10.00000	1
77.47000	9.51667	0.13360	191.00000	10.00000	1
77.55500	9.53333	0.13290	191.00000	10.00000	1
77.63700	9.55000	0.13210	191.00000	10.00000	1
77.72200	9.56667	0.13130	191.00000	10.00000	1
77.80400	9.58333	0.13040	191.00000	10.00000	1
77.88900	9.60000	0.12950	191.00000	10.00000	1
77.97400	9.61667	0.12860	191.00000	10.00000	1
78.05500	9.63333	0.12760	191.00000	10.00000	1
78.13900	9.65000	0.12670	191.00000	10.00000	1
78.22100	9.66667	0.12570	191.00000	10.00000	1
78.30700	9.68333	0.12480	191.00000	10.00000	1
78.39100	9.70000	0.12380	191.00000	10.00000	1
78.47400	9.71667	0.12280	191.00000	10.00000	1
78.56000	9.73333	0.12180	191.00000	10.00000	1
78.64100	9.75000	0.12100	191.00000	10.00000	1
78.72500	9.76667	0.12010	191.00000	10.00000	1
78.80800	9.78333	0.11920	191.00000	10.00000	1
78.88600	9.80000	0.11820	191.00000	10.00000	1
78.97200	9.81667	0.11750	191.00000	10.00000	1
79.05400	9.83333	0.11680	191.00000	10.00000	1
79.13900	9.85000	0.11590	191.00000	10.00000	1
79.22200	9.86667	0.11500	191.00000	10.00000	1
79.30300	9.88333	0.11410	191.00000	10.00000	1
79.38900	9.90000	0.11310	191.00000	10.00000	1
79.47500	9.91667	0.11230	191.00000	10.00000	1
79.55600	9.93333	0.11150	191.00000	10.00000	1
79.63700	9.95000	0.11060	191.00000	10.00000	1
79.72200	9.96667	0.10970	191.00000	10.00000	1
79.80700	9.98333	0.10880	191.00000	10.00000	1
79.88800	10.00000	0.10800	191.00000	10.00000	1
79.97400	10.01667	0.10690	191.00000	10.00000	1
80.05800	10.03333	0.10600	191.00000	10.00000	1
80.13800	10.05000	0.10510	191.00000	10.00000	1
80.22000	10.06667	0.10430	191.00000	10.00000	1
80.30400	10.08333	0.10330	191.00000	10.00000	1
80.39200	10.10000	0.10270	191.00000	10.00000	1
80.46800	10.11667	0.10180	191.00000	10.00000	1
80.55600	10.13333	0.10060	191.00000	10.00000	1
80.63800	10.15000	9.9900e-002	191.00000	10.00000	1
80.72500	10.16667	9.9000e-002	191.00000	10.00000	1
80.80600	10.18333	9.8100e-002	191.00000	10.00000	1
80.89000	10.20000	9.7100e-002	191.00000	10.00000	1
80.97600	10.21667	9.6100e-002	191.00000	10.00000	1
81.05700	10.23333	9.5100e-002	191.00000	10.00000	1
81.13800	10.25000	9.4000e-002	191.00000	10.00000	1
81.22100	10.26667	9.3000e-002	191.00000	10.00000	1
81.30600	10.28333	9.2000e-002	191.00000	10.00000	1
81.38600	10.30000	9.1000e-002	191.00000	10.00000	1
81.47400	10.31667	9.0000e-002	191.00000	10.00000	1
81.55700	10.33333	8.9100e-002	191.00000	10.00000	1
81.63500	10.35000	8.8300e-002	191.00000	10.00000	1
81.72400	10.36667	8.7400e-002	191.00000	10.00000	1
81.80800	10.38333	8.6600e-002	191.00000	10.00000	1
81.88900	10.40000	8.5600e-002	191.00000	10.00000	1
81.97700	10.41667	8.4800e-002	191.00000	10.00000	1
82.05800	10.43333	8.3900e-002	191.00000	10.00000	1
82.14200	10.45000	8.3000e-002	191.00000	10.00000	1
82.22600	10.46667	8.1900e-002	191.00000	10.00000	1
82.30800	10.48333	8.1000e-002	191.00000	10.00000	1
82.39200	10.50000	8.0000e-002	191.00000	10.00000	1
82.47500	10.51667	7.9000e-002	191.00000	10.00000	1
82.55900	10.53333	7.8100e-002	191.00000	10.00000	1
82.64300	10.55000	7.7100e-002	191.00000	10.00000	1
82.72800	10.56667	7.6100e-002	191.00000	10.00000	1
82.81100	10.58333	7.5100e-002	191.00000	10.00000	1
82.89300	10.60000	7.4200e-002	191.00000	10.00000	1
82.97700	10.61667	7.3200e-002	191.00000	10.00000	1
83.06100	10.63333	7.2200e-002	191.00000	10.00000	1
83.14300	10.65000	7.1300e-002	191.00000	10.00000	1
83.22700	10.66667	7.0400e-002	191.00000	10.00000	1
83.31000	10.68333	6.9500e-002	191.00000	10.00000	1
83.39100	10.70000	6.8600e-002	191.00000	10.00000	1
83.47500	10.71667	6.7600e-002	191.00000	10.00000	1
83.56100	10.73333	6.6800e-002	191.00000	10.00000	1
83.64100	10.75000	6.5600e-002	191.00000	10.00000	1
83.72400	10.76667	6.4500e-002	191.00000	10.00000	1
83.81100	10.78333	6.3500e-002	191.00000	10.00000	1
83.89200	10.80000	6.2700e-002	191.00000	10.00000	1
83.97300	10.81667	6.1800e-002	191.00000	10.00000	1
84.05600	10.83333	6.0600e-002	191.00000	10.00000	1
84.14400	10.85000	5.9700e-002	191.00000	10.00000	1
84.22800	10.86667	5.8700e-002	191.00000	10.00000	1
84.31000	10.88333	5.7900e-002	191.00000	10.00000	1
84.39600	10.90000	5.7100e-002	191.00000	10.00000	1
84.47900	10.91667	5.6100e-002	191.00000	10.00000	1
84.56300	10.93333	5.5200e-002	191.00000	10.00000	1
84.64400	10.95000	5.4400e-002	191.00000	10.00000	1
84.72700	10.96667	5.3300e-002	191.00000	10.00000	1
84.81200	10.98333	5.2300e-002	191.00000	10.00000	1
84.89600	11.00000	5.1500e-002	191.00000	10.00000	1
84.97900	11.01667	5.0500e-002	191.00000	10.00000	1
85.05800	11.03333	4.9600e-002	191.00000	10.00000	1
85.14400	11.05000	4.8500e-002	191.00000	10.00000	1
85.22800	11.06667	4.7500e-002	191.00000	10.00000	1
85.31000	11.08333	4.6700e-002	191.00000	10.00000	1
85.39100	11.10000	4.5800e-002	191.00000	10.00000	1
85.47900	11.11667	4.4800e-002	191.00000	10.00000	1
85.55700	11.13333	4.3700e-002	191.00000	10.00000	1
85.64100	11.15000	4.2600e-002	191.00000	10.00000	1
85.73000	11.16667	4.1500e-002	191.00000	10.00000	1
85.81000	11.18333	4.0400e-002	191.00000	10.00000	1
85.89100	11.20000	3.9300e-002	191.00000	10.00000	1
85.97700	11.21667	3.8200e-002	191.00000	10.00000	1
86.06200	11.23333	3.7300e-002	191.00000	10.00000	1
86.14500	11.25000	3.6400e-002	191.00000	10.00000	1
86.22800	11.26667	3.5500e-002	191.00000	10.00000	1
86.30900	11.28333	3.4500e-002	191.00000	10.00000	1
86.39500	11.30000	3.3600e-002	191.00000	10.00000	1
86.47300	11.31667	3.2700e-002	191.00000	10.00000	1
86.56200	11.33333	3.1500e-002	191.00000	10.00000	1
86.64400	11.35000	3.0500e-002	191.00000	10.00000	1
86.72800	11.36667	2.9500e-002	191.00000	10.00000	1
86.81400	11.38333	2.8500e-002	191.00000	10.00000	1
86.89200	11.40000	2.7500e-002	191.00000	10.00000	1
86.97600	11.41667	2.6300e-002	191.00000	10.00000	1
87.05700	11.43333	2.5300e-002	191.00000	10.00000	1
87.14600	11.45000	2.4400e-002	191.00000	10.00000	1
87.23100	11.46667	2.3400e-002	191.00000	10.00000	1
87.31200	11.48333	2.2400e-002	191.00000	10.00000	1
87.39700	11.50000	2.1400e-002	191.00000	10.00000	1
87.48200	11.51667	2.0400e-002	191.00000	10.00000	1
87.56300	11.53333	1.9200e-002	191.00000	10.00000	1
87.64700	11.55000	1.8100e-002	191.00000	10.00000	1
87.73000	11.56667	1.7200e-002	191.00000	10.00000	1
87.81700	11.58333	1.6200e-002	191.00000	10.00000	1
87.89400	11.60000	1.5300e-002	191.00000	10.00000	1
87.98200	11.61667	1.4300e-002	191.00000	10.00000	1
88.06400	11.63333	1.3200e-002	191.00000	10.00000	1
88.14600	11.65000	1.2100e-002	191.00000	10.00000	1
88.23200	11.66667	1.1100e-002	191.00000	10.00000	1
88.31300	11.68333	1.0100e-002	191.00000	10.00000	1
88.39800	11.70000	9.2000e-003	191.00000	10.00000	1
88.47900	11.71667	8.2000e-003	191.00000	10.00000	1
88.56000	11.73333	7.0000e-003	191.00000	10.00000	1
88.64400	11.75000	5.9000e-003	191.00000	10.00000	1
88.72700	11.76667	4.8000e-003	191.00000	10.00000	1
88.81400	11.78333	3.9000e-003	191.00000	10.00000	1
88.89900	11.80000	2.8000e-003	191.00000	10.00000	1
88.98000	11.81667	1.8000e-003	191.00000	10.00000	1
89.06400	11.83333	9.0000e-004	191.00000	10.00000	1
89.14600	11.85000	-2.0000e-004	191.00000	10.00000	1
89.22800	11.86667	-1.3000e-003	191.00000	10.00000	1
89.31400	11.88333	-2.4000e-003	191.00000	10.00000	1
89.39700	11.90000	-3.4000e-003	191.00000	10.00000	1
89.48200	11.91667	-4.5000e-003	191.00000	10.00000	1
89.56600	11.93333	-5.5000e-003	191.00000	10.00000	1
89.64900	11.95000	-6.6000e-003	191.00000	10.00000	1
89.73300	11.96667	-7.6000e-003	191.00000	10.00000	1
89.81300	11.98333	-8.5000e-003	191.00000	10.00000	1
89.89800	12.00000	-9.5000e-003	191.00000	10.00000	1
89.98400	12.01667	-1.0300e-002	191.00000	10.00000	1
90.06400	12.03333	-1.1500e-002	191.00000	10.00000	1
90.14800	12.05000	-1.2600e-002	191.00000	10.00000	1
90.23200	12.06667	-1.3700e-002	191.00000	10.00000	1
90.31600	12.08333	-1.4800e-002	191.00000	10.00000	1
90.39400	12.10000	-1.5700e-002	191.00000	10.00000	1
90.48200	12.11667	-1.6700e-002	191.00000	10.00000	1
90.56600	12.13333	-1.8000e-002	191.00000	10.00000	1
90.64800	12.15000	-1.9000e-002	191.00000	10.00000	1
90.73300	12.16667	-2.0200e-002	191.00000	10.00000	1
90.81500	12.18333	-2.1100e-002	191.00000	10.00000	1
90.89500	12.20000	-2.2200e-002	191.00000	10.00000	1
90.98400	12.21667	-2.3400e-002	191.00000	10.00000	1
91.06700	12.23333	-2.4500e-002	191.00000	10.00000	1
91.14700	12.25000	-2.5700e-002	191.00000	10.00000	1
91.23100	12.26667	-2.6700e-002	191.00000	10.00000	1
91.31200	12.28333	-2.7700e-002	191.00000	10.00000	1
91.40000	12.30000	-2.9000e-002	191.00000	10.00000	1
91.48200	12.31667	-3.0100e-002	191.00000	10.00000	1
91.56700	12.33333	-3.1100e-002	191.00000	10.00000	1
91.65100	12.35000	-3.2300e-002	191.00000	10.00000	1
91.73200	12.36667	-3.3500e-002	191.00000	10.00000	1
91.81400	12.38333	-3.4700e-002	191.00000	10.00000	1
91.89700	12.40000	-3.5900e-002	191.00000	10.00000	1
91.98000	12.41667	-3.7200e-002	191.00000	10.00000	1
92.06600	12.43333	-3.8100e-002	191.00000	10.00000	1
92.14500	12.45000	-3.9100e-002	191.00000	10.00000	1
92.23200	12.46667	-4.0400e-002	191.00000	10.00000	1
92.31500	12.48333	-4.1400e-002	191.00000	10.00000	1
92.39900	12.50000	-4.2400e-002	191.00000	10.00000	1
92.48500	12.51667	-4.3700e-002	191.00000	10.00000	1
92.56700	12.53333	-4.4900e-002	191.00000	10.00000	1
92.65100	12.55000	-4.6000e-002	191.00000	10.00000	1
92.73300	12.56667	-4.7100e-002	191.00000	10.00000	1
92.81700	12.58333	-4.8200e-002	191.00000	10.00000	1
92.89800	12.60000	-4.9400e-002	191.00000	10.00000	1
92.97900	12.61667	-5.0400e-002	191.00000	10.00000	1
93.06700	12.63333	-5.1500e-002	191.00000	10.00000	1
93.15100	12.65000	-5.2700e-002	191.00000	10.00000	1
93.23500	12.66667	-5.3600e-002	191.00000	10.00000	1
93.31200	12.68333	-5.4700e-002	191.00000	10.00000	1
93.40400	12.70000	-5.5900e-002	191.00000	10.00000	1
93.48300	12.71667	-5.6900e-002	191.00000	10.00000	1
93.56900	12.73333	-5.7900e-002	191.00000	10.00000	1
93.64800	12.75000	-5.9300e-002	191.00000	10.00000	1
93.73600	12.76667	-6.0100e-002	191.00000	10.00000	1
93.81600	12.78333	-6.1500e-002	191.00000	10.00000	1
93.90200	12.80000	-6.2600e-002	191.00000	10.00000	1
93.98400	12.81667	-6.3900e-002	191.00000	10.00000	1
94.06800	12.83333	-6.5000e-002	191.00000	10.00000	1
94.15100	12.85000	-6.6300e-002	191.00000	10.00000	1
94.23500	12.86667	-6.7500e-002	191.00000	10.00000	1
94.31700	12.88333	-6.8700e-002	191.00000	10.00000	1
94.40200	12.90000	-6.9700e-002	191.00000	10.00000	1
94.48500	12.91667	-7.1000e-002	191.00000	10.00000	1
94.56700	12.93333	-7.2100e-002	191.00000	10.00000	1
94.65100	12.95000	-7.3200e-002	191.00000	10.00000	1
94.73500	12.96667	-7.4400e-002	191.00000	10.00000	1
94.81900	12.98333	-7.5500e-002	191.00000	10.00000	1
94.90100	13.00000	-7.6800e-002	191.00000	10.00000	1
94.98100	13.01667	-7.7700e-002	191.00000	10.00000	1
95.06600	13.03333	-7.9100e-002	191.00000	10.00000	1
95.14600	13.05000	-8.0100e-002	191.00000	10.00000	1
95.23600	13.06667	-8.1500e-002	191.00000	10.00000	1
95.31900	13.08333	-8.2700e-002	191.00000	10.00000	1
95.40100	13.10000	-8.4000e-002	191.00000	10.00000	1
95.48300	13.11667	-8.5200e-002	191.00000	10.00000	1
95.56900	13.13333	-8.6200e-002	191.00000	10.00000	1
95.65200	13.15000	-8.7400e-002	191.00000	10.00000	1
95.73500	13.16667	-8.8600e-002	191.00000	10.00000	1
95.82000	13.18333	-8.9800e-002	191.00000	10.00000	1
95.90100	13.20000	-9.1000e-002	191.00000	10.00000	1
95.98600	13.21667	-9.2000e-002	191.00000	10.00000	1
96.07100	13.23333	-9.3200e-002	191.00000	10.00000	1
96.15300	13.25000	-9.4300e-002	191.00000	10.00000	1
96.23300	13.26667	-9.5500e-002	191.00000	10.00000	1
96.31900	13.28333	-9.6500e-002	191.00000	10.00000	1
96.39900	13.30000	-9.7700e-002	191.00000	10.00000	1
96.48200	13.31667	-9.9000e-002	191.00000	10.00000	1
96.56900	13.33333	-0.10020	191.00000	10.00000	1
96.65400	13.35000	-0.10140	191.00000	10.00000	1
96.73700	13.36667	-0.10280	191.00000	10.00000	1
96.81600	13.38333	-0.10400	191.00000	10.00000	1
96.90300	13.40000	-0.10530	191.00000	10.00000	1
96.98600	13.41667	-0.10630	191.00000	10.00000	1
97.06800	13.43333	-0.10770	191.00000	10.00000	1
97.15400	13.45000	-0.10900	191.00000	10.00000	1
97.23800	13.46667	-0.11000	191.00000	10.00000	1
97.32000	13.48333	-0.11120	191.00000	10.00000	1
97.40300	13.50000	-0.11220	191.00000	10.00000	1
97.48400	13.51667	-0.11360	191.00000	10.00000	1
97.57000	13.53333	-0.11490	191.00000	10.00000	1
97.65300	13.55000	-0.11620	191.00000	10.00000	1
97.73500	13.56667	-0.11750	191.00000	10.00000	1
97.81700	13.58333	-0.11890	191.00000	10.00000	1
97.89900	13.60000	-0.12020	191.00000	10.00000	1
97.98600	13.61667	-0.12120	191.00000	10.00000	1
98.06900	13.63333	-0.12250	191.00000	10.00000	1
98.15100	13.65000	-0.12360	191.00000	10.00000	1
98.23700	13.66667	-0.12490	191.00000	10.00000	1
98.31800	13.68333	-0.12620	191.00000	10.00000	1
98.40400	13.70000	-0.12750	191.00000	10.00000	1
98.48500	13.71667	-0.12870	191.00000	10.00000	1
98.57000	13.73333	-0.12990	191.00000	10.00000	1
98.65500	13.75000	-0.13110	191.00000	10.00000	1
98.73100	13.76667	-0.13230	191.00000	10.00000	1
98.81800	13.78333	-0.13360	191.00000	10.00000	1
98.90200	13.80000	-0.13480	191.00000	10.00000	1
98.98400	13.81667	-0.13600	191.00000	10.00000	1
99.07000	13.83333	-0.13720	191.00000	10.00000	1
99.15200	13.85000	-0.13840	191.00000	10.00000	1
99.23600	13.86667	-0.13960	191.00000	10.00000	1
99.32100	13.88333	-0.14090	191.00000	10.00000	1
99.40100	13.90000	-0.14210	191.00000	10.00000	1
99.49000	13.91667	-0.14340	191.00000	10.00000	1
99.56500	13.93333	-0.14480	191.00000	10.00000	1
99.65200	13.95000	-0.14600	191.00000	10.00000	1
99.73700	13.96667	-0.14740	191.00000	10.00000	1
99.81700	13.98333	-0.14880	191.00000	10.00000	1
99.90100	14.00000	-0.15000	191.00000	10.00000	1
99.98800	14.01667	-0.15120	191.00000	10.00000	1
100.07200	14.03333	-0.15240	191.00000	10.00000	1
100.15700	14.05000	-0.15360	191.00000	10.00000	1
100.23800	14.06667	-0.15480	191.00000	10.00000	1
100.32200	14.08333	-0.15610	191.00000	10.00000	1
100.40100	14.10000	-0.15770	191.00000	10.00000	1
100.48600	14.11667	-0.15900	191.00000	10.00000	1
100.57400	14.13333	-0.16040	191.00000	10.00000	1
100.65500	14.15000	-0.16170	191.00000	10.00000	1
100.74000	14.16667	-0.16270	191.00000	10.00000	1
100.82300	14.18333	-0.16400	191.00000	10.00000	1
100.90300	14.20000	-0.16520	191.00000	10.00000	1
100.98800	14.21667	-0.16660	191.00000	10.00000	1
101.07000	14.23333	-0.16800	191.00000	10.00000	1
101.15600	14.25000	-0.16930	191.00000	10.00000	1
101.23400	14.26667	-0.17050	191.00000	10.00000	1
101.32000	14.28333	-0.17180	191.00000	10.00000	1
101.40500	14.30000	-0.17320	191.00000	10.00000	1
101.48700	14.31667	-0.17430	191.00000	10.00000	1
101.57000	14.33333	-0.17570	191.00000	10.00000	1
101.65600	14.35000	-0.17710	191.00000	10.00000	1
101.73900	14.36667	-0.17840	191.00000	10.00000	1
101.82200	14.38333	-0.17950	191.00000	10.00000	1
101.90700	14.40000	-0.18070	191.00000	10.00000	1
101.98900	14.41667	-0.18220	191.00000	10.00000	1
102.07300	14.43333	-0.18340	191.00000	10.00000	1
102.15600	14.45000	-0.18460	191.00000	10.00000	1
102.24000	14.46667	-0.18590	191.00000	10.00000	1
102.32300	14.48333	-0.18700	191.00000	10.00000	1
102.40400	14.50000	-0.18810	191.00000	10.00000	1
102.49100	14.51667	-0.18950	191.00000	10.00000	1
102.57300	14.53333	-0.19070	191.00000	10.00000	1
102.65300	14.55000	-0.19190	191.00000	10.00000	1
102.73900	14.56667	-0.19330	191.00000	10.00000	1
102.82200	14.58333	-0.19440	191.00000	10.00000	1
102.90400	14.60000	-0.19570	191.00000	10.00000	1
102.98900	14.61667	-0.19700	191.00000	10.00000	1
103.07300	14.63333	-0.19840	191.00000	10.00000	1
103.15600	14.65000	-0.19960	191.00000	10.00000	1
103.24100	14.66667	-0.20090	191.00000	10.00000	1
103.32300	14.68333	-0.20230	191.00000	10.00000	1
103.40800	14.70000	-0.20350	191.00000	10.00000	1
103.49200	14.71667	-0.20500	191.00000	10.00000	1
103.57400	14.73333	-0.20620	191.00000	10.00000	1
103.65500	14.75000	-0.20770	191.00000	10.00000	1
103.73800	14.76667	-0.20890	191.00000	10.00000	1
103.82400	14.78333	-0.21040	191.00000	10.00000	1
103.91000	14.80000	-0.21180	191.00000	10.00000	1
103.99300	14.81667	-0.21300	191.00000	10.00000	1
104.07500	14.83333	-0.21420	191.00000	10.00000	1
104.15600	14.85000	-0.21570	191.00000	10.00000	1
104.24400	14.86667	-0.21700	191.00000	10.00000	1
104.32800	14.88333	-0.21830	191.00000	10.00000	1
104.41100	14.90000	-0.21950	191.00000	10.00000	1
104.49500	14.91667	-0.22070	191.00000	10.00000	1
104.57400	14.93333	-0.22180	191.00000	10.00000	1
104.65800	14.95000	-0.22320	191.00000	10.00000	1
104.74200	14.96667	-0.22450	191.00000	10.00000	1
104.82400	14.98333	-0.22560	191.00000	10.00000	1
104.91000	15.00000	-0.22680	191.00000	10.00000	1
104.99400	15.01667	-0.22800	191.00000	10.00000	1
105.08000	15.03333	-0.22910	191.00000	10.00000	1
105.16300	15.05000	-0.23060	191.00000	10.00000	1
105.24700	15.06667	-0.23190	191.00000	10.00000	1
105.32800	15.08333	-0.23320	191.00000	10.00000	1
105.41200	15.10000	-0.23430	191.00000	10.00000	1
105.49600	15.11667	-0.23580	191.00000	10.00000	1
105.58200	15.13333	-0.23720	191.00000	10.00000	1
105.66600	15.15000	-0.23850	191.00000	10.00000	1
105.74700	15.16667	-0.23990	191.00000	10.00000	1
105.82600	15.18333	-0.24120	191.00000	10.00000	1
105.91000	15.20000	-0.24230	191.00000	10.00000	1
105.99700	15.21667	-0.24370	191.00000	10.00000	1
106.08200	15.23333	-0.24500	191.00000	10.00000	1
106.16300	15.25000	-0.24630	191.00000	10.00000	1
106.24700	15.26667	-0.24750	191.00000	10.00000	1
106.32800	15.28333	-0.24880	191.00000	10.00000	1
106.41600	15.30000	-0.24980	191.00000	10.00000	1
106.49800	15.31667	-0.25110	191.00000	10.00000	1
106.58200	15.33333	-0.25240	191.00000	10.00000	1
106.66500	15.35000	-0.25340	191.00000	10.00000	1
106.74700	15.36667	-0.25450	191.00000	10.00000	1
106.83200	15.38333	-0.25560	191.00000	10.00000	1
106.91500	15.40000	-0.25670	191.00000	10.00000	1
106.99600	15.41667	-0.25820	191.00000	10.00000	1
107.08300	15.43333	-0.25940	191.00000	10.00000	1
107.16600	15.45000	-0.26090	191.00000	10.00000	1
107.24900	15.46667	-0.26210	191.00000	10.00000	1
107.33200	15.48333	-0.26320	191.00000	10.00000	1
107.41400	15.50000	-0.26450	191.00000	10.00000	1
107.50000	15.51667	-0.26570	191.00000	10.00000	1
107.58100	15.53333	-0.26680	191.00000	10.00000	1
107.66500	15.55000	-0.26800	191.00000	10.00000	1
107.75300	15.56667	-0.26930	191.00000	10.00000	1
107.83400	15.58333	-0.27050	191.00000	10.00000	1
107.91200	15.60000	-0.27170	191.00000	10.00000	1
108.00100	15.61667	-0.27300	191.00000	10.00000	1
108.08200	15.63333	-0.27410	191.00000	10.00000	1
108.16700	15.65000	-0.27540	191.00000	10.00000	1
108.25100	15.66667	-0.27650	191.00000	10.00000	1
108.33400	15.68333	-0.27770	191.00000	10.00000	1
108.41400	15.70000	-0.27900	191.00000	10.00000	1
108.50200	15.71667	-0.28010	191.00000	10.00000	1
108.58300	15.73333	-0.28140	191.00000	10.00000	1
108.66500	15.75000	-0.28280	191.00000	10.00000	1
108.75000	15.76667	-0.28380	191.00000	10.00000	1
108.83600	15.78333	-0.28500	191.00000	10.00000	1
108.91800	15.80000	-0.28630	191.00000	10.00000	1
109.00100	15.81667	-0.28740	191.00000	10.00000	1
109.08900	15.83333	-0.28860	191.00000	10.00000	1
109.17000	15.85000	-0.29000	191.00000	10.00000	1
109.24800	15.86667	-0.29110	191.00000	10.00000	1
109.33900	15.88333	-0.29240	191.00000	10.00000	1
109.42200	15.90000	-0.29350	191.00000	10.00000	1
109.50400	15.91667	-0.29470	191.00000	10.00000	1
109.58500	15.93333	-0.29580	191.00000	10.00000	1
109.66900	15.95000	-0.29710	191.00000	10.00000	1
109.75500	15.96667	-0.29820	191.00000	10.00000	1
109.83600	15.98333	-0.29940	191.00000	10.00000	1
109.92000	16.00000	-0.30060	191.00000	10.00000	1
110.00200	16.01667	-0.30180	191.00000	10.00000	1
110.08600	16.03333	-0.30300	191.00000	10.00000	1
110.17000	16.05000	-0.30420	191.00000	10.00000	1
110.25200	16.06667	-0.30520	191.00000	10.00000	1
110.33600	16.08333	-0.30660	191.00000	10.00000	1
110.42000	16.10000	-0.30770	191.00000	10.00000	1
110.50300	16.11667	-0.30870	191.00000	10.00000	1
110.58700	16.13333	-0.30990	191.00000	10.00000	1
110.66600	16.15000	-0.31100	191.00000	10.00000	1
110.74800	16.16667	-0.31220	191.00000	10.00000	1
110.83500	16.18333	-0.31320	191.00000	10.00000	1
110.92000	16.20000	-0.31440	191.00000	10.00000	1
111.00000	16.21667	-0.31560	191.00000	10.00000	1
111.08300	16.23333	-0.31680	191.00000	10.00000	1
111.16600	16.25000	-0.31810	191.00000	10.00000	1
111.24800	16.26667	-0.31920	191.00000	10.00000	1
111.33300	16.28333	-0.32050	191.00000	10.00000	1
111.41900	16.30000	-0.32170	191.00000	10.00000	1
111.50200	16.31667	-0.32270	191.00000	10.00000	1
111.58400	16.33333	-0.32390	191.00000	10.00000	1
111.66400	16.35000	-0.32500	191.00000	10.00000	1
111.75100	16.36667	-0.32630	191.00000	10.00000	1
111.83500	16.38333	-0.32740	191.00000	10.00000	1
111.92100	16.40000	-0.32850	191.00000	10.00000	1
112.00400	16.41667	-0.32950	191.00000	10.00000	1
112.08500	16.43333	-0.33050	191.00000	10.00000	1
112.17000	16.45000	-0.33160	191.00000	10.00000	1
112.25000	16.46667	-0.33280	191.00000	10.00000	1
112.33300	16.48333	-0.33380	191.00000	10.00000	1
112.41800	16.50000	-0.33500	191.00000	10.00000	1
112.50100	16.51667	-0.33610	191.00000	10.00000	1
112.58100	16.53333	-0.33720	191.00000	10.00000	1
112.66600	16.55000	-0.33820	191.00000	10.00000	1
112.74900	16.56667	-0.33940	191.00000	10.00000	1
112.83000	16.58333	-0.34060	191.00000	10.00000	1
112.91700	16.60000	-0.34180	191.00000	10.00000	1
113.00100	16.61667	-0.34280	191.00000	10.00000	1
113.08400	16.63333	-0.34400	191.00000	10.00000	1
113.16600	16.65000	-0.34520	191.00000	10.00000	1
113.24700	16.66667	-0.34610	191.00000	10.00000	1
113.33300	16.68333	-0.34710	191.00000	10.00000	1
113.41400	16.70000	-0.34830	191.00000	10.00000	1
113.49700	16.71667	-0.34940	191.00000	10.00000	1
113.58400	16.73333	-0.35070	191.00000	10.00000	1
113.66700	16.75000	-0.35160	191.00000	10.00000	1
113.75000	16.76667	-0.35290	191.00000	10.00000	1
113.83200	16.78333	-0.35400	191.00000	10.00000	1
113.91400	16.80000	-0.35510	191.00000	10.00000	1
114.00300	16.81667	-0.35610	191.00000	10.00000	1
114.08900	16.83333	-0.35720	191.00000	10.00000	1
114.16500	16.85000	-0.35810	191.00000	10.00000	1
114.25500	16.86667	-0.35910	191.00000	10.00000	1
114.33600	16.88333	-0.36040	191.00000	10.00000	1
114.41800	16.90000	-0.36140	191.00000	10.00000	1
114.50300	16.91667	-0.36240	191.00000	10.00000	1
114.58200	16.93333	-0.36350	191.00000	10.00000	1
114.66800	16.95000	-0.36450	191.00000	10.00000	1
114.75200	16.96667	-0.36550	191.00000	10.00000	1
114.83700	16.98333	-0.36660	191.00000	10.00000	1
114.91800	17.00000	-0.36780	191.00000	10.00000	1
115.00300	17.01667	-0.36890	191.00000	10.00000	1
115.08100	17.03333	-0.36980	191.00000	10.00000	1
115.16800	17.05000	-0.37090	191.00000	10.00000	1
115.25200	17.06667	-0.37190	191.00000	10.00000	1
115.33500	17.08333	-0.37300	191.00000	10.00000	1
115.42200	17.10000	-0.37410	191.00000	10.00000	1
115.50200	17.11667	-0.37510	191.00000	10.00000	1
115.58600	17.13333	-0.37630	191.00000	10.00000	1
115.66900	17.15000	-0.37720	191.00000	10.00000	1
115.75200	17.16667	-0.37820	191.00000	10.00000	1
115.83700	17.18333	-0.37940	191.00000	10.00000	1
115.92000	17.20000	-0.38070	191.00000	10.00000	1
116.00500	17.21667	-0.38170	191.00000	10.00000	1
116.08500	17.23333	-0.38260	191.00000	10.00000	1
116.16800	17.25000	-0.38370	191.00000	10.00000	1
116.25000	17.26667	-0.38460	191.00000	10.00000	1
116.33600	17.28333	-0.38570	191.00000	10.00000	1
116.41600	17.30000	-0.38680	191.00000	10.00000	1
116.50100	17.31667	-0.38760	191.00000	10.00000	1
116.58400	17.33333	-0.38860	191.00000	10.00000	1
116.66800	17.35000	-0.38960	191.00000	10.00000	1
116.74800	17.36667	-0.39060	191.00000	10.00000	1
116.83500	17.38333	-0.39170	191.00000	10.00000	1
116.92000	17.40000	-0.39300	191.00000	10.00000	1
117.00100	17.41667	-0.39390	191.00000	10.00000	1
117.08300	17.43333	-0.39520	191.00000	10.00000	1
117.16500	17.45000	-0.39640	191.00000	10.00000	1
117.25200	17.46667	-0.39740	191.00000	10.00000	1
117.33200	17.48333	-0.39840	191.00000	10.00000	1
117.41600	17.50000	-0.39930	191.00000	10.00000	1
117.49700	17.51667	-0.40030	191.00000	10.00000	1
117.58300	17.53333	-0.40120	191.00000	10.00000	1
117.66700	17.55000	-0.40210	191.00000	10.00000	1
117.74900	17.56667	-0.40310	191.00000	10.00000	1
117.83300	17.58333	-0.40410	191.00000	10.00000	1
117.91700	17.60000	-0.40530	191.00000	10.00000	1
118.00300	17.61667	-0.40630	191.00000	10.00000	1
118.08400	17.63333	-0.40740	191.00000	10.00000	1
118.16800	17.65000	-0.40840	191.00000	10.00000	1
118.24800	17.66667	-0.40910	191.00000	10.00000	1
118.33300	17.68333	-0.41010	191.00000	10.00000	1
118.41400	17.70000	-0.41100	191.00000	10.00000	1
118.50200	17.71667	-0.41200	191.00000	10.00000	1
118.58300	17.73333	-0.41280	191.00000	10.00000	1
118.66900	17.75000	-0.41370	191.00000	10.00000	1
118.74900	17.76667	-0.41480	191.00000	10.00000	1
118.83300	17.78333	-0.41560	191.00000	10.00000	1
118.91600	17.80000	-0.41660	191.00000	10.00000	1
119.00100	17.81667	-0.41750	191.00000	10.00000	1
119.08300	17.83333	-0.41850	191.00000	10.00000	1
119.16800	17.85000	-0.41950	191.00000	10.00000	1
119.25000	17.86667	-0.42050	191.00000	10.00000	1
119.33300	17.88333	-0.42150	191.00000	10.00000	1
119.41500	17.90000	-0.42250	191.00000	10.00000	1
119.50000	17.91667	-0.42350	191.00000	10.00000	1
119.58000	17.93333	-0.42450	191.00000	10.00000	1
119.66600	17.95000	-0.42540	191.00000	10.00000	1
119.74600	17.96667	-0.42610	191.00000	10.00000	1
119.83300	17.98333	-0.42720	191.00000	10.00000	1
119.91900	18.00000	-0.42830	191.00000	10.00000	1
120.00200	18.01667	-0.42920	191.00000	10.00000	1
120.08300	18.03333	-0.43010	191.00000	10.00000	1
120.16400	18.05000	-0.43110	191.00000	10.00000	1
120.24800	18.06667	-0.43200	191.00000	10.00000	1
120.33600	18.08333	-0.43330	191.00000	10.00000	1
120.41700	18.10000	-0.43420	191.00000	10.00000	1
120.50100	18.11667	-0.43520	191.00000	10.00000	1
120.58500	18.13333	-0.43630	191.00000	10.00000	1
120.67000	18.15000	-0.43720	191.00000	10.00000	1
120.75000	18.16667	-0.43800	191.00000	10.00000	1
120.83600	18.18333	-0.43910	191.00000	10.00000	1
120.91600	18.20000	-0.44000	191.00000	10.00000	1
121.00400	18.21667	-0.44090	191.00000	10.00000	1
121.08400	18.23333	-0.44170	191.00000	10.00000	1
121.16700	18.25000	-0.44270	191.00000	10.00000	1
121.24700	18.26667	-0.44360	191.00000	10.00000	1
121.33100	18.28333	-0.44450	191.00000	10.00000	1
121.41700	18.30000	-0.44550	191.00000	10.00000	1
121.50000	18.31667	-0.44640	191.00000	10.00000	1
121.57900	18.33333	-0.44740	191.00000	10.00000	1
121.66600	18.35000	-0.44830	191.00000	10.00000	1
121.74800	18.36667	-0.44910	191.00000	10.00000	1
121.83300	18.38333	-0.45000	191.00000	10.00000	1
121.91500	18.40000	-0.45080	191.00000	10.00000	1
122.00100	18.41667	-0.45190	191.00000	10.00000	1
122.08200	18.43333	-0.45290	191.00000	10.00000	1
122.16700	18.45000	-0.45380	191.00000	10.00000	1
122.24900	18.46667	-0.45460	191.00000	10.00000	1
122.33200	18.48333	-0.45550	191.00000	10.00000	1
122.41700	18.50000	-0.45650	191.00000	10.00000	1
122.49800	18.51667	-0.45730	191.00000	10.00000	1
122.58300	18.53333	-0.45820	191.00000	10.00000	1
122.66500	18.55000	-0.45910	191.00000	10.00000	1
122.75100	18.56667	-0.46000	191.00000	10.00000	1
122.83600	18.58333	-0.46080	191.00000	10.00000	1
122.91300	18.60000	-0.46170	191.00000	10.00000	1
123.00000	18.61667	-0.46260	191.00000	10.00000	1
123.08200	18.63333	-0.46340	191.00000	10.00000	1
123.16800	18.65000	-0.46420	191.00000	10.00000	1
123.25000	18.66667	-0.46510	191.00000	10.00000	1
123.33300	18.68333	-0.46620	191.00000	10.00000	1
123.41700	18.70000	-0.46730	191.00000	10.00000	1
123.49600	18.71667	-0.46820	191.00000	10.00000	1
123.58400	18.73333	-0.46910	191.00000	10.00000	1
123.66900	18.75000	-0.47000	191.00000	10.00000	1
123.75200	18.76667	-0.47080	191.00000	10.00000	1
123.83600	18.78333	-0.47170	191.00000	10.00000	1
123.91400	18.80000	-0.47250	191.00000	10.00000	1
123.99700	18.81667	-0.47330	191.00000	10.00000	1
124.08200	18.83333	-0.47430	191.00000	10.00000	1
124.16800	18.85000	-0.47520	191.00000	10.00000	1
124.25100	18.86667	-0.47600	191.00000	10.00000	1
124.33300	18.88333	-0.47690	191.00000	10.00000	1
124.41700	18.90000	-0.47760	191.00000	10.00000	1
124.50100	18.91667	-0.47870	191.00000	10.00000	1
124.58200	18.93333	-0.47950	191.00000	10.00000	1
124.66800	18.95000	-0.48050	191.00000	10.00000	1
124.75000	18.96667	-0.48140	191.00000	10.00000	1
124.83400	18.98333	-0.48230	191.00000	10.00000	1
124.91900	19.00000	-0.48280	191.00000	10.00000	1
125.00100	19.01667	-0.48360	191.00000	10.00000	1
125.08200	19.03333	-0.48450	191.00000	10.00000	1
125.16900	19.05000	-0.48530	191.00000	10.00000	1
125.25100	19.06667	-0.48640	191.00000	10.00000	1
125.33200	19.08333	-0.48730	191.00000	10.00000	1
125.41700	19.10000	-0.48800	191.00000	10.00000	1
125.50000	19.11667	-0.48900	191.00000	10.00000	1
125.58500	19.13333	-0.48990	191.00000	10.00000	1
125.66800	19.15000	-0.49080	191.00000	10.00000	1
125.75000	19.16667	-0.49150	191.00000	10.00000	1
125.83600	19.18333	-0.49220	191.00000	10.00000	1
125.91300	19.20000	-0.49290	191.00000	10.00000	1
126.00100	19.21667	-0.49370	191.00000	10.00000	1
126.08300	19.23333	-0.49450	191.00000	10.00000	1
126.16600	19.25000	-0.49510	191.00000	10.00000	1
126.25100	19.26667	-0.49620	191.00000	10.00000	1
126.33200	19.28333	-0.49700	191.00000	10.00000	1
126.41400	19.30000	-0.49770	191.00000	10.00000	1
126.49500	19.31667	-0.49850	191.00000	10.00000	1
126.58000	19.33333	-0.49950	191.00000	10.00000	1
126.66500	19.35000	-0.50020	191.00000	10.00000	1
126.74500	19.36667	-0.50110	191.00000	10.00000	1
126.83100	19.38333	-0.50200	191.00000	10.00000	1
126.91400	19.40000	-0.50290	191.00000	10.00000	1
127.00000	19.41667	-0.50390	191.00000	10.00000	1
127.08400	19.43333	-0.50480	191.00000	10.00000	1
127.16300	19.45000	-0.50570	191.00000	10.00000	1
127.25200	19.46667	-0.50630	191.00000	10.00000	1
127.33500	19.48333	-0.50720	191.00000	10.00000	1
127.41700	19.50000	-0.50800	191.00000	10.00000	1
127.49700	19.51667	-0.50880	191.00000	10.00000	1
127.58400	19.53333	-0.50960	191.00000	10.00000	1
127.66800	19.55000	-0.51030	191.00000	10.00000	1
127.74800	19.56667	-0.51120	191.00000	10.00000	1
127.83000	19.58333	-0.51180	191.00000	10.00000	1
127.91500	19.60000	-0.51260	191.00000	10.00000	1
127.99700	19.61667	-0.51320	191.00000	10.00000	1
128.08200	19.63333	-0.51400	191.00000	10.00000	1
128.16600	19.65000	-0.51500	191.00000	10.00000	1
128.24699	19.66667	-0.51580	191.00000	10.00000	1
128.33099	19.68333	-0.51670	191.00000	10.00000	1
128.41299	19.70000	-0.51720	191.00000	10.00000	1
128.49500	19.71667	-0.51790	191.00000	10.00000	1
128.58200	19.73333	-0.51880	191.00000	10.00000	1
128.66400	19.75000	-0.51940	191.00000	10.00000	1
128.74699	19.76667	-0.52010	191.00000	10.00000	1
128.82800	19.78333	-0.52070	191.00000	10.00000	1
128.91600	19.80000	-0.52150	191.00000	10.00000	1
128.99699	19.81667	-0.52230	191.00000	10.00000	1
129.08000	19.83333	-0.52280	191.00000	10.00000	1
129.16400	19.85000	-0.52370	191.00000	10.00000	1
129.24899	19.86667	-0.52450	191.00000	10.00000	1
129.33000	19.88333	-0.52500	191.00000	10.00000	1
129.41701	19.90000	-0.52490	191.00000	10.00000	1
129.50000	19.91667	-0.52440	191.00000	10.00000	1
129.58200	19.93333	-0.52370	191.00000	10.00000	1
129.66400	19.95000	-0.52360	191.00000	10.00000	1
129.74699	19.96667	-0.52430	191.00000	10.00000	1
129.82800	19.98333	-0.52520	191.00000	10.00000	1
129.91299	20.00000	-0.52670	191.00000	10.00000	1
129.99600	20.01667	-0.52830	191.00000	10.00000	1
130.07500	20.03333	-0.52980	191.00000	10.00000	1
130.16200	20.05000	-0.53150	191.00000	10.00000	1
130.24200	20.06667	-0.53280	191.00000	10.00000	1
130.33200	20.08333	-0.53390	191.00000	10.00000	1
130.41400	20.10000	-0.53530	191.00000	10.00000	1
130.49699	20.11667	-0.53650	191.00000	10.00000	1
130.58299	20.13333	-0.53750	191.00000	10.00000	1
130.66701	20.15000	-0.53830	191.00000	10.00000	1
130.74899	20.16667	-0.53920	191.00000	10.00000	1
130.83099	20.18333	-0.53990	191.00000	10.00000	1
130.91701	20.20000	-0.54060	191.00000	10.00000	1
131.00000	20.21667	-0.54110	191.00000	10.00000	1
131.08501	20.23333	-0.54190	191.00000	10.00000	1
131.16701	20.25000	-0.54250	191.00000	10.00000	1
131.24899	20.26667	-0.54310	191.00000	10.00000	1
131.32899	20.28333	-0.54370	191.00000	10.00000	1
131.41600	20.30000	-0.54430	191.00000	10.00000	1
131.49699	20.31667	-0.54490	191.00000	10.00000	1
131.58099	20.33333	-0.54570	191.00000	10.00000	1
131.66701	20.35000	-0.54620	191.00000	10.00000	1
131.75000	20.36667	-0.54690	191.00000	10.00000	1
131.83299	20.38333	-0.54770	191.00000	10.00000	1
131.91901	20.40000	-0.54820	191.00000	10.00000	1
131.99800	20.41667	-0.54900	191.00000	10.00000	1
132.08299	20.43333	-0.54960	191.00000	10.00000	1
132.16901	20.45000	-0.55040	191.00000	10.00000	1
132.24800	20.46667	-0.55110	191.00000	10.00000	1
132.33299	20.48333	-0.55180	191.00000	10.00000	1
132.42000	20.50000	-0.55240	191.00000	10.00000	1
132.50200	20.51667	-0.55310	191.00000	10.00000	1
132.58400	20.53333	-0.55390	191.00000	10.00000	1
132.66701	20.55000	-0.55460	191.00000	10.00000	1
132.74899	20.56667	-0.55520	191.00000	10.00000	1
132.83299	20.58333	-0.55590	191.00000	10.00000	1
132.91499	20.60000	-0.55660	191.00000	10.00000	1
133.00000	20.61667	-0.55740	191.00000	10.00000	1
133.08099	20.63333	-0.55800	191.00000	10.00000	1
133.16701	20.65000	-0.55880	191.00000	10.00000	1
133.24800	20.66667	-0.55940	191.00000	10.00000	1
133.32899	20.68333	-0.56010	191.00000	10.00000	1
133.41400	20.70000	-0.56070	191.00000	10.00000	1
133.50000	20.71667	-0.56140	191.00000	10.00000	1
133.58200	20.73333	-0.56210	191.00000	10.00000	1
133.66499	20.75000	-0.56280	191.00000	10.00000	1
133.75000	20.76667	-0.56350	191.00000	10.00000	1
133.82899	20.78333	-0.56420	191.00000	10.00000	1
133.91701	20.80000	-0.56500	191.00000	10.00000	1
134.00101	20.81667	-0.56550	191.00000	10.00000	1
134.08299	20.83333	-0.56620	191.00000	10.00000	1
134.16299	20.85000	-0.56690	191.00000	10.00000	1
134.25101	20.86667	-0.56730	191.00000	10.00000	1
134.33400	20.88333	-0.56810	191.00000	10.00000	1
134.41600	20.90000	-0.56880	191.00000	10.00000	1
134.50200	20.91667	-0.56920	191.00000	10.00000	1
134.58600	20.93333	-0.57000	191.00000	10.00000	1
134.66600	20.95000	-0.57080	191.00000	10.00000	1
134.75101	20.96667	-0.57120	191.00000	10.00000	1
134.83200	20.98333	-0.57190	191.00000	10.00000	1
134.91400	21.00000	-0.57260	191.00000	10.00000	1
135.00200	21.01667	-0.57330	191.00000	10.00000	1
135.08099	21.03333	-0.57370	191.00000	10.00000	1
135.16800	21.05000	-0.57440	191.00000	10.00000	1
135.25101	21.06667	-0.57500	191.00000	10.00000	1
135.33000	21.08333	-0.57550	191.00000	10.00000	1
135.41400	21.10000	-0.57620	191.00000	10.00000	1
135.49800	21.11667	-0.57690	191.00000	10.00000	1
135.58099	21.13333	-0.57750	191.00000	10.00000	1
135.66499	21.15000	-0.57820	191.00000	10.00000	1
135.74699	21.16667	-0.57870	191.00000	10.00000	1
135.83099	21.18333	-0.57940	191.00000	10.00000	1
135.91000	21.20000	-0.58010	191.00000	10.00000	1
135.99899	21.21667	-0.58060	191.00000	10.00000	1
136.08200	21.23333	-0.58120	191.00000	10.00000	1
136.16100	21.25000	-0.58180	191.00000	10.00000	1
136.24800	21.26667	-0.58230	191.00000	10.00000	1
136.33099	21.28333	-0.58290	191.00000	10.00000	1
136.41499	21.30000	-0.58330	191.00000	10.00000	1
136.49800	21.31667	-0.58400	191.00000	10.00000	1
136.58099	21.33333	-0.58450	191.00000	10.00000	1
136.66299	21.35000	-0.58500	191.00000	10.00000	1
136.74899	21.36667	-0.58530	191.00000	10.00000	1
136.83000	21.38333	-0.58600	191.00000	10.00000	1
136.91701	21.40000	-0.58650	191.00000	10.00000	1
136.99800	21.41667	-0.58710	191.00000	10.00000	1
137.08200	21.43333	-0.58780	191.00000	10.00000	1
137.17000	21.45000	-0.58840	191.00000	10.00000	1
137.25200	21.46667	-0.58900	191.00000	10.00000	1
137.33299	21.48333	-0.58960	191.00000	10.00000	1
137.41400	21.50000	-0.59020	191.00000	10.00000	1
137.49699	21.51667	-0.59070	191.00000	10.00000	1
137.58299	21.53333	-0.59140	191.00000	10.00000	1
137.66499	21.55000	-0.59190	191.00000	10.00000	1
137.75000	21.56667	-0.59250	191.00000	10.00000	1
137.83501	21.58333	-0.59310	191.00000	10.00000	1
137.91600	21.60000	-0.59370	191.00000	10.00000	1
137.99600	21.61667	-0.59420	191.00000	10.00000	1
138.08000	21.63333	-0.59480	191.00000	10.00000	1
138.16499	21.65000	-0.59540	191.00000	10.00000	1
138.24800	21.66667	-0.59610	191.00000	10.00000	1
138.33200	21.68333	-0.59660	191.00000	10.00000	1
138.41299	21.70000	-0.59720	191.00000	10.00000	1
138.49300	21.71667	-0.59780	191.00000	10.00000	1
138.57800	21.73333	-0.59850	191.00000	10.00000	1
138.66200	21.75000	-0.59910	191.00000	10.00000	1
138.74400	21.76667	-0.59980	191.00000	10.00000	1
138.83099	21.78333	-0.60030	191.00000	10.00000	1
138.91400	21.80000	-0.60100	191.00000	10.00000	1
138.99800	21.81667	-0.60160	191.00000	10.00000	1
139.08299	21.83333	-0.60230	191.00000	10.00000	1
139.16200	21.85000	-0.60270	191.00000	10.00000	1
139.24699	21.86667	-0.60320	191.00000	10.00000	1
139.33299	21.88333	-0.60390	191.00000	10.00000	1
139.41499	21.90000	-0.60430	191.00000	10.00000	1
139.50200	21.91667	-0.60500	191.00000	10.00000	1
139.58400	21.93333	-0.60540	191.00000	10.00000	1
139.66600	21.95000	-0.60600	191.00000	10.00000	1
139.74899	21.96667	-0.60640	191.00000	10.00000	1
139.83099	21.98333	-0.60690	191.00000	10.00000	1
139.91600	22.00000	-0.60720	191.00000	10.00000	1
140.00000	22.01667	-0.60790	191.00000	10.00000	1
140.08200	22.03333	-0.60830	191.00000	10.00000	1
140.16701	22.05000	-0.60900	191.00000	10.00000	1
140.25000	22.06667	-0.60950	191.00000	10.00000	1
140.33099	22.08333	-0.60990	191.00000	10.00000	1
140.41499	22.10000	-0.61050	191.00000	10.00000	1
140.49800	22.11667	-0.61120	191.00000	10.00000	1
140.58299	22.13333	-0.61170	191.00000	10.00000	1
140.66499	22.15000	-0.61240	191.00000	10.00000	1
140.74899	22.16667	-0.61290	191.00000	10.00000	1
140.83400	22.18333	-0.61340	191.00000	10.00000	1
140.91499	22.20000	-0.61400	191.00000	10.00000	1
140.99800	22.21667	-0.61450	191.00000	10.00000	1
141.07899	22.23333	-0.61500	191.00000	10.00000	1
141.16701	22.25000	-0.61560	191.00000	10.00000	1
141.24800	22.26667	-0.61600	191.00000	10.00000	1
141.33200	22.28333	-0.61640	191.00000	10.00000	1
141.41701	22.30000	-0.61690	191.00000	10.00000	1
141.50000	22.31667	-0.61740	191.00000	10.00000	1
141.58299	22.33333	-0.61770	191.00000	10.00000	1
141.66400	22.35000	-0.61840	191.00000	10.00000	1
141.75000	22.36667	-0.61890	191.00000	10.00000	1
141.83400	22.38333	-0.61940	191.00000	10.00000	1
141.91499	22.40000	-0.61990	191.00000	10.00000	1
141.99899	22.41667	-0.62050	191.00000	10.00000	1
142.08701	22.43333	-0.62120	191.00000	10.00000	1
142.16800	22.45000	-0.62160	191.00000	10.00000	1
142.25200	22.46667	-0.62220	191.00000	10.00000	1
142.33501	22.48333	-0.62290	191.00000	10.00000	1
142.41800	22.50000	-0.62350	191.00000	10.00000	1
142.50301	22.51667	-0.62410	191.00000	10.00000	1
142.58299	22.53333	-0.62470	191.00000	10.00000	1
142.66499	22.55000	-0.62530	191.00000	10.00000	1
142.75000	22.56667	-0.62590	191.00000	10.00000	1
142.83600	22.58333	-0.62630	191.00000	10.00000	1
142.91901	22.60000	-0.62690	191.00000	10.00000	1
143.00000	22.61667	-0.62740	191.00000	10.00000	1
143.08501	22.63333	-0.62800	191.00000	10.00000	1
143.16299	22.65000	-0.62840	191.00000	10.00000	1
143.25200	22.66667	-0.62870	191.00000	10.00000	1
143.33600	22.68333	-0.62910	191.00000	10.00000	1
143.42101	22.70000	-0.62980	191.00000	10.00000	1
143.50301	22.71667	-0.63000	191.00000	10.00000	1
143.58501	22.73333	-0.63050	191.00000	10.00000	1
143.66901	22.75000	-0.63120	191.00000	10.00000	1
143.75301	22.76667	-0.63160	191.00000	10.00000	1
143.83701	22.78333	-0.63210	191.00000	10.00000	1
143.91499	22.80000	-0.63260	191.00000	10.00000	1
143.99800	22.81667	-0.63330	191.00000	10.00000	1
144.08200	22.83333	-0.63380	191.00000	10.00000	1
144.16499	22.85000	-0.63440	191.00000	10.00000	1
144.25200	22.86667	-0.63490	191.00000	10.00000	1
144.33299	22.88333	-0.63540	191.00000	10.00000	1
144.41600	22.90000	-0.63590	191.00000	10.00000	1
144.50301	22.91667	-0.63630	191.00000	10.00000	1
144.58600	22.93333	-0.63680	191.00000	10.00000	1
144.66800	22.95000	-0.63730	191.00000	10.00000	1
144.75200	22.96667	-0.63770	191.00000	10.00000	1
144.83501	22.98333	-0.63820	191.00000	10.00000	1
144.92200	23.00000	-0.63840	191.00000	10.00000	1
145.00600	23.01667	-0.63780	191.00000	10.00000	1
145.08600	23.03333	-0.63700	191.00000	10.00000	1
145.16901	23.05000	-0.63580	191.00000	10.00000	1
145.25200	23.06667	-0.63530	191.00000	10.00000	1
145.33501	23.08333	-0.63580	191.00000	10.00000	1
145.41600	23.10000	-0.63710	191.00000	10.00000	1
145.50000	23.11667	-0.63910	191.00000	10.00000	1
145.58299	23.13333	-0.64080	191.00000	10.00000	1
145.66400	23.15000	-0.64210	191.00000	10.00000	1
145.74699	23.16667	-0.64340	191.00000	10.00000	1
145.83000	23.18333	-0.64430	191.00000	10.00000	1
145.91499	23.20000	-0.64510	191.00000	10.00000	1
145.99899	23.21667	-0.64590	191.00000	10.00000	1
146.08200	23.23333	-0.64650	191.00000	10.00000	1
146.16400	23.25000	-0.64720	191.00000	10.00000	1
146.25000	23.26667	-0.64760	191.00000	10.00000	1
146.33400	23.28333	-0.64780	191.00000	10.00000	1
146.41701	23.30000	-0.64800	191.00000	10.00000	1
146.50101	23.31667	-0.64830	191.00000	10.00000	1
146.58299	23.33333	-0.64850	191.00000	10.00000	1
146.66701	23.35000	-0.64890	191.00000	10.00000	1
146.74699	23.36667	-0.64900	191.00000	10.00000	1
146.83200	23.38333	-0.64940	191.00000	10.00000	1
146.91800	23.40000	-0.64950	191.00000	10.00000	1
147.00200	23.41667	-0.64990	191.00000	10.00000	1
147.08400	23.43333	-0.65020	191.00000	10.00000	1
147.16600	23.45000	-0.65050	191.00000	10.00000	1
147.25101	23.46667	-0.65070	191.00000	10.00000	1
147.33600	23.48333	-0.65090	191.00000	10.00000	1
147.42101	23.50000	-0.65130	191.00000	10.00000	1
147.50200	23.51667	-0.65150	191.00000	10.00000	1
147.58600	23.53333	-0.65190	191.00000	10.00000	1
147.67300	23.55000	-0.65230	191.00000	10.00000	1
147.75101	23.56667	-0.65270	191.00000	10.00000	1
147.83701	23.58333	-0.65330	191.00000	10.00000	1
147.91901	23.60000	-0.65380	191.00000	10.00000	1
148.00400	23.61667	-0.65450	191.00000	10.00000	1
148.08600	23.63333	-0.65510	191.00000	10.00000	1
148.17000	23.65000	-0.65550	191.00000	10.00000	1
148.25200	23.66667	-0.65600	191.00000	10.00000	1
148.33600	23.68333	-0.65660	191.00000	10.00000	1
148.41800	23.70000	-0.65710	191.00000	10.00000	1
148.50400	23.71667	-0.65770	191.00000	10.00000	1
148.58900	23.73333	-0.65810	191.00000	10.00000	1
148.66901	23.75000	-0.65850	191.00000	10.00000	1
148.75200	23.76667	-0.65900	191.00000	10.00000	1
148.83501	23.78333	-0.65910	191.00000	10.00000	1
148.92000	23.80000	-0.65960	191.00000	10.00000	1
149.00000	23.81667	-0.66000	191.00000	10.00000	1
149.08501	23.83333	-0.66020	191.00000	10.00000	1
149.16800	23.85000	-0.66080	191.00000	10.00000	1
149.25301	23.86667	-0.66120	191.00000	10.00000	1
149.33800	23.88333	-0.66140	191.00000	10.00000	1
149.42101	23.90000	-0.66190	191.00000	10.00000	1
149.50500	23.91667	-0.66240	191.00000	10.00000	1
149.58900	23.93333	-0.66280	191.00000	10.00000	1
149.67101	23.95000	-0.66340	191.00000	10.00000	1
149.75301	23.96667	-0.66390	191.00000	10.00000	1
149.83701	23.98333	-0.66460	191.00000	10.00000	1
149.92000	24.00000	-0.66520	191.00000	10.00000	1
150.00500	24.01667	-0.66580	191.00000	10.00000	1
150.08701	24.03333	-0.66620	191.00000	10.00000	1
150.17101	24.05000	-0.66660	191.00000	10.00000	1
150.25400	24.06667	-0.66730	191.00000	10.00000	1
150.34100	24.08333	-0.66730	191.00000	10.00000	1
150.41800	24.10000	-0.66790	191.00000	10.00000	1
150.50700	24.11667	-0.66810	191.00000	10.00000	1
150.58701	24.13333	-0.66850	191.00000	10.00000	1
150.67300	24.15000	-0.66900	191.00000	10.00000	1
150.75400	24.16667	-0.66950	191.00000	10.00000	1
150.83800	24.18333	-0.66990	191.00000	10.00000	1
150.91800	24.20000	-0.67010	191.00000	10.00000	1
151.00600	24.21667	-0.67080	191.00000	10.00000	1
151.09000	24.23333	-0.67100	191.00000	10.00000	1
151.17200	24.25000	-0.67160	191.00000	10.00000	1
151.25600	24.26667	-0.67230	191.00000	10.00000	1
151.34000	24.28333	-0.67280	191.00000	10.00000	1
151.42300	24.30000	-0.67320	191.00000	10.00000	1
151.50600	24.31667	-0.67370	191.00000	10.00000	1
151.59100	24.33333	-0.67440	191.00000	10.00000	1
151.67300	24.35000	-0.67490	191.00000	10.00000	1
151.75500	24.36667	-0.67550	191.00000	10.00000	1
151.83701	24.38333	-0.67600	191.00000	10.00000	1
151.92300	24.40000	-0.67650	191.00000	10.00000	1
152.00301	24.41667	-0.67720	191.00000	10.00000	1
152.08701	24.43333	-0.67760	191.00000	10.00000	1
152.16901	24.45000	-0.67810	191.00000	10.00000	1
152.25301	24.46667	-0.67880	191.00000	10.00000	1
152.33600	24.48333	-0.67900	191.00000	10.00000	1
152.42300	24.50000	-0.67940	191.00000	10.00000	1
152.50101	24.51667	-0.68010	191.00000	10.00000	1
152.58900	24.53333	-0.68070	191.00000	10.00000	1
152.66800	24.55000	-0.68120	191.00000	10.00000	1
152.75200	24.56667	-0.68160	191.00000	10.00000	1
152.83701	24.58333	-0.68210	191.00000	10.00000	1
152.92101	24.60000	-0.68250	191.00000	10.00000	1
153.00500	24.61667	-0.68300	191.00000	10.00000	1
153.09200	24.63333	-0.68340	191.00000	10.00000	1
153.17101	24.65000	-0.68350	191.00000	10.00000	1
153.25900	24.66667	-0.68380	191.00000	10.00000	1
153.34100	24.68333	-0.68410	191.00000	10.00000	1
153.42400	24.70000	-0.68460	191.00000	10.00000	1
153.50800	24.71667	-0.68500	191.00000	10.00000	1
153.58701	24.73333	-0.68540	191.00000	10.00000	1
153.67500	24.75000	-0.68580	191.00000	10.00000	1
153.75800	24.76667	-0.68620	191.00000	10.00000	1
153.84000	24.78333	-0.68660	191.00000	10.00000	1
153.91800	24.80000	-0.68700	191.00000	10.00000	1
154.00800	24.81667	-0.68760	191.00000	10.00000	1
154.08800	24.83333	-0.68810	191.00000	10.00000	1
154.17400	24.85000	-0.68840	191.00000	10.00000	1
154.25900	24.86667	-0.68900	191.00000	10.00000	1
154.34000	24.88333	-0.68950	191.00000	10.00000	1
154.42300	24.90000	-0.68970	191.00000	10.00000	1
154.50600	24.91667	-0.69010	191.00000	10.00000	1
154.58900	24.93333	-0.69050	191.00000	10.00000	1
154.66800	24.95000	-0.69080	191.00000	10.00000	1
154.75101	24.96667	-0.69120	191.00000	10.00000	1
154.83800	24.98333	-0.69160	191.00000	10.00000	1
154.91800	25.00000	-0.69200	191.00000	10.00000	1
155.00301	25.01667	-0.69240	191.00000	10.00000	1
155.08701	25.03333	-0.69290	191.00000	10.00000	1
155.16901	25.05000	-0.69330	191.00000	10.00000	1
155.25600	25.06667	-0.69390	191.00000	10.00000	1
155.34200	25.08333	-0.69450	191.00000	10.00000	1
155.42200	25.10000	-0.69500	191.00000	10.00000	1
155.50600	25.11667	-0.69580	191.00000	10.00000	1
155.58600	25.13333	-0.69630	191.00000	10.00000	1
155.67000	25.15000	-0.69670	191.00000	10.00000	1
155.75600	25.16667	-0.69710	191.00000	10.00000	1
155.84200	25.18333	-0.69780	191.00000	10.00000	1
155.92300	25.20000	-0.69780	191.00000	10.00000	1
156.00600	25.21667	-0.69840	191.00000	10.00000	1
156.09000	25.23333	-0.69890	191.00000	10.00000	1
156.17300	25.25000	-0.69930	191.00000	10.00000	1
156.25600	25.26667	-0.69980	191.00000	10.00000	1
156.34000	25.28333	-0.70040	191.00000	10.00000	1
156.42101	25.30000	-0.70080	191.00000	10.00000	1
156.50301	25.31667	-0.70140	191.00000	10.00000	1
156.59200	25.33333	-0.70180	191.00000	10.00000	1
156.67101	25.35000	-0.70220	191.00000	10.00000	1
156.75301	25.36667	-0.70260	191.00000	10.00000	1
156.84000	25.38333	-0.70290	191.00000	10.00000	1
156.92400	25.40000	-0.70340	191.00000	10.00000	1
157.00900	25.41667	-0.70390	191.00000	10.00000	1
157.08900	25.43333	-0.70440	191.00000	10.00000	1
157.17101	25.45000	-0.70480	191.00000	10.00000	1
157.25700	25.46667	-0.70510	191.00000	10.00000	1
157.33900	25.48333	-0.70570	191.00000	10.00000	1
157.42400	25.50000	-0.70590	191.00000	10.00000	1
157.50700	25.51667	-0.70640	191.00000	10.00000	1
157.59000	25.53333	-0.70670	191.00000	10.00000	1
157.67000	25.55000	-0.70710	191.00000	10.00000	1
157.75301	25.56667	-0.70760	191.00000	10.00000	1
157.83800	25.58333	-0.70800	191.00000	10.00000	1
157.92000	25.60000	-0.70860	191.00000	10.00000	1
158.00101	25.61667	-0.70900	191.00000	10.00000	1
158.08800	25.63333	-0.70930	191.00000	10.00000	1
158.16800	25.65000	-0.70970	191.00000	10.00000	1
158.25600	25.66667	-0.71000	191.00000	10.00000	1
158.33900	25.68333	-0.71050	191.00000	10.00000	1
158.41901	25.70000	-0.71080	191.00000	10.00000	1
158.50301	25.71667	-0.71140	191.00000	10.00000	1
158.58299	25.73333	-0.71190	191.00000	10.00000	1
158.67000	25.75000	-0.71240	191.00000	10.00000	1
158.75200	25.76667	-0.71290	191.00000	10.00000	1
158.83501	25.78333	-0.71330	191.00000	10.00000	1
158.91701	25.80000	-0.71370	191.00000	10.00000	1
159.00400	25.81667	-0.71420	191.00000	10.00000	1
159.08800	25.83333	-0.71450	191.00000	10.00000	1
159.17101	25.85000	-0.71500	191.00000	10.00000	1
159.25600	25.86667	-0.71550	191.00000	10.00000	1
159.33800	25.88333	-0.71580	191.00000	10.00000	1
159.42200	25.90000	-0.71630	191.00000	10.00000	1
159.50500	25.91667	-0.71680	191.00000	10.00000	1
159.58900	25.93333	-0.71710	191.00000	10.00000	1
159.67200	25.95000	-0.71750	191.00000	10.00000	1
159.75900	25.96667	-0.71790	191.00000	10.00000	1
159.83900	25.98333	-0.71830	191.00000	10.00000	1
159.91600	25.99917	-0.71830	191.00000	10.00000	1
160.16299	26.04917	-0.71990	191.00000	10.00000	2
160.39700	26.09917	-0.72110	191.00000	10.00000	2
160.57899	26.14917	-0.72250	191.00000	10.00000	2
160.69501	26.19917	-0.72380	191.00000	10.00000	2
160.77299	26.24917	-0.72500	191.00000	10.00000	2
160.82500	26.29917	-0.72640	191.00000	10.00000	2
160.86900	26.34917	-0.72750	191.00000	10.00000	2
160.89200	26.39917	-0.72850	191.00000	10.00000	2
160.90601	26.44917	-0.72940	191.00000	10.00000	2
160.89500	26.49917	-0.73000	191.00000	10.00000	2
160.87601	26.54917	-0.73110	191.00000	10.00000	2
160.84599	26.59917	-0.73200	191.00000	10.00000	2
160.80600	26.64917	-0.73310	191.00000	10.00000	2
160.75999	26.69917	-0.73380	191.00000	10.00000	2
160.71001	26.74917	-0.73480	191.00000	10.00000	2
160.65800	26.79917	-0.73530	191.00000	10.00000	2
160.60201	26.84917	-0.73600	191.00000	10.00000	2
160.54100	26.89917	-0.73660	191.00000	10.00000	2
160.48500	26.94917	-0.73710	191.00000	10.00000	2
160.42400	26.99917	-0.73780	191.00000	10.00000	2
160.37199	27.04917	-0.73830	191.00000	10.00000	2
160.31799	27.09917	-0.73890	191.00000	10.00000	2
160.26500	27.14917	-0.73920	191.00000	10.00000	2
160.21800	27.19917	-0.74000	191.00000	10.00000	2
160.17300	27.24917	-0.74070	191.00000	10.00000	2
160.13300	27.29917	-0.74110	191.00000	10.00000	2
160.09700	27.34917	-0.74160	191.00000	10.00000	2
160.06400	27.39917	-0.74220	191.00000	10.00000	2
160.03300	27.44917	-0.74260	191.00000	10.00000	2
160.00500	27.49917	-0.74290	191.00000	10.00000	2
159.98300	27.54917	-0.74320	191.00000	10.00000	2
159.96300	27.59917	-0.74350	191.00000	10.00000	2
159.94600	27.64917	-0.74390	191.00000	10.00000	2
159.93600	27.69917	-0.74400	191.00000	10.00000	2
159.92900	27.74917	-0.74420	191.00000	10.00000	2
159.91800	27.79917	-0.74450	191.00000	10.00000	2
159.91299	27.84917	-0.74460	191.00000	10.00000	2
159.91299	27.89917	-0.74510	191.00000	10.00000	2
159.91499	27.94917	-0.74570	191.00000	10.00000	2
159.91400	27.99917	-0.74610	191.00000	10.00000	2
159.91701	28.04917	-0.74650	191.00000	10.00000	2
159.92200	28.09917	-0.74670	191.00000	10.00000	2
159.92400	28.14917	-0.74700	191.00000	10.00000	2
159.93100	28.19917	-0.74710	191.00000	10.00000	2
159.93500	28.24917	-0.74740	191.00000	10.00000	2
159.93900	28.29917	-0.74760	191.00000	10.00000	2
159.94800	28.34917	-0.74800	191.00000	10.00000	2
159.95200	28.39917	-0.74830	191.00000	10.00000	2
159.96001	28.44917	-0.74850	191.00000	10.00000	2
159.96800	28.49917	-0.74880	191.00000	10.00000	2
159.97099	28.54917	-0.74910	191.00000	10.00000	2
159.97400	28.59917	-0.74930	191.00000	10.00000	2
159.98100	28.64917	-0.74950	191.00000	10.00000	2
159.99100	28.69917	-0.74960	191.00000	10.00000	2
159.99600	28.74917	-0.74990	191.00000	10.00000	2
160.00000	28.79917	-0.74990	191.00000	10.00000	2
160.00600	28.84917	-0.74810	191.00000	10.00000	2
160.00500	28.89917	-0.74730	191.00000	10.00000	2
160.00600	28.94917	-0.75050	191.00000	10.00000	2
160.00700	28.99917	-0.75270	191.00000	10.00000	2
160.01199	29.04917	-0.75360	191.00000	10.00000	2
160.01801	29.09917	-0.75370	191.00000	10.00000	2
160.01500	29.14917	-0.75380	191.00000	10.00000	2
160.01801	29.19917	-0.75380	191.00000	10.00000	2
160.01900	29.24917	-0.75370	191.00000	10.00000	2
160.01801	29.29917	-0.75370	191.00000	10.00000	2
160.02100	29.34917	-0.75370	191.00000	10.00000	2
160.02000	29.39917	-0.75400	191.00000	10.00000	2
160.02100	29.44917	-0.75430	191.00000	10.00000	2
160.02000	29.49917	-0.75460	191.00000	10.00000	2
160.02100	29.54917	-0.75480	191.00000	10.00000	2
160.01500	29.59917	-0.75500	191.00000	10.00000	2
160.01500	29.64917	-0.75510	191.00000	10.00000	2
160.01401	29.69917	-0.75530	191.00000	10.00000	2
160.01500	29.74917	-0.75320	191.00000	10.00000	2
160.01300	29.79917	-0.75160	191.00000	10.00000	2
160.01100	29.84917	-0.75460	191.00000	10.00000	2
160.00800	29.89917	-0.75750	191.00000	10.00000	2
160.00999	29.94917	-0.75870	191.00000	10.00000	2
160.00500	29.99917	-0.75900	191.00000	10.00000	2
160.00999	30.04917	-0.75870	191.00000	10.00000	2
160.01100	30.09917	-0.75850	191.00000	10.00000	2
160.00500	30.14917	-0.75830	191.00000	10.00000	2
160.00301	30.19917	-0.75830	191.00000	10.00000	2
160.00700	30.24917	-0.75840	191.00000	10.00000	2
160.00200	30.29917	-0.75840	191.00000	10.00000	2
160.00301	30.34917	-0.75840	191.00000	10.00000	2
160.00400	30.39917	-0.75850	191.00000	10.00000	2
160.00301	30.44917	-0.75880	191.00000	10.00000	2
159.99800	30.49917	-0.75890	191.00000	10.00000	2
160.00101	30.54917	-0.75920	191.00000	10.00000	2
160.00101	30.59917	-0.75950	191.00000	10.00000	2
159.99899	30.64917	-0.75970	191.00000	10.00000	2
160.00101	30.69917	-0.76000	191.00000	10.00000	2
160.00301	30.74917	-0.76030	191.00000	10.00000	2
159.99800	30.79917	-0.76050	191.00000	10.00000	2
160.00000	30.84917	-0.76090	191.00000	10.00000	2
159.99699	30.89917	-0.76100	191.00000	10.00000	2
160.00400	30.94917	-0.76140	191.00000	10.00000	2
160.00200	30.99917	-0.76160	191.00000	10.00000	2
160.00101	31.04917	-0.76180	191.00000	10.00000	2
160.00301	31.09917	-0.76200	191.00000	10.00000	2
160.00600	31.14917	-0.76020	191.00000	10.00000	2
160.00000	31.19917	-0.76010	191.00000	10.00000	2
160.00101	31.24917	-0.76200	191.00000	10.00000	2
159.99899	31.29917	-0.76300	191.00000	10.00000	2
160.00301	31.34917	-0.76370	191.00000	10.00000	2
160.00301	31.39917	-0.76420	191.00000	10.00000	2
160.00301	31.44917	-0.76450	191.00000	10.00000	2
160.00000	31.49917	-0.76460	191.00000	10.00000	2
160.00301	31.54917	-0.76480	191.00000	10.00000	2
160.00000	31.59917	-0.76520	191.00000	10.00000	2
160.00400	31.64917	-0.76550	191.00000	10.00000	2
160.00301	31.69917	-0.76580	191.00000	10.00000	2
160.00200	31.74917	-0.76610	191.00000	10.00000	2
160.00400	31.79917	-0.76630	191.00000	10.00000	2
160.00200	31.84917	-0.76740	191.00000	10.00000	2
159.99699	31.89917	-0.76850	191.00000	10.00000	2
160.00101	31.94917	-0.76760	191.00000	10.00000	2
160.00000	31.99917	-0.76730	191.00000	10.00000	2
160.00101	32.04917	-0.76720	191.00000	10.00000	2
160.00301	32.09917	-0.76740	191.00000	10.00000	2
160.00101	32.14917	-0.76760	191.00000	10.00000	2
159.99800	32.19917	-0.76770	191.00000	10.00000	2
159.99699	32.24917	-0.76790	191.00000	10.00000	2
160.00200	32.29917	-0.76790	191.00000	10.00000	2
160.00400	32.34917	-0.76800	191.00000	10.00000	2
160.00101	32.39917	-0.76790	191.00000	10.00000	2
159.99899	32.44917	-0.76790	191.00000	10.00000	2
160.00400	32.49917	-0.76800	191.00000	10.00000	2
159.99899	32.54917	-0.76840	191.00000	10.00000	2
160.00600	32.59917	-0.76870	191.00000	10.00000	2
160.00101	32.64917	-0.76910	191.00000	10.00000	2
160.00301	32.69917	-0.76940	191.00000	10.00000	2
160.00200	32.74917	-0.76950	191.00000	10.00000	2
159.99800	32.79917	-0.76960	191.00000	10.00000	2
159.99899	32.84917	-0.76980	191.00000	10.00000	2
159.99800	32.89917	-0.76980	191.00000	10.00000	2
159.99699	32.94917	-0.77000	191.00000	10.00000	2
160.00200	32.99917	-0.77010	191.00000	10.00000	2
160.00200	33.04917	-0.77020	191.00000	10.00000	2
160.00200	33.09917	-0.77030	191.00000	10.00000	2
160.00101	33.14917	-0.77020	191.00000	10.00000	2
159.99899	33.19917	-0.77050	191.00000	10.00000	2
160.00101	33.24917	-0.77040	191.00000	10.00000	2
160.00301	33.29917	-0.76850	191.00000	10.00000	2
159.99899	33.34917	-0.76670	191.00000	10.00000	2
159.99800	33.39917	-0.76680	191.00000	10.00000	2
159.99500	33.44917	-0.77020	191.00000	10.00000	2
159.99699	33.49917	-0.77300	191.00000	10.00000	2
159.99899	33.54917	-0.77410	191.00000	10.00000	2
160.00000	33.59917	-0.77420	191.00000	10.00000	2
160.00000	33.64917	-0.77420	191.00000	10.00000	2
159.99899	33.69917	-0.77410	191.00000	10.00000	2
160.00101	33.74917	-0.77400	191.00000	10.00000	2
160.00101	33.79917	-0.77390	191.00000	10.00000	2
160.00200	33.84917	-0.77380	191.00000	10.00000	2
160.00301	33.89917	-0.77390	191.00000	10.00000	2
160.00000	33.94917	-0.77390	191.00000	10.00000	2
160.00101	33.99917	-0.77390	191.00000	10.00000	2
160.00500	34.04917	-0.77370	191.00000	10.00000	2
160.00400	34.09917	-0.77380	191.00000	10.00000	2
160.00301	34.14917	-0.77380	191.00000	10.00000	2
159.99899	34.19917	-0.77400	191.00000	10.00000	2
159.99800	34.24917	-0.77400	191.00000	10.00000	2
160.00200	34.29917	-0.77400	191.00000	10.00000	2
160.00101	34.34917	-0.77420	191.00000	10.00000	2
160.00200	34.39917	-0.77410	191.00000	10.00000	2
160.00400	34.44917	-0.77430	191.00000	10.00000	2
160.00500	34.49917	-0.77460	191.00000	10.00000	2
160.00500	34.54917	-0.77450	191.00000	10.00000	2
160.00301	34.59917	-0.77470	191.00000	10.00000	2
160.00200	34.64917	-0.77470	191.00000	10.00000	2
160.00301	34.69917	-0.77500	191.00000	10.00000	2
159.99800	34.74917	-0.77520	191.00000	10.00000	2
160.00101	34.79917	-0.77760	191.00000	10.00000	2
160.00101	34.84917	-0.77810	191.00000	10.00000	2
160.00200	34.89917	-0.77520	191.00000	10.00000	2
160.00101	34.94917	-0.77390	191.00000	10.00000	2
160.00101	34.99917	-0.77330	191.00000	10.00000	2
160.00400	35.04917	-0.77340	191.00000	10.00000	2
160.00400	35.09917	-0.77380	191.00000	10.00000	2
160.00200	35.14917	-0.77420	191.00000	10.00000	2
160.00101	35.19917	-0.77440	191.00000	10.00000	2
159.99899	35.24917	-0.77450	191.00000	10.00000	2
160.00400	35.29917	-0.77470	191.00000	10.00000	2
160.00301	35.34917	-0.77540	191.00000	10.00000	2
160.00200	35.39917	-0.77570	191.00000	10.00000	2
160.00101	35.44917	-0.77620	191.00000	10.00000	2
160.00301	35.49917	-0.77620	191.00000	10.00000	2
160.00101	35.54917	-0.77650	191.00000	10.00000	2
159.99800	35.59917	-0.77660	191.00000	10.00000	2
159.99800	35.64917	-0.77680	191.00000	10.00000	2
159.99699	35.69917	-0.77670	191.00000	10.00000	2
159.99600	35.74917	-0.77690	191.00000	10.00000	2
159.99699	35.79917	-0.77690	191.00000	10.00000	2
160.00101	35.84917	-0.77690	191.00000	10.00000	2
159.99699	35.89917	-0.77690	191.00000	10.00000	2
159.99899	35.94917	-0.77690	191.00000	10.00000	2
159.99800	35.99917	-0.77700	191.00000	10.00000	2
159.99899	36.04917	-0.77740	191.00000	10.00000	2
160.00101	36.09917	-0.77740	191.00000	10.00000	2
159.99899	36.14917	-0.77750	191.00000	10.00000	2
159.99899	36.19917	-0.77760	191.00000	10.00000	2
160.00000	36.24917	-0.77780	191.00000	10.00000	2
159.99899	36.29917	-0.77780	191.00000	10.00000	2
159.99699	36.34917	-0.77770	191.00000	10.00000	2
159.99899	36.39917	-0.77770	191.00000	10.00000	2
160.00200	36.44917	-0.77760	191.00000	10.00000	2
159.99800	36.49917	-0.77780	191.00000	10.00000	2
160.00101	36.54917	-0.77790	191.00000	10.00000	2
160.00000	36.59917	-0.77820	191.00000	10.00000	2
160.00101	36.64917	-0.77830	191.00000	10.00000	2
160.00101	36.69917	-0.77820	191.00000	10.00000	2
160.00200	36.74917	-0.77840	191.00000	10.00000	2
160.00000	36.79917	-0.77850	191.00000	10.00000	2
159.99899	36.84917	-0.77860	191.00000	10.00000	2
159.99699	36.89917	-0.77860	191.00000	10.00000	2
160.00000	36.94917	-0.77880	191.00000	10.00000	2
159.99699	36.99917	-0.77890	191.00000	10.00000	2
159.99899	37.04917	-0.77890	191.00000	10.00000	2
159.99400	37.09917	-0.77880	191.00000	10.00000	2
160.00101	37.14917	-0.77890	191.00000	10.00000	2
160.00101	37.19917	-0.77910	191.00000	10.00000	2
159.99899	37.24917	-0.77930	191.00000	10.00000	2
159.99800	37.29917	-0.77950	191.00000	10.00000	2
160.00301	37.34917	-0.77980	191.00000	10.00000	2
160.00200	37.39917	-0.77970	191.00000	10.00000	2
159.99899	37.44917	-0.77970	191.00000	10.00000	2
160.00301	37.49917	-0.77990	191.00000	10.00000	2
160.00301	37.54917	-0.77990	191.00000	10.00000	2
160.00200	37.59917	-0.77960	191.00000	10.00000	2
159.99699	37.64917	-0.77940	191.00000	10.00000	2
160.00301	37.69917	-0.77950	191.00000	10.00000	2
160.00200	37.74917	-0.77950	191.00000	10.00000	2
160.00000	37.79917	-0.77960	191.00000	10.00000	2
160.00000	37.84917	-0.77960	191.00000	10.00000	2
160.00000	37.89917	-0.77970	191.00000	10.00000	2
159.99899	37.94917	-0.77990	191.00000	10.00000	2
160.00000	37.99917	-0.77980	191.00000	10.00000	2
160.00301	38.04917	-0.77980	191.00000	10.00000	2
160.00101	38.09917	-0.77970	191.00000	10.00000	2
160.00200	38.14917	-0.77960	191.00000	10.00000	2
160.00400	38.19917	-0.77960	191.00000	10.00000	2
160.00301	38.24917	-0.77950	191.00000	10.00000	2
160.00000	38.29917	-0.77950	191.00000	10.00000	2
160.00101	38.34917	-0.77940	191.00000	10.00000	2
159.99899	38.39917	-0.77960	191.00000	10.00000	2
160.00000	38.44917	-0.77980	191.00000	10.00000	2
159.99300	38.49917	-0.77990	191.00000	10.00000	2
159.99800	38.54917	-0.77960	191.00000	10.00000	2
159.99699	38.59917	-0.77960	191.00000	10.00000	2
159.99300	38.64917	-0.77960	191.00000	10.00000	2
159.99899	38.69917	-0.77950	191.00000	10.00000	2
159.99600	38.74917	-0.77940	191.00000	10.00000	2
160.00000	38.79917	-0.77930	191.00000	10.00000	2
159.99699	38.84917	-0.77920	191.00000	10.00000	2
160.00000	38.89917	-0.77930	191.00000	10.00000	2
160.00000	38.94917	-0.77900	191.00000	10.00000	2
160.00000	38.99917	-0.77900	191.00000	10.00000	2
159.99899	39.04917	-0.77890	191.00000	10.00000	2
160.00400	39.09917	-0.77850	191.00000	10.00000	2
159.99899	39.14917	-0.77850	191.00000	10.00000	2
159.99699	39.19917	-0.77850	191.00000	10.00000	2
160.00101	39.24917	-0.77830	191.00000	10.00000	2
160.00000	39.29917	-0.77820	191.00000	10.00000	2
159.99699	39.34917	-0.77840	191.00000	10.00000	2
159.99600	39.39917	-0.77840	191.00000	10.00000	2
159.99899	39.44917	-0.77850	191.00000	10.00000	2
160.00500	39.49917	-0.77850	191.00000	10.00000	2
160.00200	39.54917	-0.77840	191.00000	10.00000	2
159.99800	39.59917	-0.77820	191.00000	10.00000	2
160.00000	39.64917	-0.77830	191.00000	10.00000	2
160.00101	39.69917	-0.77840	191.00000	10.00000	2
159.99899	39.74917	-0.77850	191.00000	10.00000	2
160.00200	39.79917	-0.77850	191.00000	10.00000	2
160.00200	39.84917	-0.77840	191.00000	10.00000	2
160.00200	39.89917	-0.77840	191.00000	10.00000	2
160.00000	39.94917	-0.77820	191.00000	10.00000	2
159.99899	39.99917	-0.77820	191.00000	10.00000	2
160.00101	40.04917	-0.77830	191.00000	10.00000	2
160.00200	40.09917	-0.77840	191.00000	10.00000	2
160.00101	40.14917	-0.77820	191.00000	10.00000	2
160.00200	40.19917	-0.77820	191.00000	10.00000	2
160.00200	40.24917	-0.77840	191.00000	10.00000	2
159.99899	40.29917	-0.77840	191.00000	10.00000	2
159.99899	40.34917	-0.77840	191.00000	10.00000	2
160.00200	40.39917	-0.77840	191.00000	10.00000	2
160.00200	40.44917	-0.77850	191.00000	10.00000	2
160.00101	40.49917	-0.77840	191.00000	10.00000	2
159.99899	40.54917	-0.77850	191.00000	10.00000	2
160.00000	40.59917	-0.77860	191.00000	10.00000	2
159.99800	40.64917	-0.77860	191.00000	10.00000	2
160.00101	40.69917	-0.77860	191.00000	10.00000	2
160.00000	40.74917	-0.77870	191.00000	10.00000	2
159.99899	40.79917	-0.77890	191.00000	10.00000	2
159.99899	40.84917	-0.77890	191.00000	10.00000	2
160.00000	40.89917	-0.77900	191.00000	10.00000	2
159.99699	40.94917	-0.77900	191.00000	10.00000	2
160.00000	40.99917	-0.77910	191.00000	10.00000	2
159.99600	41.04917	-0.77900	191.00000	10.00000	2
159.99500	41.09917	-0.77890	191.00000	10.00000	2
159.99800	41.14917	-0.77900	191.00000	10.00000	2
159.99600	41.19917	-0.77920	191.00000	10.00000	2
159.99500	41.24917	-0.77910	191.00000	10.00000	2
160.00101	41.29917	-0.77910	191.00000	10.00000	2
159.99699	41.34917	-0.77910	191.00000	10.00000	2
159.99500	41.39917	-0.77920	191.00000	10.00000	2
160.00000	41.44917	-0.77900	191.00000	10.00000	2
160.00200	41.49917	-0.77900	191.00000	10.00000	2
160.00000	41.54917	-0.77930	191.00000	10.00000	2
160.00000	41.59917	-0.77930	191.00000	10.00000	2
160.00101	41.64917	-0.77930	191.00000	10.00000	2
159.99600	41.69917	-0.77940	191.00000	10.00000	2
159.99800	41.74917	-0.77940	191.00000	10.00000	2
160.00000	41.79917	-0.77930	191.00000	10.00000	2
159.99899	41.84917	-0.77940	191.00000	10.00000	2
159.99899	41.89917	-0.77940	191.00000	10.00000	2
159.99699	41.94917	-0.77940	191.00000	10.00000	2
159.99899	41.99917	-0.77950	191.00000	10.00000	2
159.99800	42.04917	-0.77970	191.00000	10.00000	2
159.99800	42.09917	-0.77960	191.00000	10.00000	2
159.99600	42.14917	-0.77970	191.00000	10.00000	2
159.99500	42.19917	-0.77990	191.00000	10.00000	2
159.99899	42.24917	-0.77990	191.00000	10.00000	2
159.99899	42.29917	-0.77980	191.00000	10.00000	2
159.99899	42.34917	-0.77980	191.00000	10.00000	2
159.99800	42.39917	-0.77980	191.00000	10.00000	2
159.99899	42.44917	-0.77980	191.00000	10.00000	2
160.00200	42.49917	-0.77990	191.00000	10.00000	2
160.00000	42.54917	-0.78000	191.00000	10.00000	2
160.00200	42.59917	-0.78010	191.00000	10.00000	2
160.00101	42.64917	-0.78020	191.00000	10.00000	2
160.00101	42.69917	-0.78030	191.00000	10.00000	2
160.00200	42.74917	-0.78020	191.00000	10.00000	2
160.00301	42.79917	-0.78040	191.00000	10.00000	2
160.00101	42.84917	-0.78040	191.00000	10.00000	2
160.00200	42.89917	-0.78030	191.00000	10.00000	2
160.00301	42.94917	-0.78040	191.00000	10.00000	2
160.00301	42.99917	-0.78030	191.00000	10.00000	2
160.00400	43.04917	-0.78000	191.00000	10.00000	2
160.00101	43.09917	-0.77970	191.00000	10.00000	2
160.00400	43.14917	-0.77970	191.00000	10.00000	2
160.00301	43.19917	-0.77970	191.00000	10.00000	2
160.00000	43.24917	-0.77970	191.00000	10.00000	2
159.99899	43.29917	-0.78000	191.00000	10.00000	2
160.00101	43.34917	-0.78000	191.00000	10.00000	2
160.00101	43.39917	-0.78030	191.00000	10.00000	2
159.99699	43.44917	-0.78030	191.00000	10.00000	2
160.00000	43.49917	-0.78010	191.00000	10.00000	2
160.00000	43.54917	-0.78020	191.00000	10.00000	2
159.99699	43.59917	-0.78000	191.00000	10.00000	2
159.99800	43.64917	-0.78000	191.00000	10.00000	2
160.00000	43.69917	-0.78020	191.00000	10.00000	2
159.99899	43.74917	-0.78030	191.00000	10.00000	2
159.99800	43.79917	-0.78030	191.00000	10.00000	2
160.00200	43.84917	-0.78050	191.00000	10.00000	2
160.00000	43.89917	-0.78050	191.00000	10.00000	2
159.99899	43.94917	-0.78050	191.00000	10.00000	2
160.00000	43.99917	-0.78060	191.00000	10.00000	2
159.99899	44.04917	-0.78080	191.00000	10.00000	2
159.99699	44.09917	-0.78070	191.00000	10.00000	2
159.99800	44.14917	-0.78050	191.00000	10.00000	2
159.99899	44.19917	-0.78050	191.00000	10.00000	2
159.99800	44.24917	-0.78050	191.00000	10.00000	2
159.99899	44.29917	-0.78060	191.00000	10.00000	2
159.99699	44.34917	-0.78060	191.00000	10.00000	2
159.99899	44.39917	-0.78060	191.00000	10.00000	2
159.99699	44.44917	-0.78050	191.00000	10.00000	2
159.99500	44.49917	-0.78050	191.00000	10.00000	2
159.99600	44.54917	-0.78050	191.00000	10.00000	2
159.99200	44.59917	-0.78040	191.00000	10.00000	2
159.99800	44.64917	-0.78040	191.00000	10.00000	2
160.00000	44.69917	-0.78040	191.00000	10.00000	2
159.99600	44.74917	-0.78020	191.00000	10.00000	2
159.99800	44.79917	-0.78030	191.00000	10.00000	2
160.00000	44.84917	-0.78040	191.00000	10.00000	2
159.99600	44.89917	-0.78050	191.00000	10.00000	2
160.00000	44.94917	-0.78060	191.00000	10.00000	2
160.00101	44.99917	-0.78060	191.00000	10.00000	2
160.00101	45.04917	-0.78070	191.00000	10.00000	2
159.99899	45.09917	-0.78050	191.00000	10.00000	2
159.99899	45.14917	-0.78050	191.00000	10.00000	2
159.99899	45.19917	-0.78030	191.00000	10.00000	2
159.99899	45.24917	-0.78030	191.00000	10.00000	2
160.00400	45.29917	-0.78020	191.00000	10.00000	2
160.00400	45.34917	-0.78030	191.00000	10.00000	2
160.00000	45.39917	-0.78030	191.00000	10.00000	2
160.00400	45.44917	-0.78020	191.00000	10.00000	2
160.00000	45.49917	-0.78010	191.00000	10.00000	2
160.00200	45.54917	-0.78000	191.00000	10.00000	2
160.00200	45.59917	-0.77990	191.00000	10.00000	2
160.00301	45.64917	-0.77990	191.00000	10.00000	2
160.00200	45.69917	-0.77980	191.00000	10.00000	2
159.99899	45.74917	-0.77990	191.00000	10.00000	2
160.00301	45.79917	-0.77980	191.00000	10.00000	2
160.00200	45.84917	-0.77970	191.00000	10.00000	2
160.00000	45.89917	-0.77990	191.00000	10.00000	2
160.00301	45.94917	-0.78010	191.00000	10.00000	2
160.00800	45.99917	-0.77840	191.00000	10.00000	2
160.00999	46.04917	-0.77340	191.00000	10.00000	2
160.00900	46.09917	-0.76950	191.00000	10.00000	2
160.01100	46.14917	-0.76710	191.00000	10.00000	2
160.01100	46.19917	-0.76610	191.00000	10.00000	2
160.00800	46.24917	-0.76580	191.00000	10.00000	2
[truncated: 38,719 more rows]
