# Supplementary material for: Physicochemical Properties, Equilibrium Adsorption Performance, Manufacturability, and Stability of TIFSIX-3-Ni for Direct Air Capture of CO2
Source: Energy Fuels. 2024 Jun 18;38(13):11947–65. doi: 10.1021/acs.energyfuels.4c01368 (PMC11228916; doi:10.1021/acs.energyfuels.4c01368)
Supplement: Supplementary file 2 — ef4c01368_si_002.zip [file ef4c01368_si_002.zip › tifsix si raw files/cycling data/long cycle pre-cycling.csv]

#EXPORTTYPE:	DATA ALL
#FILE:	tifsixbatch5_firstlongcycle_061023.ngb-dt9
#FORMAT:	NETZSCH5
#FTYPE:	ANSI
#IDENTITY:	tifsixbatch5
#DECIMAL:	POINT
#SEPARATOR:	COMMA
#MTYPE:	TG
#INSTRUMENT:	NETZSCH TG 209F1 Libra
#PROJECT:
#DATE/TIME:	06/10/2023 17:37:12 (UTC+1)
#CORR. FILE:	blank_tifsix_firstlongcycle_051023.ngb-bt9
#TEMPCAL:	TempCal_100723.ngb-tt9
#LABORATORY:	ACEX 519
#OPERATOR:	Amanda Gordon
#REMARK:
#SAMPLE:	tifsixbatch5
#SAMPLE MASS /mg:	27.12
#MATERIAL:	Empty crucible (Al2O3)
#TYPE OF CRUCIBLE:	Al2O3 (large)
#SAMPLE CRUCIBLE MASS /mg:	0
#REFERENCE CRUCIBLE MASS /mg:
#M.RANGE /mg:	2000
#CORR. CODE:	20
#RANGE:	30�C....160�C/-5.0....5.0K/min
#SEGMENT:	S1-7/7
#SEG. 1:	30�C/5.0(K/min)/160�C
#SEG. 2:	160�C/06:00/160�C
#SEG. 3:	160�C/5.0(K/min)/30�C
#SEG. 4:	30�C/02:00/30�C
#SEG. 5:	30�C/12:00/30�C
#SEG. 6:	30�C/5.0(K/min)/160�C
#SEG. 7:	160�C/06:00/160�C
##Temp./�C	Time/min	Time h	Mass loss/mg	Gas Flow(purge2)/(ml/min)	Gas Flow(protective)/(ml/min)	Segment
27.52	0	0	0.00E+00	191	10	1
27.526	0.01667	0.000277833	3.10E-03	191	10	1
27.525	0.03333	0.0005555	4.90E-03	191	10	1
27.519	0.05	0.000833333	4.40E-03	191	10	1
27.527	0.06667	0.001111167	5.50E-03	191	10	1
27.535	0.08333	0.001388833	7.30E-03	191	10	1
27.565	0.1	0.001666667	1.03E-02	191	10	1
27.614	0.11667	0.0019445	1.79E-02	191	10	1
27.696	0.13333	0.002222167	2.42E-02	191	10	1
27.789	0.15	0.0025	2.51E-02	191	10	1
27.892	0.16667	0.002777833	2.55E-02	191	10	1
27.992	0.18333	0.0030555	2.58E-02	191	10	1
28.093	0.2	0.003333333	2.60E-02	191	10	1
28.188	0.21667	0.003611167	2.68E-02	191	10	1
28.283	0.23333	0.003888833	2.75E-02	191	10	1
28.375	0.25	0.004166667	2.82E-02	191	10	1
28.468	0.26667	0.0044445	2.91E-02	191	10	1
28.56	0.28333	0.004722167	3.01E-02	191	10	1
28.659	0.3	0.005	3.12E-02	191	10	1
28.766	0.31667	0.005277833	3.26E-02	191	10	1
28.871	0.33333	0.0055555	3.39E-02	191	10	1
28.993	0.35	0.005833333	3.55E-02	191	10	1
29.11	0.36667	0.006111167	3.69E-02	191	10	1
29.232	0.38333	0.006388833	3.85E-02	191	10	1
29.353	0.4	0.006666667	3.99E-02	191	10	1
29.479	0.41667	0.0069445	4.15E-02	191	10	1
29.602	0.43333	0.007222167	4.33E-02	191	10	1
29.73	0.45	0.0075	4.46E-02	191	10	1
29.851	0.46667	0.007777833	4.56E-02	191	10	1
29.978	0.48333	0.0080555	4.72E-02	191	10	1
30.107	0.5	0.008333333	4.85E-02	191	10	1
30.235	0.51667	0.008611167	4.97E-02	191	10	1
30.371	0.53333	0.008888833	5.11E-02	191	10	1
30.501	0.55	0.009166667	5.23E-02	191	10	1
30.641	0.56667	0.0094445	5.37E-02	191	10	1
30.783	0.58333	0.009722167	5.49E-02	191	10	1
30.923	0.6	0.01	5.59E-02	191	10	1
31.059	0.61667	0.010277833	5.72E-02	191	10	1
31.205	0.63333	0.0105555	5.85E-02	191	10	1
31.346	0.65	0.010833333	5.99E-02	191	10	1
31.486	0.66667	0.011111167	6.11E-02	191	10	1
31.626	0.68333	0.011388833	6.23E-02	191	10	1
31.767	0.7	0.011666667	6.36E-02	191	10	1
31.913	0.71667	0.0119445	6.49E-02	191	10	1
32.054	0.73333	0.012222167	6.60E-02	191	10	1
32.192	0.75	0.0125	6.71E-02	191	10	1
32.336	0.76667	0.012777833	6.81E-02	191	10	1
32.483	0.78333	0.0130555	6.92E-02	191	10	1
32.626	0.8	0.013333333	7.05E-02	191	10	1
32.77	0.81667	0.013611167	7.17E-02	191	10	1
32.912	0.83333	0.013888833	7.28E-02	191	10	1
33.053	0.85	0.014166667	7.39E-02	191	10	1
33.192	0.86667	0.0144445	7.51E-02	191	10	1
33.337	0.88333	0.014722167	7.62E-02	191	10	1
33.477	0.9	0.015	7.71E-02	191	10	1
33.618	0.91667	0.015277833	7.81E-02	191	10	1
33.756	0.93333	0.0155555	7.92E-02	191	10	1
33.893	0.95	0.015833333	8.03E-02	191	10	1
34.03	0.96667	0.016111167	8.14E-02	191	10	1
34.169	0.98333	0.016388833	8.23E-02	191	10	1
34.304	1	0.016666667	8.33E-02	191	10	1
34.438	1.01667	0.0169445	8.43E-02	191	10	1
34.574	1.03333	0.017222167	8.55E-02	191	10	1
34.71	1.05	0.0175	8.67E-02	191	10	1
34.841	1.06667	0.017777833	8.83E-02	191	10	1
34.969	1.08333	0.0180555	9.02E-02	191	10	1
35.101	1.1	0.018333333	9.23E-02	191	10	1
35.228	1.11667	0.018611167	9.42E-02	191	10	1
35.354	1.13333	0.018888833	9.60E-02	191	10	1
35.477	1.15	0.019166667	9.80E-02	191	10	1
35.605	1.16667	0.0194445	9.97E-02	191	10	1
35.727	1.18333	0.019722167	0.1008	191	10	1
35.845	1.2	0.02	0.1014	191	10	1
35.969	1.21667	0.020277833	0.1012	191	10	1
36.086	1.23333	0.0205555	0.1012	191	10	1
36.204	1.25	0.020833333	0.1012	191	10	1
36.322	1.26667	0.021111167	0.1016	191	10	1
36.438	1.28333	0.021388833	0.102	191	10	1
36.553	1.3	0.021666667	0.1025	191	10	1
36.666	1.31667	0.0219445	0.1031	191	10	1
36.774	1.33333	0.022222167	0.1038	191	10	1
36.882	1.35	0.0225	0.1045	191	10	1
36.992	1.36667	0.022777833	0.1052	191	10	1
37.1	1.38333	0.0230555	0.1059	191	10	1
37.204	1.4	0.023333333	0.1065	191	10	1
37.307	1.41667	0.023611167	0.1071	191	10	1
37.411	1.43333	0.023888833	0.1077	191	10	1
37.511	1.45	0.024166667	0.1084	191	10	1
37.611	1.46667	0.0244445	0.1091	191	10	1
37.713	1.48333	0.024722167	0.1097	191	10	1
37.811	1.5	0.025	0.1106	191	10	1
37.905	1.51667	0.025277833	0.1112	191	10	1
37.994	1.53333	0.0255555	0.112	191	10	1
38.092	1.55	0.025833333	0.1124	191	10	1
38.186	1.56667	0.026111167	0.1131	191	10	1
38.282	1.58333	0.026388833	0.1136	191	10	1
38.371	1.6	0.026666667	0.1142	191	10	1
38.459	1.61667	0.0269445	0.1149	191	10	1
38.549	1.63333	0.027222167	0.1155	191	10	1
38.635	1.65	0.0275	0.1161	191	10	1
38.719	1.66667	0.027777833	0.1169	191	10	1
38.811	1.68333	0.0280555	0.1176	191	10	1
38.894	1.7	0.028333333	0.1184	191	10	1
38.978	1.71667	0.028611167	0.119	191	10	1
39.062	1.73333	0.028888833	0.1196	191	10	1
39.145	1.75	0.029166667	0.1204	191	10	1
39.226	1.76667	0.0294445	0.1208	191	10	1
39.306	1.78333	0.029722167	0.1217	191	10	1
39.388	1.8	0.03	0.1225	191	10	1
39.464	1.81667	0.030277833	0.1234	191	10	1
39.543	1.83333	0.0305555	0.1242	191	10	1
39.618	1.85	0.030833333	0.1251	191	10	1
39.694	1.86667	0.031111167	0.126	191	10	1
39.773	1.88333	0.031388833	0.1269	191	10	1
39.853	1.9	0.031666667	0.1277	191	10	1
39.928	1.91667	0.0319445	0.1285	191	10	1
40.002	1.93333	0.032222167	0.1293	191	10	1
40.079	1.95	0.0325	0.13	191	10	1
40.153	1.96667	0.032777833	0.1308	191	10	1
40.227	1.98333	0.0330555	0.1316	191	10	1
40.3	2	0.033333333	0.1324	191	10	1
40.372	2.01667	0.033611167	0.133	191	10	1
40.45	2.03333	0.033888833	0.1333	191	10	1
40.52	2.05	0.034166667	0.1339	191	10	1
40.595	2.06667	0.0344445	0.1346	191	10	1
40.664	2.08333	0.034722167	0.1351	191	10	1
40.737	2.1	0.035	0.1357	191	10	1
40.808	2.11667	0.035277833	0.1362	191	10	1
40.876	2.13333	0.0355555	0.1369	191	10	1
40.95	2.15	0.035833333	0.1374	191	10	1
41.021	2.16667	0.036111167	0.138	191	10	1
41.089	2.18333	0.036388833	0.1386	191	10	1
41.16	2.2	0.036666667	0.1391	191	10	1
41.234	2.21667	0.0369445	0.1397	191	10	1
41.305	2.23333	0.037222167	0.1403	191	10	1
41.374	2.25	0.0375	0.1411	191	10	1
41.445	2.26667	0.037777833	0.1416	191	10	1
41.517	2.28333	0.0380555	0.1423	191	10	1
41.591	2.3	0.038333333	0.1427	191	10	1
41.662	2.31667	0.038611167	0.1432	191	10	1
41.731	2.33333	0.038888833	0.1439	191	10	1
41.805	2.35	0.039166667	0.1444	191	10	1
41.88	2.36667	0.0394445	0.145	191	10	1
41.951	2.38333	0.039722167	0.1456	191	10	1
42.02	2.4	0.04	0.1462	191	10	1
42.092	2.41667	0.040277833	0.1469	191	10	1
42.16	2.43333	0.0405555	0.1478	191	10	1
42.235	2.45	0.040833333	0.1485	191	10	1
42.31	2.46667	0.041111167	0.1492	191	10	1
42.38	2.48333	0.041388833	0.1498	191	10	1
42.454	2.5	0.041666667	0.1505	191	10	1
42.529	2.51667	0.0419445	0.1507	191	10	1
42.598	2.53333	0.042222167	0.1504	191	10	1
42.672	2.55	0.0425	0.1504	191	10	1
42.747	2.56667	0.042777833	0.1501	191	10	1
42.822	2.58333	0.0430555	0.1501	191	10	1
42.898	2.6	0.043333333	0.1499	191	10	1
42.966	2.61667	0.043611167	0.1506	191	10	1
43.045	2.63333	0.043888833	0.1515	191	10	1
43.115	2.65	0.044166667	0.1529	191	10	1
43.191	2.66667	0.0444445	0.1546	191	10	1
43.268	2.68333	0.044722167	0.1563	191	10	1
43.344	2.7	0.045	0.1576	191	10	1
43.423	2.71667	0.045277833	0.1591	191	10	1
43.498	2.73333	0.0455555	0.1603	191	10	1
43.572	2.75	0.045833333	0.1613	191	10	1
43.655	2.76667	0.046111167	0.1619	191	10	1
43.729	2.78333	0.046388833	0.1624	191	10	1
43.808	2.8	0.046666667	0.1627	191	10	1
43.881	2.81667	0.0469445	0.163	191	10	1
43.96	2.83333	0.047222167	0.1634	191	10	1
44.04	2.85	0.0475	0.1636	191	10	1
44.121	2.86667	0.047777833	0.1639	191	10	1
44.199	2.88333	0.0480555	0.1642	191	10	1
44.28	2.9	0.048333333	0.1644	191	10	1
44.36	2.91667	0.048611167	0.1649	191	10	1
44.434	2.93333	0.048888833	0.1651	191	10	1
44.519	2.95	0.049166667	0.1655	191	10	1
44.598	2.96667	0.0494445	0.1658	191	10	1
44.678	2.98333	0.049722167	0.1663	191	10	1
44.758	3	0.05	0.1665	191	10	1
44.84	3.01667	0.050277833	0.1668	191	10	1
44.921	3.03333	0.0505555	0.1672	191	10	1
45.005	3.05	0.050833333	0.1676	191	10	1
45.089	3.06667	0.051111167	0.168	191	10	1
45.166	3.08333	0.051388833	0.1682	191	10	1
45.251	3.1	0.051666667	0.1685	191	10	1
45.333	3.11667	0.0519445	0.1689	191	10	1
45.416	3.13333	0.052222167	0.1692	191	10	1
45.5	3.15	0.0525	0.1696	191	10	1
45.584	3.16667	0.052777833	0.1699	191	10	1
45.668	3.18333	0.0530555	0.1702	191	10	1
45.752	3.2	0.053333333	0.1705	191	10	1
45.834	3.21667	0.053611167	0.1709	191	10	1
45.921	3.23333	0.053888833	0.1711	191	10	1
46.003	3.25	0.054166667	0.1716	191	10	1
46.088	3.26667	0.0544445	0.1718	191	10	1
46.173	3.28333	0.054722167	0.1722	191	10	1
46.256	3.3	0.055	0.1727	191	10	1
46.343	3.31667	0.055277833	0.1729	191	10	1
46.427	3.33333	0.0555555	0.1732	191	10	1
46.513	3.35	0.055833333	0.1736	191	10	1
46.599	3.36667	0.056111167	0.1739	191	10	1
46.682	3.38333	0.056388833	0.1742	191	10	1
46.767	3.4	0.056666667	0.1745	191	10	1
46.855	3.41667	0.0569445	0.1751	191	10	1
46.939	3.43333	0.057222167	0.1753	191	10	1
47.026	3.45	0.0575	0.1756	191	10	1
47.113	3.46667	0.057777833	0.176	191	10	1
47.199	3.48333	0.0580555	0.1764	191	10	1
47.285	3.5	0.058333333	0.1765	191	10	1
47.369	3.51667	0.058611167	0.1769	191	10	1
47.455	3.53333	0.058888833	0.1772	191	10	1
47.54	3.55	0.059166667	0.1775	191	10	1
47.626	3.56667	0.0594445	0.1778	191	10	1
47.714	3.58333	0.059722167	0.1779	191	10	1
47.801	3.6	0.06	0.1782	191	10	1
47.886	3.61667	0.060277833	0.1785	191	10	1
47.972	3.63333	0.0605555	0.1788	191	10	1
48.056	3.65	0.060833333	0.179	191	10	1
48.146	3.66667	0.061111167	0.1795	191	10	1
48.23	3.68333	0.061388833	0.1798	191	10	1
48.314	3.7	0.061666667	0.18	191	10	1
48.398	3.71667	0.0619445	0.1802	191	10	1
48.487	3.73333	0.062222167	0.1805	191	10	1
48.579	3.75	0.0625	0.1808	191	10	1
48.659	3.76667	0.062777833	0.1809	191	10	1
48.747	3.78333	0.0630555	0.1811	191	10	1
48.83	3.8	0.063333333	0.1812	191	10	1
48.915	3.81667	0.063611167	0.1815	191	10	1
49.004	3.83333	0.063888833	0.1815	191	10	1
49.088	3.85	0.064166667	0.1818	191	10	1
49.176	3.86667	0.0644445	0.1819	191	10	1
49.259	3.88333	0.064722167	0.1821	191	10	1
49.346	3.9	0.065	0.1821	191	10	1
49.43	3.91667	0.065277833	0.1824	191	10	1
49.515	3.93333	0.0655555	0.1825	191	10	1
49.6	3.95	0.065833333	0.1825	191	10	1
49.687	3.96667	0.066111167	0.1826	191	10	1
49.776	3.98333	0.066388833	0.1827	191	10	1
49.855	4	0.066666667	0.1827	191	10	1
49.944	4.01667	0.0669445	0.1827	191	10	1
50.033	4.03333	0.067222167	0.1829	191	10	1
50.116	4.05	0.0675	0.1829	191	10	1
50.202	4.06667	0.067777833	0.1829	191	10	1
50.285	4.08333	0.0680555	0.183	191	10	1
50.37	4.1	0.068333333	0.1831	191	10	1
50.456	4.11667	0.068611167	0.1833	191	10	1
50.541	4.13333	0.068888833	0.1834	191	10	1
50.62	4.15	0.069166667	0.1833	191	10	1
50.711	4.16667	0.0694445	0.1834	191	10	1
50.795	4.18333	0.069722167	0.1833	191	10	1
50.879	4.2	0.07	0.1835	191	10	1
50.965	4.21667	0.070277833	0.1836	191	10	1
51.051	4.23333	0.0705555	0.1835	191	10	1
51.131	4.25	0.070833333	0.1835	191	10	1
51.22	4.26667	0.071111167	0.1835	191	10	1
51.302	4.28333	0.071388833	0.1835	191	10	1
51.384	4.3	0.071666667	0.1836	191	10	1
51.472	4.31667	0.0719445	0.1836	191	10	1
51.555	4.33333	0.072222167	0.1838	191	10	1
51.638	4.35	0.0725	0.1838	191	10	1
51.724	4.36667	0.072777833	0.1837	191	10	1
51.809	4.38333	0.0730555	0.1837	191	10	1
51.894	4.4	0.073333333	0.1838	191	10	1
51.975	4.41667	0.073611167	0.1839	191	10	1
52.061	4.43333	0.073888833	0.1837	191	10	1
52.146	4.45	0.074166667	0.1838	191	10	1
52.228	4.46667	0.0744445	0.1838	191	10	1
52.312	4.48333	0.074722167	0.1837	191	10	1
52.396	4.5	0.075	0.1837	191	10	1
52.476	4.51667	0.075277833	0.1837	191	10	1
52.563	4.53333	0.0755555	0.1835	191	10	1
52.644	4.55	0.075833333	0.1835	191	10	1
52.729	4.56667	0.076111167	0.1833	191	10	1
52.81	4.58333	0.076388833	0.1833	191	10	1
52.896	4.6	0.076666667	0.1829	191	10	1
52.979	4.61667	0.0769445	0.1829	191	10	1
53.062	4.63333	0.077222167	0.1827	191	10	1
53.147	4.65	0.0775	0.1827	191	10	1
53.231	4.66667	0.077777833	0.1825	191	10	1
53.312	4.68333	0.0780555	0.1822	191	10	1
53.396	4.7	0.078333333	0.1821	191	10	1
53.477	4.71667	0.078611167	0.1819	191	10	1
53.566	4.73333	0.078888833	0.1817	191	10	1
53.647	4.75	0.079166667	0.1815	191	10	1
53.727	4.76667	0.0794445	0.1812	191	10	1
53.812	4.78333	0.079722167	0.1812	191	10	1
53.894	4.8	0.08	0.1812	191	10	1
53.978	4.81667	0.080277833	0.181	191	10	1
54.06	4.83333	0.0805555	0.1806	191	10	1
54.146	4.85	0.080833333	0.1805	191	10	1
54.229	4.86667	0.081111167	0.1802	191	10	1
54.309	4.88333	0.081388833	0.1802	191	10	1
54.391	4.9	0.081666667	0.18	191	10	1
54.472	4.91667	0.0819445	0.1798	191	10	1
54.557	4.93333	0.082222167	0.1795	191	10	1
54.64	4.95	0.0825	0.1793	191	10	1
54.726	4.96667	0.082777833	0.179	191	10	1
54.803	4.98333	0.0830555	0.1788	191	10	1
54.892	5	0.083333333	0.1785	191	10	1
54.972	5.01667	0.083611167	0.1784	191	10	1
55.055	5.03333	0.083888833	0.178	191	10	1
55.139	5.05	0.084166667	0.1777	191	10	1
55.219	5.06667	0.0844445	0.1774	191	10	1
55.306	5.08333	0.084722167	0.177	191	10	1
55.388	5.1	0.085	0.1768	191	10	1
55.47	5.11667	0.085277833	0.1765	191	10	1
55.551	5.13333	0.0855555	0.1761	191	10	1
55.633	5.15	0.085833333	0.1757	191	10	1
55.717	5.16667	0.086111167	0.1756	191	10	1
55.795	5.18333	0.086388833	0.1752	191	10	1
55.883	5.2	0.086666667	0.1749	191	10	1
55.965	5.21667	0.0869445	0.1745	191	10	1
56.049	5.23333	0.087222167	0.1742	191	10	1
56.132	5.25	0.0875	0.1739	191	10	1
56.216	5.26667	0.087777833	0.1738	191	10	1
56.297	5.28333	0.0880555	0.1734	191	10	1
56.379	5.3	0.088333333	0.1731	191	10	1
56.462	5.31667	0.088611167	0.1729	191	10	1
56.547	5.33333	0.088888833	0.1726	191	10	1
56.628	5.35	0.089166667	0.1721	191	10	1
56.711	5.36667	0.0894445	0.1716	191	10	1
56.796	5.38333	0.089722167	0.1713	191	10	1
56.882	5.4	0.09	0.1708	191	10	1
56.962	5.41667	0.090277833	0.1701	191	10	1
57.04	5.43333	0.0905555	0.1695	191	10	1
57.122	5.45	0.090833333	0.1688	191	10	1
57.208	5.46667	0.091111167	0.1681	191	10	1
57.287	5.48333	0.091388833	0.1674	191	10	1
57.371	5.5	0.091666667	0.1667	191	10	1
57.456	5.51667	0.0919445	0.1661	191	10	1
57.541	5.53333	0.092222167	0.1655	191	10	1
57.621	5.55	0.0925	0.1648	191	10	1
57.705	5.56667	0.092777833	0.1643	191	10	1
57.788	5.58333	0.0930555	0.1637	191	10	1
57.87	5.6	0.093333333	0.1632	191	10	1
57.952	5.61667	0.093611167	0.1628	191	10	1
58.039	5.63333	0.093888833	0.1625	191	10	1
58.124	5.65	0.094166667	0.1619	191	10	1
58.205	5.66667	0.0944445	0.1615	191	10	1
58.283	5.68333	0.094722167	0.1612	191	10	1
58.366	5.7	0.095	0.1608	191	10	1
58.453	5.71667	0.095277833	0.1604	191	10	1
58.538	5.73333	0.0955555	0.16	191	10	1
58.62	5.75	0.095833333	0.1596	191	10	1
58.704	5.76667	0.096111167	0.159	191	10	1
58.784	5.78333	0.096388833	0.1583	191	10	1
58.871	5.8	0.096666667	0.1578	191	10	1
58.954	5.81667	0.0969445	0.1572	191	10	1
59.039	5.83333	0.097222167	0.1566	191	10	1
59.125	5.85	0.0975	0.156	191	10	1
59.204	5.86667	0.097777833	0.1552	191	10	1
59.287	5.88333	0.0980555	0.1544	191	10	1
59.37	5.9	0.098333333	0.1537	191	10	1
59.454	5.91667	0.098611167	0.1531	191	10	1
59.539	5.93333	0.098888833	0.1525	191	10	1
59.616	5.95	0.099166667	0.1519	191	10	1
59.705	5.96667	0.0994445	0.1512	191	10	1
59.789	5.98333	0.099722167	0.1505	191	10	1
59.872	6	0.1	0.1499	191	10	1
59.957	6.01667	0.100277833	0.1491	191	10	1
60.04	6.03333	0.1005555	0.1482	191	10	1
60.118	6.05	0.100833333	0.1476	191	10	1
60.201	6.06667	0.101111167	0.147	191	10	1
60.289	6.08333	0.101388833	0.1464	191	10	1
60.372	6.1	0.101666667	0.1459	191	10	1
60.455	6.11667	0.1019445	0.1452	191	10	1
60.534	6.13333	0.102222167	0.1445	191	10	1
60.623	6.15	0.1025	0.1439	191	10	1
60.707	6.16667	0.102777833	0.1431	191	10	1
60.793	6.18333	0.1030555	0.1425	191	10	1
60.876	6.2	0.103333333	0.1419	191	10	1
60.957	6.21667	0.103611167	0.1412	191	10	1
61.041	6.23333	0.103888833	0.1407	191	10	1
61.124	6.25	0.104166667	0.14	191	10	1
61.208	6.26667	0.1044445	0.1395	191	10	1
61.292	6.28333	0.104722167	0.1387	191	10	1
61.376	6.3	0.105	0.1382	191	10	1
61.459	6.31667	0.105277833	0.1377	191	10	1
61.541	6.33333	0.1055555	0.1371	191	10	1
61.625	6.35	0.105833333	0.1362	191	10	1
61.708	6.36667	0.106111167	0.1356	191	10	1
61.792	6.38333	0.106388833	0.135	191	10	1
61.873	6.4	0.106666667	0.1351	191	10	1
61.959	6.41667	0.1069445	0.1357	191	10	1
62.041	6.43333	0.107222167	0.1363	191	10	1
62.122	6.45	0.1075	0.1366	191	10	1
62.206	6.46667	0.107777833	0.1366	191	10	1
62.294	6.48333	0.1080555	0.1366	191	10	1
62.376	6.5	0.108333333	0.1364	191	10	1
62.459	6.51667	0.108611167	0.136	191	10	1
62.543	6.53333	0.108888833	0.1357	191	10	1
62.624	6.55	0.109166667	0.135	191	10	1
62.71	6.56667	0.1094445	0.1345	191	10	1
62.788	6.58333	0.109722167	0.1338	191	10	1
62.874	6.6	0.11	0.133	191	10	1
62.961	6.61667	0.110277833	0.1321	191	10	1
63.044	6.63333	0.1105555	0.1315	191	10	1
63.124	6.65	0.110833333	0.1306	191	10	1
63.212	6.66667	0.111111167	0.1298	191	10	1
63.296	6.68333	0.111388833	0.1289	191	10	1
63.379	6.7	0.111666667	0.1279	191	10	1
63.461	6.71667	0.1119445	0.127	191	10	1
63.545	6.73333	0.112222167	0.1262	191	10	1
63.625	6.75	0.1125	0.1255	191	10	1
63.71	6.76667	0.112777833	0.1248	191	10	1
63.797	6.78333	0.1130555	0.1237	191	10	1
63.878	6.8	0.113333333	0.1228	191	10	1
63.963	6.81667	0.113611167	0.1219	191	10	1
64.043	6.83333	0.113888833	0.1209	191	10	1
64.126	6.85	0.114166667	0.1199	191	10	1
64.214	6.86667	0.1144445	0.1187	191	10	1
64.295	6.88333	0.114722167	0.1178	191	10	1
64.382	6.9	0.115	0.117	191	10	1
64.465	6.91667	0.115277833	0.116	191	10	1
64.547	6.93333	0.1155555	0.1151	191	10	1
64.634	6.95	0.115833333	0.1141	191	10	1
64.716	6.96667	0.116111167	0.1132	191	10	1
64.8	6.98333	0.116388833	0.1121	191	10	1
64.884	7	0.116666667	0.1111	191	10	1
64.968	7.01667	0.1169445	0.1102	191	10	1
65.048	7.03333	0.117222167	0.1089	191	10	1
65.134	7.05	0.1175	0.108	191	10	1
65.219	7.06667	0.117777833	0.1069	191	10	1
65.304	7.08333	0.1180555	0.106	191	10	1
65.383	7.1	0.118333333	0.105	191	10	1
65.467	7.11667	0.118611167	0.104	191	10	1
65.551	7.13333	0.118888833	0.1029	191	10	1
65.634	7.15	0.119166667	0.102	191	10	1
65.72	7.16667	0.1194445	0.101	191	10	1
65.802	7.18333	0.119722167	0.1003	191	10	1
65.886	7.2	0.12	9.93E-02	191	10	1
65.969	7.21667	0.120277833	9.83E-02	191	10	1
66.052	7.23333	0.1205555	9.74E-02	191	10	1
66.133	7.25	0.120833333	9.63E-02	191	10	1
66.22	7.26667	0.121111167	9.52E-02	191	10	1
66.303	7.28333	0.121388833	9.43E-02	191	10	1
66.387	7.3	0.121666667	9.33E-02	191	10	1
66.469	7.31667	0.1219445	9.21E-02	191	10	1
66.554	7.33333	0.122222167	9.10E-02	191	10	1
66.633	7.35	0.1225	8.98E-02	191	10	1
66.716	7.36667	0.122777833	8.88E-02	191	10	1
66.804	7.38333	0.1230555	8.76E-02	191	10	1
66.886	7.4	0.123333333	8.66E-02	191	10	1
66.97	7.41667	0.123611167	8.55E-02	191	10	1
67.058	7.43333	0.123888833	8.44E-02	191	10	1
67.142	7.45	0.124166667	8.34E-02	191	10	1
67.223	7.46667	0.1244445	8.29E-02	191	10	1
67.306	7.48333	0.124722167	8.21E-02	191	10	1
67.386	7.5	0.125	8.14E-02	191	10	1
67.473	7.51667	0.125277833	8.02E-02	191	10	1
67.554	7.53333	0.1255555	7.88E-02	191	10	1
67.633	7.55	0.125833333	7.72E-02	191	10	1
67.721	7.56667	0.126111167	7.60E-02	191	10	1
67.803	7.58333	0.126388833	7.47E-02	191	10	1
67.885	7.6	0.126666667	7.31E-02	191	10	1
67.967	7.61667	0.1269445	7.17E-02	191	10	1
68.054	7.63333	0.127222167	7.05E-02	191	10	1
68.138	7.65	0.1275	6.93E-02	191	10	1
68.222	7.66667	0.127777833	6.80E-02	191	10	1
68.303	7.68333	0.1280555	6.68E-02	191	10	1
68.386	7.7	0.128333333	6.54E-02	191	10	1
68.471	7.71667	0.128611167	6.39E-02	191	10	1
68.557	7.73333	0.128888833	6.25E-02	191	10	1
68.637	7.75	0.129166667	6.12E-02	191	10	1
68.717	7.76667	0.1294445	6.02E-02	191	10	1
68.804	7.78333	0.129722167	5.88E-02	191	10	1
68.886	7.8	0.13	5.76E-02	191	10	1
68.972	7.81667	0.130277833	5.69E-02	191	10	1
69.05	7.83333	0.1305555	5.69E-02	191	10	1
69.138	7.85	0.130833333	5.70E-02	191	10	1
69.219	7.86667	0.131111167	5.60E-02	191	10	1
69.302	7.88333	0.131388833	5.44E-02	191	10	1
69.386	7.9	0.131666667	5.22E-02	191	10	1
69.471	7.91667	0.1319445	5.03E-02	191	10	1
69.549	7.93333	0.132222167	4.84E-02	191	10	1
69.636	7.95	0.1325	4.66E-02	191	10	1
69.721	7.96667	0.132777833	4.48E-02	191	10	1
69.805	7.98333	0.1330555	4.31E-02	191	10	1
69.888	8	0.133333333	4.17E-02	191	10	1
69.971	8.01667	0.133611167	4.03E-02	191	10	1
70.051	8.03333	0.133888833	3.88E-02	191	10	1
70.135	8.05	0.134166667	3.73E-02	191	10	1
70.223	8.06667	0.1344445	3.58E-02	191	10	1
70.302	8.08333	0.134722167	3.45E-02	191	10	1
70.389	8.1	0.135	3.30E-02	191	10	1
70.468	8.11667	0.135277833	3.17E-02	191	10	1
70.555	8.13333	0.1355555	3.05E-02	191	10	1
70.64	8.15	0.135833333	2.90E-02	191	10	1
70.723	8.16667	0.136111167	2.76E-02	191	10	1
70.806	8.18333	0.136388833	2.64E-02	191	10	1
70.888	8.2	0.136666667	2.49E-02	191	10	1
70.974	8.21667	0.1369445	2.36E-02	191	10	1
71.057	8.23333	0.137222167	2.22E-02	191	10	1
71.141	8.25	0.1375	2.09E-02	191	10	1
71.225	8.26667	0.137777833	1.95E-02	191	10	1
71.307	8.28333	0.1380555	1.81E-02	191	10	1
71.391	8.3	0.138333333	1.69E-02	191	10	1
71.468	8.31667	0.138611167	1.55E-02	191	10	1
71.554	8.33333	0.138888833	1.42E-02	191	10	1
71.639	8.35	0.139166667	1.25E-02	191	10	1
71.725	8.36667	0.1394445	1.12E-02	191	10	1
71.808	8.38333	0.139722167	9.90E-03	191	10	1
71.889	8.4	0.14	8.50E-03	191	10	1
71.968	8.41667	0.140277833	7.20E-03	191	10	1
72.056	8.43333	0.1405555	6.00E-03	191	10	1
72.136	8.45	0.140833333	4.60E-03	191	10	1
72.219	8.46667	0.141111167	3.30E-03	191	10	1
72.308	8.48333	0.141388833	1.90E-03	191	10	1
72.389	8.5	0.141666667	5.00E-04	191	10	1
72.476	8.51667	0.1419445	-1.00E-03	191	10	1
72.556	8.53333	0.142222167	-2.30E-03	191	10	1
72.64	8.55	0.1425	-3.70E-03	191	10	1
72.722	8.56667	0.142777833	-5.40E-03	191	10	1
72.805	8.58333	0.1430555	-6.90E-03	191	10	1
72.886	8.6	0.143333333	-8.40E-03	191	10	1
72.974	8.61667	0.143611167	-9.90E-03	191	10	1
73.056	8.63333	0.143888833	-1.15E-02	191	10	1
73.14	8.65	0.144166667	-1.28E-02	191	10	1
73.226	8.66667	0.1444445	-1.42E-02	191	10	1
73.306	8.68333	0.144722167	-1.58E-02	191	10	1
73.39	8.7	0.145	-1.74E-02	191	10	1
73.475	8.71667	0.145277833	-1.87E-02	191	10	1
73.558	8.73333	0.1455555	-2.02E-02	191	10	1
73.642	8.75	0.145833333	-2.17E-02	191	10	1
73.726	8.76667	0.146111167	-2.33E-02	191	10	1
73.809	8.78333	0.146388833	-2.49E-02	191	10	1
73.888	8.8	0.146666667	-2.62E-02	191	10	1
73.972	8.81667	0.1469445	-2.77E-02	191	10	1
74.053	8.83333	0.147222167	-2.93E-02	191	10	1
74.142	8.85	0.1475	-3.09E-02	191	10	1
74.226	8.86667	0.147777833	-3.24E-02	191	10	1
74.308	8.88333	0.1480555	-3.40E-02	191	10	1
74.392	8.9	0.148333333	-3.57E-02	191	10	1
74.474	8.91667	0.148611167	-3.71E-02	191	10	1
74.556	8.93333	0.148888833	-3.87E-02	191	10	1
74.644	8.95	0.149166667	-4.05E-02	191	10	1
74.725	8.96667	0.1494445	-4.21E-02	191	10	1
74.808	8.98333	0.149722167	-4.39E-02	191	10	1
74.892	9	0.15	-4.58E-02	191	10	1
74.978	9.01667	0.150277833	-4.70E-02	191	10	1
75.053	9.03333	0.1505555	-4.89E-02	191	10	1
75.143	9.05	0.150833333	-5.03E-02	191	10	1
75.22	9.06667	0.151111167	-5.19E-02	191	10	1
75.307	9.08333	0.151388833	-5.36E-02	191	10	1
75.391	9.1	0.151666667	-5.53E-02	191	10	1
75.474	9.11667	0.1519445	-5.68E-02	191	10	1
75.558	9.13333	0.152222167	-5.83E-02	191	10	1
75.639	9.15	0.1525	-5.99E-02	191	10	1
75.725	9.16667	0.152777833	-6.12E-02	191	10	1
75.808	9.18333	0.1530555	-6.30E-02	191	10	1
75.892	9.2	0.153333333	-6.45E-02	191	10	1
75.976	9.21667	0.153611167	-6.61E-02	191	10	1
76.054	9.23333	0.153888833	-6.78E-02	191	10	1
76.141	9.25	0.154166667	-6.94E-02	191	10	1
76.226	9.26667	0.1544445	-7.10E-02	191	10	1
76.307	9.28333	0.154722167	-7.26E-02	191	10	1
76.39	9.3	0.155	-7.42E-02	191	10	1
76.469	9.31667	0.155277833	-7.60E-02	191	10	1
76.559	9.33333	0.1555555	-7.79E-02	191	10	1
76.642	9.35	0.155833333	-7.96E-02	191	10	1
76.726	9.36667	0.156111167	-8.15E-02	191	10	1
76.809	9.38333	0.156388833	-8.33E-02	191	10	1
76.892	9.4	0.156666667	-8.48E-02	191	10	1
76.972	9.41667	0.1569445	-8.67E-02	191	10	1
77.059	9.43333	0.157222167	-8.85E-02	191	10	1
77.138	9.45	0.1575	-9.02E-02	191	10	1
77.224	9.46667	0.157777833	-9.19E-02	191	10	1
77.306	9.48333	0.1580555	-9.37E-02	191	10	1
77.39	9.5	0.158333333	-9.54E-02	191	10	1
77.474	9.51667	0.158611167	-9.71E-02	191	10	1
77.553	9.53333	0.158888833	-9.87E-02	191	10	1
77.639	9.55	0.159166667	-0.1004	191	10	1
77.72	9.56667	0.1594445	-0.1022	191	10	1
77.808	9.58333	0.159722167	-0.1037	191	10	1
77.89	9.6	0.16	-0.1056	191	10	1
77.97	9.61667	0.160277833	-0.1074	191	10	1
78.056	9.63333	0.1605555	-0.1091	191	10	1
78.141	9.65	0.160833333	-0.1113	191	10	1
78.222	9.66667	0.161111167	-0.1125	191	10	1
78.307	9.68333	0.161388833	-0.1147	191	10	1
78.392	9.7	0.161666667	-0.1163	191	10	1
78.472	9.71667	0.1619445	-0.1182	191	10	1
78.556	9.73333	0.162222167	-0.12	191	10	1
78.639	9.75	0.1625	-0.1218	191	10	1
78.72	9.76667	0.162777833	-0.1234	191	10	1
78.808	9.78333	0.1630555	-0.1251	191	10	1
78.885	9.8	0.163333333	-0.1269	191	10	1
78.974	9.81667	0.163611167	-0.1286	191	10	1
79.058	9.83333	0.163888833	-0.1306	191	10	1
79.142	9.85	0.164166667	-0.1324	191	10	1
79.224	9.86667	0.1644445	-0.1341	191	10	1
79.308	9.88333	0.164722167	-0.136	191	10	1
79.392	9.9	0.165	-0.1379	191	10	1
79.472	9.91667	0.165277833	-0.1396	191	10	1
79.563	9.93333	0.1655555	-0.1416	191	10	1
79.639	9.95	0.165833333	-0.1434	191	10	1
79.727	9.96667	0.166111167	-0.1451	191	10	1
79.809	9.98333	0.166388833	-0.147	191	10	1
79.894	10	0.166666667	-0.1489	191	10	1
79.975	10.01667	0.1669445	-0.1506	191	10	1
80.059	10.03333	0.167222167	-0.1525	191	10	1
80.142	10.05	0.1675	-0.1543	191	10	1
80.227	10.06667	0.167777833	-0.156	191	10	1
80.308	10.08333	0.1680555	-0.1577	191	10	1
80.393	10.1	0.168333333	-0.1595	191	10	1
80.476	10.11667	0.168611167	-0.1614	191	10	1
80.56	10.13333	0.168888833	-0.1631	191	10	1
80.643	10.15	0.169166667	-0.165	191	10	1
80.727	10.16667	0.1694445	-0.1668	191	10	1
80.806	10.18333	0.169722167	-0.1687	191	10	1
80.887	10.2	0.17	-0.1707	191	10	1
80.972	10.21667	0.170277833	-0.1725	191	10	1
81.058	10.23333	0.1705555	-0.1744	191	10	1
81.141	10.25	0.170833333	-0.1763	191	10	1
81.222	10.26667	0.171111167	-0.1782	191	10	1
81.307	10.28333	0.171388833	-0.18	191	10	1
81.387	10.3	0.171666667	-0.1821	191	10	1
81.474	10.31667	0.1719445	-0.1845	191	10	1
81.555	10.33333	0.172222167	-0.1866	191	10	1
81.636	10.35	0.1725	-0.1885	191	10	1
81.724	10.36667	0.172777833	-0.1905	191	10	1
81.807	10.38333	0.1730555	-0.1923	191	10	1
81.893	10.4	0.173333333	-0.194	191	10	1
81.975	10.41667	0.173611167	-0.196	191	10	1
82.057	10.43333	0.173888833	-0.198	191	10	1
82.143	10.45	0.174166667	-0.2	191	10	1
82.222	10.46667	0.1744445	-0.202	191	10	1
82.309	10.48333	0.174722167	-0.2039	191	10	1
82.392	10.5	0.175	-0.2059	191	10	1
82.475	10.51667	0.175277833	-0.2077	191	10	1
82.558	10.53333	0.1755555	-0.2097	191	10	1
82.642	10.55	0.175833333	-0.2119	191	10	1
82.726	10.56667	0.176111167	-0.2139	191	10	1
82.807	10.58333	0.176388833	-0.2159	191	10	1
82.893	10.6	0.176666667	-0.2177	191	10	1
82.977	10.61667	0.1769445	-0.2197	191	10	1
83.057	10.63333	0.177222167	-0.222	191	10	1
83.144	10.65	0.1775	-0.224	191	10	1
83.227	10.66667	0.177777833	-0.2261	191	10	1
83.311	10.68333	0.1780555	-0.2282	191	10	1
83.39	10.7	0.178333333	-0.2302	191	10	1
83.479	10.71667	0.178611167	-0.2321	191	10	1
83.56	10.73333	0.178888833	-0.2342	191	10	1
83.642	10.75	0.179166667	-0.2364	191	10	1
83.723	10.76667	0.1794445	-0.2384	191	10	1
83.81	10.78333	0.179722167	-0.2404	191	10	1
83.893	10.8	0.18	-0.2425	191	10	1
83.974	10.81667	0.180277833	-0.2445	191	10	1
84.058	10.83333	0.1805555	-0.2465	191	10	1
84.145	10.85	0.180833333	-0.2485	191	10	1
84.229	10.86667	0.181111167	-0.2505	191	10	1
84.311	10.88333	0.181388833	-0.2524	191	10	1
84.394	10.9	0.181666667	-0.2544	191	10	1
84.482	10.91667	0.1819445	-0.2563	191	10	1
84.564	10.93333	0.182222167	-0.2584	191	10	1
84.645	10.95	0.1825	-0.2603	191	10	1
84.728	10.96667	0.182777833	-0.2623	191	10	1
84.814	10.98333	0.1830555	-0.2642	191	10	1
84.896	11	0.183333333	-0.2663	191	10	1
84.975	11.01667	0.183611167	-0.269	191	10	1
85.061	11.03333	0.183888833	-0.271	191	10	1
85.143	11.05	0.184166667	-0.273	191	10	1
85.228	11.06667	0.1844445	-0.275	191	10	1
85.309	11.08333	0.184722167	-0.277	191	10	1
85.393	11.1	0.185	-0.2788	191	10	1
85.48	11.11667	0.185277833	-0.2809	191	10	1
85.563	11.13333	0.1855555	-0.2831	191	10	1
85.643	11.15	0.185833333	-0.2853	191	10	1
85.731	11.16667	0.186111167	-0.2874	191	10	1
85.813	11.18333	0.186388833	-0.2895	191	10	1
85.898	11.2	0.186666667	-0.2917	191	10	1
85.979	11.21667	0.1869445	-0.2936	191	10	1
86.063	11.23333	0.187222167	-0.2957	191	10	1
86.147	11.25	0.1875	-0.2977	191	10	1
86.226	11.26667	0.187777833	-0.2999	191	10	1
86.314	11.28333	0.1880555	-0.3019	191	10	1
86.396	11.3	0.188333333	-0.304	191	10	1
86.481	11.31667	0.188611167	-0.306	191	10	1
86.561	11.33333	0.188888833	-0.3083	191	10	1
86.645	11.35	0.189166667	-0.3103	191	10	1
86.73	11.36667	0.1894445	-0.3126	191	10	1
86.811	11.38333	0.189722167	-0.3148	191	10	1
86.897	11.4	0.19	-0.317	191	10	1
86.979	11.41667	0.190277833	-0.319	191	10	1
87.063	11.43333	0.1905555	-0.3212	191	10	1
87.145	11.45	0.190833333	-0.3234	191	10	1
87.227	11.46667	0.191111167	-0.3256	191	10	1
87.31	11.48333	0.191388833	-0.3277	191	10	1
87.397	11.5	0.191666667	-0.3299	191	10	1
87.474	11.51667	0.1919445	-0.3318	191	10	1
87.563	11.53333	0.192222167	-0.3342	191	10	1
87.645	11.55	0.1925	-0.3364	191	10	1
87.731	11.56667	0.192777833	-0.3386	191	10	1
87.813	11.58333	0.1930555	-0.3408	191	10	1
87.896	11.6	0.193333333	-0.3428	191	10	1
87.976	11.61667	0.193611167	-0.345	191	10	1
88.062	11.63333	0.193888833	-0.3471	191	10	1
88.149	11.65	0.194166667	-0.3498	191	10	1
88.226	11.66667	0.1944445	-0.3521	191	10	1
88.313	11.68333	0.194722167	-0.3543	191	10	1
88.395	11.7	0.195	-0.3563	191	10	1
88.478	11.71667	0.195277833	-0.3585	191	10	1
88.561	11.73333	0.1955555	-0.3605	191	10	1
88.646	11.75	0.195833333	-0.3627	191	10	1
88.729	11.76667	0.196111167	-0.3649	191	10	1
88.815	11.78333	0.196388833	-0.3671	191	10	1
88.899	11.8	0.196666667	-0.3694	191	10	1
88.98	11.81667	0.1969445	-0.3714	191	10	1
89.062	11.83333	0.197222167	-0.3733	191	10	1
89.147	11.85	0.1975	-0.3756	191	10	1
89.226	11.86667	0.197777833	-0.378	191	10	1
89.311	11.88333	0.1980555	-0.3811	191	10	1
89.393	11.9	0.198333333	-0.3842	191	10	1
89.478	11.91667	0.198611167	-0.3874	191	10	1
89.56	11.93333	0.198888833	-0.3902	191	10	1
89.646	11.95	0.199166667	-0.3929	191	10	1
89.731	11.96667	0.1994445	-0.3955	191	10	1
89.813	11.98333	0.199722167	-0.3978	191	10	1
89.895	12	0.2	-0.4	191	10	1
89.981	12.01667	0.200277833	-0.402	191	10	1
90.062	12.03333	0.2005555	-0.404	191	10	1
90.148	12.05	0.200833333	-0.4061	191	10	1
90.229	12.06667	0.201111167	-0.4082	191	10	1
90.312	12.08333	0.201388833	-0.4101	191	10	1
90.395	12.1	0.201666667	-0.4121	191	10	1
90.476	12.11667	0.2019445	-0.414	191	10	1
90.56	12.13333	0.202222167	-0.4159	191	10	1
90.646	12.15	0.2025	-0.4179	191	10	1
90.731	12.16667	0.202777833	-0.4198	191	10	1
90.815	12.18333	0.2030555	-0.4218	191	10	1
90.898	12.2	0.203333333	-0.4236	191	10	1
90.982	12.21667	0.203611167	-0.4258	191	10	1
91.062	12.23333	0.203888833	-0.4276	191	10	1
91.146	12.25	0.204166667	-0.4298	191	10	1
91.23	12.26667	0.2044445	-0.4314	191	10	1
91.315	12.28333	0.204722167	-0.4333	191	10	1
91.396	12.3	0.205	-0.4345	191	10	1
91.482	12.31667	0.205277833	-0.4356	191	10	1
91.568	12.33333	0.2055555	-0.4369	191	10	1
91.65	12.35	0.205833333	-0.4381	191	10	1
91.734	12.36667	0.206111167	-0.4397	191	10	1
91.815	12.38333	0.206388833	-0.4418	191	10	1
91.901	12.4	0.206666667	-0.4437	191	10	1
91.983	12.41667	0.2069445	-0.4461	191	10	1
92.062	12.43333	0.207222167	-0.4485	191	10	1
92.152	12.45	0.2075	-0.4508	191	10	1
92.235	12.46667	0.207777833	-0.4533	191	10	1
92.32	12.48333	0.2080555	-0.456	191	10	1
92.398	12.5	0.208333333	-0.4585	191	10	1
92.484	12.51667	0.208611167	-0.4611	191	10	1
92.57	12.53333	0.208888833	-0.4638	191	10	1
92.65	12.55	0.209166667	-0.4664	191	10	1
92.734	12.56667	0.2094445	-0.469	191	10	1
92.817	12.58333	0.209722167	-0.4717	191	10	1
92.904	12.6	0.21	-0.4744	191	10	1
92.988	12.61667	0.210277833	-0.477	191	10	1
93.07	12.63333	0.2105555	-0.4795	191	10	1
93.156	12.65	0.210833333	-0.482	191	10	1
93.237	12.66667	0.211111167	-0.4845	191	10	1
93.323	12.68333	0.211388833	-0.4867	191	10	1
93.405	12.7	0.211666667	-0.4892	191	10	1
93.491	12.71667	0.2119445	-0.4917	191	10	1
93.573	12.73333	0.212222167	-0.4939	191	10	1
93.656	12.75	0.2125	-0.4963	191	10	1
93.741	12.76667	0.212777833	-0.4986	191	10	1
93.82	12.78333	0.2130555	-0.501	191	10	1
93.906	12.8	0.213333333	-0.5034	191	10	1
93.989	12.81667	0.213611167	-0.5058	191	10	1
94.07	12.83333	0.213888833	-0.508	191	10	1
94.157	12.85	0.214166667	-0.5103	191	10	1
94.241	12.86667	0.2144445	-0.5126	191	10	1
94.323	12.88333	0.214722167	-0.515	191	10	1
94.408	12.9	0.215	-0.5174	191	10	1
94.491	12.91667	0.215277833	-0.5198	191	10	1
94.573	12.93333	0.2155555	-0.5226	191	10	1
94.659	12.95	0.215833333	-0.525	191	10	1
94.739	12.96667	0.216111167	-0.5274	191	10	1
94.826	12.98333	0.216388833	-0.5298	191	10	1
94.91	13	0.216666667	-0.532	191	10	1
94.992	13.01667	0.2169445	-0.5344	191	10	1
95.077	13.03333	0.217222167	-0.5366	191	10	1
95.158	13.05	0.2175	-0.539	191	10	1
95.242	13.06667	0.217777833	-0.5413	191	10	1
95.325	13.08333	0.2180555	-0.5437	191	10	1
95.408	13.1	0.218333333	-0.546	191	10	1
95.492	13.11667	0.218611167	-0.5485	191	10	1
95.575	13.13333	0.218888833	-0.5507	191	10	1
95.658	13.15	0.219166667	-0.5531	191	10	1
95.742	13.16667	0.2194445	-0.5555	191	10	1
95.826	13.18333	0.219722167	-0.5579	191	10	1
95.908	13.2	0.22	-0.5604	191	10	1
95.991	13.21667	0.220277833	-0.5629	191	10	1
96.071	13.23333	0.2205555	-0.5651	191	10	1
96.158	13.25	0.220833333	-0.5675	191	10	1
96.241	13.26667	0.221111167	-0.5698	191	10	1
96.325	13.28333	0.221388833	-0.5723	191	10	1
96.407	13.3	0.221666667	-0.5745	191	10	1
96.491	13.31667	0.2219445	-0.5767	191	10	1
96.573	13.33333	0.222222167	-0.5791	191	10	1
96.653	13.35	0.2225	-0.5814	191	10	1
96.741	13.36667	0.222777833	-0.5838	191	10	1
96.825	13.38333	0.2230555	-0.5861	191	10	1
96.91	13.4	0.223333333	-0.5885	191	10	1
96.991	13.41667	0.223611167	-0.5909	191	10	1
97.076	13.43333	0.223888833	-0.5934	191	10	1
97.157	13.45	0.224166667	-0.5956	191	10	1
97.238	13.46667	0.2244445	-0.598	191	10	1
97.326	13.48333	0.224722167	-0.6005	191	10	1
97.407	13.5	0.225	-0.6029	191	10	1
97.489	13.51667	0.225277833	-0.6054	191	10	1
97.574	13.53333	0.2255555	-0.6079	191	10	1
97.656	13.55	0.225833333	-0.6101	191	10	1
97.742	13.56667	0.226111167	-0.6125	191	10	1
97.826	13.58333	0.226388833	-0.615	191	10	1
97.907	13.6	0.226666667	-0.6174	191	10	1
97.992	13.61667	0.2269445	-0.6202	191	10	1
98.076	13.63333	0.227222167	-0.6226	191	10	1
98.159	13.65	0.2275	-0.625	191	10	1
98.243	13.66667	0.227777833	-0.6273	191	10	1
98.326	13.68333	0.2280555	-0.6295	191	10	1
98.407	13.7	0.228333333	-0.632	191	10	1
98.489	13.71667	0.228611167	-0.6344	191	10	1
98.572	13.73333	0.228888833	-0.6369	191	10	1
98.655	13.75	0.229166667	-0.6393	191	10	1
98.74	13.76667	0.2294445	-0.6416	191	10	1
98.829	13.78333	0.229722167	-0.6438	191	10	1
98.91	13.8	0.23	-0.6462	191	10	1
98.993	13.81667	0.230277833	-0.6486	191	10	1
99.076	13.83333	0.2305555	-0.6511	191	10	1
99.16	13.85	0.230833333	-0.6534	191	10	1
99.242	13.86667	0.231111167	-0.6559	191	10	1
99.328	13.88333	0.231388833	-0.6581	191	10	1
99.413	13.9	0.231666667	-0.6606	191	10	1
99.496	13.91667	0.2319445	-0.663	191	10	1
99.576	13.93333	0.232222167	-0.6653	191	10	1
99.663	13.95	0.2325	-0.6678	191	10	1
99.742	13.96667	0.232777833	-0.6701	191	10	1
99.827	13.98333	0.2330555	-0.6724	191	10	1
99.912	14	0.233333333	-0.6749	191	10	1
99.994	14.01667	0.233611167	-0.6774	191	10	1
100.079	14.03333	0.233888833	-0.6797	191	10	1
100.157	14.05	0.234166667	-0.6822	191	10	1
100.243	14.06667	0.2344445	-0.6845	191	10	1
100.33	14.08333	0.234722167	-0.6868	191	10	1
100.412	14.1	0.235	-0.6892	191	10	1
100.495	14.11667	0.235277833	-0.6913	191	10	1
100.577	14.13333	0.2355555	-0.6937	191	10	1
100.661	14.15	0.235833333	-0.696	191	10	1
100.742	14.16667	0.236111167	-0.6983	191	10	1
100.826	14.18333	0.236388833	-0.7008	191	10	1
100.909	14.2	0.236666667	-0.7034	191	10	1
100.995	14.21667	0.2369445	-0.7059	191	10	1
101.076	14.23333	0.237222167	-0.7085	191	10	1
101.163	14.25	0.2375	-0.711	191	10	1
101.244	14.26667	0.237777833	-0.7133	191	10	1
101.329	14.28333	0.2380555	-0.7156	191	10	1
101.409	14.3	0.238333333	-0.7186	191	10	1
101.493	14.31667	0.238611167	-0.7211	191	10	1
101.576	14.33333	0.238888833	-0.7236	191	10	1
101.657	14.35	0.239166667	-0.726	191	10	1
101.742	14.36667	0.2394445	-0.7283	191	10	1
101.825	14.38333	0.239722167	-0.7307	191	10	1
101.91	14.4	0.24	-0.7331	191	10	1
101.995	14.41667	0.240277833	-0.7355	191	10	1
102.078	14.43333	0.2405555	-0.7378	191	10	1
102.161	14.45	0.240833333	-0.7402	191	10	1
102.245	14.46667	0.241111167	-0.7426	191	10	1
102.327	14.48333	0.241388833	-0.7449	191	10	1
102.408	14.5	0.241666667	-0.747	191	10	1
102.492	14.51667	0.2419445	-0.7497	191	10	1
102.575	14.53333	0.242222167	-0.752	191	10	1
102.66	14.55	0.2425	-0.7545	191	10	1
102.744	14.56667	0.242777833	-0.757	191	10	1
102.826	14.58333	0.2430555	-0.7594	191	10	1
102.912	14.6	0.243333333	-0.7617	191	10	1
102.992	14.61667	0.243611167	-0.7642	191	10	1
103.074	14.63333	0.243888833	-0.7666	191	10	1
103.16	14.65	0.244166667	-0.769	191	10	1
103.241	14.66667	0.2444445	-0.7714	191	10	1
103.326	14.68333	0.244722167	-0.7738	191	10	1
103.406	14.7	0.245	-0.7763	191	10	1
103.492	14.71667	0.245277833	-0.7789	191	10	1
103.575	14.73333	0.2455555	-0.7813	191	10	1
103.658	14.75	0.245833333	-0.784	191	10	1
103.742	14.76667	0.246111167	-0.7864	191	10	1
103.823	14.78333	0.246388833	-0.7889	191	10	1
103.908	14.8	0.246666667	-0.7911	191	10	1
103.99	14.81667	0.2469445	-0.7938	191	10	1
104.073	14.83333	0.247222167	-0.7964	191	10	1
104.158	14.85	0.2475	-0.7989	191	10	1
104.24	14.86667	0.247777833	-0.8014	191	10	1
104.327	14.88333	0.2480555	-0.8038	191	10	1
104.406	14.9	0.248333333	-0.807	191	10	1
104.49	14.91667	0.248611167	-0.809	191	10	1
104.572	14.93333	0.248888833	-0.8116	191	10	1
104.659	14.95	0.249166667	-0.8145	191	10	1
104.74	14.96667	0.2494445	-0.817	191	10	1
104.826	14.98333	0.249722167	-0.8195	191	10	1
104.91	15	0.25	-0.8219	191	10	1
104.992	15.01667	0.250277833	-0.8243	191	10	1
105.075	15.03333	0.2505555	-0.8269	191	10	1
105.161	15.05	0.250833333	-0.8292	191	10	1
105.245	15.06667	0.251111167	-0.8316	191	10	1
105.328	15.08333	0.251388833	-0.8341	191	10	1
105.41	15.1	0.251666667	-0.8365	191	10	1
105.493	15.11667	0.2519445	-0.8387	191	10	1
105.579	15.13333	0.252222167	-0.8412	191	10	1
105.661	15.15	0.2525	-0.8438	191	10	1
105.74	15.16667	0.252777833	-0.8462	191	10	1
105.828	15.18333	0.2530555	-0.8488	191	10	1
105.913	15.2	0.253333333	-0.8512	191	10	1
105.997	15.21667	0.253611167	-0.8536	191	10	1
106.076	15.23333	0.253888833	-0.8564	191	10	1
106.162	15.25	0.254166667	-0.8589	191	10	1
106.245	15.26667	0.2544445	-0.8615	191	10	1
106.328	15.28333	0.254722167	-0.864	191	10	1
106.414	15.3	0.255	-0.8663	191	10	1
106.497	15.31667	0.255277833	-0.8687	191	10	1
106.58	15.33333	0.2555555	-0.8714	191	10	1
106.661	15.35	0.255833333	-0.8739	191	10	1
106.745	15.36667	0.256111167	-0.8762	191	10	1
106.829	15.38333	0.256388833	-0.8787	191	10	1
106.911	15.4	0.256666667	-0.8811	191	10	1
106.996	15.41667	0.2569445	-0.8838	191	10	1
107.078	15.43333	0.257222167	-0.8866	191	10	1
107.164	15.45	0.2575	-0.8892	191	10	1
107.246	15.46667	0.257777833	-0.8918	191	10	1
107.332	15.48333	0.2580555	-0.8945	191	10	1
107.416	15.5	0.258333333	-0.897	191	10	1
107.497	15.51667	0.258611167	-0.8995	191	10	1
107.577	15.53333	0.258888833	-0.9022	191	10	1
107.663	15.55	0.259166667	-0.9048	191	10	1
107.743	15.56667	0.2594445	-0.9074	191	10	1
107.832	15.58333	0.259722167	-0.9105	191	10	1
107.91	15.6	0.26	-0.9131	191	10	1
107.997	15.61667	0.260277833	-0.9158	191	10	1
108.078	15.63333	0.2605555	-0.9182	191	10	1
108.159	15.65	0.260833333	-0.921	191	10	1
108.243	15.66667	0.261111167	-0.9236	191	10	1
108.325	15.68333	0.261388833	-0.9262	191	10	1
108.414	15.7	0.261666667	-0.9286	191	10	1
108.494	15.71667	0.2619445	-0.9313	191	10	1
108.581	15.73333	0.262222167	-0.9338	191	10	1
108.662	15.75	0.2625	-0.9362	191	10	1
108.747	15.76667	0.262777833	-0.939	191	10	1
108.832	15.78333	0.2630555	-0.9416	191	10	1
108.913	15.8	0.263333333	-0.9442	191	10	1
108.997	15.81667	0.263611167	-0.9468	191	10	1
109.079	15.83333	0.263888833	-0.9494	191	10	1
109.165	15.85	0.264166667	-0.9519	191	10	1
109.247	15.86667	0.2644445	-0.9547	191	10	1
109.329	15.88333	0.264722167	-0.9571	191	10	1
109.416	15.9	0.265	-0.9596	191	10	1
109.497	15.91667	0.265277833	-0.9621	191	10	1
109.58	15.93333	0.2655555	-0.9645	191	10	1
109.666	15.95	0.265833333	-0.9672	191	10	1
109.749	15.96667	0.266111167	-0.9696	191	10	1
109.833	15.98333	0.266388833	-0.9722	191	10	1
109.917	16	0.266666667	-0.9749	191	10	1
110.001	16.01667	0.2669445	-0.9773	191	10	1
110.086	16.03333	0.267222167	-0.9799	191	10	1
110.168	16.05	0.2675	-0.9823	191	10	1
110.252	16.06667	0.267777833	-0.9849	191	10	1
110.333	16.08333	0.2680555	-0.9874	191	10	1
110.416	16.1	0.268333333	-0.9899	191	10	1
110.504	16.11667	0.268611167	-0.9923	191	10	1
110.587	16.13333	0.268888833	-0.9947	191	10	1
110.666	16.15	0.269166667	-0.9975	191	10	1
110.752	16.16667	0.2694445	-1	191	10	1
110.836	16.18333	0.269722167	-1.0026	191	10	1
110.922	16.2	0.27	-1.0052	191	10	1
111.005	16.21667	0.270277833	-1.0077	191	10	1
111.086	16.23333	0.2705555	-1.0102	191	10	1
111.17	16.25	0.270833333	-1.0134	191	10	1
111.253	16.26667	0.271111167	-1.016	191	10	1
111.336	16.28333	0.271388833	-1.0185	191	10	1
111.42	16.3	0.271666667	-1.0212	191	10	1
111.504	16.31667	0.2719445	-1.0236	191	10	1
111.586	16.33333	0.272222167	-1.0262	191	10	1
111.668	16.35	0.2725	-1.0286	191	10	1
111.753	16.36667	0.272777833	-1.0313	191	10	1
111.836	16.38333	0.2730555	-1.0338	191	10	1
111.919	16.4	0.273333333	-1.0363	191	10	1
112.002	16.41667	0.273611167	-1.0387	191	10	1
112.087	16.43333	0.273888833	-1.0414	191	10	1
112.171	16.45	0.274166667	-1.0438	191	10	1
112.256	16.46667	0.2744445	-1.0463	191	10	1
112.339	16.48333	0.274722167	-1.0489	191	10	1
112.418	16.5	0.275	-1.0512	191	10	1
112.502	16.51667	0.275277833	-1.0538	191	10	1
112.588	16.53333	0.2755555	-1.0564	191	10	1
112.673	16.55	0.275833333	-1.0589	191	10	1
112.758	16.56667	0.276111167	-1.0615	191	10	1
112.843	16.58333	0.276388833	-1.0641	191	10	1
112.926	16.6	0.276666667	-1.0667	191	10	1
113.007	16.61667	0.2769445	-1.0693	191	10	1
113.089	16.63333	0.277222167	-1.0718	191	10	1
113.173	16.65	0.2775	-1.0741	191	10	1
113.259	16.66667	0.277777833	-1.0768	191	10	1
113.341	16.68333	0.2780555	-1.0792	191	10	1
113.425	16.7	0.278333333	-1.0809	191	10	1
113.509	16.71667	0.278611167	-1.0819	191	10	1
113.593	16.73333	0.278888833	-1.0827	191	10	1
113.677	16.75	0.279166667	-1.084	191	10	1
113.756	16.76667	0.2794445	-1.0862	191	10	1
113.841	16.78333	0.279722167	-1.0885	191	10	1
113.92	16.8	0.28	-1.0912	191	10	1
114.005	16.81667	0.280277833	-1.0938	191	10	1
114.087	16.83333	0.2805555	-1.0967	191	10	1
114.171	16.85	0.280833333	-1.0994	191	10	1
114.254	16.86667	0.281111167	-1.1023	191	10	1
114.334	16.88333	0.281388833	-1.1051	191	10	1
114.413	16.9	0.281666667	-1.1086	191	10	1
114.497	16.91667	0.2819445	-1.1115	191	10	1
114.586	16.93333	0.282222167	-1.1143	191	10	1
114.668	16.95	0.2825	-1.1171	191	10	1
114.752	16.96667	0.282777833	-1.1199	191	10	1
114.837	16.98333	0.2830555	-1.123	191	10	1
114.919	17	0.283333333	-1.1264	191	10	1
114.999	17.01667	0.283611167	-1.1301	191	10	1
115.085	17.03333	0.283888833	-1.1339	191	10	1
115.171	17.05	0.284166667	-1.1373	191	10	1
115.255	17.06667	0.2844445	-1.1401	191	10	1
115.338	17.08333	0.284722167	-1.1429	191	10	1
115.424	17.1	0.285	-1.1456	191	10	1
115.51	17.11667	0.285277833	-1.1483	191	10	1
115.59	17.13333	0.2855555	-1.1508	191	10	1
115.674	17.15	0.285833333	-1.1534	191	10	1
115.763	17.16667	0.286111167	-1.1555	191	10	1
115.844	17.18333	0.286388833	-1.1577	191	10	1
115.93	17.2	0.286666667	-1.1597	191	10	1
116.013	17.21667	0.2869445	-1.1619	191	10	1
116.098	17.23333	0.287222167	-1.1639	191	10	1
116.186	17.25	0.2875	-1.1659	191	10	1
116.265	17.26667	0.287777833	-1.1677	191	10	1
116.35	17.28333	0.2880555	-1.1697	191	10	1
116.432	17.3	0.288333333	-1.1719	191	10	1
116.517	17.31667	0.288611167	-1.1739	191	10	1
116.598	17.33333	0.288888833	-1.1759	191	10	1
116.683	17.35	0.289166667	-1.1778	191	10	1
116.767	17.36667	0.2894445	-1.1801	191	10	1
116.849	17.38333	0.289722167	-1.1824	191	10	1
116.93	17.4	0.29	-1.1845	191	10	1
117.018	17.41667	0.290277833	-1.1868	191	10	1
117.1	17.43333	0.2905555	-1.1889	191	10	1
117.183	17.45	0.290833333	-1.1912	191	10	1
117.268	17.46667	0.291111167	-1.1934	191	10	1
117.353	17.48333	0.291388833	-1.1957	191	10	1
117.435	17.5	0.291666667	-1.1981	191	10	1
117.519	17.51667	0.2919445	-1.2005	191	10	1
117.602	17.53333	0.292222167	-1.2027	191	10	1
117.686	17.55	0.2925	-1.2057	191	10	1
117.77	17.56667	0.292777833	-1.2074	191	10	1
117.85	17.58333	0.2930555	-1.2103	191	10	1
117.935	17.6	0.293333333	-1.2128	191	10	1
118.016	17.61667	0.293611167	-1.2151	191	10	1
118.104	17.63333	0.293888833	-1.2174	191	10	1
118.182	17.65	0.294166667	-1.2198	191	10	1
118.266	17.66667	0.2944445	-1.2221	191	10	1
118.351	17.68333	0.294722167	-1.2244	191	10	1
118.434	17.7	0.295	-1.2269	191	10	1
118.513	17.71667	0.295277833	-1.2292	191	10	1
118.597	17.73333	0.2955555	-1.2317	191	10	1
118.684	17.75	0.295833333	-1.234	191	10	1
118.764	17.76667	0.296111167	-1.2364	191	10	1
118.85	17.78333	0.296388833	-1.2386	191	10	1
118.931	17.8	0.296666667	-1.241	191	10	1
119.015	17.81667	0.2969445	-1.2432	191	10	1
119.1	17.83333	0.297222167	-1.2453	191	10	1
119.182	17.85	0.2975	-1.2475	191	10	1
119.264	17.86667	0.297777833	-1.2495	191	10	1
119.345	17.88333	0.2980555	-1.2517	191	10	1
119.43	17.9	0.298333333	-1.2537	191	10	1
119.513	17.91667	0.298611167	-1.256	191	10	1
119.598	17.93333	0.298888833	-1.258	191	10	1
119.681	17.95	0.299166667	-1.2601	191	10	1
119.763	17.96667	0.2994445	-1.2621	191	10	1
119.845	17.98333	0.299722167	-1.264	191	10	1
119.926	18	0.3	-1.2662	191	10	1
120.011	18.01667	0.300277833	-1.2684	191	10	1
120.094	18.03333	0.3005555	-1.2705	191	10	1
120.179	18.05	0.300833333	-1.2726	191	10	1
120.262	18.06667	0.301111167	-1.2747	191	10	1
120.346	18.08333	0.301388833	-1.2766	191	10	1
120.429	18.1	0.301666667	-1.2789	191	10	1
120.509	18.11667	0.3019445	-1.281	191	10	1
120.593	18.13333	0.302222167	-1.2833	191	10	1
120.678	18.15	0.3025	-1.2853	191	10	1
120.76	18.16667	0.302777833	-1.2876	191	10	1
120.84	18.18333	0.3030555	-1.2896	191	10	1
120.924	18.2	0.303333333	-1.292	191	10	1
121.01	18.21667	0.303611167	-1.2946	191	10	1
121.091	18.23333	0.303888833	-1.2966	191	10	1
121.17	18.25	0.304166667	-1.2987	191	10	1
121.254	18.26667	0.3044445	-1.3009	191	10	1
121.339	18.28333	0.304722167	-1.3027	191	10	1
121.424	18.3	0.305	-1.3048	191	10	1
121.506	18.31667	0.305277833	-1.3068	191	10	1
121.59	18.33333	0.3055555	-1.309	191	10	1
121.674	18.35	0.305833333	-1.3111	191	10	1
121.756	18.36667	0.306111167	-1.3133	191	10	1
121.841	18.38333	0.306388833	-1.3151	191	10	1
121.927	18.4	0.306666667	-1.3171	191	10	1
122.007	18.41667	0.3069445	-1.3192	191	10	1
122.092	18.43333	0.307222167	-1.3211	191	10	1
122.173	18.45	0.3075	-1.3231	191	10	1
122.257	18.46667	0.307777833	-1.325	191	10	1
122.343	18.48333	0.3080555	-1.327	191	10	1
122.425	18.5	0.308333333	-1.3288	191	10	1
122.508	18.51667	0.308611167	-1.3309	191	10	1
122.592	18.53333	0.308888833	-1.3329	191	10	1
122.673	18.55	0.309166667	-1.335	191	10	1
122.758	18.56667	0.3094445	-1.337	191	10	1
122.839	18.58333	0.309722167	-1.3388	191	10	1
122.919	18.6	0.31	-1.3408	191	10	1
123.008	18.61667	0.310277833	-1.3427	191	10	1
123.092	18.63333	0.3105555	-1.3449	191	10	1
123.176	18.65	0.310833333	-1.3469	191	10	1
123.257	18.66667	0.311111167	-1.349	191	10	1
123.339	18.68333	0.311388833	-1.3508	191	10	1
123.426	18.7	0.311666667	-1.3527	191	10	1
123.506	18.71667	0.3119445	-1.3549	191	10	1
123.592	18.73333	0.312222167	-1.3569	191	10	1
123.672	18.75	0.3125	-1.3589	191	10	1
123.759	18.76667	0.312777833	-1.3607	191	10	1
123.841	18.78333	0.3130555	-1.3626	191	10	1
123.926	18.8	0.313333333	-1.3646	191	10	1
124.007	18.81667	0.313611167	-1.3667	191	10	1
124.089	18.83333	0.313888833	-1.3685	191	10	1
124.174	18.85	0.314166667	-1.3705	191	10	1
124.255	18.86667	0.3144445	-1.3725	191	10	1
124.342	18.88333	0.314722167	-1.3744	191	10	1
124.423	18.9	0.315	-1.3762	191	10	1
124.509	18.91667	0.315277833	-1.3787	191	10	1
124.59	18.93333	0.3155555	-1.3807	191	10	1
124.675	18.95	0.315833333	-1.3828	191	10	1
124.755	18.96667	0.316111167	-1.3847	191	10	1
124.843	18.98333	0.316388833	-1.3865	191	10	1
124.92	19	0.316666667	-1.3882	191	10	1
125.004	19.01667	0.3169445	-1.3901	191	10	1
125.088	19.03333	0.317222167	-1.3918	191	10	1
125.176	19.05	0.3175	-1.3939	191	10	1
125.26	19.06667	0.317777833	-1.3957	191	10	1
125.342	19.08333	0.3180555	-1.3973	191	10	1
125.425	19.1	0.318333333	-1.3992	191	10	1
125.51	19.11667	0.318611167	-1.401	191	10	1
125.593	19.13333	0.318888833	-1.4031	191	10	1
125.675	19.15	0.319166667	-1.405	191	10	1
125.758	19.16667	0.3194445	-1.4067	191	10	1
125.841	19.18333	0.319722167	-1.4085	191	10	1
125.927	19.2	0.32	-1.4102	191	10	1
126.01	19.21667	0.320277833	-1.412	191	10	1
126.09	19.23333	0.3205555	-1.4139	191	10	1
126.177	19.25	0.320833333	-1.4155	191	10	1
126.257	19.26667	0.321111167	-1.4172	191	10	1
126.34	19.28333	0.321388833	-1.419	191	10	1
126.426	19.3	0.321666667	-1.4206	191	10	1
126.506	19.31667	0.3219445	-1.4224	191	10	1
126.59	19.33333	0.322222167	-1.4241	191	10	1
126.677	19.35	0.3225	-1.4259	191	10	1
126.759	19.36667	0.322777833	-1.4277	191	10	1
126.846	19.38333	0.3230555	-1.4295	191	10	1
126.927	19.4	0.323333333	-1.4313	191	10	1
127.009	19.41667	0.323611167	-1.4329	191	10	1
127.087	19.43333	0.323888833	-1.4346	191	10	1
127.174	19.45	0.324166667	-1.4366	191	10	1
127.254	19.46667	0.3244445	-1.4384	191	10	1
127.341	19.48333	0.324722167	-1.4401	191	10	1
127.423	19.5	0.325	-1.4419	191	10	1
127.507	19.51667	0.325277833	-1.4435	191	10	1
127.589	19.53333	0.3255555	-1.4451	191	10	1
127.672	19.55	0.325833333	-1.4475	191	10	1
127.754	19.56667	0.326111167	-1.4491	191	10	1
127.842	19.58333	0.326388833	-1.4507	191	10	1
127.921	19.6	0.326666667	-1.4525	191	10	1
128.009	19.61667	0.3269445	-1.4543	191	10	1
128.091	19.63333	0.327222167	-1.4558	191	10	1
128.17101	19.65	0.3275	-1.4577	191	10	1
128.258	19.66667	0.327777833	-1.4595	191	10	1
128.34	19.68333	0.3280555	-1.4611	191	10	1
128.42599	19.7	0.328333333	-1.4627	191	10	1
128.511	19.71667	0.328611167	-1.4644	191	10	1
128.592	19.73333	0.328888833	-1.4662	191	10	1
128.675	19.75	0.329166667	-1.4678	191	10	1
128.759	19.76667	0.3294445	-1.4696	191	10	1
128.845	19.78333	0.329722167	-1.4714	191	10	1
128.925	19.8	0.33	-1.473	191	10	1
129.013	19.81667	0.330277833	-1.4747	191	10	1
129.091	19.83333	0.3305555	-1.4764	191	10	1
129.177	19.85	0.330833333	-1.4782	191	10	1
129.26199	19.86667	0.331111167	-1.4796	191	10	1
129.342	19.88333	0.331388833	-1.4814	191	10	1
129.425	19.9	0.331666667	-1.483	191	10	1
129.51199	19.91667	0.3319445	-1.4845	191	10	1
129.593	19.93333	0.332222167	-1.4859	191	10	1
129.67599	19.95	0.3325	-1.4875	191	10	1
129.759	19.96667	0.332777833	-1.4893	191	10	1
129.84399	19.98333	0.3330555	-1.491	191	10	1
129.929	20	0.333333333	-1.4925	191	10	1
130.011	20.01667	0.333611167	-1.494	191	10	1
130.09399	20.03333	0.333888833	-1.4955	191	10	1
130.177	20.05	0.334166667	-1.4972	191	10	1
130.26401	20.06667	0.3344445	-1.4986	191	10	1
130.34599	20.08333	0.334722167	-1.5002	191	10	1
130.427	20.1	0.335	-1.5018	191	10	1
130.51199	20.11667	0.335277833	-1.5033	191	10	1
130.592	20.13333	0.3355555	-1.5047	191	10	1
130.67799	20.15	0.335833333	-1.5063	191	10	1
130.761	20.16667	0.336111167	-1.5079	191	10	1
130.847	20.18333	0.336388833	-1.5098	191	10	1
130.92999	20.2	0.336666667	-1.5108	191	10	1
131.01401	20.21667	0.3369445	-1.5129	191	10	1
131.09599	20.23333	0.337222167	-1.5144	191	10	1
131.177	20.25	0.3375	-1.516	191	10	1
131.263	20.26667	0.337777833	-1.5175	191	10	1
131.345	20.28333	0.3380555	-1.5191	191	10	1
131.42799	20.3	0.338333333	-1.5207	191	10	1
131.511	20.31667	0.338611167	-1.5222	191	10	1
131.595	20.33333	0.338888833	-1.5237	191	10	1
131.675	20.35	0.339166667	-1.5252	191	10	1
131.759	20.36667	0.3394445	-1.5267	191	10	1
131.84399	20.38333	0.339722167	-1.5282	191	10	1
131.92999	20.4	0.34	-1.5298	191	10	1
132.011	20.41667	0.340277833	-1.5313	191	10	1
132.092	20.43333	0.3405555	-1.5329	191	10	1
132.177	20.45	0.340833333	-1.5342	191	10	1
132.258	20.46667	0.341111167	-1.5359	191	10	1
132.345	20.48333	0.341388833	-1.5374	191	10	1
132.424	20.5	0.341666667	-1.5389	191	10	1
132.509	20.51667	0.3419445	-1.5403	191	10	1
132.59399	20.53333	0.342222167	-1.5419	191	10	1
132.674	20.55	0.3425	-1.5434	191	10	1
132.75999	20.56667	0.342777833	-1.5449	191	10	1
132.841	20.58333	0.3430555	-1.5462	191	10	1
132.92999	20.6	0.343333333	-1.5476	191	10	1
133.01401	20.61667	0.343611167	-1.549	191	10	1
133.09	20.63333	0.343888833	-1.5504	191	10	1
133.177	20.65	0.344166667	-1.5517	191	10	1
133.261	20.66667	0.3444445	-1.553	191	10	1
133.345	20.68333	0.344722167	-1.5545	191	10	1
133.42799	20.7	0.345	-1.5559	191	10	1
133.509	20.71667	0.345277833	-1.5571	191	10	1
133.59399	20.73333	0.3455555	-1.5585	191	10	1
133.67999	20.75	0.345833333	-1.5598	191	10	1
133.76401	20.76667	0.346111167	-1.5612	191	10	1
133.845	20.78333	0.346388833	-1.5626	191	10	1
133.927	20.8	0.346666667	-1.5639	191	10	1
134.00999	20.81667	0.3469445	-1.5653	191	10	1
134.097	20.83333	0.347222167	-1.5665	191	10	1
134.17999	20.85	0.3475	-1.5671	191	10	1
134.265	20.86667	0.347777833	-1.567	191	10	1
134.34599	20.88333	0.3480555	-1.5666	191	10	1
134.42799	20.9	0.348333333	-1.5666	191	10	1
134.50999	20.91667	0.348611167	-1.5668	191	10	1
134.59399	20.93333	0.348888833	-1.5679	191	10	1
134.672	20.95	0.349166667	-1.5694	191	10	1
134.755	20.96667	0.3494445	-1.5716	191	10	1
134.836	20.98333	0.349722167	-1.5739	191	10	1
134.922	21	0.35	-1.5764	191	10	1
135.008	21.01667	0.350277833	-1.5789	191	10	1
135.092	21.03333	0.3505555	-1.581	191	10	1
135.173	21.05	0.350833333	-1.5831	191	10	1
135.258	21.06667	0.351111167	-1.5849	191	10	1
135.34	21.08333	0.351388833	-1.5867	191	10	1
135.427	21.1	0.351666667	-1.5885	191	10	1
135.506	21.11667	0.3519445	-1.59	191	10	1
135.592	21.13333	0.352222167	-1.5912	191	10	1
135.674	21.15	0.3525	-1.5925	191	10	1
135.757	21.16667	0.352777833	-1.5939	191	10	1
135.839	21.18333	0.3530555	-1.595	191	10	1
135.923	21.2	0.353333333	-1.5962	191	10	1
136.011	21.21667	0.353611167	-1.5974	191	10	1
136.093	21.23333	0.353888833	-1.5987	191	10	1
136.17799	21.25	0.354166667	-1.5997	191	10	1
136.25999	21.26667	0.3544445	-1.6009	191	10	1
136.34399	21.28333	0.354722167	-1.6022	191	10	1
136.424	21.3	0.355	-1.6035	191	10	1
136.50999	21.31667	0.355277833	-1.6046	191	10	1
136.595	21.33333	0.3555555	-1.6059	191	10	1
136.677	21.35	0.355833333	-1.607	191	10	1
136.763	21.36667	0.356111167	-1.6081	191	10	1
136.843	21.38333	0.356388833	-1.6093	191	10	1
136.92799	21.4	0.356666667	-1.6105	191	10	1
137.009	21.41667	0.3569445	-1.6115	191	10	1
137.093	21.43333	0.357222167	-1.6127	191	10	1
137.175	21.45	0.3575	-1.6136	191	10	1
137.259	21.46667	0.357777833	-1.6148	191	10	1
137.342	21.48333	0.3580555	-1.6159	191	10	1
137.424	21.5	0.358333333	-1.617	191	10	1
137.507	21.51667	0.358611167	-1.618	191	10	1
137.592	21.53333	0.358888833	-1.6195	191	10	1
137.674	21.55	0.359166667	-1.6206	191	10	1
137.758	21.56667	0.3594445	-1.6219	191	10	1
137.845	21.58333	0.359722167	-1.6228	191	10	1
137.92599	21.6	0.36	-1.624	191	10	1
138.009	21.61667	0.360277833	-1.6252	191	10	1
138.093	21.63333	0.3605555	-1.6262	191	10	1
138.174	21.65	0.360833333	-1.6274	191	10	1
138.257	21.66667	0.361111167	-1.6286	191	10	1
138.345	21.68333	0.361388833	-1.6296	191	10	1
138.422	21.7	0.361666667	-1.6308	191	10	1
138.509	21.71667	0.3619445	-1.6318	191	10	1
138.595	21.73333	0.362222167	-1.633	191	10	1
138.677	21.75	0.3625	-1.6342	191	10	1
138.757	21.76667	0.362777833	-1.6355	191	10	1
138.845	21.78333	0.3630555	-1.6367	191	10	1
138.92599	21.8	0.363333333	-1.6377	191	10	1
139.011	21.81667	0.363611167	-1.639	191	10	1
139.09399	21.83333	0.363888833	-1.6402	191	10	1
139.17799	21.85	0.364166667	-1.6414	191	10	1
139.258	21.86667	0.3644445	-1.6423	191	10	1
139.345	21.88333	0.364722167	-1.6434	191	10	1
139.42799	21.9	0.365	-1.6445	191	10	1
139.51199	21.91667	0.365277833	-1.6455	191	10	1
139.592	21.93333	0.3655555	-1.6466	191	10	1
139.679	21.95	0.365833333	-1.6477	191	10	1
139.763	21.96667	0.366111167	-1.6487	191	10	1
139.842	21.98333	0.366388833	-1.6498	191	10	1
139.92799	22	0.366666667	-1.6508	191	10	1
140.011	22.01667	0.3669445	-1.6518	191	10	1
140.09399	22.03333	0.367222167	-1.6529	191	10	1
140.179	22.05	0.3675	-1.6541	191	10	1
140.263	22.06667	0.367777833	-1.6551	191	10	1
140.345	22.08333	0.3680555	-1.656	191	10	1
140.42599	22.1	0.368333333	-1.657	191	10	1
140.50999	22.11667	0.368611167	-1.658	191	10	1
140.59399	22.13333	0.368888833	-1.659	191	10	1
140.672	22.15	0.369166667	-1.6602	191	10	1
140.75999	22.16667	0.3694445	-1.661	191	10	1
140.842	22.18333	0.369722167	-1.6623	191	10	1
140.92799	22.2	0.37	-1.6633	191	10	1
141.009	22.21667	0.370277833	-1.6643	191	10	1
141.092	22.23333	0.3705555	-1.6654	191	10	1
141.174	22.25	0.370833333	-1.6665	191	10	1
141.25999	22.26667	0.371111167	-1.6675	191	10	1
141.341	22.28333	0.371388833	-1.6685	191	10	1
141.429	22.3	0.371666667	-1.6695	191	10	1
141.50999	22.31667	0.3719445	-1.6705	191	10	1
141.593	22.33333	0.372222167	-1.6715	191	10	1
141.674	22.35	0.3725	-1.6727	191	10	1
141.758	22.36667	0.372777833	-1.674	191	10	1
141.84	22.38333	0.3730555	-1.675	191	10	1
141.925	22.4	0.373333333	-1.676	191	10	1
142.009	22.41667	0.373611167	-1.677	191	10	1
142.093	22.43333	0.373888833	-1.6781	191	10	1
142.174	22.45	0.374166667	-1.6791	191	10	1
142.257	22.46667	0.3744445	-1.6802	191	10	1
142.343	22.48333	0.374722167	-1.6811	191	10	1
142.425	22.5	0.375	-1.6819	191	10	1
142.50999	22.51667	0.375277833	-1.6823	191	10	1
142.593	22.53333	0.3755555	-1.6821	191	10	1
142.67999	22.55	0.375833333	-1.6816	191	10	1
142.75999	22.56667	0.376111167	-1.6808	191	10	1
142.843	22.58333	0.376388833	-1.6807	191	10	1
142.923	22.6	0.376666667	-1.6809	191	10	1
143.00999	22.61667	0.3769445	-1.6813	191	10	1
143.088	22.63333	0.377222167	-1.6818	191	10	1
143.16901	22.65	0.3775	-1.6826	191	10	1
143.254	22.66667	0.377777833	-1.6836	191	10	1
143.334	22.68333	0.3780555	-1.6847	191	10	1
143.418	22.7	0.378333333	-1.6861	191	10	1
143.5	22.71667	0.378611167	-1.6879	191	10	1
143.584	22.73333	0.378888833	-1.6896	191	10	1
143.666	22.75	0.379166667	-1.6914	191	10	1
143.75101	22.76667	0.3794445	-1.6931	191	10	1
143.834	22.78333	0.379722167	-1.6945	191	10	1
143.91901	22.8	0.38	-1.6963	191	10	1
144	22.81667	0.380277833	-1.6973	191	10	1
144.086	22.83333	0.3805555	-1.6984	191	10	1
144.16701	22.85	0.380833333	-1.6998	191	10	1
144.25101	22.86667	0.381111167	-1.7023	191	10	1
144.334	22.88333	0.381388833	-1.705	191	10	1
144.41901	22.9	0.381666667	-1.7075	191	10	1
144.50301	22.91667	0.3819445	-1.7094	191	10	1
144.584	22.93333	0.382222167	-1.7108	191	10	1
144.67	22.95	0.3825	-1.7118	191	10	1
144.755	22.96667	0.382777833	-1.7126	191	10	1
144.842	22.98333	0.3830555	-1.7135	191	10	1
144.924	23	0.383333333	-1.7142	191	10	1
145.00999	23.01667	0.383611167	-1.7149	191	10	1
145.095	23.03333	0.383888833	-1.7155	191	10	1
145.17799	23.05	0.384166667	-1.716	191	10	1
145.26401	23.06667	0.3844445	-1.7163	191	10	1
145.349	23.08333	0.384722167	-1.7169	191	10	1
145.42999	23.1	0.385	-1.7174	191	10	1
145.51199	23.11667	0.385277833	-1.718	191	10	1
145.60001	23.13333	0.3855555	-1.7187	191	10	1
145.679	23.15	0.385833333	-1.7193	191	10	1
145.76401	23.16667	0.386111167	-1.7199	191	10	1
145.84801	23.18333	0.386388833	-1.7204	191	10	1
145.93201	23.2	0.386666667	-1.721	191	10	1
146.015	23.21667	0.3869445	-1.7215	191	10	1
146.101	23.23333	0.387222167	-1.722	191	10	1
146.181	23.25	0.3875	-1.7227	191	10	1
146.26601	23.26667	0.387777833	-1.7234	191	10	1
146.353	23.28333	0.3880555	-1.7241	191	10	1
146.43201	23.3	0.388333333	-1.7249	191	10	1
146.519	23.31667	0.388611167	-1.7255	191	10	1
146.59801	23.33333	0.388888833	-1.7263	191	10	1
146.68201	23.35	0.389166667	-1.7272	191	10	1
146.769	23.36667	0.3894445	-1.7279	191	10	1
146.85201	23.38333	0.389722167	-1.7287	191	10	1
146.93401	23.4	0.39	-1.7296	191	10	1
147.013	23.41667	0.390277833	-1.7306	191	10	1
147.10201	23.43333	0.3905555	-1.7313	191	10	1
147.18401	23.45	0.390833333	-1.7321	191	10	1
147.26601	23.46667	0.391111167	-1.7329	191	10	1
147.349	23.48333	0.391388833	-1.7337	191	10	1
147.435	23.5	0.391666667	-1.7346	191	10	1
147.51401	23.51667	0.3919445	-1.7353	191	10	1
147.599	23.53333	0.392222167	-1.736	191	10	1
147.68201	23.55	0.3925	-1.7367	191	10	1
147.765	23.56667	0.392777833	-1.7374	191	10	1
147.845	23.58333	0.3930555	-1.7381	191	10	1
147.931	23.6	0.393333333	-1.7389	191	10	1
148.01601	23.61667	0.393611167	-1.7396	191	10	1
148.093	23.63333	0.393888833	-1.7403	191	10	1
148.17999	23.65	0.394166667	-1.7411	191	10	1
148.263	23.66667	0.3944445	-1.7418	191	10	1
148.347	23.68333	0.394722167	-1.7425	191	10	1
148.42999	23.7	0.395	-1.7432	191	10	1
148.509	23.71667	0.395277833	-1.744	191	10	1
148.595	23.73333	0.3955555	-1.7449	191	10	1
148.681	23.75	0.395833333	-1.7457	191	10	1
148.763	23.76667	0.396111167	-1.7462	191	10	1
148.841	23.78333	0.396388833	-1.747	191	10	1
148.92799	23.8	0.396666667	-1.7479	191	10	1
149.01199	23.81667	0.3969445	-1.7487	191	10	1
149.092	23.83333	0.397222167	-1.7495	191	10	1
149.179	23.85	0.3975	-1.7503	191	10	1
149.259	23.86667	0.397777833	-1.7508	191	10	1
149.34399	23.88333	0.3980555	-1.7516	191	10	1
149.42599	23.9	0.398333333	-1.7522	191	10	1
149.50999	23.91667	0.398611167	-1.7527	191	10	1
149.592	23.93333	0.398888833	-1.7536	191	10	1
149.675	23.95	0.399166667	-1.7542	191	10	1
149.759	23.96667	0.3994445	-1.7549	191	10	1
149.842	23.98333	0.399722167	-1.7554	191	10	1
149.927	24	0.4	-1.7561	191	10	1
150.009	24.01667	0.400277833	-1.757	191	10	1
150.093	24.03333	0.4005555	-1.7579	191	10	1
150.175	24.05	0.400833333	-1.7586	191	10	1
150.259	24.06667	0.401111167	-1.7595	191	10	1
150.343	24.08333	0.401388833	-1.7601	191	10	1
150.427	24.1	0.401666667	-1.761	191	10	1
150.508	24.11667	0.4019445	-1.7617	191	10	1
150.591	24.13333	0.402222167	-1.7623	191	10	1
150.673	24.15	0.4025	-1.7633	191	10	1
150.755	24.16667	0.402777833	-1.764	191	10	1
150.84	24.18333	0.4030555	-1.7648	191	10	1
150.92101	24.2	0.403333333	-1.7655	191	10	1
151.009	24.21667	0.403611167	-1.7664	191	10	1
151.093	24.23333	0.403888833	-1.7671	191	10	1
151.174	24.25	0.404166667	-1.7679	191	10	1
151.259	24.26667	0.4044445	-1.7687	191	10	1
151.339	24.28333	0.404722167	-1.7691	191	10	1
151.42599	24.3	0.405	-1.7699	191	10	1
151.505	24.31667	0.405277833	-1.7709	191	10	1
151.591	24.33333	0.4055555	-1.7719	191	10	1
151.677	24.35	0.405833333	-1.7728	191	10	1
151.75999	24.36667	0.406111167	-1.7735	191	10	1
151.84399	24.38333	0.406388833	-1.7742	191	10	1
151.92599	24.4	0.406666667	-1.775	191	10	1
152.007	24.41667	0.4069445	-1.7759	191	10	1
152.093	24.43333	0.407222167	-1.7765	191	10	1
152.177	24.45	0.4075	-1.7771	191	10	1
152.259	24.46667	0.407777833	-1.7779	191	10	1
152.342	24.48333	0.4080555	-1.7782	191	10	1
152.427	24.5	0.408333333	-1.7789	191	10	1
152.508	24.51667	0.408611167	-1.7795	191	10	1
152.593	24.53333	0.408888833	-1.7802	191	10	1
152.67599	24.55	0.409166667	-1.7809	191	10	1
152.76401	24.56667	0.4094445	-1.7813	191	10	1
152.84599	24.58333	0.409722167	-1.7818	191	10	1
152.929	24.6	0.41	-1.7824	191	10	1
153.013	24.61667	0.410277833	-1.783	191	10	1
153.09599	24.63333	0.4105555	-1.7836	191	10	1
153.177	24.65	0.410833333	-1.7844	191	10	1
153.261	24.66667	0.411111167	-1.785	191	10	1
153.34599	24.68333	0.411388833	-1.7856	191	10	1
153.42999	24.7	0.411666667	-1.7861	191	10	1
153.515	24.71667	0.4119445	-1.7867	191	10	1
153.595	24.73333	0.412222167	-1.7872	191	10	1
153.677	24.75	0.4125	-1.7877	191	10	1
153.76199	24.76667	0.412777833	-1.7882	191	10	1
153.84399	24.78333	0.4130555	-1.7889	191	10	1
153.92999	24.8	0.413333333	-1.7894	191	10	1
154.013	24.81667	0.413611167	-1.7901	191	10	1
154.092	24.83333	0.413888833	-1.7906	191	10	1
154.17599	24.85	0.414166667	-1.7914	191	10	1
154.26199	24.86667	0.4144445	-1.7917	191	10	1
154.34599	24.88333	0.414722167	-1.7915	191	10	1
154.42999	24.9	0.415	-1.7909	191	10	1
154.51401	24.91667	0.415277833	-1.7898	191	10	1
154.595	24.93333	0.4155555	-1.7895	191	10	1
154.67799	24.95	0.415833333	-1.7893	191	10	1
154.76199	24.96667	0.416111167	-1.7897	191	10	1
154.843	24.98333	0.416388833	-1.7909	191	10	1
154.924	25	0.416666667	-1.7927	191	10	1
155.005	25.01667	0.4169445	-1.7946	191	10	1
155.091	25.03333	0.417222167	-1.7962	191	10	1
155.17599	25.05	0.4175	-1.7978	191	10	1
155.25999	25.06667	0.417777833	-1.7991	191	10	1
155.341	25.08333	0.4180555	-1.8005	191	10	1
155.424	25.1	0.418333333	-1.8016	191	10	1
155.507	25.11667	0.418611167	-1.8026	191	10	1
155.595	25.13333	0.418888833	-1.8035	191	10	1
155.679	25.15	0.419166667	-1.8042	191	10	1
155.765	25.16667	0.4194445	-1.8047	191	10	1
155.84801	25.18333	0.419722167	-1.8055	191	10	1
155.929	25.2	0.42	-1.8062	191	10	1
156.01199	25.21667	0.420277833	-1.8066	191	10	1
156.099	25.23333	0.4205555	-1.8073	191	10	1
156.181	25.25	0.420833333	-1.8076	191	10	1
156.26801	25.26667	0.421111167	-1.8082	191	10	1
156.34801	25.28333	0.421388833	-1.8088	191	10	1
156.431	25.3	0.421666667	-1.8092	191	10	1
156.51401	25.31667	0.4219445	-1.8097	191	10	1
156.59801	25.33333	0.422222167	-1.8103	191	10	1
156.67999	25.35	0.4225	-1.8109	191	10	1
156.761	25.36667	0.422777833	-1.8112	191	10	1
156.849	25.38333	0.4230555	-1.8119	191	10	1
156.933	25.4	0.423333333	-1.8124	191	10	1
157.015	25.41667	0.423611167	-1.8127	191	10	1
157.10001	25.43333	0.423888833	-1.8135	191	10	1
157.18201	25.45	0.424166667	-1.8141	191	10	1
157.263	25.46667	0.4244445	-1.8146	191	10	1
157.351	25.48333	0.424722167	-1.8153	191	10	1
157.43401	25.5	0.425	-1.8157	191	10	1
157.519	25.51667	0.425277833	-1.8164	191	10	1
157.601	25.53333	0.4255555	-1.817	191	10	1
157.681	25.55	0.425833333	-1.8178	191	10	1
157.765	25.56667	0.426111167	-1.8183	191	10	1
157.849	25.58333	0.426388833	-1.8191	191	10	1
157.933	25.6	0.426666667	-1.8197	191	10	1
158.013	25.61667	0.4269445	-1.8202	191	10	1
158.09801	25.63333	0.427222167	-1.8209	191	10	1
158.181	25.65	0.4275	-1.8214	191	10	1
158.265	25.66667	0.427777833	-1.822	191	10	1
158.34801	25.68333	0.4280555	-1.8226	191	10	1
158.42999	25.7	0.428333333	-1.823	191	10	1
158.51601	25.71667	0.428611167	-1.8236	191	10	1
158.59599	25.73333	0.428888833	-1.8241	191	10	1
158.681	25.75	0.429166667	-1.8247	191	10	1
158.765	25.76667	0.4294445	-1.8251	191	10	1
158.847	25.78333	0.429722167	-1.8257	191	10	1
158.929	25.8	0.43	-1.8262	191	10	1
159.013	25.81667	0.430277833	-1.8265	191	10	1
159.093	25.83333	0.4305555	-1.8268	191	10	1
159.17999	25.85	0.430833333	-1.8272	191	10	1
159.263	25.86667	0.431111167	-1.8277	191	10	1
159.34801	25.88333	0.431388833	-1.8282	191	10	1
159.42999	25.9	0.431666667	-1.8287	191	10	1
159.515	25.91667	0.4319445	-1.8292	191	10	1
159.59399	25.93333	0.432222167	-1.8299	191	10	1
159.681	25.95	0.4325	-1.8303	191	10	1
159.763	25.96667	0.432777833	-1.831	191	10	1
159.84801	25.98333	0.4330555	-1.8315	191	10	1
159.911	25.99833	0.4333055	-1.8315	191	10	1
160.157	26.04833	0.434138833	-1.834	191	10	2
160.395	26.09833	0.434972167	-1.8359	191	10	2
160.573	26.14833	0.4358055	-1.8376	191	10	2
160.69501	26.19833	0.436638833	-1.8387	191	10	2
160.77	26.24833	0.437472167	-1.8398	191	10	2
160.825	26.29833	0.4383055	-1.8411	191	10	2
160.86501	26.34833	0.439138833	-1.8421	191	10	2
160.886	26.39833	0.439972167	-1.8431	191	10	2
160.899	26.44833	0.4408055	-1.8444	191	10	2
160.88901	26.49833	0.441638833	-1.8454	191	10	2
160.87	26.54833	0.442472167	-1.8465	191	10	2
160.836	26.59833	0.4433055	-1.8476	191	10	2
160.80099	26.64833	0.444138833	-1.8488	191	10	2
160.755	26.69833	0.444972167	-1.8498	191	10	2
160.705	26.74833	0.4458055	-1.8506	191	10	2
160.65199	26.79833	0.446638833	-1.8517	191	10	2
160.592	26.84833	0.447472167	-1.8526	191	10	2
160.53799	26.89833	0.4483055	-1.8535	191	10	2
160.47701	26.94833	0.449138833	-1.8543	191	10	2
160.423	26.99833	0.449972167	-1.8553	191	10	2
160.367	27.04833	0.4508055	-1.8559	191	10	2
160.314	27.09833	0.451638833	-1.8565	191	10	2
160.26401	27.14833	0.452472167	-1.857	191	10	2
160.217	27.19833	0.4533055	-1.8575	191	10	2
160.17101	27.24833	0.454138833	-1.8581	191	10	2
160.13	27.29833	0.454972167	-1.8587	191	10	2
160.093	27.34833	0.4558055	-1.8594	191	10	2
160.061	27.39833	0.456638833	-1.8602	191	10	2
160.034	27.44833	0.457472167	-1.8608	191	10	2
160.007	27.49833	0.4583055	-1.8611	191	10	2
159.981	27.54833	0.459138833	-1.8617	191	10	2
159.965	27.59833	0.459972167	-1.8623	191	10	2
159.952	27.64833	0.4608055	-1.8631	191	10	2
159.94	27.69833	0.461638833	-1.8637	191	10	2
159.92799	27.74833	0.462472167	-1.8642	191	10	2
159.923	27.79833	0.4633055	-1.8646	191	10	2
159.91901	27.84833	0.464138833	-1.8651	191	10	2
159.91499	27.89833	0.464972167	-1.8655	191	10	2
159.91299	27.94833	0.4658055	-1.866	191	10	2
159.916	27.99833	0.466638833	-1.8664	191	10	2
159.91701	28.04833	0.467472167	-1.8669	191	10	2
159.91701	28.09833	0.4683055	-1.8671	191	10	2
159.925	28.14833	0.469138833	-1.8675	191	10	2
159.93201	28.19833	0.469972167	-1.8682	191	10	2
159.939	28.24833	0.4708055	-1.8687	191	10	2
159.942	28.29833	0.471638833	-1.8694	191	10	2
159.95	28.34833	0.472472167	-1.87	191	10	2
159.953	28.39833	0.4733055	-1.8705	191	10	2
159.961	28.44833	0.474138833	-1.8711	191	10	2
159.96899	28.49833	0.474972167	-1.8715	191	10	2
159.974	28.54833	0.4758055	-1.872	191	10	2
159.974	28.59833	0.476638833	-1.8727	191	10	2
159.985	28.64833	0.477472167	-1.8735	191	10	2
159.991	28.69833	0.4783055	-1.8742	191	10	2
159.995	28.74833	0.479138833	-1.875	191	10	2
159.99899	28.79833	0.479972167	-1.8756	191	10	2
160.005	28.84833	0.4808055	-1.8762	191	10	2
160.00999	28.89833	0.481638833	-1.8768	191	10	2
160.015	28.94833	0.482472167	-1.8771	191	10	2
160.015	28.99833	0.4833055	-1.8776	191	10	2
160.017	29.04833	0.484138833	-1.878	191	10	2
160.01801	29.09833	0.484972167	-1.8783	191	10	2
160.02	29.14833	0.4858055	-1.8787	191	10	2
160.01401	29.19833	0.486638833	-1.879	191	10	2
160.017	29.24833	0.487472167	-1.8795	191	10	2
160.019	29.29833	0.4883055	-1.8802	191	10	2
160.01801	29.34833	0.489138833	-1.881	191	10	2
160.015	29.39833	0.489972167	-1.8813	191	10	2
160.01801	29.44833	0.4908055	-1.882	191	10	2
160.01601	29.49833	0.491638833	-1.8826	191	10	2
160.019	29.54833	0.492472167	-1.8833	191	10	2
160.019	29.59833	0.4933055	-1.8842	191	10	2
160.015	29.64833	0.494138833	-1.8848	191	10	2
160.01199	29.69833	0.494972167	-1.8853	191	10	2
160.01401	29.74833	0.4958055	-1.8858	191	10	2
160.01401	29.79833	0.496638833	-1.8864	191	10	2
160.01401	29.84833	0.497472167	-1.8869	191	10	2
160.008	29.89833	0.4983055	-1.8873	191	10	2
160.004	29.94833	0.499138833	-1.8878	191	10	2
160.008	29.99833	0.499972167	-1.8885	191	10	2
160.008	30.04833	0.5008055	-1.8889	191	10	2
160.008	30.09833	0.501638833	-1.8892	191	10	2
160.008	30.14833	0.502472167	-1.8896	191	10	2
160.008	30.19833	0.5033055	-1.89	191	10	2
160.004	30.24833	0.504138833	-1.8904	191	10	2
160.006	30.29833	0.504972167	-1.8907	191	10	2
160.004	30.34833	0.5058055	-1.8912	191	10	2
160.00301	30.39833	0.506638833	-1.8915	191	10	2
160.00101	30.44833	0.507472167	-1.8918	191	10	2
160.002	30.49833	0.5083055	-1.8921	191	10	2
160	30.54833	0.509138833	-1.8926	191	10	2
160.002	30.59833	0.509972167	-1.8933	191	10	2
160.002	30.64833	0.5108055	-1.8939	191	10	2
160.005	30.69833	0.511638833	-1.8944	191	10	2
160.002	30.74833	0.512472167	-1.895	191	10	2
160.00101	30.79833	0.5133055	-1.8954	191	10	2
160.004	30.84833	0.514138833	-1.896	191	10	2
160.00101	30.89833	0.514972167	-1.8965	191	10	2
160.004	30.94833	0.5158055	-1.897	191	10	2
160.005	30.99833	0.516638833	-1.8975	191	10	2
160.004	31.04833	0.517472167	-1.8979	191	10	2
159.998	31.09833	0.5183055	-1.8981	191	10	2
160.002	31.14833	0.519138833	-1.8985	191	10	2
159.99899	31.19833	0.519972167	-1.8991	191	10	2
160.004	31.24833	0.5208055	-1.8997	191	10	2
160.005	31.29833	0.521638833	-1.9002	191	10	2
159.99899	31.34833	0.522472167	-1.9005	191	10	2
160.00301	31.39833	0.5233055	-1.9009	191	10	2
160.002	31.44833	0.524138833	-1.9012	191	10	2
160.00301	31.49833	0.524972167	-1.9015	191	10	2
160.00101	31.54833	0.5258055	-1.9016	191	10	2
160.004	31.59833	0.526638833	-1.9016	191	10	2
160.00101	31.64833	0.527472167	-1.9023	191	10	2
160	31.69833	0.5283055	-1.9028	191	10	2
160.00301	31.74833	0.529138833	-1.9031	191	10	2
160.00101	31.79833	0.529972167	-1.9034	191	10	2
160.00101	31.84833	0.5308055	-1.9035	191	10	2
160.002	31.89833	0.531638833	-1.9044	191	10	2
159.998	31.94833	0.532472167	-1.9052	191	10	2
159.99899	31.99833	0.5333055	-1.9062	191	10	2
159.996	32.04833	0.534138833	-1.9068	191	10	2
160	32.09833	0.534972167	-1.9071	191	10	2
159.99899	32.14833	0.5358055	-1.9077	191	10	2
160.00101	32.19833	0.536638833	-1.9081	191	10	2
159.99899	32.24833	0.537472167	-1.9084	191	10	2
160	32.29833	0.5383055	-1.9087	191	10	2
160.005	32.34833	0.539138833	-1.9091	191	10	2
160.00301	32.39833	0.539972167	-1.9096	191	10	2
160.002	32.44833	0.5408055	-1.9101	191	10	2
160.005	32.49833	0.541638833	-1.9106	191	10	2
160.005	32.54833	0.542472167	-1.9108	191	10	2
160.004	32.59833	0.5433055	-1.9113	191	10	2
160.005	32.64833	0.544138833	-1.9116	191	10	2
160.00101	32.69833	0.544972167	-1.9118	191	10	2
160.002	32.74833	0.5458055	-1.912	191	10	2
159.99899	32.79833	0.546638833	-1.9122	191	10	2
160.005	32.84833	0.547472167	-1.9126	191	10	2
160.002	32.89833	0.5483055	-1.9131	191	10	2
160.002	32.94833	0.549138833	-1.9136	191	10	2
160.005	32.99833	0.549972167	-1.9141	191	10	2
160.005	33.04833	0.5508055	-1.9145	191	10	2
160.005	33.09833	0.551638833	-1.9146	191	10	2
160.00301	33.14833	0.552472167	-1.915	191	10	2
160.002	33.19833	0.5533055	-1.9154	191	10	2
160.00301	33.24833	0.554138833	-1.9155	191	10	2
160.002	33.29833	0.554972167	-1.9157	191	10	2
160.002	33.34833	0.5558055	-1.9158	191	10	2
159.998	33.39833	0.556638833	-1.9158	191	10	2
159.99899	33.44833	0.557472167	-1.9165	191	10	2
160	33.49833	0.5583055	-1.9169	191	10	2
160.002	33.54833	0.559138833	-1.9171	191	10	2
160.002	33.59833	0.559972167	-1.9173	191	10	2
160.002	33.64833	0.5608055	-1.9176	191	10	2
159.99899	33.69833	0.561638833	-1.9179	191	10	2
159.99699	33.74833	0.562472167	-1.9182	191	10	2
160.00301	33.79833	0.5633055	-1.9186	191	10	2
160.00101	33.84833	0.564138833	-1.9191	191	10	2
160.002	33.89833	0.564972167	-1.9194	191	10	2
159.998	33.94833	0.5658055	-1.9195	191	10	2
159.99899	33.99833	0.566638833	-1.9198	191	10	2
160.00101	34.04833	0.567472167	-1.92	191	10	2
159.99899	34.09833	0.5683055	-1.9202	191	10	2
160.00101	34.14833	0.569138833	-1.9206	191	10	2
160.002	34.19833	0.569972167	-1.921	191	10	2
160.002	34.24833	0.5708055	-1.9212	191	10	2
160.00101	34.29833	0.571638833	-1.9212	191	10	2
159.996	34.34833	0.572472167	-1.9215	191	10	2
159.998	34.39833	0.5733055	-1.9217	191	10	2
160	34.44833	0.574138833	-1.9218	191	10	2
159.99899	34.49833	0.574972167	-1.9223	191	10	2
159.998	34.54833	0.5758055	-1.9225	191	10	2
159.996	34.59833	0.576638833	-1.923	191	10	2
159.998	34.64833	0.577472167	-1.9231	191	10	2
160	34.69833	0.5783055	-1.9233	191	10	2
159.99699	34.74833	0.579138833	-1.9235	191	10	2
159.99899	34.79833	0.579972167	-1.9237	191	10	2
159.99699	34.84833	0.5808055	-1.9241	191	10	2
159.996	34.89833	0.581638833	-1.9242	191	10	2
159.99899	34.94833	0.582472167	-1.9245	191	10	2
160.002	34.99833	0.5833055	-1.9247	191	10	2
160.00101	35.04833	0.584138833	-1.925	191	10	2
159.996	35.09833	0.584972167	-1.9255	191	10	2
160	35.14833	0.5858055	-1.9257	191	10	2
159.99699	35.19833	0.586638833	-1.9261	191	10	2
159.99699	35.24833	0.587472167	-1.9265	191	10	2
160.00101	35.29833	0.5883055	-1.9268	191	10	2
159.99899	35.34833	0.589138833	-1.9272	191	10	2
160.00101	35.39833	0.589972167	-1.9275	191	10	2
160	35.44833	0.5908055	-1.9277	191	10	2
160.002	35.49833	0.591638833	-1.9281	191	10	2
160.005	35.54833	0.592472167	-1.9287	191	10	2
160.00301	35.59833	0.5933055	-1.9291	191	10	2
160.00301	35.64833	0.594138833	-1.9296	191	10	2
160.00301	35.69833	0.594972167	-1.9297	191	10	2
160.004	35.74833	0.5958055	-1.9299	191	10	2
160.00301	35.79833	0.596638833	-1.9303	191	10	2
160.00301	35.84833	0.597472167	-1.9305	191	10	2
159.998	35.89833	0.5983055	-1.9308	191	10	2
160.004	35.94833	0.599138833	-1.9311	191	10	2
159.998	35.99833	0.599972167	-1.9315	191	10	2
160.00101	36.04833	0.6008055	-1.9316	191	10	2
159.998	36.09833	0.601638833	-1.9318	191	10	2
160.00101	36.14833	0.602472167	-1.9318	191	10	2
160.00101	36.19833	0.6033055	-1.932	191	10	2
159.998	36.24833	0.604138833	-1.932	191	10	2
159.998	36.29833	0.604972167	-1.9322	191	10	2
159.99699	36.34833	0.6058055	-1.9323	191	10	2
159.99699	36.39833	0.606638833	-1.9324	191	10	2
159.99699	36.44833	0.607472167	-1.9328	191	10	2
159.99699	36.49833	0.6083055	-1.933	191	10	2
159.99699	36.54833	0.609138833	-1.9333	191	10	2
159.994	36.59833	0.609972167	-1.9336	191	10	2
159.99699	36.64833	0.6108055	-1.9338	191	10	2
159.994	36.69833	0.611638833	-1.9339	191	10	2
159.996	36.74833	0.612472167	-1.934	191	10	2
159.99699	36.79833	0.6133055	-1.9342	191	10	2
159.99899	36.84833	0.614138833	-1.9344	191	10	2
159.99899	36.89833	0.614972167	-1.9332	191	10	2
159.998	36.94833	0.6158055	-1.9318	191	10	2
159.995	36.99833	0.616638833	-1.9337	191	10	2
159.99699	37.04833	0.617472167	-1.9354	191	10	2
159.99899	37.09833	0.6183055	-1.9362	191	10	2
159.99899	37.14833	0.619138833	-1.9362	191	10	2
159.998	37.19833	0.619972167	-1.9363	191	10	2
159.99899	37.24833	0.6208055	-1.9362	191	10	2
160.00301	37.29833	0.621638833	-1.9359	191	10	2
160.00301	37.34833	0.622472167	-1.9357	191	10	2
160.00301	37.39833	0.6233055	-1.9354	191	10	2
159.99699	37.44833	0.624138833	-1.9354	191	10	2
160.002	37.49833	0.624972167	-1.9352	191	10	2
160.00301	37.54833	0.6258055	-1.9354	191	10	2
159.99899	37.59833	0.626638833	-1.9353	191	10	2
160.005	37.64833	0.627472167	-1.9354	191	10	2
160.00101	37.69833	0.6283055	-1.9352	191	10	2
160	37.74833	0.629138833	-1.9354	191	10	2
159.99899	37.79833	0.629972167	-1.9353	191	10	2
160.002	37.84833	0.6308055	-1.9353	191	10	2
160.00301	37.89833	0.631638833	-1.9354	191	10	2
160	37.94833	0.632472167	-1.9352	191	10	2
160.00101	37.99833	0.6333055	-1.9354	191	10	2
160	38.04833	0.634138833	-1.9355	191	10	2
160.002	38.09833	0.634972167	-1.9355	191	10	2
160.00301	38.14833	0.6358055	-1.9358	191	10	2
160.005	38.19833	0.636638833	-1.9359	191	10	2
160.004	38.24833	0.637472167	-1.9359	191	10	2
160.00101	38.29833	0.6383055	-1.9358	191	10	2
159.99899	38.34833	0.639138833	-1.936	191	10	2
160.002	38.39833	0.639972167	-1.936	191	10	2
160.005	38.44833	0.6408055	-1.936	191	10	2
160.00101	38.49833	0.641638833	-1.935	191	10	2
160.00101	38.54833	0.642472167	-1.9323	191	10	2
160.00101	38.59833	0.6433055	-1.9341	191	10	2
160.002	38.64833	0.644138833	-1.9368	191	10	2
160.00101	38.69833	0.644972167	-1.9378	191	10	2
160	38.74833	0.6458055	-1.9381	191	10	2
159.99899	38.79833	0.646638833	-1.938	191	10	2
160.00101	38.84833	0.647472167	-1.9378	191	10	2
160.00301	38.89833	0.6483055	-1.9376	191	10	2
160	38.94833	0.649138833	-1.9374	191	10	2
160.00101	38.99833	0.649972167	-1.9374	191	10	2
159.998	39.04833	0.6508055	-1.9374	191	10	2
159.99899	39.09833	0.651638833	-1.9373	191	10	2
159.99699	39.14833	0.652472167	-1.9372	191	10	2
160.002	39.19833	0.6533055	-1.937	191	10	2
160.00101	39.24833	0.654138833	-1.9367	191	10	2
159.998	39.29833	0.654972167	-1.9365	191	10	2
160	39.34833	0.6558055	-1.9364	191	10	2
160.00301	39.39833	0.656638833	-1.9362	191	10	2
160	39.44833	0.657472167	-1.9362	191	10	2
160.002	39.49833	0.6583055	-1.9361	191	10	2
159.998	39.54833	0.659138833	-1.9363	191	10	2
160.00101	39.59833	0.659972167	-1.9364	191	10	2
160.00301	39.64833	0.6608055	-1.9364	191	10	2
160.002	39.69833	0.661638833	-1.9364	191	10	2
159.99899	39.74833	0.662472167	-1.9365	191	10	2
160.00101	39.79833	0.6633055	-1.9365	191	10	2
160	39.84833	0.664138833	-1.9364	191	10	2
160.00301	39.89833	0.664972167	-1.9364	191	10	2
160.00101	39.94833	0.6658055	-1.9363	191	10	2
159.99899	39.99833	0.666638833	-1.9364	191	10	2
160.00101	40.04833	0.667472167	-1.9364	191	10	2
160.00301	40.09833	0.6683055	-1.9365	191	10	2
160	40.14833	0.669138833	-1.9365	191	10	2
159.998	40.19833	0.669972167	-1.9364	191	10	2
159.996	40.24833	0.6708055	-1.9363	191	10	2
159.99699	40.29833	0.671638833	-1.9364	191	10	2
160.00101	40.34833	0.672472167	-1.9364	191	10	2
159.99899	40.39833	0.6733055	-1.9363	191	10	2
159.998	40.44833	0.674138833	-1.9362	191	10	2
159.99699	40.49833	0.674972167	-1.9362	191	10	2
159.99899	40.54833	0.6758055	-1.936	191	10	2
159.998	40.59833	0.676638833	-1.9358	191	10	2
159.99899	40.64833	0.677472167	-1.936	191	10	2
160.002	40.69833	0.6783055	-1.9361	191	10	2
160.00101	40.74833	0.679138833	-1.9362	191	10	2
160.00101	40.79833	0.679972167	-1.936	191	10	2
160.002	40.84833	0.6808055	-1.9357	191	10	2
160.00301	40.89833	0.681638833	-1.9358	191	10	2
160.002	40.94833	0.682472167	-1.9356	191	10	2
160.00101	40.99833	0.6833055	-1.9355	191	10	2
160.00301	41.04833	0.684138833	-1.9357	191	10	2
159.998	41.09833	0.684972167	-1.9357	191	10	2
160.00101	41.14833	0.6858055	-1.9359	191	10	2
160.00101	41.19833	0.686638833	-1.936	191	10	2
160.00101	41.24833	0.687472167	-1.936	191	10	2
159.996	41.29833	0.6883055	-1.936	191	10	2
160	41.34833	0.689138833	-1.936	191	10	2
160.002	41.39833	0.689972167	-1.9359	191	10	2
159.998	41.44833	0.6908055	-1.9357	191	10	2
159.998	41.49833	0.691638833	-1.9355	191	10	2
160	41.54833	0.692472167	-1.9353	191	10	2
160	41.59833	0.6933055	-1.9354	191	10	2
160	41.64833	0.694138833	-1.9354	191	10	2
160.002	41.69833	0.694972167	-1.9352	191	10	2
160	41.74833	0.6958055	-1.9351	191	10	2
159.99699	41.79833	0.696638833	-1.9348	191	10	2
159.99899	41.84833	0.697472167	-1.9348	191	10	2
160.004	41.89833	0.6983055	-1.9349	191	10	2
160.005	41.94833	0.699138833	-1.9352	191	10	2
160.00301	41.99833	0.699972167	-1.9355	191	10	2
160.00101	42.04833	0.7008055	-1.9356	191	10	2
160.004	42.09833	0.701638833	-1.9355	191	10	2
160.00101	42.14833	0.702472167	-1.9356	191	10	2
160.002	42.19833	0.7033055	-1.9357	191	10	2
160	42.24833	0.704138833	-1.9358	191	10	2
160.004	42.29833	0.704972167	-1.9356	191	10	2
160.005	42.34833	0.7058055	-1.9357	191	10	2
160.006	42.39833	0.706638833	-1.9359	191	10	2
160.00301	42.44833	0.707472167	-1.9357	191	10	2
160.002	42.49833	0.7083055	-1.9357	191	10	2
160.004	42.54833	0.709138833	-1.9355	191	10	2
160.00301	42.59833	0.709972167	-1.9355	191	10	2
160.00301	42.64833	0.7108055	-1.9355	191	10	2
160.00301	42.69833	0.711638833	-1.9356	191	10	2
159.99699	42.74833	0.712472167	-1.9357	191	10	2
160	42.79833	0.7133055	-1.9358	191	10	2
159.99899	42.84833	0.714138833	-1.9356	191	10	2
160.00101	42.89833	0.714972167	-1.9357	191	10	2
160	42.94833	0.7158055	-1.9357	191	10	2
159.99699	42.99833	0.716638833	-1.9359	191	10	2
159.99899	43.04833	0.717472167	-1.9356	191	10	2
160	43.09833	0.7183055	-1.9355	191	10	2
159.998	43.14833	0.719138833	-1.9356	191	10	2
159.998	43.19833	0.719972167	-1.9355	191	10	2
159.99899	43.24833	0.7208055	-1.9355	191	10	2
160	43.29833	0.721638833	-1.9356	191	10	2
159.998	43.34833	0.722472167	-1.9357	191	10	2
159.99899	43.39833	0.7233055	-1.9357	191	10	2
160	43.44833	0.724138833	-1.9355	191	10	2
159.99699	43.49833	0.724972167	-1.9355	191	10	2
160	43.54833	0.7258055	-1.9355	191	10	2
160	43.59833	0.726638833	-1.9356	191	10	2
159.99699	43.64833	0.727472167	-1.9355	191	10	2
160	43.69833	0.7283055	-1.9354	191	10	2
159.99899	43.74833	0.729138833	-1.9353	191	10	2
159.99899	43.79833	0.729972167	-1.9351	191	10	2
160.005	43.84833	0.7308055	-1.9352	191	10	2
160.006	43.89833	0.731638833	-1.9354	191	10	2
160.006	43.94833	0.732472167	-1.9355	191	10	2
160.004	43.99833	0.7333055	-1.9357	191	10	2
160.004	44.04833	0.734138833	-1.936	191	10	2
160.00101	44.09833	0.734972167	-1.936	191	10	2
160.00301	44.14833	0.7358055	-1.936	191	10	2
160.00301	44.19833	0.736638833	-1.936	191	10	2
160	44.24833	0.737472167	-1.9359	191	10	2
160	44.29833	0.7383055	-1.9358	191	10	2
160	44.34833	0.739138833	-1.9358	191	10	2
160.00101	44.39833	0.739972167	-1.9363	191	10	2
160.00101	44.44833	0.7408055	-1.9365	191	10	2
160	44.49833	0.741638833	-1.9363	191	10	2
159.99899	44.54833	0.742472167	-1.9365	191	10	2
160.00101	44.59833	0.7433055	-1.9365	191	10	2
159.99899	44.64833	0.744138833	-1.9367	191	10	2
159.998	44.69833	0.744972167	-1.9368	191	10	2
159.994	44.74833	0.7458055	-1.9369	191	10	2
159.995	44.79833	0.746638833	-1.9369	191	10	2
159.991	44.84833	0.747472167	-1.9369	191	10	2
159.995	44.89833	0.7483055	-1.937	191	10	2
159.995	44.94833	0.749138833	-1.9372	191	10	2
159.996	44.99833	0.749972167	-1.9373	191	10	2
159.996	45.04833	0.7508055	-1.9374	191	10	2
159.995	45.09833	0.751638833	-1.9372	191	10	2
159.998	45.14833	0.752472167	-1.9372	191	10	2
159.996	45.19833	0.7533055	-1.9372	191	10	2
159.995	45.24833	0.754138833	-1.9374	191	10	2
159.996	45.29833	0.754972167	-1.9376	191	10	2
159.995	45.34833	0.7558055	-1.9375	191	10	2
159.995	45.39833	0.756638833	-1.9376	191	10	2
160.00101	45.44833	0.757472167	-1.9377	191	10	2
160	45.49833	0.7583055	-1.9377	191	10	2
159.998	45.54833	0.759138833	-1.938	191	10	2
159.99899	45.59833	0.759972167	-1.9381	191	10	2
160.002	45.64833	0.7608055	-1.938	191	10	2
160	45.69833	0.761638833	-1.9381	191	10	2
159.998	45.74833	0.762472167	-1.9383	191	10	2
160.00101	45.79833	0.7633055	-1.9383	191	10	2
160.002	45.84833	0.764138833	-1.9385	191	10	2
160.00301	45.89833	0.764972167	-1.9385	191	10	2
159.99899	45.94833	0.7658055	-1.9386	191	10	2
160.00101	45.99833	0.766638833	-1.9387	191	10	2
160	46.04833	0.767472167	-1.9389	191	10	2
160.002	46.09833	0.7683055	-1.939	191	10	2
160.004	46.14833	0.769138833	-1.939	191	10	2
160.002	46.19833	0.769972167	-1.9393	191	10	2
160	46.24833	0.7708055	-1.9393	191	10	2
[truncated: 38,720 more rows]
