# Supplementary material for: Physicochemical Properties, Equilibrium Adsorption Performance, Manufacturability, and Stability of TIFSIX-3-Ni for Direct Air Capture of CO2
Source: Energy Fuels. 2024 Jun 18;38(13):11947–65. doi: 10.1021/acs.energyfuels.4c01368 (PMC11228916; doi:10.1021/acs.energyfuels.4c01368)
Supplement: Supplementary file 2 — ef4c01368_si_002.zip [file ef4c01368_si_002.zip › tifsix si raw files/DSC/alpha-alumina-heatcapacity.txt]

Method Filename:	D:\DSC User 2023\Ashlyn Low\180123\sapphire_3.ds8d
Sample ID:	sapphire_3
Step:	2
Data	Sample Temperature (°C)	Specific Heat (J/g*°C)
	21.154	-1.679036
	21.154	-0.9689048
	21.154	-3.064991
	21.154	-1.298327
	21.154	-0.84812
	21.158	-0.6228016
	21.154	-0.2960908
	21.154	-0.3773745
	21.158	-0.3410814
	21.162	-0.3341073
	21.158	-0.393077
	21.166	-0.5698983
	21.17	-0.8604517
	21.17	-0.9717437
	21.175	-0.966503
	21.179	-1.335441
	21.179	-1.359162
	21.187	-0.9998808
	21.191	-0.7664389
	21.195	-0.2596124
	21.204	0.007128657
	21.212	0.2015208
	21.22	0.3547145
	21.229	0.4765482
	21.241	0.5496391
	21.245	0.5818851
	21.245	0.6198106
	21.262	0.6509671
	21.27	0.666649
	21.283	0.6843114
	21.291	0.7002777
	21.304	0.7074608
	21.316	0.7118801
	21.325	0.7183933
	21.333	0.7255157
	21.345	0.7319952
	21.358	0.7362443
	21.375	0.7413972
	21.387	0.7452704
	21.4	0.7497984
	21.408	0.7532175
	21.425	0.755462
	21.433	0.7573837
	21.45	0.7604453
	21.462	0.7625471
	21.483	0.7634467
	21.495	0.7642278
	21.508	0.7651378
	21.516	0.765566
	21.533	0.7659875
	21.55	0.7662138
	21.562	0.7668669
	21.575	0.7671873
	21.591	0.767616
	21.608	0.7683815
	21.62	0.7688324
	21.633	0.7694667
	21.65	0.7702616
	21.662	0.770676
	21.683	0.771268
	21.695	0.7719705
	21.712	0.7725394
	21.725	0.7726443
	21.737	0.7728198
	21.754	0.7731463
	21.77	0.7731589
	21.783	0.7734464
	21.795	0.7735782
	21.816	0.7735926
	21.829	0.773717
	21.85	0.7737319
	21.866	0.773972
	21.879	0.7743066
	21.891	0.77451
	21.908	0.7748203
	21.92	0.7751043
	21.937	0.7754358
	21.958	0.7757108
	21.975	0.7759174
	21.987	0.7760577
	22.004	0.7761117
	22.02	0.7761181
	22.037	0.7763023
	22.05	0.7763004
	22.066	0.7763062
	22.087	0.7763648
	22.1	0.7764456
	22.116	0.7764125
	22.133	0.7764999
	22.15	0.7765475
	22.166	0.7764805
	22.183	0.7764923
	22.195	0.77653
	22.216	0.7766221
	22.229	0.7765905
	22.245	0.776567
	22.262	0.7765134
	22.279	0.7765959
	22.295	0.7766088
	22.316	0.7766655
	22.329	0.7765759
	22.341	0.7765186
	22.358	0.7765679
	22.375	0.7765239
	22.395	0.7766409
	22.412	0.7766286
	22.425	0.7767881
	22.437	0.776824
	22.458	0.7770257
	22.475	0.7769831
	22.491	0.7771123
	22.508	0.7772133
	22.52	0.7772174
	22.537	0.7772326
	22.554	0.7772758
	22.57	0.7773166
	22.587	0.7774413
	22.604	0.7774832
	22.62	0.7774689
	22.641	0.7775464
	22.658	0.7776411
	22.67	0.7776977
	22.687	0.7777909
	22.704	0.7778832
	22.72	0.7780501
	22.737	0.7780635
	22.75	0.7780939
	22.762	0.7781474
	22.787	0.7781531
	22.804	0.7781921
	22.82	0.7783288
	22.833	0.7782342
	22.85	0.7783226
	22.87	0.7783432
	22.887	0.7783819
	22.9	0.7784606
	22.916	0.7784969
	22.933	0.7785111
	22.95	0.7785495
	22.966	0.7786337
	22.983	0.7786957
	23	0.7786862
	23.016	0.7787459
	23.029	0.7787045
	23.045	0.7788111
	23.066	0.7787876
	23.083	0.7788024
	23.1	0.7787709
	23.116	0.7787377
	23.133	0.7786839
	23.15	0.7786537
	23.166	0.7785758
	23.183	0.7785007
	23.195	0.7785524
	23.208	0.7785377
	23.225	0.7786453
	23.241	0.7787277
	23.258	0.7788571
	23.275	0.7789409
	23.291	0.7790673
	23.308	0.7791505
	23.325	0.7792111
	23.341	0.7792248
	23.358	0.7792629
	23.375	0.7792122
	23.391	0.7792926
	23.408	0.7793087
	23.425	0.7793469
	23.441	0.7793167
	23.454	0.7793023
	23.47	0.7793384
	23.491	0.7792757
	23.508	0.7793141
	23.525	0.7792869
	23.541	0.7793669
	23.558	0.7793617
	23.575	0.7794653
	23.591	0.7794581
	23.608	0.7794964
	23.625	0.7795996
	23.641	0.779614
	23.658	0.7795442
	23.67	0.7795717
	23.687	0.7796745
	23.708	0.7796569
	23.725	0.779738
	23.737	0.7797439
	23.758	0.7798335
	23.775	0.7799572
	23.791	0.7799074
	23.808	0.77986
	23.825	0.7798554
	23.841	0.77987
	23.858	0.7798867
	23.87	0.7798714
	23.887	0.7798244
	23.908	0.7798074
	23.925	0.7797609
	23.937	0.7798306
	23.958	0.7798773
	23.975	0.7798943
	23.987	0.7798792
	24.004	0.7798328
	24.02	0.7798899
	24.041	0.7799788
	24.058	0.780059
	24.075	0.7800549
	24.087	0.7801452
	24.104	0.7802884
	24.12	0.7803241
	24.137	0.780383
	24.154	0.7805467
	24.17	0.7805614
	24.187	0.7805783
	24.204	0.780595
	24.22	0.7806096
	24.237	0.7806055
	24.254	0.7805806
	24.27	0.7805953
	24.287	0.7806539
	24.304	0.780629
	24.316	0.7806141
	24.333	0.7805892
	24.35	0.7806062
	24.37	0.7806713
	24.383	0.7806378
	24.404	0.7806634
	24.416	0.7806902
	24.433	0.7806655
	24.45	0.7806825
	24.466	0.7806971
	24.483	0.7806933
	24.504	0.7807189
	24.52	0.7808582
	24.537	0.7808751
	24.554	0.7809542
	24.57	0.7809897
	24.587	0.781131
	24.604	0.7811894
	24.616	0.7811127
	24.637	0.7811589
	24.65	0.7812914
	24.666	0.7813268
	24.679	0.7812729
	24.695	0.7813289
	24.712	0.7814698
	24.733	0.7815573
	24.75	0.7816774
	24.762	0.7816627
	24.783	0.7817914
	24.8	0.7818495
	24.812	0.7818347
	24.829	0.7818928
	24.845	0.7819693
	24.862	0.7820274
	24.879	0.7820443
	24.895	0.7820795
	24.912	0.7821787
	24.929	0.7821749
	24.941	0.782222
	24.962	0.782268
	24.979	0.7822847
	24.995	0.7822992
	25.008	0.7822868
	25.025	0.7823035
	25.045	0.7823061
	25.066	0.7823727
	25.079	0.782422
	25.091	0.7825101
	25.108	0.7824857
	25.129	0.7824907
	25.145	0.7825874
	25.162	0.7825836
	25.179	0.782621
	25.2	0.7826874
	25.212	0.782755
	25.229	0.7828334
	25.245	0.7828274
	25.262	0.7829264
	25.283	0.7829312
	25.3	0.7829479
	25.308	0.7830068
	25.325	0.7830852
	25.345	0.7831495
	25.362	0.7831868
	25.375	0.7833181
	25.391	0.7833326
	25.412	0.783358
	25.429	0.7834568
	25.445	0.7835124
	25.462	0.7834676
	25.479	0.7835253
	25.491	0.7835517
	25.508	0.783589
	25.525	0.7836057
	25.541	0.7836613
	25.558	0.7837601
	25.579	0.7837855
	25.591	0.7837093
	25.612	0.7837962
	25.625	0.7838658
	25.641	0.7839008
	25.662	0.7839262
	25.675	0.7839137
	25.695	0.783978
	25.708	0.7838835
	25.725	0.7839617
	25.741	0.7838942
	25.758	0.7838905
	25.775	0.7838867
	25.791	0.7838399
	25.812	0.7838859
	25.829	0.7839231
	25.845	0.7838762
	25.858	0.7839048
	25.875	0.7839215
	25.891	0.7839975
	25.912	0.7840843
	25.925	0.7841129
	25.941	0.7841684
	25.958	0.7842466
	25.975	0.7843249
	25.991	0.7843395
	26.012	0.7843648
	26.025	0.7843729
	26.041	0.7844284
	26.058	0.7844861
	26.075	0.7845233
	26.087	0.7845293
	26.104	0.7845664
	26.12	0.7847038
	26.137	0.7848228
	26.154	0.7849213
	26.17	0.7850792
	26.187	0.7851368
	26.2	0.7852881
	26.22	0.7852704
	26.237	0.7853895
	26.25	0.7854385
	26.266	0.7853916
	26.283	0.7853674
	26.3	0.785466
	26.316	0.785501
	26.337	0.7854241
	26.354	0.7853999
	26.366	0.7854262
	26.383	0.7854226
	26.4	0.7854393
	26.416	0.7855561
	26.433	0.7855729
	26.454	0.7856188
	26.47	0.7857356
	26.487	0.7857319
	26.504	0.7857691
	26.52	0.7858041
	26.537	0.7858208
	26.554	0.7858579
	26.566	0.7858433
	26.583	0.7858396
	26.6	0.7858972
	26.62	0.7858795
	26.637	0.7858963
	26.65	0.7859044
	26.666	0.7859803
	26.687	0.7860056
	26.704	0.7860428
	26.716	0.7860692
	26.733	0.7861269
	26.75	0.7862662
	26.766	0.7862807
	26.783	0.7863383
	26.804	0.7864455
	26.816	0.7864514
	26.833	0.7864681
	26.85	0.7864848
	26.866	0.786416
	26.883	0.7864718
	26.895	0.7864765
	26.916	0.7864999
	26.933	0.7865559
	26.95	0.786571
	26.966	0.7866453
	26.983	0.7866808
	27	0.7866753
	27.012	0.7867413
	27.033	0.7867237
	27.054	0.786747
	27.066	0.7867925
	27.083	0.786787
	27.1	0.7868839
	27.116	0.7868764
	27.133	0.7869528
	27.15	0.7869883
	27.166	0.7869605
	27.183	0.7870164
	27.2	0.7870111
	27.216	0.7871058
	27.233	0.7871617
	27.25	0.7871563
	27.266	0.787251
	27.283	0.787266
	27.3	0.7871993
	27.316	0.7872736
	27.333	0.7872681
	27.354	0.7873324
	27.366	0.7873779
	27.383	0.7873726
	27.4	0.787449
	27.416	0.7874824
	27.433	0.7875179
	27.45	0.7876147
	27.466	0.7876482
	27.483	0.7877041
	27.5	0.7876988
	27.512	0.7878056
	27.529	0.7878206
	27.55	0.7878643
	27.566	0.787959
	27.579	0.7879657
	27.595	0.78804
	27.612	0.7880755
	27.629	0.7881314
	27.645	0.7881648
	27.662	0.7882616
	27.679	0.7882563
	27.695	0.7883509
	27.708	0.7883985
	27.725	0.7883931
	27.745	0.7885369
	27.762	0.7885519
	27.779	0.7886078
	27.795	0.7885595
	27.816	0.7885827
	27.833	0.7885978
	27.845	0.7886434
	27.862	0.7886176
	27.875	0.7886244
	27.895	0.7887069
	27.912	0.7887424
	27.925	0.7887696
	27.941	0.7887622
	27.962	0.7888468
	27.979	0.7889026
	27.995	0.7889361
	28.012	0.7889512
	28.025	0.788958
	28.041	0.7890119
	28.058	0.7890678
	28.079	0.7891524
	28.095	0.7891654
	28.108	0.7892742
	28.125	0.7893097
	28.145	0.7894126
	28.162	0.7895705
	28.175	0.7896386
	28.195	0.789721
	28.212	0.7897769
	28.225	0.7897428
	28.241	0.7897966
	28.262	0.7898404
	28.283	0.7898025
	28.295	0.789848
	28.312	0.7898426
	28.329	0.7898372
	28.35	0.7898198
	28.362	0.7899061
	28.379	0.7899007
	28.395	0.7898729
	28.408	0.7898796
	28.425	0.7898946
	28.441	0.7899484
	28.458	0.7899021
	28.475	0.7898354
	28.491	0.7898279
	28.512	0.7898307
	28.529	0.789866
	28.541	0.7898911
	28.562	0.7898938
	28.579	0.78997
	28.595	0.7899421
	28.608	0.7899488
	28.625	0.7899842
	28.645	0.7899849
	28.662	0.7899386
	28.675	0.7901085
	28.691	0.7901621
	28.704	0.7902301
	28.725	0.7903144
	28.741	0.7903273
	28.758	0.7903014
	28.779	0.7903858
	28.795	0.7905415
	28.812	0.7905769
	28.825	0.7906244
	28.841	0.7905558
	28.862	0.7906402
	28.879	0.7906959
	28.895	0.79077
	28.908	0.7908583
	28.925	0.7908936
	28.941	0.7908657
	28.958	0.7909622
	28.975	0.7909975
	28.991	0.791092
	29.008	0.7911273
	29.025	0.7911831
	29.037	0.7912693
	29.054	0.791325
	29.07	0.7913991
	29.087	0.7915161
	29.104	0.7914902
	29.12	0.7916255
	29.137	0.7916405
	29.154	0.7916145
	29.17	0.7916274
	29.187	0.7917444
	29.204	0.7918001
	29.22	0.791813
	29.241	0.7918973
	29.258	0.7919531
	29.27	0.7919781
	29.287	0.7919522
	29.304	0.7919263
	29.325	0.7919291
	29.341	0.7920032
	29.358	0.7920181
	29.37	0.7920023
	29.387	0.792058
	29.404	0.7920525
	29.42	0.7921266
	29.437	0.7920803
	29.458	0.7922054
	29.475	0.7922816
	29.491	0.7922944
	29.504	0.7923011
	29.525	0.7924059
	29.537	0.7923901
	29.554	0.7924458
	29.566	0.7924709
	29.587	0.792494
	29.608	0.7925376
	29.625	0.7925933
	29.637	0.7927408
	29.654	0.7927966
	29.67	0.7928707
	29.691	0.7929755
	29.708	0.7930516
	29.72	0.7930971
	29.737	0.7931936
	29.754	0.7932902
	29.775	0.7933338
	29.787	0.7933384
	29.804	0.7934146
	29.825	0.7934173
	29.841	0.7933893
	29.854	0.7934164
	29.87	0.7934905
	29.887	0.793485
	29.908	0.7934877
	29.92	0.7934515
	29.937	0.7934052
	29.954	0.7933793
	29.97	0.7933106
	29.987	0.7932643
	30.004	0.79332
	30.02	0.7934349
	30.037	0.7934498
	30.054	0.7934444
	30.075	0.7935287
	30.091	0.7936232
	30.108	0.7936381
	30.125	0.7937143
	30.137	0.7937393
	30.154	0.7937134
	30.17	0.7936651
	30.183	0.793733
	30.2	0.793748
	30.22	0.7937283
	30.237	0.7937229
	30.25	0.7937296
	30.27	0.7937303
	30.287	0.7937861
	30.304	0.7938214
	30.316	0.7939484
	30.333	0.7940654
	30.35	0.7941619
	30.37	0.7942238
	30.387	0.794198
	30.404	0.7942537
	30.42	0.794287
	30.437	0.7942815
	30.454	0.7942557
	30.47	0.7943501
	30.483	0.7943364
	30.5	0.7944533
	30.516	0.7945478
	30.533	0.7946647
	30.55	0.7946592
	30.566	0.7947129
	30.583	0.7948298
	30.604	0.7948937
	30.62	0.7948454
	30.633	0.7948929
	30.65	0.7949283
	30.666	0.7950431
	30.683	0.7950581
	30.695	0.7951443
	30.716	0.7951878
	30.733	0.795162
	30.75	0.7951362
	30.766	0.7951898
	30.783	0.795164
	30.8	0.7951585
	30.812	0.7951224
	30.833	0.795166
	30.845	0.7951706
	30.862	0.7952467
	30.883	0.7952495
	30.895	0.7952542
	30.912	0.7953099
	30.933	0.7952923
	30.954	0.7953155
	30.966	0.7952998
	30.983	0.7952943
	31	0.7952889
	31.016	0.795261
	31.033	0.7952352
	31.045	0.7952603
	31.062	0.795316
	31.079	0.7953513
	31.095	0.7953234
	31.112	0.7952976
	31.129	0.795333
	31.15	0.7953359
	31.17	0.7954182
	31.183	0.7955268
	31.2	0.7955418
	31.216	0.7955955
	31.233	0.7957327
	31.254	0.7959188
	31.266	0.7959643
	31.283	0.7960404
	31.3	0.7960961
	31.32	0.7961172
	31.329	0.7960954
	31.345	0.7961286
	31.366	0.7961926
	31.383	0.7963298
	31.395	0.7963141
	31.416	0.7963984
	31.429	0.7965681
	31.445	0.7965606
	31.462	0.796657
	31.483	0.7967209
	31.5	0.7967359
	31.516	0.796708
	31.533	0.7967433
	31.55	0.7967379
	31.566	0.7967508
	31.579	0.7967575
	31.595	0.7968112
	31.612	0.7968873
	31.633	0.7970531
	31.65	0.7970273
	31.662	0.797032
	31.679	0.7970265
	31.7	0.7970905
	31.716	0.7970626
	31.733	0.7970369
	31.75	0.7971537
	31.766	0.7972277
	31.783	0.7972223
	31.8	0.797278
	31.816	0.7972909
	31.833	0.7973466
	31.85	0.7973615
	31.866	0.7973541
	31.883	0.7973487
	31.9	0.7973229
	31.916	0.7973969
	31.933	0.797473
	31.945	0.7975998
	31.962	0.7976148
	31.975	0.7976011
	31.991	0.797614
	32.008	0.7976086
	32.025	0.7976032
	32.045	0.797665
	32.058	0.7976921
	32.075	0.7977478
	32.095	0.7978301
	32.112	0.797845
	32.125	0.7979536
	32.141	0.7979665
	32.162	0.7979897
	32.179	0.7979843
	32.191	0.7979482
	32.208	0.7979835
	32.229	0.797966
	32.245	0.7979585
	32.258	0.7979245
	32.275	0.7979394
	32.295	0.7979606
	32.312	0.7979348
	32.329	0.7979498
	32.345	0.7979017
	32.366	0.7980674
	32.379	0.7981964
	32.391	0.7983232
	32.408	0.7982974
	32.425	0.7982716
	32.445	0.7982521
	32.458	0.7982385
	32.475	0.7982738
	32.491	0.798246
	32.512	0.7982693
	32.529	0.7983454
	32.545	0.7983991
	32.558	0.7984261
	32.57	0.7984308
	32.591	0.7984337
	32.612	0.7984366
	32.625	0.7984841
	32.641	0.7985377
	32.662	0.7985203
	32.675	0.7986084
	32.695	0.7986702
	32.712	0.798726
	32.725	0.7987123
	32.741	0.798827
	32.762	0.7988503
	32.779	0.7988857
	32.795	0.7988986
	32.812	0.7990357
	32.829	0.799071
	32.845	0.7991042
	32.862	0.799221
	32.879	0.799297
	32.895	0.7993302
	32.912	0.7993859
	32.929	0.7995027
	32.941	0.7995684
	32.958	0.7996241
	32.979	0.7996473
	32.991	0.7996723
	33.008	0.7996873
	33.025	0.7996819
	33.037	0.7997477
	33.058	0.7997912
	33.075	0.7998876
	33.091	0.8000023
	33.112	0.8000459
	33.129	0.8000608
	33.141	0.8001062
	33.154	0.8000926
	33.175	0.8000751
	33.195	0.8001777
	33.208	0.8001844
	33.225	0.8002604
	33.241	0.8003141
	33.258	0.8003494
	33.275	0.8004051
	33.291	0.800418
	33.308	0.800433
	33.325	0.8004073
	33.345	0.8003878
	33.358	0.8003741
	33.379	0.800377
	33.391	0.8004427
	33.408	0.8004577
	33.425	0.8005133
	33.437	0.8005994
	33.45	0.8006469
	33.466	0.8007819
	33.487	0.8008255
	33.504	0.8008405
	33.52	0.8008534
	33.541	0.8008563
	33.558	0.8008102
	33.575	0.8008252
	33.587	0.8008299
	33.604	0.8008245
	33.62	0.8008985
	33.641	0.8009827
	33.658	0.8010384
	33.675	0.8010737
	33.691	0.801107
	33.708	0.8011627
	33.72	0.8011674
	33.737	0.8011214
	33.754	0.801116
	33.77	0.8011493
	33.787	0.8011643
	33.808	0.8011875
	33.82	0.8012125
	33.837	0.8012479
	33.854	0.8012222
	33.87	0.8013572
	33.887	0.8014128
	33.904	0.8014685
	33.92	0.8015628
	33.937	0.8015575
	33.954	0.8015725
	33.97	0.8016668
	33.987	0.8016411
	34.004	0.8017578
	34.02	0.8017707
	34.037	0.801806
	34.054	0.8018413
	34.07	0.8018746
	34.091	0.8019385
	34.108	0.8018721
	34.125	0.8019481
	34.141	0.8019407
	34.154	0.8018661
	34.17	0.8019604
	34.183	0.8019468
	34.204	0.8020514
	34.22	0.8021253
	34.241	0.8021079
	34.258	0.8022246
	34.275	0.8023209
	34.287	0.8023256
	34.3	0.8023527
	34.32	0.8023942
	34.337	0.8024498
	34.354	0.8025462
	34.37	0.8026202
	34.387	0.8026351
	34.404	0.8026705
	34.42	0.8026834
	34.437	0.8027391
	34.458	0.8027216
	34.47	0.802706
	34.487	0.8027006
	34.5	0.802748
	34.52	0.8027285
	34.537	0.8027232
	34.554	0.8027788
	34.57	0.8027511
	34.583	0.8027375
	34.604	0.8027404
	34.62	0.802794
	34.633	0.8028414
	34.65	0.8028564
	34.67	0.8029183
	34.687	0.8029943
	34.704	0.8030093
	34.72	0.8031442
	34.733	0.8032526
	34.75	0.8033286
	34.77	0.8033702
	34.787	0.8033852
	34.804	0.8034205
	34.82	0.8034944
	34.837	0.8035094
	34.854	0.8035447
	34.866	0.8035697
	34.883	0.803544
	34.9	0.803559
	34.916	0.8035516
	34.933	0.8034649
	34.95	0.8034595
	34.966	0.8034521
	34.983	0.8034265
	35	0.8033804
	35.016	0.8033934
	35.033	0.8034287
	35.045	0.8034741
	35.062	0.8036111
	35.083	0.8036547
	35.095	0.8037001
	35.112	0.8037557
	35.133	0.8038603
	35.15	0.8039567
	35.166	0.8040509
	35.183	0.8041269
	35.2	0.8042029
	35.216	0.8042362
	35.233	0.8041901
	35.25	0.8041848
	35.266	0.8041774
	35.279	0.8041841
	35.295	0.8041361
	35.312	0.80409
	35.329	0.8041457
	35.345	0.804179
	35.366	0.8042632
	35.379	0.8043716
	35.395	0.8044252
	35.416	0.8044688
	35.433	0.8045854
	35.45	0.8046818
	35.462	0.8046254
	35.483	0.8046893
	35.5	0.8047857
	35.516	0.8047783
	35.533	0.8047729
	35.545	0.804798
	35.562	0.8048333
	35.583	0.8049379
	35.6	0.8049122
	35.612	0.8049169
	35.629	0.8049522
	35.65	0.8048941
	35.662	0.8048988
	35.679	0.8048731
	35.7	0.804937
	35.716	0.8050516
	35.729	0.8051194
	35.745	0.8051934
	35.762	0.8052694
	35.779	0.8053251
	35.795	0.805399
	35.812	0.8053734
	35.829	0.8054087
	35.845	0.8054419
	35.866	0.8054652
	35.883	0.8055412
	35.9	0.8055969
	35.912	0.8056219
	35.929	0.8056166
	35.945	0.8055889
	35.962	0.8056649
	35.979	0.8057002
	36	0.8057844
	36.016	0.8057567
	36.029	0.8058041
	36.045	0.8057764
	36.062	0.8058321
	36.079	0.8058674
	36.091	0.8057705
	36.112	0.8058343
	36.129	0.8058493
	36.15	0.8059132
	36.166	0.8059872
	36.179	0.8059939
	36.195	0.8060475
	36.212	0.8060422
	36.225	0.8061099
	36.245	0.8061921
	36.262	0.8062071
	36.279	0.8062831
	36.295	0.8063367
	36.316	0.8062989
	36.329	0.8063666
	36.345	0.8064405
	36.358	0.8064066
	36.379	0.8064908
	36.395	0.8065647
	36.408	0.8065715
	36.425	0.8065864
	36.441	0.8066197
	36.458	0.8066754
	36.475	0.8067514
	36.491	0.806866
	36.508	0.8069217
	36.525	0.807018
	36.541	0.8071123
	36.558	0.8071476
	36.575	0.8071626
	36.591	0.8071552
	36.608	0.8071498
	36.625	0.8071038
	36.641	0.8071167
	36.658	0.8071927
	36.675	0.8071874
	36.691	0.807241
	36.704	0.8072884
	36.725	0.8073117
	36.745	0.8073125
	36.758	0.8074006
	36.77	0.8073849
	36.787	0.807461
	36.808	0.8075046
	36.825	0.8075399
	36.841	0.8076342
	36.858	0.8077092
	36.879	0.8077503
	36.891	0.8077535
	36.912	0.8077946
	36.925	0.8077184
	36.945	0.8077169
	36.962	0.8077908
	36.979	0.8077631
	36.995	0.8077945
	37.008	0.8077996
	37.025	0.8077923
	37.041	0.8078846
	37.058	0.8079179
	37.075	0.8079918
	37.091	0.8080029
	37.108	0.8080768
	37.125	0.8081304
	37.141	0.8081414
	37.158	0.808073
	37.179	0.8080937
	37.195	0.8081861
	37.208	0.8082116
	37.225	0.8083263
	37.245	0.8083857
	37.262	0.808358
	37.275	0.8083632
	37.295	0.8084227
	37.312	0.8084153
	37.325	0.8083798
	37.341	0.8084112
	37.358	0.8084445
	37.379	0.8084855
	37.391	0.8085904
	37.408	0.8086847
	37.425	0.8086977
	37.445	0.8087775
	37.462	0.8088108
	37.475	0.8088363
	37.491	0.8088067
	37.512	0.8087867
	37.529	0.80882
	37.545	0.8087701
	37.562	0.8088237
	37.575	0.8088492
	37.591	0.8089009
	37.608	0.8088327
	37.625	0.8089269
	37.641	0.8090192
	37.662	0.8090197
	37.679	0.8090936
	37.691	0.8091375
	37.708	0.8091504
	37.725	0.8091837
	37.741	0.8092354
	37.758	0.8092687
	37.775	0.809363
	37.791	0.809374
	37.804	0.8094402
	37.82	0.8094309
	37.837	0.8094845
	37.854	0.8094569
	37.87	0.8094679
	37.891	0.8095496
	37.908	0.8095219
	37.92	0.8095658
	37.937	0.8095991
	37.954	0.8096527
	37.975	0.8096735
	37.987	0.8097173
	38.004	0.8096897
	38.02	0.809721
	38.037	0.8097543
	38.054	0.8098079
	38.07	0.8098596
	38.091	0.8099209
	38.108	0.8100559
	38.12	0.8100591
	38.137	0.8101534
	38.154	0.810207
	38.17	0.8101977
	38.191	0.8101981
	38.208	0.810272
	38.22	0.8102753
	38.237	0.8102679
	38.254	0.8103215
	38.27	0.8103123
	38.287	0.8103862
	38.304	0.8104804
	38.325	0.8104605
	38.337	0.8105654
	38.354	0.810619
	38.375	0.81066
	38.391	0.8107117
	38.408	0.810745
	38.42	0.8107889
	38.437	0.8108425
	38.454	0.8108555
	38.466	0.8108994
	38.487	0.8110014
	38.504	0.8110347
	38.525	0.8110554
	38.541	0.8110868
	38.554	0.811092
	38.57	0.811164
	38.587	0.8112176
	38.604	0.8112306
	38.62	0.8112822
	38.637	0.8113358
	38.654	0.8114504
	38.67	0.8114817
	38.687	0.8114947
	38.7	0.8114999
	38.72	0.8114781
	38.737	0.8114707
	38.75	0.8113744
	38.766	0.8113855
	38.787	0.8114468
	38.804	0.8114599
	38.82	0.8114506
	38.837	0.8114839
	38.854	0.8115578
	38.875	0.8116192
	38.891	0.8116505
	38.904	0.8117166
	38.925	0.811778
	38.941	0.8118296
	38.954	0.8118552
	38.97	0.8118865
	38.987	0.8118183
	39.004	0.8118922
	39.02	0.8119641
	39.037	0.8119974
	39.054	0.8120104
	39.07	0.812123
	39.091	0.8121234
	39.108	0.812177
	39.12	0.8122209
	39.137	0.8121933
	39.154	0.8122468
	39.17	0.8122985
	39.187	0.8122912
	39.208	0.8123119
	39.22	0.8123761
	39.241	0.8123563
	39.254	0.8123209
	39.27	0.8123726
	39.283	0.8123981
	39.3	0.8123705
	39.312	0.8124347
	39.329	0.8125289
	39.345	0.8125399
	39.366	0.8126824
	39.383	0.812736
	39.4	0.8129114
	39.416	0.8129224
	39.433	0.8129354
	39.454	0.8129968
	39.466	0.8130406
	39.483	0.8129928
	39.504	0.8129324
	39.516	0.8129763
	39.533	0.8130298
	39.55	0.8130428
	39.57	0.8129805
	39.587	0.8130341
	39.604	0.8129863
	39.62	0.8129973
	39.633	0.8129215
	39.65	0.8129548
	39.67	0.8129939
	39.687	0.8130475
	39.7	0.8131136
	39.716	0.8131855
	39.733	0.8132593
	39.745	0.8133843
	39.762	0.8134987
	39.783	0.81356
	39.8	0.8135528
	39.82	0.8136933
	39.833	0.8138202
	39.85	0.8138737
	39.87	0.8138926
	39.887	0.8139867
	39.9	0.8141339
	39.92	0.8142136
	39.937	0.8142468
	39.954	0.8143004
	39.97	0.8143317
	39.987	0.8143447
	40.004	0.8144186
	40.02	0.8144499
	40.033	0.8145363
	40.05	0.8145696
	40.066	0.8145401
	40.083	0.8145125
	40.1	0.8145863
	40.12	0.8145241
	40.137	0.8145371
	40.154	0.8145501
	40.166	0.8144926
	40.183	0.8144245
	40.2	0.8144578
	40.216	0.8144486
	40.233	0.8145224
	40.25	0.8144746
	40.27	0.8144732
	40.287	0.8144253
	40.3	0.8144914
	40.316	0.8144822
	40.329	0.8145483
	40.35	0.8146704
	40.37	0.8147298
	40.387	0.8148037
	40.4	0.81489
	40.416	0.8149214
	40.437	0.8149218
	40.454	0.8149146
	40.466	0.8148165
	40.483	0.8148092
	40.5	0.8148628
	40.516	0.814813
	40.533	0.8148463
	40.55	0.8148796
	40.57	0.8148985
	40.587	0.814952
	40.604	0.8149042
	40.616	0.8149076
	40.633	0.8149611
	40.654	0.8149211
	40.67	0.8149322
	40.683	0.8149982
	40.695	0.8150421
	40.712	0.8151159
	40.729	0.8151289
	40.745	0.8150995
	40.762	0.8151328
	40.779	0.8151255
	40.795	0.8152177
	40.812	0.8152712
	40.829	0.8153248
	40.845	0.8153156
	40.862	0.8153286
	40.883	0.8153292
	40.895	0.8154135
	40.912	0.8154671
	40.933	0.8155284
	40.95	0.8155617
	40.962	0.8155245
	40.979	0.8155172
	41	0.8155582
	41.016	0.8155896
	41.029	0.8156354
	41.045	0.8156262
	41.062	0.8156393
	41.079	0.815632
	41.095	0.8156837
	41.112	0.8156562
	41.129	0.8157097
	41.145	0.8157208
	41.162	0.8157338
	41.179	0.8157063
	41.195	0.8157377
	41.212	0.8156899
	41.233	0.8157512
	41.245	0.8157951
	41.262	0.8158689
	41.279	0.8159427
	41.295	0.8159943
	41.312	0.8160277
	41.329	0.816061
	41.345	0.8160924
	41.362	0.8161662
	41.379	0.8162197
	41.395	0.8162713
	41.412	0.8163451
	41.429	0.8163784
	41.445	0.8163895
	41.458	0.8164555
	41.479	0.8164966
	41.5	0.8165579
	41.516	0.8166297
	41.533	0.8167441
	41.55	0.8168179
	41.566	0.8168898
	41.583	0.8168623
	41.595	0.8169264
	41.612	0.8169597
	41.629	0.8169524
	41.65	0.816953
	41.666	0.8170451
	41.679	0.8170706
	41.695	0.8172032
	41.712	0.8172365
	41.729	0.817209
	41.75	0.8172703
	41.762	0.8172737
	41.779	0.8172259
	41.795	0.817237
	41.812	0.8172703
	41.829	0.8173239
	41.845	0.8172944
	41.862	0.8173277
	41.879	0.8174015
	41.895	0.8174936
	41.912	0.8175472
	41.929	0.8175399
	41.945	0.817551
	41.962	0.8176248
	41.979	0.8175974
	41.995	0.8176084
	42.012	0.8176215
	42.029	0.817675
	42.041	0.8176581
	42.066	0.8176867
	42.083	0.8176997
	42.095	0.8176626
	42.112	0.8176959
	42.125	0.8177011
	42.145	0.8177402
	42.162	0.817814
	42.179	0.8178271
	42.191	0.8178709
	42.212	0.8178513
	42.229	0.8179048
	42.241	0.8179284
	42.258	0.8179617
	42.279	0.8180027
	42.291	0.818087
	42.312	0.8181483
	42.325	0.8182143
	42.341	0.8182457
	42.362	0.8183475
	42.379	0.8184213
	42.395	0.8184323
	42.408	0.8184579
	42.429	0.8184584
	42.445	0.8185303
	42.458	0.8184951
	42.475	0.8184068
	42.491	0.8184787
	42.508	0.818512
	42.525	0.8185857
	42.541	0.8186576
	42.558	0.8186504
	42.575	0.8187444
	42.591	0.8188163
	42.608	0.8188293
	42.625	0.8188626
	42.641	0.8188333
	42.662	0.8189148
	42.679	0.8189481
	42.691	0.8189717
	42.708	0.8190253
	42.725	0.8190181
	42.745	0.8190369
	42.762	0.81905
	42.775	0.8190958
	42.791	0.8190867
	42.808	0.81912
	42.82	0.8191436
	42.841	0.8191847
	42.858	0.8191775
	42.875	0.8192513
	42.891	0.8193029
	42.912	0.8193237
	42.925	0.8193695
	42.941	0.8193604
	42.958	0.8194139
	42.975	0.8194472
	42.995	0.8195065
	43.008	0.8195523
	43.025	0.8196462
	43.041	0.8196573
	43.058	0.8196501
	43.07	0.8196737
	43.087	0.8197475
	43.104	0.8197807
	43.125	0.8198622
	43.141	0.8198329
	43.158	0.8198662
	43.175	0.8199602
	43.191	0.8199915
	43.208	0.8199641
	43.225	0.8200581
	43.241	0.8200894
	43.258	0.8201227
	43.275	0.820156
	43.291	0.8201873
	43.308	0.8202003
	43.329	0.8202211
	43.341	0.8202245
	43.358	0.8201971
	43.375	0.8202708
	43.391	0.8203022
	43.408	0.8203355
	43.425	0.8203485
	43.441	0.8203191
	43.462	0.8202792
	43.475	0.8202845
	43.491	0.8202957
	43.508	0.8203694
	43.525	0.8204432
	43.541	0.820515
	43.554	0.8205405
	43.575	0.8205815
	43.591	0.8206331
	43.608	0.8206866
	43.62	0.8206698
	43.637	0.8206828
	43.654	0.8207565
	43.666	0.8206991
	43.683	0.820692
	43.704	0.8207128
	43.72	0.8207644
	43.741	0.8207649
	43.754	0.8208512
	43.766	0.8208748
	43.787	0.8209158
	43.8	0.8209413
	43.82	0.82094
	43.837	0.8209732
	43.854	0.8210672
	43.87	0.8210986
	43.887	0.8211926
	43.904	0.8212663
	43.92	0.8212774
	43.933	0.8213232
	43.95	0.8213767
	43.97	0.8214563
	43.987	0.8214896
	44.004	0.8215836
	44.02	0.8216757
	44.037	0.8217494
	44.054	0.8218435
	44.07	0.8219153
	44.083	0.8219408
	44.1	0.8220349
	44.116	0.8221675
	44.137	0.8222694
	44.158	0.8224118
	44.17	0.8224556
	44.191	0.8224967
	44.208	0.8225097
	44.22	0.8225738
	44.233	0.8225588
	44.25	0.8225921
	44.27	0.8225907
	44.291	0.8225912
	44.304	0.8225965
	44.32	0.8225467
	44.333	0.8226128
	44.354	0.8225931
	44.37	0.8226041
	44.391	0.8226452
	44.408	0.822719
	44.42	0.8227021
	44.437	0.8227759
	44.454	0.8227078
	44.47	0.8227392
	44.487	0.8227117
	44.504	0.8226639
	44.52	0.8226548
	44.537	0.8226678
	44.554	0.8226808
	44.57	0.8226514
	44.587	0.8226442
	44.604	0.8225965
	44.62	0.8226481
	44.641	0.8226082
	44.654	0.822573
	44.666	0.8225966
	44.687	0.8225567
	44.708	0.8225978
	44.72	0.8225607
	44.737	0.8225536
	44.754	0.8225464
	44.766	0.8225296
	44.783	0.8225831
	44.8	0.822576
	44.816	0.8226882
	44.833	0.8228226
	44.854	0.8227019
	44.87	0.8227535
	44.883	0.8228397
	44.904	0.8228605
	44.925	0.8228814
	44.941	0.8229128
	44.954	0.8228777
	44.966	0.8228608
	44.987	0.8228412
	45.004	0.8228746
	45.02	0.8229464
	45.037	0.8229999
	45.05	0.822985
	45.066	0.8229759
	45.083	0.8229688
	45.1	0.8229414
	45.116	0.8228919
	45.133	0.8228846
	45.15	0.8228168
	45.166	0.8227875
	45.183	0.8227399
	45.2	0.8227327
	45.216	0.8227237
	45.233	0.8227568
	45.245	0.8226996
	45.266	0.8227002
	45.279	0.8227662
	45.3	0.8228073
	45.312	0.8227904
	45.329	0.8228441
	45.35	0.8228651
	45.362	0.8228685
	45.379	0.8229626
	45.395	0.8230142
	45.412	0.8230273
	45.429	0.8230607
	45.445	0.8230921
	45.462	0.8231052
	45.479	0.823199
	45.5	0.8233208
	45.512	0.8233243
	45.533	0.8234865
	45.554	0.8235679
	45.566	0.8236318
	45.583	0.8236854
	45.6	0.8237187
	45.616	0.8237703
	45.637	0.8238518
	45.65	0.8239177
	45.662	0.8240222
	45.679	0.8240757
	45.695	0.8241474
	45.712	0.8242211
	45.733	0.8242622
	45.75	0.8243156
	45.766	0.824347
	45.783	0.8243399
	45.8	0.8243327
	45.816	0.8243843
	45.833	0.8244378
	45.85	0.8244306
	45.866	0.8245226
	45.883	0.8245559
	45.9	0.8245084
	45.916	0.8244792
	45.937	0.8245607
	45.954	0.8245535
	45.966	0.8246377
	45.983	0.8247114
	46	0.824765
	46.016	0.8248368
	46.033	0.8249106
	46.045	0.8249747
	46.062	0.8251292
	46.079	0.8251626
	46.095	0.8251333
	46.116	0.8251744
	46.133	0.8251674
	46.154	0.8251479
	46.166	0.8251716
	46.183	0.8251443
	46.204	0.8252863
	46.22	0.8252975
	46.237	0.8253914
	46.25	0.8254573
	46.266	0.8254685
	46.283	0.825522
	46.304	0.8255024
	46.316	0.8255058
	46.333	0.8255795
	46.35	0.8255521
	46.37	0.825672
	46.387	0.8257053
	46.404	0.8257386
	46.42	0.8257497
	46.437	0.8258031
	46.454	0.8258364
	46.47	0.8259082
	46.483	0.8259135
	46.5	0.8259669
	46.516	0.8259377
	46.533	0.8259912
	46.545	0.8260349
	46.566	0.826076
	46.579	0.8260611
	46.595	0.8260925
	46.616	0.8261335
	46.633	0.8261869
	46.645	0.8261701
	46.666	0.8262515
	46.679	0.8262972
	46.695	0.8263083
	46.712	0.8263012
	46.729	0.8263749
	46.75	0.8263957
	46.766	0.8264068
	46.783	0.8263391
	46.795	0.8263425
	46.816	0.8264037
	46.833	0.8264369
	46.854	0.8265786
	46.866	0.8267021
	46.883	0.8268348
	46.9	0.8268666
	46.916	0.8269571
	46.929	0.826941
	46.945	0.826991
	46.966	0.8270706
	46.979	0.8270748
	46.995	0.8271451
	47.016	0.8271034
	47.029	0.827067
	47.045	0.827097
	47.066	0.8270755
	47.083	0.8270667
	47.1	0.8270783
	47.116	0.827088
	47.133	0.8270996
	47.145	0.8270412
	47.162	0.8271134
	47.179	0.827125
	47.195	0.8271751
	47.212	0.8271867
	47.229	0.8272387
	47.25	0.8273183
	47.266	0.8273482
	47.279	0.8273726
	47.3	0.8273915
	47.316	0.8274214
	47.333	0.8274936
	47.345	0.8275363
	47.366	0.8275957
	47.383	0.8276275
	47.4	0.8276997
	47.412	0.8277222
	47.433	0.8276805
	47.445	0.8275414
	47.462	0.8275125
	47.483	0.8274103
	47.5	0.8272805
	47.516	0.8271891
	47.537	0.8272282
	47.55	0.8271717
	47.566	0.827141
	47.583	0.8270919
	47.604	0.8271309
	47.616	0.8270726
	47.633	0.8270639
	47.65	0.8270553
	47.662	0.8270375
	47.683	0.8270767
	47.7	0.8271288
	47.716	0.8271386
	47.737	0.8271375
	47.75	0.827182
	47.762	0.8272046
	47.783	0.8272033
	47.8	0.8271948
	47.816	0.8272851
	47.829	0.8272893
	47.85	0.8273284
	47.866	0.8274591
	47.883	0.8275919
	47.9	0.827644
	47.916	0.8276941
	47.937	0.8277938
	47.95	0.8277981
	47.966	0.8277877
	47.987	0.8278267
	47.995	0.8278823
	48.012	0.8279747
	48.029	0.828067
	48.045	0.8280768
	48.062	0.8280479
	48.079	0.8280796
	48.095	0.8281904
	48.112	0.8282424
	48.133	0.8282613
	48.145	0.8283041
	48.162	0.8284167
	48.179	0.8284687
	48.195	0.8285996
	48.212	0.828692
	48.233	0.8287312
	48.254	0.8287905
	48.266	0.828813
	48.283	0.8288851
	48.3	0.8289371
	48.312	0.829
	48.329	0.8290519
	48.35	0.8291315
	48.366	0.8292624
	48.379	0.8293273
	48.395	0.8294178
	48.416	0.8294771
	48.429	0.8294812
	48.445	0.829491
	48.466	0.8294897
	48.479	0.8295545
	48.495	0.8296248
	48.512	0.8296767
	48.525	0.8296809
	48.541	0.8297714
	48.562	0.8297903
	48.583	0.8297688
	48.6	0.8298208
	48.616	0.8298104
	48.633	0.8298623
	48.645	0.8298243
	48.662	0.8298762
	48.679	0.8299282
	48.695	0.8299783
	48.712	0.8300302
	48.729	0.8300215
	48.745	0.8300717
	48.762	0.8300226
	48.779	0.8300745
	48.795	0.8300236
	48.816	0.8300426
	48.833	0.830034
	48.845	0.830097
	48.862	0.8301288
	48.883	0.8301479
	48.9	0.8300787
	48.916	0.8301288
	48.933	0.8301
	48.95	0.8300713
	48.966	0.8300811
	48.983	0.830012
	49	0.8299833
	49.016	0.8299123
	49.033	0.8299239
	49.045	0.8299868
	49.066	0.8300462
	49.083	0.8300779
	49.1	0.8301702
	49.112	0.8302129
	49.129	0.830164
	49.145	0.8302142
	49.162	0.830266
	49.183	0.8303455
	49.195	0.8304084
	49.216	0.8305483
	49.229	0.8306131
	49.245	0.8307237
	49.262	0.8308563
	49.283	0.8309963
	49.3	0.8311088
	49.312	0.831212
	49.329	0.8313246
	49.35	0.8313637
	49.366	0.831333
	49.383	0.831385
	49.395	0.8313873
	49.408	0.8314318
	49.429	0.831471
	49.45	0.8315101
	49.462	0.8315528
	49.479	0.8316047
	49.5	0.8316237
	49.512	0.8316664
	49.529	0.8316779
	49.545	0.8317684
	49.562	0.8317597
	49.575	0.8317436
	49.591	0.8318138
	49.608	0.831785
	49.625	0.8317358
	49.641	0.8317455
	49.658	0.8317569
	49.679	0.8318163
	49.695	0.8317855
	49.712	0.8317769
	49.729	0.8317278
	49.741	0.83171
	49.762	0.8317491
	49.779	0.8317607
	49.795	0.8317703
	49.808	0.8317744
	49.829	0.8317731
	49.845	0.8317828
	49.862	0.831754
	49.875	0.8316773
	49.891	0.8316668
	49.908	0.8316986
	49.925	0.8317103
	49.941	0.8317604
	49.958	0.8317315
	49.979	0.8317505
	49.991	0.8317125
	50.012	0.8317315
	50.029	0.8317632
	50.045	0.8317325
	50.062	0.8317642
	50.075	0.8317482
	50.091	0.8317377
	50.112	0.8317769
	50.129	0.8317885
	50.141	0.8317907
	50.158	0.831782
	50.179	0.8317807
	50.191	0.8317426
	50.208	0.8317944
	50.225	0.8318261
	50.241	0.8318559
	50.254	0.8319207
	50.275	0.8319597
	50.291	0.8320299
	50.312	0.8320891
	50.329	0.8322015
	50.345	0.8322919
	50.358	0.8322758
	50.375	0.8322874
	50.391	0.8323374
	50.408	0.83245
	50.425	0.8325423
	50.441	0.8325317
	50.458	0.8326039
	50.475	0.8326154
	50.491	0.8326857
	50.508	0.8327577
	50.525	0.8327894
	50.541	0.8328395
	50.554	0.8328436
	50.57	0.832914
	50.595	0.8330414
	50.604	0.8330381
	50.62	0.8330276
	50.641	0.8331071
	50.658	0.8331388
	50.675	0.83313
	50.691	0.8331397
	50.708	0.8331713
	50.725	0.8332637
	50.741	0.8332935
	50.758	0.8333454
	50.775	0.833377
	50.791	0.8334271
	50.808	0.8334184
	50.825	0.8333893
	50.841	0.8334191
	50.858	0.8334306
	50.875	0.8334824
	50.887	0.8334441
	50.904	0.8334354
	50.92	0.833445
	50.937	0.8334767
	50.95	0.8334403
	50.966	0.8334499
	50.983	0.8334614
	51.004	0.833541
	51.02	0.8336114
	51.033	0.8336559
	51.05	0.8337281
	51.07	0.8338261
	51.083	0.8338505
	51.104	0.8338897
	51.12	0.83396
	51.137	0.8340321
	51.154	0.8340842
	51.166	0.834127
	51.183	0.834179
	51.204	0.8342181
	51.216	0.8343621
	51.233	0.8344344
	51.25	0.8344661
	51.266	0.8344757
	51.283	0.8345277
	51.295	0.8344895
	51.312	0.8344808
	51.333	0.8345605
	51.35	0.8346328
	51.366	0.8347234
	51.383	0.8347349
	51.4	0.8347262
	51.416	0.8347358
	51.429	0.8347197
	51.445	0.8346686
	51.462	0.8346193
	51.479	0.8346106
	51.495	0.8346
	51.516	0.8346796
	51.533	0.834691
	51.55	0.8347227
	51.566	0.8347323
	51.583	0.8347033
	51.6	0.8346945
	51.616	0.8346635
	51.629	0.8346676
	51.65	0.8346256
	51.662	0.8346481
	51.683	0.8346671
	51.7	0.8346787
	51.712	0.8346809
	51.729	0.8347734
	51.75	0.8347721
	51.766	0.8348222
	51.783	0.8347932
	51.8	0.8347845
	51.816	0.8347941
	51.833	0.8347651
	51.85	0.8348576
	51.866	0.8348875
	51.883	0.8349194
	51.9	0.8349511
	51.912	0.8349533
	51.929	0.8350256
	51.945	0.8350149
	51.966	0.8350945
	51.983	0.8351061
	52	0.8351985
	52.016	0.8352283
	52.033	0.8352397
	52.05	0.8352917
	52.066	0.8354026
	52.083	0.8354546
	52.1	0.8355875
	52.116	0.8356174
	52.133	0.8356491
	52.145	0.8356513
	52.162	0.8356831
	52.179	0.835735
	52.195	0.8357245
	52.216	0.8357435
	52.233	0.8358766
	52.245	0.8358992
	52.262	0.8359512
	52.279	0.8360235
	52.3	0.8360829
	52.312	0.8361056
	52.329	0.8361171
	52.345	0.8361875
	52.362	0.8363003
	52.379	0.8362714
	52.391	0.8363142
	52.404	0.8362575
	52.425	0.8363372
	52.441	0.8362456
	52.458	0.8363179
	52.475	0.8362889
	52.491	0.8363796
	52.508	0.8364721
	52.525	0.8364835
	52.545	0.8365411
	52.558	0.8365655
	52.579	0.8365642
	52.591	0.8365866
	52.608	0.8366183
	52.625	0.83665
	52.641	0.8366597
	52.658	0.8367118
	52.675	0.8367234
	52.691	0.8367737
	52.712	0.8368331
	52.725	0.8368575
	52.741	0.8369078
	52.758	0.8369396
	52.775	0.8369512
	52.791	0.8369406
	52.808	0.8368913
	52.825	0.8369636
	52.841	0.8369935
	52.858	0.8369849
	52.875	0.8370572
	52.895	0.8371349
	52.908	0.837139
	52.925	0.8371303
	52.937	0.8371122
	52.954	0.8371237
	52.975	0.8371224
	52.991	0.8371118
	53.008	0.8371838
	53.02	0.8373075
	53.037	0.8373999
	53.058	0.8374795
	53.075	0.8375316
	53.087	0.8376755
	53.108	0.8376741
	53.125	0.8377464
	53.137	0.8377891
	53.154	0.8378613
	53.17	0.8379317
	53.187	0.8380041
	53.204	0.8380358
	53.22	0.8380454
	53.237	0.8381177
	53.254	0.8381495
	53.27	0.8381794
	53.287	0.8382112
	53.304	0.8382227
	53.32	0.838212
	53.337	0.8382438
	53.354	0.8382148
	53.37	0.8383055
	53.387	0.8383575
	53.404	0.8383286
	53.425	0.8383272
	53.437	0.8383093
	53.454	0.8383005
	53.47	0.8382696
	53.487	0.8383217
	53.504	0.8383129
	53.52	0.8382415
	53.533	0.8382457
	53.55	0.838237
	53.57	0.8383147
	53.587	0.8383263
	53.604	0.8383176
	53.62	0.8383273
	53.637	0.8384401
	53.654	0.838492
	53.666	0.8384943
	53.683	0.8385463
	53.704	0.8385652
	53.72	0.8385748
	53.737	0.8386065
	53.75	0.8386511
	53.766	0.8386202
[truncated: 6,417 more rows]
