# Supplementary material for: Physicochemical Properties, Equilibrium Adsorption Performance, Manufacturability, and Stability of TIFSIX-3-Ni for Direct Air Capture of CO2
Source: Energy Fuels. 2024 Jun 18;38(13):11947–65. doi: 10.1021/acs.energyfuels.4c01368 (PMC11228916; doi:10.1021/acs.energyfuels.4c01368)
Supplement: Supplementary file 2 — ef4c01368_si_002.zip [file ef4c01368_si_002.zip › tifsix si raw files/DSC/heatflowcurves.txt]

tifsix run heat flows
Method Filename:	D:\DSC User 2023\Ashlyn Low\180123\baseline_1.ds8d
Sample ID:	baseline_emptypans_1
Steps:	1 to 3
Data	Sample Temperature (°C)	Heat Flow Endo Up (mW)
	21.062	-0.0025
	21.062	-0.0024
	21.062	-0.0026
	21.062	-0.0027
	21.058	-0.0028
	21.062	-0.0029
	21.062	-0.0029
	21.062	-0.0028
	21.062	-0.0024
	21.066	-0.0026
	21.066	-0.0028
	21.062	-0.0028
	21.062	-0.0026
	21.058	-0.0026
	21.058	-0.0028
	21.058	-0.0027
	21.058	-0.0027
	21.058	-0.0027
	21.062	-0.0027
	21.066	-0.0028
	21.066	-0.003
	21.066	-0.0028
	21.066	-0.0027
	21.062	-0.0028
	21.062	-0.0029
	21.062	-0.0029
	21.062	-0.0026
	21.062	-0.0027
	21.066	-0.0028
	21.062	-0.0025
	21.066	-0.0025
	21.066	-0.0026
	21.066	-0.0022
	21.066	-0.0025
	21.066	-0.0023
	21.062	-0.0024
	21.062	-0.0025
	21.066	-0.0023
	21.066	-0.002
	21.066	-0.0021
	21.066	-0.0023
	21.066	-0.0021
	21.066	-0.0023
	21.066	-0.0021
	21.066	-0.0018
	21.066	-0.0019
	21.066	-0.002
	21.066	-0.0021
	21.066	-0.0021
	21.066	-0.0021
	21.066	-0.0019
	21.066	-0.0017
	21.066	-0.002
	21.062	-0.002
	21.062	-0.0019
	21.062	-0.002
	21.062	-0.0019
	21.062	-0.0019
	21.062	-0.002
	21.066	-0.0023
	21.066	-0.002
	21.066	-0.0017
	21.066	-0.0021
	21.066	-0.0021
	21.066	-0.002
	21.066	-0.0022
	21.062	-0.0021
	21.062	-0.0022
	21.066	-0.0019
	21.066	-0.0019
	21.066	-0.0021
	21.062	-0.0021
	21.062	-0.002
	21.062	-0.0022
	21.062	-0.002
	21.062	-0.002
	21.062	-0.002
	21.066	-0.0022
	21.066	-0.0022
	21.066	-0.0022
	21.066	-0.0022
	21.066	-0.0021
	21.066	-0.0019
	21.066	-0.002
	21.062	-0.0018
	21.062	-0.0019
	21.062	-0.0019
	21.062	-0.0019
	21.066	-0.0019
	21.062	-0.0019
	21.062	-0.0021
	21.062	-0.0022
	21.062	-0.0019
	21.058	-0.0018
	21.058	-0.0018
	21.058	-0.0022
	21.062	-0.0021
	21.062	-0.0018
	21.062	-0.002
	21.066	-0.0019
	21.066	-0.002
	21.066	-0.0021
	21.066	-0.0021
	21.062	-0.0021
	21.062	-0.0023
	21.066	-0.0023
	21.066	-0.0021
	21.066	-0.0022
	21.066	-0.0021
	21.066	-0.002
	21.066	-0.002
	21.066	-0.0022
	21.066	-0.0025
	21.062	-0.0023
	21.062	-0.0023
	21.066	-0.0026
	21.066	-0.0025
	21.062	-0.0022
	21.066	-0.0024
	21.062	-0.0022
	21.062	-0.0022
	21.062	-0.0021
	21.062	-0.0024
	21.058	-0.0024
	21.058	-0.0022
	21.062	-0.0023
	21.062	-0.0022
	21.058	-0.0022
	21.058	-0.0022
	21.062	-0.0021
	21.066	-0.0021
	21.066	-0.0022
	21.062	-0.0021
	21.062	-0.0019
	21.062	-0.002
	21.062	-0.0019
	21.062	-0.0017
	21.062	-0.002
	21.062	-0.002
	21.062	-0.002
	21.062	-0.0019
	21.062	-0.0018
	21.062	-0.0019
	21.062	-0.0016
	21.062	-0.0017
	21.062	-0.0019
	21.062	-0.002
	21.062	-0.002
	21.066	-0.0016
	21.066	-0.0017
	21.062	-0.0018
	21.062	-0.0019
	21.062	-0.0015
	21.062	-0.0017
	21.062	-0.0016
	21.062	-0.0016
	21.058	-0.0018
	21.062	-0.0015
	21.062	-0.0018
	21.062	-0.0018
	21.062	-0.0018
	21.062	-0.0017
	21.062	-0.0019
	21.062	-0.0019
	21.062	-0.0016
	21.062	-0.0018
	21.062	-0.0018
	21.066	-0.002
	21.066	-0.002
	21.066	-0.0019
	21.062	-0.0021
	21.062	-0.002
	21.066	-0.002
	21.062	-0.002
	21.066	-0.0019
	21.062	-0.002
	21.062	-0.0019
	21.066	-0.0019
	21.066	-0.0019
	21.066	-0.0018
	21.066	-0.002
	21.066	-0.0018
	21.066	-0.0018
	21.066	-0.0018
	21.062	-0.0019
	21.062	-0.0018
	21.062	-0.002
	21.062	-0.0018
	21.066	-0.0017
	21.066	-0.0017
	21.066	-0.0015
	21.062	-0.0016
	21.058	-0.0017
	21.062	-0.0018
	21.062	-0.0019
	21.062	-0.0019
	21.062	-0.0019
	21.058	-0.002
	21.058	-0.0019
	21.058	-0.0021
	21.058	-0.0021
	21.058	-0.0018
	21.062	-0.002
	21.062	-0.0021
	21.066	-0.0018
	21.066	-0.002
	21.066	-0.002
	21.066	-0.0017
	21.066	-0.002
	21.062	-0.0022
	21.062	-0.0021
	21.062	-0.0021
	21.062	-0.002
	21.062	-0.0019
	21.062	-0.0018
	21.062	-0.0022
	21.066	-0.0021
	21.066	-0.0024
	21.066	-0.0022
	21.066	-0.0022
	21.066	-0.0021
	21.062	-0.002
	21.066	-0.0022
	21.062	-0.0021
	21.062	-0.0021
	21.062	-0.0024
	21.066	-0.0022
	21.062	-0.0024
	21.062	-0.0023
	21.066	-0.0024
	21.062	-0.0021
	21.066	-0.002
	21.066	-0.0021
	21.062	-0.0022
	21.062	-0.0023
	21.062	-0.0021
	21.062	-0.002
	21.062	-0.0022
	21.062	-0.0021
	21.062	-0.0021
	21.062	-0.0023
	21.066	-0.0023
	21.062	-0.0023
	21.058	-0.0025
	21.062	-0.0023
	21.062	-0.0023
	21.066	-0.0022
	21.062	-0.0026
	21.062	-0.0025
	21.062	-0.0025
	21.062	-0.0022
	21.062	-0.0023
	21.062	-0.0025
	21.062	-0.0025
	21.062	-0.0027
	21.062	-0.0024
	21.062	-0.0025
	21.066	-0.0026
	21.066	-0.0026
	21.062	-0.0027
	21.062	-0.0025
	21.062	-0.0023
	21.062	-0.0025
	21.062	-0.0024
	21.062	-0.0026
	21.062	-0.0028
	21.062	-0.0027
	21.066	-0.0026
	21.066	-0.0026
	21.066	-0.0028
	21.066	-0.0029
	21.066	-0.003
	21.07	-0.0029
	21.07	-0.0029
	21.066	-0.0031
	21.062	-0.003
	21.062	-0.0028
	21.062	-0.0028
	21.062	-0.0029
	21.058	-0.0029
	21.062	-0.003
	21.062	-0.0031
	21.066	-0.003
	21.066	-0.0029
	21.066	-0.0031
	21.066	-0.0031
	21.066	-0.0031
	21.066	-0.0033
	21.062	-0.0034
	21.062	-0.0032
	21.062	-0.0032
	21.062	-0.0033
	21.062	-0.0032
	21.062	-0.0032
	21.062	-0.0032
	21.062	-0.0032
	21.062	-0.0031
	21.058	-0.0032
	21.058	-0.0031
	21.058	-0.0032
	21.062	-0.0031
	21.062	-0.0032
	21.062	-0.0031
	21.062	-0.0031
	21.062	-0.003
	21.062	-0.0032
	21.062	-0.0031
	21.062	-0.0028
	21.062	-0.0031
	21.062	-0.0031
	21.062	-0.0031
	21.062	-0.0031
	21.066	-0.003
	21.066	-0.0032
	21.066	-0.0033
	21.062	-0.0033
	21.062	-0.0032
	21.062	-0.0033
	21.062	-0.0032
	21.062	-0.0033
	21.066	-0.0033
	21.066	-0.0035
	21.066	-0.0033
	21.066	-0.0035
	21.066	-0.0035
	21.066	-0.0036
	21.066	-0.0034
	21.062	-0.0035
	21.062	-0.0036
	21.066	-0.0035
	21.062	-0.0036
	21.066	-0.0034
	21.062	-0.0034
	21.066	-0.0034
	21.066	-0.0033
	21.066	-0.0034
	21.066	-0.0035
	21.066	-0.0038
	21.066	-0.0036
	21.066	-0.0035
	21.066	-0.0035
	21.066	-0.0035
	21.066	-0.0036
	21.066	-0.0034
	21.062	-0.0035
	21.058	-0.0034
	21.058	-0.0034
	21.058	-0.0033
	21.062	-0.0034
	21.062	-0.0033
	21.066	-0.0033
	21.066	-0.0033
	21.066	-0.0035
	21.066	-0.0035
	21.066	-0.0035
	21.066	-0.0035
	21.066	-0.0035
	21.066	-0.0033
	21.07	-0.0034
	21.07	-0.0035
	21.07	-0.0034
	21.066	-0.0032
	21.066	-0.0034
	21.062	-0.0034
	21.062	-0.0035
	21.062	-0.0036
	21.062	-0.0035
	21.062	-0.0034
	21.062	-0.0034
	21.066	-0.0035
	21.062	-0.0034
	21.062	-0.0034
	21.062	-0.0035
	21.062	-0.0036
	21.062	-0.0034
	21.062	-0.0036
	21.062	-0.0036
	21.066	-0.0037
	21.066	-0.0037
	21.066	-0.0038
	21.066	-0.0036
	21.066	-0.0038
	21.066	-0.0038
	21.062	-0.0039
	21.062	-0.0039
	21.062	-0.004
	21.062	-0.0037
	21.062	-0.0037
	21.062	-0.0036
	21.062	-0.0036
	21.066	-0.0038
	21.066	-0.0037
	21.066	-0.0037
	21.062	-0.0038
	21.062	-0.0037
	21.062	-0.0036
	21.062	-0.0036
	21.062	-0.0035
	21.062	-0.0034
	21.062	-0.0035
	21.062	-0.0035
	21.062	-0.0035
	21.062	-0.0034
	21.066	-0.0033
	21.066	-0.0034
	21.066	-0.0036
	21.07	-0.0036
	21.07	-0.0033
	21.066	-0.0034
	21.066	-0.0036
	21.066	-0.0035
	21.062	-0.0036
	21.062	-0.0036
	21.062	-0.0036
	21.062	-0.0033
	21.062	-0.0034
	21.066	-0.0034
	21.066	-0.0034
	21.066	-0.0033
	21.062	-0.0034
	21.066	-0.0034
	21.062	-0.0034
	21.062	-0.0035
	21.062	-0.0033
	21.066	-0.0031
	21.062	-0.0031
	21.062	-0.0031
	21.066	-0.0029
	21.066	-0.003
	21.066	-0.0032
	21.066	-0.003
	21.066	-0.0031
	21.066	-0.0028
	21.066	-0.0032
	21.066	-0.0029
	21.066	-0.0031
	21.066	-0.003
	21.066	-0.0031
	21.066	-0.0032
	21.066	-0.0031
	21.066	-0.0028
	21.066	-0.0029
	21.066	-0.0029
	21.062	-0.003
	21.062	-0.003
	21.062	-0.003
	21.058	-0.0029
	21.062	-0.003
	21.062	-0.003
	21.062	-0.0031
	21.062	-0.003
	21.066	-0.0033
	21.066	-0.0033
	21.062	-0.0035
	21.062	-0.003
	21.062	-0.0032
	21.062	-0.0031
	21.062	-0.003
	21.062	-0.0031
	21.062	-0.003
	21.062	-0.003
	21.058	-0.0029
	21.062	-0.0029
	21.062	-0.0029
	21.062	-0.0029
	21.062	-0.0029
	21.062	-0.0028
	21.062	-0.0028
	21.062	-0.0029
	21.062	-0.0028
	21.062	-0.0029
	21.062	-0.0032
	21.062	-0.0034
	21.062	-0.0034
	21.062	-0.0032
	21.062	-0.0031
	21.066	-0.0032
	21.062	-0.0033
	21.058	-0.0032
	21.062	-0.0031
	21.062	-0.0032
	21.062	-0.0033
	21.066	-0.0034
	21.066	-0.0033
	21.066	-0.0037
	21.066	-0.0033
	21.066	-0.0032
	21.066	-0.003
	21.066	-0.0033
	21.066	-0.0033
	21.07	-0.0031
	21.07	-0.003
	21.07	-0.0031
	21.066	-0.0032
	21.066	-0.0032
	21.066	-0.0032
	21.066	-0.003
	21.066	-0.0029
	21.062	-0.0028
	21.066	-0.003
	21.066	-0.0029
	21.07	-0.0029
	21.066	-0.0031
	21.066	-0.003
	21.066	-0.003
	21.066	-0.0031
	21.066	-0.0029
	21.066	-0.003
	21.066	-0.0031
	21.066	-0.003
	21.066	-0.0029
	21.062	-0.0029
	21.058	-0.0029
	21.062	-0.003
	21.058	-0.0031
	21.058	-0.0032
	21.058	-0.0031
	21.062	-0.0029
	21.058	-0.0029
	21.058	-0.0029
	21.062	-0.0029
	21.062	-0.0029
	21.062	-0.0028
	21.062	-0.0029
	21.062	-0.0028
	21.062	-0.0027
	21.062	-0.0029
	21.066	-0.0028
	21.066	-0.0027
	21.062	-0.0027
	21.062	-0.0025
	21.062	-0.0028
	21.066	-0.0029
	21.066	-0.0029
	21.062	-0.0029
	21.062	-0.003
	21.062	-0.003
	21.066	-0.0031
	21.066	-0.0031
	21.066	-0.0032
	21.066	-0.0029
	21.062	-0.003
	21.062	-0.0032
	21.066	-0.0032
	21.066	-0.0032
	21.066	-0.0032
	21.066	-0.0029
	21.062	-0.003
	21.062	-0.0029
	21.062	-0.003
	21.062	-0.0032
	21.062	-0.0031
	21.062	-0.003
	21.062	-0.0031
	21.062	-0.0032
	21.062	-0.0031
	21.066	-0.0032
	21.066	-0.0034
	21.066	-0.0032
	21.066	-0.0032
	21.066	-0.0031
	21.066	-0.0034
	21.066	-0.0032
	21.066	-0.0033
	21.066	-0.0034
	21.066	-0.0035
	21.066	-0.0031
	21.062	-0.0033
	21.062	-0.0036
	21.062	-0.0036
	21.062	-0.0036
	21.062	-0.0035
	21.062	-0.0034
	21.062	-0.0035
	21.066	-0.0035
	21.066	-0.0036
	21.066	-0.0035
	21.066	-0.0035
	21.066	-0.0033
	21.066	-0.0033
	21.066	-0.0036
	21.066	-0.0036
	21.066	-0.0032
	21.066	-0.0031
	21.066	-0.0032
	21.066	-0.0031
	21.062	-0.0032
	21.062	-0.0032
	21.066	-0.0031
	21.066	-0.003
	21.066	-0.003
	21.066	-0.0031
	21.066	-0.0034
	21.066	-0.0029
	21.066	-0.0029
	21.066	-0.0032
	21.062	-0.0031
	21.066	-0.0028
	21.062	-0.0031
	21.062	-0.003
	21.062	-0.0032
	21.062	-0.0025
	21.062	-0.0028
	21.062	-0.0029
	21.062	-0.0029
	21.062	-0.003
	21.062	-0.0031
	21.062	-0.003
	21.066	-0.0032
	21.066	-0.0031
	21.066	-0.0032
	21.062	-0.0031
	21.062	-0.0031
	21.062	-0.0032
	21.058	-0.0032
	21.058	-0.0033
	21.062	-0.0031
	21.062	-0.0033
	21.066	-0.0033
	21.062	-0.0032
	21.062	-0.0033
	21.062	-0.0032
	21.062	-0.0035
	21.062	-0.0034
	21.062	-0.0036
	21.062	-0.0035
	21.062	-0.0035
	21.066	-0.0035
	21.066	-0.0033
	21.07	-0.0034
	21.066	-0.0037
	21.066	-0.0033
	21.066	-0.0034
	21.066	-0.0033
	21.062	-0.0032
	21.062	-0.0031
	21.066	-0.0033
	21.066	-0.0031
	21.066	-0.0032
	21.066	-0.0032
	21.066	-0.0033
	21.066	-0.0028
	21.066	-0.003
	21.062	-0.0034
	21.062	-0.0032
	21.062	-0.003
	21.062	-0.0029
	21.062	-0.0029
	21.062	-0.003
	21.062	-0.0032
	21.062	-0.003
	21.062	-0.0028
	21.062	-0.0028
	21.066	-0.0031
	21.062	-0.0032
	21.066	-0.0031
	21.066	-0.003
	21.066	-0.003
	21.066	-0.0032
	21.07	-0.0034
	21.07	-0.0033
	21.066	-0.0032
	21.066	-0.0031
	21.066	-0.0034
	21.066	-0.0034
	21.066	-0.0034
	21.066	-0.0033
	21.066	-0.0033
	21.066	-0.0033
	21.066	-0.003
	21.066	-0.0032
	21.066	-0.0033
	21.07	-0.0033
	21.066	-0.0034
	21.066	-0.0035
	21.066	-0.0033
	21.066	-0.0033
	21.066	-0.0034
	21.062	-0.0035
	21.066	-0.0036
	21.066	-0.0035
	21.066	-0.0035
	21.066	-0.0034
	21.066	-0.0034
	21.066	-0.0034
	21.066	-0.0033
	21.066	-0.0032
	21.062	-0.0033
	21.062	-0.0034
	21.066	-0.0031
	21.066	-0.0032
	21.066	-0.0032
	21.062	-0.0032
	21.058	-0.0036
	21.058	-0.0033
	21.062	-0.0034
	21.062	-0.0033
	21.062	-0.0032
	21.058	-0.0033
	21.058	-0.0034
	21.062	-0.0032
	21.066	-0.0033
	21.066	-0.0032
	21.062	-0.0033
	21.062	-0.0035
	21.062	-0.0035
	21.062	-0.0033
	21.062	-0.0037
	21.066	-0.0035
	21.066	-0.0035
	21.066	-0.0037
	21.066	-0.0037
	21.066	-0.0037
	21.066	-0.0036
	21.066	-0.0037
	21.066	-0.0037
	21.066	-0.0038
	21.066	-0.0037
	21.066	-0.0035
	21.066	-0.0038
	21.066	-0.0037
	21.066	-0.0035
	21.066	-0.0035
	21.066	-0.0034
	21.066	-0.0036
	21.066	-0.0035
	21.066	-0.0032
	21.066	-0.0033
	21.066	-0.0034
	21.066	-0.0032
	21.066	-0.0033
	21.066	-0.0033
	21.066	-0.0035
	21.066	-0.0033
	21.066	-0.0031
	21.066	-0.0031
	21.066	-0.0032
	21.066	-0.0032
	21.066	-0.0032
	21.062	-0.003
	21.062	-0.0029
	21.062	-0.0027
	21.062	-0.0029
	21.066	-0.0029
	21.066	-0.003
	21.066	-0.0029
	21.066	-0.003
	21.066	-0.0031
	21.066	-0.003
	21.066	-0.0029
	21.062	-0.0031
	21.062	-0.0029
	21.062	-0.0029
	21.062	-0.0031
	21.066	-0.0032
	21.066	-0.0031
	21.066	-0.0032
	21.062	-0.003
	21.062	-0.0028
	21.062	-0.0027
	21.062	-0.0031
	21.062	-0.003
	21.062	-0.0031
	21.066	-0.0029
	21.066	-0.0029
	21.066	-0.0029
	21.066	-0.0028
	21.066	-0.0027
	21.066	-0.0027
	21.062	-0.0027
	21.062	-0.0027
	21.066	-0.0028
	21.066	-0.0028
	21.066	-0.0026
	21.066	-0.0027
	21.066	-0.0028
	21.066	-0.0028
	21.066	-0.0025
	21.066	-0.0027
	21.066	-0.0026
	21.066	-0.0026
	21.066	-0.0026
	21.066	-0.0027
	21.066	-0.0026
	21.066	-0.0026
	21.062	-0.0026
	21.062	-0.0026
	21.062	-0.0027
	21.062	-0.0026
	21.062	-0.0027
	21.066	-0.0028
	21.066	-0.0028
	21.066	-0.0026
	21.066	-0.0027
	21.066	-0.0031
	21.066	-0.0027
	21.066	-0.0028
	21.066	-0.0029
	21.066	-0.0028
	21.066	-0.0026
	21.066	-0.0028
	21.066	-0.0027
	21.066	-0.0024
	21.066	-0.0026
	21.066	-0.0027
	21.066	-0.0026
	21.066	-0.0027
	21.066	-0.0025
	21.066	-0.0025
	21.066	-0.0026
	21.066	-0.0027
	21.062	-0.0029
	21.062	-0.0028
	21.062	-0.0028
	21.066	-0.003
	21.066	-0.0028
	21.066	-0.003
	21.066	-0.0027
	21.066	-0.0029
	21.066	-0.0029
	21.066	-0.0031
	21.062	-0.0032
	21.062	-0.0032
	21.058	-0.0034
	21.062	-0.0031
	21.062	-0.0028
	21.066	-0.0029
	21.062	-0.003
	21.062	-0.0031
	21.062	-0.0029
	21.062	-0.0031
	21.062	-0.0028
	21.062	-0.003
	21.066	-0.0032
	21.062	-0.0029
	21.062	-0.0031
	21.062	-0.0031
	21.062	-0.0032
	21.062	-0.0032
	21.062	-0.0034
	21.066	-0.0034
	21.066	-0.0033
	21.066	-0.0032
	21.062	-0.0033
	21.062	-0.0032
	21.062	-0.0032
	21.062	-0.0034
	21.062	-0.0034
	21.062	-0.0035
	21.066	-0.0033
	21.066	-0.0036
	21.066	-0.0035
	21.066	-0.0037
	21.07	-0.0037
	21.07	-0.0039
	21.07	-0.0037
	21.07	-0.0035
	21.07	-0.0035
	21.07	-0.0036
	21.066	-0.0035
	21.066	-0.0038
	21.066	-0.0037
	21.066	-0.0036
	21.066	-0.0035
	21.066	-0.0037
	21.066	-0.0035
	21.066	-0.0033
	21.066	-0.0035
	21.066	-0.0034
	21.062	-0.0033
	21.062	-0.0034
	21.062	-0.0035
	21.062	-0.0032
	21.058	-0.0035
	21.058	-0.0034
	21.062	-0.0036
	21.062	-0.0033
	21.062	-0.0033
	21.062	-0.0033
	21.066	-0.0034
	21.066	-0.0035
	21.066	-0.0035
	21.062	-0.0033
	21.062	-0.0035
	21.062	-0.0033
	21.062	-0.0035
	21.062	-0.0034
	21.062	-0.0036
	21.058	-0.0035
	21.062	-0.0035
	21.062	-0.0035
	21.062	-0.0038
	21.062	-0.0037
	21.062	-0.0035
	21.062	-0.0035
	21.062	-0.0035
	21.062	-0.0035
	21.066	-0.0036
	21.066	-0.0034
	21.066	-0.0035
	21.066	-0.0036
	21.066	-0.0034
	21.066	-0.0034
	21.066	-0.0036
	21.066	-0.0036
	21.062	-0.0036
	21.062	-0.0038
	21.062	-0.004
	21.062	-0.0039
	21.066	-0.0037
	21.066	-0.0039
	21.062	-0.0036
	21.062	-0.004
	21.062	-0.0039
	21.062	-0.0039
	21.066	-0.0041
	21.066	-0.0041
	21.066	-0.0038
	21.066	-0.0041
	21.066	-0.0041
	21.066	-0.0042
	21.066	-0.0042
	21.066	-0.0039
	21.066	-0.004
	21.062	-0.0043
	21.062	-0.0039
	21.062	-0.004
	21.058	-0.0043
	21.054	-0.0042
	21.058	-0.0045
	21.062	-0.0042
	21.062	-0.0043
	21.062	-0.0043
	21.062	-0.0043
	21.066	-0.0045
	21.062	-0.0045
	21.062	-0.0042
	21.062	-0.0045
	21.058	-0.0045
	21.058	-0.0043
	21.058	-0.0043
	21.062	-0.0043
	21.066	-0.0044
	21.066	-0.0045
	21.066	-0.0044
	21.062	-0.0044
	21.062	-0.0044
	21.062	-0.0044
	21.062	-0.0045
	21.062	-0.0045
	21.066	-0.0045
	21.066	-0.0044
	21.066	-0.0043
	21.066	-0.0044
	21.062	-0.0044
	21.058	-0.0044
	21.062	-0.0046
	21.058	-0.0046
	21.062	-0.0045
	21.062	-0.0045
	21.062	-0.0046
	21.062	-0.0044
	21.066	-0.0044
	21.066	-0.0045
	21.066	-0.0047
	21.066	-0.0046
	21.066	-0.0046
	21.066	-0.0045
	21.066	-0.0047
	21.062	-0.0045
	21.062	-0.0043
	21.062	-0.0045
	21.066	-0.0042
	21.066	-0.0044
	21.062	-0.0044
	21.066	-0.0044
	21.062	-0.0043
	21.066	-0.0044
	21.066	-0.0045
	21.066	-0.0044
	21.066	-0.0045
	21.066	-0.0045
	21.066	-0.0045
	21.066	-0.0043
	21.066	-0.0046
	21.066	-0.0045
	21.062	-0.0047
	21.062	-0.0046
	21.066	-0.0046
	21.062	-0.0044
	21.066	-0.0044
	21.066	-0.0046
	21.066	-0.0047
	21.066	-0.0048
	21.066	-0.0045
	21.066	-0.0045
	21.066	-0.0046
	21.062	-0.0046
	21.062	-0.0045
	21.066	-0.0047
	21.066	-0.0047
	21.066	-0.0047
	21.066	-0.0046
	21.066	-0.0045
	21.07	-0.0048
	21.066	-0.0046
	21.062	-0.0043
	21.062	-0.0043
	21.066	-0.0044
	21.066	-0.0045
	21.066	-0.0044
	21.066	-0.0046
	21.066	-0.0045
	21.07	-0.0042
	21.07	-0.0043
	21.066	-0.0045
	21.066	-0.0044
	21.066	-0.0043
	21.066	-0.0042
	21.062	-0.0043
	21.062	-0.0043
	21.062	-0.0044
	21.058	-0.0044
	21.058	-0.0044
	21.062	-0.0045
	21.062	-0.0043
	21.066	-0.0044
	21.066	-0.0045
	21.066	-0.0044
	21.066	-0.0045
	21.066	-0.0044
	21.062	-0.0045
	21.062	-0.0045
	21.062	-0.0044
	21.062	-0.0047
	21.058	-0.0046
	21.062	-0.0044
	21.062	-0.0043
	21.062	-0.0045
	21.062	-0.0048
	21.062	-0.0047
	21.062	-0.0046
	21.062	-0.0047
	21.066	-0.0045
	21.066	-0.0044
	21.066	-0.0047
	21.07	-0.0045
	21.07	-0.0044
	21.07	-0.0044
	21.07	-0.0043
	21.07	-0.0044
	21.066	-0.0043
	21.066	-0.0044
	21.07	-0.0044
	21.07	-0.0043
	21.07	-0.0044
	21.07	-0.0043
	21.07	-0.0044
	21.066	-0.0042
	21.066	-0.0045
	21.066	-0.0045
	21.066	-0.0045
	21.07	-0.0045
	21.07	-0.0045
	21.07	-0.0045
	21.066	-0.0046
	21.066	-0.0045
	21.066	-0.0044
	21.066	-0.0047
	21.066	-0.0044
	21.066	-0.0046
	21.062	-0.0046
	21.062	-0.0049
	21.062	-0.0046
	21.062	-0.0046
	21.062	-0.0047
	21.066	-0.0046
	21.066	-0.0047
	21.062	-0.0045
	21.066	-0.0049
	21.066	-0.0046
	21.062	-0.0045
	21.062	-0.0045
	21.062	-0.0045
	21.062	-0.0046
	21.062	-0.0046
	21.062	-0.0045
	21.066	-0.0045
	21.066	-0.0045
	21.07	-0.0046
	21.066	-0.0047
	21.066	-0.0046
	21.066	-0.0046
	21.066	-0.005
	21.066	-0.0049
	21.066	-0.0049
	21.062	-0.0048
	21.062	-0.0049
	21.062	-0.005
	21.062	-0.005
	21.062	-0.0049
	21.066	-0.005
	21.062	-0.0049
	21.062	-0.005
	21.062	-0.005
	21.066	-0.005
	21.066	-0.0048
	21.062	-0.005
	21.062	-0.0049
	21.066	-0.0049
	21.062	-0.0052
	21.062	-0.0053
	21.066	-0.005
	21.066	-0.005
	21.066	-0.005
	21.066	-0.0051
	21.066	-0.005
	21.066	-0.0051
	21.066	-0.0052
	21.066	-0.0051
	21.066	-0.0051
	21.066	-0.0051
	21.066	-0.0052
	21.066	-0.005
	21.066	-0.0052
	21.066	-0.0054
	21.066	-0.0052
	21.066	-0.0055
	21.066	-0.0052
	21.066	-0.0052
	21.066	-0.0054
	21.066	-0.0057
	21.066	-0.0051
	21.066	-0.0055
	21.066	-0.0055
	21.066	-0.0053
	21.062	-0.0054
	21.062	-0.0052
	21.062	-0.0056
	21.058	-0.0052
	21.058	-0.0054
	21.062	-0.0056
	21.062	-0.0056
	21.062	-0.0059
	21.062	-0.0055
	21.066	-0.0056
	21.066	-0.0055
	21.062	-0.0053
	21.062	-0.0056
	21.062	-0.0055
	21.062	-0.0058
	21.066	-0.0056
	21.066	-0.0055
	21.062	-0.0056
	21.066	-0.0054
	21.066	-0.0056
	21.066	-0.0054
	21.066	-0.0056
	21.066	-0.0055
	21.066	-0.0056
	21.066	-0.0054
	21.062	-0.0055
	21.062	-0.0056
	21.062	-0.0059
	21.062	-0.0057
	21.062	-0.0052
	21.066	-0.0056
	21.066	-0.0054
	21.066	-0.0051
	21.062	-0.0053
	21.062	-0.0054
	21.062	-0.0055
	21.066	-0.0057
	21.066	-0.0054
	21.066	-0.0054
	21.066	-0.0056
	21.062	-0.0053
	21.062	-0.0053
	21.062	-0.0055
	21.062	-0.0052
	21.062	-0.0052
	21.062	-0.0055
	21.062	-0.0054
	21.062	-0.0053
	21.066	-0.0052
	21.066	-0.0051
	21.062	-0.0051
	21.062	-0.0053
	21.062	-0.0053
	21.062	-0.0051
	21.062	-0.0052
	21.062	-0.0055
	21.062	-0.0053
	21.062	-0.0055
	21.062	-0.0053
	21.062	-0.0055
	21.062	-0.0054
	21.066	-0.0052
	21.066	-0.0054
	21.066	-0.0052
	21.066	-0.0053
	21.066	-0.0052
	21.062	-0.0054
	21.066	-0.0053
	21.062	-0.0053
	21.062	-0.0052
	21.066	-0.0052
	21.066	-0.005
	21.066	-0.0048
	21.066	-0.0051
	21.066	-0.0051
	21.066	-0.005
	21.062	-0.0053
	21.062	-0.0051
	21.062	-0.0052
	21.062	-0.005
	21.066	-0.0053
	21.066	-0.0051
	21.066	-0.005
	21.066	-0.0051
	21.066	-0.005
	21.062	-0.0051
	21.066	-0.0051
	21.062	-0.0051
	21.066	-0.005
	21.062	-0.0051
	21.062	-0.0052
	21.062	-0.0049
	21.062	-0.0049
	21.062	-0.0048
	21.066	-0.0051
	21.062	-0.005
	21.058	-0.0051
	21.058	-0.005
	21.058	-0.005
	21.062	-0.0051
	21.066	-0.0051
	21.066	-0.0053
	21.066	-0.0053
	21.066	-0.0053
	21.066	-0.0054
	21.07	-0.0054
	21.07	-0.0053
	21.07	-0.0054
	21.066	-0.0055
	21.066	-0.0056
	21.066	-0.0053
	21.066	-0.0056
	21.066	-0.0054
	21.066	-0.0054
	21.066	-0.0055
	21.066	-0.0053
	21.066	-0.0055
	21.066	-0.0055
	21.066	-0.0061
	21.066	-0.006
	21.062	-0.0058
	21.066	-0.0057
	21.066	-0.006
	21.062	-0.0057
	21.062	-0.0058
	21.062	-0.006
	21.062	-0.0059
	21.062	-0.0057
	21.066	-0.0059
	21.066	-0.0058
	21.066	-0.0057
	21.066	-0.0058
	21.062	-0.0059
	21.062	-0.0058
	21.062	-0.0059
	21.066	-0.0057
	21.066	-0.0059
	21.066	-0.0057
	21.062	-0.0058
	21.062	-0.0057
	21.066	-0.0055
	21.066	-0.0055
	21.066	-0.0057
	21.066	-0.0055
	21.066	-0.0055
	21.066	-0.0056
	21.066	-0.0056
	21.066	-0.0058
	21.066	-0.0059
	21.066	-0.0058
	21.066	-0.0059
	21.062	-0.0058
	21.058	-0.006
	21.058	-0.0062
	21.058	-0.0059
	21.058	-0.0059
	21.058	-0.006
	21.058	-0.0062
	21.062	-0.0061
	21.066	-0.0061
	21.066	-0.0064
	21.066	-0.0061
	21.066	-0.0061
	21.062	-0.006
	21.062	-0.0061
	21.062	-0.0061
	21.066	-0.0062
	21.066	-0.0064
	21.062	-0.0059
	21.062	-0.0061
	21.062	-0.0062
	21.066	-0.0059
	21.066	-0.0061
	21.062	-0.0062
	21.066	-0.006
	21.066	-0.0062
	21.066	-0.0063
	21.066	-0.0062
	21.062	-0.006
	21.066	-0.0061
	21.066	-0.0061
	21.066	-0.0061
	21.066	-0.0061
	21.066	-0.0061
	21.066	-0.0061
	21.066	-0.006
	21.066	-0.0058
	21.066	-0.0058
	21.062	-0.006
	21.062	-0.006
	21.062	-0.0059
	21.066	-0.0058
	21.066	-0.0059
	21.066	-0.0058
	21.066	-0.0057
	21.066	-0.0059
	21.066	-0.0059
	21.062	-0.0059
	21.066	-0.0059
	21.062	-0.0058
	21.062	-0.006
	21.066	-0.0058
	21.066	-0.0059
	21.066	-0.0058
	21.066	-0.0058
	21.066	-0.0055
	21.066	-0.0057
	21.066	-0.0058
	21.066	-0.0056
	21.062	-0.0057
	21.062	-0.0056
	21.062	-0.0053
	21.062	-0.0055
	21.062	-0.0055
	21.062	-0.0056
	21.062	-0.0055
	21.062	-0.0057
	21.062	-0.0055
	21.062	-0.0054
	21.062	-0.0053
	21.066	-0.0054
	21.066	-0.0053
	21.066	-0.0055
	21.066	-0.0058
	21.066	-0.0055
	21.062	-0.0052
	21.066	-0.0051
	21.066	-0.0054
	21.066	-0.0054
	21.062	-0.0055
	21.066	-0.0053
	21.066	-0.0054
	21.066	-0.0053
	21.066	-0.0053
	21.066	-0.0053
	21.066	-0.0053
	21.066	-0.0054
	21.066	-0.0056
	21.066	-0.0054
	21.062	-0.0055
	21.062	-0.0054
	21.066	-0.0053
	21.066	-0.0053
	21.066	-0.0054
	21.062	-0.0053
	21.062	-0.0054
	21.062	-0.0053
	21.066	-0.0053
	21.066	-0.0053
	21.066	-0.0054
	21.066	-0.0056
	21.066	-0.0056
	21.066	-0.0056
	21.066	-0.0054
	21.066	-0.0055
	21.066	-0.0053
	21.062	-0.0055
	21.066	-0.0058
	21.066	-0.0056
	21.066	-0.0057
	21.066	-0.0057
	21.066	-0.0058
	21.07	-0.0059
	21.066	-0.0058
	21.062	-0.0057
	21.062	-0.0058
	21.062	-0.0055
	21.062	-0.0054
	21.062	-0.0055
	21.062	-0.0055
	21.062	-0.0054
	21.062	-0.0057
	21.062	-0.0056
	21.066	-0.0056
	21.066	-0.0054
	21.066	-0.0055
	21.062	-0.0054
	21.062	-0.0056
	21.066	-0.0058
	21.066	-0.0057
	21.066	-0.0056
	21.066	-0.0058
	21.062	-0.0057
	21.062	-0.0055
	21.066	-0.0053
	21.066	-0.0055
	21.066	-0.0058
	21.066	-0.0055
	21.07	-0.0057
	21.066	-0.0056
	21.062	-0.0055
	21.062	-0.0054
	21.062	-0.0055
	21.066	-0.0055
	21.066	-0.0055
	21.066	-0.0055
	21.066	-0.0053
	21.062	-0.0051
	21.062	-0.0053
	21.062	-0.0054
	21.062	-0.0054
	21.066	-0.0053
	21.066	-0.0054
	21.066	-0.0052
	21.062	-0.0055
	21.062	-0.0056
	21.062	-0.0054
	21.058	-0.0054
	21.058	-0.0057
	21.058	-0.0056
	21.062	-0.0055
	21.062	-0.0055
	21.062	-0.0056
	21.062	-0.0056
	21.066	-0.0057
	21.066	-0.0056
	21.062	-0.0058
	21.058	-0.0057
	21.062	-0.0058
	21.062	-0.006
	21.066	-0.0058
	21.062	-0.0056
	21.062	-0.0059
	21.062	-0.0059
	21.062	-0.0061
	21.062	-0.0061
	21.062	-0.0061
	21.062	-0.0063
	21.066	-0.0061
	21.066	-0.006
	21.062	-0.0061
	21.066	-0.006
	21.066	-0.0059
	21.066	-0.0059
	21.066	-0.0061
	21.066	-0.0061
	21.066	-0.0062
	21.066	-0.0063
	21.066	-0.0063
	21.062	-0.0062
	21.062	-0.0065
	21.066	-0.0065
	21.066	-0.0064
	21.066	-0.0061
	21.066	-0.0064
	21.066	-0.0064
	21.066	-0.0066
	21.066	-0.0064
	21.07	-0.0068
	21.07	-0.0067
	21.066	-0.0066
	21.07	-0.0065
	21.066	-0.0063
	21.066	-0.0065
	21.066	-0.0067
	21.066	-0.0067
	21.066	-0.0066
	21.066	-0.0067
	21.066	-0.0067
	21.062	-0.0067
	21.066	-0.0065
	21.066	-0.0067
	21.066	-0.0068
	21.066	-0.0066
	21.066	-0.0067
	21.066	-0.0066
	21.066	-0.0067
	21.066	-0.0066
	21.066	-0.0064
	21.062	-0.0067
	21.062	-0.007
	21.062	-0.0068
	21.062	-0.0068
	21.066	-0.0068
	21.066	-0.0071
	21.062	-0.0069
	21.062	-0.0069
	21.062	-0.0072
	21.066	-0.007
	21.062	-0.0069
	21.062	-0.0073
	21.062	-0.0073
	21.062	-0.0073
	21.066	-0.0074
	21.066	-0.0073
	21.066	-0.0075
	21.066	-0.0073
	21.07	-0.0077
	21.066	-0.0074
	21.066	-0.0075
	21.066	-0.0073
	21.066	-0.0073
	21.062	-0.0076
	21.062	-0.0076
	21.062	-0.0073
	21.062	-0.0073
	21.062	-0.0074
	21.062	-0.0073
	21.066	-0.0073
	21.07	-0.0073
	21.07	-0.0073
	21.07	-0.0072
	21.07	-0.0075
	21.066	-0.0073
	21.07	-0.0072
	21.07	-0.0074
	21.07	-0.0076
	21.066	-0.0074
	21.066	-0.0076
	21.066	-0.0075
	21.066	-0.0075
	21.066	-0.0076
	21.066	-0.0075
	21.066	-0.0076
	21.066	-0.0079
	21.066	-0.0081
	21.066	-0.0079
	21.066	-0.008
	21.066	-0.0079
	21.062	-0.008
	21.066	-0.008
	21.066	-0.0078
	21.066	-0.0078
	21.066	-0.0077
	21.066	-0.0078
	21.066	-0.0078
	21.062	-0.0077
	21.066	-0.0078
	21.066	-0.0078
	21.066	-0.0077
	21.066	-0.0077
	21.066	-0.0078
	21.066	-0.0074
	21.066	-0.0075
	21.062	-0.0073
	21.062	-0.0074
	21.062	-0.0072
	21.062	-0.0074
	21.062	-0.0073
	21.058	-0.0074
	21.058	-0.0072
	21.062	-0.0069
	21.062	-0.0072
	21.062	-0.007
	21.062	-0.0068
	21.062	-0.0069
	21.066	-0.0069
	21.066	-0.007
	21.062	-0.0068
	21.062	-0.007
	21.062	-0.0069
	21.062	-0.0067
	21.062	-0.0067
	21.066	-0.007
	21.066	-0.0068
	21.062	-0.007
	21.062	-0.0068
	21.066	-0.0068
	21.066	-0.0069
	21.066	-0.0071
	21.066	-0.0071
	21.066	-0.0069
	21.07	-0.0068
	21.066	-0.0072
	21.066	-0.0071
	21.066	-0.007
	21.066	-0.0071
	21.062	-0.007
	21.062	-0.007
	21.066	-0.0068
	21.066	-0.0067
	21.066	-0.0069
	21.062	-0.0069
	21.062	-0.0067
	21.066	-0.0066
	21.066	-0.0069
	21.066	-0.0066
	21.066	-0.0067
	21.066	-0.0063
	21.066	-0.0065
	21.066	-0.0065
	21.07	-0.0063
	21.066	-0.0062
	21.062	-0.0064
	21.062	-0.0064
	21.062	-0.0064
	21.062	-0.0063
	21.066	-0.0063
	21.066	-0.0062
	21.066	-0.0064
	21.066	-0.0063
	21.062	-0.0062
	21.066	-0.0062
	21.066	-0.0063
	21.066	-0.0061
	21.062	-0.0062
	21.062	-0.0061
	21.062	-0.0063
	21.066	-0.0063
	21.066	-0.0063
	21.066	-0.0063
	21.062	-0.0062
	21.066	-0.0061
	21.066	-0.0061
	21.07	-0.006
	21.07	-0.0063
	21.07	-0.0064
	21.07	-0.0064
	21.066	-0.0065
	21.062	-0.0063
	21.062	-0.0064
	21.062	-0.0064
	21.062	-0.0064
	21.062	-0.0063
	21.062	-0.0063
	21.066	-0.0067
	21.062	-0.0064
	21.066	-0.0066
	21.066	-0.0065
	21.066	-0.0065
	21.062	-0.0064
	21.058	-0.0065
	21.058	-0.0065
	21.058	-0.0066
	21.058	-0.0066
	21.062	-0.0064
	21.062	-0.0064
	21.066	-0.0065
	21.066	-0.0065
	21.066	-0.0065
	21.062	-0.0063
	21.058	-0.0063
	21.058	-0.0061
	21.062	-0.0059
	21.066	-0.0059
	21.066	-0.006
	21.066	-0.0058
	21.066	-0.0058
	21.066	-0.0058
	21.062	-0.0061
	21.062	-0.0059
	21.066	-0.006
	21.066	-0.0058
	21.062	-0.0058
	21.066	-0.0059
	21.066	-0.0059
	21.062	-0.0058
	21.062	-0.0059
	21.066	-0.0059
	21.062	-0.0058
	21.062	-0.0056
	21.062	-0.0055
	21.062	-0.0057
	21.062	-0.0057
	21.062	-0.0053
	21.066	-0.0057
	21.066	-0.0058
	21.066	-0.0055
	21.066	-0.0056
	21.066	-0.0054
	21.066	-0.0056
	21.062	-0.0055
	21.062	-0.0055
	21.066	-0.0055
	21.066	-0.0056
	21.066	-0.0055
	21.066	-0.0055
	21.066	-0.0057
	21.066	-0.0055
	21.066	-0.0058
	21.062	-0.0056
	21.062	-0.0057
	21.062	-0.0058
	21.066	-0.0057
	21.062	-0.0056
	21.062	-0.0056
	21.062	-0.0058
	21.062	-0.0059
	21.066	-0.0055
	21.066	-0.0056
	21.062	-0.0054
	21.066	-0.0054
	21.066	-0.0054
	21.066	-0.0054
	21.066	-0.0052
	21.066	-0.0055
	21.066	-0.0054
	21.066	-0.0052
	21.066	-0.0052
	21.066	-0.0054
	21.066	-0.0054
	21.07	-0.0053
	21.07	-0.0053
	21.07	-0.0054
	21.07	-0.0052
	21.07	-0.0052
	21.066	-0.0053
	21.066	-0.0055
	21.066	-0.0055
	21.066	-0.0053
	21.062	-0.0055
	21.062	-0.0058
	21.066	-0.0055
	21.066	-0.0054
	21.066	-0.0055
	21.066	-0.0056
	21.07	-0.0058
	21.07	-0.0058
	21.07	-0.0057
	21.07	-0.0057
	21.07	-0.0056
	21.066	-0.0058
	21.066	-0.0055
	21.066	-0.0056
	21.07	-0.0056
	21.066	-0.0056
	21.066	-0.0056
	21.066	-0.0057
	21.062	-0.0058
	21.062	-0.0055
	21.062	-0.0057
	21.062	-0.0057
	21.062	-0.0057
	21.062	-0.0056
	21.062	-0.0057
	21.062	-0.0056
	21.062	-0.0056
	21.062	-0.0057
	21.066	-0.0058
	21.066	-0.0057
	21.066	-0.0057
	21.066	-0.0059
	21.066	-0.0056
	21.066	-0.006
	21.066	-0.0061
	21.066	-0.0059
	21.062	-0.0059
	21.066	-0.0058
	21.062	-0.006
	21.062	-0.006
	21.062	-0.0059
	21.066	-0.0062
	21.062	-0.0063
	21.066	-0.006
	21.066	-0.0061
	21.066	-0.0063
	21.066	-0.0064
	21.066	-0.0064
	21.066	-0.0066
	21.066	-0.0065
	21.066	-0.0062
	21.066	-0.0064
	21.066	-0.0064
	21.066	-0.0064
	21.066	-0.0066
	21.062	-0.0065
	21.066	-0.0065
	21.066	-0.0063
	21.066	-0.0065
	21.066	-0.0065
	21.066	-0.0067
	21.066	-0.0066
	21.066	-0.0063
	21.066	-0.0064
	21.066	-0.0066
	21.066	-0.0066
	21.066	-0.0068
	21.066	-0.0067
	21.066	-0.0067
	21.066	-0.0067
	21.07	-0.0069
	21.066	-0.0069
	21.066	-0.0068
	21.07	-0.007
	21.066	-0.007
	21.066	-0.0068
	21.062	-0.0072
	21.066	-0.0072
	21.066	-0.0074
	21.066	-0.0073
	21.066	-0.0073
	21.066	-0.0073
	21.066	-0.0074
	21.066	-0.0073
	21.066	-0.0072
	21.066	-0.0073
	21.066	-0.0073
	21.066	-0.0075
	21.066	-0.0073
	21.066	-0.0073
	21.062	-0.0073
	21.062	-0.0076
	21.062	-0.0077
	21.062	-0.0075
	21.066	-0.0076
	21.066	-0.0073
	21.062	-0.0076
	21.062	-0.0074
	21.058	-0.0077
	21.058	-0.0076
	21.062	-0.0075
	21.062	-0.0076
	21.062	-0.0077
	21.062	-0.0079
	21.066	-0.0079
	21.066	-0.0079
	21.062	-0.008
	21.062	-0.0078
	21.066	-0.0079
	21.066	-0.0078
	21.066	-0.0079
	21.066	-0.0076
	21.062	-0.0079
	21.062	-0.0078
	21.066	-0.0077
	21.066	-0.0076
	21.066	-0.0077
	21.066	-0.0075
	21.066	-0.0077
	21.066	-0.0076
	21.066	-0.0079
	21.066	-0.0078
	21.066	-0.0077
	21.066	-0.0077
	21.066	-0.0078
	21.066	-0.0078
	21.066	-0.0076
	21.066	-0.0078
	21.066	-0.0076
	21.066	-0.0078
	21.066	-0.0077
	21.066	-0.0078
	21.066	-0.0076
	21.066	-0.0075
	21.066	-0.0076
	21.07	-0.0078
	21.07	-0.0077
	21.07	-0.0078
	21.07	-0.0078
	21.07	-0.0076
	21.07	-0.0078
	21.066	-0.0081
	21.066	-0.0081
	21.062	-0.0081
	21.066	-0.008
	21.066	-0.0082
	21.066	-0.0082
	21.066	-0.0082
	21.062	-0.0085
	21.066	-0.0083
	21.066	-0.0083
	21.066	-0.0082
	21.066	-0.0084
	21.066	-0.0082
	21.066	-0.0082
	21.066	-0.0085
	21.066	-0.0084
	21.066	-0.0083
	21.066	-0.0086
	21.066	-0.0084
	21.066	-0.0084
	21.066	-0.0083
	21.066	-0.0084
	21.066	-0.0084
	21.07	-0.0085
	21.07	-0.0086
	21.066	-0.0086
	21.07	-0.0086
	21.07	-0.0086
	21.066	-0.0087
	21.066	-0.0086
	21.062	-0.0089
	21.062	-0.0087
	21.062	-0.0088
	21.066	-0.0087
	21.066	-0.0088
	21.066	-0.0086
	21.07	-0.0087
	21.066	-0.0085
	21.066	-0.0086
	21.07	-0.0087
	21.07	-0.0086
	21.07	-0.0084
	21.066	-0.0085
	21.066	-0.0084
	21.066	-0.0083
	21.066	-0.0084
	21.066	-0.0082
	21.066	-0.0084
	21.066	-0.0083
	21.066	-0.0082
	21.07	-0.0079
	21.07	-0.0081
	21.07	-0.0083
	21.07	-0.0082
	21.07	-0.0083
	21.07	-0.0082
	21.07	-0.0083
	21.07	-0.0081
	21.066	-0.0082
	21.07	-0.0083
	21.066	-0.0084
	21.066	-0.0081
	21.066	-0.0082
	21.062	-0.0083
	21.062	-0.0083
	21.066	-0.0082
	21.066	-0.0085
	21.066	-0.0084
	21.066	-0.0082
	21.062	-0.0082
	21.058	-0.0082
	21.062	-0.0084
	21.066	-0.0083
	21.066	-0.0083
	21.066	-0.0085
	21.07	-0.0084
	21.066	-0.0086
	21.062	-0.0086
	21.066	-0.0084
	21.066	-0.0085
	21.066	-0.0083
	21.066	-0.0084
	21.066	-0.0083
	21.066	-0.0083
	21.07	-0.0083
	21.066	-0.0083
	21.066	-0.0083
	21.066	-0.0084
	21.066	-0.0086
	21.066	-0.0084
	21.062	-0.0082
	21.066	-0.0082
	21.066	-0.0082
	21.066	-0.0083
	21.062	-0.0082
	21.062	-0.0083
	21.062	-0.0083
	21.062	-0.0083
	21.062	-0.0082
	21.066	-0.008
	21.066	-0.008
	21.066	-0.0082
	21.066	-0.0081
	21.066	-0.0083
	21.066	-0.0082
	21.062	-0.0081
	21.062	-0.008
	21.062	-0.0082
	21.066	-0.0084
	21.066	-0.0083
	21.066	-0.0083
	21.066	-0.0082
	21.066	-0.0084
	21.07	-0.0084
	21.07	-0.0083
	21.066	-0.0081
	21.066	-0.0083
	21.066	-0.0082
[truncated: 272,536 more rows]
