# Supplementary material for: Physicochemical Properties, Equilibrium Adsorption Performance, Manufacturability, and Stability of TIFSIX-3-Ni for Direct Air Capture of CO2
Source: Energy Fuels. 2024 Jun 18;38(13):11947–65. doi: 10.1021/acs.energyfuels.4c01368 (PMC11228916; doi:10.1021/acs.energyfuels.4c01368)
Supplement: Supplementary file 2 — ef4c01368_si_002.zip [file ef4c01368_si_002.zip › tifsix si raw files/DSC/tifsix-batch5-heatcapacity.txt]

Method Filename:	D:\DSC User 2023\Ashlyn Low\180123\tifsix_batch5_4.ds8d
Sample ID:	tifsix_batch5_4
Step:	2
Data	Sample Temperature (°C)	Specific Heat (J/g*°C)
	21.166	0
	21.17	0
	21.17	0
	21.166	0
	21.166	0
	21.166	0
	21.17	0
	21.17	0
	21.17	0
	21.175	0
	21.179	0
	21.179	0
	21.179	0
	21.183	0
	21.187	0
	21.191	0
	21.2	0
	21.204	0
	21.204	0
	21.208	0
	21.216	3834.291
	21.225	103.0166
	21.233	42.12149
	21.241	24.6992
	21.25	17.1273
	21.258	13.07792
	21.266	10.1996
	21.275	8.428804
	21.287	7.131781
	21.295	6.218251
	21.308	5.454727
	21.32	4.923876
	21.325	4.522248
	21.337	4.185579
	21.345	3.897059
	21.358	3.668228
	21.37	3.488405
	21.383	3.330864
	21.395	3.195482
	21.408	3.07445
	21.42	2.969105
	21.433	2.883729
	21.45	2.80955
	21.462	2.737425
	21.475	2.676708
	21.491	2.622558
	21.504	2.576657
	21.516	2.532056
	21.529	2.490125
	21.545	2.45479
	21.558	2.420649
	21.575	2.389074
	21.591	2.358555
	21.604	2.328265
	21.62	2.301164
	21.637	2.275954
	21.645	2.251419
	21.658	2.227042
	21.679	2.204059
	21.695	2.182117
	21.708	2.160983
	21.72	2.14128
	21.733	2.122187
	21.745	2.104268
	21.762	2.085576
	21.779	2.068368
	21.795	2.051346
	21.812	2.034671
	21.829	2.018126
	21.841	2.002532
	21.858	1.987366
	21.875	1.972397
	21.887	1.957748
	21.904	1.943679
	21.92	1.929963
	21.937	1.915595
	21.954	1.901221
	21.97	1.888217
	21.991	1.875132
	22.004	1.862185
	22.02	1.849495
	22.037	1.837728
	22.05	1.825098
	22.066	1.813312
	22.087	1.801893
	22.104	1.790386
	22.116	1.779285
	22.133	1.768168
	22.15	1.756596
	22.166	1.745871
	22.179	1.734598
	22.195	1.724332
	22.212	1.713871
	22.229	1.703526
	22.241	1.693864
	22.258	1.684184
	22.275	1.674567
	22.291	1.665437
	22.308	1.65595
	22.325	1.646573
	22.341	1.637351
	22.358	1.629112
	22.375	1.620015
	22.391	1.61148
	22.408	1.602798
	22.42	1.594703
	22.441	1.586257
	22.458	1.578016
	22.475	1.569864
	22.491	1.561768
	22.508	1.553949
	22.525	1.545903
	22.537	1.538472
	22.554	1.531016
	22.57	1.524011
	22.587	1.51699
	22.6	1.509495
	22.62	1.502169
	22.637	1.49539
	22.654	1.488764
	22.67	1.481909
	22.683	1.475154
	22.704	1.468489
	22.72	1.462089
	22.737	1.455268
	22.754	1.449005
	22.77	1.442914
	22.783	1.43698
	22.8	1.431225
	22.816	1.425308
	22.833	1.419731
	22.85	1.414217
	22.866	1.408664
	22.883	1.403393
	22.895	1.397843
	22.912	1.392232
	22.933	1.387256
	22.95	1.38187
	22.966	1.376918
	22.983	1.371967
	22.995	1.366643
	23.012	1.361677
	23.033	1.357494
	23.05	1.352807
	23.062	1.34856
	23.083	1.344412
	23.1	1.339973
	23.116	1.335853
	23.133	1.331969
	23.154	1.328079
	23.166	1.324174
	23.183	1.320802
	23.191	1.316873
	23.204	1.313443
	23.225	1.30976
	23.245	1.305809
	23.258	1.302422
	23.279	1.298951
	23.295	1.295716
	23.312	1.291917
	23.329	1.288625
	23.341	1.285076
	23.358	1.281989
	23.375	1.278431
	23.391	1.275346
	23.408	1.272119
	23.425	1.26923
	23.441	1.26605
	23.458	1.263125
	23.475	1.260233
	23.491	1.25723
	23.508	1.254382
	23.525	1.251782
	23.537	1.249172
	23.558	1.246722
	23.579	1.244384
	23.591	1.241835
	23.608	1.239027
	23.625	1.236497
	23.637	1.234027
	23.658	1.231512
	23.675	1.229044
	23.687	1.226815
	23.704	1.224593
	23.725	1.222508
	23.737	1.220398
	23.754	1.218261
	23.77	1.216358
	23.787	1.214498
	23.808	1.212987
	23.82	1.210853
	23.837	1.209121
	23.854	1.207194
	23.875	1.205697
	23.887	1.203744
	23.904	1.202404
	23.92	1.200799
	23.937	1.199646
	23.954	1.1981
	23.97	1.19642
	23.987	1.195027
	24.004	1.193306
	24.02	1.191732
	24.037	1.19013
	24.058	1.188792
	24.075	1.187475
	24.087	1.186043
	24.104	1.184876
	24.12	1.183448
	24.133	1.182336
	24.15	1.180896
	24.166	1.179278
	24.183	1.178267
	24.204	1.177105
	24.216	1.176125
	24.233	1.174884
	24.25	1.174181
	24.266	1.173136
	24.287	1.172221
	24.304	1.171016
	24.32	1.169986
	24.333	1.168946
	24.35	1.16821
	24.366	1.167491
	24.387	1.166531
	24.4	1.165928
	24.416	1.164965
	24.433	1.164201
	24.445	1.163515
	24.466	1.162683
	24.483	1.16185
	24.5	1.16112
	24.516	1.160223
	24.537	1.159671
	24.55	1.159022
	24.566	1.158126
	24.587	1.157555
	24.6	1.156949
	24.612	1.156319
	24.629	1.155542
	24.65	1.155004
	24.662	1.154233
	24.679	1.153345
	24.695	1.152802
	24.712	1.152538
	24.729	1.151764
	24.745	1.15113
	24.758	1.150293
	24.779	1.14988
	24.795	1.149472
	24.812	1.148904
	24.829	1.148202
	24.845	1.147631
	24.862	1.147034
	24.879	1.146406
	24.895	1.145858
	24.912	1.145322
	24.925	1.144631
	24.941	1.144123
	24.962	1.143854
	24.979	1.143268
	24.995	1.142932
	25.008	1.142587
	25.025	1.142195
	25.041	1.141635
	25.062	1.141458
	25.079	1.141014
	25.095	1.140619
	25.112	1.139841
	25.129	1.139316
	25.145	1.138921
	25.158	1.138302
	25.175	1.137748
	25.195	1.137732
	25.212	1.13752
	25.229	1.137383
	25.245	1.137273
	25.262	1.137255
	25.279	1.136835
	25.295	1.136643
	25.308	1.13639
	25.325	1.136142
	25.345	1.135873
	25.362	1.13538
	25.375	1.134926
	25.391	1.134563
	25.408	1.134211
	25.425	1.134246
	25.445	1.134067
	25.462	1.133545
	25.475	1.133597
	25.491	1.133354
	25.508	1.133084
	25.525	1.132867
	25.541	1.132958
	25.558	1.132629
	25.57	1.132285
	25.591	1.132139
	25.608	1.132211
	25.629	1.131984
	25.641	1.131699
	25.662	1.131583
	25.679	1.131567
	25.691	1.131178
	25.704	1.131089
	25.72	1.131299
	25.737	1.131059
	25.754	1.131191
	25.775	1.131023
	25.791	1.131114
	25.804	1.130781
	25.825	1.13094
	25.841	1.130809
	25.858	1.130576
	25.875	1.130367
	25.887	1.130171
	25.904	1.130013
	25.916	1.12987
	25.933	1.129771
	25.954	1.129433
	25.975	1.129289
	25.991	1.129151
	26.008	1.129053
	26.025	1.128873
	26.041	1.128549
	26.058	1.128562
	26.075	1.128545
	26.091	1.128333
	26.104	1.128111
	26.12	1.128039
	26.137	1.127853
	26.154	1.127591
	26.17	1.127156
	26.183	1.126958
	26.2	1.126608
	26.216	1.126366
	26.237	1.126339
	26.25	1.126311
	26.266	1.126151
	26.283	1.126141
	26.3	1.126102
	26.32	1.125984
	26.337	1.126301
	26.354	1.126484
	26.37	1.126553
	26.387	1.126625
	26.4	1.126678
	26.42	1.126648
	26.433	1.126368
	26.45	1.126352
	26.466	1.126414
	26.487	1.126019
	26.5	1.125938
	26.52	1.125908
	26.533	1.125774
	26.554	1.125525
	26.566	1.125307
	26.583	1.125157
	26.6	1.124814
	26.616	1.124409
	26.633	1.124481
	26.65	1.124272
	26.666	1.123978
	26.683	1.123851
	26.7	1.123537
	26.716	1.123436
	26.733	1.12345
	26.75	1.123434
	26.766	1.123251
	26.779	1.123229
	26.8	1.122951
	26.816	1.122464
	26.833	1.122507
	26.85	1.122216
	26.866	1.122008
	26.883	1.12213
	26.9	1.121983
	26.916	1.121576
	26.933	1.121891
	26.95	1.122452
	26.962	1.122366
	26.983	1.122167
	27	1.122067
	27.016	1.122081
	27.033	1.121957
	27.045	1.12193
	27.062	1.121666
	27.083	1.121584
	27.095	1.121252
	27.112	1.121316
	27.129	1.121579
	27.145	1.121447
	27.162	1.121651
	27.179	1.121802
	27.2	1.121574
	27.216	1.121582
	27.233	1.121424
	27.245	1.121449
	27.262	1.121437
	27.279	1.121033
	27.3	1.121254
	27.316	1.121186
	27.329	1.121185
	27.345	1.12117
	27.362	1.12093
	27.379	1.120941
	27.395	1.12109
	27.416	1.120721
	27.433	1.120844
	27.45	1.120826
	27.47	1.120899
	27.483	1.121173
	27.495	1.121169
	27.512	1.12135
	27.529	1.121443
	27.545	1.121234
	27.562	1.120971
	27.579	1.120982
	27.595	1.120856
	27.612	1.120563
	27.629	1.120767
	27.641	1.120653
	27.658	1.120606
	27.675	1.12053
	27.691	1.120375
	27.708	1.120468
	27.725	1.120456
	27.741	1.120855
	27.762	1.120989
	27.779	1.120924
	27.795	1.121072
	27.808	1.120884
	27.825	1.121093
	27.841	1.121072
	27.858	1.121195
	27.875	1.121293
	27.895	1.121178
	27.912	1.121272
	27.925	1.1213
	27.941	1.121256
	27.958	1.121296
	27.979	1.121512
	27.995	1.121549
	28.012	1.121753
	28.029	1.121765
	28.045	1.121826
	28.062	1.122112
	28.079	1.121983
	28.091	1.121811
	28.108	1.121687
	28.129	1.1216
	28.141	1.121818
	28.158	1.121742
	28.175	1.121806
	28.195	1.121826
	28.208	1.121441
	28.225	1.121178
	28.241	1.121413
	28.258	1.121068
	28.275	1.120887
	28.291	1.120982
	28.308	1.120912
	28.325	1.120789
	28.345	1.120925
	28.362	1.121187
	28.375	1.120883
	28.391	1.121089
	28.404	1.121123
	28.425	1.121069
	28.441	1.120972
	28.458	1.120877
	28.475	1.120952
	28.491	1.120854
	28.508	1.120894
	28.529	1.120864
	28.545	1.120598
	28.558	1.120708
	28.575	1.120556
	28.591	1.120313
	28.608	1.120108
	28.625	1.120119
	28.641	1.119877
	28.658	1.119811
	28.675	1.119856
	28.691	1.11986
	28.708	1.119847
	28.725	1.11994
	28.745	1.120047
	28.762	1.120087
	28.775	1.11973
	28.787	1.119698
	28.808	1.120078
	28.825	1.120393
	28.841	1.120208
	28.862	1.120535
	28.879	1.120657
	28.891	1.120764
	28.912	1.120787
	28.925	1.120705
	28.941	1.120328
	28.958	1.120286
	28.975	1.120327
	28.991	1.120393
	29.008	1.120269
	29.02	1.120295
	29.033	1.120266
	29.05	1.120195
	29.066	1.120122
	29.087	1.119923
	29.104	1.12018
	29.116	1.120428
	29.133	1.120136
	29.15	1.120007
	29.166	1.119746
	29.183	1.119897
	29.204	1.119891
	29.22	1.1199
	29.237	1.119584
	29.258	1.119717
	29.27	1.119108
	29.283	1.119165
	29.3	1.118599
	29.32	1.118513
	29.337	1.11861
	29.354	1.118208
	29.37	1.118024
	29.391	1.118051
	29.404	1.118056
	29.42	1.117929
	29.441	1.117788
	29.454	1.117682
	29.475	1.11757
	29.487	1.117263
	29.504	1.116947
	29.52	1.116931
	29.537	1.116582
	29.554	1.116487
	29.57	1.116553
	29.587	1.116511
	29.604	1.116137
	29.62	1.116314
	29.637	1.116022
	29.654	1.115697
	29.67	1.115706
	29.691	1.115701
	29.708	1.11538
	29.72	1.115295
	29.737	1.115307
	29.754	1.114904
	29.775	1.114677
	29.787	1.114429
	29.804	1.114334
	29.816	1.11422
	29.833	1.114264
	29.854	1.11421
	29.87	1.114358
	29.887	1.114731
	29.904	1.114828
	29.925	1.11502
	29.937	1.115103
	29.954	1.114979
	29.97	1.114771
	29.987	1.1147
	30.004	1.114552
	30.02	1.114643
	30.033	1.114643
	30.05	1.114573
	30.066	1.114585
	30.083	1.114544
	30.1	1.113919
	30.116	1.113932
	30.137	1.114148
	30.154	1.114107
	30.17	1.114419
	30.187	1.114542
	30.2	1.114542
	30.216	1.11469
	30.233	1.114759
	30.25	1.114578
	30.27	1.11471
	30.287	1.114586
	30.304	1.114569
	30.316	1.114345
	30.337	1.11434
	30.354	1.114126
	30.37	1.114299
	30.387	1.114172
	30.404	1.114187
	30.425	1.114047
	30.437	1.113851
	30.454	1.113728
	30.47	1.113794
	30.487	1.113638
	30.5	1.113531
	30.516	1.113401
	30.533	1.113166
	30.55	1.113121
	30.562	1.112983
	30.583	1.113035
	30.6	1.112936
	30.616	1.112781
	30.633	1.1131
	30.65	1.112919
	30.666	1.112982
	30.683	1.112937
	30.7	1.113059
	30.712	1.113053
	30.729	1.113065
	30.75	1.113174
	30.766	1.113244
	30.783	1.11312
	30.8	1.113247
	30.816	1.113366
	30.833	1.113078
	30.85	1.112816
	30.866	1.11291
	30.883	1.112812
	30.9	1.112631
	30.916	1.112447
	30.933	1.112406
	30.945	1.112432
	30.966	1.112705
	30.983	1.112638
	31	1.112736
	31.016	1.112831
	31.033	1.112735
	31.045	1.112847
	31.066	1.112731
	31.079	1.112264
	31.1	1.112206
	31.116	1.112054
	31.129	1.112193
	31.15	1.112135
	31.166	1.112198
	31.183	1.112402
	31.2	1.11244
	31.216	1.112506
	31.233	1.112711
	31.25	1.112637
	31.266	1.11234
	31.283	1.112434
	31.3	1.112335
	31.312	1.112387
	31.329	1.112345
	31.345	1.112493
	31.366	1.112517
	31.383	1.112447
	31.4	1.112181
	31.416	1.112137
	31.433	1.111899
	31.445	1.111758
	31.462	1.111802
	31.483	1.111772
	31.5	1.111648
	31.516	1.111578
	31.533	1.111483
	31.55	1.111249
	31.566	1.111151
	31.583	1.110999
	31.595	1.111135
	31.612	1.110952
	31.633	1.110836
	31.65	1.110681
	31.666	1.11083
	31.679	1.110805
	31.695	1.110846
	31.712	1.110694
	31.729	1.110845
	31.745	1.110636
	31.766	1.11066
	31.783	1.110201
	31.795	1.110146
	31.808	1.109925
	31.825	1.109773
	31.845	1.109712
	31.862	1.10967
	31.879	1.109793
	31.895	1.109888
	31.912	1.109874
	31.933	1.109705
	31.945	1.1094
	31.958	1.109262
	31.975	1.10911
	31.995	1.108831
	32.008	1.108418
	32.025	1.108379
	32.045	1.10821
	32.058	1.107964
	32.075	1.107812
	32.091	1.107739
	32.112	1.107681
	32.125	1.10771
	32.145	1.107731
	32.162	1.107414
	32.175	1.107251
	32.191	1.107263
	32.208	1.107306
	32.225	1.107043
	32.245	1.107288
	32.262	1.107192
	32.279	1.107151
	32.295	1.106942
	32.308	1.10711
	32.325	1.107207
	32.341	1.107409
	32.358	1.107589
	32.375	1.107599
	32.391	1.107441
	32.408	1.107454
	32.429	1.10748
	32.445	1.107492
	32.458	1.107357
	32.475	1.107398
	32.491	1.107268
	32.508	1.107145
	32.525	1.107296
	32.541	1.107524
	32.558	1.107177
	32.575	1.106914
	32.591	1.107091
	32.612	1.107171
	32.625	1.106869
	32.641	1.107015
	32.658	1.106945
	32.679	1.107329
	32.695	1.107063
	32.708	1.107121
	32.725	1.107216
	32.741	1.107449
	32.758	1.107515
	32.775	1.107471
	32.791	1.107481
	32.808	1.107604
	32.825	1.107368
	32.841	1.107434
	32.858	1.107117
	32.875	1.107376
	32.895	1.107621
	32.908	1.107596
	32.925	1.107526
	32.941	1.107315
	32.958	1.107189
	32.979	1.10738
	32.995	1.107667
	33.008	1.107696
	33.02	1.107669
	33.041	1.107639
	33.058	1.107541
	33.079	1.107428
	33.091	1.107262
	33.108	1.107164
	33.129	1.106967
	33.141	1.106829
	33.158	1.106952
	33.175	1.106911
	33.191	1.106702
	33.208	1.10666
	33.225	1.106729
	33.241	1.106325
	33.258	1.10631
	33.275	1.106156
	33.291	1.106109
	33.308	1.106068
	33.329	1.105981
	33.341	1.105982
	33.358	1.105886
	33.375	1.105901
	33.391	1.105831
	33.408	1.105679
	33.42	1.105679
	33.437	1.105389
	33.454	1.10518
	33.466	1.10504
	33.487	1.105008
	33.504	1.104744
	33.516	1.104716
	33.537	1.10452
	33.554	1.104809
	33.57	1.1046
	33.587	1.104505
	33.604	1.104407
	33.62	1.104391
	33.633	1.104227
	33.654	1.104334
	33.67	1.104454
	33.683	1.104319
	33.7	1.104414
	33.72	1.104464
	33.737	1.104669
	33.754	1.104905
	33.766	1.105042
	33.787	1.105176
	33.804	1.105163
	33.82	1.105201
	33.837	1.105105
	33.854	1.105202
	33.87	1.105489
	33.887	1.105556
	33.904	1.105679
	33.916	1.105485
	33.937	1.105453
	33.954	1.105052
	33.975	1.105213
	33.987	1.104963
	34.004	1.10517
	34.025	1.105166
	34.037	1.105305
	34.054	1.105181
	34.066	1.104989
	34.087	1.104959
	34.104	1.104779
	34.12	1.104791
	34.137	1.104639
	34.154	1.104543
	34.17	1.10439
	34.187	1.104238
	34.204	1.104335
	34.22	1.104207
	34.237	1.104081
	34.258	1.104161
	34.27	1.104132
	34.287	1.103649
	34.308	1.103454
	34.316	1.103138
	34.333	1.102904
	34.35	1.102835
	34.366	1.102899
	34.387	1.10262
	34.404	1.102772
	34.416	1.102715
	34.433	1.102591
	34.454	1.102505
	34.47	1.102516
	34.487	1.102724
	34.504	1.102876
	34.52	1.102667
	34.537	1.103013
	34.554	1.102834
	34.57	1.102844
	34.587	1.102638
	34.604	1.102431
	34.62	1.102443
	34.637	1.102456
	34.65	1.102678
	34.666	1.102799
	34.687	1.102686
	34.704	1.10281
	34.716	1.102892
	34.729	1.102894
	34.75	1.102836
	34.77	1.10305
	34.783	1.10297
	34.8	1.103039
	34.816	1.102938
	34.837	1.102908
	34.85	1.102883
	34.866	1.103088
	34.883	1.103074
	34.9	1.103006
	34.916	1.103044
	34.933	1.10303
	34.95	1.103073
	34.966	1.103058
	34.979	1.103061
	34.991	1.103115
	35.012	1.102838
	35.029	1.102906
	35.045	1.102834
	35.066	1.102692
	35.083	1.102457
	35.1	1.102194
	35.116	1.101735
	35.129	1.101793
	35.145	1.101526
	35.166	1.10133
	35.183	1.101233
	35.204	1.101175
	35.216	1.100926
	35.233	1.100471
	35.245	1.100499
	35.266	1.10033
	35.283	1.100262
	35.3	1.100138
	35.316	1.100121
	35.333	1.100053
	35.35	1.100094
	35.362	1.0999
	35.375	1.099847
	35.395	1.099648
	35.412	1.099551
	35.433	1.099355
	35.441	1.099067
	35.462	1.099009
	35.479	1.098913
	35.495	1.098317
	35.516	1.098397
	35.529	1.098013
	35.545	1.098189
	35.562	1.098202
	35.579	1.097968
	35.595	1.098061
	35.612	1.098047
	35.633	1.097934
	35.654	1.098014
	35.666	1.097931
	35.683	1.098331
	35.695	1.098221
	35.712	1.0984
	35.733	1.098424
	35.745	1.098341
	35.762	1.098271
	35.779	1.098312
	35.791	1.098422
	35.812	1.098391
	35.829	1.098239
	35.845	1.098167
	35.862	1.098263
	35.879	1.098277
	35.895	1.098425
	35.912	1.098494
	35.929	1.098535
	35.945	1.098656
	35.962	1.098421
	35.979	1.098573
	35.991	1.098517
	36.008	1.098668
	36.025	1.0986
	36.041	1.098914
	36.062	1.099049
	36.079	1.099035
	36.095	1.098908
	36.112	1.098839
	36.125	1.098814
	36.141	1.098577
	36.162	1.098381
	36.179	1.098394
	36.195	1.097936
	36.208	1.097855
	36.225	1.098145
	36.241	1.097963
	36.262	1.097794
	36.279	1.097725
	36.295	1.097653
	36.312	1.097722
	36.325	1.097973
	36.341	1.097928
	36.358	1.097694
	36.379	1.097719
	36.395	1.097509
	36.408	1.097125
	36.425	1.097056
	36.441	1.096846
	36.458	1.096888
	36.475	1.096901
	36.491	1.097298
	36.508	1.097008
	36.525	1.097132
	36.541	1.097143
	36.554	1.09698
	36.575	1.096894
	36.591	1.096822
	36.608	1.096698
	36.625	1.096795
	36.641	1.096447
	36.658	1.096267
	36.675	1.096005
	36.691	1.096043
	36.704	1.095769
	36.725	1.095739
	36.741	1.095777
	36.758	1.095681
	36.775	1.095667
	36.791	1.095677
	36.808	1.095581
	36.825	1.095622
	36.841	1.09555
	36.854	1.095441
	36.87	1.09545
	36.891	1.095581
	36.908	1.095509
	36.925	1.095134
	36.941	1.09539
	36.958	1.095374
	36.975	1.095605
	36.991	1.095393
	37.008	1.095348
	37.025	1.095249
	37.045	1.095102
	37.058	1.09513
	37.075	1.094948
	37.091	1.094928
	37.108	1.094856
	37.125	1.094702
	37.137	1.094534
	37.154	1.094158
	37.175	1.094428
	37.191	1.094381
	37.204	1.094492
	37.22	1.094721
	37.241	1.094742
	37.254	1.094549
	37.275	1.094405
	37.291	1.094
	37.304	1.094083
	37.32	1.093898
	37.341	1.093809
	37.358	1.093709
	37.379	1.094006
	37.391	1.093784
	37.404	1.093646
	37.42	1.093544
	37.437	1.093528
	37.458	1.09366
	37.475	1.09356
	37.491	1.093348
	37.504	1.09321
	37.525	1.09359
	37.537	1.093422
	37.558	1.09383
	37.575	1.093427
	37.591	1.09338
	37.608	1.093281
	37.625	1.09343
	37.641	1.093328
	37.658	1.093394
	37.675	1.093571
	37.691	1.093882
	37.708	1.093948
	37.725	1.094207
	37.741	1.094132
	37.758	1.094392
	37.77	1.094417
	37.787	1.094483
	37.804	1.094687
	37.82	1.094916
	37.837	1.09501
	37.854	1.095269
	37.87	1.095388
	37.883	1.095167
	37.904	1.095189
	37.92	1.095169
	37.937	1.095098
	37.954	1.094723
	37.97	1.09451
	37.983	1.094566
	38.004	1.094312
	38.02	1.094127
	38.033	1.093934
	38.05	1.093917
	38.066	1.093898
	38.087	1.093644
	38.104	1.093269
	38.12	1.093278
	38.137	1.093234
	38.15	1.09329
	38.17	1.093198
	38.187	1.093292
	38.204	1.09344
	38.22	1.093421
	38.237	1.093239
	38.25	1.093101
	38.262	1.092933
	38.283	1.092679
	38.3	1.092387
	38.32	1.092323
	38.333	1.092323
	38.35	1.092362
	38.37	1.092932
	38.387	1.093053
	38.4	1.093551
	38.416	1.093476
	38.433	1.09357
	38.45	1.093664
	38.47	1.0936
	38.483	1.09349
	38.504	1.093154
	38.52	1.093273
	38.537	1.09309
	38.55	1.093091
	38.566	1.092851
	38.583	1.093028
	38.604	1.092912
	38.62	1.092893
	38.633	1.092674
	38.654	1.092806
	38.666	1.092749
	38.683	1.092953
	38.704	1.09281
	38.72	1.092598
	38.737	1.092719
	38.754	1.092619
	38.766	1.092506
	38.787	1.092637
	38.804	1.092484
	38.82	1.092685
	38.837	1.092834
	38.854	1.092956
	38.87	1.092937
	38.887	1.092838
	38.904	1.093097
	38.916	1.093123
	38.937	1.093144
	38.954	1.093238
	38.97	1.093274
	38.987	1.093312
	39	1.093422
	39.02	1.093717
	39.037	1.093536
	39.054	1.093381
	39.066	1.093517
	39.087	1.093539
	39.104	1.093605
	39.12	1.093502
	39.137	1.093375
	39.154	1.093662
	39.17	1.093615
	39.187	1.093461
	39.2	1.093461
	39.216	1.093441
	39.237	1.093683
	39.25	1.093629
	39.266	1.093279
	39.283	1.093373
	39.3	1.093466
	39.316	1.093502
	39.333	1.093596
	39.35	1.093636
	39.366	1.093589
	39.383	1.093518
	39.4	1.093557
	39.416	1.093347
	39.437	1.093506
	39.45	1.093314
	39.466	1.093515
	39.479	1.093626
	39.5	1.093841
	39.516	1.093739
	39.533	1.093723
	39.55	1.093872
	39.566	1.093935
	39.587	1.093873
	39.6	1.094232
	39.616	1.094487
	39.633	1.094361
	39.65	1.094674
	39.666	1.094683
	39.683	1.094584
	39.695	1.09472
	39.716	1.094576
	39.733	1.094505
	39.75	1.094544
	39.766	1.094828
	39.783	1.094675
	39.8	1.094659
	39.816	1.09486
	39.833	1.094541
	39.845	1.094402
	39.866	1.094534
	39.883	1.094903
	39.9	1.094749
	39.916	1.094456
	39.933	1.094468
	39.954	1.09449
	39.966	1.094378
	39.979	1.094241
	39.995	1.094387
	40.016	1.094629
	40.033	1.094529
	40.045	1.094666
	40.066	1.094632
	40.079	1.094605
	40.095	1.094723
	40.116	1.0948
	40.133	1.094728
	40.15	1.094547
	40.166	1.094555
	40.183	1.094125
	40.2	1.094246
	40.216	1.094226
	40.233	1.093934
	40.25	1.09367
	40.262	1.093722
	40.283	1.09344
	40.3	1.093505
	40.316	1.093321
	40.333	1.093193
	40.35	1.092985
	40.362	1.09268
	40.383	1.092702
	40.4	1.092685
	40.416	1.092584
	40.433	1.092266
	40.45	1.092332
	40.466	1.092339
	40.479	1.092311
	40.5	1.092304
	40.516	1.092258
	40.529	1.092038
	40.545	1.091827
	40.566	1.091766
	40.583	1.091942
	40.595	1.091913
	40.612	1.091703
	40.629	1.091796
	40.645	1.091668
	40.662	1.092064
	40.679	1.092212
	40.695	1.092165
	40.712	1.092149
	40.729	1.091775
	40.745	1.091756
	40.762	1.091904
	40.779	1.091778
	40.795	1.091978
	40.808	1.091979
	40.825	1.091661
	40.837	1.09155
	40.854	1.091615
	40.875	1.091609
	40.891	1.092195
	40.908	1.092261
	40.925	1.09219
	40.945	1.092263
	40.958	1.092153
	40.979	1.092504
	40.995	1.092567
	41.012	1.092797
	41.025	1.09288
	41.041	1.092779
	41.058	1.092791
	41.079	1.092977
	41.095	1.093233
	41.112	1.092915
	41.129	1.093035
	41.145	1.093098
	41.158	1.092851
	41.175	1.092614
	41.191	1.092512
	41.212	1.092561
	41.233	1.092636
	41.245	1.092359
	41.258	1.09236
	41.279	1.092382
	41.295	1.09253
	41.308	1.092311
	41.325	1.091965
	41.341	1.09159
	41.362	1.091613
	41.379	1.091568
	41.395	1.091522
	41.412	1.091588
	41.425	1.091506
	41.441	1.091213
	41.462	1.091426
	41.479	1.091245
	41.495	1.090924
	41.512	1.090853
	41.525	1.090689
	41.541	1.090864
	41.562	1.090529
	41.579	1.090541
	41.595	1.090411
	41.608	1.09033
	41.625	1.090314
	41.645	1.089865
	41.662	1.089326
	41.675	1.089135
	41.691	1.089171
	41.708	1.089046
	41.725	1.088726
	41.745	1.08891
	41.762	1.088343
	41.779	1.088328
	41.795	1.088198
	41.812	1.088127
	41.829	1.087863
	41.841	1.088026
	41.862	1.088074
	41.879	1.087864
	41.895	1.087653
	41.908	1.087462
	41.92	1.087131
	41.929	1.08701
	41.958	1.086997
	41.979	1.08691
	41.995	1.087083
	42.012	1.087203
	42.025	1.087341
	42.041	1.087378
	42.062	1.087317
	42.079	1.087713
	42.095	1.087722
	42.112	1.087981
	42.129	1.087661
	42.145	1.087641
	42.162	1.087597
	42.175	1.087379
	42.187	1.087488
	42.208	1.087537
	42.225	1.087603
	42.241	1.087283
	42.258	1.087239
	42.275	1.087141
	42.291	1.086928
	42.308	1.086665
	42.32	1.086801
	42.337	1.086427
	42.358	1.086447
	42.375	1.086403
	42.387	1.086265
	42.404	1.086165
	42.425	1.086297
	42.441	1.086195
	42.458	1.086427
	42.475	1.086712
	42.491	1.086443
	42.508	1.086289
	42.52	1.086342
	42.537	1.086684
	42.558	1.086953
	42.575	1.087322
	42.591	1.087195
	42.608	1.087097
	42.625	1.087439
	42.637	1.087328
	42.654	1.08723
	42.675	1.087362
	42.687	1.087472
	42.708	1.087548
	42.725	1.087836
	42.741	1.088145
	42.758	1.088377
	42.77	1.08865
	42.791	1.088838
	42.808	1.08885
	42.825	1.089055
	42.837	1.089384
	42.854	1.089891
	42.875	1.090187
	42.887	1.090188
	42.908	1.090347
	42.925	1.090495
	42.941	1.090561
	42.958	1.090573
	42.975	1.090363
	42.991	1.090565
	43.008	1.0903
	43.02	1.090491
	43.037	1.090503
	43.054	1.090211
	43.07	1.090052
	43.087	1.08965
	43.108	1.089755
	43.12	1.089808
	43.137	1.089681
	43.154	1.089638
	43.17	1.089757
	43.187	1.090015
	43.204	1.089832
	43.22	1.089813
	43.241	1.089613
	43.254	1.089532
	43.27	1.08954
	43.291	1.089203
	43.304	1.089066
	43.32	1.088937
	43.337	1.089083
	43.358	1.089462
	43.37	1.089652
	43.387	1.089744
	43.4	1.089856
	43.42	1.089764
	43.437	1.089939
	43.454	1.090169
	43.47	1.090286
	43.487	1.090269
	43.504	1.090335
	43.52	1.090178
	43.537	1.0903
	43.554	1.090119
	43.575	1.089976
	43.591	1.089929
	43.604	1.089931
	43.62	1.089555
	43.637	1.089455
	43.654	1.089438
	43.67	1.088952
	43.687	1.088823
	43.704	1.088998
	43.716	1.089354
	43.733	1.08931
	43.75	1.08921
	43.77	1.08879
	43.787	1.088802
	43.8	1.088582
	43.816	1.088343
	43.829	1.088205
	43.85	1.087979
	43.866	1.087576
	43.883	1.087861
	43.9	1.087957
	43.92	1.088003
	43.937	1.087766
	43.954	1.087779
	43.966	1.087502
	43.983	1.087431
	44.004	1.087341
	44.016	1.087231
	44.033	1.087131
	44.05	1.087113
	44.066	1.086957
	44.083	1.086747
	44.1	1.086566
	44.12	1.08653
	44.133	1.086559
	44.15	1.086349
	44.166	1.086029
	44.187	1.085746
	44.2	1.085911
	44.216	1.085755
	44.233	1.085601
	44.245	1.085597
	44.266	1.085537
	44.287	1.08575
	44.304	1.085649
	44.316	1.085812
	44.333	1.085738
	44.354	1.085485
	44.366	1.085618
	44.383	1.085437
	44.4	1.085174
	44.416	1.084881
	44.433	1.08489
	44.45	1.084902
	44.466	1.084826
	44.483	1.084948
	44.504	1.085134
	44.52	1.085085
	44.537	1.085344
	44.554	1.085299
	44.57	1.085886
	44.587	1.086171
	44.604	1.086457
	44.616	1.086537
	44.633	1.086246
	44.65	1.086175
	44.67	1.086249
	44.683	1.086168
	44.7	1.086427
	44.716	1.086546
	44.733	1.086585
	44.75	1.086708
	44.766	1.086771
	44.783	1.086893
	44.8	1.086905
	44.82	1.087062
	44.837	1.087101
	44.854	1.087057
	44.866	1.087137
	44.883	1.087123
	44.904	1.086842
	44.92	1.086879
	44.933	1.086991
	44.95	1.08692
	44.966	1.08693
	44.987	1.08684
	45	1.087115
	45.016	1.087208
	45.033	1.08755
	45.05	1.087672
	45.07	1.087882
	45.083	1.087745
	45.095	1.087854
	45.116	1.087874
	45.133	1.087827
	45.15	1.087477
	45.162	1.087501
	45.183	1.087464
	45.2	1.087363
	45.216	1.08726
	45.229	1.087233
	45.245	1.086854
	45.258	1.086853
	45.275	1.086892
	45.295	1.086499
	45.312	1.086731
	45.333	1.086531
	45.345	1.08678
	45.366	1.086886
	45.383	1.086925
	45.395	1.087148
	45.412	1.087463
	45.429	1.087199
	45.445	1.087485
	45.462	1.087278
	45.479	1.087344
	45.5	1.087227
	45.512	1.087007
	45.529	1.086963
	45.55	1.086739
	45.566	1.086802
	45.575	1.086765
	45.591	1.086528
	45.612	1.086331
	45.629	1.08637
	45.645	1.086161
	45.662	1.086063
	45.679	1.085939
	45.7	1.085852
	45.712	1.085712
	45.729	1.085559
	45.745	1.085349
	45.758	1.084909
	45.779	1.084822
	45.795	1.084885
	45.812	1.084811
	45.833	1.084834
	45.85	1.08479
	45.866	1.084687
	45.879	1.084553
	45.895	1.084616
	45.912	1.084818
	45.929	1.08538
	45.945	1.08517
	45.962	1.085316
	45.979	1.085355
	46	1.085185
	46.016	1.085335
	46.033	1.085624
	46.05	1.085693
	46.066	1.086145
	46.083	1.08638
	46.1	1.086476
	46.112	1.086419
	46.125	1.086478
	46.145	1.086362
	46.166	1.086551
	46.183	1.086454
	46.2	1.086384
	46.212	1.086357
	46.233	1.086323
	46.25	1.086063
	46.262	1.085953
	46.279	1.085966
	46.295	1.085644
	46.312	1.08557
	46.333	1.08548
	46.354	1.085174
	46.366	1.084841
	46.383	1.084608
	46.4	1.083932
	46.416	1.083583
	46.433	1.083101
	46.45	1.082698
	46.462	1.082176
	46.479	1.081667
	46.495	1.081756
	46.516	1.081583
	46.529	1.081748
	46.545	1.081509
	46.562	1.081245
	46.579	1.081148
	46.591	1.081145
	46.608	1.081101
	46.625	1.080974
	46.645	1.080881
	46.666	1.081145
	46.679	1.081175
	46.695	1.081321
	46.712	1.081247
	46.729	1.081256
	46.745	1.081319
	46.762	1.081302
	46.779	1.081174
	46.8	1.08133
	46.812	1.081545
	46.829	1.081751
	46.845	1.081701
	46.862	1.081901
	46.875	1.082092
	46.895	1.082272
	46.912	1.082279
	46.929	1.081957
	46.945	1.082261
	46.962	1.082377
	46.979	1.082577
	46.991	1.082712
	47.012	1.083005
	47.033	1.083132
	47.05	1.083165
	47.062	1.083327
	47.079	1.083527
	47.091	1.083438
	47.108	1.083256
	47.129	1.083439
	47.145	1.083145
	47.162	1.083125
	47.183	1.082953
	47.2	1.082907
	47.212	1.082932
	47.229	1.083079
	47.245	1.083281
	47.262	1.082962
	47.279	1.082753
	47.295	1.082046
	47.312	1.082273
	47.329	1.0822
	47.345	1.082345
	47.362	1.082492
	47.379	1.082477
	47.395	1.082485
	47.412	1.082386
	47.433	1.08224
	47.45	1.08233
	47.466	1.082497
	47.479	1.082798
	47.495	1.082965
	47.512	1.082862
	47.529	1.082975
	47.545	1.083089
	47.562	1.083039
	47.579	1.083182
	47.6	1.083032
	47.616	1.082953
	47.633	1.082437
	47.65	1.08269
	47.666	1.082752
	47.683	1.082732
	47.7	1.082497
	47.716	1.082479
	47.733	1.082599
	47.75	1.082747
	47.762	1.082882
	47.779	1.082616
	47.8	1.082496
	47.816	1.082228
	47.829	1.082199
	47.85	1.082079
	47.866	1.081811
	47.879	1.081645
	47.9	1.081477
	47.916	1.081569
	47.933	1.08158
	47.95	1.081178
	47.966	1.081077
	47.979	1.081021
	47.991	1.080796
	48.008	1.081027
	48.025	1.080765
	48.041	1.080774
	48.058	1.080838
	48.075	1.080871
	48.091	1.080959
	48.112	1.081067
	48.125	1.080682
	48.141	1.080634
	48.158	1.080399
	48.175	1.080493
	48.187	1.08022
	48.208	1.080298
	48.229	1.080512
	48.245	1.080217
	48.262	1.080281
	48.279	1.080178
	48.291	1.080067
	48.308	1.079995
	48.329	1.080126
	48.345	1.079884
	48.362	1.079786
	48.379	1.079691
	48.395	1.079318
	48.412	1.078974
	48.429	1.078599
	48.445	1.07841
	48.458	1.078026
	48.475	1.077567
	48.491	1.076808
	48.512	1.075868
	48.529	1.074835
	48.545	1.07418
	48.558	1.073414
	48.579	1.072579
	48.595	1.072008
	48.612	1.071445
	48.629	1.071399
	48.645	1.070995
	48.662	1.070949
	48.679	1.070877
	48.695	1.070829
	48.712	1.070841
	48.729	1.070737
	48.745	1.070631
	48.762	1.070669
	48.779	1.070675
	48.795	1.070789
	48.812	1.07093
	48.825	1.071397
	48.841	1.071678
	48.862	1.072086
	48.879	1.072458
	48.895	1.07299
	48.912	1.07379
	48.929	1.07424
	48.945	1.074631
	48.962	1.075023
	48.979	1.075474
	48.995	1.075807
	49.012	1.076393
	49.029	1.07689
	49.045	1.077145
	49.058	1.077449
	49.079	1.077799
	49.095	1.0783
	49.112	1.078311
	49.125	1.078532
	49.145	1.078875
	49.162	1.079079
	49.179	1.079195
	49.195	1.07934
	49.212	1.079926
	49.229	1.079854
	49.245	1.080082
	49.262	1.079926
	49.279	1.079854
	49.295	1.07978
	49.312	1.079598
	49.325	1.079569
	49.345	1.079368
	49.362	1.079484
	49.379	1.079548
	49.395	1.079635
	49.412	1.079725
	49.429	1.079627
	49.441	1.079512
	49.458	1.079356
	49.47	1.079298
	49.491	1.07874
	49.508	1.078856
	49.525	1.079139
	49.541	1.07895
	49.558	1.078632
	49.575	1.078253
	49.591	1.078226
	49.608	1.078039
	49.62	1.077757
	49.641	1.077741
	49.658	1.077471
	49.67	1.077654
	49.687	1.07777
	49.708	1.07776
	49.725	1.077766
	49.741	1.077963
	49.758	1.07855
	49.775	1.078697
	49.787	1.078582
	49.804	1.078478
	49.825	1.078494
	49.841	1.078854
	49.858	1.079054
	49.875	1.07895
	49.891	1.078981
	49.908	1.079181
	49.925	1.079354
	49.941	1.079311
	49.958	1.079129
	49.975	1.079135
	49.987	1.079077
	50.004	1.078811
	50.025	1.078968
	50.041	1.078946
	50.058	1.078733
	50.07	1.078617
	50.087	1.078571
	50.104	1.078578
	50.12	1.078503
	50.137	1.078457
	50.154	1.0786
	50.175	1.078642
	50.191	1.078755
	50.208	1.078704
	50.225	1.078381
	50.237	1.078376
	50.254	1.078356
	50.27	1.078197
	50.291	1.07802
	50.308	1.07778
	50.325	1.077457
	50.341	1.077241
	50.354	1.077102
	50.375	1.077143
	50.391	1.076985
	50.404	1.076762
	50.425	1.076673
	50.437	1.076395
	50.458	1.076327
	50.475	1.076281
	50.487	1.076113
	50.504	1.07568
	50.525	1.075805
	50.541	1.075589
	50.558	1.075595
	50.57	1.075673
	50.591	1.075668
	50.608	1.075732
	50.625	1.075906
	50.637	1.07568
	50.658	1.07567
	50.67	1.075994
	50.687	1.076078
	50.704	1.076142
	50.72	1.076198
	50.737	1.075932
	50.754	1.076158
	50.77	1.076188
	50.787	1.076137
	50.804	1.076117
	50.816	1.076111
	50.833	1.076195
	50.858	1.076137
	50.875	1.076279
	50.891	1.076225
	50.904	1.076274
	50.92	1.076057
	50.933	1.076164
	50.95	1.076144
	50.962	1.07586
	50.979	1.075782
	51	1.075609
	51.016	1.075781
	51.029	1.075615
	51.045	1.075425
	51.066	1.075776
	51.079	1.07561
	51.1	1.075243
	51.116	1.075058
	51.133	1.074844
	51.145	1.074812
	51.166	1.074807
	51.179	1.074615
	51.2	1.074579
	51.212	1.074546
	51.229	1.074422
	51.245	1.074263
	51.266	1.074085
	51.283	1.073928
	51.3	1.074076
	51.312	1.074458
	51.333	1.074395
	51.35	1.074297
	51.366	1.074526
	51.383	1.07448
	51.4	1.074434
	51.416	1.074521
	51.429	1.074272
	51.45	1.074429
	51.466	1.074763
	51.483	1.074821
	51.495	1.074925
	51.512	1.075015
	51.533	1.074674
	51.545	1.074228
	51.566	1.074133
	51.583	1.073919
	51.6	1.073788
	51.616	1.073708
	51.629	1.073368
	51.645	1.073015
	51.662	1.072795
	51.679	1.07236
	51.695	1.072369
	51.712	1.072601
	51.729	1.072445
	51.745	1.07215
	51.762	1.071993
	51.783	1.072009
	51.795	1.072061
	51.812	1.071956
	51.829	1.072156
	51.845	1.071965
	51.862	1.072061
	51.879	1.071931
	51.895	1.072134
	51.912	1.072224
	51.929	1.072314
	51.945	1.072324
	51.966	1.072034
	51.979	1.071868
	51.995	1.07204
	52.012	1.072188
	52.029	1.072136
	52.045	1.072249
	52.058	1.072277
	52.079	1.072241
	52.095	1.072192
	52.112	1.071925
	52.129	1.072125
	52.141	1.072119
	52.162	1.072303
	52.179	1.072392
	52.195	1.072454
	52.212	1.072576
	52.229	1.07308
	52.245	1.073206
	52.262	1.073438
	52.275	1.073466
	52.291	1.073612
	52.308	1.073514
	52.325	1.07372
	52.341	1.073975
	52.362	1.074159
	52.379	1.074339
	52.391	1.074559
	52.404	1.074639
	52.42	1.074506
	52.441	1.074528
	52.458	1.07467
	52.475	1.074571
	52.487	1.074759
	52.504	1.074907
	52.525	1.074928
	52.537	1.074922
	52.554	1.074766
	52.57	1.074996
	52.587	1.074839
	52.604	1.074845
	52.62	1.074518
	52.637	1.074718
	52.654	1.074756
	52.67	1.074959
	52.687	1.075438
	52.704	1.075371
	52.72	1.075711
	52.737	1.075749
	52.754	1.075624
	52.775	1.075646
	52.791	1.075875
	52.808	1.075719
	52.82	1.075875
	52.837	1.075997
	52.854	1.07595
	52.87	1.076044
	52.887	1.076082
	52.9	1.075916
	52.92	1.075793
	52.937	1.075772
	52.954	1.075474
	52.97	1.075147
	52.987	1.075321
	53.004	1.075133
	53.02	1.074942
	53.037	1.074896
	53.058	1.075189
	53.07	1.075131
	53.087	1.074949
	53.108	1.074556
	53.125	1.074341
	53.137	1.073979
	53.154	1.073822
	53.175	1.073565
	53.187	1.073507
	53.204	1.073493
	53.22	1.07336
	53.233	1.07333
	53.25	1.0732
	53.27	1.072999
	53.287	1.073037
	53.304	1.073185
	53.32	1.073136
	53.337	1.073142
	53.35	1.073086
	53.366	1.073173
	53.387	1.073279
	53.404	1.073097
	53.416	1.073233
	53.433	1.073433
	53.454	1.073176
	53.47	1.073347
	53.487	1.073489
	53.504	1.073611
	53.516	1.073741
	53.537	1.073562
	53.554	1.073625
	53.566	1.073457
	53.583	1.073411
	53.6	1.073449
	53.616	1.073264
	53.629	1.073072
	53.645	1.073082
	53.666	1.072715
	53.683	1.072804
	53.695	1.072941
	53.716	1.072904
	53.733	1.073156
	53.75	1.073025
	53.77	1.072986
	53.783	1.073228
[truncated: 6,417 more rows]
