# Supplementary material for: Physicochemical Properties, Equilibrium Adsorption Performance, Manufacturability, and Stability of TIFSIX-3-Ni for Direct Air Capture of CO2
Source: Energy Fuels. 2024 Jun 18;38(13):11947–65. doi: 10.1021/acs.energyfuels.4c01368 (PMC11228916; doi:10.1021/acs.energyfuels.4c01368)
Supplement: Supplementary file 2 — ef4c01368_si_002.zip [file ef4c01368_si_002.zip › tifsix si raw files/isotherms/afterH2OandO2/CO2-25C-batch3-after6months.XLS]

## Sheet: Summary
Flex 6.01	Flex Version 6.01	Page 1
	3Flex Serial # 116 Unit 1 Port 3
Sample:	tifsix-3-ni batch 3 6 month bench
Operator:	Ashlyn
Submitter:	Ashlyn
File:	C:\Users\ml4419\OneDrive - Imperial Coll...\AL1-137_tifsix-3-ni_batch3_bench6months_CO2_298K_rod.SMP
Started:	27/03/2023 14:16:38	Analysis adsorptive:	CO2
Completed:	31/03/2023 23:04:49	Analysis bath temp.:	25.000 °C
Report time:	19/02/2024 12:26:40	Thermal correction:	No
Sample mass:	0.0734 g	Ambient free space:	10.5064 cm³ Measured
Analysis free space:	10.4153 cm³	Equilibration interval:	60 s
Low pressure dose:	None	Sample density:	1.000 g/cm³
Automatic degas:	No
Summary Report
Surface Area
Single point surface area at p/p° = 0.255786334:	47.4231 m²/g
BET Surface Area:	46.4085 m²/g
Langmuir Surface Area:	72.4194 m²/g
t-Plot Micropore Area:	17.9423 m²/g
t-Plot external surface area:	28.4662 m²/g
Pore Volume
Single point adsorption total pore volume of pores
less than --- diameter at p/p° = 0.950000000:	0.054554 cm³/g
Single point desorption total pore volume of pores
less than --- diameter at p/p° = 0.950000000:	0.054893 cm³/g
t-Plot micropore volume:	0.033246 cm³/g
Pore Size
Adsorption average pore diameter (4V/A by BET):	4.7021 nm
Desorption average pore diameter (4V/A by BET):	4.7313 nm
Freundlich
Qm·C:	0.02578 ± 0.00024 mmol/g
m:	10.8561 ± 0.6582
Temkin
q·alpha/Qm:	46.059736 ± 1.490422 kJ/mol·(mmol/g)
A:	73,038.2797 ± 27,994.1748 kPa
Nanoparticle Size:
Average Particle Size	129.2866 nm
Horvath-Kawazoe
Maximum pore volume at p/p° = 0.156666926:	0.044928 cm³/g
Median pore width:	0.0000 nm
Dubinin-Astakhov
Micropore surface area:	137.2032 m²/g
Limiting micropore volume:	0.040453 cm³/g
MP-Method
Cumulative surface area of pores between
0.23875 nm and 1.88000 nm hydraulic radius:	153.1710 m²/g
Cumulative pore volume of pores between
0.23875 nm and 1.88000 nm hydraulic radius:	0.053937 cm³/g
Average pore hydraulic radius (V/A):	0.35213 nm

## Sheet: Isotherm Tabular Report
Flex 6.01	Flex Version 6.01	Page 1
	3Flex Serial # 116 Unit 1 Port 3
Sample:	tifsix-3-ni batch 3 6 month bench
Operator:	Ashlyn
Submitter:	Ashlyn
File:	C:\Users\ml4419\OneDrive - Imperial Coll...\AL1-137_tifsix-3-ni_batch3_bench6months_CO2_298K_rod.SMP
Started:	27/03/2023 14:16:38	Analysis adsorptive:	CO2
Completed:	31/03/2023 23:04:49	Analysis bath temp.:	25.000 °C
Report time:	19/02/2024 12:26:40	Thermal correction:	No
Sample mass:	0.0734 g	Ambient free space:	10.5064 cm³ Measured
Analysis free space:	10.4153 cm³	Equilibration interval:	60 s
Low pressure dose:	None	Sample density:	1.000 g/cm³
Automatic degas:	No
Isotherm Tabular Report
Relative Pressure (p/p°)	Absolute Pressure (kPa)	Quantity Adsorbed (mmol/g)	Elapsed Time (h:min)	Saturation Pressure (kPa)
				101.325
9.49379e-05	0.00961959	0.216795	36:07
0.000188662	0.0191162	0.29999	41:50
0.000282686	0.0286432	0.350077	46:11
0.000379192	0.0384216	0.38877	51:18
0.000486438	0.0492883	0.418682	56:17
0.000567693	0.0575215	0.439548	60:00
0.000688632	0.0697756	0.45975	62:21
0.000783744	0.0794128	0.47502	65:43
0.00087266	0.0884223	0.485871	67:47
0.000946317	0.0958856	0.493671	69:37
0.00104214	0.105595	0.501735	70:49
0.00112815	0.11431	0.508498	72:02
0.00122235	0.123855	0.515406	73:21
0.00137	0.138815	0.52483	75:22
0.00145422	0.147349	0.52929	76:12
0.00153942	0.155982	0.53352	77:01
0.00162283	0.164433	0.537696	78:08
0.00171149	0.173417	0.542043	79:27
0.00181119	0.183519	0.546438	80:47
0.00192503	0.195053	0.550462	81:35
0.00293995	0.29789	0.575407	84:34
0.00379833	0.384866	0.588792	86:55
0.00480147	0.486509	0.599359	88:29
0.00577956	0.585614	0.60695	89:36
0.00681309	0.690336	0.613144	90:23
0.00779277	0.789602	0.618119	91:07
0.00880976	0.89265	0.622326	91:38
0.0097852	0.991486	0.625924	92:08
0.0576779	5.84421	0.676937	92:36
0.107472	10.8896	0.699988	92:50
0.156667	15.8743	0.717499	93:01
0.206161	20.8893	0.731871	93:12
0.255786	25.9176	0.745162	93:23
0.305	30.9041	0.756568	93:34
0.354941	35.9644	0.768553	93:45
0.403673	40.9022	0.7787	93:56
0.452475	45.8471	0.787701	94:07
0.501933	50.8584	0.795779	94:19
0.551489	55.8796	0.804732	94:30
0.601011	60.8974	0.813118	94:41
0.651109	65.9737	0.820878	94:52
0.699654	70.8924	0.8294	95:03
0.750056	75.9996	0.837024	95:14
0.798335	80.8913	0.845078	95:25
0.847642	85.8873	0.853601	95:36
0.897153	90.904	0.860085	95:47
0.947461	96.0015	0.870829	95:59
0.987392	100.048	0.87726	96:10
0.93634	94.8747	0.876432	96:21
0.88999	90.1783	0.875376	96:32
0.837985	84.9088	0.8755	96:43
0.789322	79.9781	0.873452	96:55
0.739297	74.9093	0.87204	97:06
0.690017	69.9161	0.870338	97:17
0.640691	64.918	0.865945	97:28
0.590944	59.8774	0.862689	97:39
0.54156	54.8736	0.858913	97:50
0.494729	50.1284	0.852747	98:01
0.44542	45.1322	0.846263	98:12
0.395079	40.0314	0.839465	98:23
0.345959	35.0543	0.830905	98:34
0.296227	30.0152	0.821088	98:46
0.247506	25.0786	0.810027	98:57
0.197738	20.0358	0.797191	99:08
0.148213	15.0177	0.78183	99:19
0.0990568	10.0369	0.763176	99:31
0.0496512	5.03091	0.739113	99:51
0.0103275	1.04644	0.687719	103:08

## Sheet: Isotherm Linear Plot
Flex 6.01	Flex Version 6.01	Page 1
	3Flex Serial # 116 Unit 1 Port 3
Sample:	tifsix-3-ni batch 3 6 month bench
Operator:	Ashlyn
Submitter:	Ashlyn
File:	C:\Users\ml4419\OneDrive - Imperial Coll...\AL1-137_tifsix-3-ni_batch3_bench6months_CO2_298K_rod.SMP
Started:	27/03/2023 14:16:38	Analysis adsorptive:	CO2
Completed:	31/03/2023 23:04:49	Analysis bath temp.:	25.000 °C
Report time:	19/02/2024 12:26:40	Thermal correction:	No
Sample mass:	0.0734 g	Ambient free space:	10.5064 cm³ Measured
Analysis free space:	10.4153 cm³	Equilibration interval:	60 s
Low pressure dose:	None	Sample density:	1.000 g/cm³
Automatic degas:	No
Isotherm Linear Plot
AL1-137_tifsix-3-ni_batch3_bench6months_CO2_298K_rod : tifsix-3-ni batch 3 6 month bench : Adsorption		AL1-137_tifsix-3-ni_batch3_bench6months_CO2_298K_rod : tifsix-3-ni batch 3 6 month bench : Desorption
Relative Pressure (p/p°)	Quantity Adsorbed (mmol/g)	Relative Pressure (p/p°)	Quantity Adsorbed (mmol/g)
9.49379e-05	0.216795	0.987392	0.87726
0.000188662	0.29999	0.93634	0.876432
0.000282686	0.350077	0.88999	0.875376
0.000379192	0.38877	0.837985	0.8755
0.000486438	0.418682	0.789322	0.873452
0.000567693	0.439548	0.739297	0.87204
0.000688632	0.45975	0.690017	0.870338
0.000783744	0.47502	0.640691	0.865945
0.00087266	0.485871	0.590944	0.862689
0.000946317	0.493671	0.54156	0.858913
0.00104214	0.501735	0.494729	0.852747
0.00112815	0.508498	0.44542	0.846263
0.00122235	0.515406	0.395079	0.839465
0.00137	0.52483	0.345959	0.830905
0.00145422	0.52929	0.296227	0.821088
0.00153942	0.53352	0.247506	0.810027
0.00162283	0.537696	0.197738	0.797191
0.00171149	0.542043	0.148213	0.78183
0.00181119	0.546438	0.0990568	0.763176
0.00192503	0.550462	0.0496512	0.739113
0.00293995	0.575407	0.0103275	0.687719
0.00379833	0.588792
0.00480147	0.599359
0.00577956	0.60695
0.00681309	0.613144
0.00779277	0.618119
0.00880976	0.622326
0.0097852	0.625924
0.0576779	0.676937
0.107472	0.699988
0.156667	0.717499
0.206161	0.731871
0.255786	0.745162
0.305	0.756568
0.354941	0.768553
0.403673	0.7787
0.452475	0.787701
0.501933	0.795779
0.551489	0.804732
0.601011	0.813118
0.651109	0.820878
0.699654	0.8294
0.750056	0.837024
0.798335	0.845078
0.847642	0.853601
0.897153	0.860085
0.947461	0.870829
0.987392	0.87726

## Sheet: Isotherm Log Plot
Flex 6.01	Flex Version 6.01	Page 1
	3Flex Serial # 116 Unit 1 Port 3
Sample:	tifsix-3-ni batch 3 6 month bench
Operator:	Ashlyn
Submitter:	Ashlyn
File:	C:\Users\ml4419\OneDrive - Imperial Coll...\AL1-137_tifsix-3-ni_batch3_bench6months_CO2_298K_rod.SMP
Started:	27/03/2023 14:16:38	Analysis adsorptive:	CO2
Completed:	31/03/2023 23:04:49	Analysis bath temp.:	25.000 °C
Report time:	19/02/2024 12:26:40	Thermal correction:	No
Sample mass:	0.0734 g	Ambient free space:	10.5064 cm³ Measured
Analysis free space:	10.4153 cm³	Equilibration interval:	60 s
Low pressure dose:	None	Sample density:	1.000 g/cm³
Automatic degas:	No
Isotherm Log Plot
AL1-137_tifsix-3-ni_batch3_bench6months_CO2_298K_rod : tifsix-3-ni batch 3 6 month bench : Adsorption		AL1-137_tifsix-3-ni_batch3_bench6months_CO2_298K_rod : tifsix-3-ni batch 3 6 month bench : Desorption
Relative Pressure (p/p°)	Quantity Adsorbed (mmol/g)	Relative Pressure (p/p°)	Quantity Adsorbed (mmol/g)
9.49379e-05	0.216795	0.987392	0.87726
0.000188662	0.29999	0.93634	0.876432
0.000282686	0.350077	0.88999	0.875376
0.000379192	0.38877	0.837985	0.8755
0.000486438	0.418682	0.789322	0.873452
0.000567693	0.439548	0.739297	0.87204
0.000688632	0.45975	0.690017	0.870338
0.000783744	0.47502	0.640691	0.865945
0.00087266	0.485871	0.590944	0.862689
0.000946317	0.493671	0.54156	0.858913
0.00104214	0.501735	0.494729	0.852747
0.00112815	0.508498	0.44542	0.846263
0.00122235	0.515406	0.395079	0.839465
0.00137	0.52483	0.345959	0.830905
0.00145422	0.52929	0.296227	0.821088
0.00153942	0.53352	0.247506	0.810027
0.00162283	0.537696	0.197738	0.797191
0.00171149	0.542043	0.148213	0.78183
0.00181119	0.546438	0.0990568	0.763176
0.00192503	0.550462	0.0496512	0.739113
0.00293995	0.575407	0.0103275	0.687719
0.00379833	0.588792
0.00480147	0.599359
0.00577956	0.60695
0.00681309	0.613144
0.00779277	0.618119
0.00880976	0.622326
0.0097852	0.625924
0.0576779	0.676937
0.107472	0.699988
0.156667	0.717499
0.206161	0.731871
0.255786	0.745162
0.305	0.756568
0.354941	0.768553
0.403673	0.7787
0.452475	0.787701
0.501933	0.795779
0.551489	0.804732
0.601011	0.813118
0.651109	0.820878
0.699654	0.8294
0.750056	0.837024
0.798335	0.845078
0.847642	0.853601
0.897153	0.860085
0.947461	0.870829
0.987392	0.87726

## Sheet: Isotherm Linear Absolute Plot
Flex 6.01	Flex Version 6.01	Page 1
	3Flex Serial # 116 Unit 1 Port 3
Sample:	tifsix-3-ni batch 3 6 month bench
Operator:	Ashlyn
Submitter:	Ashlyn
File:	C:\Users\ml4419\OneDrive - Imperial Coll...\AL1-137_tifsix-3-ni_batch3_bench6months_CO2_298K_rod.SMP
Started:	27/03/2023 14:16:38	Analysis adsorptive:	CO2
Completed:	31/03/2023 23:04:49	Analysis bath temp.:	25.000 °C
Report time:	19/02/2024 12:26:40	Thermal correction:	No
Sample mass:	0.0734 g	Ambient free space:	10.5064 cm³ Measured
Analysis free space:	10.4153 cm³	Equilibration interval:	60 s
Low pressure dose:	None	Sample density:	1.000 g/cm³
Automatic degas:	No
Isotherm Linear Absolute Plot
AL1-137_tifsix-3-ni_batch3_bench6months_CO2_298K_rod : tifsix-3-ni batch 3 6 month bench : Adsorption		AL1-137_tifsix-3-ni_batch3_bench6months_CO2_298K_rod : tifsix-3-ni batch 3 6 month bench : Desorption
Absolute Pressure (kPa)	Quantity Adsorbed (mmol/g)	Absolute Pressure (kPa)	Quantity Adsorbed (mmol/g)
0.00961959	0.216795	100.048	0.87726
0.0191162	0.29999	94.8747	0.876432
0.0286432	0.350077	90.1783	0.875376
0.0384216	0.38877	84.9088	0.8755
0.0492883	0.418682	79.9781	0.873452
0.0575215	0.439548	74.9093	0.87204
0.0697756	0.45975	69.9161	0.870338
0.0794128	0.47502	64.918	0.865945
0.0884223	0.485871	59.8774	0.862689
0.0958856	0.493671	54.8736	0.858913
0.105595	0.501735	50.1284	0.852747
0.11431	0.508498	45.1322	0.846263
0.123855	0.515406	40.0314	0.839465
0.138815	0.52483	35.0543	0.830905
0.147349	0.52929	30.0152	0.821088
0.155982	0.53352	25.0786	0.810027
0.164433	0.537696	20.0358	0.797191
0.173417	0.542043	15.0177	0.78183
0.183519	0.546438	10.0369	0.763176
0.195053	0.550462	5.03091	0.739113
0.29789	0.575407	1.04644	0.687719
0.384866	0.588792
0.486509	0.599359
0.585614	0.60695
0.690336	0.613144
0.789602	0.618119
0.89265	0.622326
0.991486	0.625924
5.84421	0.676937
10.8896	0.699988
15.8743	0.717499
20.8893	0.731871
25.9176	0.745162
30.9041	0.756568
35.9644	0.768553
40.9022	0.7787
45.8471	0.787701
50.8584	0.795779
55.8796	0.804732
60.8974	0.813118
65.9737	0.820878
70.8924	0.8294
75.9996	0.837024
80.8913	0.845078
85.8873	0.853601
90.904	0.860085
96.0015	0.870829
100.048	0.87726

## Sheet: Isotherm Log Absolute Plot
Flex 6.01	Flex Version 6.01	Page 1
	3Flex Serial # 116 Unit 1 Port 3
Sample:	tifsix-3-ni batch 3 6 month bench
Operator:	Ashlyn
Submitter:	Ashlyn
File:	C:\Users\ml4419\OneDrive - Imperial Coll...\AL1-137_tifsix-3-ni_batch3_bench6months_CO2_298K_rod.SMP
Started:	27/03/2023 14:16:38	Analysis adsorptive:	CO2
Completed:	31/03/2023 23:04:49	Analysis bath temp.:	25.000 °C
Report time:	19/02/2024 12:26:40	Thermal correction:	No
Sample mass:	0.0734 g	Ambient free space:	10.5064 cm³ Measured
Analysis free space:	10.4153 cm³	Equilibration interval:	60 s
Low pressure dose:	None	Sample density:	1.000 g/cm³
Automatic degas:	No
Isotherm Log Absolute Plot
AL1-137_tifsix-3-ni_batch3_bench6months_CO2_298K_rod : tifsix-3-ni batch 3 6 month bench : Adsorption		AL1-137_tifsix-3-ni_batch3_bench6months_CO2_298K_rod : tifsix-3-ni batch 3 6 month bench : Desorption
Absolute Pressure (kPa)	Quantity Adsorbed (mmol/g)	Absolute Pressure (kPa)	Quantity Adsorbed (mmol/g)
0.00961959	0.216795	100.048	0.87726
0.0191162	0.29999	94.8747	0.876432
0.0286432	0.350077	90.1783	0.875376
0.0384216	0.38877	84.9088	0.8755
0.0492883	0.418682	79.9781	0.873452
0.0575215	0.439548	74.9093	0.87204
0.0697756	0.45975	69.9161	0.870338
0.0794128	0.47502	64.918	0.865945
0.0884223	0.485871	59.8774	0.862689
0.0958856	0.493671	54.8736	0.858913
0.105595	0.501735	50.1284	0.852747
0.11431	0.508498	45.1322	0.846263
0.123855	0.515406	40.0314	0.839465
0.138815	0.52483	35.0543	0.830905
0.147349	0.52929	30.0152	0.821088
0.155982	0.53352	25.0786	0.810027
0.164433	0.537696	20.0358	0.797191
0.173417	0.542043	15.0177	0.78183
0.183519	0.546438	10.0369	0.763176
0.195053	0.550462	5.03091	0.739113
0.29789	0.575407	1.04644	0.687719
0.384866	0.588792
0.486509	0.599359
0.585614	0.60695
0.690336	0.613144
0.789602	0.618119
0.89265	0.622326
0.991486	0.625924
5.84421	0.676937
10.8896	0.699988
15.8743	0.717499
20.8893	0.731871
25.9176	0.745162
30.9041	0.756568
35.9644	0.768553
40.9022	0.7787
45.8471	0.787701
50.8584	0.795779
55.8796	0.804732
60.8974	0.813118
65.9737	0.820878
70.8924	0.8294
75.9996	0.837024
80.8913	0.845078
85.8873	0.853601
90.904	0.860085
96.0015	0.870829
100.048	0.87726

## Sheet: Isotherm Pressure Composition
Flex 6.01	Flex Version 6.01	Page 1
	3Flex Serial # 116 Unit 1 Port 3
Sample:	tifsix-3-ni batch 3 6 month bench
Operator:	Ashlyn
Submitter:	Ashlyn
File:	C:\Users\ml4419\OneDrive - Imperial Coll...\AL1-137_tifsix-3-ni_batch3_bench6months_CO2_298K_rod.SMP
Started:	27/03/2023 14:16:38	Analysis adsorptive:	CO2
Completed:	31/03/2023 23:04:49	Analysis bath temp.:	25.000 °C
Report time:	19/02/2024 12:26:40	Thermal correction:	No
Sample mass:	0.0734 g	Ambient free space:	10.5064 cm³ Measured
Analysis free space:	10.4153 cm³	Equilibration interval:	60 s
Low pressure dose:	None	Sample density:	1.000 g/cm³
Automatic degas:	No
Isotherm Pressure Composition
AL1-137_tifsix-3-ni_batch3_bench6months_CO2_298K_rod : tifsix-3-ni batch 3 6 month bench : Adsorption		AL1-137_tifsix-3-ni_batch3_bench6months_CO2_298K_rod : tifsix-3-ni batch 3 6 month bench : Desorption
Weight % CO2	Absolute Pressure (kPa)	Weight % CO2	Absolute Pressure (kPa)
0.954115	0.00961959	3.86082	100.048
1.32025	0.0191162	3.85718	94.8747
1.54069	0.0286432	3.85253	90.1783
1.71098	0.0384216	3.85307	84.9088
1.84262	0.0492883	3.84406	79.9781
1.93445	0.0575215	3.83785	74.9093
2.02336	0.0697756	3.83036	69.9161
2.09056	0.0794128	3.81102	64.918
2.13832	0.0884223	3.7967	59.8774
2.17265	0.0958856	3.78007	54.8736
2.20813	0.105595	3.75294	50.1284
2.2379	0.11431	3.7244	45.1322
2.2683	0.123855	3.69449	40.0314
2.30978	0.138815	3.65681	35.0543
2.32941	0.147349	3.61361	30.0152
2.34802	0.155982	3.56493	25.0786
2.3664	0.164433	3.50844	20.0358
2.38553	0.173417	3.44083	15.0177
2.40487	0.183519	3.35874	10.0369
2.42258	0.195053	3.25284	5.03091
2.53237	0.29789	3.02665	1.04644
2.59128	0.384866
2.63778	0.486509
2.67119	0.585614
2.69845	0.690336
2.72034	0.789602
2.73886	0.89265
2.75469	0.991486
2.9792	5.84421
3.08065	10.8896
3.15771	15.8743
3.22096	20.8893
3.27946	25.9176
3.32966	30.9041
3.3824	35.9644
3.42706	40.9022
3.46667	45.8471
3.50222	50.8584
3.54162	55.8796
3.57853	60.8974
3.61268	65.9737
3.65019	70.8924
3.68374	75.9996
3.71919	80.8913
3.7567	85.8873
3.78524	90.904
3.83252	96.0015
3.86082	100.048

## Sheet: Options
Flex 6.01	Flex Version 6.01	Page 1
	3Flex Serial # 116 Unit 1 Port 3
Sample:	tifsix-3-ni batch 3 6 month bench
Operator:	Ashlyn
Submitter:	Ashlyn
File:	C:\Users\ml4419\OneDrive - Imperial Coll...\AL1-137_tifsix-3-ni_batch3_bench6months_CO2_298K_rod.SMP
Started:	27/03/2023 14:16:38	Analysis adsorptive:	CO2
Completed:	31/03/2023 23:04:49	Analysis bath temp.:	25.000 °C
Report time:	19/02/2024 12:26:40	Thermal correction:	No
Sample mass:	0.0734 g	Ambient free space:	10.5064 cm³ Measured
Analysis free space:	10.4153 cm³	Equilibration interval:	60 s
Low pressure dose:	None	Sample density:	1.000 g/cm³
Automatic degas:	No
Method:	Default
Sample:	tifsix-3-ni batch 3 6 month bench
Operator:	Ashlyn
Submitter:	Ashlyn
Mass type:	Calculated
Empty tube:	35.9302 g
Sample + tube:	36.0036 g
Sample mass:	0.0734 g
Density:	1.000 g/cm³
Type of data:	Automatically collected
Instrument type:	3500
Original instrument type:	3500
Comments:
Sample tube:	Sample Tube
Ambient free space:	1.0000 cm³
Analysis free space:	1.0000 cm³
Use isothermal jacket:	No
Use filler rod:	No
Vacuum seal type:	None
Degas conditions:	Degas Conditions
Smart VacPrep evacuation
Backfill sample tube:	Automatic
Evacuation rate:	0.67 kPa/s
Unrest. evacuation from:	0.67 kPa
Vacuum level:	1e-01 kPa
Evacuation time:	10 min
Temperature ramp rate:	10.0 °C/min
Target temperature:	30 °C
Hold pressure:	13.3 kPa
Heating Phase
Sample prep: Stage	Temperature (°C)	Ramp Rate (°C/min)	Time (min)
1	30	10.0	10
Analysis conditions:	Run Conditions
Absolute pressure dosing:	Yes
Set external trigger:	No
Pressure Table
Starting Pressure (kPa)	Pressure Increment (kPa)	Dose Amount (mmol/g)	Equilibration Interval (s)	Ending Pressure (kPa)
0.0000000	0.0100000		60	0.2000000
0.2000000	0.1000000		60	1.0000000
1.0000000	5.0000000		60	100.0000000
100.0000000	5.0000000		60	1.0000000
Preparation
Backfill gas:	Helium
Evacuation rate:	0.67 kPa/s
Unrestricted evacuation from:	0.67 kPa
Vacuum level:	6.7e-03 kPa
Evacuation time:	0.50 h
Evacuate and hold:	No
Degas in situ:	Yes
Target temperature:	30 °C
Temperature ramp rate:	5.0 °C/min
Hold pressure:	13.3 kPa
Sample prep: Stage	Temperature (°C)	Ramp Rate (°C/min)	Time (min)
1	120	5.0	1,440
Leak test:	No
Elevator operation:	Automatic
Free Space
Measured before analysis
Lower Dewar for evacuation:	Yes
Evacuation time:	1.00 h
Outgas test:	No
p° and Temperature
p° type:	Entered
p°:	101.3250 kPa
Temperature type:	Entered
Temperature:	25.000 °C
Dosing
Target tolerance:	5.0% or 0.6666 kPa
Minimum equilibration delay:	0.00 h
Maximum equilibration delay:	999.00 h
Termination
Backfill at end of analysis:	Yes
Backfill gas:	Nitrogen
Adsorptive:	Carbon Dioxide (CO2)
Maximum manifold pressure:	123.323 kPa
Therm. tran. hard-sphere diameter:	0.39960 nm
Molecular cross-sectional area:	0.142 nm²
Adsorbate molecular weight:	44.01
Mass flow constant:	0.773
Relative thermal conductivity:	0.62
Gas blend:	No
Adsorbed-phase free-space correction:	No
Fluid properties:	H:\FPI\fpiv6\carbon dioxide.fpi
Dosing method:	Normal
Sample Information
Sample Tube
Degas Conditions
Analysis Conditions
Adsorptive Properties
