# Supplementary material for: Physicochemical Properties, Equilibrium Adsorption Performance, Manufacturability, and Stability of TIFSIX-3-Ni for Direct Air Capture of CO2
Source: Energy Fuels. 2024 Jun 18;38(13):11947–65. doi: 10.1021/acs.energyfuels.4c01368 (PMC11228916; doi:10.1021/acs.energyfuels.4c01368)
Supplement: Supplementary file 2 — ef4c01368_si_002.zip [file ef4c01368_si_002.zip › tifsix si raw files/isotherms/afterH2OandO2/CO2-25C-batch3-after75RH.XLS]

## Sheet: Summary
Flex 6.01	Flex Version 6.01	Page 1
	3Flex Serial # 116 Unit 1 Port 1
Sample:	tifsix-3-ni batch 3 75% RH
Operator:	Ashlyn
Submitter:	Ashlyn
File:	C:\Users\ml4419\OneDrive - Imperial College...\AL1-135_tifsix-3-ni_batch3_after75RH_CO2_298K_rod.SMP
Started:	27/03/2023 14:16:38	Analysis adsorptive:	CO2
Completed:	31/03/2023 23:04:49	Analysis bath temp.:	25.000 °C
Report time:	19/02/2024 12:27:05	Thermal correction:	No
Sample mass:	0.0682 g	Ambient free space:	10.4195 cm³ Measured
Analysis free space:	10.3232 cm³	Equilibration interval:	60 s
Low pressure dose:	None	Sample density:	1.000 g/cm³
Automatic degas:	No
Summary Report
Surface Area
Single point surface area at p/p° = 0.257050886:	56.9542 m²/g
BET Surface Area:	55.5801 m²/g
Langmuir Surface Area:	84.9288 m²/g
t-Plot Micropore Area:	27.1316 m²/g
t-Plot external surface area:	28.4485 m²/g
Pore Volume
Single point adsorption total pore volume of pores
less than --- diameter at p/p° = 0.950000000:	0.063797 cm³/g
Single point desorption total pore volume of pores
less than --- diameter at p/p° = 0.950000000:	0.063950 cm³/g
t-Plot micropore volume:	0.042729 cm³/g
Pore Size
Adsorption average pore diameter (4V/A by BET):	4.5914 nm
Desorption average pore diameter (4V/A by BET):	4.6024 nm
Freundlich
Qm·C:	0.03207 ± 0.00030 mmol/g
m:	12.5898 ± 0.8809
Temkin
q·alpha/Qm:	43.743239 ± 1.792105 kJ/mol·(mmol/g)
A:	494,093.5340 ± 276,654.3850 kPa
Nanoparticle Size:
Average Particle Size	107.9523 nm
Horvath-Kawazoe
Maximum pore volume at p/p° = 0.157888262:	0.054440 cm³/g
Median pore width:	0.0000 nm
Dubinin-Astakhov
Micropore surface area:	169.3237 m²/g
Limiting micropore volume:	0.049606 cm³/g
MP-Method
Cumulative surface area of pores between
0.23344 nm and 1.88000 nm hydraulic radius:	194.0168 m²/g
Cumulative pore volume of pores between
0.23344 nm and 1.88000 nm hydraulic radius:	0.064359 cm³/g
Average pore hydraulic radius (V/A):	0.33172 nm

## Sheet: Isotherm Tabular Report
Flex 6.01	Flex Version 6.01	Page 1
	3Flex Serial # 116 Unit 1 Port 1
Sample:	tifsix-3-ni batch 3 75% RH
Operator:	Ashlyn
Submitter:	Ashlyn
File:	C:\Users\ml4419\OneDrive - Imperial College...\AL1-135_tifsix-3-ni_batch3_after75RH_CO2_298K_rod.SMP
Started:	27/03/2023 14:16:38	Analysis adsorptive:	CO2
Completed:	31/03/2023 23:04:49	Analysis bath temp.:	25.000 °C
Report time:	19/02/2024 12:27:05	Thermal correction:	No
Sample mass:	0.0682 g	Ambient free space:	10.4195 cm³ Measured
Analysis free space:	10.3232 cm³	Equilibration interval:	60 s
Low pressure dose:	None	Sample density:	1.000 g/cm³
Automatic degas:	No
Isotherm Tabular Report
Relative Pressure (p/p°)	Absolute Pressure (kPa)	Quantity Adsorbed (mmol/g)	Elapsed Time (h:min)	Saturation Pressure (kPa)
				101.325
9.42524e-05	0.00955015	0.284912	39:58
0.000188965	0.0191469	0.390144	46:37
0.000282584	0.0286328	0.458338	52:31
0.000378922	0.0383942	0.507919	58:43
0.000482018	0.0488405	0.542784	62:21
0.000566426	0.0573931	0.569441	66:27
0.000681237	0.0690263	0.592549	68:48
0.000750784	0.0760732	0.605723	70:51
0.000860131	0.0871528	0.621275	72:59
0.000937709	0.0950133	0.630911	74:36
0.00104102	0.105482	0.641724	76:09
0.00112957	0.114453	0.650007	77:35
0.00122165	0.123784	0.658537	79:27
0.0013138	0.133121	0.665718	80:49
0.00141424	0.143298	0.672776	82:24
0.00151686	0.153696	0.678914	83:30
0.00161991	0.164138	0.684754	84:48
0.00171584	0.173858	0.690022	86:22
0.00182045	0.184457	0.694977	87:41
0.00192558	0.19511	0.699369	88:43
0.00292991	0.296874	0.725939	91:05
0.00375178	0.38015	0.738781	92:23
0.0047662	0.482935	0.749673	93:28
0.00581323	0.589026	0.757761	94:14
0.00682899	0.691947	0.763686	94:48
0.00783701	0.794085	0.768521	95:18
0.00884774	0.896497	0.772667	95:46
0.00982024	0.995036	0.775923	96:06
0.0585031	5.92783	0.827769	96:27
0.108498	10.9936	0.851395	96:40
0.157888	15.998	0.869415	96:52
0.207357	21.0104	0.884028	97:03
0.257051	26.0457	0.896449	97:14
0.306936	31.1003	0.90674	97:25
0.355516	36.0226	0.916877	97:36
0.405698	41.1074	0.926516	97:48
0.455439	46.1473	0.935244	97:59
0.502082	50.8735	0.942838	98:10
0.551965	55.9278	0.950508	98:21
0.600862	60.8824	0.958444	98:32
0.651246	65.9876	0.966493	98:43
0.699963	70.9237	0.973928	98:54
0.749841	75.9776	0.98276	99:05
0.798844	80.9429	0.991459	99:16
0.847432	85.8661	0.999708	99:27
0.897078	90.8964	1.00838	99:39
0.947203	95.9753	1.0186	99:50
0.987477	100.056	1.02223	100:01
0.937458	94.988	1.02098	100:13
0.889601	90.1389	1.0166	100:24
0.840201	85.1334	1.0117	100:35
0.79047	80.0944	1.00689	100:46
0.741912	75.1743	1.00118	100:58
0.692094	70.1264	0.995246	101:09
0.642845	65.1363	0.988289	101:20
0.593331	60.1193	0.982536	101:31
0.544291	55.1503	0.975398	101:42
0.494427	50.0978	0.968229	101:53
0.445826	45.1733	0.960632	102:04
0.395306	40.0544	0.951826	102:15
0.345812	35.0394	0.942394	102:27
0.2969	30.0834	0.932136	102:38
0.247071	25.0345	0.920118	102:49
0.198022	20.0646	0.906207	103:00
0.1485	15.0467	0.88999	103:11
0.0989809	10.0292	0.870316	103:23
0.0496451	5.03029	0.844852	103:40
0.0101728	1.03076	0.799109	104:42

## Sheet: Isotherm Linear Plot
Flex 6.01	Flex Version 6.01	Page 1
	3Flex Serial # 116 Unit 1 Port 1
Sample:	tifsix-3-ni batch 3 75% RH
Operator:	Ashlyn
Submitter:	Ashlyn
File:	C:\Users\ml4419\OneDrive - Imperial College...\AL1-135_tifsix-3-ni_batch3_after75RH_CO2_298K_rod.SMP
Started:	27/03/2023 14:16:38	Analysis adsorptive:	CO2
Completed:	31/03/2023 23:04:49	Analysis bath temp.:	25.000 °C
Report time:	19/02/2024 12:27:05	Thermal correction:	No
Sample mass:	0.0682 g	Ambient free space:	10.4195 cm³ Measured
Analysis free space:	10.3232 cm³	Equilibration interval:	60 s
Low pressure dose:	None	Sample density:	1.000 g/cm³
Automatic degas:	No
Isotherm Linear Plot
AL1-135_tifsix-3-ni_batch3_after75RH_CO2_298K_rod : tifsix-3-ni batch 3 75% RH : Adsorption		AL1-135_tifsix-3-ni_batch3_after75RH_CO2_298K_rod : tifsix-3-ni batch 3 75% RH : Desorption
Relative Pressure (p/p°)	Quantity Adsorbed (mmol/g)	Relative Pressure (p/p°)	Quantity Adsorbed (mmol/g)
9.42524e-05	0.284912	0.987477	1.02223
0.000188965	0.390144	0.937458	1.02098
0.000282584	0.458338	0.889601	1.0166
0.000378922	0.507919	0.840201	1.0117
0.000482018	0.542784	0.79047	1.00689
0.000566426	0.569441	0.741912	1.00118
0.000681237	0.592549	0.692094	0.995246
0.000750784	0.605723	0.642845	0.988289
0.000860131	0.621275	0.593331	0.982536
0.000937709	0.630911	0.544291	0.975398
0.00104102	0.641724	0.494427	0.968229
0.00112957	0.650007	0.445826	0.960632
0.00122165	0.658537	0.395306	0.951826
0.0013138	0.665718	0.345812	0.942394
0.00141424	0.672776	0.2969	0.932136
0.00151686	0.678914	0.247071	0.920118
0.00161991	0.684754	0.198022	0.906207
0.00171584	0.690022	0.1485	0.88999
0.00182045	0.694977	0.0989809	0.870316
0.00192558	0.699369	0.0496451	0.844852
0.00292991	0.725939	0.0101728	0.799109
0.00375178	0.738781
0.0047662	0.749673
0.00581323	0.757761
0.00682899	0.763686
0.00783701	0.768521
0.00884774	0.772667
0.00982024	0.775923
0.0585031	0.827769
0.108498	0.851395
0.157888	0.869415
0.207357	0.884028
0.257051	0.896449
0.306936	0.90674
0.355516	0.916877
0.405698	0.926516
0.455439	0.935244
0.502082	0.942838
0.551965	0.950508
0.600862	0.958444
0.651246	0.966493
0.699963	0.973928
0.749841	0.98276
0.798844	0.991459
0.847432	0.999708
0.897078	1.00838
0.947203	1.0186
0.987477	1.02223

## Sheet: Isotherm Log Plot
Flex 6.01	Flex Version 6.01	Page 1
	3Flex Serial # 116 Unit 1 Port 1
Sample:	tifsix-3-ni batch 3 75% RH
Operator:	Ashlyn
Submitter:	Ashlyn
File:	C:\Users\ml4419\OneDrive - Imperial College...\AL1-135_tifsix-3-ni_batch3_after75RH_CO2_298K_rod.SMP
Started:	27/03/2023 14:16:38	Analysis adsorptive:	CO2
Completed:	31/03/2023 23:04:49	Analysis bath temp.:	25.000 °C
Report time:	19/02/2024 12:27:05	Thermal correction:	No
Sample mass:	0.0682 g	Ambient free space:	10.4195 cm³ Measured
Analysis free space:	10.3232 cm³	Equilibration interval:	60 s
Low pressure dose:	None	Sample density:	1.000 g/cm³
Automatic degas:	No
Isotherm Log Plot
AL1-135_tifsix-3-ni_batch3_after75RH_CO2_298K_rod : tifsix-3-ni batch 3 75% RH : Adsorption		AL1-135_tifsix-3-ni_batch3_after75RH_CO2_298K_rod : tifsix-3-ni batch 3 75% RH : Desorption
Relative Pressure (p/p°)	Quantity Adsorbed (mmol/g)	Relative Pressure (p/p°)	Quantity Adsorbed (mmol/g)
9.42524e-05	0.284912	0.987477	1.02223
0.000188965	0.390144	0.937458	1.02098
0.000282584	0.458338	0.889601	1.0166
0.000378922	0.507919	0.840201	1.0117
0.000482018	0.542784	0.79047	1.00689
0.000566426	0.569441	0.741912	1.00118
0.000681237	0.592549	0.692094	0.995246
0.000750784	0.605723	0.642845	0.988289
0.000860131	0.621275	0.593331	0.982536
0.000937709	0.630911	0.544291	0.975398
0.00104102	0.641724	0.494427	0.968229
0.00112957	0.650007	0.445826	0.960632
0.00122165	0.658537	0.395306	0.951826
0.0013138	0.665718	0.345812	0.942394
0.00141424	0.672776	0.2969	0.932136
0.00151686	0.678914	0.247071	0.920118
0.00161991	0.684754	0.198022	0.906207
0.00171584	0.690022	0.1485	0.88999
0.00182045	0.694977	0.0989809	0.870316
0.00192558	0.699369	0.0496451	0.844852
0.00292991	0.725939	0.0101728	0.799109
0.00375178	0.738781
0.0047662	0.749673
0.00581323	0.757761
0.00682899	0.763686
0.00783701	0.768521
0.00884774	0.772667
0.00982024	0.775923
0.0585031	0.827769
0.108498	0.851395
0.157888	0.869415
0.207357	0.884028
0.257051	0.896449
0.306936	0.90674
0.355516	0.916877
0.405698	0.926516
0.455439	0.935244
0.502082	0.942838
0.551965	0.950508
0.600862	0.958444
0.651246	0.966493
0.699963	0.973928
0.749841	0.98276
0.798844	0.991459
0.847432	0.999708
0.897078	1.00838
0.947203	1.0186
0.987477	1.02223

## Sheet: Isotherm Linear Absolute Plot
Flex 6.01	Flex Version 6.01	Page 1
	3Flex Serial # 116 Unit 1 Port 1
Sample:	tifsix-3-ni batch 3 75% RH
Operator:	Ashlyn
Submitter:	Ashlyn
File:	C:\Users\ml4419\OneDrive - Imperial College...\AL1-135_tifsix-3-ni_batch3_after75RH_CO2_298K_rod.SMP
Started:	27/03/2023 14:16:38	Analysis adsorptive:	CO2
Completed:	31/03/2023 23:04:49	Analysis bath temp.:	25.000 °C
Report time:	19/02/2024 12:27:05	Thermal correction:	No
Sample mass:	0.0682 g	Ambient free space:	10.4195 cm³ Measured
Analysis free space:	10.3232 cm³	Equilibration interval:	60 s
Low pressure dose:	None	Sample density:	1.000 g/cm³
Automatic degas:	No
Isotherm Linear Absolute Plot
AL1-135_tifsix-3-ni_batch3_after75RH_CO2_298K_rod : tifsix-3-ni batch 3 75% RH : Adsorption		AL1-135_tifsix-3-ni_batch3_after75RH_CO2_298K_rod : tifsix-3-ni batch 3 75% RH : Desorption
Absolute Pressure (kPa)	Quantity Adsorbed (mmol/g)	Absolute Pressure (kPa)	Quantity Adsorbed (mmol/g)
0.00955015	0.284912	100.056	1.02223
0.0191469	0.390144	94.988	1.02098
0.0286328	0.458338	90.1389	1.0166
0.0383942	0.507919	85.1334	1.0117
0.0488405	0.542784	80.0944	1.00689
0.0573931	0.569441	75.1743	1.00118
0.0690263	0.592549	70.1264	0.995246
0.0760732	0.605723	65.1363	0.988289
0.0871528	0.621275	60.1193	0.982536
0.0950133	0.630911	55.1503	0.975398
0.105482	0.641724	50.0978	0.968229
0.114453	0.650007	45.1733	0.960632
0.123784	0.658537	40.0544	0.951826
0.133121	0.665718	35.0394	0.942394
0.143298	0.672776	30.0834	0.932136
0.153696	0.678914	25.0345	0.920118
0.164138	0.684754	20.0646	0.906207
0.173858	0.690022	15.0467	0.88999
0.184457	0.694977	10.0292	0.870316
0.19511	0.699369	5.03029	0.844852
0.296874	0.725939	1.03076	0.799109
0.38015	0.738781
0.482935	0.749673
0.589026	0.757761
0.691947	0.763686
0.794085	0.768521
0.896497	0.772667
0.995036	0.775923
5.92783	0.827769
10.9936	0.851395
15.998	0.869415
21.0104	0.884028
26.0457	0.896449
31.1003	0.90674
36.0226	0.916877
41.1074	0.926516
46.1473	0.935244
50.8735	0.942838
55.9278	0.950508
60.8824	0.958444
65.9876	0.966493
70.9237	0.973928
75.9776	0.98276
80.9429	0.991459
85.8661	0.999708
90.8964	1.00838
95.9753	1.0186
100.056	1.02223

## Sheet: Isotherm Log Absolute Plot
Flex 6.01	Flex Version 6.01	Page 1
	3Flex Serial # 116 Unit 1 Port 1
Sample:	tifsix-3-ni batch 3 75% RH
Operator:	Ashlyn
Submitter:	Ashlyn
File:	C:\Users\ml4419\OneDrive - Imperial College...\AL1-135_tifsix-3-ni_batch3_after75RH_CO2_298K_rod.SMP
Started:	27/03/2023 14:16:38	Analysis adsorptive:	CO2
Completed:	31/03/2023 23:04:49	Analysis bath temp.:	25.000 °C
Report time:	19/02/2024 12:27:05	Thermal correction:	No
Sample mass:	0.0682 g	Ambient free space:	10.4195 cm³ Measured
Analysis free space:	10.3232 cm³	Equilibration interval:	60 s
Low pressure dose:	None	Sample density:	1.000 g/cm³
Automatic degas:	No
Isotherm Log Absolute Plot
AL1-135_tifsix-3-ni_batch3_after75RH_CO2_298K_rod : tifsix-3-ni batch 3 75% RH : Adsorption		AL1-135_tifsix-3-ni_batch3_after75RH_CO2_298K_rod : tifsix-3-ni batch 3 75% RH : Desorption
Absolute Pressure (kPa)	Quantity Adsorbed (mmol/g)	Absolute Pressure (kPa)	Quantity Adsorbed (mmol/g)
0.00955015	0.284912	100.056	1.02223
0.0191469	0.390144	94.988	1.02098
0.0286328	0.458338	90.1389	1.0166
0.0383942	0.507919	85.1334	1.0117
0.0488405	0.542784	80.0944	1.00689
0.0573931	0.569441	75.1743	1.00118
0.0690263	0.592549	70.1264	0.995246
0.0760732	0.605723	65.1363	0.988289
0.0871528	0.621275	60.1193	0.982536
0.0950133	0.630911	55.1503	0.975398
0.105482	0.641724	50.0978	0.968229
0.114453	0.650007	45.1733	0.960632
0.123784	0.658537	40.0544	0.951826
0.133121	0.665718	35.0394	0.942394
0.143298	0.672776	30.0834	0.932136
0.153696	0.678914	25.0345	0.920118
0.164138	0.684754	20.0646	0.906207
0.173858	0.690022	15.0467	0.88999
0.184457	0.694977	10.0292	0.870316
0.19511	0.699369	5.03029	0.844852
0.296874	0.725939	1.03076	0.799109
0.38015	0.738781
0.482935	0.749673
0.589026	0.757761
0.691947	0.763686
0.794085	0.768521
0.896497	0.772667
0.995036	0.775923
5.92783	0.827769
10.9936	0.851395
15.998	0.869415
21.0104	0.884028
26.0457	0.896449
31.1003	0.90674
36.0226	0.916877
41.1074	0.926516
46.1473	0.935244
50.8735	0.942838
55.9278	0.950508
60.8824	0.958444
65.9876	0.966493
70.9237	0.973928
75.9776	0.98276
80.9429	0.991459
85.8661	0.999708
90.8964	1.00838
95.9753	1.0186
100.056	1.02223

## Sheet: Isotherm Pressure Composition
Flex 6.01	Flex Version 6.01	Page 1
	3Flex Serial # 116 Unit 1 Port 1
Sample:	tifsix-3-ni batch 3 75% RH
Operator:	Ashlyn
Submitter:	Ashlyn
File:	C:\Users\ml4419\OneDrive - Imperial College...\AL1-135_tifsix-3-ni_batch3_after75RH_CO2_298K_rod.SMP
Started:	27/03/2023 14:16:38	Analysis adsorptive:	CO2
Completed:	31/03/2023 23:04:49	Analysis bath temp.:	25.000 °C
Report time:	19/02/2024 12:27:05	Thermal correction:	No
Sample mass:	0.0682 g	Ambient free space:	10.4195 cm³ Measured
Analysis free space:	10.3232 cm³	Equilibration interval:	60 s
Low pressure dose:	None	Sample density:	1.000 g/cm³
Automatic degas:	No
Isotherm Pressure Composition
AL1-135_tifsix-3-ni_batch3_after75RH_CO2_298K_rod : tifsix-3-ni batch 3 75% RH : Adsorption		AL1-135_tifsix-3-ni_batch3_after75RH_CO2_298K_rod : tifsix-3-ni batch 3 75% RH : Desorption
Weight % CO2	Absolute Pressure (kPa)	Weight % CO2	Absolute Pressure (kPa)
1.2539	0.00955015	4.49883	100.056
1.71702	0.0191469	4.49335	94.988
2.01715	0.0286328	4.47406	90.1389
2.23535	0.0383942	4.45251	85.1334
2.38879	0.0488405	4.43132	80.0944
2.50611	0.0573931	4.40619	75.1743
2.60781	0.0690263	4.38008	70.1264
2.66579	0.0760732	4.34946	65.1363
2.73423	0.0871528	4.32414	60.1193
2.77664	0.0950133	4.29273	55.1503
2.82423	0.105482	4.26118	50.0978
2.86069	0.114453	4.22774	45.1733
2.89822	0.123784	4.18899	40.0544
2.92982	0.133121	4.14748	35.0394
2.96089	0.143298	4.10233	30.0834
2.9879	0.153696	4.04944	25.0345
3.0136	0.164138	3.98822	20.0646
3.03679	0.173858	3.91685	15.0467
3.0586	0.184457	3.83026	10.0292
3.07792	0.19511	3.7182	5.03029
3.19486	0.296874	3.51688	1.03076
3.25137	0.38015
3.29931	0.482935
3.3349	0.589026
3.36098	0.691947
3.38226	0.794085
3.40051	0.896497
3.41483	0.995036
3.64301	5.92783
3.74699	10.9936
3.82629	15.998
3.89061	21.0104
3.94527	26.0457
3.99056	31.1003
4.03517	36.0226
4.07759	41.1074
4.11601	46.1473
4.14943	50.8735
4.18319	55.9278
4.21811	60.8824
4.25354	65.9876
4.28626	70.9237
4.32513	75.9776
4.36341	80.9429
4.39971	85.8661
4.43788	90.8964
4.48285	95.9753
4.49883	100.056

## Sheet: Options
Flex 6.01	Flex Version 6.01	Page 1
	3Flex Serial # 116 Unit 1 Port 1
Sample:	tifsix-3-ni batch 3 75% RH
Operator:	Ashlyn
Submitter:	Ashlyn
File:	C:\Users\ml4419\OneDrive - Imperial College...\AL1-135_tifsix-3-ni_batch3_after75RH_CO2_298K_rod.SMP
Started:	27/03/2023 14:16:38	Analysis adsorptive:	CO2
Completed:	31/03/2023 23:04:49	Analysis bath temp.:	25.000 °C
Report time:	19/02/2024 12:27:05	Thermal correction:	No
Sample mass:	0.0682 g	Ambient free space:	10.4195 cm³ Measured
Analysis free space:	10.3232 cm³	Equilibration interval:	60 s
Low pressure dose:	None	Sample density:	1.000 g/cm³
Automatic degas:	No
Method:	Default
Sample:	tifsix-3-ni batch 3 75% RH
Operator:	Ashlyn
Submitter:	Ashlyn
Mass type:	Calculated
Empty tube:	36.3826 g
Sample + tube:	36.4508 g
Sample mass:	0.0682 g
Density:	1.000 g/cm³
Type of data:	Automatically collected
Instrument type:	3500
Original instrument type:	3500
Comments:
Sample tube:	Sample Tube
Ambient free space:	1.0000 cm³
Analysis free space:	1.0000 cm³
Use isothermal jacket:	No
Use filler rod:	No
Vacuum seal type:	None
Degas conditions:	Degas Conditions
Smart VacPrep evacuation
Backfill sample tube:	Automatic
Evacuation rate:	0.67 kPa/s
Unrest. evacuation from:	0.67 kPa
Vacuum level:	1e-01 kPa
Evacuation time:	10 min
Temperature ramp rate:	10.0 °C/min
Target temperature:	30 °C
Hold pressure:	13.3 kPa
Heating Phase
Sample prep: Stage	Temperature (°C)	Ramp Rate (°C/min)	Time (min)
1	30	10.0	10
Analysis conditions:	Run Conditions
Absolute pressure dosing:	Yes
Set external trigger:	No
Pressure Table
Starting Pressure (kPa)	Pressure Increment (kPa)	Dose Amount (mmol/g)	Equilibration Interval (s)	Ending Pressure (kPa)
0.0000000	0.0100000		60	0.2000000
0.2000000	0.1000000		60	1.0000000
1.0000000	5.0000000		60	100.0000000
100.0000000	5.0000000		60	1.0000000
Preparation
Backfill gas:	Helium
Evacuation rate:	0.67 kPa/s
Unrestricted evacuation from:	0.67 kPa
Vacuum level:	6.7e-03 kPa
Evacuation time:	0.50 h
Evacuate and hold:	No
Degas in situ:	Yes
Target temperature:	30 °C
Temperature ramp rate:	5.0 °C/min
Hold pressure:	13.3 kPa
Sample prep: Stage	Temperature (°C)	Ramp Rate (°C/min)	Time (min)
1	120	5.0	1,440
Leak test:	No
Elevator operation:	Automatic
Free Space
Measured before analysis
Lower Dewar for evacuation:	Yes
Evacuation time:	1.00 h
Outgas test:	No
p° and Temperature
p° type:	Entered
p°:	101.3250 kPa
Temperature type:	Entered
Temperature:	25.000 °C
Dosing
Target tolerance:	5.0% or 0.6666 kPa
Minimum equilibration delay:	0.00 h
Maximum equilibration delay:	999.00 h
Termination
Backfill at end of analysis:	Yes
Backfill gas:	Nitrogen
Adsorptive:	Carbon Dioxide (CO2)
Maximum manifold pressure:	123.323 kPa
Therm. tran. hard-sphere diameter:	0.39960 nm
Molecular cross-sectional area:	0.142 nm²
Adsorbate molecular weight:	44.01
Mass flow constant:	0.773
Relative thermal conductivity:	0.62
Gas blend:	No
Adsorbed-phase free-space correction:	No
Fluid properties:	H:\FPI\fpiv6\carbon dioxide.fpi
Dosing method:	Normal
Sample Information
Sample Tube
Degas Conditions
Analysis Conditions
Adsorptive Properties
