# Supplementary material for: Physicochemical Properties, Equilibrium Adsorption Performance, Manufacturability, and Stability of TIFSIX-3-Ni for Direct Air Capture of CO2
Source: Energy Fuels. 2024 Jun 18;38(13):11947–65. doi: 10.1021/acs.energyfuels.4c01368 (PMC11228916; doi:10.1021/acs.energyfuels.4c01368)
Supplement: Supplementary file 2 — ef4c01368_si_002.zip [file ef4c01368_si_002.zip › tifsix si raw files/isotherms/afterH2OandO2/CO2-25C-batch3-after90RH.XLS]

## Sheet: Summary
Flex 6.01	Flex Version 6.01	Page 1
	3Flex Serial # 116 Unit 1 Port 2
Sample:	tifsix-3-ni batch 3 90% RH
Operator:	Ashlyn
Submitter:	Ashlyn
File:	C:\Users\ml4419\OneDrive - Imperial College...\AL1-136_tifsix-3-ni_batch3_after90RH_CO2_298K_rod.SMP
Started:	27/03/2023 14:16:38	Analysis adsorptive:	CO2
Completed:	31/03/2023 23:04:49	Analysis bath temp.:	25.000 °C
Report time:	19/02/2024 12:26:54	Thermal correction:	No
Sample mass:	0.0637 g	Ambient free space:	10.4598 cm³ Measured
Analysis free space:	10.3588 cm³	Equilibration interval:	60 s
Low pressure dose:	None	Sample density:	1.000 g/cm³
Automatic degas:	No
Summary Report
Surface Area
Single point surface area at p/p° = 0.255795629:	53.1442 m²/g
BET Surface Area:	51.9762 m²/g
Langmuir Surface Area:	79.3604 m²/g
t-Plot Micropore Area:	21.4204 m²/g
t-Plot external surface area:	30.5558 m²/g
Pore Volume
Single point adsorption total pore volume of pores
less than --- diameter at p/p° = 0.950000000:	0.059315 cm³/g
Single point desorption total pore volume of pores
less than --- diameter at p/p° = 0.950000000:	0.059337 cm³/g
t-Plot micropore volume:	0.037914 cm³/g
Pore Size
Adsorption average pore diameter (4V/A by BET):	4.5648 nm
Desorption average pore diameter (4V/A by BET):	4.5664 nm
Freundlich
Qm·C:	0.02979 ± 0.00027 mmol/g
m:	12.4400 ± 0.8255
Temkin
q·alpha/Qm:	46.258824 ± 1.755401 kJ/mol·(mmol/g)
A:	392,505.2708 ± 200,270.8341 kPa
Nanoparticle Size:
Average Particle Size	115.4374 nm
Horvath-Kawazoe
Maximum pore volume at p/p° = 0.156610599:	0.050449 cm³/g
Median pore width:	0.0000 nm
Dubinin-Astakhov
Micropore surface area:	156.3857 m²/g
Limiting micropore volume:	0.045722 cm³/g
MP-Method
Cumulative surface area of pores between
0.23268 nm and 1.86000 nm hydraulic radius:	178.7983 m²/g
Cumulative pore volume of pores between
0.23268 nm and 1.86000 nm hydraulic radius:	0.059625 cm³/g
Average pore hydraulic radius (V/A):	0.33347 nm

## Sheet: Isotherm Tabular Report
Flex 6.01	Flex Version 6.01	Page 1
	3Flex Serial # 116 Unit 1 Port 2
Sample:	tifsix-3-ni batch 3 90% RH
Operator:	Ashlyn
Submitter:	Ashlyn
File:	C:\Users\ml4419\OneDrive - Imperial College...\AL1-136_tifsix-3-ni_batch3_after90RH_CO2_298K_rod.SMP
Started:	27/03/2023 14:16:38	Analysis adsorptive:	CO2
Completed:	31/03/2023 23:04:49	Analysis bath temp.:	25.000 °C
Report time:	19/02/2024 12:26:54	Thermal correction:	No
Sample mass:	0.0637 g	Ambient free space:	10.4598 cm³ Measured
Analysis free space:	10.3588 cm³	Equilibration interval:	60 s
Low pressure dose:	None	Sample density:	1.000 g/cm³
Automatic degas:	No
Isotherm Tabular Report
Relative Pressure (p/p°)	Absolute Pressure (kPa)	Quantity Adsorbed (mmol/g)	Elapsed Time (h:min)	Saturation Pressure (kPa)
				101.325
9.39826e-05	0.00952279	0.266146	35:25
0.000190351	0.0192873	0.371447	41:48
0.000284078	0.0287842	0.429945	45:42
0.000379234	0.0384259	0.471977	49:26
0.000478723	0.0485066	0.502338	51:45
0.000563732	0.0571202	0.526062	54:56
0.000672066	0.0680971	0.547258	57:19
0.000752786	0.0762761	0.560738	59:23
0.000860148	0.0871545	0.574904	60:59
0.000956005	0.0968672	0.587289	63:51
0.00105777	0.107179	0.597083	65:09
0.00113732	0.115239	0.603878	66:12
0.00123303	0.124937	0.611401	67:29
0.00132886	0.134646	0.617794	68:32
0.00142896	0.14479	0.623793	69:35
0.00153005	0.155033	0.628846	70:22
0.00163378	0.165543	0.63356	71:04
0.00172633	0.174921	0.637713	71:56
0.00182915	0.185338	0.641989	72:55
0.00192719	0.195273	0.645615	73:42
0.00281796	0.285529	0.667279	75:08
0.00380684	0.385728	0.681195	76:09
0.00473541	0.479815	0.69013	76:58
0.00581587	0.589294	0.697569	77:34
0.0068039	0.689405	0.702914	78:05
0.00780817	0.791163	0.707406	78:34
0.00880835	0.892506	0.711035	78:55
0.00979435	0.992412	0.714135	79:12
0.0578663	5.86331	0.762566	79:31
0.107418	10.8841	0.786771	79:44
0.156611	15.8686	0.805678	79:56
0.206263	20.8996	0.821756	80:07
0.255796	25.9185	0.83507	80:18
0.304667	30.8703	0.846135	80:29
0.354244	35.8938	0.856891	80:40
0.403493	40.884	0.866822	80:51
0.453245	45.9251	0.876773	81:02
0.503062	50.9728	0.885333	81:13
0.55156	55.8869	0.892269	81:24
0.601834	60.9808	0.898677	81:35
0.651037	65.9664	0.906828	81:46
0.699408	70.8676	0.915183	81:58
0.750326	76.0268	0.921322	82:09
0.798954	80.9541	0.927406	82:20
0.847937	85.9172	0.93272	82:31
0.898255	91.0158	0.940926	82:42
0.946308	95.8847	0.94691	82:53
0.985777	99.8838	0.950766	83:04
0.939202	95.1646	0.946658	83:15
0.889461	90.1246	0.94435	83:26
0.837817	84.8918	0.943207	83:37
0.788212	79.8656	0.940502	83:48
0.741865	75.1695	0.935698	83:59
0.691785	70.0951	0.929655	84:11
0.64233	65.0841	0.923365	84:22
0.593002	60.086	0.916036	84:33
0.544039	55.1247	0.909088	84:44
0.492357	49.8881	0.90192	84:55
0.443425	44.93	0.894578	85:06
0.395222	40.0459	0.88636	85:17
0.346248	35.0836	0.876989	85:28
0.296391	30.0318	0.865705	85:39
0.247343	25.062	0.853454	85:51
0.197991	20.0614	0.839377	86:02
0.148247	15.0212	0.82297	86:13
0.0989486	10.026	0.803237	86:25
0.0495901	5.02472	0.779056	86:42
0.00997332	1.01055	0.737357	87:41

## Sheet: Isotherm Linear Plot
Flex 6.01	Flex Version 6.01	Page 1
	3Flex Serial # 116 Unit 1 Port 2
Sample:	tifsix-3-ni batch 3 90% RH
Operator:	Ashlyn
Submitter:	Ashlyn
File:	C:\Users\ml4419\OneDrive - Imperial College...\AL1-136_tifsix-3-ni_batch3_after90RH_CO2_298K_rod.SMP
Started:	27/03/2023 14:16:38	Analysis adsorptive:	CO2
Completed:	31/03/2023 23:04:49	Analysis bath temp.:	25.000 °C
Report time:	19/02/2024 12:26:54	Thermal correction:	No
Sample mass:	0.0637 g	Ambient free space:	10.4598 cm³ Measured
Analysis free space:	10.3588 cm³	Equilibration interval:	60 s
Low pressure dose:	None	Sample density:	1.000 g/cm³
Automatic degas:	No
Isotherm Linear Plot
AL1-136_tifsix-3-ni_batch3_after90RH_CO2_298K_rod : tifsix-3-ni batch 3 90% RH : Adsorption		AL1-136_tifsix-3-ni_batch3_after90RH_CO2_298K_rod : tifsix-3-ni batch 3 90% RH : Desorption
Relative Pressure (p/p°)	Quantity Adsorbed (mmol/g)	Relative Pressure (p/p°)	Quantity Adsorbed (mmol/g)
9.39826e-05	0.266146	0.985777	0.950766
0.000190351	0.371447	0.939202	0.946658
0.000284078	0.429945	0.889461	0.94435
0.000379234	0.471977	0.837817	0.943207
0.000478723	0.502338	0.788212	0.940502
0.000563732	0.526062	0.741865	0.935698
0.000672066	0.547258	0.691785	0.929655
0.000752786	0.560738	0.64233	0.923365
0.000860148	0.574904	0.593002	0.916036
0.000956005	0.587289	0.544039	0.909088
0.00105777	0.597083	0.492357	0.90192
0.00113732	0.603878	0.443425	0.894578
0.00123303	0.611401	0.395222	0.88636
0.00132886	0.617794	0.346248	0.876989
0.00142896	0.623793	0.296391	0.865705
0.00153005	0.628846	0.247343	0.853454
0.00163378	0.63356	0.197991	0.839377
0.00172633	0.637713	0.148247	0.82297
0.00182915	0.641989	0.0989486	0.803237
0.00192719	0.645615	0.0495901	0.779056
0.00281796	0.667279	0.00997332	0.737357
0.00380684	0.681195
0.00473541	0.69013
0.00581587	0.697569
0.0068039	0.702914
0.00780817	0.707406
0.00880835	0.711035
0.00979435	0.714135
0.0578663	0.762566
0.107418	0.786771
0.156611	0.805678
0.206263	0.821756
0.255796	0.83507
0.304667	0.846135
0.354244	0.856891
0.403493	0.866822
0.453245	0.876773
0.503062	0.885333
0.55156	0.892269
0.601834	0.898677
0.651037	0.906828
0.699408	0.915183
0.750326	0.921322
0.798954	0.927406
0.847937	0.93272
0.898255	0.940926
0.946308	0.94691
0.985777	0.950766

## Sheet: Isotherm Log Plot
Flex 6.01	Flex Version 6.01	Page 1
	3Flex Serial # 116 Unit 1 Port 2
Sample:	tifsix-3-ni batch 3 90% RH
Operator:	Ashlyn
Submitter:	Ashlyn
File:	C:\Users\ml4419\OneDrive - Imperial College...\AL1-136_tifsix-3-ni_batch3_after90RH_CO2_298K_rod.SMP
Started:	27/03/2023 14:16:38	Analysis adsorptive:	CO2
Completed:	31/03/2023 23:04:49	Analysis bath temp.:	25.000 °C
Report time:	19/02/2024 12:26:54	Thermal correction:	No
Sample mass:	0.0637 g	Ambient free space:	10.4598 cm³ Measured
Analysis free space:	10.3588 cm³	Equilibration interval:	60 s
Low pressure dose:	None	Sample density:	1.000 g/cm³
Automatic degas:	No
Isotherm Log Plot
AL1-136_tifsix-3-ni_batch3_after90RH_CO2_298K_rod : tifsix-3-ni batch 3 90% RH : Adsorption		AL1-136_tifsix-3-ni_batch3_after90RH_CO2_298K_rod : tifsix-3-ni batch 3 90% RH : Desorption
Relative Pressure (p/p°)	Quantity Adsorbed (mmol/g)	Relative Pressure (p/p°)	Quantity Adsorbed (mmol/g)
9.39826e-05	0.266146	0.985777	0.950766
0.000190351	0.371447	0.939202	0.946658
0.000284078	0.429945	0.889461	0.94435
0.000379234	0.471977	0.837817	0.943207
0.000478723	0.502338	0.788212	0.940502
0.000563732	0.526062	0.741865	0.935698
0.000672066	0.547258	0.691785	0.929655
0.000752786	0.560738	0.64233	0.923365
0.000860148	0.574904	0.593002	0.916036
0.000956005	0.587289	0.544039	0.909088
0.00105777	0.597083	0.492357	0.90192
0.00113732	0.603878	0.443425	0.894578
0.00123303	0.611401	0.395222	0.88636
0.00132886	0.617794	0.346248	0.876989
0.00142896	0.623793	0.296391	0.865705
0.00153005	0.628846	0.247343	0.853454
0.00163378	0.63356	0.197991	0.839377
0.00172633	0.637713	0.148247	0.82297
0.00182915	0.641989	0.0989486	0.803237
0.00192719	0.645615	0.0495901	0.779056
0.00281796	0.667279	0.00997332	0.737357
0.00380684	0.681195
0.00473541	0.69013
0.00581587	0.697569
0.0068039	0.702914
0.00780817	0.707406
0.00880835	0.711035
0.00979435	0.714135
0.0578663	0.762566
0.107418	0.786771
0.156611	0.805678
0.206263	0.821756
0.255796	0.83507
0.304667	0.846135
0.354244	0.856891
0.403493	0.866822
0.453245	0.876773
0.503062	0.885333
0.55156	0.892269
0.601834	0.898677
0.651037	0.906828
0.699408	0.915183
0.750326	0.921322
0.798954	0.927406
0.847937	0.93272
0.898255	0.940926
0.946308	0.94691
0.985777	0.950766

## Sheet: Isotherm Linear Absolute Plot
Flex 6.01	Flex Version 6.01	Page 1
	3Flex Serial # 116 Unit 1 Port 2
Sample:	tifsix-3-ni batch 3 90% RH
Operator:	Ashlyn
Submitter:	Ashlyn
File:	C:\Users\ml4419\OneDrive - Imperial College...\AL1-136_tifsix-3-ni_batch3_after90RH_CO2_298K_rod.SMP
Started:	27/03/2023 14:16:38	Analysis adsorptive:	CO2
Completed:	31/03/2023 23:04:49	Analysis bath temp.:	25.000 °C
Report time:	19/02/2024 12:26:54	Thermal correction:	No
Sample mass:	0.0637 g	Ambient free space:	10.4598 cm³ Measured
Analysis free space:	10.3588 cm³	Equilibration interval:	60 s
Low pressure dose:	None	Sample density:	1.000 g/cm³
Automatic degas:	No
Isotherm Linear Absolute Plot
AL1-136_tifsix-3-ni_batch3_after90RH_CO2_298K_rod : tifsix-3-ni batch 3 90% RH : Adsorption		AL1-136_tifsix-3-ni_batch3_after90RH_CO2_298K_rod : tifsix-3-ni batch 3 90% RH : Desorption
Absolute Pressure (kPa)	Quantity Adsorbed (mmol/g)	Absolute Pressure (kPa)	Quantity Adsorbed (mmol/g)
0.00952279	0.266146	99.8838	0.950766
0.0192873	0.371447	95.1646	0.946658
0.0287842	0.429945	90.1246	0.94435
0.0384259	0.471977	84.8918	0.943207
0.0485066	0.502338	79.8656	0.940502
0.0571202	0.526062	75.1695	0.935698
0.0680971	0.547258	70.0951	0.929655
0.0762761	0.560738	65.0841	0.923365
0.0871545	0.574904	60.086	0.916036
0.0968672	0.587289	55.1247	0.909088
0.107179	0.597083	49.8881	0.90192
0.115239	0.603878	44.93	0.894578
0.124937	0.611401	40.0459	0.88636
0.134646	0.617794	35.0836	0.876989
0.14479	0.623793	30.0318	0.865705
0.155033	0.628846	25.062	0.853454
0.165543	0.63356	20.0614	0.839377
0.174921	0.637713	15.0212	0.82297
0.185338	0.641989	10.026	0.803237
0.195273	0.645615	5.02472	0.779056
0.285529	0.667279	1.01055	0.737357
0.385728	0.681195
0.479815	0.69013
0.589294	0.697569
0.689405	0.702914
0.791163	0.707406
0.892506	0.711035
0.992412	0.714135
5.86331	0.762566
10.8841	0.786771
15.8686	0.805678
20.8996	0.821756
25.9185	0.83507
30.8703	0.846135
35.8938	0.856891
40.884	0.866822
45.9251	0.876773
50.9728	0.885333
55.8869	0.892269
60.9808	0.898677
65.9664	0.906828
70.8676	0.915183
76.0268	0.921322
80.9541	0.927406
85.9172	0.93272
91.0158	0.940926
95.8847	0.94691
99.8838	0.950766

## Sheet: Isotherm Log Absolute Plot
Flex 6.01	Flex Version 6.01	Page 1
	3Flex Serial # 116 Unit 1 Port 2
Sample:	tifsix-3-ni batch 3 90% RH
Operator:	Ashlyn
Submitter:	Ashlyn
File:	C:\Users\ml4419\OneDrive - Imperial College...\AL1-136_tifsix-3-ni_batch3_after90RH_CO2_298K_rod.SMP
Started:	27/03/2023 14:16:38	Analysis adsorptive:	CO2
Completed:	31/03/2023 23:04:49	Analysis bath temp.:	25.000 °C
Report time:	19/02/2024 12:26:54	Thermal correction:	No
Sample mass:	0.0637 g	Ambient free space:	10.4598 cm³ Measured
Analysis free space:	10.3588 cm³	Equilibration interval:	60 s
Low pressure dose:	None	Sample density:	1.000 g/cm³
Automatic degas:	No
Isotherm Log Absolute Plot
AL1-136_tifsix-3-ni_batch3_after90RH_CO2_298K_rod : tifsix-3-ni batch 3 90% RH : Adsorption		AL1-136_tifsix-3-ni_batch3_after90RH_CO2_298K_rod : tifsix-3-ni batch 3 90% RH : Desorption
Absolute Pressure (kPa)	Quantity Adsorbed (mmol/g)	Absolute Pressure (kPa)	Quantity Adsorbed (mmol/g)
0.00952279	0.266146	99.8838	0.950766
0.0192873	0.371447	95.1646	0.946658
0.0287842	0.429945	90.1246	0.94435
0.0384259	0.471977	84.8918	0.943207
0.0485066	0.502338	79.8656	0.940502
0.0571202	0.526062	75.1695	0.935698
0.0680971	0.547258	70.0951	0.929655
0.0762761	0.560738	65.0841	0.923365
0.0871545	0.574904	60.086	0.916036
0.0968672	0.587289	55.1247	0.909088
0.107179	0.597083	49.8881	0.90192
0.115239	0.603878	44.93	0.894578
0.124937	0.611401	40.0459	0.88636
0.134646	0.617794	35.0836	0.876989
0.14479	0.623793	30.0318	0.865705
0.155033	0.628846	25.062	0.853454
0.165543	0.63356	20.0614	0.839377
0.174921	0.637713	15.0212	0.82297
0.185338	0.641989	10.026	0.803237
0.195273	0.645615	5.02472	0.779056
0.285529	0.667279	1.01055	0.737357
0.385728	0.681195
0.479815	0.69013
0.589294	0.697569
0.689405	0.702914
0.791163	0.707406
0.892506	0.711035
0.992412	0.714135
5.86331	0.762566
10.8841	0.786771
15.8686	0.805678
20.8996	0.821756
25.9185	0.83507
30.8703	0.846135
35.8938	0.856891
40.884	0.866822
45.9251	0.876773
50.9728	0.885333
55.8869	0.892269
60.9808	0.898677
65.9664	0.906828
70.8676	0.915183
76.0268	0.921322
80.9541	0.927406
85.9172	0.93272
91.0158	0.940926
95.8847	0.94691
99.8838	0.950766

## Sheet: Isotherm Pressure Composition
Flex 6.01	Flex Version 6.01	Page 1
	3Flex Serial # 116 Unit 1 Port 2
Sample:	tifsix-3-ni batch 3 90% RH
Operator:	Ashlyn
Submitter:	Ashlyn
File:	C:\Users\ml4419\OneDrive - Imperial College...\AL1-136_tifsix-3-ni_batch3_after90RH_CO2_298K_rod.SMP
Started:	27/03/2023 14:16:38	Analysis adsorptive:	CO2
Completed:	31/03/2023 23:04:49	Analysis bath temp.:	25.000 °C
Report time:	19/02/2024 12:26:54	Thermal correction:	No
Sample mass:	0.0637 g	Ambient free space:	10.4598 cm³ Measured
Analysis free space:	10.3588 cm³	Equilibration interval:	60 s
Low pressure dose:	None	Sample density:	1.000 g/cm³
Automatic degas:	No
Isotherm Pressure Composition
AL1-136_tifsix-3-ni_batch3_after90RH_CO2_298K_rod : tifsix-3-ni batch 3 90% RH : Adsorption		AL1-136_tifsix-3-ni_batch3_after90RH_CO2_298K_rod : tifsix-3-ni batch 3 90% RH : Desorption
Weight % CO2	Absolute Pressure (kPa)	Weight % CO2	Absolute Pressure (kPa)
1.17131	0.00952279	4.18432	99.8838
1.63474	0.0192873	4.16624	95.1646
1.89219	0.0287842	4.15608	90.1246
2.07717	0.0384259	4.15105	84.8918
2.21079	0.0485066	4.13915	79.8656
2.3152	0.0571202	4.11801	75.1695
2.40848	0.0680971	4.09141	70.0951
2.46781	0.0762761	4.06373	65.0841
2.53015	0.0871545	4.03147	60.086
2.58466	0.0968672	4.0009	55.1247
2.62776	0.107179	3.96935	49.8881
2.65767	0.115239	3.93704	44.93
2.69077	0.124937	3.90087	40.0459
2.71891	0.134646	3.85963	35.0836
2.74531	0.14479	3.80997	30.0318
2.76755	0.155033	3.75605	25.062
2.7883	0.165543	3.6941	20.0614
2.80657	0.174921	3.62189	15.0212
2.82539	0.185338	3.53504	10.026
2.84135	0.195273	3.42862	5.02472
2.93669	0.285529	3.24511	1.01055
2.99794	0.385728
3.03726	0.479815
3.07	0.589294
3.09353	0.689405
3.11329	0.791163
3.12926	0.892506
3.14291	0.992412
3.35605	5.86331
3.46258	10.8841
3.54579	15.8686
3.61655	20.8996
3.67514	25.9185
3.72384	30.8703
3.77118	35.8938
3.81488	40.884
3.85868	45.9251
3.89635	50.9728
3.92688	55.8869
3.95508	60.9808
3.99095	65.9664
4.02772	70.8676
4.05474	76.0268
4.08151	80.9541
4.1049	85.9172
4.14102	91.0158
4.16735	95.8847
4.18432	99.8838

## Sheet: Options
Flex 6.01	Flex Version 6.01	Page 1
	3Flex Serial # 116 Unit 1 Port 2
Sample:	tifsix-3-ni batch 3 90% RH
Operator:	Ashlyn
Submitter:	Ashlyn
File:	C:\Users\ml4419\OneDrive - Imperial College...\AL1-136_tifsix-3-ni_batch3_after90RH_CO2_298K_rod.SMP
Started:	27/03/2023 14:16:38	Analysis adsorptive:	CO2
Completed:	31/03/2023 23:04:49	Analysis bath temp.:	25.000 °C
Report time:	19/02/2024 12:26:54	Thermal correction:	No
Sample mass:	0.0637 g	Ambient free space:	10.4598 cm³ Measured
Analysis free space:	10.3588 cm³	Equilibration interval:	60 s
Low pressure dose:	None	Sample density:	1.000 g/cm³
Automatic degas:	No
Method:	Default
Sample:	tifsix-3-ni batch 3 90% RH
Operator:	Ashlyn
Submitter:	Ashlyn
Mass type:	Calculated
Empty tube:	36.5742 g
Sample + tube:	36.6379 g
Sample mass:	0.0637 g
Density:	1.000 g/cm³
Type of data:	Automatically collected
Instrument type:	3500
Original instrument type:	3500
Comments:
Sample tube:	Sample Tube
Ambient free space:	1.0000 cm³
Analysis free space:	1.0000 cm³
Use isothermal jacket:	No
Use filler rod:	No
Vacuum seal type:	None
Degas conditions:	Degas Conditions
Smart VacPrep evacuation
Backfill sample tube:	Automatic
Evacuation rate:	0.67 kPa/s
Unrest. evacuation from:	0.67 kPa
Vacuum level:	1e-01 kPa
Evacuation time:	10 min
Temperature ramp rate:	10.0 °C/min
Target temperature:	30 °C
Hold pressure:	13.3 kPa
Heating Phase
Sample prep: Stage	Temperature (°C)	Ramp Rate (°C/min)	Time (min)
1	30	10.0	10
Analysis conditions:	Run Conditions
Absolute pressure dosing:	Yes
Set external trigger:	No
Pressure Table
Starting Pressure (kPa)	Pressure Increment (kPa)	Dose Amount (mmol/g)	Equilibration Interval (s)	Ending Pressure (kPa)
0.0000000	0.0100000		60	0.2000000
0.2000000	0.1000000		60	1.0000000
1.0000000	5.0000000		60	100.0000000
100.0000000	5.0000000		60	1.0000000
Preparation
Backfill gas:	Helium
Evacuation rate:	0.67 kPa/s
Unrestricted evacuation from:	0.67 kPa
Vacuum level:	6.7e-03 kPa
Evacuation time:	0.50 h
Evacuate and hold:	No
Degas in situ:	Yes
Target temperature:	30 °C
Temperature ramp rate:	5.0 °C/min
Hold pressure:	13.3 kPa
Sample prep: Stage	Temperature (°C)	Ramp Rate (°C/min)	Time (min)
1	120	5.0	1,440
Leak test:	No
Elevator operation:	Automatic
Free Space
Measured before analysis
Lower Dewar for evacuation:	Yes
Evacuation time:	1.00 h
Outgas test:	No
p° and Temperature
p° type:	Entered
p°:	101.3250 kPa
Temperature type:	Entered
Temperature:	25.000 °C
Dosing
Target tolerance:	5.0% or 0.6666 kPa
Minimum equilibration delay:	0.00 h
Maximum equilibration delay:	999.00 h
Termination
Backfill at end of analysis:	Yes
Backfill gas:	Nitrogen
Adsorptive:	Carbon Dioxide (CO2)
Maximum manifold pressure:	123.323 kPa
Therm. tran. hard-sphere diameter:	0.39960 nm
Molecular cross-sectional area:	0.142 nm²
Adsorbate molecular weight:	44.01
Mass flow constant:	0.773
Relative thermal conductivity:	0.62
Gas blend:	No
Adsorbed-phase free-space correction:	No
Fluid properties:	H:\FPI\fpiv6\carbon dioxide.fpi
Dosing method:	Normal
Sample Information
Sample Tube
Degas Conditions
Analysis Conditions
Adsorptive Properties
