# Supplementary material for: Physicochemical Properties, Equilibrium Adsorption Performance, Manufacturability, and Stability of TIFSIX-3-Ni for Direct Air Capture of CO2
Source: Energy Fuels. 2024 Jun 18;38(13):11947–65. doi: 10.1021/acs.energyfuels.4c01368 (PMC11228916; doi:10.1021/acs.energyfuels.4c01368)
Supplement: Supplementary file 2 — ef4c01368_si_002.zip [file ef4c01368_si_002.zip › tifsix si raw files/isotherms/afterH2OandO2/CO2-25C-batch3.XLS]

## Sheet: Summary
Flex 6.01	Flex Version 6.01	Page 1
	3Flex Serial # 116 Unit 1 Port 2
Sample:	tifsix-3-ni ashlyn
Operator:	Ashlyn
Submitter:	Ashlyn
File:	C:\Users\ml4419\OneDrive - Imperial College London\PhD DA...\AL1-077_tifsix-3-ni_ashlyn_CO2_298K.SMP
Started:	11/07/2022 09:42:59	Analysis adsorptive:	CO2
Completed:	13/07/2022 14:50:14	Analysis bath temp.:	25.000 °C
Report time:	19/02/2024 12:10:10	Thermal correction:	No
Sample mass:	0.1045 g	Ambient free space:	10.1167 cm³ Measured
Analysis free space:	10.1939 cm³	Equilibration interval:	60 s
Low pressure dose:	None	Sample density:	1.000 g/cm³
Automatic degas:	No
Summary Report
Surface Area
Single point surface area at p/p° = 0.257130934:	130.3991 m²/g
BET Surface Area:	126.4279 m²/g
Langmuir Surface Area:	182.7026 m²/g
t-Plot Micropore Area:	92.6881 m²/g
t-Plot external surface area:	33.7398 m²/g
Pore Volume
Single point adsorption total pore volume of pores
less than --- diameter at p/p° = 0.950000000:	0.134605 cm³/g
Single point desorption total pore volume of pores
less than --- diameter at p/p° = 0.950000000:	0.134651 cm³/g
t-Plot micropore volume:	0.112671 cm³/g
Pore Size
Adsorption average pore diameter (4V/A by BET):	4.2587 nm
Desorption average pore diameter (4V/A by BET):	4.2602 nm
Freundlich
Qm·C:	0.06559 ± 0.00114 mmol/g
m:	9.3109 ± 0.8995
Temkin
q·alpha/Qm:	16.521608 ± 0.874406 kJ/mol·(mmol/g)
A:	34,749.5516 ± 20,496.5928 kPa
Nanoparticle Size:
Average Particle Size	47.4579 nm
Horvath-Kawazoe
Maximum pore volume at p/p° = 0.157675151:	0.126606 cm³/g
Median pore width:	0.0000 nm
Dubinin-Astakhov
Micropore surface area:	389.6586 m²/g
Limiting micropore volume:	0.118558 cm³/g
MP-Method
Cumulative surface area of pores between
0.25190 nm and 1.88000 nm hydraulic radius:	432.3399 m²/g
Cumulative pore volume of pores between
0.25190 nm and 1.88000 nm hydraulic radius:	0.137786 cm³/g
Average pore hydraulic radius (V/A):	0.31870 nm

## Sheet: Isotherm Tabular Report
Flex 6.01	Flex Version 6.01	Page 1
	3Flex Serial # 116 Unit 1 Port 2
Sample:	tifsix-3-ni ashlyn
Operator:	Ashlyn
Submitter:	Ashlyn
File:	C:\Users\ml4419\OneDrive - Imperial College London\PhD DA...\AL1-077_tifsix-3-ni_ashlyn_CO2_298K.SMP
Started:	11/07/2022 09:42:59	Analysis adsorptive:	CO2
Completed:	13/07/2022 14:50:14	Analysis bath temp.:	25.000 °C
Report time:	19/02/2024 12:10:10	Thermal correction:	No
Sample mass:	0.1045 g	Ambient free space:	10.1167 cm³ Measured
Analysis free space:	10.1939 cm³	Equilibration interval:	60 s
Low pressure dose:	None	Sample density:	1.000 g/cm³
Automatic degas:	No
Isotherm Tabular Report
Relative Pressure (p/p°)	Absolute Pressure (kPa)	Quantity Adsorbed (mmol/g)	Elapsed Time (h:min)	Saturation Pressure (kPa)
				101.325
9.58066e-05	0.00970762	0.312948	31:41
0.000228152	0.0231175	0.63179	33:31
0.000292801	0.029668	0.72198	34:12
0.000404072	0.0409426	0.877617	35:01
0.000524551	0.0531501	0.984033	35:32
0.00063926	0.0647731	1.07393	36:14
0.000684638	0.069371	1.10289	36:37
0.000786939	0.0797366	1.15312	37:14
0.000847257	0.0858484	1.18219	37:49
0.00094564	0.095817	1.22444	38:12
0.00105035	0.106427	1.25988	38:49
0.00113931	0.115441	1.29005	39:20
0.00124002	0.125645	1.31977	39:40
0.00133421	0.135189	1.34522	39:59
0.00143875	0.145781	1.37025	40:17
0.00153524	0.155558	1.39187	40:34
0.00163837	0.166008	1.41313	41:04
0.00173807	0.17611	1.43146	41:24
0.00184434	0.186878	1.44939	41:42
0.00194153	0.196725	1.46494	42:01
0.00294677	0.298581	1.57489	42:35
0.00375512	0.380488	1.63026	42:56
0.00471232	0.477476	1.67712	43:28
0.00579852	0.587535	1.71556	43:50
0.00674875	0.683818	1.74134	44:08
0.00780598	0.790941	1.7642	44:26
0.00879057	0.890705	1.78186	44:47
0.00986931	1.00001	1.79793	45:07
0.0596146	6.04045	1.96265	45:21
0.107609	10.9034	1.9988	45:33
0.157675	15.9764	2.02191	45:44
0.207871	21.0625	2.03913	45:55
0.257131	26.0538	2.05268	46:06
0.306423	31.0483	2.06385	46:17
0.356484	36.1208	2.0741	46:28
0.406046	41.1427	2.0831	46:39
0.454917	46.0945	2.09105	46:50
0.504227	51.0908	2.0985	47:02
0.553632	56.0968	2.1054	47:13
0.602956	61.0945	2.11181	47:24
0.65188	66.0518	2.11823	47:35
0.70136	71.0653	2.12403	47:46
0.750685	76.0632	2.12931	47:57
0.799938	81.0538	2.13461	48:08
0.84918	86.0432	2.13952	48:19
0.898874	91.0784	2.14453	48:30
0.946724	95.9269	2.14933	48:41
0.986569	99.9641	2.15335	48:52
0.93655	94.896	2.14931	49:03
0.886881	89.8632	2.14543	49:14
0.837991	84.9095	2.14103	49:26
0.788759	79.921	2.13582	49:37
0.739217	74.9011	2.13065	49:48
0.689898	69.9039	2.12536	49:59
0.640367	64.8852	2.11975	50:10
0.590668	59.8495	2.11333	50:21
0.541544	54.8719	2.10652	50:32
0.491929	49.8447	2.09935	50:43
0.442702	44.8568	2.09173	50:54
0.393909	39.9128	2.0831	51:05
0.344461	34.9025	2.07378	51:16
0.295107	29.9017	2.06311	51:27
0.246166	24.9427	2.05082	51:38
0.196861	19.947	2.03668	51:49
0.147954	14.9915	2.01924	52:04
0.0988168	10.0126	1.99457	52:18
0.049508	5.0164	1.95237	52:31
0.0102845	1.04208	1.81028	53:02

## Sheet: Isotherm Linear Plot
Flex 6.01	Flex Version 6.01	Page 1
	3Flex Serial # 116 Unit 1 Port 2
Sample:	tifsix-3-ni ashlyn
Operator:	Ashlyn
Submitter:	Ashlyn
File:	C:\Users\ml4419\OneDrive - Imperial College London\PhD DA...\AL1-077_tifsix-3-ni_ashlyn_CO2_298K.SMP
Started:	11/07/2022 09:42:59	Analysis adsorptive:	CO2
Completed:	13/07/2022 14:50:14	Analysis bath temp.:	25.000 °C
Report time:	19/02/2024 12:10:10	Thermal correction:	No
Sample mass:	0.1045 g	Ambient free space:	10.1167 cm³ Measured
Analysis free space:	10.1939 cm³	Equilibration interval:	60 s
Low pressure dose:	None	Sample density:	1.000 g/cm³
Automatic degas:	No
Isotherm Linear Plot
AL1-077_tifsix-3-ni_ashlyn_CO2_298K : tifsix-3-ni ashlyn : Adsorption		AL1-077_tifsix-3-ni_ashlyn_CO2_298K : tifsix-3-ni ashlyn : Desorption
Relative Pressure (p/p°)	Quantity Adsorbed (mmol/g)	Relative Pressure (p/p°)	Quantity Adsorbed (mmol/g)
9.58066e-05	0.312948	0.986569	2.15335
0.000228152	0.63179	0.93655	2.14931
0.000292801	0.72198	0.886881	2.14543
0.000404072	0.877617	0.837991	2.14103
0.000524551	0.984033	0.788759	2.13582
0.00063926	1.07393	0.739217	2.13065
0.000684638	1.10289	0.689898	2.12536
0.000786939	1.15312	0.640367	2.11975
0.000847257	1.18219	0.590668	2.11333
0.00094564	1.22444	0.541544	2.10652
0.00105035	1.25988	0.491929	2.09935
0.00113931	1.29005	0.442702	2.09173
0.00124002	1.31977	0.393909	2.0831
0.00133421	1.34522	0.344461	2.07378
0.00143875	1.37025	0.295107	2.06311
0.00153524	1.39187	0.246166	2.05082
0.00163837	1.41313	0.196861	2.03668
0.00173807	1.43146	0.147954	2.01924
0.00184434	1.44939	0.0988168	1.99457
0.00194153	1.46494	0.049508	1.95237
0.00294677	1.57489	0.0102845	1.81028
0.00375512	1.63026
0.00471232	1.67712
0.00579852	1.71556
0.00674875	1.74134
0.00780598	1.7642
0.00879057	1.78186
0.00986931	1.79793
0.0596146	1.96265
0.107609	1.9988
0.157675	2.02191
0.207871	2.03913
0.257131	2.05268
0.306423	2.06385
0.356484	2.0741
0.406046	2.0831
0.454917	2.09105
0.504227	2.0985
0.553632	2.1054
0.602956	2.11181
0.65188	2.11823
0.70136	2.12403
0.750685	2.12931
0.799938	2.13461
0.84918	2.13952
0.898874	2.14453
0.946724	2.14933
0.986569	2.15335

## Sheet: Isotherm Log Plot
Flex 6.01	Flex Version 6.01	Page 1
	3Flex Serial # 116 Unit 1 Port 2
Sample:	tifsix-3-ni ashlyn
Operator:	Ashlyn
Submitter:	Ashlyn
File:	C:\Users\ml4419\OneDrive - Imperial College London\PhD DA...\AL1-077_tifsix-3-ni_ashlyn_CO2_298K.SMP
Started:	11/07/2022 09:42:59	Analysis adsorptive:	CO2
Completed:	13/07/2022 14:50:14	Analysis bath temp.:	25.000 °C
Report time:	19/02/2024 12:10:10	Thermal correction:	No
Sample mass:	0.1045 g	Ambient free space:	10.1167 cm³ Measured
Analysis free space:	10.1939 cm³	Equilibration interval:	60 s
Low pressure dose:	None	Sample density:	1.000 g/cm³
Automatic degas:	No
Isotherm Log Plot
AL1-077_tifsix-3-ni_ashlyn_CO2_298K : tifsix-3-ni ashlyn : Adsorption		AL1-077_tifsix-3-ni_ashlyn_CO2_298K : tifsix-3-ni ashlyn : Desorption
Relative Pressure (p/p°)	Quantity Adsorbed (mmol/g)	Relative Pressure (p/p°)	Quantity Adsorbed (mmol/g)
9.58066e-05	0.312948	0.986569	2.15335
0.000228152	0.63179	0.93655	2.14931
0.000292801	0.72198	0.886881	2.14543
0.000404072	0.877617	0.837991	2.14103
0.000524551	0.984033	0.788759	2.13582
0.00063926	1.07393	0.739217	2.13065
0.000684638	1.10289	0.689898	2.12536
0.000786939	1.15312	0.640367	2.11975
0.000847257	1.18219	0.590668	2.11333
0.00094564	1.22444	0.541544	2.10652
0.00105035	1.25988	0.491929	2.09935
0.00113931	1.29005	0.442702	2.09173
0.00124002	1.31977	0.393909	2.0831
0.00133421	1.34522	0.344461	2.07378
0.00143875	1.37025	0.295107	2.06311
0.00153524	1.39187	0.246166	2.05082
0.00163837	1.41313	0.196861	2.03668
0.00173807	1.43146	0.147954	2.01924
0.00184434	1.44939	0.0988168	1.99457
0.00194153	1.46494	0.049508	1.95237
0.00294677	1.57489	0.0102845	1.81028
0.00375512	1.63026
0.00471232	1.67712
0.00579852	1.71556
0.00674875	1.74134
0.00780598	1.7642
0.00879057	1.78186
0.00986931	1.79793
0.0596146	1.96265
0.107609	1.9988
0.157675	2.02191
0.207871	2.03913
0.257131	2.05268
0.306423	2.06385
0.356484	2.0741
0.406046	2.0831
0.454917	2.09105
0.504227	2.0985
0.553632	2.1054
0.602956	2.11181
0.65188	2.11823
0.70136	2.12403
0.750685	2.12931
0.799938	2.13461
0.84918	2.13952
0.898874	2.14453
0.946724	2.14933
0.986569	2.15335

## Sheet: Isotherm Linear Absolute Plot
Flex 6.01	Flex Version 6.01	Page 1
	3Flex Serial # 116 Unit 1 Port 2
Sample:	tifsix-3-ni ashlyn
Operator:	Ashlyn
Submitter:	Ashlyn
File:	C:\Users\ml4419\OneDrive - Imperial College London\PhD DA...\AL1-077_tifsix-3-ni_ashlyn_CO2_298K.SMP
Started:	11/07/2022 09:42:59	Analysis adsorptive:	CO2
Completed:	13/07/2022 14:50:14	Analysis bath temp.:	25.000 °C
Report time:	19/02/2024 12:10:10	Thermal correction:	No
Sample mass:	0.1045 g	Ambient free space:	10.1167 cm³ Measured
Analysis free space:	10.1939 cm³	Equilibration interval:	60 s
Low pressure dose:	None	Sample density:	1.000 g/cm³
Automatic degas:	No
Isotherm Linear Absolute Plot
AL1-077_tifsix-3-ni_ashlyn_CO2_298K : tifsix-3-ni ashlyn : Adsorption		AL1-077_tifsix-3-ni_ashlyn_CO2_298K : tifsix-3-ni ashlyn : Desorption
Absolute Pressure (kPa)	Quantity Adsorbed (mmol/g)	Absolute Pressure (kPa)	Quantity Adsorbed (mmol/g)
0.00970762	0.312948	99.9641	2.15335
0.0231175	0.63179	94.896	2.14931
0.029668	0.72198	89.8632	2.14543
0.0409426	0.877617	84.9095	2.14103
0.0531501	0.984033	79.921	2.13582
0.0647731	1.07393	74.9011	2.13065
0.069371	1.10289	69.9039	2.12536
0.0797366	1.15312	64.8852	2.11975
0.0858484	1.18219	59.8495	2.11333
0.095817	1.22444	54.8719	2.10652
0.106427	1.25988	49.8447	2.09935
0.115441	1.29005	44.8568	2.09173
0.125645	1.31977	39.9128	2.0831
0.135189	1.34522	34.9025	2.07378
0.145781	1.37025	29.9017	2.06311
0.155558	1.39187	24.9427	2.05082
0.166008	1.41313	19.947	2.03668
0.17611	1.43146	14.9915	2.01924
0.186878	1.44939	10.0126	1.99457
0.196725	1.46494	5.0164	1.95237
0.298581	1.57489	1.04208	1.81028
0.380488	1.63026
0.477476	1.67712
0.587535	1.71556
0.683818	1.74134
0.790941	1.7642
0.890705	1.78186
1.00001	1.79793
6.04045	1.96265
10.9034	1.9988
15.9764	2.02191
21.0625	2.03913
26.0538	2.05268
31.0483	2.06385
36.1208	2.0741
41.1427	2.0831
46.0945	2.09105
51.0908	2.0985
56.0968	2.1054
61.0945	2.11181
66.0518	2.11823
71.0653	2.12403
76.0632	2.12931
81.0538	2.13461
86.0432	2.13952
91.0784	2.14453
95.9269	2.14933
99.9641	2.15335

## Sheet: Isotherm Log Absolute Plot
Flex 6.01	Flex Version 6.01	Page 1
	3Flex Serial # 116 Unit 1 Port 2
Sample:	tifsix-3-ni ashlyn
Operator:	Ashlyn
Submitter:	Ashlyn
File:	C:\Users\ml4419\OneDrive - Imperial College London\PhD DA...\AL1-077_tifsix-3-ni_ashlyn_CO2_298K.SMP
Started:	11/07/2022 09:42:59	Analysis adsorptive:	CO2
Completed:	13/07/2022 14:50:14	Analysis bath temp.:	25.000 °C
Report time:	19/02/2024 12:10:10	Thermal correction:	No
Sample mass:	0.1045 g	Ambient free space:	10.1167 cm³ Measured
Analysis free space:	10.1939 cm³	Equilibration interval:	60 s
Low pressure dose:	None	Sample density:	1.000 g/cm³
Automatic degas:	No
Isotherm Log Absolute Plot
AL1-077_tifsix-3-ni_ashlyn_CO2_298K : tifsix-3-ni ashlyn : Adsorption		AL1-077_tifsix-3-ni_ashlyn_CO2_298K : tifsix-3-ni ashlyn : Desorption
Absolute Pressure (kPa)	Quantity Adsorbed (mmol/g)	Absolute Pressure (kPa)	Quantity Adsorbed (mmol/g)
0.00970762	0.312948	99.9641	2.15335
0.0231175	0.63179	94.896	2.14931
0.029668	0.72198	89.8632	2.14543
0.0409426	0.877617	84.9095	2.14103
0.0531501	0.984033	79.921	2.13582
0.0647731	1.07393	74.9011	2.13065
0.069371	1.10289	69.9039	2.12536
0.0797366	1.15312	64.8852	2.11975
0.0858484	1.18219	59.8495	2.11333
0.095817	1.22444	54.8719	2.10652
0.106427	1.25988	49.8447	2.09935
0.115441	1.29005	44.8568	2.09173
0.125645	1.31977	39.9128	2.0831
0.135189	1.34522	34.9025	2.07378
0.145781	1.37025	29.9017	2.06311
0.155558	1.39187	24.9427	2.05082
0.166008	1.41313	19.947	2.03668
0.17611	1.43146	14.9915	2.01924
0.186878	1.44939	10.0126	1.99457
0.196725	1.46494	5.0164	1.95237
0.298581	1.57489	1.04208	1.81028
0.380488	1.63026
0.477476	1.67712
0.587535	1.71556
0.683818	1.74134
0.790941	1.7642
0.890705	1.78186
1.00001	1.79793
6.04045	1.96265
10.9034	1.9988
15.9764	2.02191
21.0625	2.03913
26.0538	2.05268
31.0483	2.06385
36.1208	2.0741
41.1427	2.0831
46.0945	2.09105
51.0908	2.0985
56.0968	2.1054
61.0945	2.11181
66.0518	2.11823
71.0653	2.12403
76.0632	2.12931
81.0538	2.13461
86.0432	2.13952
91.0784	2.14453
95.9269	2.14933
99.9641	2.15335

## Sheet: Isotherm Pressure Composition
Flex 6.01	Flex Version 6.01	Page 1
	3Flex Serial # 116 Unit 1 Port 2
Sample:	tifsix-3-ni ashlyn
Operator:	Ashlyn
Submitter:	Ashlyn
File:	C:\Users\ml4419\OneDrive - Imperial College London\PhD DA...\AL1-077_tifsix-3-ni_ashlyn_CO2_298K.SMP
Started:	11/07/2022 09:42:59	Analysis adsorptive:	CO2
Completed:	13/07/2022 14:50:14	Analysis bath temp.:	25.000 °C
Report time:	19/02/2024 12:10:10	Thermal correction:	No
Sample mass:	0.1045 g	Ambient free space:	10.1167 cm³ Measured
Analysis free space:	10.1939 cm³	Equilibration interval:	60 s
Low pressure dose:	None	Sample density:	1.000 g/cm³
Automatic degas:	No
Isotherm Pressure Composition
AL1-077_tifsix-3-ni_ashlyn_CO2_298K : tifsix-3-ni ashlyn : Adsorption		AL1-077_tifsix-3-ni_ashlyn_CO2_298K : tifsix-3-ni ashlyn : Desorption
Weight % CO2	Absolute Pressure (kPa)	Weight % CO2	Absolute Pressure (kPa)
1.37728	0.00970762	9.47688	99.9641
2.78051	0.0231175	9.4591	94.896
3.17744	0.029668	9.44205	89.8632
3.86239	0.0409426	9.42267	84.9095
4.33073	0.0531501	9.39974	79.921
4.72636	0.0647731	9.37701	74.9011
4.85383	0.069371	9.35373	69.9039
5.0749	0.0797366	9.32904	64.8852
5.2028	0.0858484	9.30077	59.8495
5.38877	0.095817	9.27081	54.8719
5.54474	0.106427	9.23926	49.8447
5.67753	0.115441	9.20569	44.8568
5.80832	0.125645	9.16772	39.9128
5.92031	0.135189	9.12669	34.9025
6.03047	0.145781	9.07974	29.9017
6.12564	0.155558	9.02565	24.9427
6.21916	0.166008	8.96341	19.947
6.29985	0.17611	8.8867	14.9915
6.37875	0.186878	8.7781	10.0126
6.44722	0.196725	8.5924	5.0164
6.9311	0.298581	7.96704	1.04208
7.17477	0.380488
7.38101	0.477476
7.55019	0.587535
7.66363	0.683818
7.76426	0.790941
7.84196	0.890705
7.91269	1.00001
8.63764	6.04045
8.79673	10.9034
8.89844	15.9764
8.97419	21.0625
9.03384	26.0538
9.08299	31.0483
9.12809	36.1208
9.16771	41.1427
9.20271	46.0945
9.23549	51.0908
9.26586	56.0968
9.29408	61.0945
9.32231	66.0518
9.34785	71.0653
9.37107	76.0632
9.39443	81.0538
9.41601	86.0432
9.43808	91.0784
9.45921	95.9269
9.47688	99.9641

## Sheet: Options
Flex 6.01	Flex Version 6.01	Page 1
	3Flex Serial # 116 Unit 1 Port 2
Sample:	tifsix-3-ni ashlyn
Operator:	Ashlyn
Submitter:	Ashlyn
File:	C:\Users\ml4419\OneDrive - Imperial College London\PhD DA...\AL1-077_tifsix-3-ni_ashlyn_CO2_298K.SMP
Started:	11/07/2022 09:42:59	Analysis adsorptive:	CO2
Completed:	13/07/2022 14:50:14	Analysis bath temp.:	25.000 °C
Report time:	19/02/2024 12:10:10	Thermal correction:	No
Sample mass:	0.1045 g	Ambient free space:	10.1167 cm³ Measured
Analysis free space:	10.1939 cm³	Equilibration interval:	60 s
Low pressure dose:	None	Sample density:	1.000 g/cm³
Automatic degas:	No
Method:	Default
Sample:	tifsix-3-ni ashlyn
Operator:	Ashlyn
Submitter:	Ashlyn
Mass type:	Calculated
Empty tube:	36.3814 g
Sample + tube:	36.4859 g
Sample mass:	0.1045 g
Density:	1.000 g/cm³
Type of data:	Automatically collected
Instrument type:	3500
Original instrument type:	3500
Comments:
Sample tube:	Sample Tube
Ambient free space:	1.0000 cm³
Analysis free space:	1.0000 cm³
Use isothermal jacket:	No
Use filler rod:	No
Vacuum seal type:	None
Degas conditions:	Degas Conditions
Smart VacPrep evacuation
Backfill sample tube:	Automatic
Evacuation rate:	0.67 kPa/s
Unrest. evacuation from:	0.67 kPa
Vacuum level:	1e-01 kPa
Evacuation time:	10 min
Temperature ramp rate:	10.0 °C/min
Target temperature:	30 °C
Hold pressure:	13.3 kPa
Heating Phase
Sample prep: Stage	Temperature (°C)	Ramp Rate (°C/min)	Time (min)
1	30	10.0	10
Analysis conditions:	Run Conditions
Absolute pressure dosing:	Yes
Set external trigger:	No
Pressure Table
Starting Pressure (kPa)	Pressure Increment (kPa)	Dose Amount (mmol/g)	Equilibration Interval (s)	Ending Pressure (kPa)
0.0000000	0.0100000		60	0.2000000
0.2000000	0.1000000		60	1.0000000
1.0000000	5.0000000		60	100.0000000
100.0000000	5.0000000		60	1.0000000
Preparation
Backfill gas:	Helium
Evacuation rate:	0.67 kPa/s
Unrestricted evacuation from:	0.67 kPa
Vacuum level:	6.7e-03 kPa
Evacuation time:	0.50 h
Evacuate and hold:	No
Degas in situ:	Yes
Target temperature:	30 °C
Temperature ramp rate:	5.0 °C/min
Hold pressure:	13.3 kPa
Sample prep: Stage	Temperature (°C)	Ramp Rate (°C/min)	Time (min)
1	120	5.0	1,440
Leak test:	No
Elevator operation:	Automatic
Free Space
Measured before analysis
Lower Dewar for evacuation:	Yes
Evacuation time:	1.00 h
Outgas test:	No
p° and Temperature
p° type:	Entered
p°:	101.3250 kPa
Temperature type:	Entered
Temperature:	25.000 °C
Dosing
Target tolerance:	5.0% or 0.6666 kPa
Minimum equilibration delay:	0.00 h
Maximum equilibration delay:	999.00 h
Termination
Backfill at end of analysis:	Yes
Backfill gas:	Nitrogen
Adsorptive:	Carbon Dioxide (CO2)
Maximum manifold pressure:	123.323 kPa
Therm. tran. hard-sphere diameter:	0.39960 nm
Molecular cross-sectional area:	0.142 nm²
Adsorbate molecular weight:	44.01
Mass flow constant:	0.773
Relative thermal conductivity:	0.62
Gas blend:	No
Adsorbed-phase free-space correction:	No
Fluid properties:	H:\FPI\fpiv6\carbon dioxide.fpi
Dosing method:	Normal
Sample Information
Sample Tube
Degas Conditions
Analysis Conditions
Adsorptive Properties
