# Supplementary material for: Physicochemical Properties, Equilibrium Adsorption Performance, Manufacturability, and Stability of TIFSIX-3-Ni for Direct Air Capture of CO2
Source: Energy Fuels. 2024 Jun 18;38(13):11947–65. doi: 10.1021/acs.energyfuels.4c01368 (PMC11228916; doi:10.1021/acs.energyfuels.4c01368)
Supplement: Supplementary file 2 — ef4c01368_si_002.zip [file ef4c01368_si_002.zip › tifsix si raw files/isotherms/afterH2OandO2/N2-77K-batch3-after6months.XLS]

## Sheet: Summary
Flex 6.01	Flex Version 6.01	Page 1
	3Flex Serial # 116 Unit 1 Port 3
Sample:	tifsix-3-ni batch 3 bench 6 months
Operator:	Ashlyn
Submitter:	Ashlyn
File:	C:\Users\ml4419\OneDrive - Imperial Colleg...\AL1-134_tifsix-3-ni_batch3_bench6months_N2_77K_rod.SMP
Started:	23/03/2023 16:57:07	Analysis adsorptive:	N2
Completed:	25/03/2023 16:33:43	Analysis bath temp.:	-195.869 °C
Report time:	19/02/2024 13:00:20	Thermal correction:	Yes
Sample mass:	0.0746 g	Ambient free space:	10.6967 cm³ Measured
Analysis free space:	36.3038 cm³	Equilibration interval:	30 s
Low pressure dose:	0.22307 mmol/g	Sample density:	1.000 g/cm³
Automatic degas:	No
Summary Report
Surface Area
Single point surface area at p/p° = 0.200861298:	37.2003 m²/g
BET Surface Area:	36.6982 m²/g
Langmuir Surface Area:	42.2261 m²/g
t-Plot external surface area:	40.3172 m²/g
BJH Adsorption cumulative surface area of pores
between 1.7000 nm and 300.0000 nm diameter:	29.7168 m²/g
BJH Desorption cumulative surface area of pores
between 1.7000 nm and 300.0000 nm diameter:	39.1175 m²/g
D-H Adsorption cumulative surface area of pores
between 1.7000 nm and 300.0000 nm diameter:	35.4888 m²/g
D-H Desorption cumulative surface area of pores
between 1.7000 nm and 300.0000 nm diameter:	38.9261 m²/g
Pore Volume
Single point adsorption total pore volume of pores
less than 0.9384 nm diameter at p/p° = 0.010000000:	0.007832 cm³/g
Single point desorption total pore volume of pores
less than 20.7391 nm diameter at p/p° = 0.900000000:	0.041764 cm³/g
t-Plot micropore volume:	-0.000835 cm³/g
BJH Adsorption cumulative volume of pores
between 1.7000 nm and 300.0000 nm diameter:	0.062326 cm³/g
BJH Desorption cumulative volume of pores
between 1.7000 nm and 300.0000 nm diameter:	0.066317 cm³/g
D-H Adsorption cumulative volume of pores
between 1.7000 nm and 300.0000 nm diameter:	0.067227 cm³/g
D-H Desorption cumulative volume of pores
between 1.7000 nm and 300.0000 nm diameter:	0.067603 cm³/g
Pore Size
Adsorption average pore diameter (4V/A by BET):	0.8537 nm
Desorption average pore diameter (4V/A by BET):	4.5522 nm
BJH Adsorption average pore diameter (4V/A):	8.3893 nm
BJH Desorption average pore diameter (4V/A):	6.7813 nm
D-H Adsorption average pore diameter (4V/A):	7.5772 nm
D-H Desorption average pore diameter (4V/A):	6.9467 nm
Freundlich
Qm·C:	0.00968 ± 0.00038 mmol/g
m:	2.9524 ± 0.1622
Temkin
q·alpha/Qm:	3.452562 ± 0.423658 kJ/mol·(mmol/g)
A:	2.6128 ± 1.6036 kPa
Volume in Pores	<	1.857 nm	:	0.00681 cm³/g
Total Volume in Pores	<=	99.993 nm	:	0.05695 cm³/g
Total Area in Pores	>=	1.857 nm	:	15.001 m²/g
Nanoparticle Size:
Average Particle Size	163.4960 nm
Horvath-Kawazoe
Maximum pore volume at p/p° = 0.150188516:	0.014920 cm³/g
Median pore width:	0.9806 nm
Dubinin-Astakhov
Micropore surface area:	37.1012 m²/g
Limiting micropore volume:	0.020453 cm³/g
MP-Method
Cumulative surface area of pores between
0.53513 nm and 1.96000 nm hydraulic radius:	5.3360 m²/g
Cumulative pore volume of pores between
0.53513 nm and 1.96000 nm hydraulic radius:	0.004137 cm³/g
Average pore hydraulic radius (V/A):	0.77535 nm

## Sheet: Isotherm Tabular Report
Flex 6.01	Flex Version 6.01	Page 1
	3Flex Serial # 116 Unit 1 Port 3
Sample:	tifsix-3-ni batch 3 bench 6 months
Operator:	Ashlyn
Submitter:	Ashlyn
File:	C:\Users\ml4419\OneDrive - Imperial Colleg...\AL1-134_tifsix-3-ni_batch3_bench6months_N2_77K_rod.SMP
Started:	23/03/2023 16:57:07	Analysis adsorptive:	N2
Completed:	25/03/2023 16:33:43	Analysis bath temp.:	-195.869 °C
Report time:	19/02/2024 13:00:20	Thermal correction:	Yes
Sample mass:	0.0746 g	Ambient free space:	10.6967 cm³ Measured
Analysis free space:	36.3038 cm³	Equilibration interval:	30 s
Low pressure dose:	0.22307 mmol/g	Sample density:	1.000 g/cm³
Automatic degas:	No
Isotherm Tabular Report
Relative Pressure (p/p°)	Absolute Pressure (kPa)	Quantity Adsorbed (mmol/g)	Elapsed Time (h:min)	Saturation Pressure (kPa)
			25:15	100.218
0.000927173	0.0930992	0.146662	30:45	100.412
0.0040282	0.404574	0.191236	31:53	100.435
0.00488434	0.490497	0.198085	32:12	100.422
0.00593646	0.596286	0.205418	32:33	100.445
0.00702175	0.705088	0.211567	32:46	100.415
0.00799486	0.802812	0.216509	32:55	100.416
0.00899065	0.902731	0.22103	33:04	100.408
0.00999846	1.00414	0.225457	33:11	100.43
0.0196516	1.97377	0.253667	33:20	100.438
0.0299316	3.00536	0.276349	33:28	100.407
0.0400189	4.0185	0.295006	33:34	100.415
0.0499108	5.01133	0.311638	33:40	100.406
0.0599952	6.02507	0.326401	33:47	100.426
0.070087	7.03732	0.339848	33:53	100.408
0.0801944	8.05463	0.353377	33:59	100.439
0.0903018	9.06797	0.365922	34:06	100.418
0.100321	10.0723	0.377854	34:12	100.402
0.150189	15.0808	0.429506	34:18	100.412
0.200861	20.1692	0.477151	34:24	100.413
0.25075	25.179	0.520815	34:30	100.415
0.301184	30.2464	0.561931	34:37	100.425
0.35112	35.2673	0.602275	34:43	100.442
0.401177	40.2839	0.641159	34:49	100.414
0.451055	45.2936	0.680752	34:55	100.417
0.500828	50.2939	0.720661	35:01	100.422
0.550892	55.3185	0.762749	35:07	100.416
0.601073	60.3514	0.808541	35:14	100.406
0.650871	65.359	0.857436	35:20	100.418
0.700954	70.3971	0.911423	35:26	100.43
0.750879	75.406	0.968583	35:32	100.424
0.799051	80.2255	1.02816	35:38	100.401
0.848962	85.2684	1.09166	35:44	100.438
0.8987	90.2778	1.1638	35:50	100.454
0.924161	92.8106	1.2086	35:56	100.427
0.948472	95.2926	1.26951	36:02	100.47
0.97326	97.7479	1.39263	36:09	100.433
0.989542	99.3739	1.72002	36:16	100.424
0.994416	99.8787	2.02236	36:24	100.44
0.940281	94.4469	1.27739	36:31	100.445
0.899947	90.4116	1.2022	36:37	100.463
0.849728	85.3728	1.13742	36:43	100.471
0.799982	80.3865	1.08473	36:49	100.485
0.749229	75.2799	1.03478	36:55	100.477
0.699237	70.268	0.989347	37:01	100.492
0.649108	65.2128	0.94549	37:07	100.465
0.599449	60.239	0.90367	37:13	100.491
0.549826	55.2466	0.862956	37:20	100.48
0.499406	50.1841	0.819494	37:26	100.487
0.451036	45.317	0.720368	37:32	100.473
0.39847	40.0348	0.669357	37:38	100.471
0.35009	35.1744	0.629405	37:44	100.472
0.299591	30.0986	0.588031	37:51	100.466
0.250315	25.1513	0.544904	37:57	100.478
0.199727	20.0683	0.499433	38:05	100.479
0.15012	15.0838	0.450445	38:11	100.478
0.103282	10.378	0.401429	38:17	100.482
0.0751166	7.54551	0.36746	38:24	100.451
0.0518197	5.20606	0.336197	38:31	100.465
0.0252107	2.53313	0.290193	38:47	100.479
0.0101338	1.01875	0.249298	39:14	100.53

## Sheet: Isotherm Linear Plot
Flex 6.01	Flex Version 6.01	Page 1
	3Flex Serial # 116 Unit 1 Port 3
Sample:	tifsix-3-ni batch 3 bench 6 months
Operator:	Ashlyn
Submitter:	Ashlyn
File:	C:\Users\ml4419\OneDrive - Imperial Colleg...\AL1-134_tifsix-3-ni_batch3_bench6months_N2_77K_rod.SMP
Started:	23/03/2023 16:57:07	Analysis adsorptive:	N2
Completed:	25/03/2023 16:33:43	Analysis bath temp.:	-195.869 °C
Report time:	19/02/2024 13:00:20	Thermal correction:	Yes
Sample mass:	0.0746 g	Ambient free space:	10.6967 cm³ Measured
Analysis free space:	36.3038 cm³	Equilibration interval:	30 s
Low pressure dose:	0.22307 mmol/g	Sample density:	1.000 g/cm³
Automatic degas:	No
Isotherm Linear Plot
AL1-134_tifsix-3-ni_batch3_bench6months_N2_77K_rod : tifsix-3-ni batch 3 bench 6 months : Adsorption		AL1-134_tifsix-3-ni_batch3_bench6months_N2_77K_rod : tifsix-3-ni batch 3 bench 6 months : Desorption
Relative Pressure (p/p°)	Quantity Adsorbed (mmol/g)	Relative Pressure (p/p°)	Quantity Adsorbed (mmol/g)
0.000927173	0.146662	0.994416	2.02236
0.0040282	0.191236	0.940281	1.27739
0.00488434	0.198085	0.899947	1.2022
0.00593646	0.205418	0.849728	1.13742
0.00702175	0.211567	0.799982	1.08473
0.00799486	0.216509	0.749229	1.03478
0.00899065	0.22103	0.699237	0.989347
0.00999846	0.225457	0.649108	0.94549
0.0196516	0.253667	0.599449	0.90367
0.0299316	0.276349	0.549826	0.862956
0.0400189	0.295006	0.499406	0.819494
0.0499108	0.311638	0.451036	0.720368
0.0599952	0.326401	0.39847	0.669357
0.070087	0.339848	0.35009	0.629405
0.0801944	0.353377	0.299591	0.588031
0.0903018	0.365922	0.250315	0.544904
0.100321	0.377854	0.199727	0.499433
0.150189	0.429506	0.15012	0.450445
0.200861	0.477151	0.103282	0.401429
0.25075	0.520815	0.0751166	0.36746
0.301184	0.561931	0.0518197	0.336197
0.35112	0.602275	0.0252107	0.290193
0.401177	0.641159	0.0101338	0.249298
0.451055	0.680752
0.500828	0.720661
0.550892	0.762749
0.601073	0.808541
0.650871	0.857436
0.700954	0.911423
0.750879	0.968583
0.799051	1.02816
0.848962	1.09166
0.8987	1.1638
0.924161	1.2086
0.948472	1.26951
0.97326	1.39263
0.989542	1.72002
0.994416	2.02236

## Sheet: BET Tabular Report
Flex 6.01	Flex Version 6.01	Page 1
	3Flex Serial # 116 Unit 1 Port 3
Sample:	tifsix-3-ni batch 3 bench 6 months
Operator:	Ashlyn
Submitter:	Ashlyn
File:	C:\Users\ml4419\OneDrive - Imperial Colleg...\AL1-134_tifsix-3-ni_batch3_bench6months_N2_77K_rod.SMP
Started:	23/03/2023 16:57:07	Analysis adsorptive:	N2
Completed:	25/03/2023 16:33:43	Analysis bath temp.:	-195.869 °C
Report time:	19/02/2024 13:00:20	Thermal correction:	Yes
Sample mass:	0.0746 g	Ambient free space:	10.6967 cm³ Measured
Analysis free space:	36.3038 cm³	Equilibration interval:	30 s
Low pressure dose:	0.22307 mmol/g	Sample density:	1.000 g/cm³
Automatic degas:	No
BET Report
BET surface area:	36.6982 ± 0.7566 m²/g
Slope:	2.63600 ± 0.05466 g/mmol
Y-intercept:	0.02242 ± 0.00400 g/mmol
C:	118.593188
Qm:	0.37616 mmol/g
Correlation coefficient:	0.9963647
Molecular cross-sectional area:	0.1620 nm²
Relative Pressure (p/p°)	Quantity Adsorbed (mmol/g)	1/[Q(p°/p - 1)]
0.000927173	0.146662	0.0063277
0.0040282	0.191236	0.0211492
0.00488434	0.198085	0.0247789
0.00593646	0.205418	0.0290721
0.00702175	0.211567	0.0334239
0.00799486	0.216509	0.0372238
0.00899065	0.22103	0.0410451
0.00999846	0.225457	0.0447953
0.0196516	0.253667	0.0790227
0.0299316	0.276349	0.111653
0.0400189	0.295006	0.14131
0.0499108	0.311638	0.16857
0.0599952	0.326401	0.19554
0.070087	0.339848	0.221774
0.0801944	0.353377	0.246723
0.0903018	0.365922	0.271275
0.100321	0.377854	0.295106
0.150189	0.429506	0.411476
0.200861	0.477151	0.526767

## Sheet: BET Transform Plot
Flex 6.01	Flex Version 6.01	Page 1
	3Flex Serial # 116 Unit 1 Port 3
Sample:	tifsix-3-ni batch 3 bench 6 months
Operator:	Ashlyn
Submitter:	Ashlyn
File:	C:\Users\ml4419\OneDrive - Imperial Colleg...\AL1-134_tifsix-3-ni_batch3_bench6months_N2_77K_rod.SMP
Started:	23/03/2023 16:57:07	Analysis adsorptive:	N2
Completed:	25/03/2023 16:33:43	Analysis bath temp.:	-195.869 °C
Report time:	19/02/2024 13:00:20	Thermal correction:	Yes
Sample mass:	0.0746 g	Ambient free space:	10.6967 cm³ Measured
Analysis free space:	36.3038 cm³	Equilibration interval:	30 s
Low pressure dose:	0.22307 mmol/g	Sample density:	1.000 g/cm³
Automatic degas:	No
BET Surface Area Plot
AL1-134_tifsix-3-ni_batch3_bench6months_N2_77K_rod : tifsix-3-ni batch 3 bench 6 months		Not Fitted
Relative Pressure (p/p°)	1/[Q(p°/p - 1)]	Relative Pressure (p/p°)	1/[Q(p°/p - 1)]
0.000927173	0.0063277	0.25075	0.642584
0.0040282	0.0211492	0.301184	0.766983
0.00488434	0.0247789	0.35112	0.898454
0.00593646	0.0290721	0.401177	1.04489
0.00702175	0.0334239	0.451055	1.20701
0.00799486	0.0372238	0.500828	1.39222
0.00899065	0.0410451	0.550892	1.60817
0.00999846	0.0447953	0.601073	1.86351
0.0196516	0.0790227	0.650871	2.17424
0.0299316	0.111653	0.700954	2.57177
0.0400189	0.14131	0.750879	3.11188
0.0499108	0.16857	0.799051	3.86748
0.0599952	0.19554	0.848962	5.14889
0.070087	0.221774
0.0801944	0.246723
0.0903018	0.271275
0.100321	0.295106
0.150189	0.411476
0.200861	0.526767

## Sheet: Langmuir Tabular Report
Flex 6.01	Flex Version 6.01	Page 1
	3Flex Serial # 116 Unit 1 Port 3
Sample:	tifsix-3-ni batch 3 bench 6 months
Operator:	Ashlyn
Submitter:	Ashlyn
File:	C:\Users\ml4419\OneDrive - Imperial Colleg...\AL1-134_tifsix-3-ni_batch3_bench6months_N2_77K_rod.SMP
Started:	23/03/2023 16:57:07	Analysis adsorptive:	N2
Completed:	25/03/2023 16:33:43	Analysis bath temp.:	-195.869 °C
Report time:	19/02/2024 13:00:20	Thermal correction:	Yes
Sample mass:	0.0746 g	Ambient free space:	10.6967 cm³ Measured
Analysis free space:	36.3038 cm³	Equilibration interval:	30 s
Low pressure dose:	0.22307 mmol/g	Sample density:	1.000 g/cm³
Automatic degas:	No
Langmuir Report
Langmuir surface area:	42.2261 ± 1.2134 m²/g
Slope:	2.31040 ± 0.06639 g/mmol
Y-intercept:	4.042 ± 0.436 kPa·g/mmol
b:	0.57158 1/kPa
Qm:	0.43283 mmol/g
Correlation coefficient:	0.997122
Molecular cross-sectional area:	0.1620 nm²
Pressure (kPa)	Quantity Adsorbed (mmol/g)	p/Q (kPa·g/mmol)
1.97377	0.253667	7.78092
3.00536	0.276349	10.8752
4.0185	0.295006	13.6218
5.01133	0.311638	16.0806
6.02507	0.326401	18.4591
7.03732	0.339848	20.7073
8.05463	0.353377	22.7933
9.06797	0.365922	24.7811
10.0723	0.377854	26.6567

## Sheet: Langmuir Transform Report
Flex 6.01	Flex Version 6.01	Page 1
	3Flex Serial # 116 Unit 1 Port 3
Sample:	tifsix-3-ni batch 3 bench 6 months
Operator:	Ashlyn
Submitter:	Ashlyn
File:	C:\Users\ml4419\OneDrive - Imperial Colleg...\AL1-134_tifsix-3-ni_batch3_bench6months_N2_77K_rod.SMP
Started:	23/03/2023 16:57:07	Analysis adsorptive:	N2
Completed:	25/03/2023 16:33:43	Analysis bath temp.:	-195.869 °C
Report time:	19/02/2024 13:00:20	Thermal correction:	Yes
Sample mass:	0.0746 g	Ambient free space:	10.6967 cm³ Measured
Analysis free space:	36.3038 cm³	Equilibration interval:	30 s
Low pressure dose:	0.22307 mmol/g	Sample density:	1.000 g/cm³
Automatic degas:	No
Langmuir Surface Area Plot
AL1-134_tifsix-3-ni_batch3_bench6months_N2_77K_rod : tifsix-3-ni batch 3 bench 6 months		Not Fitted
Pressure (kPa)	p/Q (kPa·g/mmol)	Pressure (kPa)	p/Q (kPa·g/mmol)
1.97377	7.78092	0.0930992	0.634787
3.00536	10.8752	0.404574	2.11557
4.0185	13.6218	0.490497	2.4762
5.01133	16.0806	0.596286	2.9028
6.02507	18.4591	0.705088	3.33269
7.03732	20.7073	0.802812	3.70798
8.05463	22.7933	0.902731	4.0842
9.06797	24.7811	1.00414	4.45381
10.0723	26.6567	15.0808	35.1119

## Sheet: t-Plot Tabular Report
Flex 6.01	Flex Version 6.01	Page 1
	3Flex Serial # 116 Unit 1 Port 3
Sample:	tifsix-3-ni batch 3 bench 6 months
Operator:	Ashlyn
Submitter:	Ashlyn
File:	C:\Users\ml4419\OneDrive - Imperial Colleg...\AL1-134_tifsix-3-ni_batch3_bench6months_N2_77K_rod.SMP
Started:	23/03/2023 16:57:07	Analysis adsorptive:	N2
Completed:	25/03/2023 16:33:43	Analysis bath temp.:	-195.869 °C
Report time:	19/02/2024 13:00:20	Thermal correction:	Yes
Sample mass:	0.0746 g	Ambient free space:	10.6967 cm³ Measured
Analysis free space:	36.3038 cm³	Equilibration interval:	30 s
Low pressure dose:	0.22307 mmol/g	Sample density:	1.000 g/cm³
Automatic degas:	No
t-Plot Report
Micropore volume:	-0.000835 cm³/g
Micropore area:	*
External surface area:	40.3172 m²/g
Slope:	1.160604 ± 0.027973 mmol/g·nm
Y-intercept:	-0.024028 ± 0.015182 mmol/g
Correlation coefficient:	0.998551
Surface area correction factor:	1.000
Density conversion factor:	0.0015498
Total surface area (BET):	36.6982 m²/g
Thickness range:	0.42076 to 0.67345 nm
Thickness equation:	Harkins and Jura
Thickness Curve
	t = [ 13.99 / ( 0.034 - log(p/p°) ) ] ^ 0.5
t-Plot Report - Data
Relative Pressure (p/p°)	Statistical Thickness (nm)	Quantity Adsorbed (mmol/g)	Fitted
0.070087	0.343111	0.339848
0.0801944	0.351882	0.353377
0.0903018	0.360196	0.365922
0.100321	0.368079	0.377854
0.150189	0.403949	0.429506
0.200861	0.437441	0.477151	*
0.25075	0.469466	0.520815	*
0.301184	0.501992	0.561931	*
0.35112	0.535127	0.602275	*
0.401177	0.569954	0.641159	*
0.451055	0.606943	0.680752	*
0.500828	0.646894	0.720661	*
0.550892	0.691073	0.762749
0.601073	0.740589	0.808541
* The micropore area is not reported because either the micropore volume is negative or the calculated external surface area is larger than the total surface area.

## Sheet: t-Plot Plot
Flex 6.01	Flex Version 6.01	Page 1
	3Flex Serial # 116 Unit 1 Port 3
Sample:	tifsix-3-ni batch 3 bench 6 months
Operator:	Ashlyn
Submitter:	Ashlyn
File:	C:\Users\ml4419\OneDrive - Imperial Colleg...\AL1-134_tifsix-3-ni_batch3_bench6months_N2_77K_rod.SMP
Started:	23/03/2023 16:57:07	Analysis adsorptive:	N2
Completed:	25/03/2023 16:33:43	Analysis bath temp.:	-195.869 °C
Report time:	19/02/2024 13:00:20	Thermal correction:	Yes
Sample mass:	0.0746 g	Ambient free space:	10.6967 cm³ Measured
Analysis free space:	36.3038 cm³	Equilibration interval:	30 s
Low pressure dose:	0.22307 mmol/g	Sample density:	1.000 g/cm³
Automatic degas:	No
t-Plot
Harkins and Jura
AL1-134_tifsix-3-ni_batch3_bench6months_N2_77K_rod : tifsix-3-ni batch 3 bench 6 months		Not Fitted
Thickness (nm)	Quantity Adsorbed (mmol/g)	Thickness (nm)	Quantity Adsorbed (mmol/g)
0.437441	0.477151	0.343111	0.339848
0.469466	0.520815	0.351882	0.353377
0.501992	0.561931	0.360196	0.365922
0.535127	0.602275	0.368079	0.377854
0.569954	0.641159	0.403949	0.429506
0.606943	0.680752	0.691073	0.762749
0.646894	0.720661	0.740589	0.808541

## Sheet: DFT Pore Size Pore Table
Flex 6.01	Flex Version 6.01	Page 1
	3Flex Serial # 116 Unit 1 Port 3
Sample:	tifsix-3-ni batch 3 bench 6 months
Operator:	Ashlyn
Submitter:	Ashlyn
File:	C:\Users\ml4419\OneDrive - Imperial Colleg...\AL1-134_tifsix-3-ni_batch3_bench6months_N2_77K_rod.SMP
Started:	23/03/2023 16:57:07	Analysis adsorptive:	N2
Completed:	25/03/2023 16:33:43	Analysis bath temp.:	-195.869 °C
Report time:	19/02/2024 13:00:20	Thermal correction:	Yes
Sample mass:	0.0746 g	Ambient free space:	10.6967 cm³ Measured
Analysis free space:	36.3038 cm³	Equilibration interval:	30 s
Low pressure dose:	0.22307 mmol/g	Sample density:	1.000 g/cm³
Automatic degas:	No
	Porosity Distribution by NLDFT
	Model: N2 @ 77 on Carbon Slit Pores by NLDFT
	Method: Non-negative Regularization: 0.00000
	Standard Deviation of Fit: 0.053302 mmol/g
Volume in Pores	<	1.857 nm	:	0.00681 cm³/g
Total Volume in Pores	<=	99.993 nm	:	0.05695 cm³/g
Total Area in Pores	>=	1.857 nm	:	15.001 m²/g
Pore Table
Pore Width (nm)	Cumulative Pore Volume (cm³/g)	Incremental Pore Volume (cm³/g)	Cumulative Pore Area (m²/g)	Incremental Pore Area (m²/g)
1.85727	0.00680686	0	0	0
1.94288	0.00763402	0.000827167	0.851486	0.851486
2.02849	0.00763402	0	0.851486	0
2.1141	0.00763402	0	0.851486	0
2.1997	0.00763402	0	0.851486	0
2.31385	0.00763402	0	0.851486	0
2.39946	0.00823843	0.000604407	1.35527	0.503786
2.5136	0.00942603	0.0011876	2.30021	0.944941
2.62774	0.0106834	0.00125741	3.25724	0.957028
2.74189	0.0118952	0.00121178	4.14114	0.883904
2.88457	0.0127912	0.000895935	4.76234	0.621191
2.99871	0.0138487	0.0010575	5.46764	0.705306
3.14139	0.0148204	0.000971782	6.08634	0.618696
3.28407	0.0159621	0.00114166	6.78161	0.695269
3.42675	0.0170488	0.00108671	7.41586	0.634251
3.59797	0.0178088	0.000759945	7.83829	0.42243
3.76918	0.0184576	0.00064884	8.18258	0.344287
3.91186	0.0187656	0.000308035	8.34006	0.157488
4.11162	0.0194453	0.000679626	8.67065	0.330588
4.28283	0.0204958	0.00105057	9.16125	0.490598
4.48258	0.0217308	0.001235	9.71227	0.551021
4.68234	0.0217308	0	9.71227	0
4.88209	0.0232039	0.00147308	10.3157	0.603461
5.11038	0.0247785	0.00157455	10.9319	0.616215
5.33866	0.0247785	0	10.9319	0
5.59549	0.0264988	0.00172034	11.5468	0.614903
5.85231	0.0264988	0	11.5468	0
6.10914	0.0264988	0	11.5468	0
6.36596	0.0282728	0.00177396	12.1042	0.557328
6.67986	0.0282728	0	12.1042	0
6.96522	0.0299235	0.0016507	12.5782	0.473983
7.27911	0.0299235	0	12.5782	0
7.62154	0.0299235	0	12.5782	0
7.96398	0.0299235	0	12.5782	0
8.30641	0.0320383	0.00211483	13.0874	0.509203
8.67738	0.0320383	0	13.0874	0
9.07688	0.0320383	0	13.0874	0
9.47638	0.0320383	0	13.0874	0
9.90442	0.0342507	0.00221243	13.5341	0.446755
10.361	0.0342507	0	13.5341	0
10.8176	0.0342507	0	13.5341	0
11.3027	0.0342507	0	13.5341	0
11.8163	0.0342507	0	13.5341	0
12.3585	0.0342507	0	13.5341	0
12.9292	0.0365948	0.00234408	13.8967	0.362601
13.5	0.036866	0.000271256	13.9369	0.0401862
14.0992	0.0372835	0.000417495	13.9961	0.0592224
14.727	0.0376882	0.000404678	14.0511	0.0549573
15.4119	0.0379473	0.000259133	14.0847	0.0336277
16.0967	0.0383079	0.000360582	14.1295	0.0448019
16.8101	0.0386407	0.000332803	14.1691	0.0395954
17.5806	0.0388686	0.000227902	14.195	0.0259266
18.3796	0.0392851	0.000416511	14.2404	0.0453231
19.2072	0.0397105	0.000425402	14.2847	0.0442962
20.0632	0.0399874	0.000276867	14.3123	0.0275994
20.9764	0.0403771	0.000389693	14.3494	0.0371554
21.9181	0.0407327	0.00035558	14.3819	0.0324462
22.8883	0.0409957	0.000262972	14.4048	0.0229787
23.9441	0.0412867	0.00029107	14.4291	0.0243124
25	0.0417293	0.000442521	14.4646	0.0354017
26.1414	0.042245	0.000515738	14.504	0.0394576
27.3114	0.0426058	0.000360769	14.5304	0.0264189
28.5384	0.0429657	0.000359963	14.5557	0.0252265
29.8226	0.0434936	0.00052786	14.5911	0.0354
31.1637	0.0439881	0.000494553	14.6228	0.031739
32.562	0.0442693	0.000281147	14.64	0.0172684
34.0459	0.0445755	0.00030619	14.658	0.0179869
35.5583	0.0450108	0.000435368	14.6825	0.0244876
37.1848	0.0454108	0.00039998	14.704	0.021513
38.8399	0.0455744	0.000163544	14.7125	0.00842145
40.6092	0.045723	0.000148664	14.7198	0.00732169
42.4355	0.0459231	0.00020004	14.7292	0.00942797
44.3188	0.0461401	0.000217066	14.739	0.00979564
46.3164	0.0463627	0.000222554	14.7486	0.00961018
48.3995	0.0466145	0.000251819	14.759	0.0104059
50.5968	0.0470097	0.000395186	14.7747	0.015621
52.8796	0.0474167	0.000406994	14.79	0.0153932
55.2481	0.0478858	0.000469068	14.807	0.0169804
57.7308	0.0484187	0.000532926	14.8255	0.0184625
60.3275	0.0488077	0.000388977	14.8384	0.0128955
63.0385	0.0488077	0	14.8384	0
65.8921	0.0488077	0	14.8384	0
68.8598	0.0488077	0	14.8384	0
71.9417	0.0488077	0	14.8384	0
75.1948	0.0488077	0	14.8384	0
78.5906	0.0488077	0	14.8384	0
82.1005	0.0488077	0	14.8384	0
85.8102	0.0488077	0	14.8384	0
89.6625	0.0488077	0	14.8384	0
93.7147	0.0488077	0	14.8384	0
97.938	0.0488077	0	14.8384	0
99.9926	0.0569537	0.00814604	15.0013	0.162933

[truncated: 10 more sheets: DFT Pore Size Isotherm Table, DFT Pore Size Cumulative Area Graph, DFT Pore Size Incremental Area Graph, DFT Pore Size dA-dlog(W) Area Graph, DFT Pore Size Cumulative Volume Graph, DFT Pore Size Incremental Volume Graph, DFT Pore Size dV-dlog(W) Volume Graph, DFT Pore Size Log Goodness of Fit Graph, DFT Pore Size Goodness of Fit Graph, Dubinin-Astakhov Tabular Report]
