# Supplementary material for: Physicochemical Properties, Equilibrium Adsorption Performance, Manufacturability, and Stability of TIFSIX-3-Ni for Direct Air Capture of CO2
Source: Energy Fuels. 2024 Jun 18;38(13):11947–65. doi: 10.1021/acs.energyfuels.4c01368 (PMC11228916; doi:10.1021/acs.energyfuels.4c01368)
Supplement: Supplementary file 2 — ef4c01368_si_002.zip [file ef4c01368_si_002.zip › tifsix si raw files/isotherms/afterH2OandO2/N2-77K-batch3-after75RH.XLS]

## Sheet: Summary
Flex 6.01	Flex Version 6.01	Page 1
	3Flex Serial # 116 Unit 1 Port 1
Sample:	tifsix-3-ni batch 3 75% RH
Operator:	Ashlyn
Submitter:	Ashlyn
File:	C:\Users\ml4419\OneDrive - Imperial College L...\AL1-132_tifsix-3-ni_batch3_after75RH_N2_77K_rod.SMP
Started:	23/03/2023 16:57:07	Analysis adsorptive:	N2
Completed:	25/03/2023 16:33:43	Analysis bath temp.:	-195.870 °C
Report time:	19/02/2024 12:59:27	Thermal correction:	Yes
Sample mass:	0.0694 g	Ambient free space:	10.4896 cm³ Measured
Analysis free space:	35.4732 cm³	Equilibration interval:	30 s
Low pressure dose:	0.22307 mmol/g	Sample density:	1.000 g/cm³
Automatic degas:	No
Summary Report
Surface Area
Single point surface area at p/p° = 0.199314335:	32.3320 m²/g
BET Surface Area:	31.8008 m²/g
Langmuir Surface Area:	36.2800 m²/g
t-Plot external surface area:	40.1059 m²/g
BJH Adsorption cumulative surface area of pores
between 1.7000 nm and 300.0000 nm diameter:	28.6029 m²/g
BJH Desorption cumulative surface area of pores
between 1.7000 nm and 300.0000 nm diameter:	38.1539 m²/g
D-H Adsorption cumulative surface area of pores
between 1.7000 nm and 300.0000 nm diameter:	33.5433 m²/g
D-H Desorption cumulative surface area of pores
between 1.7000 nm and 300.0000 nm diameter:	37.4705 m²/g
Pore Volume
Single point adsorption total pore volume of pores
less than 0.9384 nm diameter at p/p° = 0.010000000:	0.006890 cm³/g
Single point desorption total pore volume of pores
less than 20.7391 nm diameter at p/p° = 0.900000000:	0.041028 cm³/g
t-Plot micropore volume:	-0.002946 cm³/g
BJH Adsorption cumulative volume of pores
between 1.7000 nm and 300.0000 nm diameter:	0.055841 cm³/g
BJH Desorption cumulative volume of pores
between 1.7000 nm and 300.0000 nm diameter:	0.060068 cm³/g
D-H Adsorption cumulative volume of pores
between 1.7000 nm and 300.0000 nm diameter:	0.052972 cm³/g
D-H Desorption cumulative volume of pores
between 1.7000 nm and 300.0000 nm diameter:	0.060420 cm³/g
Pore Size
Adsorption average pore diameter (4V/A by BET):	0.8667 nm
Desorption average pore diameter (4V/A by BET):	5.1606 nm
BJH Adsorption average pore diameter (4V/A):	7.8091 nm
BJH Desorption average pore diameter (4V/A):	6.2974 nm
D-H Adsorption average pore diameter (4V/A):	6.3168 nm
D-H Desorption average pore diameter (4V/A):	6.4499 nm
Freundlich
Qm·C:	0.00836 ± 0.00034 mmol/g
m:	2.8637 ± 0.1582
Temkin
q·alpha/Qm:	3.727449 ± 0.453323 kJ/mol·(mmol/g)
A:	2.3379 ± 1.4157 kPa
Volume in Pores	<	1.857 nm	:	0.00552 cm³/g
Total Volume in Pores	<=	99.993 nm	:	0.05040 cm³/g
Total Area in Pores	>=	1.857 nm	:	13.996 m²/g
Nanoparticle Size:
Average Particle Size	188.6743 nm
Horvath-Kawazoe
Maximum pore volume at p/p° = 0.149854771:	0.012925 cm³/g
Median pore width:	0.9661 nm
Dubinin-Astakhov
Micropore surface area:	31.9009 m²/g
Limiting micropore volume:	0.017399 cm³/g
MP-Method
Cumulative surface area of pores between
0.60568 nm and 1.98000 nm hydraulic radius:	10.1270 m²/g
Cumulative pore volume of pores between
0.60568 nm and 1.98000 nm hydraulic radius:	0.012418 cm³/g
Average pore hydraulic radius (V/A):	1.22622 nm

## Sheet: Isotherm Tabular Report
Flex 6.01	Flex Version 6.01	Page 1
	3Flex Serial # 116 Unit 1 Port 1
Sample:	tifsix-3-ni batch 3 75% RH
Operator:	Ashlyn
Submitter:	Ashlyn
File:	C:\Users\ml4419\OneDrive - Imperial College L...\AL1-132_tifsix-3-ni_batch3_after75RH_N2_77K_rod.SMP
Started:	23/03/2023 16:57:07	Analysis adsorptive:	N2
Completed:	25/03/2023 16:33:43	Analysis bath temp.:	-195.870 °C
Report time:	19/02/2024 12:59:27	Thermal correction:	Yes
Sample mass:	0.0694 g	Ambient free space:	10.4896 cm³ Measured
Analysis free space:	35.4732 cm³	Equilibration interval:	30 s
Low pressure dose:	0.22307 mmol/g	Sample density:	1.000 g/cm³
Automatic degas:	No
Isotherm Tabular Report
Relative Pressure (p/p°)	Absolute Pressure (kPa)	Quantity Adsorbed (mmol/g)	Elapsed Time (h:min)	Saturation Pressure (kPa)
			25:15	100.218
0.00117637	0.118116	0.128905	29:56	100.407
0.00417094	0.418946	0.168742	31:03	100.444
0.00489057	0.491248	0.174305	31:21	100.448
0.00594301	0.596883	0.180831	31:36	100.435
0.00696559	0.699512	0.186224	31:49	100.424
0.00797387	0.800915	0.190802	32:00	100.443
0.00897797	0.901687	0.194735	32:08	100.433
0.00996189	1.00055	0.198225	32:15	100.438
0.0196661	1.97485	0.222492	32:26	100.419
0.0298856	3.00086	0.240031	32:33	100.411
0.0397472	3.99105	0.255837	32:41	100.411
0.049943	5.01497	0.269475	32:47	100.414
0.0597546	6.00225	0.282051	32:54	100.448
0.0697838	7.00606	0.293088	33:00	100.397
0.0797582	8.00822	0.304829	33:06	100.406
0.0897062	9.00966	0.31598	33:12	100.435
0.0997693	10.0181	0.326423	33:19	100.412
0.149855	15.0491	0.372059	33:25	100.425
0.199314	20.0147	0.413907	33:31	100.418
0.249661	25.0677	0.455819	33:39	100.407
0.299709	30.0961	0.495918	33:45	100.418
0.34886	35.0321	0.535765	33:51	100.419
0.399751	40.1537	0.576298	33:57	100.447
0.449416	45.1281	0.614887	34:03	100.415
0.498828	50.092	0.654324	34:09	100.419
0.549525	55.1739	0.694617	34:16	100.403
0.599133	60.1585	0.735455	34:22	100.409
0.64933	65.2066	0.778416	34:28	100.421
0.69907	70.1933	0.821666	34:34	100.41
0.749555	75.253	0.869032	34:40	100.397
0.798771	80.1979	0.919454	34:46	100.402
0.849899	85.3374	0.979592	34:52	100.409
0.898541	90.2502	1.0549	34:58	100.441
0.924055	92.8147	1.10695	35:04	100.443
0.948586	95.2774	1.17858	35:11	100.441
0.972924	97.7202	1.30688	35:17	100.44
0.991157	99.535	1.57749	35:23	100.423
0.995883	100.03	1.78738	35:34	100.444
0.936875	94.0709	1.25852	35:43	100.409
0.901056	90.5017	1.18266	35:49	100.44
0.850676	85.4354	1.10841	35:55	100.432
0.801002	80.443	1.05102	36:01	100.428
0.749955	75.3279	0.999631	36:08	100.443
0.699746	70.3003	0.954275	36:14	100.465
0.649833	65.2611	0.91398	36:20	100.427
0.601006	60.3749	0.872832	36:26	100.456
0.55052	55.2978	0.831784	36:32	100.446
0.501228	50.3626	0.772685	36:38	100.478
0.450194	45.2271	0.660251	36:46	100.461
0.399606	40.1464	0.617409	36:52	100.465
0.350413	35.2045	0.577864	36:58	100.466
0.300188	30.1626	0.537743	37:04	100.479
0.250374	25.1569	0.496435	37:10	100.477
0.200089	20.1051	0.454732	37:17	100.481
0.150112	15.0864	0.410767	37:23	100.501
0.102758	10.3269	0.368129	37:29	100.498
0.0751382	7.55017	0.340183	37:36	100.484
0.0515475	5.17844	0.313835	37:42	100.46
0.0252042	2.53256	0.277368	37:56	100.482
0.0101477	1.0195	0.243361	38:23	100.466

## Sheet: Isotherm Linear Plot
Flex 6.01	Flex Version 6.01	Page 1
	3Flex Serial # 116 Unit 1 Port 1
Sample:	tifsix-3-ni batch 3 75% RH
Operator:	Ashlyn
Submitter:	Ashlyn
File:	C:\Users\ml4419\OneDrive - Imperial College L...\AL1-132_tifsix-3-ni_batch3_after75RH_N2_77K_rod.SMP
Started:	23/03/2023 16:57:07	Analysis adsorptive:	N2
Completed:	25/03/2023 16:33:43	Analysis bath temp.:	-195.870 °C
Report time:	19/02/2024 12:59:27	Thermal correction:	Yes
Sample mass:	0.0694 g	Ambient free space:	10.4896 cm³ Measured
Analysis free space:	35.4732 cm³	Equilibration interval:	30 s
Low pressure dose:	0.22307 mmol/g	Sample density:	1.000 g/cm³
Automatic degas:	No
Isotherm Linear Plot
AL1-132_tifsix-3-ni_batch3_after75RH_N2_77K_rod : tifsix-3-ni batch 3 75% RH : Adsorption		AL1-132_tifsix-3-ni_batch3_after75RH_N2_77K_rod : tifsix-3-ni batch 3 75% RH : Desorption
Relative Pressure (p/p°)	Quantity Adsorbed (mmol/g)	Relative Pressure (p/p°)	Quantity Adsorbed (mmol/g)
0.00117637	0.128905	0.995883	1.78738
0.00417094	0.168742	0.936875	1.25852
0.00489057	0.174305	0.901056	1.18266
0.00594301	0.180831	0.850676	1.10841
0.00696559	0.186224	0.801002	1.05102
0.00797387	0.190802	0.749955	0.999631
0.00897797	0.194735	0.699746	0.954275
0.00996189	0.198225	0.649833	0.91398
0.0196661	0.222492	0.601006	0.872832
0.0298856	0.240031	0.55052	0.831784
0.0397472	0.255837	0.501228	0.772685
0.049943	0.269475	0.450194	0.660251
0.0597546	0.282051	0.399606	0.617409
0.0697838	0.293088	0.350413	0.577864
0.0797582	0.304829	0.300188	0.537743
0.0897062	0.31598	0.250374	0.496435
0.0997693	0.326423	0.200089	0.454732
0.149855	0.372059	0.150112	0.410767
0.199314	0.413907	0.102758	0.368129
0.249661	0.455819	0.0751382	0.340183
0.299709	0.495918	0.0515475	0.313835
0.34886	0.535765	0.0252042	0.277368
0.399751	0.576298	0.0101477	0.243361
0.449416	0.614887
0.498828	0.654324
0.549525	0.694617
0.599133	0.735455
0.64933	0.778416
0.69907	0.821666
0.749555	0.869032
0.798771	0.919454
0.849899	0.979592
0.898541	1.0549
0.924055	1.10695
0.948586	1.17858
0.972924	1.30688
0.991157	1.57749
0.995883	1.78738

## Sheet: BET Tabular Report
Flex 6.01	Flex Version 6.01	Page 1
	3Flex Serial # 116 Unit 1 Port 1
Sample:	tifsix-3-ni batch 3 75% RH
Operator:	Ashlyn
Submitter:	Ashlyn
File:	C:\Users\ml4419\OneDrive - Imperial College L...\AL1-132_tifsix-3-ni_batch3_after75RH_N2_77K_rod.SMP
Started:	23/03/2023 16:57:07	Analysis adsorptive:	N2
Completed:	25/03/2023 16:33:43	Analysis bath temp.:	-195.870 °C
Report time:	19/02/2024 12:59:27	Thermal correction:	Yes
Sample mass:	0.0694 g	Ambient free space:	10.4896 cm³ Measured
Analysis free space:	35.4732 cm³	Equilibration interval:	30 s
Low pressure dose:	0.22307 mmol/g	Sample density:	1.000 g/cm³
Automatic degas:	No
BET Report
BET surface area:	31.8008 ± 0.6784 m²/g
Slope:	3.04210 ± 0.06527 g/mmol
Y-intercept:	0.02572 ± 0.00475 g/mmol
C:	119.280833
Qm:	0.32596 mmol/g
Correlation coefficient:	0.9961093
Molecular cross-sectional area:	0.1620 nm²
Relative Pressure (p/p°)	Quantity Adsorbed (mmol/g)	1/[Q(p°/p - 1)]
0.00117637	0.128905	0.00913664
0.00417094	0.168742	0.0248214
0.00489057	0.174305	0.0281955
0.00594301	0.180831	0.0330615
0.00696559	0.186224	0.0376668
0.00797387	0.190802	0.0421272
0.00897797	0.194735	0.0465212
0.00996189	0.198225	0.0507611
0.0196661	0.222492	0.0901636
0.0298856	0.240031	0.128343
0.0397472	0.255837	0.161792
0.049943	0.269475	0.195077
0.0597546	0.282051	0.225322
0.0697838	0.293088	0.25596
0.0797582	0.304829	0.284327
0.0897062	0.31598	0.311876
0.0997693	0.326423	0.339518
0.149855	0.372059	0.473768
0.199314	0.413907	0.601415

## Sheet: BET Transform Plot
Flex 6.01	Flex Version 6.01	Page 1
	3Flex Serial # 116 Unit 1 Port 1
Sample:	tifsix-3-ni batch 3 75% RH
Operator:	Ashlyn
Submitter:	Ashlyn
File:	C:\Users\ml4419\OneDrive - Imperial College L...\AL1-132_tifsix-3-ni_batch3_after75RH_N2_77K_rod.SMP
Started:	23/03/2023 16:57:07	Analysis adsorptive:	N2
Completed:	25/03/2023 16:33:43	Analysis bath temp.:	-195.870 °C
Report time:	19/02/2024 12:59:27	Thermal correction:	Yes
Sample mass:	0.0694 g	Ambient free space:	10.4896 cm³ Measured
Analysis free space:	35.4732 cm³	Equilibration interval:	30 s
Low pressure dose:	0.22307 mmol/g	Sample density:	1.000 g/cm³
Automatic degas:	No
BET Surface Area Plot
AL1-132_tifsix-3-ni_batch3_after75RH_N2_77K_rod : tifsix-3-ni batch 3 75% RH		Not Fitted
Relative Pressure (p/p°)	1/[Q(p°/p - 1)]	Relative Pressure (p/p°)	1/[Q(p°/p - 1)]
0.00117637	0.00913664	0.249661	0.729963
0.00417094	0.0248214	0.299709	0.863001
0.00489057	0.0281955	0.34886	1
0.00594301	0.0330615	0.399751	1.15561
0.00696559	0.0376668	0.449416	1.32748
0.00797387	0.0421272	0.498828	1.52115
0.00897797	0.0465212	0.549525	1.75619
0.00996189	0.0507611	0.599133	2.0322
0.0196661	0.0901636	0.64933	2.37878
0.0298856	0.128343	0.69907	2.82722
0.0397472	0.161792	0.749555	3.44394
0.049943	0.195077	0.798771	4.3172
0.0597546	0.225322	0.849899	5.78015
0.0697838	0.25596
0.0797582	0.284327
0.0897062	0.311876
0.0997693	0.339518
0.149855	0.473768
0.199314	0.601415

## Sheet: Langmuir Tabular Report
Flex 6.01	Flex Version 6.01	Page 1
	3Flex Serial # 116 Unit 1 Port 1
Sample:	tifsix-3-ni batch 3 75% RH
Operator:	Ashlyn
Submitter:	Ashlyn
File:	C:\Users\ml4419\OneDrive - Imperial College L...\AL1-132_tifsix-3-ni_batch3_after75RH_N2_77K_rod.SMP
Started:	23/03/2023 16:57:07	Analysis adsorptive:	N2
Completed:	25/03/2023 16:33:43	Analysis bath temp.:	-195.870 °C
Report time:	19/02/2024 12:59:27	Thermal correction:	Yes
Sample mass:	0.0694 g	Ambient free space:	10.4896 cm³ Measured
Analysis free space:	35.4732 cm³	Equilibration interval:	30 s
Low pressure dose:	0.22307 mmol/g	Sample density:	1.000 g/cm³
Automatic degas:	No
Langmuir Report
Langmuir surface area:	36.2800 ± 1.0915 m²/g
Slope:	2.68906 ± 0.08091 g/mmol
Y-intercept:	4.552 ± 0.529 kPa·g/mmol
b:	0.59073 1/kPa
Qm:	0.37188 mmol/g
Correlation coefficient:	0.996847
Molecular cross-sectional area:	0.1620 nm²
Pressure (kPa)	Quantity Adsorbed (mmol/g)	p/Q (kPa·g/mmol)
1.97485	0.222492	8.87606
3.00086	0.240031	12.5019
3.99105	0.255837	15.6
5.01497	0.269475	18.6101
6.00225	0.282051	21.2808
7.00606	0.293088	23.9043
8.00822	0.304829	26.2712
9.00966	0.31598	28.5134
10.0181	0.326423	30.6905

## Sheet: Langmuir Transform Report
Flex 6.01	Flex Version 6.01	Page 1
	3Flex Serial # 116 Unit 1 Port 1
Sample:	tifsix-3-ni batch 3 75% RH
Operator:	Ashlyn
Submitter:	Ashlyn
File:	C:\Users\ml4419\OneDrive - Imperial College L...\AL1-132_tifsix-3-ni_batch3_after75RH_N2_77K_rod.SMP
Started:	23/03/2023 16:57:07	Analysis adsorptive:	N2
Completed:	25/03/2023 16:33:43	Analysis bath temp.:	-195.870 °C
Report time:	19/02/2024 12:59:27	Thermal correction:	Yes
Sample mass:	0.0694 g	Ambient free space:	10.4896 cm³ Measured
Analysis free space:	35.4732 cm³	Equilibration interval:	30 s
Low pressure dose:	0.22307 mmol/g	Sample density:	1.000 g/cm³
Automatic degas:	No
Langmuir Surface Area Plot
AL1-132_tifsix-3-ni_batch3_after75RH_N2_77K_rod : tifsix-3-ni batch 3 75% RH		Not Fitted
Pressure (kPa)	p/Q (kPa·g/mmol)	Pressure (kPa)	p/Q (kPa·g/mmol)
1.97485	8.87606	0.118116	0.916304
3.00086	12.5019	0.418946	2.48276
3.99105	15.6	0.491248	2.81832
5.01497	18.6101	0.596883	3.30078
6.00225	21.2808	0.699512	3.7563
7.00606	23.9043	0.800915	4.19762
8.00822	26.2712	0.901687	4.63034
9.00966	28.5134	1.00055	5.04755
10.0181	30.6905	15.0491	40.4482

## Sheet: t-Plot Tabular Report
Flex 6.01	Flex Version 6.01	Page 1
	3Flex Serial # 116 Unit 1 Port 1
Sample:	tifsix-3-ni batch 3 75% RH
Operator:	Ashlyn
Submitter:	Ashlyn
File:	C:\Users\ml4419\OneDrive - Imperial College L...\AL1-132_tifsix-3-ni_batch3_after75RH_N2_77K_rod.SMP
Started:	23/03/2023 16:57:07	Analysis adsorptive:	N2
Completed:	25/03/2023 16:33:43	Analysis bath temp.:	-195.870 °C
Report time:	19/02/2024 12:59:27	Thermal correction:	Yes
Sample mass:	0.0694 g	Ambient free space:	10.4896 cm³ Measured
Analysis free space:	35.4732 cm³	Equilibration interval:	30 s
Low pressure dose:	0.22307 mmol/g	Sample density:	1.000 g/cm³
Automatic degas:	No
t-Plot Report
Micropore volume:	-0.002946 cm³/g
Micropore area:	*
External surface area:	40.1059 m²/g
Slope:	1.154523 ± 0.024965 mmol/g·nm
Y-intercept:	-0.084816 ± 0.013519 mmol/g
Correlation coefficient:	0.998833
Surface area correction factor:	1.000
Density conversion factor:	0.0015498
Total surface area (BET):	31.8008 m²/g
Thickness range:	0.42076 to 0.67345 nm
Thickness equation:	Harkins and Jura
Thickness Curve
	t = [ 13.99 / ( 0.034 - log(p/p°) ) ] ^ 0.5
t-Plot Report - Data
Relative Pressure (p/p°)	Statistical Thickness (nm)	Quantity Adsorbed (mmol/g)	Fitted
0.0697838	0.342839	0.293088
0.0797582	0.351514	0.304829
0.0897062	0.359717	0.31598
0.0997693	0.367653	0.326423
0.149855	0.403721	0.372059
0.199314	0.43644	0.413907	*
0.249661	0.468769	0.455819	*
0.299709	0.501031	0.495918	*
0.34886	0.533598	0.535765	*
0.399751	0.568933	0.576298	*
0.449416	0.605684	0.614887	*
0.498828	0.645219	0.654324	*
0.549525	0.689804	0.694617
0.599133	0.738558	0.735455
* The micropore area is not reported because either the micropore volume is negative or the calculated external surface area is larger than the total surface area.

## Sheet: t-Plot Plot
Flex 6.01	Flex Version 6.01	Page 1
	3Flex Serial # 116 Unit 1 Port 1
Sample:	tifsix-3-ni batch 3 75% RH
Operator:	Ashlyn
Submitter:	Ashlyn
File:	C:\Users\ml4419\OneDrive - Imperial College L...\AL1-132_tifsix-3-ni_batch3_after75RH_N2_77K_rod.SMP
Started:	23/03/2023 16:57:07	Analysis adsorptive:	N2
Completed:	25/03/2023 16:33:43	Analysis bath temp.:	-195.870 °C
Report time:	19/02/2024 12:59:27	Thermal correction:	Yes
Sample mass:	0.0694 g	Ambient free space:	10.4896 cm³ Measured
Analysis free space:	35.4732 cm³	Equilibration interval:	30 s
Low pressure dose:	0.22307 mmol/g	Sample density:	1.000 g/cm³
Automatic degas:	No
t-Plot
Harkins and Jura
AL1-132_tifsix-3-ni_batch3_after75RH_N2_77K_rod : tifsix-3-ni batch 3 75% RH		Not Fitted
Thickness (nm)	Quantity Adsorbed (mmol/g)	Thickness (nm)	Quantity Adsorbed (mmol/g)
0.43644	0.413907	0.342839	0.293088
0.468769	0.455819	0.351514	0.304829
0.501031	0.495918	0.359717	0.31598
0.533598	0.535765	0.367653	0.326423
0.568933	0.576298	0.403721	0.372059
0.605684	0.614887	0.689804	0.694617
0.645219	0.654324	0.738558	0.735455

## Sheet: DFT Pore Size Pore Table
Flex 6.01	Flex Version 6.01	Page 1
	3Flex Serial # 116 Unit 1 Port 1
Sample:	tifsix-3-ni batch 3 75% RH
Operator:	Ashlyn
Submitter:	Ashlyn
File:	C:\Users\ml4419\OneDrive - Imperial College L...\AL1-132_tifsix-3-ni_batch3_after75RH_N2_77K_rod.SMP
Started:	23/03/2023 16:57:07	Analysis adsorptive:	N2
Completed:	25/03/2023 16:33:43	Analysis bath temp.:	-195.870 °C
Report time:	19/02/2024 12:59:27	Thermal correction:	Yes
Sample mass:	0.0694 g	Ambient free space:	10.4896 cm³ Measured
Analysis free space:	35.4732 cm³	Equilibration interval:	30 s
Low pressure dose:	0.22307 mmol/g	Sample density:	1.000 g/cm³
Automatic degas:	No
	Porosity Distribution by NLDFT
	Model: N2 @ 77 on Carbon Slit Pores by NLDFT
	Method: Non-negative Regularization: 0.00000
	Standard Deviation of Fit: 0.033497 mmol/g
Volume in Pores	<	1.857 nm	:	0.00552 cm³/g
Total Volume in Pores	<=	99.993 nm	:	0.05040 cm³/g
Total Area in Pores	>=	1.857 nm	:	13.996 m²/g
Pore Table
Pore Width (nm)	Cumulative Pore Volume (cm³/g)	Incremental Pore Volume (cm³/g)	Cumulative Pore Area (m²/g)	Incremental Pore Area (m²/g)
1.85727	0.00552411	0	0	0
1.94288	0.00603771	0.000513607	0.528707	0.528707
2.02849	0.00603771	0	0.528707	0
2.1141	0.00603771	0	0.528707	0
2.1997	0.00603771	0	0.528707	0
2.31385	0.00603771	0	0.528707	0
2.39946	0.00645585	0.000418137	0.877232	0.348526
2.5136	0.007631	0.00117515	1.81227	0.935033
2.62774	0.00889992	0.00126892	2.77805	0.965788
2.74189	0.0101355	0.00123555	3.6793	0.901242
2.88457	0.0110688	0.000933358	4.32643	0.647138
2.99871	0.012171	0.00110218	5.06153	0.7351
3.14139	0.0132142	0.00104322	5.72571	0.66418
3.28407	0.0143635	0.00114922	6.42559	0.699877
3.42675	0.01546	0.00109651	7.06556	0.63997
3.59797	0.0162489	0.00078895	7.50411	0.438553
3.76918	0.0169349	0.00068596	7.8681	0.363984
3.91186	0.0172907	0.000355868	8.05004	0.181943
4.11162	0.0179427	0.000651958	8.36717	0.31713
4.28283	0.0188992	0.000956544	8.81386	0.446688
4.48258	0.0200032	0.00110401	9.30644	0.492579
4.68234	0.0200032	0	9.30644	0
4.88209	0.0212862	0.00128294	9.83201	0.525572
5.11038	0.0225588	0.00127256	10.33	0.49803
5.33866	0.0225588	0	10.33	0
5.59549	0.0238906	0.00133182	10.8061	0.476034
5.85231	0.0238906	0	10.8061	0
6.10914	0.0238906	0	10.8061	0
6.36596	0.0253212	0.00143057	11.2555	0.449444
6.67986	0.0253212	0	11.2555	0
6.96522	0.0265735	0.00125238	11.6151	0.359609
7.27911	0.0265735	0	11.6151	0
7.62154	0.0265735	0	11.6151	0
7.96398	0.0265735	0	11.6151	0
8.30641	0.028348	0.00177442	12.0424	0.427241
8.67738	0.028348	0	12.0424	0
9.07688	0.028348	0	12.0424	0
9.47638	0.028348	0	12.0424	0
9.90442	0.0304644	0.00211648	12.4697	0.42738
10.361	0.0304644	0	12.4697	0
10.8176	0.0304644	0	12.4697	0
11.3027	0.0304644	0	12.4697	0
11.8163	0.0304644	0	12.4697	0
12.3585	0.0304644	0	12.4697	0
12.9292	0.0330376	0.00257316	12.8678	0.398038
13.5	0.0333522	0.000314592	12.9144	0.0466064
14.0992	0.0338418	0.000489581	12.9838	0.0694479
14.727	0.0343235	0.000481716	13.0493	0.0654194
15.4119	0.0346351	0.000311605	13.0897	0.0404371
16.0967	0.0350743	0.000439245	13.1443	0.0545756
16.8101	0.0354878	0.000413491	13.1935	0.0491954
17.5806	0.0357701	0.000282322	13.2256	0.0321174
18.3796	0.0362652	0.000495032	13.2795	0.0538675
19.2072	0.0367681	0.000502952	13.3318	0.0523714
20.0632	0.037096	0.000327851	13.3645	0.0326818
20.9764	0.0375613	0.000465366	13.4089	0.0443704
21.9181	0.0379914	0.000430015	13.4481	0.0392384
22.8883	0.0382977	0.000306303	13.4749	0.026765
23.9441	0.038629	0.00033135	13.5026	0.0276769
25	0.0391316	0.000502594	13.5428	0.0402075
26.1414	0.0396953	0.000563658	13.5859	0.0431238
27.3114	0.0400826	0.000387395	13.6143	0.0283688
28.5384	0.0404665	0.00038382	13.6412	0.0268985
29.8226	0.041026	0.000559492	13.6787	0.0375214
31.1637	0.0415519	0.000525958	13.7124	0.0337545
32.562	0.0418611	0.00030917	13.7314	0.0189896
34.0459	0.0421842	0.000323115	13.7504	0.0189812
35.5583	0.0426411	0.000456866	13.7761	0.0256968
37.1848	0.0430569	0.000415839	13.7985	0.022366
38.8399	0.0432409	0.000183977	13.8079	0.0094736
40.6092	0.0434051	0.00016418	13.816	0.00808585
42.4355	0.043614	0.00020888	13.8259	0.00984461
44.3188	0.0438121	0.000198185	13.8348	0.0089436
46.3164	0.0439795	0.000167381	13.842	0.00722774
48.3995	0.0441566	0.000177031	13.8494	0.00731541
50.5968	0.044415	0.000258404	13.8596	0.0102142
52.8796	0.0446715	0.000256523	13.8693	0.00970216
55.2481	0.0449594	0.000287921	13.8797	0.0104228
57.7308	0.045281	0.000321575	13.8908	0.0111405
60.3275	0.0455108	0.00022985	13.8985	0.00762005
63.0385	0.0455108	0	13.8985	0
65.8921	0.0455108	0	13.8985	0
68.8598	0.0455108	0	13.8985	0
71.9417	0.0455108	0	13.8985	0
75.1948	0.0455108	0	13.8985	0
78.5906	0.0455108	0	13.8985	0
82.1005	0.0455108	0	13.8985	0
85.8102	0.0455108	0	13.8985	0
89.6625	0.0455108	0	13.8985	0
93.7147	0.0455108	0	13.8985	0
97.938	0.0455108	0	13.8985	0
99.9926	0.0503969	0.0048861	13.9962	0.0977293

[truncated: 10 more sheets: DFT Pore Size Isotherm Table, DFT Pore Size Cumulative Area Graph, DFT Pore Size Incremental Area Graph, DFT Pore Size dA-dlog(W) Area Graph, DFT Pore Size Cumulative Volume Graph, DFT Pore Size Incremental Volume Graph, DFT Pore Size dV-dlog(W) Volume Graph, DFT Pore Size Log Goodness of Fit Graph, DFT Pore Size Goodness of Fit Graph, Dubinin-Astakhov Tabular Report]
