# Supplementary material for: Physicochemical Properties, Equilibrium Adsorption Performance, Manufacturability, and Stability of TIFSIX-3-Ni for Direct Air Capture of CO2
Source: Energy Fuels. 2024 Jun 18;38(13):11947–65. doi: 10.1021/acs.energyfuels.4c01368 (PMC11228916; doi:10.1021/acs.energyfuels.4c01368)
Supplement: Supplementary file 2 — ef4c01368_si_002.zip [file ef4c01368_si_002.zip › tifsix si raw files/isotherms/afterH2OandO2/N2-77K-batch3-after90RH.XLS]

## Sheet: Summary
Flex 6.01	Flex Version 6.01	Page 1
	3Flex Serial # 116 Unit 1 Port 2
Sample:	tifsix-3-ni batch 3 90% RH
Operator:	Ashlyn
Submitter:	Ashlyn
File:	C:\Users\ml4419\OneDrive - Imperial College L...\AL1-133_tifsix-3-ni_batch3_after90RH_N2_77K_rod.SMP
Started:	23/03/2023 16:57:07	Analysis adsorptive:	N2
Completed:	25/03/2023 16:33:43	Analysis bath temp.:	-195.854 °C
Report time:	19/02/2024 12:59:55	Thermal correction:	Yes
Sample mass:	0.0648 g	Ambient free space:	10.5330 cm³ Measured
Analysis free space:	35.8431 cm³	Equilibration interval:	30 s
Low pressure dose:	0.22307 mmol/g	Sample density:	1.000 g/cm³
Automatic degas:	No
Summary Report
Surface Area
Single point surface area at p/p° = 0.199163287:	46.2244 m²/g
BET Surface Area:	45.7180 m²/g
Langmuir Surface Area:	52.6972 m²/g
t-Plot Micropore Area:	5.1153 m²/g
t-Plot external surface area:	40.6027 m²/g
BJH Adsorption cumulative surface area of pores
between 1.7000 nm and 300.0000 nm diameter:	29.3643 m²/g
BJH Desorption cumulative surface area of pores
between 1.7000 nm and 300.0000 nm diameter:	39.2978 m²/g
D-H Adsorption cumulative surface area of pores
between 1.7000 nm and 300.0000 nm diameter:	35.5580 m²/g
D-H Desorption cumulative surface area of pores
between 1.7000 nm and 300.0000 nm diameter:	37.2130 m²/g
Pore Volume
Single point adsorption total pore volume of pores
less than 0.9384 nm diameter at p/p° = 0.010000000:	0.011430 cm³/g
Single point desorption total pore volume of pores
less than 20.7391 nm diameter at p/p° = 0.900000000:	0.044757 cm³/g
t-Plot micropore volume:	0.003171 cm³/g
BJH Adsorption cumulative volume of pores
between 1.7000 nm and 300.0000 nm diameter:	0.068346 cm³/g
BJH Desorption cumulative volume of pores
between 1.7000 nm and 300.0000 nm diameter:	0.074819 cm³/g
D-H Adsorption cumulative volume of pores
between 1.7000 nm and 300.0000 nm diameter:	0.073403 cm³/g
D-H Desorption cumulative volume of pores
between 1.7000 nm and 300.0000 nm diameter:	0.073050 cm³/g
Pore Size
Adsorption average pore diameter (4V/A by BET):	1.0001 nm
Desorption average pore diameter (4V/A by BET):	3.9160 nm
BJH Adsorption average pore diameter (4V/A):	9.3101 nm
BJH Desorption average pore diameter (4V/A):	7.6156 nm
D-H Adsorption average pore diameter (4V/A):	8.2572 nm
D-H Desorption average pore diameter (4V/A):	7.8521 nm
Freundlich
Qm·C:	0.01450 ± 0.00048 mmol/g
m:	3.7126 ± 0.2178
Temkin
q·alpha/Qm:	3.673055 ± 0.474505 kJ/mol·(mmol/g)
A:	6.5662 ± 4.3663 kPa
Volume in Pores	<	1.543 nm	:	0.00774 cm³/g
Total Volume in Pores	<=	99.993 nm	:	0.06760 cm³/g
Total Area in Pores	>=	1.543 nm	:	18.239 m²/g
Nanoparticle Size:
Average Particle Size	131.2394 nm
Horvath-Kawazoe
Maximum pore volume at p/p° = 0.149463582:	0.018868 cm³/g
Median pore width:	0.8709 nm
Dubinin-Astakhov
Micropore surface area:	45.6560 m²/g
Limiting micropore volume:	0.022823 cm³/g
MP-Method
Cumulative surface area of pores between
0.50057 nm and 1.96000 nm hydraulic radius:	16.1858 m²/g
Cumulative pore volume of pores between
0.50057 nm and 1.96000 nm hydraulic radius:	0.019631 cm³/g
Average pore hydraulic radius (V/A):	1.21288 nm

## Sheet: Isotherm Tabular Report
Flex 6.01	Flex Version 6.01	Page 1
	3Flex Serial # 116 Unit 1 Port 2
Sample:	tifsix-3-ni batch 3 90% RH
Operator:	Ashlyn
Submitter:	Ashlyn
File:	C:\Users\ml4419\OneDrive - Imperial College L...\AL1-133_tifsix-3-ni_batch3_after90RH_N2_77K_rod.SMP
Started:	23/03/2023 16:57:07	Analysis adsorptive:	N2
Completed:	25/03/2023 16:33:43	Analysis bath temp.:	-195.854 °C
Report time:	19/02/2024 12:59:55	Thermal correction:	Yes
Sample mass:	0.0648 g	Ambient free space:	10.5330 cm³ Measured
Analysis free space:	35.8431 cm³	Equilibration interval:	30 s
Low pressure dose:	0.22307 mmol/g	Sample density:	1.000 g/cm³
Automatic degas:	No
Isotherm Tabular Report
Relative Pressure (p/p°)	Absolute Pressure (kPa)	Quantity Adsorbed (mmol/g)	Elapsed Time (h:min)	Saturation Pressure (kPa)
			25:15	100.218
0.00032079	0.0322156	0.176285	33:31	100.426
0.00244834	0.245868	0.254264	35:34	100.423
0.00312332	0.313756	0.269094	36:37	100.456
0.00393304	0.395214	0.281896	37:12	100.486
0.00498723	0.501183	0.294515	37:40	100.493
0.0059751	0.600451	0.304048	38:05	100.492
0.00701158	0.704394	0.311885	38:21	100.461
0.00797809	0.801515	0.318182	38:34	100.465
0.00899964	0.904285	0.323966	38:45	100.48
0.00997002	1.00168	0.328879	38:55	100.469
0.0196536	1.9748	0.362188	39:10	100.48
0.0298351	2.99897	0.385076	39:18	100.518
0.0397388	3.99439	0.404853	39:25	100.516
0.0497519	5.00177	0.421552	39:31	100.534
0.0596477	5.99627	0.437059	39:38	100.528
0.0696611	7.00454	0.451317	39:44	100.552
0.0797558	8.02093	0.464691	39:50	100.569
0.0898494	9.03501	0.4782	39:56	100.557
0.0996539	10.0232	0.490199	40:03	100.58
0.149464	15.0326	0.54311	40:09	100.577
0.199163	20.031	0.591643	40:15	100.576
0.249684	25.1155	0.637938	40:21	100.589
0.298997	30.0753	0.681443	40:27	100.587
0.349356	35.1436	0.723364	40:33	100.595
0.398798	40.1134	0.76228	40:39	100.586
0.44869	45.1417	0.799526	40:45	100.608
0.499265	50.2299	0.835458	40:51	100.608
0.549783	55.318	0.872006	40:57	100.618
0.599085	60.2826	0.907276	41:03	100.624
0.648903	65.2983	0.94557	41:09	100.629
0.699278	70.366	0.985579	41:15	100.627
0.748633	75.3524	1.0278	41:21	100.653
0.799021	80.4136	1.07711	41:27	100.64
0.848805	85.4429	1.13392	41:33	100.663
0.89834	90.4569	1.21278	41:40	100.693
0.923984	93.04	1.27317	41:45	100.694
0.9486	95.5222	1.36589	41:52	100.698
0.972115	97.8908	1.57406	41:58	100.699
0.989182	99.5988	2.01819	42:05	100.688
0.994109	100.118	2.31551	42:12	100.712
0.941091	94.7958	1.43454	42:20	100.73
0.901709	90.8295	1.29154	42:26	100.73
0.850446	85.6687	1.19908	42:32	100.734
0.801435	80.7277	1.13827	42:38	100.729
0.751031	75.6434	1.08856	42:45	100.719
0.700937	70.6078	1.04466	42:51	100.733
0.650569	65.5477	1.00469	42:57	100.754
0.600912	60.5273	0.968286	43:03	100.726
0.550574	55.4642	0.93111	43:09	100.739
0.5008	50.4489	0.893088	43:15	100.737
0.451147	45.4468	0.827686	43:21	100.736
0.399965	40.2897	0.788839	43:28	100.733
0.350593	35.3202	0.750522	43:34	100.744
0.300537	30.2745	0.709014	43:40	100.735
0.250257	25.2085	0.664144	43:46	100.731
0.200125	20.1584	0.617451	43:52	100.729
0.15012	15.1208	0.566905	43:59	100.725
0.103025	10.3761	0.517242	44:05	100.715
0.0751026	7.56498	0.483113	44:11	100.729
0.0516388	5.20272	0.451508	44:19	100.752
0.0252505	2.54385	0.404082	44:34	100.745
0.0101974	1.02723	0.357725	45:09	100.734

## Sheet: Isotherm Linear Plot
Flex 6.01	Flex Version 6.01	Page 1
	3Flex Serial # 116 Unit 1 Port 2
Sample:	tifsix-3-ni batch 3 90% RH
Operator:	Ashlyn
Submitter:	Ashlyn
File:	C:\Users\ml4419\OneDrive - Imperial College L...\AL1-133_tifsix-3-ni_batch3_after90RH_N2_77K_rod.SMP
Started:	23/03/2023 16:57:07	Analysis adsorptive:	N2
Completed:	25/03/2023 16:33:43	Analysis bath temp.:	-195.854 °C
Report time:	19/02/2024 12:59:55	Thermal correction:	Yes
Sample mass:	0.0648 g	Ambient free space:	10.5330 cm³ Measured
Analysis free space:	35.8431 cm³	Equilibration interval:	30 s
Low pressure dose:	0.22307 mmol/g	Sample density:	1.000 g/cm³
Automatic degas:	No
Isotherm Linear Plot
AL1-133_tifsix-3-ni_batch3_after90RH_N2_77K_rod : tifsix-3-ni batch 3 90% RH : Adsorption		AL1-133_tifsix-3-ni_batch3_after90RH_N2_77K_rod : tifsix-3-ni batch 3 90% RH : Desorption
Relative Pressure (p/p°)	Quantity Adsorbed (mmol/g)	Relative Pressure (p/p°)	Quantity Adsorbed (mmol/g)
0.00032079	0.176285	0.994109	2.31551
0.00244834	0.254264	0.941091	1.43454
0.00312332	0.269094	0.901709	1.29154
0.00393304	0.281896	0.850446	1.19908
0.00498723	0.294515	0.801435	1.13827
0.0059751	0.304048	0.751031	1.08856
0.00701158	0.311885	0.700937	1.04466
0.00797809	0.318182	0.650569	1.00469
0.00899964	0.323966	0.600912	0.968286
0.00997002	0.328879	0.550574	0.93111
0.0196536	0.362188	0.5008	0.893088
0.0298351	0.385076	0.451147	0.827686
0.0397388	0.404853	0.399965	0.788839
0.0497519	0.421552	0.350593	0.750522
0.0596477	0.437059	0.300537	0.709014
0.0696611	0.451317	0.250257	0.664144
0.0797558	0.464691	0.200125	0.617451
0.0898494	0.4782	0.15012	0.566905
0.0996539	0.490199	0.103025	0.517242
0.149464	0.54311	0.0751026	0.483113
0.199163	0.591643	0.0516388	0.451508
0.249684	0.637938	0.0252505	0.404082
0.298997	0.681443	0.0101974	0.357725
0.349356	0.723364
0.398798	0.76228
0.44869	0.799526
0.499265	0.835458
0.549783	0.872006
0.599085	0.907276
0.648903	0.94557
0.699278	0.985579
0.748633	1.0278
0.799021	1.07711
0.848805	1.13392
0.89834	1.21278
0.923984	1.27317
0.9486	1.36589
0.972115	1.57406
0.989182	2.01819
0.994109	2.31551

## Sheet: BET Tabular Report
Flex 6.01	Flex Version 6.01	Page 1
	3Flex Serial # 116 Unit 1 Port 2
Sample:	tifsix-3-ni batch 3 90% RH
Operator:	Ashlyn
Submitter:	Ashlyn
File:	C:\Users\ml4419\OneDrive - Imperial College L...\AL1-133_tifsix-3-ni_batch3_after90RH_N2_77K_rod.SMP
Started:	23/03/2023 16:57:07	Analysis adsorptive:	N2
Completed:	25/03/2023 16:33:43	Analysis bath temp.:	-195.854 °C
Report time:	19/02/2024 12:59:55	Thermal correction:	Yes
Sample mass:	0.0648 g	Ambient free space:	10.5330 cm³ Measured
Analysis free space:	35.8431 cm³	Equilibration interval:	30 s
Low pressure dose:	0.22307 mmol/g	Sample density:	1.000 g/cm³
Automatic degas:	No
BET Report
BET surface area:	45.7180 ± 0.5695 m²/g
Slope:	2.12357 ± 0.02652 g/mmol
Y-intercept:	0.01037 ± 0.00183 g/mmol
C:	205.858577
Qm:	0.46862 mmol/g
Correlation coefficient:	0.9985221
Molecular cross-sectional area:	0.1620 nm²
Relative Pressure (p/p°)	Quantity Adsorbed (mmol/g)	1/[Q(p°/p - 1)]
0.00032079	0.176285	0.00182031
0.00244834	0.254264	0.00965276
0.00312332	0.269094	0.0116432
0.00393304	0.281896	0.0140072
0.00498723	0.294515	0.0170186
0.0059751	0.304048	0.01977
0.00701158	0.311885	0.02264
0.00797809	0.318182	0.0252757
0.00899964	0.323966	0.0280319
0.00997002	0.328879	0.0306205
0.0196536	0.362188	0.0553512
0.0298351	0.385076	0.079861
0.0397388	0.404853	0.102218
0.0497519	0.421552	0.1242
0.0596477	0.437059	0.145132
0.0696611	0.451317	0.165908
0.0797558	0.464691	0.186507
0.0898494	0.4782	0.206439
0.0996539	0.490199	0.225794
0.149464	0.54311	0.32356
0.199163	0.591643	0.420345

## Sheet: BET Transform Plot
Flex 6.01	Flex Version 6.01	Page 1
	3Flex Serial # 116 Unit 1 Port 2
Sample:	tifsix-3-ni batch 3 90% RH
Operator:	Ashlyn
Submitter:	Ashlyn
File:	C:\Users\ml4419\OneDrive - Imperial College L...\AL1-133_tifsix-3-ni_batch3_after90RH_N2_77K_rod.SMP
Started:	23/03/2023 16:57:07	Analysis adsorptive:	N2
Completed:	25/03/2023 16:33:43	Analysis bath temp.:	-195.854 °C
Report time:	19/02/2024 12:59:55	Thermal correction:	Yes
Sample mass:	0.0648 g	Ambient free space:	10.5330 cm³ Measured
Analysis free space:	35.8431 cm³	Equilibration interval:	30 s
Low pressure dose:	0.22307 mmol/g	Sample density:	1.000 g/cm³
Automatic degas:	No
BET Surface Area Plot
AL1-133_tifsix-3-ni_batch3_after90RH_N2_77K_rod : tifsix-3-ni batch 3 90% RH		Not Fitted
Relative Pressure (p/p°)	1/[Q(p°/p - 1)]	Relative Pressure (p/p°)	1/[Q(p°/p - 1)]
0.00032079	0.00182031	0.249684	0.521636
0.00244834	0.00965276	0.298997	0.625917
0.00312332	0.0116432	0.349356	0.742281
0.00393304	0.0140072	0.398798	0.870197
0.00498723	0.0170186	0.44869	1.01793
0.0059751	0.01977	0.499265	1.19343
0.00701158	0.02264	0.549783	1.40039
0.00797809	0.0252757	0.599085	1.64701
0.00899964	0.0280319	0.648903	1.9546
0.00997002	0.0306205	0.699278	2.35935
0.0196536	0.0553512	0.748633	2.89769
0.0298351	0.079861	0.799021	3.69105
0.0397388	0.102218	0.848805	4.95098
0.0497519	0.1242
0.0596477	0.145132
0.0696611	0.165908
0.0797558	0.186507
0.0898494	0.206439
0.0996539	0.225794
0.149464	0.32356
0.199163	0.420345

## Sheet: Langmuir Tabular Report
Flex 6.01	Flex Version 6.01	Page 1
	3Flex Serial # 116 Unit 1 Port 2
Sample:	tifsix-3-ni batch 3 90% RH
Operator:	Ashlyn
Submitter:	Ashlyn
File:	C:\Users\ml4419\OneDrive - Imperial College L...\AL1-133_tifsix-3-ni_batch3_after90RH_N2_77K_rod.SMP
Started:	23/03/2023 16:57:07	Analysis adsorptive:	N2
Completed:	25/03/2023 16:33:43	Analysis bath temp.:	-195.854 °C
Report time:	19/02/2024 12:59:55	Thermal correction:	Yes
Sample mass:	0.0648 g	Ambient free space:	10.5330 cm³ Measured
Analysis free space:	35.8431 cm³	Equilibration interval:	30 s
Low pressure dose:	0.22307 mmol/g	Sample density:	1.000 g/cm³
Automatic degas:	No
Langmuir Report
Langmuir surface area:	52.6972 ± 1.1898 m²/g
Slope:	1.85132 ± 0.04180 g/mmol
Y-intercept:	2.306 ± 0.273 kPa·g/mmol
b:	0.80298 1/kPa
Qm:	0.54016 mmol/g
Correlation coefficient:	0.998221
Molecular cross-sectional area:	0.1620 nm²
Pressure (kPa)	Quantity Adsorbed (mmol/g)	p/Q (kPa·g/mmol)
1.9748	0.362188	5.4524
2.99897	0.385076	7.788
3.99439	0.404853	9.86627
5.00177	0.421552	11.8651
5.99627	0.437059	13.7196
7.00454	0.451317	15.5202
8.02093	0.464691	17.2608
9.03501	0.4782	18.8938
10.0232	0.490199	20.4472

## Sheet: Langmuir Transform Report
Flex 6.01	Flex Version 6.01	Page 1
	3Flex Serial # 116 Unit 1 Port 2
Sample:	tifsix-3-ni batch 3 90% RH
Operator:	Ashlyn
Submitter:	Ashlyn
File:	C:\Users\ml4419\OneDrive - Imperial College L...\AL1-133_tifsix-3-ni_batch3_after90RH_N2_77K_rod.SMP
Started:	23/03/2023 16:57:07	Analysis adsorptive:	N2
Completed:	25/03/2023 16:33:43	Analysis bath temp.:	-195.854 °C
Report time:	19/02/2024 12:59:55	Thermal correction:	Yes
Sample mass:	0.0648 g	Ambient free space:	10.5330 cm³ Measured
Analysis free space:	35.8431 cm³	Equilibration interval:	30 s
Low pressure dose:	0.22307 mmol/g	Sample density:	1.000 g/cm³
Automatic degas:	No
Langmuir Surface Area Plot
AL1-133_tifsix-3-ni_batch3_after90RH_N2_77K_rod : tifsix-3-ni batch 3 90% RH		Not Fitted
Pressure (kPa)	p/Q (kPa·g/mmol)	Pressure (kPa)	p/Q (kPa·g/mmol)
1.9748	5.4524	0.0322156	0.182748
2.99897	7.788	0.245868	0.966983
3.99439	9.86627	0.313756	1.16597
5.00177	11.8651	0.395214	1.40198
5.99627	13.7196	0.501183	1.70172
7.00454	15.5202	0.600451	1.97486
8.02093	17.2608	0.704394	2.2585
9.03501	18.8938	0.801515	2.51905
10.0232	20.4472	0.904285	2.7913
		1.00168	3.04573
		15.0326	27.6788

## Sheet: t-Plot Tabular Report
Flex 6.01	Flex Version 6.01	Page 1
	3Flex Serial # 116 Unit 1 Port 2
Sample:	tifsix-3-ni batch 3 90% RH
Operator:	Ashlyn
Submitter:	Ashlyn
File:	C:\Users\ml4419\OneDrive - Imperial College L...\AL1-133_tifsix-3-ni_batch3_after90RH_N2_77K_rod.SMP
Started:	23/03/2023 16:57:07	Analysis adsorptive:	N2
Completed:	25/03/2023 16:33:43	Analysis bath temp.:	-195.854 °C
Report time:	19/02/2024 12:59:55	Thermal correction:	Yes
Sample mass:	0.0648 g	Ambient free space:	10.5330 cm³ Measured
Analysis free space:	35.8431 cm³	Equilibration interval:	30 s
Low pressure dose:	0.22307 mmol/g	Sample density:	1.000 g/cm³
Automatic degas:	No
t-Plot Report
Micropore volume:	0.003171 cm³/g
Micropore area:	5.1153 m²/g
External surface area:	40.6027 m²/g
Slope:	1.168720 ± 0.045039 mmol/g·nm
Y-intercept:	0.091274 ± 0.024383 mmol/g
Correlation coefficient:	0.996308
Surface area correction factor:	1.000
Density conversion factor:	0.0015500
Total surface area (BET):	45.7180 m²/g
Thickness range:	0.42076 to 0.67345 nm
Thickness equation:	Harkins and Jura
Thickness Curve
	t = [ 13.99 / ( 0.034 - log(p/p°) ) ] ^ 0.5
t-Plot Report - Data
Relative Pressure (p/p°)	Statistical Thickness (nm)	Quantity Adsorbed (mmol/g)	Fitted
0.0696611	0.342729	0.451317
0.0797558	0.351512	0.464691
0.0898494	0.359832	0.4782
0.0996539	0.367564	0.490199
0.149464	0.403455	0.54311
0.199163	0.436342	0.591643	*
0.249684	0.468783	0.637938	*
0.298997	0.500567	0.681443	*
0.349356	0.533933	0.723364	*
0.398798	0.568252	0.76228	*
0.44869	0.605128	0.799526	*
0.499265	0.645585	0.835458	*
0.549783	0.690042	0.872006
0.599085	0.738508	0.907276

## Sheet: t-Plot Plot
Flex 6.01	Flex Version 6.01	Page 1
	3Flex Serial # 116 Unit 1 Port 2
Sample:	tifsix-3-ni batch 3 90% RH
Operator:	Ashlyn
Submitter:	Ashlyn
File:	C:\Users\ml4419\OneDrive - Imperial College L...\AL1-133_tifsix-3-ni_batch3_after90RH_N2_77K_rod.SMP
Started:	23/03/2023 16:57:07	Analysis adsorptive:	N2
Completed:	25/03/2023 16:33:43	Analysis bath temp.:	-195.854 °C
Report time:	19/02/2024 12:59:55	Thermal correction:	Yes
Sample mass:	0.0648 g	Ambient free space:	10.5330 cm³ Measured
Analysis free space:	35.8431 cm³	Equilibration interval:	30 s
Low pressure dose:	0.22307 mmol/g	Sample density:	1.000 g/cm³
Automatic degas:	No
t-Plot
Harkins and Jura
AL1-133_tifsix-3-ni_batch3_after90RH_N2_77K_rod : tifsix-3-ni batch 3 90% RH		Not Fitted
Thickness (nm)	Quantity Adsorbed (mmol/g)	Thickness (nm)	Quantity Adsorbed (mmol/g)
0.436342	0.591643	0.342729	0.451317
0.468783	0.637938	0.351512	0.464691
0.500567	0.681443	0.359832	0.4782
0.533933	0.723364	0.367564	0.490199
0.568252	0.76228	0.403455	0.54311
0.605128	0.799526	0.690042	0.872006
0.645585	0.835458	0.738508	0.907276

## Sheet: DFT Pore Size Pore Table
Flex 6.01	Flex Version 6.01	Page 1
	3Flex Serial # 116 Unit 1 Port 2
Sample:	tifsix-3-ni batch 3 90% RH
Operator:	Ashlyn
Submitter:	Ashlyn
File:	C:\Users\ml4419\OneDrive - Imperial College L...\AL1-133_tifsix-3-ni_batch3_after90RH_N2_77K_rod.SMP
Started:	23/03/2023 16:57:07	Analysis adsorptive:	N2
Completed:	25/03/2023 16:33:43	Analysis bath temp.:	-195.854 °C
Report time:	19/02/2024 12:59:55	Thermal correction:	Yes
Sample mass:	0.0648 g	Ambient free space:	10.5330 cm³ Measured
Analysis free space:	35.8431 cm³	Equilibration interval:	30 s
Low pressure dose:	0.22307 mmol/g	Sample density:	1.000 g/cm³
Automatic degas:	No
	Porosity Distribution by NLDFT
	Model: N2 @ 77 on Carbon Slit Pores by NLDFT
	Method: Non-negative Regularization: 0.00000
	Standard Deviation of Fit: 0.054256 mmol/g
Volume in Pores	<	1.543 nm	:	0.00774 cm³/g
Total Volume in Pores	<=	99.993 nm	:	0.06760 cm³/g
Total Area in Pores	>=	1.543 nm	:	18.239 m²/g
Pore Table
Pore Width (nm)	Cumulative Pore Volume (cm³/g)	Incremental Pore Volume (cm³/g)	Cumulative Pore Area (m²/g)	Incremental Pore Area (m²/g)
1.54338	0.00799064	0.000252194	0.326808	0.326808
1.62898	0.00906371	0.00107307	1.64428	1.31747
1.68606	0.00998811	0.000924396	2.7408	1.09652
1.77166	0.0108626	0.000874478	3.72798	0.987185
1.85727	0.0108626	0	3.72798	0
1.94288	0.0117313	0.000868682	4.6222	0.894221
2.02849	0.0117313	0	4.6222	0
2.1141	0.0117313	0	4.6222	0
2.1997	0.0117313	0	4.6222	0
2.31385	0.0117313	0	4.6222	0
2.39946	0.0125473	0.000816054	5.3024	0.680198
2.5136	0.0138296	0.00128232	6.3227	1.0203
2.62774	0.0152513	0.00142168	7.40476	1.08205
2.74189	0.0165439	0.00129256	8.34758	0.942821
2.88457	0.0174782	0.000934306	8.99538	0.647795
2.99871	0.0185466	0.00106847	9.708	0.712622
3.14139	0.0195464	0.000999723	10.3445	0.636485
3.28407	0.020625	0.00107858	11.0013	0.656857
3.42675	0.0216114	0.000986419	11.5771	0.575717
3.59797	0.0222569	0.000645487	11.9359	0.358806
3.76918	0.0228122	0.000555357	12.2305	0.294683
3.91186	0.0230521	0.000239903	12.3532	0.122654
4.11162	0.0235605	0.000508387	12.6005	0.247293
4.28283	0.0243117	0.000751167	12.9513	0.350781
4.48258	0.0251894	0.000877696	13.3429	0.391603
4.68234	0.0251894	0	13.3429	0
4.88209	0.0262868	0.00109742	13.7924	0.449569
5.11038	0.0273902	0.00110342	14.2243	0.431837
5.33866	0.0273902	0	14.2243	0
5.59549	0.0285479	0.00115764	14.6381	0.413776
5.85231	0.0285479	0	14.6381	0
6.10914	0.0285479	0	14.6381	0
6.36596	0.0297626	0.00121474	15.0197	0.381635
6.67986	0.0297626	0	15.0197	0
6.96522	0.0307826	0.00102001	15.3126	0.292886
7.27911	0.0307826	0	15.3126	0
7.62154	0.0307826	0	15.3126	0
7.96398	0.0307826	0	15.3126	0
8.30641	0.0324047	0.00162208	15.7031	0.390561
8.67738	0.0324047	0	15.7031	0
9.07688	0.0324047	0	15.7031	0
9.47638	0.0324047	0	15.7031	0
9.90442	0.0343841	0.0019794	16.1028	0.399701
10.361	0.0343841	0	16.1028	0
10.8176	0.0343841	0	16.1028	0
11.3027	0.0343841	0	16.1028	0
11.8163	0.0343841	0	16.1028	0
12.3585	0.0343841	0	16.1028	0
12.9292	0.0368654	0.00248133	16.4867	0.383832
13.5	0.0372042	0.000338762	16.5369	0.0501871
14.0992	0.0377567	0.000552523	16.6152	0.0783764
14.727	0.0383131	0.000556439	16.6908	0.0755672
15.4119	0.0386724	0.000359248	16.7374	0.0466197
16.0967	0.0391678	0.000495385	16.799	0.0615509
16.8101	0.0396305	0.0004627	16.854	0.0550501
17.5806	0.0399535	0.000323037	16.8908	0.0367493
18.3796	0.0405707	0.000617181	16.9579	0.0671592
19.2072	0.0412179	0.000647208	17.0253	0.0673923
20.0632	0.041645	0.000427124	17.0679	0.0425778
20.9764	0.0422536	0.000608563	17.1259	0.0580236
21.9181	0.0428185	0.000564908	17.1775	0.0515472
22.8883	0.0432491	0.00043066	17.2151	0.0376315
23.9441	0.043743	0.000493816	17.2564	0.0412473
25	0.0445168	0.000773794	17.3183	0.0619036
26.1414	0.045438	0.000921287	17.3887	0.0704849
27.3114	0.0460904	0.000652342	17.4365	0.0477707
28.5384	0.046747	0.000656581	17.4825	0.0460138
29.8226	0.0477187	0.000971706	17.5477	0.0651658
31.1637	0.0486422	0.000923516	17.607	0.0592686
32.562	0.0491791	0.000536868	17.6399	0.0329751
34.0459	0.0497582	0.000579171	17.674	0.034023
35.5583	0.0505868	0.000828582	17.7206	0.0466042
37.1848	0.0513478	0.000760962	17.7615	0.0409286
38.8399	0.0517568	0.000409002	17.7826	0.0210609
40.6092	0.0522253	0.000468535	17.8056	0.0230753
42.4355	0.0529608	0.000735537	17.8403	0.0346661
44.3188	0.0537304	0.00076956	17.875	0.0347283
46.3164	0.054328	0.000597589	17.9008	0.0258046
48.3995	0.0549347	0.00060674	17.9259	0.0250722
50.5968	0.0557242	0.000789502	17.9571	0.0312076
52.8796	0.0564563	0.000732104	17.9848	0.0276894
55.2481	0.0572205	0.000764115	18.0125	0.0276612
57.7308	0.0580302	0.000809771	18.0405	0.0280534
60.3275	0.0585918	0.000561614	18.0591	0.0186188
63.0385	0.0585918	0	18.0591	0
65.8921	0.0585918	0	18.0591	0
68.8598	0.0585918	0	18.0591	0
71.9417	0.0585918	0	18.0591	0
75.1948	0.0585918	0	18.0591	0
78.5906	0.0585918	0	18.0591	0
82.1005	0.0585918	0	18.0591	0
85.8102	0.0585918	0	18.0591	0
89.6625	0.0585918	0	18.0591	0
93.7147	0.0585918	0	18.0591	0
97.938	0.0585918	0	18.0591	0
99.9926	0.0676025	0.00901062	18.2394	0.180226

[truncated: 10 more sheets: DFT Pore Size Isotherm Table, DFT Pore Size Cumulative Area Graph, DFT Pore Size Incremental Area Graph, DFT Pore Size dA-dlog(W) Area Graph, DFT Pore Size Cumulative Volume Graph, DFT Pore Size Incremental Volume Graph, DFT Pore Size dV-dlog(W) Volume Graph, DFT Pore Size Log Goodness of Fit Graph, DFT Pore Size Goodness of Fit Graph, Dubinin-Astakhov Tabular Report]
