# Supplementary material for: Physicochemical Properties, Equilibrium Adsorption Performance, Manufacturability, and Stability of TIFSIX-3-Ni for Direct Air Capture of CO2
Source: Energy Fuels. 2024 Jun 18;38(13):11947–65. doi: 10.1021/acs.energyfuels.4c01368 (PMC11228916; doi:10.1021/acs.energyfuels.4c01368)
Supplement: Supplementary file 2 — ef4c01368_si_002.zip [file ef4c01368_si_002.zip › tifsix si raw files/isotherms/afterH2OandO2/N2-77K-batch3.XLS]

## Sheet: Summary
Flex 6.01	Flex Version 6.01	Page 1
	3Flex Serial # 116 Unit 1 Port 2
Sample:	tifsix-3-ni ashlyn
Operator:	Ashlyn
Submitter:	Ashlyn
File:	C:\Users\ml4419\OneDrive - Imperial College London\PhD DAC\...\AL1-074_tifsix-3-ni_ashlyn_N2_77K.SMP
Started:	05/07/2022 17:38:47	Analysis adsorptive:	N2
Completed:	09/07/2022 12:36:31	Analysis bath temp.:	-195.478 °C
Report time:	19/02/2024 12:55:47	Thermal correction:	Yes
Sample mass:	0.1045 g	Ambient free space:	10.4244 cm³ Measured
Analysis free space:	34.6609 cm³	Equilibration interval:	30 s
Low pressure dose:	0.22307 mmol/g	Sample density:	1.000 g/cm³
Automatic degas:	No
Summary Report
Surface Area
Single point surface area at p/p° = 0.089824606:	171.0941 m²/g
BET Surface Area:	170.9712 m²/g
Langmuir Surface Area:	198.0250 m²/g
t-Plot Micropore Area:	88.2758 m²/g
t-Plot external surface area:	82.6953 m²/g
BJH Adsorption cumulative surface area of pores
between 1.7000 nm and 300.0000 nm diameter:	68.5161 m²/g
BJH Desorption cumulative surface area of pores
between 1.7000 nm and 300.0000 nm diameter:	90.5490 m²/g
D-H Adsorption cumulative surface area of pores
between 1.7000 nm and 300.0000 nm diameter:	76.5366 m²/g
D-H Desorption cumulative surface area of pores
between 1.7000 nm and 300.0000 nm diameter:	83.6043 m²/g
Pore Volume
Single point adsorption total pore volume of pores
less than 0.9384 nm diameter at p/p° = 0.010000000:	0.054035 cm³/g
Single point desorption total pore volume of pores
less than 20.7391 nm diameter at p/p° = 0.900000000:	0.141028 cm³/g
t-Plot micropore volume:	0.039538 cm³/g
BJH Adsorption cumulative volume of pores
between 1.7000 nm and 300.0000 nm diameter:	0.432012 cm³/g
BJH Desorption cumulative volume of pores
between 1.7000 nm and 300.0000 nm diameter:	0.445435 cm³/g
D-H Adsorption cumulative volume of pores
between 1.7000 nm and 300.0000 nm diameter:	0.440393 cm³/g
D-H Desorption cumulative volume of pores
between 1.7000 nm and 300.0000 nm diameter:	0.438256 cm³/g
Pore Size
Adsorption average pore diameter (4V/A by BET):	1.2642 nm
Desorption average pore diameter (4V/A by BET):	3.2995 nm
BJH Adsorption average pore diameter (4V/A):	25.2211 nm
BJH Desorption average pore diameter (4V/A):	19.6771 nm
D-H Adsorption average pore diameter (4V/A):	23.0161 nm
D-H Desorption average pore diameter (4V/A):	20.9681 nm
Freundlich
Qm·C:	0.07377 ± 0.00179 mmol/g
m:	6.4734 ± 0.4592
Temkin
q·alpha/Qm:	2.324824 ± 0.589775 kJ/mol·(mmol/g)
A:	2,470.4622 ± 5,844.3853 kPa
Volume in Pores	<	0.480 nm	:	0.01045 cm³/g
Total Volume in Pores	<=	99.993 nm	:	0.43124 cm³/g
Total Area in Pores	>=	0.480 nm	:	144.901 m²/g
Nanoparticle Size:
Average Particle Size	35.0936 nm
Horvath-Kawazoe
Maximum pore volume at p/p° = 0.148185449:	0.071760 cm³/g
Median pore width:	0.6944 nm
Dubinin-Astakhov
Micropore surface area:	178.6418 m²/g
Limiting micropore volume:	0.076294 cm³/g
MP-Method
Cumulative surface area of pores between
1.95976 nm and 1.95976 nm hydraulic radius:	0.0000 m²/g
Cumulative pore volume of pores between
1.95976 nm and 1.95976 nm hydraulic radius:	0.000000 cm³/g
Average pore hydraulic radius (V/A):	0.00000 nm

## Sheet: Isotherm Tabular Report
Flex 6.01	Flex Version 6.01	Page 1
	3Flex Serial # 116 Unit 1 Port 2
Sample:	tifsix-3-ni ashlyn
Operator:	Ashlyn
Submitter:	Ashlyn
File:	C:\Users\ml4419\OneDrive - Imperial College London\PhD DAC\...\AL1-074_tifsix-3-ni_ashlyn_N2_77K.SMP
Started:	05/07/2022 17:38:47	Analysis adsorptive:	N2
Completed:	09/07/2022 12:36:31	Analysis bath temp.:	-195.478 °C
Report time:	19/02/2024 12:55:47	Thermal correction:	Yes
Sample mass:	0.1045 g	Ambient free space:	10.4244 cm³ Measured
Analysis free space:	34.6609 cm³	Equilibration interval:	30 s
Low pressure dose:	0.22307 mmol/g	Sample density:	1.000 g/cm³
Automatic degas:	No
Isotherm Tabular Report
Relative Pressure (p/p°)	Absolute Pressure (kPa)	Quantity Adsorbed (mmol/g)	Elapsed Time (h:min)	Saturation Pressure (kPa)
			25:22	102.764
1.86442e-08	1.91883e-06	0.204046	26:39	102.918
1.9632e-07	2.02244e-05	0.407533	28:52	103.017
2.30837e-06	0.000237887	0.609839	39:42	103.054
5.56101e-05	0.00573868	0.809691	52:50	103.195
0.000328668	0.0339174	1.00653	58:21	103.197
0.0010409	0.1075	1.18859	62:34	103.276
0.00246967	0.259846	1.33574	68:08	105.215
0.00309389	0.326029	1.3726	70:19	105.378
0.00411862	0.433925	1.42236	73:35	105.357
0.00503146	0.529794	1.45274	75:01	105.296
0.00585863	0.617111	1.47531	76:03	105.334
0.00697158	0.734497	1.49895	76:42	105.356
0.00784665	0.826841	1.51756	77:40	105.375
0.00901949	0.950619	1.53757	78:23	105.396
0.00992337	1.04534	1.55108	78:48	105.341
0.0198507	2.0919	1.64529	79:32	105.382
0.0294453	3.10265	1.70476	79:52	105.37
0.0394881	4.16152	1.75472	80:09	105.387
0.0490962	5.17429	1.79527	80:21	105.391
0.0591237	6.23206	1.83261	80:32	105.407
0.0696772	7.34423	1.86749	80:40	105.404
0.0798229	8.41095	1.89836	80:47	105.37
0.0898246	9.46412	1.92682	80:54	105.362
0.0998575	10.5201	1.95353	81:00	105.351
0.148185	15.6165	2.06118	81:07	105.385
0.19998	21.0804	2.16052	81:14	105.413
0.250037	26.3596	2.24886	81:20	105.423
0.299791	31.6058	2.33282	81:26	105.426
0.349745	36.8687	2.41496	81:32	105.416
0.398837	42.0516	2.49384	81:38	105.435
0.449682	47.3895	2.57536	81:44	105.384
0.499075	52.6011	2.65618	81:50	105.397
0.548935	57.8612	2.74225	81:56	105.406
0.598744	63.13	2.83551	82:02	105.437
0.649113	68.4452	2.93966	82:08	105.444
0.698972	73.6715	3.05666	82:14	105.4
0.748331	78.8799	3.19397	82:20	105.408
0.798195	84.1405	3.3513	82:26	105.413
0.847321	89.3277	3.55448	82:33	105.424
0.894701	94.3215	3.88418	82:40	105.422
0.920281	97.0413	4.23916	82:48	105.447
0.9455	99.7009	4.97796	82:59	105.448
0.96993	102.255	7.39665	83:19	105.426
0.994429	104.854	13.9864	83:50	105.441
0.94455	99.5528	5.61848	84:27	105.397
0.887781	93.5907	4.05079	84:39	105.421
0.83989	88.5648	3.69669	84:47	105.448
0.802769	84.6707	3.54518	84:53	105.473
0.751889	79.2695	3.3999	84:59	105.427
0.701364	73.9386	3.28801	85:05	105.421
0.650902	68.6211	3.18911	85:11	105.425
0.600394	63.32	3.09376	85:17	105.464
0.550598	58.0663	3.00677	85:23	105.461
0.500598	52.7992	2.92813	85:30	105.472
0.454046	47.8857	2.75523	85:40	105.464
0.399493	42.1305	2.63065	85:48	105.46
0.351985	37.1187	2.53599	85:56	105.455
0.300423	31.6858	2.44436	86:03	105.471
0.250255	26.3993	2.35561	86:09	105.49
0.20033	21.1328	2.26441	86:16	105.49
0.150255	15.8538	2.16611	86:24	105.513
0.104309	10.998	2.06308	86:34	105.436
0.0752068	7.92969	1.98555	86:44	105.438
0.0503845	5.31229	1.9047	86:58	105.435
0.0255464	2.69356	1.79341	87:20	105.438
0.0100403	1.0588	1.66871	88:12	105.455

## Sheet: Isotherm Linear Plot
Flex 6.01	Flex Version 6.01	Page 1
	3Flex Serial # 116 Unit 1 Port 2
Sample:	tifsix-3-ni ashlyn
Operator:	Ashlyn
Submitter:	Ashlyn
File:	C:\Users\ml4419\OneDrive - Imperial College London\PhD DAC\...\AL1-074_tifsix-3-ni_ashlyn_N2_77K.SMP
Started:	05/07/2022 17:38:47	Analysis adsorptive:	N2
Completed:	09/07/2022 12:36:31	Analysis bath temp.:	-195.478 °C
Report time:	19/02/2024 12:55:47	Thermal correction:	Yes
Sample mass:	0.1045 g	Ambient free space:	10.4244 cm³ Measured
Analysis free space:	34.6609 cm³	Equilibration interval:	30 s
Low pressure dose:	0.22307 mmol/g	Sample density:	1.000 g/cm³
Automatic degas:	No
Isotherm Linear Plot
AL1-074_tifsix-3-ni_ashlyn_N2_77K : tifsix-3-ni ashlyn : Adsorption		AL1-074_tifsix-3-ni_ashlyn_N2_77K : tifsix-3-ni ashlyn : Desorption
Relative Pressure (p/p°)	Quantity Adsorbed (mmol/g)	Relative Pressure (p/p°)	Quantity Adsorbed (mmol/g)
1.86442e-08	0.204046	0.994429	13.9864
1.9632e-07	0.407533	0.94455	5.61848
2.30837e-06	0.609839	0.887781	4.05079
5.56101e-05	0.809691	0.83989	3.69669
0.000328668	1.00653	0.802769	3.54518
0.0010409	1.18859	0.751889	3.3999
0.00246967	1.33574	0.701364	3.28801
0.00309389	1.3726	0.650902	3.18911
0.00411862	1.42236	0.600394	3.09376
0.00503146	1.45274	0.550598	3.00677
0.00585863	1.47531	0.500598	2.92813
0.00697158	1.49895	0.454046	2.75523
0.00784665	1.51756	0.399493	2.63065
0.00901949	1.53757	0.351985	2.53599
0.00992337	1.55108	0.300423	2.44436
0.0198507	1.64529	0.250255	2.35561
0.0294453	1.70476	0.20033	2.26441
0.0394881	1.75472	0.150255	2.16611
0.0490962	1.79527	0.104309	2.06308
0.0591237	1.83261	0.0752068	1.98555
0.0696772	1.86749	0.0503845	1.9047
0.0798229	1.89836	0.0255464	1.79341
0.0898246	1.92682	0.0100403	1.66871
0.0998575	1.95353
0.148185	2.06118
0.19998	2.16052
0.250037	2.24886
0.299791	2.33282
0.349745	2.41496
0.398837	2.49384
0.449682	2.57536
0.499075	2.65618
0.548935	2.74225
0.598744	2.83551
0.649113	2.93966
0.698972	3.05666
0.748331	3.19397
0.798195	3.3513
0.847321	3.55448
0.894701	3.88418
0.920281	4.23916
0.9455	4.97796
0.96993	7.39665
0.994429	13.9864

## Sheet: BET Tabular Report
Flex 6.01	Flex Version 6.01	Page 1
	3Flex Serial # 116 Unit 1 Port 2
Sample:	tifsix-3-ni ashlyn
Operator:	Ashlyn
Submitter:	Ashlyn
File:	C:\Users\ml4419\OneDrive - Imperial College London\PhD DAC\...\AL1-074_tifsix-3-ni_ashlyn_N2_77K.SMP
Started:	05/07/2022 17:38:47	Analysis adsorptive:	N2
Completed:	09/07/2022 12:36:31	Analysis bath temp.:	-195.478 °C
Report time:	19/02/2024 12:55:47	Thermal correction:	Yes
Sample mass:	0.1045 g	Ambient free space:	10.4244 cm³ Measured
Analysis free space:	34.6609 cm³	Equilibration interval:	30 s
Low pressure dose:	0.22307 mmol/g	Sample density:	1.000 g/cm³
Automatic degas:	No
BET Report
BET surface area:	170.9712 ± 0.7818 m²/g
Slope:	0.57013 ± 0.00261 g/mmol
Y-intercept:	0.00048 ± 0.00009 g/mmol
C:	1,182.748819
Qm:	1.75249 mmol/g
Correlation coefficient:	0.9997804
Molecular cross-sectional area:	0.1620 nm²
Relative Pressure (p/p°)	Quantity Adsorbed (mmol/g)	1/[Q(p°/p - 1)]
1.86442e-08	0.204046	9.13726e-08
1.9632e-07	0.407533	4.81728e-07
2.30837e-06	0.609839	3.78522e-06
5.56101e-05	0.809691	6.86843e-05
0.000328668	1.00653	0.000326642
0.0010409	1.18859	0.000876657
0.00246967	1.33574	0.00185349
0.00309389	1.3726	0.00226104
0.00411862	1.42236	0.0029076
0.00503146	1.45274	0.00348095
0.00585863	1.47531	0.00399452
0.00697158	1.49895	0.00468364
0.00784665	1.51756	0.00521147
0.00901949	1.53757	0.00591945
0.00992337	1.55108	0.00646185
0.0198507	1.64529	0.0123095
0.0294453	1.70476	0.0177965
0.0394881	1.75472	0.0234291
0.0490962	1.79527	0.0287595
0.0591237	1.83261	0.0342894
0.0696772	1.86749	0.040105
0.0798229	1.89836	0.0456959
0.0898246	1.92682	0.0512186

## Sheet: BET Transform Plot
Flex 6.01	Flex Version 6.01	Page 1
	3Flex Serial # 116 Unit 1 Port 2
Sample:	tifsix-3-ni ashlyn
Operator:	Ashlyn
Submitter:	Ashlyn
File:	C:\Users\ml4419\OneDrive - Imperial College London\PhD DAC\...\AL1-074_tifsix-3-ni_ashlyn_N2_77K.SMP
Started:	05/07/2022 17:38:47	Analysis adsorptive:	N2
Completed:	09/07/2022 12:36:31	Analysis bath temp.:	-195.478 °C
Report time:	19/02/2024 12:55:47	Thermal correction:	Yes
Sample mass:	0.1045 g	Ambient free space:	10.4244 cm³ Measured
Analysis free space:	34.6609 cm³	Equilibration interval:	30 s
Low pressure dose:	0.22307 mmol/g	Sample density:	1.000 g/cm³
Automatic degas:	No
BET Surface Area Plot
AL1-074_tifsix-3-ni_ashlyn_N2_77K : tifsix-3-ni ashlyn		Not Fitted
Relative Pressure (p/p°)	1/[Q(p°/p - 1)]	Relative Pressure (p/p°)	1/[Q(p°/p - 1)]
1.86442e-08	9.13726e-08	0.0998575	0.056787
1.9632e-07	4.81728e-07
2.30837e-06	3.78522e-06
5.56101e-05	6.86843e-05
0.000328668	0.000326642
0.0010409	0.000876657
0.00246967	0.00185349
0.00309389	0.00226104
0.00411862	0.0029076
0.00503146	0.00348095
0.00585863	0.00399452
0.00697158	0.00468364
0.00784665	0.00521147
0.00901949	0.00591945
0.00992337	0.00646185
0.0198507	0.0123095
0.0294453	0.0177965
0.0394881	0.0234291
0.0490962	0.0287595
0.0591237	0.0342894
0.0696772	0.040105
0.0798229	0.0456959
0.0898246	0.0512186

## Sheet: Langmuir Tabular Report
Flex 6.01	Flex Version 6.01	Page 1
	3Flex Serial # 116 Unit 1 Port 2
Sample:	tifsix-3-ni ashlyn
Operator:	Ashlyn
Submitter:	Ashlyn
File:	C:\Users\ml4419\OneDrive - Imperial College London\PhD DAC\...\AL1-074_tifsix-3-ni_ashlyn_N2_77K.SMP
Started:	05/07/2022 17:38:47	Analysis adsorptive:	N2
Completed:	09/07/2022 12:36:31	Analysis bath temp.:	-195.478 °C
Report time:	19/02/2024 12:55:47	Thermal correction:	Yes
Sample mass:	0.1045 g	Ambient free space:	10.4244 cm³ Measured
Analysis free space:	34.6609 cm³	Equilibration interval:	30 s
Low pressure dose:	0.22307 mmol/g	Sample density:	1.000 g/cm³
Automatic degas:	No
Langmuir Report
Langmuir surface area:	198.0250 ± 2.2574 m²/g
Slope:	0.49266 ± 0.00562 g/mmol
Y-intercept:	0.296 ± 0.035 kPa·g/mmol
b:	1.66468 1/kPa
Qm:	2.02979 mmol/g
Correlation coefficient:	0.999610
Molecular cross-sectional area:	0.1620 nm²
Pressure (kPa)	Quantity Adsorbed (mmol/g)	p/Q (kPa·g/mmol)
2.0919	1.64529	1.27145
3.10265	1.70476	1.82
4.16152	1.75472	2.37161
5.17429	1.79527	2.88218
6.23206	1.83261	3.40065
7.34423	1.86749	3.93267
8.41095	1.89836	4.43064
9.46412	1.92682	4.91177

## Sheet: Langmuir Transform Report
Flex 6.01	Flex Version 6.01	Page 1
	3Flex Serial # 116 Unit 1 Port 2
Sample:	tifsix-3-ni ashlyn
Operator:	Ashlyn
Submitter:	Ashlyn
File:	C:\Users\ml4419\OneDrive - Imperial College London\PhD DAC\...\AL1-074_tifsix-3-ni_ashlyn_N2_77K.SMP
Started:	05/07/2022 17:38:47	Analysis adsorptive:	N2
Completed:	09/07/2022 12:36:31	Analysis bath temp.:	-195.478 °C
Report time:	19/02/2024 12:55:47	Thermal correction:	Yes
Sample mass:	0.1045 g	Ambient free space:	10.4244 cm³ Measured
Analysis free space:	34.6609 cm³	Equilibration interval:	30 s
Low pressure dose:	0.22307 mmol/g	Sample density:	1.000 g/cm³
Automatic degas:	No
Langmuir Surface Area Plot
AL1-074_tifsix-3-ni_ashlyn_N2_77K : tifsix-3-ni ashlyn		Not Fitted
Pressure (kPa)	p/Q (kPa·g/mmol)	Pressure (kPa)	p/Q (kPa·g/mmol)
2.0919	1.27145	1.91883e-06	9.40391e-06
3.10265	1.82	2.02244e-05	4.96263e-05
4.16152	2.37161	0.000237887	0.000390082
5.17429	2.88218	0.00573868	0.00708749
6.23206	3.40065	0.0339174	0.0336972
7.34423	3.93267	0.1075	0.0904435
8.41095	4.43064	0.259846	0.194532
9.46412	4.91177	0.326029	0.237527
		0.433925	0.305074
		0.529794	0.364687
		0.617111	0.418292
		0.734497	0.490009
		0.826841	0.54485
		0.950619	0.618259
		1.04534	0.673943
		10.5201	5.38518
		15.6165	7.5765

## Sheet: t-Plot Tabular Report
Flex 6.01	Flex Version 6.01	Page 1
	3Flex Serial # 116 Unit 1 Port 2
Sample:	tifsix-3-ni ashlyn
Operator:	Ashlyn
Submitter:	Ashlyn
File:	C:\Users\ml4419\OneDrive - Imperial College London\PhD DAC\...\AL1-074_tifsix-3-ni_ashlyn_N2_77K.SMP
Started:	05/07/2022 17:38:47	Analysis adsorptive:	N2
Completed:	09/07/2022 12:36:31	Analysis bath temp.:	-195.478 °C
Report time:	19/02/2024 12:55:47	Thermal correction:	Yes
Sample mass:	0.1045 g	Ambient free space:	10.4244 cm³ Measured
Analysis free space:	34.6609 cm³	Equilibration interval:	30 s
Low pressure dose:	0.22307 mmol/g	Sample density:	1.000 g/cm³
Automatic degas:	No
t-Plot Report
Micropore volume:	0.039538 cm³/g
Micropore area:	88.2758 m²/g
External surface area:	82.6953 m²/g
Slope:	2.375281 ± 0.057368 mmol/g·nm
Y-intercept:	1.135670 ± 0.031075 mmol/g
Correlation coefficient:	0.998545
Surface area correction factor:	1.000
Density conversion factor:	0.0015533
Total surface area (BET):	170.9712 m²/g
Thickness range:	0.42076 to 0.67345 nm
Thickness equation:	Harkins and Jura
Thickness Curve
	t = [ 13.99 / ( 0.034 - log(p/p°) ) ] ^ 0.5
t-Plot Report - Data
Relative Pressure (p/p°)	Statistical Thickness (nm)	Quantity Adsorbed (mmol/g)	Fitted
0.0696772	0.342744	1.86749
0.0798229	0.351569	1.89836
0.0898246	0.359812	1.92682
0.0998575	0.367721	1.95353
0.148185	0.402582	2.06118
0.19998	0.43687	2.16052	*
0.250037	0.46901	2.24886	*
0.299791	0.501084	2.33282	*
0.349745	0.534196	2.41496	*
0.398837	0.56828	2.49384	*
0.449682	0.605888	2.57536	*
0.499075	0.645426	2.65618	*
0.548935	0.689258	2.74225
0.598744	0.738153	2.83551

## Sheet: t-Plot Plot
Flex 6.01	Flex Version 6.01	Page 1
	3Flex Serial # 116 Unit 1 Port 2
Sample:	tifsix-3-ni ashlyn
Operator:	Ashlyn
Submitter:	Ashlyn
File:	C:\Users\ml4419\OneDrive - Imperial College London\PhD DAC\...\AL1-074_tifsix-3-ni_ashlyn_N2_77K.SMP
Started:	05/07/2022 17:38:47	Analysis adsorptive:	N2
Completed:	09/07/2022 12:36:31	Analysis bath temp.:	-195.478 °C
Report time:	19/02/2024 12:55:47	Thermal correction:	Yes
Sample mass:	0.1045 g	Ambient free space:	10.4244 cm³ Measured
Analysis free space:	34.6609 cm³	Equilibration interval:	30 s
Low pressure dose:	0.22307 mmol/g	Sample density:	1.000 g/cm³
Automatic degas:	No
t-Plot
Harkins and Jura
AL1-074_tifsix-3-ni_ashlyn_N2_77K : tifsix-3-ni ashlyn		Not Fitted
Thickness (nm)	Quantity Adsorbed (mmol/g)	Thickness (nm)	Quantity Adsorbed (mmol/g)
0.43687	2.16052	0.342744	1.86749
0.46901	2.24886	0.351569	1.89836
0.501084	2.33282	0.359812	1.92682
0.534196	2.41496	0.367721	1.95353
0.56828	2.49384	0.402582	2.06118
0.605888	2.57536	0.689258	2.74225
0.645426	2.65618	0.738153	2.83551

## Sheet: DFT Pore Size Pore Table
Flex 6.01	Flex Version 6.01	Page 1
	3Flex Serial # 116 Unit 1 Port 2
Sample:	tifsix-3-ni ashlyn
Operator:	Ashlyn
Submitter:	Ashlyn
File:	C:\Users\ml4419\OneDrive - Imperial College London\PhD DAC\...\AL1-074_tifsix-3-ni_ashlyn_N2_77K.SMP
Started:	05/07/2022 17:38:47	Analysis adsorptive:	N2
Completed:	09/07/2022 12:36:31	Analysis bath temp.:	-195.478 °C
Report time:	19/02/2024 12:55:47	Thermal correction:	Yes
Sample mass:	0.1045 g	Ambient free space:	10.4244 cm³ Measured
Analysis free space:	34.6609 cm³	Equilibration interval:	30 s
Low pressure dose:	0.22307 mmol/g	Sample density:	1.000 g/cm³
Automatic degas:	No
	Porosity Distribution by NLDFT
	Model: N2 @ 77 on Carbon Slit Pores by NLDFT
	Method: Non-negative Regularization: 0.00000
	Standard Deviation of Fit: 0.236863 mmol/g
Volume in Pores	<	0.480 nm	:	0.01045 cm³/g
Total Volume in Pores	<=	99.993 nm	:	0.43124 cm³/g
Total Area in Pores	>=	0.480 nm	:	144.901 m²/g
Pore Table
Pore Width (nm)	Cumulative Pore Volume (cm³/g)	Incremental Pore Volume (cm³/g)	Cumulative Pore Area (m²/g)	Incremental Pore Area (m²/g)
0.48041	0.0197371	0.00929165	38.6822	38.6822
0.51608	0.0238779	0.00414083	54.7294	16.0472
0.53391	0.0259316	0.00205369	62.4224	7.69301
0.55175	0.0284047	0.00247307	71.3869	8.96446
0.58742	0.0284047	0	71.3869	0
0.60525	0.0284047	0	71.3869	0
0.64092	0.0284047	0	71.3869	0
0.67659	0.0284047	0	71.3869	0
0.69443	0.0284047	0	71.3869	0
0.7301	0.0284047	0	71.3869	0
0.76577	0.0284047	0	71.3869	0
0.80144	0.0284047	0	71.3869	0
0.83711	0.0284047	0	71.3869	0
0.87278	0.0284047	0	71.3869	0
0.90845	0.0284047	0	71.3869	0
0.96195	0.0284047	0	71.3869	0
0.99762	0.0284047	0	71.3869	0
1.05113	0.0284047	0	71.3869	0
1.0868	0.0284047	0	71.3869	0
1.1403	0.0344296	0.00602488	81.954	10.5672
1.19381	0.0344296	0	81.954	0
1.24731	0.0344296	0	81.954	0
1.30082	0.0419359	0.00750636	93.495	11.541
1.35432	0.0433405	0.0014046	95.5693	2.07425
1.42566	0.0466586	0.00331811	100.224	4.65484
1.47917	0.0471298	0.000471203	100.861	0.637119
1.54338	0.0471298	0	100.861	0
1.62898	0.0496696	0.00253982	103.98	3.11829
1.68606	0.0518318	0.00216212	106.544	2.5647
1.77166	0.0535132	0.00168144	108.442	1.89815
1.85727	0.0535132	0	108.442	0
1.94288	0.0535132	0	108.442	0
2.02849	0.0535132	0	108.442	0
2.1141	0.0535132	0	108.442	0
2.1997	0.0535132	0	108.442	0
2.31385	0.0535132	0	108.442	0
2.39946	0.0535132	0	108.442	0
2.5136	0.053595	8.18069e-05	108.507	0.0650915
2.62774	0.0554724	0.00187741	109.936	1.42891
2.74189	0.057546	0.00207357	111.449	1.51251
2.88457	0.0588535	0.00130747	112.355	0.90653
2.99871	0.0607465	0.001893	113.618	1.26255
3.14139	0.0622881	0.00154167	114.599	0.981519
3.28407	0.0642183	0.00193019	115.775	1.17549
3.42675	0.0657088	0.0014905	116.645	0.869923
3.59797	0.0665555	0.000846628	117.115	0.470614
3.76918	0.0665555	0	117.115	0
3.91186	0.0665555	0	117.115	0
4.11162	0.0665555	0	117.115	0
4.28283	0.0670181	0.000462681	117.332	0.216063
4.48258	0.0685729	0.00155474	118.025	0.69368
4.68234	0.0685729	0	118.025	0
4.88209	0.0710207	0.00244777	119.028	1.00276
5.11038	0.0734338	0.00241311	119.972	0.944396
5.33866	0.0734338	0	119.972	0
5.59549	0.0763151	0.00288138	121.002	1.02989
5.85231	0.0763151	0	121.002	0
6.10914	0.0763151	0	121.002	0
6.36596	0.0793515	0.00303633	121.956	0.953926
6.67986	0.0793515	0	121.956	0
6.96522	0.0798187	0.000467241	122.09	0.134164
7.27911	0.0798187	0	122.09	0
7.62154	0.0798187	0	122.09	0
7.96398	0.0798187	0	122.09	0
8.30641	0.0837968	0.00397805	123.048	0.957826
8.67738	0.0837968	0	123.048	0
9.07688	0.0837968	0	123.048	0
9.47638	0.0837968	0	123.048	0
9.90442	0.0899466	0.00614989	124.29	1.24185
10.361	0.0899466	0	124.29	0
10.8176	0.0899466	0	124.29	0
11.3027	0.0899466	0	124.29	0
11.8163	0.0899466	0	124.29	0
12.3585	0.0899466	0	124.29	0
12.9292	0.09821	0.00826334	125.568	1.27824
13.5	0.100221	0.00201136	125.866	0.297981
14.0992	0.103599	0.00337773	126.345	0.479137
14.727	0.106951	0.00335176	126.801	0.455186
15.4119	0.108999	0.00204787	127.066	0.265753
16.0967	0.112133	0.00313418	127.456	0.389418
16.8101	0.115593	0.00346051	127.867	0.411717
17.5806	0.117916	0.0023227	128.132	0.264235
18.3796	0.122871	0.00495465	128.671	0.539146
19.2072	0.128166	0.00529539	129.222	0.551397
20.0632	0.131656	0.00348961	129.57	0.347861
20.9764	0.136515	0.0048597	130.033	0.463349
21.9181	0.140493	0.0039771	130.396	0.362906
22.8883	0.142856	0.00236296	130.603	0.206477
23.9441	0.145377	0.00252188	130.813	0.210647
25	0.149516	0.00413831	131.145	0.331066
26.1414	0.156777	0.00726167	131.7	0.555568
27.3114	0.163371	0.00659407	132.183	0.482881
28.5384	0.171189	0.00781749	132.731	0.547857
29.8226	0.185305	0.0141157	133.678	0.946645
31.1637	0.201432	0.0161274	134.713	1.03501
32.562	0.212813	0.011381	135.412	0.699037
34.0459	0.226264	0.0134508	136.202	0.790155
35.5583	0.246892	0.0206283	137.362	1.16025
37.1848	0.266274	0.0193822	138.404	1.04248
38.8399	0.277618	0.0113433	138.989	0.584106
40.6092	0.289227	0.0116094	139.56	0.571763
42.4355	0.30551	0.016283	140.328	0.767424
44.3188	0.320494	0.0149837	141.004	0.676175
46.3164	0.330159	0.00966527	141.421	0.417359
48.3995	0.338984	0.00882527	141.786	0.364685
50.5968	0.348871	0.00988651	142.177	0.390796
52.8796	0.357057	0.00818581	142.486	0.309602
55.2481	0.364572	0.00751543	142.758	0.272061
57.7308	0.371765	0.00719276	143.008	0.249183
60.3275	0.376287	0.00452218	143.158	0.149921
63.0385	0.431236	0.0549486	144.901	1.74334
65.8921	0.431236	0	144.901	0
68.8598	0.431236	0	144.901	0
71.9417	0.431236	0	144.901	0
75.1948	0.431236	0	144.901	0
78.5906	0.431236	0	144.901	0
82.1005	0.431236	0	144.901	0
85.8102	0.431236	0	144.901	0
89.6625	0.431236	0	144.901	0
93.7147	0.431236	0	144.901	0
97.938	0.431236	0	144.901	0
99.9926	0.431236	0	144.901	0

[truncated: 10 more sheets: DFT Pore Size Isotherm Table, DFT Pore Size Cumulative Area Graph, DFT Pore Size Incremental Area Graph, DFT Pore Size dA-dlog(W) Area Graph, DFT Pore Size Cumulative Volume Graph, DFT Pore Size Incremental Volume Graph, DFT Pore Size dV-dlog(W) Volume Graph, DFT Pore Size Log Goodness of Fit Graph, DFT Pore Size Goodness of Fit Graph, Dubinin-Astakhov Tabular Report]
