# Supplementary material for: Physicochemical Properties, Equilibrium Adsorption Performance, Manufacturability, and Stability of TIFSIX-3-Ni for Direct Air Capture of CO2
Source: Energy Fuels. 2024 Jun 18;38(13):11947–65. doi: 10.1021/acs.energyfuels.4c01368 (PMC11228916; doi:10.1021/acs.energyfuels.4c01368)
Supplement: Supplementary file 2 — ef4c01368_si_002.zip [file ef4c01368_si_002.zip › tifsix si raw files/isotherms/afterH2O/CO2-25C-batch5-after15RH.XLS]

## Sheet: Summary
Flex 6.01	Flex Version 6.01	Page 1
	3Flex Serial # 116 Unit 1 Port 1
Sample:	tifsix-3-ni batch 5 after H2o step 1
Operator:	Ashlyn
Submitter:	Ashlyn
File:	C:\Users\ml4419\OneDrive - Imperial C...\AL1-144_tifsix-3-ni_batch5_step1_afterH2O_CO2_298K_rod_.SMP
Started:	12/06/2023 13:42:55	Analysis adsorptive:	CO2
Completed:	14/06/2023 21:09:07	Analysis bath temp.:	25.000 °C
Report time:	19/02/2024 12:21:14	Thermal correction:	No
Sample mass:	0.0520 g	Ambient free space:	10.3041 cm³ Measured
Analysis free space:	10.3533 cm³	Equilibration interval:	60 s
Low pressure dose:	None	Sample density:	1.000 g/cm³
Automatic degas:	No
Summary Report
Surface Area
Single point surface area at p/p° = 0.255840944:	126.4125 m²/g
BET Surface Area:	122.5725 m²/g
Langmuir Surface Area:	177.0310 m²/g
t-Plot Micropore Area:	94.7946 m²/g
t-Plot external surface area:	27.7779 m²/g
Pore Volume
Single point adsorption total pore volume of pores
less than --- diameter at p/p° = 0.950000000:	0.130783 cm³/g
Single point desorption total pore volume of pores
less than --- diameter at p/p° = 0.950000000:	0.130940 cm³/g
t-Plot micropore volume:	0.111335 cm³/g
Pore Size
Adsorption average pore diameter (4V/A by BET):	4.2679 nm
Desorption average pore diameter (4V/A by BET):	4.2731 nm
Freundlich
Qm·C:	0.07166 ± 0.00077 mmol/g
m:	14.1508 ± 1.2762
Temkin
q·alpha/Qm:	22.781109 ± 1.382364 kJ/mol·(mmol/g)
A:	3,986,193.2925 ± 3,792,874.7180 kPa
Nanoparticle Size:
Average Particle Size	48.9506 nm
Horvath-Kawazoe
Maximum pore volume at p/p° = 0.156978728:	0.122790 cm³/g
Median pore width:	0.0000 nm
Dubinin-Astakhov
Micropore surface area:	398.3269 m²/g
Limiting micropore volume:	0.117453 cm³/g
MP-Method
Cumulative surface area of pores between
0.23317 nm and 1.86000 nm hydraulic radius:	447.6650 m²/g
Cumulative pore volume of pores between
0.23317 nm and 1.86000 nm hydraulic radius:	0.133462 cm³/g
Average pore hydraulic radius (V/A):	0.29813 nm

## Sheet: Isotherm Tabular Report
Flex 6.01	Flex Version 6.01	Page 1
	3Flex Serial # 116 Unit 1 Port 1
Sample:	tifsix-3-ni batch 5 after H2o step 1
Operator:	Ashlyn
Submitter:	Ashlyn
File:	C:\Users\ml4419\OneDrive - Imperial C...\AL1-144_tifsix-3-ni_batch5_step1_afterH2O_CO2_298K_rod_.SMP
Started:	12/06/2023 13:42:55	Analysis adsorptive:	CO2
Completed:	14/06/2023 21:09:07	Analysis bath temp.:	25.000 °C
Report time:	19/02/2024 12:21:14	Thermal correction:	No
Sample mass:	0.0520 g	Ambient free space:	10.3041 cm³ Measured
Analysis free space:	10.3533 cm³	Equilibration interval:	60 s
Low pressure dose:	None	Sample density:	1.000 g/cm³
Automatic degas:	No
Isotherm Tabular Report
Relative Pressure (p/p°)	Absolute Pressure (kPa)	Quantity Adsorbed (mmol/g)	Elapsed Time (h:min)	Saturation Pressure (kPa)
				101.325
9.47798e-05	0.00960357	0.631766	31:14
0.000191838	0.019438	0.874759	33:05
0.000283891	0.0287652	1.02284	34:26
0.000379284	0.038431	1.12974	35:16
0.000474372	0.0480658	1.20953	36:20
0.000571306	0.0578876	1.27211	36:57
0.000669564	0.0678435	1.32261	37:33
0.00076529	0.0775431	1.36488	38:02
0.000877141	0.0888764	1.40553	38:31
0.000963679	0.0976448	1.43277	38:55
0.00107289	0.10871	1.46207	39:20
0.00116506	0.11805	1.4838	39:41
0.00126811	0.128491	1.50522	40:01
0.00136563	0.138372	1.5233	40:21
0.00146468	0.148409	1.53985	40:40
0.00156389	0.158461	1.55474	40:58
0.00166214	0.168417	1.56821	41:16
0.0017619	0.178524	1.58067	41:31
0.00186008	0.188472	1.59189	41:46
0.00195756	0.198349	1.60221	42:01
0.00288994	0.292823	1.67117	42:27
0.00391851	0.397043	1.71577	42:46
0.00469827	0.476053	1.73907	43:03
0.00587172	0.594952	1.76447	43:19
0.0068261	0.691655	1.77992	43:32
0.00782572	0.792942	1.79281	43:45
0.00882676	0.894372	1.80336	43:56
0.00982171	0.995185	1.81214	44:07
0.0575417	5.83042	1.91369	44:19
0.107648	10.9074	1.94237	44:30
0.156979	15.9059	1.96098	44:42
0.206106	20.8837	1.97456	44:55
0.255841	25.9231	1.98648	45:06
0.304626	30.8662	1.9964	45:18
0.354907	35.961	2.00555	45:29
0.403578	40.8926	2.01341	45:40
0.452592	45.8589	2.02069	45:52
0.502808	50.9471	2.02828	46:03
0.551526	55.8834	2.03505	46:14
0.600824	60.8785	2.04276	46:25
0.650808	65.9431	2.05013	46:36
0.700416	70.9696	2.05509	46:47
0.74885	75.8772	2.06112	46:59
0.798209	80.8785	2.06687	47:10
0.848641	85.9886	2.0738	47:21
0.897811	90.9708	2.08047	47:32
0.946807	95.9352	2.08817	47:43
0.98638	99.945	2.09377	47:54
0.939093	95.1536	2.09033	48:06
0.888554	90.0327	2.0853	48:17
0.839788	85.0915	2.07845	48:29
0.791086	80.1568	2.07211	48:40
0.741105	75.0925	2.06582	48:51
0.692003	70.1172	2.05849	49:02
0.642883	65.1401	2.05155	49:13
0.592271	60.0119	2.04441	49:24
0.543061	55.0257	2.037	49:35
0.493854	50.0397	2.02921	49:46
0.444953	45.0848	2.02177	49:58
0.394795	40.0027	2.01352	50:09
0.345593	35.0172	2.00479	50:20
0.2965	30.0429	1.99412	50:31
0.247277	25.0553	1.98265	50:42
0.197532	20.015	1.96929	50:53
0.148313	15.0278	1.95367	51:05
0.0988963	10.0207	1.93362	51:16
0.0495044	5.01603	1.90534	51:29
0.0102137	1.0349	1.81859	51:47

## Sheet: Isotherm Linear Plot
Flex 6.01	Flex Version 6.01	Page 1
	3Flex Serial # 116 Unit 1 Port 1
Sample:	tifsix-3-ni batch 5 after H2o step 1
Operator:	Ashlyn
Submitter:	Ashlyn
File:	C:\Users\ml4419\OneDrive - Imperial C...\AL1-144_tifsix-3-ni_batch5_step1_afterH2O_CO2_298K_rod_.SMP
Started:	12/06/2023 13:42:55	Analysis adsorptive:	CO2
Completed:	14/06/2023 21:09:07	Analysis bath temp.:	25.000 °C
Report time:	19/02/2024 12:21:14	Thermal correction:	No
Sample mass:	0.0520 g	Ambient free space:	10.3041 cm³ Measured
Analysis free space:	10.3533 cm³	Equilibration interval:	60 s
Low pressure dose:	None	Sample density:	1.000 g/cm³
Automatic degas:	No
Isotherm Linear Plot
AL1-144_tifsix-3-ni_batch5_step1_afterH2O_CO2_298K_rod_ : tifsix-3-ni batch 5 after H2o step 1 : Adsorption		AL1-144_tifsix-3-ni_batch5_step1_afterH2O_CO2_298K_rod_ : tifsix-3-ni batch 5 after H2o step 1 : Desorption
Relative Pressure (p/p°)	Quantity Adsorbed (mmol/g)	Relative Pressure (p/p°)	Quantity Adsorbed (mmol/g)
9.47798e-05	0.631766	0.98638	2.09377
0.000191838	0.874759	0.939093	2.09033
0.000283891	1.02284	0.888554	2.0853
0.000379284	1.12974	0.839788	2.07845
0.000474372	1.20953	0.791086	2.07211
0.000571306	1.27211	0.741105	2.06582
0.000669564	1.32261	0.692003	2.05849
0.00076529	1.36488	0.642883	2.05155
0.000877141	1.40553	0.592271	2.04441
0.000963679	1.43277	0.543061	2.037
0.00107289	1.46207	0.493854	2.02921
0.00116506	1.4838	0.444953	2.02177
0.00126811	1.50522	0.394795	2.01352
0.00136563	1.5233	0.345593	2.00479
0.00146468	1.53985	0.2965	1.99412
0.00156389	1.55474	0.247277	1.98265
0.00166214	1.56821	0.197532	1.96929
0.0017619	1.58067	0.148313	1.95367
0.00186008	1.59189	0.0988963	1.93362
0.00195756	1.60221	0.0495044	1.90534
0.00288994	1.67117	0.0102137	1.81859
0.00391851	1.71577
0.00469827	1.73907
0.00587172	1.76447
0.0068261	1.77992
0.00782572	1.79281
0.00882676	1.80336
0.00982171	1.81214
0.0575417	1.91369
0.107648	1.94237
0.156979	1.96098
0.206106	1.97456
0.255841	1.98648
0.304626	1.9964
0.354907	2.00555
0.403578	2.01341
0.452592	2.02069
0.502808	2.02828
0.551526	2.03505
0.600824	2.04276
0.650808	2.05013
0.700416	2.05509
0.74885	2.06112
0.798209	2.06687
0.848641	2.0738
0.897811	2.08047
0.946807	2.08817
0.98638	2.09377

## Sheet: Isotherm Log Plot
Flex 6.01	Flex Version 6.01	Page 1
	3Flex Serial # 116 Unit 1 Port 1
Sample:	tifsix-3-ni batch 5 after H2o step 1
Operator:	Ashlyn
Submitter:	Ashlyn
File:	C:\Users\ml4419\OneDrive - Imperial C...\AL1-144_tifsix-3-ni_batch5_step1_afterH2O_CO2_298K_rod_.SMP
Started:	12/06/2023 13:42:55	Analysis adsorptive:	CO2
Completed:	14/06/2023 21:09:07	Analysis bath temp.:	25.000 °C
Report time:	19/02/2024 12:21:14	Thermal correction:	No
Sample mass:	0.0520 g	Ambient free space:	10.3041 cm³ Measured
Analysis free space:	10.3533 cm³	Equilibration interval:	60 s
Low pressure dose:	None	Sample density:	1.000 g/cm³
Automatic degas:	No
Isotherm Log Plot
AL1-144_tifsix-3-ni_batch5_step1_afterH2O_CO2_298K_rod_ : tifsix-3-ni batch 5 after H2o step 1 : Adsorption		AL1-144_tifsix-3-ni_batch5_step1_afterH2O_CO2_298K_rod_ : tifsix-3-ni batch 5 after H2o step 1 : Desorption
Relative Pressure (p/p°)	Quantity Adsorbed (mmol/g)	Relative Pressure (p/p°)	Quantity Adsorbed (mmol/g)
9.47798e-05	0.631766	0.98638	2.09377
0.000191838	0.874759	0.939093	2.09033
0.000283891	1.02284	0.888554	2.0853
0.000379284	1.12974	0.839788	2.07845
0.000474372	1.20953	0.791086	2.07211
0.000571306	1.27211	0.741105	2.06582
0.000669564	1.32261	0.692003	2.05849
0.00076529	1.36488	0.642883	2.05155
0.000877141	1.40553	0.592271	2.04441
0.000963679	1.43277	0.543061	2.037
0.00107289	1.46207	0.493854	2.02921
0.00116506	1.4838	0.444953	2.02177
0.00126811	1.50522	0.394795	2.01352
0.00136563	1.5233	0.345593	2.00479
0.00146468	1.53985	0.2965	1.99412
0.00156389	1.55474	0.247277	1.98265
0.00166214	1.56821	0.197532	1.96929
0.0017619	1.58067	0.148313	1.95367
0.00186008	1.59189	0.0988963	1.93362
0.00195756	1.60221	0.0495044	1.90534
0.00288994	1.67117	0.0102137	1.81859
0.00391851	1.71577
0.00469827	1.73907
0.00587172	1.76447
0.0068261	1.77992
0.00782572	1.79281
0.00882676	1.80336
0.00982171	1.81214
0.0575417	1.91369
0.107648	1.94237
0.156979	1.96098
0.206106	1.97456
0.255841	1.98648
0.304626	1.9964
0.354907	2.00555
0.403578	2.01341
0.452592	2.02069
0.502808	2.02828
0.551526	2.03505
0.600824	2.04276
0.650808	2.05013
0.700416	2.05509
0.74885	2.06112
0.798209	2.06687
0.848641	2.0738
0.897811	2.08047
0.946807	2.08817
0.98638	2.09377

## Sheet: Isotherm Linear Absolute Plot
Flex 6.01	Flex Version 6.01	Page 1
	3Flex Serial # 116 Unit 1 Port 1
Sample:	tifsix-3-ni batch 5 after H2o step 1
Operator:	Ashlyn
Submitter:	Ashlyn
File:	C:\Users\ml4419\OneDrive - Imperial C...\AL1-144_tifsix-3-ni_batch5_step1_afterH2O_CO2_298K_rod_.SMP
Started:	12/06/2023 13:42:55	Analysis adsorptive:	CO2
Completed:	14/06/2023 21:09:07	Analysis bath temp.:	25.000 °C
Report time:	19/02/2024 12:21:14	Thermal correction:	No
Sample mass:	0.0520 g	Ambient free space:	10.3041 cm³ Measured
Analysis free space:	10.3533 cm³	Equilibration interval:	60 s
Low pressure dose:	None	Sample density:	1.000 g/cm³
Automatic degas:	No
Isotherm Linear Absolute Plot
AL1-144_tifsix-3-ni_batch5_step1_afterH2O_CO2_298K_rod_ : tifsix-3-ni batch 5 after H2o step 1 : Adsorption		AL1-144_tifsix-3-ni_batch5_step1_afterH2O_CO2_298K_rod_ : tifsix-3-ni batch 5 after H2o step 1 : Desorption
Absolute Pressure (kPa)	Quantity Adsorbed (mmol/g)	Absolute Pressure (kPa)	Quantity Adsorbed (mmol/g)
0.00960357	0.631766	99.945	2.09377
0.019438	0.874759	95.1536	2.09033
0.0287652	1.02284	90.0327	2.0853
0.038431	1.12974	85.0915	2.07845
0.0480658	1.20953	80.1568	2.07211
0.0578876	1.27211	75.0925	2.06582
0.0678435	1.32261	70.1172	2.05849
0.0775431	1.36488	65.1401	2.05155
0.0888764	1.40553	60.0119	2.04441
0.0976448	1.43277	55.0257	2.037
0.10871	1.46207	50.0397	2.02921
0.11805	1.4838	45.0848	2.02177
0.128491	1.50522	40.0027	2.01352
0.138372	1.5233	35.0172	2.00479
0.148409	1.53985	30.0429	1.99412
0.158461	1.55474	25.0553	1.98265
0.168417	1.56821	20.015	1.96929
0.178524	1.58067	15.0278	1.95367
0.188472	1.59189	10.0207	1.93362
0.198349	1.60221	5.01603	1.90534
0.292823	1.67117	1.0349	1.81859
0.397043	1.71577
0.476053	1.73907
0.594952	1.76447
0.691655	1.77992
0.792942	1.79281
0.894372	1.80336
0.995185	1.81214
5.83042	1.91369
10.9074	1.94237
15.9059	1.96098
20.8837	1.97456
25.9231	1.98648
30.8662	1.9964
35.961	2.00555
40.8926	2.01341
45.8589	2.02069
50.9471	2.02828
55.8834	2.03505
60.8785	2.04276
65.9431	2.05013
70.9696	2.05509
75.8772	2.06112
80.8785	2.06687
85.9886	2.0738
90.9708	2.08047
95.9352	2.08817
99.945	2.09377

## Sheet: Isotherm Log Absolute Plot
Flex 6.01	Flex Version 6.01	Page 1
	3Flex Serial # 116 Unit 1 Port 1
Sample:	tifsix-3-ni batch 5 after H2o step 1
Operator:	Ashlyn
Submitter:	Ashlyn
File:	C:\Users\ml4419\OneDrive - Imperial C...\AL1-144_tifsix-3-ni_batch5_step1_afterH2O_CO2_298K_rod_.SMP
Started:	12/06/2023 13:42:55	Analysis adsorptive:	CO2
Completed:	14/06/2023 21:09:07	Analysis bath temp.:	25.000 °C
Report time:	19/02/2024 12:21:14	Thermal correction:	No
Sample mass:	0.0520 g	Ambient free space:	10.3041 cm³ Measured
Analysis free space:	10.3533 cm³	Equilibration interval:	60 s
Low pressure dose:	None	Sample density:	1.000 g/cm³
Automatic degas:	No
Isotherm Log Absolute Plot
AL1-144_tifsix-3-ni_batch5_step1_afterH2O_CO2_298K_rod_ : tifsix-3-ni batch 5 after H2o step 1 : Adsorption		AL1-144_tifsix-3-ni_batch5_step1_afterH2O_CO2_298K_rod_ : tifsix-3-ni batch 5 after H2o step 1 : Desorption
Absolute Pressure (kPa)	Quantity Adsorbed (mmol/g)	Absolute Pressure (kPa)	Quantity Adsorbed (mmol/g)
0.00960357	0.631766	99.945	2.09377
0.019438	0.874759	95.1536	2.09033
0.0287652	1.02284	90.0327	2.0853
0.038431	1.12974	85.0915	2.07845
0.0480658	1.20953	80.1568	2.07211
0.0578876	1.27211	75.0925	2.06582
0.0678435	1.32261	70.1172	2.05849
0.0775431	1.36488	65.1401	2.05155
0.0888764	1.40553	60.0119	2.04441
0.0976448	1.43277	55.0257	2.037
0.10871	1.46207	50.0397	2.02921
0.11805	1.4838	45.0848	2.02177
0.128491	1.50522	40.0027	2.01352
0.138372	1.5233	35.0172	2.00479
0.148409	1.53985	30.0429	1.99412
0.158461	1.55474	25.0553	1.98265
0.168417	1.56821	20.015	1.96929
0.178524	1.58067	15.0278	1.95367
0.188472	1.59189	10.0207	1.93362
0.198349	1.60221	5.01603	1.90534
0.292823	1.67117	1.0349	1.81859
0.397043	1.71577
0.476053	1.73907
0.594952	1.76447
0.691655	1.77992
0.792942	1.79281
0.894372	1.80336
0.995185	1.81214
5.83042	1.91369
10.9074	1.94237
15.9059	1.96098
20.8837	1.97456
25.9231	1.98648
30.8662	1.9964
35.961	2.00555
40.8926	2.01341
45.8589	2.02069
50.9471	2.02828
55.8834	2.03505
60.8785	2.04276
65.9431	2.05013
70.9696	2.05509
75.8772	2.06112
80.8785	2.06687
85.9886	2.0738
90.9708	2.08047
95.9352	2.08817
99.945	2.09377

## Sheet: Isotherm Pressure Composition
Flex 6.01	Flex Version 6.01	Page 1
	3Flex Serial # 116 Unit 1 Port 1
Sample:	tifsix-3-ni batch 5 after H2o step 1
Operator:	Ashlyn
Submitter:	Ashlyn
File:	C:\Users\ml4419\OneDrive - Imperial C...\AL1-144_tifsix-3-ni_batch5_step1_afterH2O_CO2_298K_rod_.SMP
Started:	12/06/2023 13:42:55	Analysis adsorptive:	CO2
Completed:	14/06/2023 21:09:07	Analysis bath temp.:	25.000 °C
Report time:	19/02/2024 12:21:14	Thermal correction:	No
Sample mass:	0.0520 g	Ambient free space:	10.3041 cm³ Measured
Analysis free space:	10.3533 cm³	Equilibration interval:	60 s
Low pressure dose:	None	Sample density:	1.000 g/cm³
Automatic degas:	No
Isotherm Pressure Composition
AL1-144_tifsix-3-ni_batch5_step1_afterH2O_CO2_298K_rod_ : tifsix-3-ni batch 5 after H2o step 1 : Adsorption		AL1-144_tifsix-3-ni_batch5_step1_afterH2O_CO2_298K_rod_ : tifsix-3-ni batch 5 after H2o step 1 : Desorption
Weight % CO2	Absolute Pressure (kPa)	Weight % CO2	Absolute Pressure (kPa)
2.7804	0.00960357	9.21467	99.945
3.84981	0.019438	9.19953	95.1536
4.50151	0.0287652	9.17741	90.0327
4.97197	0.038431	9.14725	85.0915
5.32314	0.0480658	9.11936	80.1568
5.59857	0.0578876	9.09167	75.0925
5.82081	0.0678435	9.05943	70.1172
6.00683	0.0775431	9.02886	65.1401
6.18574	0.0888764	8.99745	60.0119
6.30562	0.0976448	8.96484	55.0257
6.43455	0.10871	8.93057	50.0397
6.53021	0.11805	8.89781	45.0848
6.62446	0.128491	8.86148	40.0027
6.70405	0.138372	8.82307	35.0172
6.77688	0.148409	8.77614	30.0429
6.84243	0.158461	8.72564	25.0553
6.90171	0.168417	8.66686	20.015
6.95651	0.178524	8.5981	15.0278
7.00592	0.188472	8.50987	10.0207
7.05131	0.198349	8.38541	5.01603
7.35482	0.292823	8.00362	1.0349
7.55109	0.397043
7.65364	0.476053
7.76543	0.594952
7.83341	0.691655
7.89016	0.792942
7.93659	0.894372
7.97524	0.995185
8.42216	5.83042
8.54836	10.9074
8.63026	15.9059
8.69002	20.8837
8.74248	25.9231
8.78617	30.8662
8.82641	35.961
8.861	40.8926
8.89306	45.8589
8.92646	50.9471
8.95625	55.8834
8.9902	60.8785
9.0226	65.9431
9.04447	70.9696
9.071	75.8772
9.09629	80.8785
9.12678	85.9886
9.15617	90.9708
9.19002	95.9352
9.21467	99.945

## Sheet: Options
Flex 6.01	Flex Version 6.01	Page 1
	3Flex Serial # 116 Unit 1 Port 1
Sample:	tifsix-3-ni batch 5 after H2o step 1
Operator:	Ashlyn
Submitter:	Ashlyn
File:	C:\Users\ml4419\OneDrive - Imperial C...\AL1-144_tifsix-3-ni_batch5_step1_afterH2O_CO2_298K_rod_.SMP
Started:	12/06/2023 13:42:55	Analysis adsorptive:	CO2
Completed:	14/06/2023 21:09:07	Analysis bath temp.:	25.000 °C
Report time:	19/02/2024 12:21:14	Thermal correction:	No
Sample mass:	0.0520 g	Ambient free space:	10.3041 cm³ Measured
Analysis free space:	10.3533 cm³	Equilibration interval:	60 s
Low pressure dose:	None	Sample density:	1.000 g/cm³
Automatic degas:	No
Method:	Default
Sample:	tifsix-3-ni batch 5 after H2o step 1
Operator:	Ashlyn
Submitter:	Ashlyn
Mass type:	Calculated
Empty tube:	36.5723 g
Sample + tube:	36.6243 g
Sample mass:	0.0520 g
Density:	1.000 g/cm³
Type of data:	Automatically collected
Instrument type:	3500
Original instrument type:	3500
Comments:
Sample tube:	Sample Tube
Ambient free space:	1.0000 cm³
Analysis free space:	1.0000 cm³
Use isothermal jacket:	No
Use filler rod:	No
Vacuum seal type:	None
Degas conditions:	Degas Conditions
Smart VacPrep evacuation
Backfill sample tube:	Automatic
Evacuation rate:	0.67 kPa/s
Unrest. evacuation from:	0.67 kPa
Vacuum level:	1e-01 kPa
Evacuation time:	10 min
Temperature ramp rate:	10.0 °C/min
Target temperature:	30 °C
Hold pressure:	13.3 kPa
Heating Phase
Sample prep: Stage	Temperature (°C)	Ramp Rate (°C/min)	Time (min)
1	30	10.0	10
Analysis conditions:	Run Conditions
Absolute pressure dosing:	Yes
Set external trigger:	No
Pressure Table
Starting Pressure (kPa)	Pressure Increment (kPa)	Dose Amount (mmol/g)	Equilibration Interval (s)	Ending Pressure (kPa)
0.0000000	0.0100000		60	0.2000000
0.2000000	0.1000000		60	1.0000000
1.0000000	5.0000000		60	100.0000000
100.0000000	5.0000000		60	1.0000000
Preparation
Backfill gas:	Helium
Evacuation rate:	0.67 kPa/s
Unrestricted evacuation from:	0.67 kPa
Vacuum level:	6.7e-03 kPa
Evacuation time:	0.50 h
Evacuate and hold:	No
Degas in situ:	Yes
Target temperature:	30 °C
Temperature ramp rate:	5.0 °C/min
Hold pressure:	13.3 kPa
Sample prep: Stage	Temperature (°C)	Ramp Rate (°C/min)	Time (min)
1	120	5.0	1,440
Leak test:	No
Elevator operation:	Automatic
Free Space
Measured before analysis
Lower Dewar for evacuation:	Yes
Evacuation time:	1.00 h
Outgas test:	No
p° and Temperature
p° type:	Entered
p°:	101.3250 kPa
Temperature type:	Entered
Temperature:	25.000 °C
Dosing
Target tolerance:	5.0% or 0.6666 kPa
Minimum equilibration delay:	0.00 h
Maximum equilibration delay:	999.00 h
Termination
Backfill at end of analysis:	Yes
Backfill gas:	Nitrogen
Adsorptive:	Carbon Dioxide (CO2)
Maximum manifold pressure:	123.323 kPa
Therm. tran. hard-sphere diameter:	0.39960 nm
Molecular cross-sectional area:	0.142 nm²
Adsorbate molecular weight:	44.01
Mass flow constant:	0.773
Relative thermal conductivity:	0.62
Gas blend:	No
Adsorbed-phase free-space correction:	No
Fluid properties:	H:\FPI\fpiv6\carbon dioxide.fpi
Dosing method:	Normal
Sample Information
Sample Tube
Degas Conditions
Analysis Conditions
Adsorptive Properties
