# Supplementary material for: Physicochemical Properties, Equilibrium Adsorption Performance, Manufacturability, and Stability of TIFSIX-3-Ni for Direct Air Capture of CO2
Source: Energy Fuels. 2024 Jun 18;38(13):11947–65. doi: 10.1021/acs.energyfuels.4c01368 (PMC11228916; doi:10.1021/acs.energyfuels.4c01368)
Supplement: Supplementary file 2 — ef4c01368_si_002.zip [file ef4c01368_si_002.zip › tifsix si raw files/isotherms/afterH2O/CO2-25C-batch5-after48RH.XLS]

## Sheet: Summary
Flex 6.01	Flex Version 6.01	Page 1
	3Flex Serial # 116 Unit 1 Port 2
Sample:	tifsix-3-ni batch 5 after H2o step 2
Operator:	Ashlyn
Submitter:	Ashlyn
File:	C:\Users\ml4419\OneDrive - Imperial C...\AL1-145_tifsix-3-ni_batch5_step2_afterH2O_CO2_298K_rod_.SMP
Started:	12/06/2023 13:42:55	Analysis adsorptive:	CO2
Completed:	14/06/2023 21:09:07	Analysis bath temp.:	25.000 °C
Report time:	19/02/2024 12:19:57	Thermal correction:	No
Sample mass:	0.0597 g	Ambient free space:	10.4880 cm³ Measured
Analysis free space:	10.5320 cm³	Equilibration interval:	60 s
Low pressure dose:	None	Sample density:	1.000 g/cm³
Automatic degas:	No
Summary Report
Surface Area
Single point surface area at p/p° = 0.256471192:	107.1227 m²/g
BET Surface Area:	104.1293 m²/g
Langmuir Surface Area:	152.9800 m²/g
t-Plot Micropore Area:	70.0456 m²/g
t-Plot external surface area:	34.0837 m²/g
Pore Volume
Single point adsorption total pore volume of pores
less than --- diameter at p/p° = 0.950000000:	0.113495 cm³/g
Single point desorption total pore volume of pores
less than --- diameter at p/p° = 0.950000000:	0.113824 cm³/g
t-Plot micropore volume:	0.089454 cm³/g
Pore Size
Adsorption average pore diameter (4V/A by BET):	4.3598 nm
Desorption average pore diameter (4V/A by BET):	4.3724 nm
Freundlich
Qm·C:	0.06023 ± 0.00061 mmol/g
m:	13.3482 ± 1.0714
Temkin
q·alpha/Qm:	25.188331 ± 1.281021 kJ/mol·(mmol/g)
A:	1,395,910.7257 ± 1,041,182.6465 kPa
Nanoparticle Size:
Average Particle Size	57.6207 nm
Horvath-Kawazoe
Maximum pore volume at p/p° = 0.156669958:	0.103465 cm³/g
Median pore width:	0.0000 nm
Dubinin-Astakhov
Micropore surface area:	330.5753 m²/g
Limiting micropore volume:	0.097359 cm³/g
MP-Method
Cumulative surface area of pores between
0.23300 nm and 1.88000 nm hydraulic radius:	371.4322 m²/g
Cumulative pore volume of pores between
0.23300 nm and 1.88000 nm hydraulic radius:	0.115422 cm³/g
Average pore hydraulic radius (V/A):	0.31075 nm

## Sheet: Isotherm Tabular Report
Flex 6.01	Flex Version 6.01	Page 1
	3Flex Serial # 116 Unit 1 Port 2
Sample:	tifsix-3-ni batch 5 after H2o step 2
Operator:	Ashlyn
Submitter:	Ashlyn
File:	C:\Users\ml4419\OneDrive - Imperial C...\AL1-145_tifsix-3-ni_batch5_step2_afterH2O_CO2_298K_rod_.SMP
Started:	12/06/2023 13:42:55	Analysis adsorptive:	CO2
Completed:	14/06/2023 21:09:07	Analysis bath temp.:	25.000 °C
Report time:	19/02/2024 12:19:57	Thermal correction:	No
Sample mass:	0.0597 g	Ambient free space:	10.4880 cm³ Measured
Analysis free space:	10.5320 cm³	Equilibration interval:	60 s
Low pressure dose:	None	Sample density:	1.000 g/cm³
Automatic degas:	No
Isotherm Tabular Report
Relative Pressure (p/p°)	Absolute Pressure (kPa)	Quantity Adsorbed (mmol/g)	Elapsed Time (h:min)	Saturation Pressure (kPa)
				101.325
9.61099e-05	0.00973834	0.536425	31:26
0.000190535	0.019306	0.731625	33:07
0.000287583	0.0291394	0.8615	35:07
0.000375557	0.0380534	0.944475	36:01
0.000471473	0.047772	1.00766	36:43
0.000563773	0.0571243	1.05865	37:17
0.000680109	0.0689121	1.1079	37:53
0.000755123	0.0765129	1.13496	38:19
0.000873861	0.0885439	1.17029	38:48
0.000959625	0.097234	1.19224	39:14
0.00106737	0.108152	1.21581	39:35
0.00116	0.117537	1.23375	39:56
0.0012639	0.128065	1.25146	40:20
0.00136011	0.137813	1.26606	40:40
0.00146026	0.147961	1.27964	40:58
0.00155763	0.157827	1.29172	41:16
0.00165752	0.167948	1.30287	41:34
0.001755	0.177826	1.31279	41:49
0.00185454	0.187911	1.32218	42:07
0.00195517	0.198108	1.33095	42:23
0.00286395	0.29019	1.38633	42:52
0.00389609	0.394772	1.42341	43:14
0.00485648	0.492083	1.4465	43:36
0.00583246	0.590975	1.4636	43:51
0.00682215	0.691254	1.47698	44:04
0.00787924	0.798364	1.4883	44:17
0.00885904	0.897642	1.49692	44:29
0.009811	0.9941	1.50408	44:42
0.0573035	5.80628	1.59878	44:54
0.107986	10.9417	1.63076	45:05
0.15667	15.8746	1.65234	45:17
0.20635	20.9085	1.66988	45:28
0.256471	25.9869	1.68478	45:39
0.307063	31.1131	1.69669	45:51
0.35453	35.9227	1.7084	46:02
0.406363	41.1748	1.71832	46:13
0.45266	45.8658	1.72802	46:24
0.504684	51.1371	1.73655	46:35
0.551853	55.9166	1.74473	46:46
0.600418	60.8373	1.75366	46:58
0.651777	66.0414	1.76026	47:09
0.699113	70.8376	1.76904	47:20
0.748972	75.8896	1.77793	47:31
0.799092	80.968	1.78693	47:42
0.847395	85.8623	1.79504	47:53
0.898277	91.0179	1.80388	48:04
0.946173	95.871	1.81186	48:16
0.986883	99.996	1.81905	48:27
0.936595	94.9005	1.81732	48:39
0.887999	89.9765	1.81451	48:50
0.837637	84.8736	1.81053	49:01
0.788219	79.8663	1.80606	49:12
0.738696	74.8484	1.80097	49:23
0.689716	69.8855	1.79551	49:34
0.640438	64.8924	1.78936	49:45
0.592543	60.0394	1.7822	49:56
0.542728	54.9919	1.77438	50:08
0.493572	50.0112	1.76581	50:19
0.444124	45.0009	1.75651	50:30
0.394972	40.0205	1.74568	50:41
0.345455	35.0032	1.73432	50:52
0.296591	30.0521	1.72169	51:03
0.247268	25.0545	1.70739	51:15
0.19779	20.0411	1.69086	51:26
0.148385	15.0351	1.67201	51:37
0.0989071	10.0218	1.6485	51:49
0.0495377	5.01941	1.61515	52:01
0.010278	1.04141	1.53456	52:21

## Sheet: Isotherm Linear Plot
Flex 6.01	Flex Version 6.01	Page 1
	3Flex Serial # 116 Unit 1 Port 2
Sample:	tifsix-3-ni batch 5 after H2o step 2
Operator:	Ashlyn
Submitter:	Ashlyn
File:	C:\Users\ml4419\OneDrive - Imperial C...\AL1-145_tifsix-3-ni_batch5_step2_afterH2O_CO2_298K_rod_.SMP
Started:	12/06/2023 13:42:55	Analysis adsorptive:	CO2
Completed:	14/06/2023 21:09:07	Analysis bath temp.:	25.000 °C
Report time:	19/02/2024 12:19:57	Thermal correction:	No
Sample mass:	0.0597 g	Ambient free space:	10.4880 cm³ Measured
Analysis free space:	10.5320 cm³	Equilibration interval:	60 s
Low pressure dose:	None	Sample density:	1.000 g/cm³
Automatic degas:	No
Isotherm Linear Plot
AL1-145_tifsix-3-ni_batch5_step2_afterH2O_CO2_298K_rod_ : tifsix-3-ni batch 5 after H2o step 2 : Adsorption		AL1-145_tifsix-3-ni_batch5_step2_afterH2O_CO2_298K_rod_ : tifsix-3-ni batch 5 after H2o step 2 : Desorption
Relative Pressure (p/p°)	Quantity Adsorbed (mmol/g)	Relative Pressure (p/p°)	Quantity Adsorbed (mmol/g)
9.61099e-05	0.536425	0.986883	1.81905
0.000190535	0.731625	0.936595	1.81732
0.000287583	0.8615	0.887999	1.81451
0.000375557	0.944475	0.837637	1.81053
0.000471473	1.00766	0.788219	1.80606
0.000563773	1.05865	0.738696	1.80097
0.000680109	1.1079	0.689716	1.79551
0.000755123	1.13496	0.640438	1.78936
0.000873861	1.17029	0.592543	1.7822
0.000959625	1.19224	0.542728	1.77438
0.00106737	1.21581	0.493572	1.76581
0.00116	1.23375	0.444124	1.75651
0.0012639	1.25146	0.394972	1.74568
0.00136011	1.26606	0.345455	1.73432
0.00146026	1.27964	0.296591	1.72169
0.00155763	1.29172	0.247268	1.70739
0.00165752	1.30287	0.19779	1.69086
0.001755	1.31279	0.148385	1.67201
0.00185454	1.32218	0.0989071	1.6485
0.00195517	1.33095	0.0495377	1.61515
0.00286395	1.38633	0.010278	1.53456
0.00389609	1.42341
0.00485648	1.4465
0.00583246	1.4636
0.00682215	1.47698
0.00787924	1.4883
0.00885904	1.49692
0.009811	1.50408
0.0573035	1.59878
0.107986	1.63076
0.15667	1.65234
0.20635	1.66988
0.256471	1.68478
0.307063	1.69669
0.35453	1.7084
0.406363	1.71832
0.45266	1.72802
0.504684	1.73655
0.551853	1.74473
0.600418	1.75366
0.651777	1.76026
0.699113	1.76904
0.748972	1.77793
0.799092	1.78693
0.847395	1.79504
0.898277	1.80388
0.946173	1.81186
0.986883	1.81905

## Sheet: Isotherm Log Plot
Flex 6.01	Flex Version 6.01	Page 1
	3Flex Serial # 116 Unit 1 Port 2
Sample:	tifsix-3-ni batch 5 after H2o step 2
Operator:	Ashlyn
Submitter:	Ashlyn
File:	C:\Users\ml4419\OneDrive - Imperial C...\AL1-145_tifsix-3-ni_batch5_step2_afterH2O_CO2_298K_rod_.SMP
Started:	12/06/2023 13:42:55	Analysis adsorptive:	CO2
Completed:	14/06/2023 21:09:07	Analysis bath temp.:	25.000 °C
Report time:	19/02/2024 12:19:57	Thermal correction:	No
Sample mass:	0.0597 g	Ambient free space:	10.4880 cm³ Measured
Analysis free space:	10.5320 cm³	Equilibration interval:	60 s
Low pressure dose:	None	Sample density:	1.000 g/cm³
Automatic degas:	No
Isotherm Log Plot
AL1-145_tifsix-3-ni_batch5_step2_afterH2O_CO2_298K_rod_ : tifsix-3-ni batch 5 after H2o step 2 : Adsorption		AL1-145_tifsix-3-ni_batch5_step2_afterH2O_CO2_298K_rod_ : tifsix-3-ni batch 5 after H2o step 2 : Desorption
Relative Pressure (p/p°)	Quantity Adsorbed (mmol/g)	Relative Pressure (p/p°)	Quantity Adsorbed (mmol/g)
9.61099e-05	0.536425	0.986883	1.81905
0.000190535	0.731625	0.936595	1.81732
0.000287583	0.8615	0.887999	1.81451
0.000375557	0.944475	0.837637	1.81053
0.000471473	1.00766	0.788219	1.80606
0.000563773	1.05865	0.738696	1.80097
0.000680109	1.1079	0.689716	1.79551
0.000755123	1.13496	0.640438	1.78936
0.000873861	1.17029	0.592543	1.7822
0.000959625	1.19224	0.542728	1.77438
0.00106737	1.21581	0.493572	1.76581
0.00116	1.23375	0.444124	1.75651
0.0012639	1.25146	0.394972	1.74568
0.00136011	1.26606	0.345455	1.73432
0.00146026	1.27964	0.296591	1.72169
0.00155763	1.29172	0.247268	1.70739
0.00165752	1.30287	0.19779	1.69086
0.001755	1.31279	0.148385	1.67201
0.00185454	1.32218	0.0989071	1.6485
0.00195517	1.33095	0.0495377	1.61515
0.00286395	1.38633	0.010278	1.53456
0.00389609	1.42341
0.00485648	1.4465
0.00583246	1.4636
0.00682215	1.47698
0.00787924	1.4883
0.00885904	1.49692
0.009811	1.50408
0.0573035	1.59878
0.107986	1.63076
0.15667	1.65234
0.20635	1.66988
0.256471	1.68478
0.307063	1.69669
0.35453	1.7084
0.406363	1.71832
0.45266	1.72802
0.504684	1.73655
0.551853	1.74473
0.600418	1.75366
0.651777	1.76026
0.699113	1.76904
0.748972	1.77793
0.799092	1.78693
0.847395	1.79504
0.898277	1.80388
0.946173	1.81186
0.986883	1.81905

## Sheet: Isotherm Linear Absolute Plot
Flex 6.01	Flex Version 6.01	Page 1
	3Flex Serial # 116 Unit 1 Port 2
Sample:	tifsix-3-ni batch 5 after H2o step 2
Operator:	Ashlyn
Submitter:	Ashlyn
File:	C:\Users\ml4419\OneDrive - Imperial C...\AL1-145_tifsix-3-ni_batch5_step2_afterH2O_CO2_298K_rod_.SMP
Started:	12/06/2023 13:42:55	Analysis adsorptive:	CO2
Completed:	14/06/2023 21:09:07	Analysis bath temp.:	25.000 °C
Report time:	19/02/2024 12:19:57	Thermal correction:	No
Sample mass:	0.0597 g	Ambient free space:	10.4880 cm³ Measured
Analysis free space:	10.5320 cm³	Equilibration interval:	60 s
Low pressure dose:	None	Sample density:	1.000 g/cm³
Automatic degas:	No
Isotherm Linear Absolute Plot
AL1-145_tifsix-3-ni_batch5_step2_afterH2O_CO2_298K_rod_ : tifsix-3-ni batch 5 after H2o step 2 : Adsorption		AL1-145_tifsix-3-ni_batch5_step2_afterH2O_CO2_298K_rod_ : tifsix-3-ni batch 5 after H2o step 2 : Desorption
Absolute Pressure (kPa)	Quantity Adsorbed (mmol/g)	Absolute Pressure (kPa)	Quantity Adsorbed (mmol/g)
0.00973834	0.536425	99.996	1.81905
0.019306	0.731625	94.9005	1.81732
0.0291394	0.8615	89.9765	1.81451
0.0380534	0.944475	84.8736	1.81053
0.047772	1.00766	79.8663	1.80606
0.0571243	1.05865	74.8484	1.80097
0.0689121	1.1079	69.8855	1.79551
0.0765129	1.13496	64.8924	1.78936
0.0885439	1.17029	60.0394	1.7822
0.097234	1.19224	54.9919	1.77438
0.108152	1.21581	50.0112	1.76581
0.117537	1.23375	45.0009	1.75651
0.128065	1.25146	40.0205	1.74568
0.137813	1.26606	35.0032	1.73432
0.147961	1.27964	30.0521	1.72169
0.157827	1.29172	25.0545	1.70739
0.167948	1.30287	20.0411	1.69086
0.177826	1.31279	15.0351	1.67201
0.187911	1.32218	10.0218	1.6485
0.198108	1.33095	5.01941	1.61515
0.29019	1.38633	1.04141	1.53456
0.394772	1.42341
0.492083	1.4465
0.590975	1.4636
0.691254	1.47698
0.798364	1.4883
0.897642	1.49692
0.9941	1.50408
5.80628	1.59878
10.9417	1.63076
15.8746	1.65234
20.9085	1.66988
25.9869	1.68478
31.1131	1.69669
35.9227	1.7084
41.1748	1.71832
45.8658	1.72802
51.1371	1.73655
55.9166	1.74473
60.8373	1.75366
66.0414	1.76026
70.8376	1.76904
75.8896	1.77793
80.968	1.78693
85.8623	1.79504
91.0179	1.80388
95.871	1.81186
99.996	1.81905

## Sheet: Isotherm Log Absolute Plot
Flex 6.01	Flex Version 6.01	Page 1
	3Flex Serial # 116 Unit 1 Port 2
Sample:	tifsix-3-ni batch 5 after H2o step 2
Operator:	Ashlyn
Submitter:	Ashlyn
File:	C:\Users\ml4419\OneDrive - Imperial C...\AL1-145_tifsix-3-ni_batch5_step2_afterH2O_CO2_298K_rod_.SMP
Started:	12/06/2023 13:42:55	Analysis adsorptive:	CO2
Completed:	14/06/2023 21:09:07	Analysis bath temp.:	25.000 °C
Report time:	19/02/2024 12:19:57	Thermal correction:	No
Sample mass:	0.0597 g	Ambient free space:	10.4880 cm³ Measured
Analysis free space:	10.5320 cm³	Equilibration interval:	60 s
Low pressure dose:	None	Sample density:	1.000 g/cm³
Automatic degas:	No
Isotherm Log Absolute Plot
AL1-145_tifsix-3-ni_batch5_step2_afterH2O_CO2_298K_rod_ : tifsix-3-ni batch 5 after H2o step 2 : Adsorption		AL1-145_tifsix-3-ni_batch5_step2_afterH2O_CO2_298K_rod_ : tifsix-3-ni batch 5 after H2o step 2 : Desorption
Absolute Pressure (kPa)	Quantity Adsorbed (mmol/g)	Absolute Pressure (kPa)	Quantity Adsorbed (mmol/g)
0.00973834	0.536425	99.996	1.81905
0.019306	0.731625	94.9005	1.81732
0.0291394	0.8615	89.9765	1.81451
0.0380534	0.944475	84.8736	1.81053
0.047772	1.00766	79.8663	1.80606
0.0571243	1.05865	74.8484	1.80097
0.0689121	1.1079	69.8855	1.79551
0.0765129	1.13496	64.8924	1.78936
0.0885439	1.17029	60.0394	1.7822
0.097234	1.19224	54.9919	1.77438
0.108152	1.21581	50.0112	1.76581
0.117537	1.23375	45.0009	1.75651
0.128065	1.25146	40.0205	1.74568
0.137813	1.26606	35.0032	1.73432
0.147961	1.27964	30.0521	1.72169
0.157827	1.29172	25.0545	1.70739
0.167948	1.30287	20.0411	1.69086
0.177826	1.31279	15.0351	1.67201
0.187911	1.32218	10.0218	1.6485
0.198108	1.33095	5.01941	1.61515
0.29019	1.38633	1.04141	1.53456
0.394772	1.42341
0.492083	1.4465
0.590975	1.4636
0.691254	1.47698
0.798364	1.4883
0.897642	1.49692
0.9941	1.50408
5.80628	1.59878
10.9417	1.63076
15.8746	1.65234
20.9085	1.66988
25.9869	1.68478
31.1131	1.69669
35.9227	1.7084
41.1748	1.71832
45.8658	1.72802
51.1371	1.73655
55.9166	1.74473
60.8373	1.75366
66.0414	1.76026
70.8376	1.76904
75.8896	1.77793
80.968	1.78693
85.8623	1.79504
91.0179	1.80388
95.871	1.81186
99.996	1.81905

## Sheet: Isotherm Pressure Composition
Flex 6.01	Flex Version 6.01	Page 1
	3Flex Serial # 116 Unit 1 Port 2
Sample:	tifsix-3-ni batch 5 after H2o step 2
Operator:	Ashlyn
Submitter:	Ashlyn
File:	C:\Users\ml4419\OneDrive - Imperial C...\AL1-145_tifsix-3-ni_batch5_step2_afterH2O_CO2_298K_rod_.SMP
Started:	12/06/2023 13:42:55	Analysis adsorptive:	CO2
Completed:	14/06/2023 21:09:07	Analysis bath temp.:	25.000 °C
Report time:	19/02/2024 12:19:57	Thermal correction:	No
Sample mass:	0.0597 g	Ambient free space:	10.4880 cm³ Measured
Analysis free space:	10.5320 cm³	Equilibration interval:	60 s
Low pressure dose:	None	Sample density:	1.000 g/cm³
Automatic degas:	No
Isotherm Pressure Composition
AL1-145_tifsix-3-ni_batch5_step2_afterH2O_CO2_298K_rod_ : tifsix-3-ni batch 5 after H2o step 2 : Adsorption		AL1-145_tifsix-3-ni_batch5_step2_afterH2O_CO2_298K_rod_ : tifsix-3-ni batch 5 after H2o step 2 : Desorption
Weight % CO2	Absolute Pressure (kPa)	Weight % CO2	Absolute Pressure (kPa)
2.36081	0.00973834	8.00562	99.996
3.21988	0.019306	7.998	94.9005
3.79146	0.0291394	7.98568	89.9765
4.15663	0.0380534	7.96815	84.8736
4.4347	0.047772	7.94847	79.8663
4.65913	0.0571243	7.92605	74.8484
4.87587	0.0689121	7.90203	69.8855
4.99494	0.0765129	7.87497	64.8924
5.15044	0.0885439	7.84347	60.0394
5.24705	0.097234	7.80903	54.9919
5.35078	0.108152	7.77132	50.0112
5.42975	0.117537	7.73041	45.0009
5.50767	0.128065	7.68273	40.0205
5.57193	0.137813	7.63276	35.0032
5.63171	0.147961	7.57717	30.0521
5.68488	0.157827	7.51422	25.0545
5.73393	0.167948	7.44147	20.0411
5.77761	0.177826	7.35851	15.0351
5.8189	0.187911	7.25504	10.0218
5.85751	0.198108	7.10825	5.01941
6.10125	0.29019	6.75359	1.04141
6.26445	0.394772
6.36606	0.492083
6.44129	0.590975
6.50019	0.691254
6.54999	0.798364
6.58795	0.897642
6.61947	0.9941
7.03623	5.80628
7.17696	10.9417
7.27195	15.8746
7.34913	20.9085
7.4147	25.9869
7.46714	31.1131
7.51866	35.9227
7.56234	41.1748
7.60501	45.8658
7.64254	51.1371
7.67857	55.9166
7.71788	60.8373
7.74691	66.0414
7.78555	70.8376
7.82465	75.8896
7.86429	80.968
7.89996	85.8623
7.93886	91.0179
7.97399	95.871
8.00562	99.996

## Sheet: Options
Flex 6.01	Flex Version 6.01	Page 1
	3Flex Serial # 116 Unit 1 Port 2
Sample:	tifsix-3-ni batch 5 after H2o step 2
Operator:	Ashlyn
Submitter:	Ashlyn
File:	C:\Users\ml4419\OneDrive - Imperial C...\AL1-145_tifsix-3-ni_batch5_step2_afterH2O_CO2_298K_rod_.SMP
Started:	12/06/2023 13:42:55	Analysis adsorptive:	CO2
Completed:	14/06/2023 21:09:07	Analysis bath temp.:	25.000 °C
Report time:	19/02/2024 12:19:57	Thermal correction:	No
Sample mass:	0.0597 g	Ambient free space:	10.4880 cm³ Measured
Analysis free space:	10.5320 cm³	Equilibration interval:	60 s
Low pressure dose:	None	Sample density:	1.000 g/cm³
Automatic degas:	No
Method:	Default
Sample:	tifsix-3-ni batch 5 after H2o step 2
Operator:	Ashlyn
Submitter:	Ashlyn
Mass type:	Calculated
Empty tube:	36.1717 g
Sample + tube:	36.2314 g
Sample mass:	0.0597 g
Density:	1.000 g/cm³
Type of data:	Automatically collected
Instrument type:	3500
Original instrument type:	3500
Comments:
Sample tube:	Sample Tube
Ambient free space:	1.0000 cm³
Analysis free space:	1.0000 cm³
Use isothermal jacket:	No
Use filler rod:	No
Vacuum seal type:	None
Degas conditions:	Degas Conditions
Smart VacPrep evacuation
Backfill sample tube:	Automatic
Evacuation rate:	0.67 kPa/s
Unrest. evacuation from:	0.67 kPa
Vacuum level:	1e-01 kPa
Evacuation time:	10 min
Temperature ramp rate:	10.0 °C/min
Target temperature:	30 °C
Hold pressure:	13.3 kPa
Heating Phase
Sample prep: Stage	Temperature (°C)	Ramp Rate (°C/min)	Time (min)
1	30	10.0	10
Analysis conditions:	Run Conditions
Absolute pressure dosing:	Yes
Set external trigger:	No
Pressure Table
Starting Pressure (kPa)	Pressure Increment (kPa)	Dose Amount (mmol/g)	Equilibration Interval (s)	Ending Pressure (kPa)
0.0000000	0.0100000		60	0.2000000
0.2000000	0.1000000		60	1.0000000
1.0000000	5.0000000		60	100.0000000
100.0000000	5.0000000		60	1.0000000
Preparation
Backfill gas:	Helium
Evacuation rate:	0.67 kPa/s
Unrestricted evacuation from:	0.67 kPa
Vacuum level:	6.7e-03 kPa
Evacuation time:	0.50 h
Evacuate and hold:	No
Degas in situ:	Yes
Target temperature:	30 °C
Temperature ramp rate:	5.0 °C/min
Hold pressure:	13.3 kPa
Sample prep: Stage	Temperature (°C)	Ramp Rate (°C/min)	Time (min)
1	120	5.0	1,440
Leak test:	No
Elevator operation:	Automatic
Free Space
Measured before analysis
Lower Dewar for evacuation:	Yes
Evacuation time:	1.00 h
Outgas test:	No
p° and Temperature
p° type:	Entered
p°:	101.3250 kPa
Temperature type:	Entered
Temperature:	25.000 °C
Dosing
Target tolerance:	5.0% or 0.6666 kPa
Minimum equilibration delay:	0.00 h
Maximum equilibration delay:	999.00 h
Termination
Backfill at end of analysis:	Yes
Backfill gas:	Nitrogen
Adsorptive:	Carbon Dioxide (CO2)
Maximum manifold pressure:	123.323 kPa
Therm. tran. hard-sphere diameter:	0.39960 nm
Molecular cross-sectional area:	0.142 nm²
Adsorbate molecular weight:	44.01
Mass flow constant:	0.773
Relative thermal conductivity:	0.62
Gas blend:	No
Adsorbed-phase free-space correction:	No
Fluid properties:	H:\FPI\fpiv6\carbon dioxide.fpi
Dosing method:	Normal
Sample Information
Sample Tube
Degas Conditions
Analysis Conditions
Adsorptive Properties
