# Supplementary material for: Physicochemical Properties, Equilibrium Adsorption Performance, Manufacturability, and Stability of TIFSIX-3-Ni for Direct Air Capture of CO2
Source: Energy Fuels. 2024 Jun 18;38(13):11947–65. doi: 10.1021/acs.energyfuels.4c01368 (PMC11228916; doi:10.1021/acs.energyfuels.4c01368)
Supplement: Supplementary file 2 — ef4c01368_si_002.zip [file ef4c01368_si_002.zip › tifsix si raw files/isotherms/afterH2O/CO2-25C-batch5-after77RH.XLS]

## Sheet: Summary
Flex 6.01	Flex Version 6.01	Page 1
	3Flex Serial # 116 Unit 1 Port 3
Sample:	tifsix-3-ni batch 5 after H2o all
Operator:	Ashlyn
Submitter:	Ashlyn
File:	C:\Users\ml4419\OneDrive - Imperial Col...\AL1-146_tifsix-3-ni_batch5_all_afterH2O_CO2_298K_rod_.SMP
Started:	12/06/2023 13:42:55	Analysis adsorptive:	CO2
Completed:	14/06/2023 21:09:07	Analysis bath temp.:	25.000 °C
Report time:	19/02/2024 12:20:10	Thermal correction:	No
Sample mass:	0.0516 g	Ambient free space:	10.2839 cm³ Measured
Analysis free space:	10.3325 cm³	Equilibration interval:	60 s
Low pressure dose:	None	Sample density:	1.000 g/cm³
Automatic degas:	No
Summary Report
Surface Area
Single point surface area at p/p° = 0.257015389:	105.6293 m²/g
BET Surface Area:	102.6707 m²/g
Langmuir Surface Area:	150.6531 m²/g
t-Plot Micropore Area:	69.5310 m²/g
t-Plot external surface area:	33.1397 m²/g
Pore Volume
Single point adsorption total pore volume of pores
less than --- diameter at p/p° = 0.950000000:	0.111868 cm³/g
Single point desorption total pore volume of pores
less than --- diameter at p/p° = 0.950000000:	0.112435 cm³/g
t-Plot micropore volume:	0.088510 cm³/g
Pore Size
Adsorption average pore diameter (4V/A by BET):	4.3583 nm
Desorption average pore diameter (4V/A by BET):	4.3804 nm
Freundlich
Qm·C:	0.05998 ± 0.00060 mmol/g
m:	13.9094 ± 1.1485
Temkin
q·alpha/Qm:	26.438600 ± 1.396819 kJ/mol·(mmol/g)
A:	2,571,983.2728 ± 2,073,155.4634 kPa
Nanoparticle Size:
Average Particle Size	58.4393 nm
Horvath-Kawazoe
Maximum pore volume at p/p° = 0.157754737:	0.102178 cm³/g
Median pore width:	0.0000 nm
Dubinin-Astakhov
Micropore surface area:	325.8693 m²/g
Limiting micropore volume:	0.095661 cm³/g
MP-Method
Cumulative surface area of pores between
0.23309 nm and 1.88000 nm hydraulic radius:	369.2866 m²/g
Cumulative pore volume of pores between
0.23309 nm and 1.88000 nm hydraulic radius:	0.113122 cm³/g
Average pore hydraulic radius (V/A):	0.30633 nm

## Sheet: Isotherm Tabular Report
Flex 6.01	Flex Version 6.01	Page 1
	3Flex Serial # 116 Unit 1 Port 3
Sample:	tifsix-3-ni batch 5 after H2o all
Operator:	Ashlyn
Submitter:	Ashlyn
File:	C:\Users\ml4419\OneDrive - Imperial Col...\AL1-146_tifsix-3-ni_batch5_all_afterH2O_CO2_298K_rod_.SMP
Started:	12/06/2023 13:42:55	Analysis adsorptive:	CO2
Completed:	14/06/2023 21:09:07	Analysis bath temp.:	25.000 °C
Report time:	19/02/2024 12:20:10	Thermal correction:	No
Sample mass:	0.0516 g	Ambient free space:	10.2839 cm³ Measured
Analysis free space:	10.3325 cm³	Equilibration interval:	60 s
Low pressure dose:	None	Sample density:	1.000 g/cm³
Automatic degas:	No
Isotherm Tabular Report
Relative Pressure (p/p°)	Absolute Pressure (kPa)	Quantity Adsorbed (mmol/g)	Elapsed Time (h:min)	Saturation Pressure (kPa)
				101.325
9.3828e-05	0.00950713	0.538857	31:49
0.000191126	0.0193658	0.741234	33:59
0.000282246	0.0285986	0.868175	35:17
0.00038248	0.0387548	0.959394	36:25
0.000471053	0.0477294	1.02134	37:22
0.000577202	0.058485	1.07598	38:29
0.000667864	0.0676713	1.11424	39:34
0.000774082	0.0784339	1.14941	40:19
0.000858519	0.0869895	1.17312	40:52
0.000966503	0.0979309	1.19917	41:30
0.00106368	0.107778	1.2193	42:01
0.00116216	0.117756	1.23724	42:30
0.00126264	0.127937	1.25388	43:01
0.00136749	0.138561	1.26899	43:25
0.00146088	0.148024	1.28094	43:46
0.00156215	0.158284	1.29263	44:06
0.00166268	0.168471	1.3029	44:22
0.00175898	0.178228	1.31198	44:39
0.00185985	0.188449	1.32065	44:55
0.001958	0.198395	1.32846	45:12
0.00287786	0.2916	1.38017	45:42
0.0039135	0.396536	1.41428	46:07
0.00473843	0.480122	1.43279	46:27
0.00586582	0.594355	1.45112	46:44
0.00685821	0.694908	1.46329	46:59
0.00787441	0.797875	1.47332	47:13
0.00887243	0.898999	1.48149	47:27
0.00987102	1.00018	1.48846	47:40
0.0576083	5.83716	1.57741	47:52
0.108809	11.0251	1.61012	48:03
0.157755	15.9845	1.63179	48:15
0.208183	21.0942	1.64895	48:26
0.257015	26.0421	1.66251	48:38
0.306304	31.0362	1.67412	48:49
0.356041	36.0759	1.68426	49:00
0.405394	41.0765	1.69324	49:11
0.454107	46.0124	1.7014	49:22
0.504822	51.1511	1.71004	49:33
0.55171	55.902	1.71735	49:44
0.600657	60.8616	1.72497	49:55
0.649832	65.8442	1.73311	50:06
0.699613	70.8883	1.74071	50:18
0.748824	75.8746	1.749	50:29
0.799012	80.9599	1.75771	50:40
0.847538	85.8768	1.76614	50:51
0.897826	90.9722	1.77615	51:02
0.947791	96.0349	1.786	51:13
0.986788	99.9864	1.79557	51:24
0.938059	95.0488	1.79562	51:35
0.887553	89.9313	1.7942	51:46
0.838552	84.9663	1.79239	51:58
0.78951	79.9972	1.79007	52:09
0.738632	74.8419	1.78652	52:20
0.692096	70.1266	1.78012	52:31
0.642613	65.1127	1.77314	52:42
0.593047	60.0905	1.76538	52:53
0.544001	55.1209	1.75701	53:04
0.49452	50.1073	1.74825	53:16
0.444701	45.0594	1.73901	53:27
0.396046	40.1294	1.72882	53:38
0.345873	35.0456	1.71746	53:49
0.296596	30.0526	1.70389	54:00
0.246993	25.0265	1.68899	54:11
0.197776	20.0396	1.67254	54:22
0.148114	15.0076	1.65224	54:33
0.0988794	10.019	1.62739	54:45
0.0494938	5.01496	1.594	54:57
0.0102033	1.03385	1.51801	55:21

## Sheet: Isotherm Linear Plot
Flex 6.01	Flex Version 6.01	Page 1
	3Flex Serial # 116 Unit 1 Port 3
Sample:	tifsix-3-ni batch 5 after H2o all
Operator:	Ashlyn
Submitter:	Ashlyn
File:	C:\Users\ml4419\OneDrive - Imperial Col...\AL1-146_tifsix-3-ni_batch5_all_afterH2O_CO2_298K_rod_.SMP
Started:	12/06/2023 13:42:55	Analysis adsorptive:	CO2
Completed:	14/06/2023 21:09:07	Analysis bath temp.:	25.000 °C
Report time:	19/02/2024 12:20:10	Thermal correction:	No
Sample mass:	0.0516 g	Ambient free space:	10.2839 cm³ Measured
Analysis free space:	10.3325 cm³	Equilibration interval:	60 s
Low pressure dose:	None	Sample density:	1.000 g/cm³
Automatic degas:	No
Isotherm Linear Plot
AL1-146_tifsix-3-ni_batch5_all_afterH2O_CO2_298K_rod_ : tifsix-3-ni batch 5 after H2o all : Adsorption		AL1-146_tifsix-3-ni_batch5_all_afterH2O_CO2_298K_rod_ : tifsix-3-ni batch 5 after H2o all : Desorption
Relative Pressure (p/p°)	Quantity Adsorbed (mmol/g)	Relative Pressure (p/p°)	Quantity Adsorbed (mmol/g)
9.3828e-05	0.538857	0.986788	1.79557
0.000191126	0.741234	0.938059	1.79562
0.000282246	0.868175	0.887553	1.7942
0.00038248	0.959394	0.838552	1.79239
0.000471053	1.02134	0.78951	1.79007
0.000577202	1.07598	0.738632	1.78652
0.000667864	1.11424	0.692096	1.78012
0.000774082	1.14941	0.642613	1.77314
0.000858519	1.17312	0.593047	1.76538
0.000966503	1.19917	0.544001	1.75701
0.00106368	1.2193	0.49452	1.74825
0.00116216	1.23724	0.444701	1.73901
0.00126264	1.25388	0.396046	1.72882
0.00136749	1.26899	0.345873	1.71746
0.00146088	1.28094	0.296596	1.70389
0.00156215	1.29263	0.246993	1.68899
0.00166268	1.3029	0.197776	1.67254
0.00175898	1.31198	0.148114	1.65224
0.00185985	1.32065	0.0988794	1.62739
0.001958	1.32846	0.0494938	1.594
0.00287786	1.38017	0.0102033	1.51801
0.0039135	1.41428
0.00473843	1.43279
0.00586582	1.45112
0.00685821	1.46329
0.00787441	1.47332
0.00887243	1.48149
0.00987102	1.48846
0.0576083	1.57741
0.108809	1.61012
0.157755	1.63179
0.208183	1.64895
0.257015	1.66251
0.306304	1.67412
0.356041	1.68426
0.405394	1.69324
0.454107	1.7014
0.504822	1.71004
0.55171	1.71735
0.600657	1.72497
0.649832	1.73311
0.699613	1.74071
0.748824	1.749
0.799012	1.75771
0.847538	1.76614
0.897826	1.77615
0.947791	1.786
0.986788	1.79557

## Sheet: Isotherm Log Plot
Flex 6.01	Flex Version 6.01	Page 1
	3Flex Serial # 116 Unit 1 Port 3
Sample:	tifsix-3-ni batch 5 after H2o all
Operator:	Ashlyn
Submitter:	Ashlyn
File:	C:\Users\ml4419\OneDrive - Imperial Col...\AL1-146_tifsix-3-ni_batch5_all_afterH2O_CO2_298K_rod_.SMP
Started:	12/06/2023 13:42:55	Analysis adsorptive:	CO2
Completed:	14/06/2023 21:09:07	Analysis bath temp.:	25.000 °C
Report time:	19/02/2024 12:20:10	Thermal correction:	No
Sample mass:	0.0516 g	Ambient free space:	10.2839 cm³ Measured
Analysis free space:	10.3325 cm³	Equilibration interval:	60 s
Low pressure dose:	None	Sample density:	1.000 g/cm³
Automatic degas:	No
Isotherm Log Plot
AL1-146_tifsix-3-ni_batch5_all_afterH2O_CO2_298K_rod_ : tifsix-3-ni batch 5 after H2o all : Adsorption		AL1-146_tifsix-3-ni_batch5_all_afterH2O_CO2_298K_rod_ : tifsix-3-ni batch 5 after H2o all : Desorption
Relative Pressure (p/p°)	Quantity Adsorbed (mmol/g)	Relative Pressure (p/p°)	Quantity Adsorbed (mmol/g)
9.3828e-05	0.538857	0.986788	1.79557
0.000191126	0.741234	0.938059	1.79562
0.000282246	0.868175	0.887553	1.7942
0.00038248	0.959394	0.838552	1.79239
0.000471053	1.02134	0.78951	1.79007
0.000577202	1.07598	0.738632	1.78652
0.000667864	1.11424	0.692096	1.78012
0.000774082	1.14941	0.642613	1.77314
0.000858519	1.17312	0.593047	1.76538
0.000966503	1.19917	0.544001	1.75701
0.00106368	1.2193	0.49452	1.74825
0.00116216	1.23724	0.444701	1.73901
0.00126264	1.25388	0.396046	1.72882
0.00136749	1.26899	0.345873	1.71746
0.00146088	1.28094	0.296596	1.70389
0.00156215	1.29263	0.246993	1.68899
0.00166268	1.3029	0.197776	1.67254
0.00175898	1.31198	0.148114	1.65224
0.00185985	1.32065	0.0988794	1.62739
0.001958	1.32846	0.0494938	1.594
0.00287786	1.38017	0.0102033	1.51801
0.0039135	1.41428
0.00473843	1.43279
0.00586582	1.45112
0.00685821	1.46329
0.00787441	1.47332
0.00887243	1.48149
0.00987102	1.48846
0.0576083	1.57741
0.108809	1.61012
0.157755	1.63179
0.208183	1.64895
0.257015	1.66251
0.306304	1.67412
0.356041	1.68426
0.405394	1.69324
0.454107	1.7014
0.504822	1.71004
0.55171	1.71735
0.600657	1.72497
0.649832	1.73311
0.699613	1.74071
0.748824	1.749
0.799012	1.75771
0.847538	1.76614
0.897826	1.77615
0.947791	1.786
0.986788	1.79557

## Sheet: Isotherm Linear Absolute Plot
Flex 6.01	Flex Version 6.01	Page 1
	3Flex Serial # 116 Unit 1 Port 3
Sample:	tifsix-3-ni batch 5 after H2o all
Operator:	Ashlyn
Submitter:	Ashlyn
File:	C:\Users\ml4419\OneDrive - Imperial Col...\AL1-146_tifsix-3-ni_batch5_all_afterH2O_CO2_298K_rod_.SMP
Started:	12/06/2023 13:42:55	Analysis adsorptive:	CO2
Completed:	14/06/2023 21:09:07	Analysis bath temp.:	25.000 °C
Report time:	19/02/2024 12:20:10	Thermal correction:	No
Sample mass:	0.0516 g	Ambient free space:	10.2839 cm³ Measured
Analysis free space:	10.3325 cm³	Equilibration interval:	60 s
Low pressure dose:	None	Sample density:	1.000 g/cm³
Automatic degas:	No
Isotherm Linear Absolute Plot
AL1-146_tifsix-3-ni_batch5_all_afterH2O_CO2_298K_rod_ : tifsix-3-ni batch 5 after H2o all : Adsorption		AL1-146_tifsix-3-ni_batch5_all_afterH2O_CO2_298K_rod_ : tifsix-3-ni batch 5 after H2o all : Desorption
Absolute Pressure (kPa)	Quantity Adsorbed (mmol/g)	Absolute Pressure (kPa)	Quantity Adsorbed (mmol/g)
0.00950713	0.538857	99.9864	1.79557
0.0193658	0.741234	95.0488	1.79562
0.0285986	0.868175	89.9313	1.7942
0.0387548	0.959394	84.9663	1.79239
0.0477294	1.02134	79.9972	1.79007
0.058485	1.07598	74.8419	1.78652
0.0676713	1.11424	70.1266	1.78012
0.0784339	1.14941	65.1127	1.77314
0.0869895	1.17312	60.0905	1.76538
0.0979309	1.19917	55.1209	1.75701
0.107778	1.2193	50.1073	1.74825
0.117756	1.23724	45.0594	1.73901
0.127937	1.25388	40.1294	1.72882
0.138561	1.26899	35.0456	1.71746
0.148024	1.28094	30.0526	1.70389
0.158284	1.29263	25.0265	1.68899
0.168471	1.3029	20.0396	1.67254
0.178228	1.31198	15.0076	1.65224
0.188449	1.32065	10.019	1.62739
0.198395	1.32846	5.01496	1.594
0.2916	1.38017	1.03385	1.51801
0.396536	1.41428
0.480122	1.43279
0.594355	1.45112
0.694908	1.46329
0.797875	1.47332
0.898999	1.48149
1.00018	1.48846
5.83716	1.57741
11.0251	1.61012
15.9845	1.63179
21.0942	1.64895
26.0421	1.66251
31.0362	1.67412
36.0759	1.68426
41.0765	1.69324
46.0124	1.7014
51.1511	1.71004
55.902	1.71735
60.8616	1.72497
65.8442	1.73311
70.8883	1.74071
75.8746	1.749
80.9599	1.75771
85.8768	1.76614
90.9722	1.77615
96.0349	1.786
99.9864	1.79557

## Sheet: Isotherm Log Absolute Plot
Flex 6.01	Flex Version 6.01	Page 1
	3Flex Serial # 116 Unit 1 Port 3
Sample:	tifsix-3-ni batch 5 after H2o all
Operator:	Ashlyn
Submitter:	Ashlyn
File:	C:\Users\ml4419\OneDrive - Imperial Col...\AL1-146_tifsix-3-ni_batch5_all_afterH2O_CO2_298K_rod_.SMP
Started:	12/06/2023 13:42:55	Analysis adsorptive:	CO2
Completed:	14/06/2023 21:09:07	Analysis bath temp.:	25.000 °C
Report time:	19/02/2024 12:20:10	Thermal correction:	No
Sample mass:	0.0516 g	Ambient free space:	10.2839 cm³ Measured
Analysis free space:	10.3325 cm³	Equilibration interval:	60 s
Low pressure dose:	None	Sample density:	1.000 g/cm³
Automatic degas:	No
Isotherm Log Absolute Plot
AL1-146_tifsix-3-ni_batch5_all_afterH2O_CO2_298K_rod_ : tifsix-3-ni batch 5 after H2o all : Adsorption		AL1-146_tifsix-3-ni_batch5_all_afterH2O_CO2_298K_rod_ : tifsix-3-ni batch 5 after H2o all : Desorption
Absolute Pressure (kPa)	Quantity Adsorbed (mmol/g)	Absolute Pressure (kPa)	Quantity Adsorbed (mmol/g)
0.00950713	0.538857	99.9864	1.79557
0.0193658	0.741234	95.0488	1.79562
0.0285986	0.868175	89.9313	1.7942
0.0387548	0.959394	84.9663	1.79239
0.0477294	1.02134	79.9972	1.79007
0.058485	1.07598	74.8419	1.78652
0.0676713	1.11424	70.1266	1.78012
0.0784339	1.14941	65.1127	1.77314
0.0869895	1.17312	60.0905	1.76538
0.0979309	1.19917	55.1209	1.75701
0.107778	1.2193	50.1073	1.74825
0.117756	1.23724	45.0594	1.73901
0.127937	1.25388	40.1294	1.72882
0.138561	1.26899	35.0456	1.71746
0.148024	1.28094	30.0526	1.70389
0.158284	1.29263	25.0265	1.68899
0.168471	1.3029	20.0396	1.67254
0.178228	1.31198	15.0076	1.65224
0.188449	1.32065	10.019	1.62739
0.198395	1.32846	5.01496	1.594
0.2916	1.38017	1.03385	1.51801
0.396536	1.41428
0.480122	1.43279
0.594355	1.45112
0.694908	1.46329
0.797875	1.47332
0.898999	1.48149
1.00018	1.48846
5.83716	1.57741
11.0251	1.61012
15.9845	1.63179
21.0942	1.64895
26.0421	1.66251
31.0362	1.67412
36.0759	1.68426
41.0765	1.69324
46.0124	1.7014
51.1511	1.71004
55.902	1.71735
60.8616	1.72497
65.8442	1.73311
70.8883	1.74071
75.8746	1.749
80.9599	1.75771
85.8768	1.76614
90.9722	1.77615
96.0349	1.786
99.9864	1.79557

## Sheet: Isotherm Pressure Composition
Flex 6.01	Flex Version 6.01	Page 1
	3Flex Serial # 116 Unit 1 Port 3
Sample:	tifsix-3-ni batch 5 after H2o all
Operator:	Ashlyn
Submitter:	Ashlyn
File:	C:\Users\ml4419\OneDrive - Imperial Col...\AL1-146_tifsix-3-ni_batch5_all_afterH2O_CO2_298K_rod_.SMP
Started:	12/06/2023 13:42:55	Analysis adsorptive:	CO2
Completed:	14/06/2023 21:09:07	Analysis bath temp.:	25.000 °C
Report time:	19/02/2024 12:20:10	Thermal correction:	No
Sample mass:	0.0516 g	Ambient free space:	10.2839 cm³ Measured
Analysis free space:	10.3325 cm³	Equilibration interval:	60 s
Low pressure dose:	None	Sample density:	1.000 g/cm³
Automatic degas:	No
Isotherm Pressure Composition
AL1-146_tifsix-3-ni_batch5_all_afterH2O_CO2_298K_rod_ : tifsix-3-ni batch 5 after H2o all : Adsorption		AL1-146_tifsix-3-ni_batch5_all_afterH2O_CO2_298K_rod_ : tifsix-3-ni batch 5 after H2o all : Desorption
Weight % CO2	Absolute Pressure (kPa)	Weight % CO2	Absolute Pressure (kPa)
2.37151	0.00950713	7.90229	99.9864
3.26217	0.0193658	7.90251	95.0488
3.82084	0.0285986	7.89629	89.9313
4.22229	0.0387548	7.88833	84.9663
4.49491	0.0477294	7.87813	79.9972
4.73537	0.058485	7.86249	74.8419
4.90378	0.0676713	7.83431	70.1266
5.05857	0.0784339	7.80358	65.1127
5.1629	0.0869895	7.76945	60.0905
5.27753	0.0979309	7.7326	55.1209
5.36615	0.107778	7.69405	50.1073
5.44511	0.117756	7.6534	45.0594
5.51831	0.127937	7.60855	40.1294
5.58481	0.138561	7.55853	35.0456
5.63742	0.148024	7.49881	30.0526
5.68886	0.158284	7.43322	25.0265
5.73407	0.168471	7.36084	20.0396
5.77403	0.178228	7.27152	15.0076
5.81219	0.188449	7.16212	10.019
5.84657	0.198395	7.01518	5.01496
6.07411	0.2916	6.68076	1.03385
6.22426	0.396536
6.30571	0.480122
6.38636	0.594355
6.43993	0.694908
6.48407	0.797875
6.52002	0.898999
6.55072	1.00018
6.94219	5.83716
7.08615	11.0251
7.18151	15.9845
7.25703	21.0942
7.31669	26.0421
7.3678	31.0362
7.41243	36.0759
7.45193	41.0765
7.48787	46.0124
7.52589	51.1511
7.55807	55.902
7.5916	60.8616
7.62741	65.8442
7.66088	70.8883
7.69736	75.8746
7.73567	80.9599
7.77279	85.8768
7.81683	90.9722
7.86018	96.0349
7.90229	99.9864

## Sheet: Options
Flex 6.01	Flex Version 6.01	Page 1
	3Flex Serial # 116 Unit 1 Port 3
Sample:	tifsix-3-ni batch 5 after H2o all
Operator:	Ashlyn
Submitter:	Ashlyn
File:	C:\Users\ml4419\OneDrive - Imperial Col...\AL1-146_tifsix-3-ni_batch5_all_afterH2O_CO2_298K_rod_.SMP
Started:	12/06/2023 13:42:55	Analysis adsorptive:	CO2
Completed:	14/06/2023 21:09:07	Analysis bath temp.:	25.000 °C
Report time:	19/02/2024 12:20:10	Thermal correction:	No
Sample mass:	0.0516 g	Ambient free space:	10.2839 cm³ Measured
Analysis free space:	10.3325 cm³	Equilibration interval:	60 s
Low pressure dose:	None	Sample density:	1.000 g/cm³
Automatic degas:	No
Method:	Default
Sample:	tifsix-3-ni batch 5 after H2o all
Operator:	Ashlyn
Submitter:	Ashlyn
Mass type:	Calculated
Empty tube:	36.1718 g
Sample + tube:	36.2234 g
Sample mass:	0.0516 g
Density:	1.000 g/cm³
Type of data:	Automatically collected
Instrument type:	3500
Original instrument type:	3500
Comments:
Sample tube:	Sample Tube
Ambient free space:	1.0000 cm³
Analysis free space:	1.0000 cm³
Use isothermal jacket:	No
Use filler rod:	No
Vacuum seal type:	None
Degas conditions:	Degas Conditions
Smart VacPrep evacuation
Backfill sample tube:	Automatic
Evacuation rate:	0.67 kPa/s
Unrest. evacuation from:	0.67 kPa
Vacuum level:	1e-01 kPa
Evacuation time:	10 min
Temperature ramp rate:	10.0 °C/min
Target temperature:	30 °C
Hold pressure:	13.3 kPa
Heating Phase
Sample prep: Stage	Temperature (°C)	Ramp Rate (°C/min)	Time (min)
1	30	10.0	10
Analysis conditions:	Run Conditions
Absolute pressure dosing:	Yes
Set external trigger:	No
Pressure Table
Starting Pressure (kPa)	Pressure Increment (kPa)	Dose Amount (mmol/g)	Equilibration Interval (s)	Ending Pressure (kPa)
0.0000000	0.0100000		60	0.2000000
0.2000000	0.1000000		60	1.0000000
1.0000000	5.0000000		60	100.0000000
100.0000000	5.0000000		60	1.0000000
Preparation
Backfill gas:	Helium
Evacuation rate:	0.67 kPa/s
Unrestricted evacuation from:	0.67 kPa
Vacuum level:	6.7e-03 kPa
Evacuation time:	0.50 h
Evacuate and hold:	No
Degas in situ:	Yes
Target temperature:	30 °C
Temperature ramp rate:	5.0 °C/min
Hold pressure:	13.3 kPa
Sample prep: Stage	Temperature (°C)	Ramp Rate (°C/min)	Time (min)
1	120	5.0	1,440
Leak test:	No
Elevator operation:	Automatic
Free Space
Measured before analysis
Lower Dewar for evacuation:	Yes
Evacuation time:	1.00 h
Outgas test:	No
p° and Temperature
p° type:	Entered
p°:	101.3250 kPa
Temperature type:	Entered
Temperature:	25.000 °C
Dosing
Target tolerance:	5.0% or 0.6666 kPa
Minimum equilibration delay:	0.00 h
Maximum equilibration delay:	999.00 h
Termination
Backfill at end of analysis:	Yes
Backfill gas:	Nitrogen
Adsorptive:	Carbon Dioxide (CO2)
Maximum manifold pressure:	123.323 kPa
Therm. tran. hard-sphere diameter:	0.39960 nm
Molecular cross-sectional area:	0.142 nm²
Adsorbate molecular weight:	44.01
Mass flow constant:	0.773
Relative thermal conductivity:	0.62
Gas blend:	No
Adsorbed-phase free-space correction:	No
Fluid properties:	H:\FPI\fpiv6\carbon dioxide.fpi
Dosing method:	Normal
Sample Information
Sample Tube
Degas Conditions
Analysis Conditions
Adsorptive Properties
