# Supplementary material for: Physicochemical Properties, Equilibrium Adsorption Performance, Manufacturability, and Stability of TIFSIX-3-Ni for Direct Air Capture of CO2
Source: Energy Fuels. 2024 Jun 18;38(13):11947–65. doi: 10.1021/acs.energyfuels.4c01368 (PMC11228916; doi:10.1021/acs.energyfuels.4c01368)
Supplement: Supplementary file 2 — ef4c01368_si_002.zip [file ef4c01368_si_002.zip › tifsix si raw files/isotherms/afterH2O/CO2-25C-batch5.XLS]

## Sheet: Summary
Flex 6.01	Flex Version 6.01	Page 1
	3Flex Serial # 116 Unit 1 Port 3
Sample:	tifsix-3-ni batch 5
Operator:	Ashlyn
Submitter:	Ashlyn
File:	C:\Users\ml4419\OneDrive - Imperial Co...\AL1-118_tifsix-3-ni_batch5_afterisotherms_CO2_298K_rod.SMP
Started:	16/12/2022 13:36:24	Analysis adsorptive:	CO2
Completed:	19/12/2022 06:34:28	Analysis bath temp.:	25.000 °C
Report time:	19/02/2024 12:05:15	Thermal correction:	No
Sample mass:	0.0891 g	Ambient free space:	10.4363 cm³ Measured
Analysis free space:	10.3176 cm³	Equilibration interval:	60 s
Low pressure dose:	None	Sample density:	1.000 g/cm³
Automatic degas:	No
Summary Report
Surface Area
Single point surface area at p/p° = 0.256764281:	132.1207 m²/g
BET Surface Area:	128.2889 m²/g
Langmuir Surface Area:	186.3595 m²/g
t-Plot Micropore Area:	95.7503 m²/g
t-Plot external surface area:	32.5386 m²/g
Pore Volume
Single point adsorption total pore volume of pores
less than --- diameter at p/p° = 0.950000000:	0.137901 cm³/g
Single point desorption total pore volume of pores
less than --- diameter at p/p° = 0.950000000:	0.138068 cm³/g
t-Plot micropore volume:	0.114866 cm³/g
Pore Size
Adsorption average pore diameter (4V/A by BET):	4.2997 nm
Desorption average pore diameter (4V/A by BET):	4.3049 nm
Freundlich
Qm·C:	0.07286 ± 0.00097 mmol/g
m:	12.3477 ± 1.2154
Temkin
q·alpha/Qm:	19.825549 ± 1.202410 kJ/mol·(mmol/g)
A:	791,820.2849 ± 678,091.9278 kPa
Nanoparticle Size:
Average Particle Size	46.7694 nm
Horvath-Kawazoe
Maximum pore volume at p/p° = 0.157845979:	0.128261 cm³/g
Median pore width:	0.0000 nm
Dubinin-Astakhov
Micropore surface area:	406.6100 m²/g
Limiting micropore volume:	0.120767 cm³/g
MP-Method
Cumulative surface area of pores between
0.23930 nm and 1.86000 nm hydraulic radius:	460.0765 m²/g
Cumulative pore volume of pores between
0.23930 nm and 1.86000 nm hydraulic radius:	0.139973 cm³/g
Average pore hydraulic radius (V/A):	0.30424 nm

## Sheet: Isotherm Tabular Report
Flex 6.01	Flex Version 6.01	Page 1
	3Flex Serial # 116 Unit 1 Port 3
Sample:	tifsix-3-ni batch 5
Operator:	Ashlyn
Submitter:	Ashlyn
File:	C:\Users\ml4419\OneDrive - Imperial Co...\AL1-118_tifsix-3-ni_batch5_afterisotherms_CO2_298K_rod.SMP
Started:	16/12/2022 13:36:24	Analysis adsorptive:	CO2
Completed:	19/12/2022 06:34:28	Analysis bath temp.:	25.000 °C
Report time:	19/02/2024 12:05:15	Thermal correction:	No
Sample mass:	0.0891 g	Ambient free space:	10.4363 cm³ Measured
Analysis free space:	10.3176 cm³	Equilibration interval:	60 s
Low pressure dose:	None	Sample density:	1.000 g/cm³
Automatic degas:	No
Isotherm Tabular Report
Relative Pressure (p/p°)	Absolute Pressure (kPa)	Quantity Adsorbed (mmol/g)	Elapsed Time (h:min)	Saturation Pressure (kPa)
				101.325
9.38701e-05	0.00951141	0.499466	31:38
0.000189776	0.0192291	0.795948	33:54
0.000283765	0.0287525	0.983063	35:27
0.000381371	0.0386424	1.11366	36:30
0.000473596	0.0479871	1.19834	37:23
0.000568608	0.0576142	1.26736	37:56
0.00067182	0.0680722	1.32759	38:34
0.000769415	0.077961	1.37391	39:04
0.000865786	0.0877257	1.41323	39:37
0.000972834	0.0985724	1.45034	40:04
0.00106901	0.108318	1.47909	40:26
0.00116982	0.118532	1.50542	40:48
0.0012671	0.128389	1.52781	41:11
0.00136843	0.138656	1.54873	41:31
0.00146895	0.148842	1.56739	41:49
0.00156873	0.158952	1.58395	42:05
0.00166579	0.168786	1.59871	42:21
0.001768	0.179143	1.6129	42:37
0.00186614	0.189087	1.62536	42:53
0.00196074	0.198672	1.63648	43:15
0.00294095	0.297992	1.71718	43:38
0.00389924	0.395091	1.76401	43:53
0.00481319	0.487696	1.79475	44:09
0.00584986	0.592737	1.8202	44:23
0.00685615	0.694699	1.83899	44:36
0.00786254	0.796672	1.85402	44:49
0.00884931	0.896657	1.86607	45:00
0.00988419	1.00152	1.87674	45:12
0.0569598	5.77145	1.99365	45:24
0.108311	10.9746	2.02743	45:35
0.157846	15.9937	2.04834	45:46
0.20613	20.8862	2.06521	45:58
0.256764	26.0166	2.07875	46:09
0.306948	31.1015	2.09062	46:20
0.355745	36.0458	2.10093	46:32
0.406102	41.1483	2.11075	46:43
0.452852	45.8853	2.11942	46:54
0.502625	50.9285	2.12779	47:05
0.552169	55.9486	2.1359	47:16
0.601374	60.9343	2.14437	47:27
0.650787	65.941	2.15219	47:38
0.699439	70.8707	2.16011	47:49
0.748648	75.8568	2.16795	48:00
0.798013	80.8586	2.17603	48:11
0.847396	85.8624	2.18363	48:22
0.89765	90.9544	2.19244	48:34
0.94794	96.05	2.2019	48:46
0.986237	99.9305	2.20925	48:57
0.93962	95.207	2.20373	49:09
0.888928	90.0706	2.19842	49:20
0.838227	84.9333	2.19452	49:31
0.790044	80.0514	2.18841	49:42
0.74176	75.1589	2.18228	49:53
0.68928	69.8413	2.17673	50:04
0.642298	65.0809	2.16977	50:15
0.592451	60.03	2.16194	50:26
0.542459	54.9647	2.15419	50:37
0.494186	50.0734	2.14598	50:49
0.444375	45.0263	2.13685	51:00
0.393393	39.8606	2.12726	51:11
0.345445	35.0022	2.11717	51:22
0.29537	29.9284	2.10533	51:33
0.246667	24.9935	2.09192	51:44
0.197	19.961	2.07638	51:55
0.148411	15.0378	2.05824	52:07
0.0987026	10.001	2.03446	52:19
0.0495232	5.01794	1.99871	52:33
0.0100021	1.01346	1.89296	52:57

## Sheet: Isotherm Linear Plot
Flex 6.01	Flex Version 6.01	Page 1
	3Flex Serial # 116 Unit 1 Port 3
Sample:	tifsix-3-ni batch 5
Operator:	Ashlyn
Submitter:	Ashlyn
File:	C:\Users\ml4419\OneDrive - Imperial Co...\AL1-118_tifsix-3-ni_batch5_afterisotherms_CO2_298K_rod.SMP
Started:	16/12/2022 13:36:24	Analysis adsorptive:	CO2
Completed:	19/12/2022 06:34:28	Analysis bath temp.:	25.000 °C
Report time:	19/02/2024 12:05:15	Thermal correction:	No
Sample mass:	0.0891 g	Ambient free space:	10.4363 cm³ Measured
Analysis free space:	10.3176 cm³	Equilibration interval:	60 s
Low pressure dose:	None	Sample density:	1.000 g/cm³
Automatic degas:	No
Isotherm Linear Plot
AL1-118_tifsix-3-ni_batch5_afterisotherms_CO2_298K_rod : tifsix-3-ni batch 5 : Adsorption		AL1-118_tifsix-3-ni_batch5_afterisotherms_CO2_298K_rod : tifsix-3-ni batch 5 : Desorption
Relative Pressure (p/p°)	Quantity Adsorbed (mmol/g)	Relative Pressure (p/p°)	Quantity Adsorbed (mmol/g)
9.38701e-05	0.499466	0.986237	2.20925
0.000189776	0.795948	0.93962	2.20373
0.000283765	0.983063	0.888928	2.19842
0.000381371	1.11366	0.838227	2.19452
0.000473596	1.19834	0.790044	2.18841
0.000568608	1.26736	0.74176	2.18228
0.00067182	1.32759	0.68928	2.17673
0.000769415	1.37391	0.642298	2.16977
0.000865786	1.41323	0.592451	2.16194
0.000972834	1.45034	0.542459	2.15419
0.00106901	1.47909	0.494186	2.14598
0.00116982	1.50542	0.444375	2.13685
0.0012671	1.52781	0.393393	2.12726
0.00136843	1.54873	0.345445	2.11717
0.00146895	1.56739	0.29537	2.10533
0.00156873	1.58395	0.246667	2.09192
0.00166579	1.59871	0.197	2.07638
0.001768	1.6129	0.148411	2.05824
0.00186614	1.62536	0.0987026	2.03446
0.00196074	1.63648	0.0495232	1.99871
0.00294095	1.71718	0.0100021	1.89296
0.00389924	1.76401
0.00481319	1.79475
0.00584986	1.8202
0.00685615	1.83899
0.00786254	1.85402
0.00884931	1.86607
0.00988419	1.87674
0.0569598	1.99365
0.108311	2.02743
0.157846	2.04834
0.20613	2.06521
0.256764	2.07875
0.306948	2.09062
0.355745	2.10093
0.406102	2.11075
0.452852	2.11942
0.502625	2.12779
0.552169	2.1359
0.601374	2.14437
0.650787	2.15219
0.699439	2.16011
0.748648	2.16795
0.798013	2.17603
0.847396	2.18363
0.89765	2.19244
0.94794	2.2019
0.986237	2.20925

## Sheet: Isotherm Log Plot
Flex 6.01	Flex Version 6.01	Page 1
	3Flex Serial # 116 Unit 1 Port 3
Sample:	tifsix-3-ni batch 5
Operator:	Ashlyn
Submitter:	Ashlyn
File:	C:\Users\ml4419\OneDrive - Imperial Co...\AL1-118_tifsix-3-ni_batch5_afterisotherms_CO2_298K_rod.SMP
Started:	16/12/2022 13:36:24	Analysis adsorptive:	CO2
Completed:	19/12/2022 06:34:28	Analysis bath temp.:	25.000 °C
Report time:	19/02/2024 12:05:15	Thermal correction:	No
Sample mass:	0.0891 g	Ambient free space:	10.4363 cm³ Measured
Analysis free space:	10.3176 cm³	Equilibration interval:	60 s
Low pressure dose:	None	Sample density:	1.000 g/cm³
Automatic degas:	No
Isotherm Log Plot
AL1-118_tifsix-3-ni_batch5_afterisotherms_CO2_298K_rod : tifsix-3-ni batch 5 : Adsorption		AL1-118_tifsix-3-ni_batch5_afterisotherms_CO2_298K_rod : tifsix-3-ni batch 5 : Desorption
Relative Pressure (p/p°)	Quantity Adsorbed (mmol/g)	Relative Pressure (p/p°)	Quantity Adsorbed (mmol/g)
9.38701e-05	0.499466	0.986237	2.20925
0.000189776	0.795948	0.93962	2.20373
0.000283765	0.983063	0.888928	2.19842
0.000381371	1.11366	0.838227	2.19452
0.000473596	1.19834	0.790044	2.18841
0.000568608	1.26736	0.74176	2.18228
0.00067182	1.32759	0.68928	2.17673
0.000769415	1.37391	0.642298	2.16977
0.000865786	1.41323	0.592451	2.16194
0.000972834	1.45034	0.542459	2.15419
0.00106901	1.47909	0.494186	2.14598
0.00116982	1.50542	0.444375	2.13685
0.0012671	1.52781	0.393393	2.12726
0.00136843	1.54873	0.345445	2.11717
0.00146895	1.56739	0.29537	2.10533
0.00156873	1.58395	0.246667	2.09192
0.00166579	1.59871	0.197	2.07638
0.001768	1.6129	0.148411	2.05824
0.00186614	1.62536	0.0987026	2.03446
0.00196074	1.63648	0.0495232	1.99871
0.00294095	1.71718	0.0100021	1.89296
0.00389924	1.76401
0.00481319	1.79475
0.00584986	1.8202
0.00685615	1.83899
0.00786254	1.85402
0.00884931	1.86607
0.00988419	1.87674
0.0569598	1.99365
0.108311	2.02743
0.157846	2.04834
0.20613	2.06521
0.256764	2.07875
0.306948	2.09062
0.355745	2.10093
0.406102	2.11075
0.452852	2.11942
0.502625	2.12779
0.552169	2.1359
0.601374	2.14437
0.650787	2.15219
0.699439	2.16011
0.748648	2.16795
0.798013	2.17603
0.847396	2.18363
0.89765	2.19244
0.94794	2.2019
0.986237	2.20925

## Sheet: Isotherm Linear Absolute Plot
Flex 6.01	Flex Version 6.01	Page 1
	3Flex Serial # 116 Unit 1 Port 3
Sample:	tifsix-3-ni batch 5
Operator:	Ashlyn
Submitter:	Ashlyn
File:	C:\Users\ml4419\OneDrive - Imperial Co...\AL1-118_tifsix-3-ni_batch5_afterisotherms_CO2_298K_rod.SMP
Started:	16/12/2022 13:36:24	Analysis adsorptive:	CO2
Completed:	19/12/2022 06:34:28	Analysis bath temp.:	25.000 °C
Report time:	19/02/2024 12:05:15	Thermal correction:	No
Sample mass:	0.0891 g	Ambient free space:	10.4363 cm³ Measured
Analysis free space:	10.3176 cm³	Equilibration interval:	60 s
Low pressure dose:	None	Sample density:	1.000 g/cm³
Automatic degas:	No
Isotherm Linear Absolute Plot
AL1-118_tifsix-3-ni_batch5_afterisotherms_CO2_298K_rod : tifsix-3-ni batch 5 : Adsorption		AL1-118_tifsix-3-ni_batch5_afterisotherms_CO2_298K_rod : tifsix-3-ni batch 5 : Desorption
Absolute Pressure (kPa)	Quantity Adsorbed (mmol/g)	Absolute Pressure (kPa)	Quantity Adsorbed (mmol/g)
0.00951141	0.499466	99.9305	2.20925
0.0192291	0.795948	95.207	2.20373
0.0287525	0.983063	90.0706	2.19842
0.0386424	1.11366	84.9333	2.19452
0.0479871	1.19834	80.0514	2.18841
0.0576142	1.26736	75.1589	2.18228
0.0680722	1.32759	69.8413	2.17673
0.077961	1.37391	65.0809	2.16977
0.0877257	1.41323	60.03	2.16194
0.0985724	1.45034	54.9647	2.15419
0.108318	1.47909	50.0734	2.14598
0.118532	1.50542	45.0263	2.13685
0.128389	1.52781	39.8606	2.12726
0.138656	1.54873	35.0022	2.11717
0.148842	1.56739	29.9284	2.10533
0.158952	1.58395	24.9935	2.09192
0.168786	1.59871	19.961	2.07638
0.179143	1.6129	15.0378	2.05824
0.189087	1.62536	10.001	2.03446
0.198672	1.63648	5.01794	1.99871
0.297992	1.71718	1.01346	1.89296
0.395091	1.76401
0.487696	1.79475
0.592737	1.8202
0.694699	1.83899
0.796672	1.85402
0.896657	1.86607
1.00152	1.87674
5.77145	1.99365
10.9746	2.02743
15.9937	2.04834
20.8862	2.06521
26.0166	2.07875
31.1015	2.09062
36.0458	2.10093
41.1483	2.11075
45.8853	2.11942
50.9285	2.12779
55.9486	2.1359
60.9343	2.14437
65.941	2.15219
70.8707	2.16011
75.8568	2.16795
80.8586	2.17603
85.8624	2.18363
90.9544	2.19244
96.05	2.2019
99.9305	2.20925

## Sheet: Isotherm Log Absolute Plot
Flex 6.01	Flex Version 6.01	Page 1
	3Flex Serial # 116 Unit 1 Port 3
Sample:	tifsix-3-ni batch 5
Operator:	Ashlyn
Submitter:	Ashlyn
File:	C:\Users\ml4419\OneDrive - Imperial Co...\AL1-118_tifsix-3-ni_batch5_afterisotherms_CO2_298K_rod.SMP
Started:	16/12/2022 13:36:24	Analysis adsorptive:	CO2
Completed:	19/12/2022 06:34:28	Analysis bath temp.:	25.000 °C
Report time:	19/02/2024 12:05:15	Thermal correction:	No
Sample mass:	0.0891 g	Ambient free space:	10.4363 cm³ Measured
Analysis free space:	10.3176 cm³	Equilibration interval:	60 s
Low pressure dose:	None	Sample density:	1.000 g/cm³
Automatic degas:	No
Isotherm Log Absolute Plot
AL1-118_tifsix-3-ni_batch5_afterisotherms_CO2_298K_rod : tifsix-3-ni batch 5 : Adsorption		AL1-118_tifsix-3-ni_batch5_afterisotherms_CO2_298K_rod : tifsix-3-ni batch 5 : Desorption
Absolute Pressure (kPa)	Quantity Adsorbed (mmol/g)	Absolute Pressure (kPa)	Quantity Adsorbed (mmol/g)
0.00951141	0.499466	99.9305	2.20925
0.0192291	0.795948	95.207	2.20373
0.0287525	0.983063	90.0706	2.19842
0.0386424	1.11366	84.9333	2.19452
0.0479871	1.19834	80.0514	2.18841
0.0576142	1.26736	75.1589	2.18228
0.0680722	1.32759	69.8413	2.17673
0.077961	1.37391	65.0809	2.16977
0.0877257	1.41323	60.03	2.16194
0.0985724	1.45034	54.9647	2.15419
0.108318	1.47909	50.0734	2.14598
0.118532	1.50542	45.0263	2.13685
0.128389	1.52781	39.8606	2.12726
0.138656	1.54873	35.0022	2.11717
0.148842	1.56739	29.9284	2.10533
0.158952	1.58395	24.9935	2.09192
0.168786	1.59871	19.961	2.07638
0.179143	1.6129	15.0378	2.05824
0.189087	1.62536	10.001	2.03446
0.198672	1.63648	5.01794	1.99871
0.297992	1.71718	1.01346	1.89296
0.395091	1.76401
0.487696	1.79475
0.592737	1.8202
0.694699	1.83899
0.796672	1.85402
0.896657	1.86607
1.00152	1.87674
5.77145	1.99365
10.9746	2.02743
15.9937	2.04834
20.8862	2.06521
26.0166	2.07875
31.1015	2.09062
36.0458	2.10093
41.1483	2.11075
45.8853	2.11942
50.9285	2.12779
55.9486	2.1359
60.9343	2.14437
65.941	2.15219
70.8707	2.16011
75.8568	2.16795
80.8586	2.17603
85.8624	2.18363
90.9544	2.19244
96.05	2.2019
99.9305	2.20925

## Sheet: Isotherm Pressure Composition
Flex 6.01	Flex Version 6.01	Page 1
	3Flex Serial # 116 Unit 1 Port 3
Sample:	tifsix-3-ni batch 5
Operator:	Ashlyn
Submitter:	Ashlyn
File:	C:\Users\ml4419\OneDrive - Imperial Co...\AL1-118_tifsix-3-ni_batch5_afterisotherms_CO2_298K_rod.SMP
Started:	16/12/2022 13:36:24	Analysis adsorptive:	CO2
Completed:	19/12/2022 06:34:28	Analysis bath temp.:	25.000 °C
Report time:	19/02/2024 12:05:15	Thermal correction:	No
Sample mass:	0.0891 g	Ambient free space:	10.4363 cm³ Measured
Analysis free space:	10.3176 cm³	Equilibration interval:	60 s
Low pressure dose:	None	Sample density:	1.000 g/cm³
Automatic degas:	No
Isotherm Pressure Composition
AL1-118_tifsix-3-ni_batch5_afterisotherms_CO2_298K_rod : tifsix-3-ni batch 5 : Adsorption		AL1-118_tifsix-3-ni_batch5_afterisotherms_CO2_298K_rod : tifsix-3-ni batch 5 : Desorption
Weight % CO2	Absolute Pressure (kPa)	Weight % CO2	Absolute Pressure (kPa)
2.19815	0.00951141	9.72289	99.9305
3.50297	0.0192291	9.69863	95.207
4.32646	0.0287525	9.67524	90.0706
4.90122	0.0386424	9.65807	84.9333
5.2739	0.0479871	9.63117	80.0514
5.57765	0.0576142	9.60421	75.1589
5.84271	0.0680722	9.5798	69.8413
6.04658	0.077961	9.54917	65.0809
6.21964	0.0877257	9.51468	60.03
6.38293	0.0985724	9.48058	54.9647
6.50945	0.108318	9.44445	50.0734
6.62535	0.118532	9.40426	45.0263
6.72389	0.128389	9.36206	39.8606
6.81595	0.138656	9.31766	35.0022
6.89807	0.148842	9.26556	29.9284
6.97098	0.158952	9.20653	24.9935
7.03592	0.168786	9.13817	19.961
7.09838	0.179143	9.05832	15.0378
7.15321	0.189087	8.95364	10.001
7.20217	0.198672	8.79633	5.01794
7.55732	0.297992	8.3309	1.01346
7.76339	0.395091
7.89868	0.487696
8.01068	0.592737
8.09339	0.694699
8.15953	0.796672
8.21258	0.896657
8.25953	1.00152
8.77404	5.77145
8.9227	10.9746
9.01476	15.9937
9.089	20.8862
9.14859	26.0166
9.20084	31.1015
9.24618	36.0458
9.28943	41.1483
9.32755	45.8853
9.36439	50.9285
9.40008	55.9486
9.43735	60.9343
9.47179	65.941
9.50662	70.8707
9.54115	75.8568
9.57671	80.8586
9.61017	85.8624
9.64895	90.9544
9.69055	96.05
9.72289	99.9305

## Sheet: Options
Flex 6.01	Flex Version 6.01	Page 1
	3Flex Serial # 116 Unit 1 Port 3
Sample:	tifsix-3-ni batch 5
Operator:	Ashlyn
Submitter:	Ashlyn
File:	C:\Users\ml4419\OneDrive - Imperial Co...\AL1-118_tifsix-3-ni_batch5_afterisotherms_CO2_298K_rod.SMP
Started:	16/12/2022 13:36:24	Analysis adsorptive:	CO2
Completed:	19/12/2022 06:34:28	Analysis bath temp.:	25.000 °C
Report time:	19/02/2024 12:05:15	Thermal correction:	No
Sample mass:	0.0891 g	Ambient free space:	10.4363 cm³ Measured
Analysis free space:	10.3176 cm³	Equilibration interval:	60 s
Low pressure dose:	None	Sample density:	1.000 g/cm³
Automatic degas:	No
Method:	Default
Sample:	tifsix-3-ni batch 5
Operator:	Ashlyn
Submitter:	Ashlyn
Mass type:	Calculated
Empty tube:	36.5742 g
Sample + tube:	36.6633 g
Sample mass:	0.0891 g
Density:	1.000 g/cm³
Type of data:	Automatically collected
Instrument type:	3500
Original instrument type:	3500
Comments:
Sample tube:	Sample Tube
Ambient free space:	1.0000 cm³
Analysis free space:	1.0000 cm³
Use isothermal jacket:	No
Use filler rod:	No
Vacuum seal type:	None
Degas conditions:	Degas Conditions
Smart VacPrep evacuation
Backfill sample tube:	Automatic
Evacuation rate:	0.67 kPa/s
Unrest. evacuation from:	0.67 kPa
Vacuum level:	1e-01 kPa
Evacuation time:	10 min
Temperature ramp rate:	10.0 °C/min
Target temperature:	30 °C
Hold pressure:	13.3 kPa
Heating Phase
Sample prep: Stage	Temperature (°C)	Ramp Rate (°C/min)	Time (min)
1	30	10.0	10
Analysis conditions:	Run Conditions
Absolute pressure dosing:	Yes
Set external trigger:	No
Pressure Table
Starting Pressure (kPa)	Pressure Increment (kPa)	Dose Amount (mmol/g)	Equilibration Interval (s)	Ending Pressure (kPa)
0.0000000	0.0100000		60	0.2000000
0.2000000	0.1000000		60	1.0000000
1.0000000	5.0000000		60	100.0000000
100.0000000	5.0000000		60	1.0000000
Preparation
Backfill gas:	Helium
Evacuation rate:	0.67 kPa/s
Unrestricted evacuation from:	0.67 kPa
Vacuum level:	6.7e-03 kPa
Evacuation time:	0.50 h
Evacuate and hold:	No
Degas in situ:	Yes
Target temperature:	30 °C
Temperature ramp rate:	5.0 °C/min
Hold pressure:	13.3 kPa
Sample prep: Stage	Temperature (°C)	Ramp Rate (°C/min)	Time (min)
1	120	5.0	1,440
Leak test:	No
Elevator operation:	Automatic
Free Space
Measured before analysis
Lower Dewar for evacuation:	Yes
Evacuation time:	1.00 h
Outgas test:	No
p° and Temperature
p° type:	Entered
p°:	101.3250 kPa
Temperature type:	Entered
Temperature:	25.000 °C
Dosing
Target tolerance:	5.0% or 0.6666 kPa
Minimum equilibration delay:	0.00 h
Maximum equilibration delay:	999.00 h
Termination
Backfill at end of analysis:	Yes
Backfill gas:	Nitrogen
Adsorptive:	Carbon Dioxide (CO2)
Maximum manifold pressure:	123.323 kPa
Therm. tran. hard-sphere diameter:	0.39960 nm
Molecular cross-sectional area:	0.142 nm²
Adsorbate molecular weight:	44.01
Mass flow constant:	0.773
Relative thermal conductivity:	0.62
Gas blend:	No
Adsorbed-phase free-space correction:	No
Fluid properties:	H:\FPI\fpiv6\carbon dioxide.fpi
Dosing method:	Normal
Sample Information
Sample Tube
Degas Conditions
Analysis Conditions
Adsorptive Properties
