# Supplementary material for: Physicochemical Properties, Equilibrium Adsorption Performance, Manufacturability, and Stability of TIFSIX-3-Ni for Direct Air Capture of CO2
Source: Energy Fuels. 2024 Jun 18;38(13):11947–65. doi: 10.1021/acs.energyfuels.4c01368 (PMC11228916; doi:10.1021/acs.energyfuels.4c01368)
Supplement: Supplementary file 2 — ef4c01368_si_002.zip [file ef4c01368_si_002.zip › tifsix si raw files/isotherms/afterH2O/H2O-15RH-batch5.XLS]

## Sheet: Summary
Flex 6.01	Flex Version 6.01	Page 1
	3Flex Serial # 116 Unit 1 Port 1
Sample:	tifsix-3-ni batch 5 - before 1st step
Operator:	Ashlyn
Submitter:	Ashlyn
File:	C:\Users\ml4419\OneDrive - Imperial...\AL1-138_tifsix-3-ni_batch5_H2O_298K_rod_before_first_step.SMP
Started:	14/04/2023 20:45:47	Analysis adsorptive:	H2O
Completed:	29/04/2023 08:55:27	Analysis bath temp.:	25.000 °C
Report time:	19/02/2024 12:20:22	Thermal correction:	No
Sample mass:	0.0864 g	Ambient free space:	10.3420 cm³ Measured
Analysis free space:	10.2649 cm³	Equilibration interval:	60 s
Low pressure dose:	None	Sample density:	1.000 g/cm³
Automatic degas:	No
Summary Report
Surface Area
Single point surface area at p/p° = 0.151078591:	425.6136 m²/g
BET Surface Area:	486.3066 m²/g
Langmuir Surface Area:	601.7874 m²/g
t-Plot Micropore Area:	33.5111 m²/g
t-Plot external surface area:	452.7954 m²/g
Pore Volume
Single point adsorption total pore volume of pores
less than --- diameter at p/p° = 0.151078591:	0.131958 cm³/g
Single point desorption total pore volume of pores
less than --- diameter at p/p° = 0.151078591:	0.131958 cm³/g
t-Plot micropore volume:	-0.050626 cm³/g
Pore Size
Adsorption average pore diameter (4V/A by BET):	1.0854 nm
Desorption average pore diameter (4V/A by BET):	1.0854 nm
Freundlich
Qm·C:	0.48410 ± 0.00406 mmol/g
m:	2.2545 ± 0.1096
Temkin
q·alpha/Qm:	1.325825 ± 0.015921 kJ/mol·(mmol/g)
A:	98.9472 ± 5.5616 kPa
Nanoparticle Size:
Average Particle Size	12.3379 nm
Horvath-Kawazoe
Maximum pore volume at p/p° = 0.151078591:	0.131958 cm³/g
Median pore width:	0.0000 nm
MP-Method
Cumulative surface area of pores between
0.40455 nm and 0.40455 nm hydraulic radius:	0.0000 m²/g
Cumulative pore volume of pores between
0.40455 nm and 0.40455 nm hydraulic radius:	0.000000 cm³/g
Average pore hydraulic radius (V/A):	0.00000 nm

## Sheet: Isotherm Tabular Report
Flex 6.01	Flex Version 6.01	Page 1
	3Flex Serial # 116 Unit 1 Port 1
Sample:	tifsix-3-ni batch 5 - before 1st step
Operator:	Ashlyn
Submitter:	Ashlyn
File:	C:\Users\ml4419\OneDrive - Imperial...\AL1-138_tifsix-3-ni_batch5_H2O_298K_rod_before_first_step.SMP
Started:	14/04/2023 20:45:47	Analysis adsorptive:	H2O
Completed:	29/04/2023 08:55:27	Analysis bath temp.:	25.000 °C
Report time:	19/02/2024 12:20:22	Thermal correction:	No
Sample mass:	0.0864 g	Ambient free space:	10.3420 cm³ Measured
Analysis free space:	10.2649 cm³	Equilibration interval:	60 s
Low pressure dose:	None	Sample density:	1.000 g/cm³
Automatic degas:	No
Isotherm Tabular Report
Relative Pressure (p/p°)	Absolute Pressure (kPa)	Quantity Adsorbed (mmol/g)	Elapsed Time (h:min)	Saturation Pressure (kPa)
				3.16993
0.00753087	0.0238723	1.7488	70:21
0.0152844	0.0484504	2.91067	78:19
0.0252145	0.0799281	3.80722	84:43
0.0301455	0.0955592	4.14443	91:28
0.046617	0.147773	5.03322	102:59
0.0572913	0.181609	5.35456	108:16
0.0600044	0.19021	5.40413	109:04
0.0681261	0.215955	5.65821	117:28
0.0813765	0.257958	6.05321	129:34
0.0900412	0.285425	6.19534	132:41
0.0974226	0.308823	6.3327	137:55
0.118218	0.374744	6.79887	152:19
0.128364	0.406904	6.9916	157:21
0.143938	0.456274	7.19813	161:03
0.151079	0.478908	7.30281	164:25
0.130178	0.412657	7.16836	165:36
0.0965635	0.306099	6.90905	167:42
0.0650635	0.206247	6.61972	170:05
0.0321871	0.102031	6.10799	174:21
0.0033117	0.0104978	4.5807	191:08

## Sheet: Isotherm Linear Plot
Flex 6.01	Flex Version 6.01	Page 1
	3Flex Serial # 116 Unit 1 Port 1
Sample:	tifsix-3-ni batch 5 - before 1st step
Operator:	Ashlyn
Submitter:	Ashlyn
File:	C:\Users\ml4419\OneDrive - Imperial...\AL1-138_tifsix-3-ni_batch5_H2O_298K_rod_before_first_step.SMP
Started:	14/04/2023 20:45:47	Analysis adsorptive:	H2O
Completed:	29/04/2023 08:55:27	Analysis bath temp.:	25.000 °C
Report time:	19/02/2024 12:20:22	Thermal correction:	No
Sample mass:	0.0864 g	Ambient free space:	10.3420 cm³ Measured
Analysis free space:	10.2649 cm³	Equilibration interval:	60 s
Low pressure dose:	None	Sample density:	1.000 g/cm³
Automatic degas:	No
Isotherm Linear Plot
AL1-138_tifsix-3-ni_batch5_H2O_298K_rod_before_first_step : tifsix-3-ni batch 5 - before 1st step : Adsorption		AL1-138_tifsix-3-ni_batch5_H2O_298K_rod_before_first_step : tifsix-3-ni batch 5 - before 1st step : Desorption
Relative Pressure (p/p°)	Quantity Adsorbed (mmol/g)	Relative Pressure (p/p°)	Quantity Adsorbed (mmol/g)
0.00753087	1.7488	0.151079	7.30281
0.0152844	2.91067	0.130178	7.16836
0.0252145	3.80722	0.0965635	6.90905
0.0301455	4.14443	0.0650635	6.61972
0.046617	5.03322	0.0321871	6.10799
0.0572913	5.35456	0.0033117	4.5807
0.0600044	5.40413
0.0681261	5.65821
0.0813765	6.05321
0.0900412	6.19534
0.0974226	6.3327
0.118218	6.79887
0.128364	6.9916
0.143938	7.19813
0.151079	7.30281

## Sheet: Isotherm Log Plot
Flex 6.01	Flex Version 6.01	Page 1
	3Flex Serial # 116 Unit 1 Port 1
Sample:	tifsix-3-ni batch 5 - before 1st step
Operator:	Ashlyn
Submitter:	Ashlyn
File:	C:\Users\ml4419\OneDrive - Imperial...\AL1-138_tifsix-3-ni_batch5_H2O_298K_rod_before_first_step.SMP
Started:	14/04/2023 20:45:47	Analysis adsorptive:	H2O
Completed:	29/04/2023 08:55:27	Analysis bath temp.:	25.000 °C
Report time:	19/02/2024 12:20:22	Thermal correction:	No
Sample mass:	0.0864 g	Ambient free space:	10.3420 cm³ Measured
Analysis free space:	10.2649 cm³	Equilibration interval:	60 s
Low pressure dose:	None	Sample density:	1.000 g/cm³
Automatic degas:	No
Isotherm Log Plot
AL1-138_tifsix-3-ni_batch5_H2O_298K_rod_before_first_step : tifsix-3-ni batch 5 - before 1st step : Adsorption		AL1-138_tifsix-3-ni_batch5_H2O_298K_rod_before_first_step : tifsix-3-ni batch 5 - before 1st step : Desorption
Relative Pressure (p/p°)	Quantity Adsorbed (mmol/g)	Relative Pressure (p/p°)	Quantity Adsorbed (mmol/g)
0.00753087	1.7488	0.151079	7.30281
0.0152844	2.91067	0.130178	7.16836
0.0252145	3.80722	0.0965635	6.90905
0.0301455	4.14443	0.0650635	6.61972
0.046617	5.03322	0.0321871	6.10799
0.0572913	5.35456	0.0033117	4.5807
0.0600044	5.40413
0.0681261	5.65821
0.0813765	6.05321
0.0900412	6.19534
0.0974226	6.3327
0.118218	6.79887
0.128364	6.9916
0.143938	7.19813
0.151079	7.30281

## Sheet: Isotherm Linear Absolute Plot
Flex 6.01	Flex Version 6.01	Page 1
	3Flex Serial # 116 Unit 1 Port 1
Sample:	tifsix-3-ni batch 5 - before 1st step
Operator:	Ashlyn
Submitter:	Ashlyn
File:	C:\Users\ml4419\OneDrive - Imperial...\AL1-138_tifsix-3-ni_batch5_H2O_298K_rod_before_first_step.SMP
Started:	14/04/2023 20:45:47	Analysis adsorptive:	H2O
Completed:	29/04/2023 08:55:27	Analysis bath temp.:	25.000 °C
Report time:	19/02/2024 12:20:22	Thermal correction:	No
Sample mass:	0.0864 g	Ambient free space:	10.3420 cm³ Measured
Analysis free space:	10.2649 cm³	Equilibration interval:	60 s
Low pressure dose:	None	Sample density:	1.000 g/cm³
Automatic degas:	No
Isotherm Linear Absolute Plot
AL1-138_tifsix-3-ni_batch5_H2O_298K_rod_before_first_step : tifsix-3-ni batch 5 - before 1st step : Adsorption		AL1-138_tifsix-3-ni_batch5_H2O_298K_rod_before_first_step : tifsix-3-ni batch 5 - before 1st step : Desorption
Absolute Pressure (kPa)	Quantity Adsorbed (mmol/g)	Absolute Pressure (kPa)	Quantity Adsorbed (mmol/g)
0.0238723	1.7488	0.478908	7.30281
0.0484504	2.91067	0.412657	7.16836
0.0799281	3.80722	0.306099	6.90905
0.0955592	4.14443	0.206247	6.61972
0.147773	5.03322	0.102031	6.10799
0.181609	5.35456	0.0104978	4.5807
0.19021	5.40413
0.215955	5.65821
0.257958	6.05321
0.285425	6.19534
0.308823	6.3327
0.374744	6.79887
0.406904	6.9916
0.456274	7.19813
0.478908	7.30281

## Sheet: Isotherm Log Absolute Plot
Flex 6.01	Flex Version 6.01	Page 1
	3Flex Serial # 116 Unit 1 Port 1
Sample:	tifsix-3-ni batch 5 - before 1st step
Operator:	Ashlyn
Submitter:	Ashlyn
File:	C:\Users\ml4419\OneDrive - Imperial...\AL1-138_tifsix-3-ni_batch5_H2O_298K_rod_before_first_step.SMP
Started:	14/04/2023 20:45:47	Analysis adsorptive:	H2O
Completed:	29/04/2023 08:55:27	Analysis bath temp.:	25.000 °C
Report time:	19/02/2024 12:20:22	Thermal correction:	No
Sample mass:	0.0864 g	Ambient free space:	10.3420 cm³ Measured
Analysis free space:	10.2649 cm³	Equilibration interval:	60 s
Low pressure dose:	None	Sample density:	1.000 g/cm³
Automatic degas:	No
Isotherm Log Absolute Plot
AL1-138_tifsix-3-ni_batch5_H2O_298K_rod_before_first_step : tifsix-3-ni batch 5 - before 1st step : Adsorption		AL1-138_tifsix-3-ni_batch5_H2O_298K_rod_before_first_step : tifsix-3-ni batch 5 - before 1st step : Desorption
Absolute Pressure (kPa)	Quantity Adsorbed (mmol/g)	Absolute Pressure (kPa)	Quantity Adsorbed (mmol/g)
0.0238723	1.7488	0.478908	7.30281
0.0484504	2.91067	0.412657	7.16836
0.0799281	3.80722	0.306099	6.90905
0.0955592	4.14443	0.206247	6.61972
0.147773	5.03322	0.102031	6.10799
0.181609	5.35456	0.0104978	4.5807
0.19021	5.40413
0.215955	5.65821
0.257958	6.05321
0.285425	6.19534
0.308823	6.3327
0.374744	6.79887
0.406904	6.9916
0.456274	7.19813
0.478908	7.30281

## Sheet: Isotherm Pressure Composition
Flex 6.01	Flex Version 6.01	Page 1
	3Flex Serial # 116 Unit 1 Port 1
Sample:	tifsix-3-ni batch 5 - before 1st step
Operator:	Ashlyn
Submitter:	Ashlyn
File:	C:\Users\ml4419\OneDrive - Imperial...\AL1-138_tifsix-3-ni_batch5_H2O_298K_rod_before_first_step.SMP
Started:	14/04/2023 20:45:47	Analysis adsorptive:	H2O
Completed:	29/04/2023 08:55:27	Analysis bath temp.:	25.000 °C
Report time:	19/02/2024 12:20:22	Thermal correction:	No
Sample mass:	0.0864 g	Ambient free space:	10.3420 cm³ Measured
Analysis free space:	10.2649 cm³	Equilibration interval:	60 s
Low pressure dose:	None	Sample density:	1.000 g/cm³
Automatic degas:	No
Isotherm Pressure Composition
AL1-138_tifsix-3-ni_batch5_H2O_298K_rod_before_first_step : tifsix-3-ni batch 5 - before 1st step : Adsorption		AL1-138_tifsix-3-ni_batch5_H2O_298K_rod_before_first_step : tifsix-3-ni batch 5 - before 1st step : Desorption
Weight % H2O	Absolute Pressure (kPa)	Weight % H2O	Absolute Pressure (kPa)
3.15052	0.0238723	13.1563	0.478908
5.24367	0.0484504	12.9141	0.412657
6.85885	0.0799281	12.4469	0.306099
7.46633	0.0955592	11.9257	0.206247
9.06753	0.147773	11.0038	0.102031
9.64643	0.181609	8.25229	0.0104978
9.73572	0.19021
10.1935	0.215955
10.9051	0.257958
11.1611	0.285425
11.4086	0.308823
12.2484	0.374744
12.5956	0.406904
12.9677	0.456274
13.1563	0.478908

## Sheet: Options
Flex 6.01	Flex Version 6.01	Page 1
	3Flex Serial # 116 Unit 1 Port 1
Sample:	tifsix-3-ni batch 5 - before 1st step
Operator:	Ashlyn
Submitter:	Ashlyn
File:	C:\Users\ml4419\OneDrive - Imperial...\AL1-138_tifsix-3-ni_batch5_H2O_298K_rod_before_first_step.SMP
Started:	14/04/2023 20:45:47	Analysis adsorptive:	H2O
Completed:	29/04/2023 08:55:27	Analysis bath temp.:	25.000 °C
Report time:	19/02/2024 12:20:22	Thermal correction:	No
Sample mass:	0.0864 g	Ambient free space:	10.3420 cm³ Measured
Analysis free space:	10.2649 cm³	Equilibration interval:	60 s
Low pressure dose:	None	Sample density:	1.000 g/cm³
Automatic degas:	No
Method:	Default
Sample:	tifsix-3-ni batch 5 - before 1st step
Operator:	Ashlyn
Submitter:	Ashlyn
Mass type:	Calculated
Empty tube:	36.5733 g
Sample + tube:	36.6597 g
Sample mass:	0.0864 g
Density:	1.000 g/cm³
Type of data:	Automatically collected
Instrument type:	3500
Original instrument type:	3500
Comments:
Sample tube:	Sample Tube
Ambient free space:	1.0000 cm³
Analysis free space:	1.0000 cm³
Use isothermal jacket:	No
Use filler rod:	No
Vacuum seal type:	None
Degas conditions:	Degas Conditions
Smart VacPrep evacuation
Backfill sample tube:	Automatic
Evacuation rate:	0.67 kPa/s
Unrest. evacuation from:	0.67 kPa
Vacuum level:	1e-01 kPa
Evacuation time:	10 min
Temperature ramp rate:	10.0 °C/min
Target temperature:	30 °C
Hold pressure:	13.3 kPa
Heating Phase
Sample prep: Stage	Temperature (°C)	Ramp Rate (°C/min)	Time (min)
1	30	10.0	10
Analysis conditions:	Run Conditions
Absolute pressure dosing:	Yes
Set external trigger:	No
Pressure Table
Starting Pressure (kPa)	Pressure Increment (kPa)	Dose Amount (mmol/g)	Equilibration Interval (s)	Ending Pressure (kPa)
0.0000000	0.0250000		60	0.5000000
0.5000000	0.1000000		60	0.0100000
Preparation
Backfill gas:	Helium
Evacuation rate:	0.67 kPa/s
Unrestricted evacuation from:	0.67 kPa
Vacuum level:	6.7e-03 kPa
Evacuation time:	0.50 h
Evacuate and hold:	No
Degas in situ:	Yes
Target temperature:	30 °C
Temperature ramp rate:	5.0 °C/min
Hold pressure:	13.3 kPa
Sample prep: Stage	Temperature (°C)	Ramp Rate (°C/min)	Time (min)
1	120	5.0	1,440
Leak test:	No
Elevator operation:	Automatic
Free Space
Measured before analysis
Lower Dewar for evacuation:	Yes
Evacuation time:	1.00 h
Outgas test:	No
p° and Temperature
p° type:	Calculated from analysis temperature
Temperature type:	Entered
Temperature:	25.000 °C
Dosing
Target tolerance:	5.0% or 0.6666 kPa
Minimum equilibration delay:	0.00 h
Maximum equilibration delay:	999.00 h
Termination
Backfill at end of analysis:	Yes
Backfill gas:	Nitrogen
Adsorptive:	Water (H2O)
Maximum manifold pressure:	3.333 kPa
Therm. tran. hard-sphere diameter:	0.27700 nm
Molecular cross-sectional area:	0.114 nm²
Adsorbate molecular weight:	18.02
Mass flow constant:	1.000
Relative thermal conductivity:	0.67
Gas blend:	No
Adsorbed-phase free-space correction:	Yes
Fluid properties:	H:\FPI\fpiv6\water.fpi
Dosing method:	From l&ast sample port
Vapor source temperature:	35.0 °C
Control vapor source temperature:	Yes
Sample Information
Sample Tube
Degas Conditions
Analysis Conditions
Adsorptive Properties
