# Supplementary material for: Physicochemical Properties, Equilibrium Adsorption Performance, Manufacturability, and Stability of TIFSIX-3-Ni for Direct Air Capture of CO2
Source: Energy Fuels. 2024 Jun 18;38(13):11947–65. doi: 10.1021/acs.energyfuels.4c01368 (PMC11228916; doi:10.1021/acs.energyfuels.4c01368)
Supplement: Supplementary file 2 — ef4c01368_si_002.zip [file ef4c01368_si_002.zip › tifsix si raw files/isotherms/afterH2O/H2O-48RH-batch5.XLS]

## Sheet: Summary
Flex 6.01	Flex Version 6.01	Page 1
	3Flex Serial # 116 Unit 1 Port 2
Sample:	tifsix-3-ni batch 5 - before 2nd step
Operator:	Ashlyn
Submitter:	Ashlyn
File:	C:\Users\ml4419\OneDrive - Imperia...\AL1-139_tifsix-3-ni_batch5_H2O_298K_rod_before_second_step.SMP
Started:	14/04/2023 20:45:47	Analysis adsorptive:	H2O
Completed:	29/04/2023 08:55:27	Analysis bath temp.:	25.000 °C
Report time:	19/02/2024 12:20:35	Thermal correction:	No
Sample mass:	0.0873 g	Ambient free space:	10.5643 cm³ Measured
Analysis free space:	10.4806 cm³	Equilibration interval:	60 s
Low pressure dose:	None	Sample density:	1.000 g/cm³
Automatic degas:	No
Summary Report
Surface Area
Single point surface area at p/p° = 0.297686532:	480.9909 m²/g
BET Surface Area:	493.6421 m²/g
Langmuir Surface Area:	893.0132 m²/g
t-Plot Micropore Area:	48.4828 m²/g
t-Plot external surface area:	445.1593 m²/g
Pore Volume
Single point adsorption total pore volume of pores
less than --- diameter at p/p° = 0.476240588:	0.210847 cm³/g
Single point desorption total pore volume of pores
less than --- diameter at p/p° = 0.476240588:	0.210847 cm³/g
t-Plot micropore volume:	-0.047368 cm³/g
Pore Size
Adsorption average pore diameter (4V/A by BET):	1.7085 nm
Desorption average pore diameter (4V/A by BET):	1.7085 nm
Freundlich
Qm·C:	0.45125 ± 0.00269 mmol/g
m:	2.5503 ± 0.0615
Temkin
q·alpha/Qm:	1.038265 ± 0.051255 kJ/mol·(mmol/g)
A:	58.8248 ± 12.5614 kPa
Nanoparticle Size:
Average Particle Size	12.1546 nm
Horvath-Kawazoe
Maximum pore volume at p/p° = 0.170374505:	0.138074 cm³/g
Median pore width:	0.0000 nm
MP-Method
Cumulative surface area of pores between
0.51768 nm and 0.62000 nm hydraulic radius:	215.8746 m²/g
Cumulative pore volume of pores between
0.51768 nm and 0.62000 nm hydraulic radius:	0.114922 cm³/g
Average pore hydraulic radius (V/A):	0.53235 nm

## Sheet: Isotherm Tabular Report
Flex 6.01	Flex Version 6.01	Page 1
	3Flex Serial # 116 Unit 1 Port 2
Sample:	tifsix-3-ni batch 5 - before 2nd step
Operator:	Ashlyn
Submitter:	Ashlyn
File:	C:\Users\ml4419\OneDrive - Imperia...\AL1-139_tifsix-3-ni_batch5_H2O_298K_rod_before_second_step.SMP
Started:	14/04/2023 20:45:47	Analysis adsorptive:	H2O
Completed:	29/04/2023 08:55:27	Analysis bath temp.:	25.000 °C
Report time:	19/02/2024 12:20:35	Thermal correction:	No
Sample mass:	0.0873 g	Ambient free space:	10.5643 cm³ Measured
Analysis free space:	10.4806 cm³	Equilibration interval:	60 s
Low pressure dose:	None	Sample density:	1.000 g/cm³
Automatic degas:	No
Isotherm Tabular Report
Relative Pressure (p/p°)	Absolute Pressure (kPa)	Quantity Adsorbed (mmol/g)	Elapsed Time (h:min)	Saturation Pressure (kPa)
				3.16993
0.00766119	0.0242854	1.99129	71:42
0.0150493	0.0477052	3.13421	80:53
0.0251339	0.0796726	3.99818	88:19
0.0302091	0.0957606	4.37503	99:06
0.0501105	0.158847	5.24033	108:01
0.0534902	0.16956	5.30329	108:47
0.061599	0.195264	5.65043	124:55
0.0758655	0.240488	5.97197	131:37
0.0825518	0.261683	6.05672	133:28
0.0927344	0.293962	6.34629	144:33
0.10618	0.336583	6.61309	150:52
0.112887	0.357844	6.74562	155:47
0.129395	0.410172	6.98643	160:15
0.138024	0.437525	7.10079	163:42
0.143863	0.456035	7.23956	169:25
0.151161	0.47917	7.37423	174:12
0.170375	0.540074	7.64125	180:16
0.183577	0.581927	7.80999	184:23
0.200972	0.637067	8.05089	188:37
0.225399	0.7145	8.48798	202:18
0.276055	0.875074	9.15164	206:15
0.297687	0.943645	9.97581	218:16
0.325071	1.03045	10.604	226:54
0.344463	1.09192	10.753	231:33
0.348768	1.10557	10.7664	232:02
0.360506	1.14278	10.8458	235:12
0.398353	1.26275	11.1668	243:46
0.476241	1.50965	11.6687	248:57
0.420694	1.33357	11.5333	249:56
0.386913	1.22649	11.4263	252:01
0.351991	1.11579	11.3024	254:46
0.317526	1.00654	11.1904	256:36
0.292256	0.926432	11.0943	258:26
0.249011	0.789347	10.9385	262:04
0.223763	0.709312	10.8559	263:38
0.196183	0.621886	10.7487	265:58
0.164676	0.52201	10.6209	268:20
0.127546	0.404312	10.4267	273:00
0.0962779	0.305194	10.109	285:27
0.0649404	0.205856	9.53367	309:12
0.0316342	0.100278	8.82206	332:49
0.00331098	0.0104956	8.0272	347:48

## Sheet: Isotherm Linear Plot
Flex 6.01	Flex Version 6.01	Page 1
	3Flex Serial # 116 Unit 1 Port 2
Sample:	tifsix-3-ni batch 5 - before 2nd step
Operator:	Ashlyn
Submitter:	Ashlyn
File:	C:\Users\ml4419\OneDrive - Imperia...\AL1-139_tifsix-3-ni_batch5_H2O_298K_rod_before_second_step.SMP
Started:	14/04/2023 20:45:47	Analysis adsorptive:	H2O
Completed:	29/04/2023 08:55:27	Analysis bath temp.:	25.000 °C
Report time:	19/02/2024 12:20:35	Thermal correction:	No
Sample mass:	0.0873 g	Ambient free space:	10.5643 cm³ Measured
Analysis free space:	10.4806 cm³	Equilibration interval:	60 s
Low pressure dose:	None	Sample density:	1.000 g/cm³
Automatic degas:	No
Isotherm Linear Plot
AL1-139_tifsix-3-ni_batch5_H2O_298K_rod_before_second_step : tifsix-3-ni batch 5 - before 2nd step : Adsorption		AL1-139_tifsix-3-ni_batch5_H2O_298K_rod_before_second_step : tifsix-3-ni batch 5 - before 2nd step : Desorption
Relative Pressure (p/p°)	Quantity Adsorbed (mmol/g)	Relative Pressure (p/p°)	Quantity Adsorbed (mmol/g)
0.00766119	1.99129	0.476241	11.6687
0.0150493	3.13421	0.420694	11.5333
0.0251339	3.99818	0.386913	11.4263
0.0302091	4.37503	0.351991	11.3024
0.0501105	5.24033	0.317526	11.1904
0.0534902	5.30329	0.292256	11.0943
0.061599	5.65043	0.249011	10.9385
0.0758655	5.97197	0.223763	10.8559
0.0825518	6.05672	0.196183	10.7487
0.0927344	6.34629	0.164676	10.6209
0.10618	6.61309	0.127546	10.4267
0.112887	6.74562	0.0962779	10.109
0.129395	6.98643	0.0649404	9.53367
0.138024	7.10079	0.0316342	8.82206
0.143863	7.23956	0.00331098	8.0272
0.151161	7.37423
0.170375	7.64125
0.183577	7.80999
0.200972	8.05089
0.225399	8.48798
0.276055	9.15164
0.297687	9.97581
0.325071	10.604
0.344463	10.753
0.348768	10.7664
0.360506	10.8458
0.398353	11.1668
0.476241	11.6687

## Sheet: Isotherm Log Plot
Flex 6.01	Flex Version 6.01	Page 1
	3Flex Serial # 116 Unit 1 Port 2
Sample:	tifsix-3-ni batch 5 - before 2nd step
Operator:	Ashlyn
Submitter:	Ashlyn
File:	C:\Users\ml4419\OneDrive - Imperia...\AL1-139_tifsix-3-ni_batch5_H2O_298K_rod_before_second_step.SMP
Started:	14/04/2023 20:45:47	Analysis adsorptive:	H2O
Completed:	29/04/2023 08:55:27	Analysis bath temp.:	25.000 °C
Report time:	19/02/2024 12:20:35	Thermal correction:	No
Sample mass:	0.0873 g	Ambient free space:	10.5643 cm³ Measured
Analysis free space:	10.4806 cm³	Equilibration interval:	60 s
Low pressure dose:	None	Sample density:	1.000 g/cm³
Automatic degas:	No
Isotherm Log Plot
AL1-139_tifsix-3-ni_batch5_H2O_298K_rod_before_second_step : tifsix-3-ni batch 5 - before 2nd step : Adsorption		AL1-139_tifsix-3-ni_batch5_H2O_298K_rod_before_second_step : tifsix-3-ni batch 5 - before 2nd step : Desorption
Relative Pressure (p/p°)	Quantity Adsorbed (mmol/g)	Relative Pressure (p/p°)	Quantity Adsorbed (mmol/g)
0.00766119	1.99129	0.476241	11.6687
0.0150493	3.13421	0.420694	11.5333
0.0251339	3.99818	0.386913	11.4263
0.0302091	4.37503	0.351991	11.3024
0.0501105	5.24033	0.317526	11.1904
0.0534902	5.30329	0.292256	11.0943
0.061599	5.65043	0.249011	10.9385
0.0758655	5.97197	0.223763	10.8559
0.0825518	6.05672	0.196183	10.7487
0.0927344	6.34629	0.164676	10.6209
0.10618	6.61309	0.127546	10.4267
0.112887	6.74562	0.0962779	10.109
0.129395	6.98643	0.0649404	9.53367
0.138024	7.10079	0.0316342	8.82206
0.143863	7.23956	0.00331098	8.0272
0.151161	7.37423
0.170375	7.64125
0.183577	7.80999
0.200972	8.05089
0.225399	8.48798
0.276055	9.15164
0.297687	9.97581
0.325071	10.604
0.344463	10.753
0.348768	10.7664
0.360506	10.8458
0.398353	11.1668
0.476241	11.6687

## Sheet: Isotherm Linear Absolute Plot
Flex 6.01	Flex Version 6.01	Page 1
	3Flex Serial # 116 Unit 1 Port 2
Sample:	tifsix-3-ni batch 5 - before 2nd step
Operator:	Ashlyn
Submitter:	Ashlyn
File:	C:\Users\ml4419\OneDrive - Imperia...\AL1-139_tifsix-3-ni_batch5_H2O_298K_rod_before_second_step.SMP
Started:	14/04/2023 20:45:47	Analysis adsorptive:	H2O
Completed:	29/04/2023 08:55:27	Analysis bath temp.:	25.000 °C
Report time:	19/02/2024 12:20:35	Thermal correction:	No
Sample mass:	0.0873 g	Ambient free space:	10.5643 cm³ Measured
Analysis free space:	10.4806 cm³	Equilibration interval:	60 s
Low pressure dose:	None	Sample density:	1.000 g/cm³
Automatic degas:	No
Isotherm Linear Absolute Plot
AL1-139_tifsix-3-ni_batch5_H2O_298K_rod_before_second_step : tifsix-3-ni batch 5 - before 2nd step : Adsorption		AL1-139_tifsix-3-ni_batch5_H2O_298K_rod_before_second_step : tifsix-3-ni batch 5 - before 2nd step : Desorption
Absolute Pressure (kPa)	Quantity Adsorbed (mmol/g)	Absolute Pressure (kPa)	Quantity Adsorbed (mmol/g)
0.0242854	1.99129	1.50965	11.6687
0.0477052	3.13421	1.33357	11.5333
0.0796726	3.99818	1.22649	11.4263
0.0957606	4.37503	1.11579	11.3024
0.158847	5.24033	1.00654	11.1904
0.16956	5.30329	0.926432	11.0943
0.195264	5.65043	0.789347	10.9385
0.240488	5.97197	0.709312	10.8559
0.261683	6.05672	0.621886	10.7487
0.293962	6.34629	0.52201	10.6209
0.336583	6.61309	0.404312	10.4267
0.357844	6.74562	0.305194	10.109
0.410172	6.98643	0.205856	9.53367
0.437525	7.10079	0.100278	8.82206
0.456035	7.23956	0.0104956	8.0272
0.47917	7.37423
0.540074	7.64125
0.581927	7.80999
0.637067	8.05089
0.7145	8.48798
0.875074	9.15164
0.943645	9.97581
1.03045	10.604
1.09192	10.753
1.10557	10.7664
1.14278	10.8458
1.26275	11.1668
1.50965	11.6687

## Sheet: Isotherm Log Absolute Plot
Flex 6.01	Flex Version 6.01	Page 1
	3Flex Serial # 116 Unit 1 Port 2
Sample:	tifsix-3-ni batch 5 - before 2nd step
Operator:	Ashlyn
Submitter:	Ashlyn
File:	C:\Users\ml4419\OneDrive - Imperia...\AL1-139_tifsix-3-ni_batch5_H2O_298K_rod_before_second_step.SMP
Started:	14/04/2023 20:45:47	Analysis adsorptive:	H2O
Completed:	29/04/2023 08:55:27	Analysis bath temp.:	25.000 °C
Report time:	19/02/2024 12:20:35	Thermal correction:	No
Sample mass:	0.0873 g	Ambient free space:	10.5643 cm³ Measured
Analysis free space:	10.4806 cm³	Equilibration interval:	60 s
Low pressure dose:	None	Sample density:	1.000 g/cm³
Automatic degas:	No
Isotherm Log Absolute Plot
AL1-139_tifsix-3-ni_batch5_H2O_298K_rod_before_second_step : tifsix-3-ni batch 5 - before 2nd step : Adsorption		AL1-139_tifsix-3-ni_batch5_H2O_298K_rod_before_second_step : tifsix-3-ni batch 5 - before 2nd step : Desorption
Absolute Pressure (kPa)	Quantity Adsorbed (mmol/g)	Absolute Pressure (kPa)	Quantity Adsorbed (mmol/g)
0.0242854	1.99129	1.50965	11.6687
0.0477052	3.13421	1.33357	11.5333
0.0796726	3.99818	1.22649	11.4263
0.0957606	4.37503	1.11579	11.3024
0.158847	5.24033	1.00654	11.1904
0.16956	5.30329	0.926432	11.0943
0.195264	5.65043	0.789347	10.9385
0.240488	5.97197	0.709312	10.8559
0.261683	6.05672	0.621886	10.7487
0.293962	6.34629	0.52201	10.6209
0.336583	6.61309	0.404312	10.4267
0.357844	6.74562	0.305194	10.109
0.410172	6.98643	0.205856	9.53367
0.437525	7.10079	0.100278	8.82206
0.456035	7.23956	0.0104956	8.0272
0.47917	7.37423
0.540074	7.64125
0.581927	7.80999
0.637067	8.05089
0.7145	8.48798
0.875074	9.15164
0.943645	9.97581
1.03045	10.604
1.09192	10.753
1.10557	10.7664
1.14278	10.8458
1.26275	11.1668
1.50965	11.6687

## Sheet: Isotherm Pressure Composition
Flex 6.01	Flex Version 6.01	Page 1
	3Flex Serial # 116 Unit 1 Port 2
Sample:	tifsix-3-ni batch 5 - before 2nd step
Operator:	Ashlyn
Submitter:	Ashlyn
File:	C:\Users\ml4419\OneDrive - Imperia...\AL1-139_tifsix-3-ni_batch5_H2O_298K_rod_before_second_step.SMP
Started:	14/04/2023 20:45:47	Analysis adsorptive:	H2O
Completed:	29/04/2023 08:55:27	Analysis bath temp.:	25.000 °C
Report time:	19/02/2024 12:20:35	Thermal correction:	No
Sample mass:	0.0873 g	Ambient free space:	10.5643 cm³ Measured
Analysis free space:	10.4806 cm³	Equilibration interval:	60 s
Low pressure dose:	None	Sample density:	1.000 g/cm³
Automatic degas:	No
Isotherm Pressure Composition
AL1-139_tifsix-3-ni_batch5_H2O_298K_rod_before_second_step : tifsix-3-ni batch 5 - before 2nd step : Adsorption		AL1-139_tifsix-3-ni_batch5_H2O_298K_rod_before_second_step : tifsix-3-ni batch 5 - before 2nd step : Desorption
Weight % H2O	Absolute Pressure (kPa)	Weight % H2O	Absolute Pressure (kPa)
3.58737	0.0242854	21.0215	1.50965
5.64638	0.0477052	20.7776	1.33357
7.20286	0.0796726	20.5848	1.22649
7.88177	0.0957606	20.3616	1.11579
9.44064	0.158847	20.1599	1.00654
9.55406	0.16956	19.9867	0.926432
10.1795	0.195264	19.7062	0.789347
10.7587	0.240488	19.5572	0.709312
10.9114	0.261683	19.3641	0.621886
11.4331	0.293962	19.1339	0.52201
11.9137	0.336583	18.7841	0.404312
12.1525	0.357844	18.2118	0.305194
12.5863	0.410172	17.1752	0.205856
12.7923	0.437525	15.8933	0.100278
13.0423	0.456035	14.4613	0.0104956
13.2849	0.47917
13.766	0.540074
14.07	0.581927
14.504	0.637067
15.2914	0.7145
16.487	0.875074
17.9718	0.943645
19.1034	1.03045
19.3718	1.09192
19.396	1.10557
19.5391	1.14278
20.1173	1.26275
21.0215	1.50965

## Sheet: Options
Flex 6.01	Flex Version 6.01	Page 1
	3Flex Serial # 116 Unit 1 Port 2
Sample:	tifsix-3-ni batch 5 - before 2nd step
Operator:	Ashlyn
Submitter:	Ashlyn
File:	C:\Users\ml4419\OneDrive - Imperia...\AL1-139_tifsix-3-ni_batch5_H2O_298K_rod_before_second_step.SMP
Started:	14/04/2023 20:45:47	Analysis adsorptive:	H2O
Completed:	29/04/2023 08:55:27	Analysis bath temp.:	25.000 °C
Report time:	19/02/2024 12:20:35	Thermal correction:	No
Sample mass:	0.0873 g	Ambient free space:	10.5643 cm³ Measured
Analysis free space:	10.4806 cm³	Equilibration interval:	60 s
Low pressure dose:	None	Sample density:	1.000 g/cm³
Automatic degas:	No
Method:	Default
Sample:	tifsix-3-ni batch 5 - before 2nd step
Operator:	Ashlyn
Submitter:	Ashlyn
Mass type:	Calculated
Empty tube:	35.9293 g
Sample + tube:	36.0166 g
Sample mass:	0.0873 g
Density:	1.000 g/cm³
Type of data:	Automatically collected
Instrument type:	3500
Original instrument type:	3500
Comments:
Sample tube:	Sample Tube
Ambient free space:	1.0000 cm³
Analysis free space:	1.0000 cm³
Use isothermal jacket:	No
Use filler rod:	No
Vacuum seal type:	None
Degas conditions:	Degas Conditions
Smart VacPrep evacuation
Backfill sample tube:	Automatic
Evacuation rate:	0.67 kPa/s
Unrest. evacuation from:	0.67 kPa
Vacuum level:	1e-01 kPa
Evacuation time:	10 min
Temperature ramp rate:	10.0 °C/min
Target temperature:	30 °C
Hold pressure:	13.3 kPa
Heating Phase
Sample prep: Stage	Temperature (°C)	Ramp Rate (°C/min)	Time (min)
1	30	10.0	10
Analysis conditions:	Run Conditions
Absolute pressure dosing:	Yes
Set external trigger:	No
Pressure Table
Starting Pressure (kPa)	Pressure Increment (kPa)	Dose Amount (mmol/g)	Equilibration Interval (s)	Ending Pressure (kPa)
0.0000000	0.0250000		60	0.5000000
0.5000000	0.0500000		60	1.4000000
1.4000000	0.1000000		60	0.0100000
Preparation
Backfill gas:	Helium
Evacuation rate:	0.67 kPa/s
Unrestricted evacuation from:	0.67 kPa
Vacuum level:	6.7e-03 kPa
Evacuation time:	0.50 h
Evacuate and hold:	No
Degas in situ:	Yes
Target temperature:	30 °C
Temperature ramp rate:	5.0 °C/min
Hold pressure:	13.3 kPa
Sample prep: Stage	Temperature (°C)	Ramp Rate (°C/min)	Time (min)
1	120	5.0	1,440
Leak test:	No
Elevator operation:	Automatic
Free Space
Measured before analysis
Lower Dewar for evacuation:	Yes
Evacuation time:	1.00 h
Outgas test:	No
p° and Temperature
p° type:	Calculated from analysis temperature
Temperature type:	Entered
Temperature:	25.000 °C
Dosing
Target tolerance:	5.0% or 0.6666 kPa
Minimum equilibration delay:	0.00 h
Maximum equilibration delay:	999.00 h
Termination
Backfill at end of analysis:	Yes
Backfill gas:	Nitrogen
Adsorptive:	Water (H2O)
Maximum manifold pressure:	3.333 kPa
Therm. tran. hard-sphere diameter:	0.27700 nm
Molecular cross-sectional area:	0.114 nm²
Adsorbate molecular weight:	18.02
Mass flow constant:	1.000
Relative thermal conductivity:	0.67
Gas blend:	No
Adsorbed-phase free-space correction:	Yes
Fluid properties:	H:\FPI\fpiv6\water.fpi
Dosing method:	From l&ast sample port
Vapor source temperature:	35.0 °C
Control vapor source temperature:	Yes
Sample Information
Sample Tube
Degas Conditions
Analysis Conditions
Adsorptive Properties
