# Supplementary material for: Physicochemical Properties, Equilibrium Adsorption Performance, Manufacturability, and Stability of TIFSIX-3-Ni for Direct Air Capture of CO2
Source: Energy Fuels. 2024 Jun 18;38(13):11947–65. doi: 10.1021/acs.energyfuels.4c01368 (PMC11228916; doi:10.1021/acs.energyfuels.4c01368)
Supplement: Supplementary file 2 — ef4c01368_si_002.zip [file ef4c01368_si_002.zip › tifsix si raw files/isotherms/afterH2O/H2O-77RH-batch5.XLS]

## Sheet: Summary
Flex 6.01	Flex Version 6.01	Page 1
	3Flex Serial # 116 Unit 1 Port 3
Sample:	tifsix-3-ni batch 5 full
Operator:	Ashlyn
Submitter:	Ashlyn
File:	C:\Users\ml4419\OneDrive - Imperial College Lond...\AL1-140_tifsix-3-ni_batch5_H2O_298K_rod_full.SMP
Started:	14/04/2023 20:45:47	Analysis adsorptive:	H2O
Completed:	29/04/2023 08:55:27	Analysis bath temp.:	25.000 °C
Report time:	19/02/2024 12:21:01	Thermal correction:	No
Sample mass:	0.0858 g	Ambient free space:	10.6230 cm³ Measured
Analysis free space:	10.5465 cm³	Equilibration interval:	60 s
Low pressure dose:	None	Sample density:	1.000 g/cm³
Automatic degas:	No
Summary Report
Surface Area
Single point surface area at p/p° = 0.287323126:	442.8772 m²/g
BET Surface Area:	473.6908 m²/g
Langmuir Surface Area:	959.4793 m²/g
t-Plot Micropore Area:	68.8076 m²/g
t-Plot external surface area:	404.8832 m²/g
Pore Volume
Single point adsorption total pore volume of pores
less than --- diameter at p/p° = 0.765762991:	0.230155 cm³/g
Single point desorption total pore volume of pores
less than --- diameter at p/p° = 0.765762991:	0.230155 cm³/g
t-Plot micropore volume:	-0.033836 cm³/g
Pore Size
Adsorption average pore diameter (4V/A by BET):	1.9435 nm
Desorption average pore diameter (4V/A by BET):	1.9435 nm
Freundlich
Qm·C:	0.42989 ± 0.00263 mmol/g
m:	2.5876 ± 0.0554
Temkin
q·alpha/Qm:	0.967023 ± 0.031197 kJ/mol·(mmol/g)
A:	44.9280 ± 6.0422 kPa
Nanoparticle Size:
Average Particle Size	12.6665 nm
Horvath-Kawazoe
Maximum pore volume at p/p° = 0.176128960:	0.139120 cm³/g
Median pore width:	0.2114 nm
MP-Method
Cumulative surface area of pores between
0.51684 nm and 0.96000 nm hydraulic radius:	290.0900 m²/g
Cumulative pore volume of pores between
0.51684 nm and 0.96000 nm hydraulic radius:	0.172129 cm³/g
Average pore hydraulic radius (V/A):	0.59336 nm

## Sheet: Isotherm Tabular Report
Flex 6.01	Flex Version 6.01	Page 1
	3Flex Serial # 116 Unit 1 Port 3
Sample:	tifsix-3-ni batch 5 full
Operator:	Ashlyn
Submitter:	Ashlyn
File:	C:\Users\ml4419\OneDrive - Imperial College Lond...\AL1-140_tifsix-3-ni_batch5_H2O_298K_rod_full.SMP
Started:	14/04/2023 20:45:47	Analysis adsorptive:	H2O
Completed:	29/04/2023 08:55:27	Analysis bath temp.:	25.000 °C
Report time:	19/02/2024 12:21:01	Thermal correction:	No
Sample mass:	0.0858 g	Ambient free space:	10.6230 cm³ Measured
Analysis free space:	10.5465 cm³	Equilibration interval:	60 s
Low pressure dose:	None	Sample density:	1.000 g/cm³
Automatic degas:	No
Isotherm Tabular Report
Relative Pressure (p/p°)	Absolute Pressure (kPa)	Quantity Adsorbed (mmol/g)	Elapsed Time (h:min)	Saturation Pressure (kPa)
				3.16993
0.0076701	0.0243137	1.7554	71:10
0.0153189	0.0485598	2.85804	78:19
0.0247899	0.0785822	3.72428	84:42
0.0305606	0.0968751	4.10468	91:29
0.0380766	0.1207	4.54263	99:09
0.0468814	0.148611	4.95971	106:58
0.0574358	0.182067	5.24544	111:26
0.0615792	0.195202	5.3952	117:29
0.0683853	0.216777	5.66691	125:11
0.0799213	0.253345	5.92108	129:55
0.082832	0.262572	5.98604	132:40
0.0957929	0.303657	6.22305	137:25
0.10101	0.320196	6.31414	140:01
0.105546	0.334573	6.46791	144:35
0.112408	0.356324	6.61636	148:55
0.120268	0.381242	6.76491	153:32
0.128241	0.406516	6.90778	157:51
0.140313	0.444783	7.04724	160:16
0.14417	0.457009	7.09908	162:06
0.152321	0.482845	7.23403	166:01
0.176129	0.558316	7.69914	178:07
0.197073	0.624706	7.96359	182:15
0.221178	0.701117	8.2682	189:38
0.23104	0.732381	8.44797	195:37
0.258073	0.818074	8.71378	201:00
0.270348	0.856985	8.82255	205:10
0.287323	0.910794	9.05176	210:25
0.323795	1.02641	10.1008	227:49
0.383899	1.21693	10.6979	232:20
0.390315	1.23727	10.7199	232:51
0.414701	1.31457	11.0617	241:10
0.515568	1.63432	11.6054	245:19
0.528509	1.67534	11.6619	246:51
0.560717	1.77743	11.8071	249:28
0.598227	1.89634	11.9401	250:53
0.624683	1.9802	12.0246	251:35
0.652679	2.06895	12.136	252:23
0.677751	2.14842	12.2515	253:14
0.765763	2.42741	12.7372	253:33
0.721627	2.28751	12.5046	254:11
0.693075	2.197	12.3577	254:46
0.642047	2.03524	12.1429	255:48
0.606011	1.92101	12.0148	256:35
0.582281	1.84579	11.906	258:08
0.540858	1.71448	11.7865	259:13
0.523228	1.6586	11.7339	260:00
0.481181	1.52531	11.6228	261:03
0.445976	1.41371	11.5299	262:04
0.412084	1.30628	11.4444	262:51
0.382709	1.21316	11.365	263:55
0.355172	1.12587	11.2816	265:12
0.3277	1.03879	11.196	266:31
0.285029	0.903522	11.0614	268:36
0.255072	0.80856	10.9673	269:54
0.219443	0.695618	10.8323	272:44
0.189802	0.60166	10.7037	275:50
0.16065	0.509248	10.5766	278:25
0.128636	0.407766	10.3869	283:54
0.0958174	0.303734	10.1783	291:29
0.0652156	0.206729	9.7699	309:13
0.0315081	0.0998785	9.03909	330:25
0.0033054	0.0104779	8.18445	342:38

## Sheet: Isotherm Linear Plot
Flex 6.01	Flex Version 6.01	Page 1
	3Flex Serial # 116 Unit 1 Port 3
Sample:	tifsix-3-ni batch 5 full
Operator:	Ashlyn
Submitter:	Ashlyn
File:	C:\Users\ml4419\OneDrive - Imperial College Lond...\AL1-140_tifsix-3-ni_batch5_H2O_298K_rod_full.SMP
Started:	14/04/2023 20:45:47	Analysis adsorptive:	H2O
Completed:	29/04/2023 08:55:27	Analysis bath temp.:	25.000 °C
Report time:	19/02/2024 12:21:01	Thermal correction:	No
Sample mass:	0.0858 g	Ambient free space:	10.6230 cm³ Measured
Analysis free space:	10.5465 cm³	Equilibration interval:	60 s
Low pressure dose:	None	Sample density:	1.000 g/cm³
Automatic degas:	No
Isotherm Linear Plot
AL1-140_tifsix-3-ni_batch5_H2O_298K_rod_full : tifsix-3-ni batch 5 full : Adsorption		AL1-140_tifsix-3-ni_batch5_H2O_298K_rod_full : tifsix-3-ni batch 5 full : Desorption
Relative Pressure (p/p°)	Quantity Adsorbed (mmol/g)	Relative Pressure (p/p°)	Quantity Adsorbed (mmol/g)
0.0076701	1.7554	0.765763	12.7372
0.0153189	2.85804	0.721627	12.5046
0.0247899	3.72428	0.693075	12.3577
0.0305606	4.10468	0.642047	12.1429
0.0380766	4.54263	0.606011	12.0148
0.0468814	4.95971	0.582281	11.906
0.0574358	5.24544	0.540858	11.7865
0.0615792	5.3952	0.523228	11.7339
0.0683853	5.66691	0.481181	11.6228
0.0799213	5.92108	0.445976	11.5299
0.082832	5.98604	0.412084	11.4444
0.0957929	6.22305	0.382709	11.365
0.10101	6.31414	0.355172	11.2816
0.105546	6.46791	0.3277	11.196
0.112408	6.61636	0.285029	11.0614
0.120268	6.76491	0.255072	10.9673
0.128241	6.90778	0.219443	10.8323
0.140313	7.04724	0.189802	10.7037
0.14417	7.09908	0.16065	10.5766
0.152321	7.23403	0.128636	10.3869
0.176129	7.69914	0.0958174	10.1783
0.197073	7.96359	0.0652156	9.7699
0.221178	8.2682	0.0315081	9.03909
0.23104	8.44797	0.0033054	8.18445
0.258073	8.71378
0.270348	8.82255
0.287323	9.05176
0.323795	10.1008
0.383899	10.6979
0.390315	10.7199
0.414701	11.0617
0.515568	11.6054
0.528509	11.6619
0.560717	11.8071
0.598227	11.9401
0.624683	12.0246
0.652679	12.136
0.677751	12.2515
0.765763	12.7372

## Sheet: Isotherm Log Plot
Flex 6.01	Flex Version 6.01	Page 1
	3Flex Serial # 116 Unit 1 Port 3
Sample:	tifsix-3-ni batch 5 full
Operator:	Ashlyn
Submitter:	Ashlyn
File:	C:\Users\ml4419\OneDrive - Imperial College Lond...\AL1-140_tifsix-3-ni_batch5_H2O_298K_rod_full.SMP
Started:	14/04/2023 20:45:47	Analysis adsorptive:	H2O
Completed:	29/04/2023 08:55:27	Analysis bath temp.:	25.000 °C
Report time:	19/02/2024 12:21:01	Thermal correction:	No
Sample mass:	0.0858 g	Ambient free space:	10.6230 cm³ Measured
Analysis free space:	10.5465 cm³	Equilibration interval:	60 s
Low pressure dose:	None	Sample density:	1.000 g/cm³
Automatic degas:	No
Isotherm Log Plot
AL1-140_tifsix-3-ni_batch5_H2O_298K_rod_full : tifsix-3-ni batch 5 full : Adsorption		AL1-140_tifsix-3-ni_batch5_H2O_298K_rod_full : tifsix-3-ni batch 5 full : Desorption
Relative Pressure (p/p°)	Quantity Adsorbed (mmol/g)	Relative Pressure (p/p°)	Quantity Adsorbed (mmol/g)
0.0076701	1.7554	0.765763	12.7372
0.0153189	2.85804	0.721627	12.5046
0.0247899	3.72428	0.693075	12.3577
0.0305606	4.10468	0.642047	12.1429
0.0380766	4.54263	0.606011	12.0148
0.0468814	4.95971	0.582281	11.906
0.0574358	5.24544	0.540858	11.7865
0.0615792	5.3952	0.523228	11.7339
0.0683853	5.66691	0.481181	11.6228
0.0799213	5.92108	0.445976	11.5299
0.082832	5.98604	0.412084	11.4444
0.0957929	6.22305	0.382709	11.365
0.10101	6.31414	0.355172	11.2816
0.105546	6.46791	0.3277	11.196
0.112408	6.61636	0.285029	11.0614
0.120268	6.76491	0.255072	10.9673
0.128241	6.90778	0.219443	10.8323
0.140313	7.04724	0.189802	10.7037
0.14417	7.09908	0.16065	10.5766
0.152321	7.23403	0.128636	10.3869
0.176129	7.69914	0.0958174	10.1783
0.197073	7.96359	0.0652156	9.7699
0.221178	8.2682	0.0315081	9.03909
0.23104	8.44797	0.0033054	8.18445
0.258073	8.71378
0.270348	8.82255
0.287323	9.05176
0.323795	10.1008
0.383899	10.6979
0.390315	10.7199
0.414701	11.0617
0.515568	11.6054
0.528509	11.6619
0.560717	11.8071
0.598227	11.9401
0.624683	12.0246
0.652679	12.136
0.677751	12.2515
0.765763	12.7372

## Sheet: Isotherm Linear Absolute Plot
Flex 6.01	Flex Version 6.01	Page 1
	3Flex Serial # 116 Unit 1 Port 3
Sample:	tifsix-3-ni batch 5 full
Operator:	Ashlyn
Submitter:	Ashlyn
File:	C:\Users\ml4419\OneDrive - Imperial College Lond...\AL1-140_tifsix-3-ni_batch5_H2O_298K_rod_full.SMP
Started:	14/04/2023 20:45:47	Analysis adsorptive:	H2O
Completed:	29/04/2023 08:55:27	Analysis bath temp.:	25.000 °C
Report time:	19/02/2024 12:21:01	Thermal correction:	No
Sample mass:	0.0858 g	Ambient free space:	10.6230 cm³ Measured
Analysis free space:	10.5465 cm³	Equilibration interval:	60 s
Low pressure dose:	None	Sample density:	1.000 g/cm³
Automatic degas:	No
Isotherm Linear Absolute Plot
AL1-140_tifsix-3-ni_batch5_H2O_298K_rod_full : tifsix-3-ni batch 5 full : Adsorption		AL1-140_tifsix-3-ni_batch5_H2O_298K_rod_full : tifsix-3-ni batch 5 full : Desorption
Absolute Pressure (kPa)	Quantity Adsorbed (mmol/g)	Absolute Pressure (kPa)	Quantity Adsorbed (mmol/g)
0.0243137	1.7554	2.42741	12.7372
0.0485598	2.85804	2.28751	12.5046
0.0785822	3.72428	2.197	12.3577
0.0968751	4.10468	2.03524	12.1429
0.1207	4.54263	1.92101	12.0148
0.148611	4.95971	1.84579	11.906
0.182067	5.24544	1.71448	11.7865
0.195202	5.3952	1.6586	11.7339
0.216777	5.66691	1.52531	11.6228
0.253345	5.92108	1.41371	11.5299
0.262572	5.98604	1.30628	11.4444
0.303657	6.22305	1.21316	11.365
0.320196	6.31414	1.12587	11.2816
0.334573	6.46791	1.03879	11.196
0.356324	6.61636	0.903522	11.0614
0.381242	6.76491	0.80856	10.9673
0.406516	6.90778	0.695618	10.8323
0.444783	7.04724	0.60166	10.7037
0.457009	7.09908	0.509248	10.5766
0.482845	7.23403	0.407766	10.3869
0.558316	7.69914	0.303734	10.1783
0.624706	7.96359	0.206729	9.7699
0.701117	8.2682	0.0998785	9.03909
0.732381	8.44797	0.0104779	8.18445
0.818074	8.71378
0.856985	8.82255
0.910794	9.05176
1.02641	10.1008
1.21693	10.6979
1.23727	10.7199
1.31457	11.0617
1.63432	11.6054
1.67534	11.6619
1.77743	11.8071
1.89634	11.9401
1.9802	12.0246
2.06895	12.136
2.14842	12.2515
2.42741	12.7372

## Sheet: Isotherm Log Absolute Plot
Flex 6.01	Flex Version 6.01	Page 1
	3Flex Serial # 116 Unit 1 Port 3
Sample:	tifsix-3-ni batch 5 full
Operator:	Ashlyn
Submitter:	Ashlyn
File:	C:\Users\ml4419\OneDrive - Imperial College Lond...\AL1-140_tifsix-3-ni_batch5_H2O_298K_rod_full.SMP
Started:	14/04/2023 20:45:47	Analysis adsorptive:	H2O
Completed:	29/04/2023 08:55:27	Analysis bath temp.:	25.000 °C
Report time:	19/02/2024 12:21:01	Thermal correction:	No
Sample mass:	0.0858 g	Ambient free space:	10.6230 cm³ Measured
Analysis free space:	10.5465 cm³	Equilibration interval:	60 s
Low pressure dose:	None	Sample density:	1.000 g/cm³
Automatic degas:	No
Isotherm Log Absolute Plot
AL1-140_tifsix-3-ni_batch5_H2O_298K_rod_full : tifsix-3-ni batch 5 full : Adsorption		AL1-140_tifsix-3-ni_batch5_H2O_298K_rod_full : tifsix-3-ni batch 5 full : Desorption
Absolute Pressure (kPa)	Quantity Adsorbed (mmol/g)	Absolute Pressure (kPa)	Quantity Adsorbed (mmol/g)
0.0243137	1.7554	2.42741	12.7372
0.0485598	2.85804	2.28751	12.5046
0.0785822	3.72428	2.197	12.3577
0.0968751	4.10468	2.03524	12.1429
0.1207	4.54263	1.92101	12.0148
0.148611	4.95971	1.84579	11.906
0.182067	5.24544	1.71448	11.7865
0.195202	5.3952	1.6586	11.7339
0.216777	5.66691	1.52531	11.6228
0.253345	5.92108	1.41371	11.5299
0.262572	5.98604	1.30628	11.4444
0.303657	6.22305	1.21316	11.365
0.320196	6.31414	1.12587	11.2816
0.334573	6.46791	1.03879	11.196
0.356324	6.61636	0.903522	11.0614
0.381242	6.76491	0.80856	10.9673
0.406516	6.90778	0.695618	10.8323
0.444783	7.04724	0.60166	10.7037
0.457009	7.09908	0.509248	10.5766
0.482845	7.23403	0.407766	10.3869
0.558316	7.69914	0.303734	10.1783
0.624706	7.96359	0.206729	9.7699
0.701117	8.2682	0.0998785	9.03909
0.732381	8.44797	0.0104779	8.18445
0.818074	8.71378
0.856985	8.82255
0.910794	9.05176
1.02641	10.1008
1.21693	10.6979
1.23727	10.7199
1.31457	11.0617
1.63432	11.6054
1.67534	11.6619
1.77743	11.8071
1.89634	11.9401
1.9802	12.0246
2.06895	12.136
2.14842	12.2515
2.42741	12.7372

## Sheet: Isotherm Pressure Composition
Flex 6.01	Flex Version 6.01	Page 1
	3Flex Serial # 116 Unit 1 Port 3
Sample:	tifsix-3-ni batch 5 full
Operator:	Ashlyn
Submitter:	Ashlyn
File:	C:\Users\ml4419\OneDrive - Imperial College Lond...\AL1-140_tifsix-3-ni_batch5_H2O_298K_rod_full.SMP
Started:	14/04/2023 20:45:47	Analysis adsorptive:	H2O
Completed:	29/04/2023 08:55:27	Analysis bath temp.:	25.000 °C
Report time:	19/02/2024 12:21:01	Thermal correction:	No
Sample mass:	0.0858 g	Ambient free space:	10.6230 cm³ Measured
Analysis free space:	10.5465 cm³	Equilibration interval:	60 s
Low pressure dose:	None	Sample density:	1.000 g/cm³
Automatic degas:	No
Isotherm Pressure Composition
AL1-140_tifsix-3-ni_batch5_H2O_298K_rod_full : tifsix-3-ni batch 5 full : Adsorption		AL1-140_tifsix-3-ni_batch5_H2O_298K_rod_full : tifsix-3-ni batch 5 full : Desorption
Weight % H2O	Absolute Pressure (kPa)	Weight % H2O	Absolute Pressure (kPa)
3.16242	0.0243137	22.9465	2.42741
5.14886	0.0485598	22.5275	2.28751
6.70941	0.0785822	22.2628	2.197
7.39473	0.0968751	21.8758	2.03524
8.18371	0.1207	21.645	1.92101
8.93509	0.148611	21.449	1.84579
9.44984	0.182067	21.2338	1.71448
9.71964	0.195202	21.1391	1.6586
10.2091	0.216777	20.9388	1.52531
10.667	0.253345	20.7715	1.41371
10.7841	0.262572	20.6174	1.30628
11.211	0.303657	20.4744	1.21316
11.3751	0.320196	20.3242	1.12587
11.6522	0.334573	20.1699	1.03879
11.9196	0.356324	19.9276	0.903522
12.1872	0.381242	19.7579	0.80856
12.4446	0.406516	19.5148	0.695618
12.6958	0.444783	19.2831	0.60166
12.7892	0.457009	19.0542	0.509248
13.0324	0.482845	18.7123	0.407766
13.8703	0.558316	18.3366	0.303734
14.3467	0.624706	17.6008	0.206729
14.8955	0.701117	16.2842	0.0998785
15.2193	0.732381	14.7446	0.0104779
15.6982	0.818074
15.8941	0.856985
16.3071	0.910794
18.1969	1.02641
19.2727	1.21693
19.3124	1.23727
19.9281	1.31457
20.9075	1.63432
21.0093	1.67534
21.2709	1.77743
21.5105	1.89634
21.6627	1.9802
21.8635	2.06895
22.0715	2.14842
22.9465	2.42741

## Sheet: Options
Flex 6.01	Flex Version 6.01	Page 1
	3Flex Serial # 116 Unit 1 Port 3
Sample:	tifsix-3-ni batch 5 full
Operator:	Ashlyn
Submitter:	Ashlyn
File:	C:\Users\ml4419\OneDrive - Imperial College Lond...\AL1-140_tifsix-3-ni_batch5_H2O_298K_rod_full.SMP
Started:	14/04/2023 20:45:47	Analysis adsorptive:	H2O
Completed:	29/04/2023 08:55:27	Analysis bath temp.:	25.000 °C
Report time:	19/02/2024 12:21:01	Thermal correction:	No
Sample mass:	0.0858 g	Ambient free space:	10.6230 cm³ Measured
Analysis free space:	10.5465 cm³	Equilibration interval:	60 s
Low pressure dose:	None	Sample density:	1.000 g/cm³
Automatic degas:	No
Method:	Default
Sample:	tifsix-3-ni batch 5 full
Operator:	Ashlyn
Submitter:	Ashlyn
Mass type:	Calculated
Empty tube:	36.0231 g
Sample + tube:	36.1089 g
Sample mass:	0.0858 g
Density:	1.000 g/cm³
Type of data:	Automatically collected
Instrument type:	3500
Original instrument type:	3500
Comments:
Sample tube:	Sample Tube
Ambient free space:	1.0000 cm³
Analysis free space:	1.0000 cm³
Use isothermal jacket:	No
Use filler rod:	No
Vacuum seal type:	None
Degas conditions:	Degas Conditions
Smart VacPrep evacuation
Backfill sample tube:	Automatic
Evacuation rate:	0.67 kPa/s
Unrest. evacuation from:	0.67 kPa
Vacuum level:	1e-01 kPa
Evacuation time:	10 min
Temperature ramp rate:	10.0 °C/min
Target temperature:	30 °C
Hold pressure:	13.3 kPa
Heating Phase
Sample prep: Stage	Temperature (°C)	Ramp Rate (°C/min)	Time (min)
1	30	10.0	10
Analysis conditions:	Run Conditions
Absolute pressure dosing:	Yes
Set external trigger:	No
Pressure Table
Starting Pressure (kPa)	Pressure Increment (kPa)	Dose Amount (mmol/g)	Equilibration Interval (s)	Ending Pressure (kPa)
0.0000000	0.0250000		60	0.5000000
0.5000000	0.0500000		60	2.3000000
2.3000000	0.1000000		60	0.0100000
Preparation
Backfill gas:	Helium
Evacuation rate:	0.67 kPa/s
Unrestricted evacuation from:	0.67 kPa
Vacuum level:	6.7e-03 kPa
Evacuation time:	0.50 h
Evacuate and hold:	No
Degas in situ:	Yes
Target temperature:	30 °C
Temperature ramp rate:	5.0 °C/min
Hold pressure:	13.3 kPa
Sample prep: Stage	Temperature (°C)	Ramp Rate (°C/min)	Time (min)
1	120	5.0	1,440
Leak test:	No
Elevator operation:	Automatic
Free Space
Measured before analysis
Lower Dewar for evacuation:	Yes
Evacuation time:	1.00 h
Outgas test:	No
p° and Temperature
p° type:	Calculated from analysis temperature
Temperature type:	Entered
Temperature:	25.000 °C
Dosing
Target tolerance:	5.0% or 0.6666 kPa
Minimum equilibration delay:	0.00 h
Maximum equilibration delay:	999.00 h
Termination
Backfill at end of analysis:	Yes
Backfill gas:	Nitrogen
Adsorptive:	Water (H2O)
Maximum manifold pressure:	3.333 kPa
Therm. tran. hard-sphere diameter:	0.27700 nm
Molecular cross-sectional area:	0.114 nm²
Adsorbate molecular weight:	18.02
Mass flow constant:	1.000
Relative thermal conductivity:	0.67
Gas blend:	No
Adsorbed-phase free-space correction:	Yes
Fluid properties:	H:\FPI\fpiv6\water.fpi
Dosing method:	From l&ast sample port
Vapor source temperature:	35.0 °C
Control vapor source temperature:	Yes
Sample Information
Sample Tube
Degas Conditions
Analysis Conditions
Adsorptive Properties
