# Supplementary material for: Physicochemical Properties, Equilibrium Adsorption Performance, Manufacturability, and Stability of TIFSIX-3-Ni for Direct Air Capture of CO2
Source: Energy Fuels. 2024 Jun 18;38(13):11947–65. doi: 10.1021/acs.energyfuels.4c01368 (PMC11228916; doi:10.1021/acs.energyfuels.4c01368)
Supplement: Supplementary file 2 — ef4c01368_si_002.zip [file ef4c01368_si_002.zip › tifsix si raw files/isotherms/afterH2O/N2-77K-batch5-after15RH.XLS]

## Sheet: Summary
Flex 6.01	Flex Version 6.01	Page 1
	3Flex Serial # 116 Unit 1 Port 1
Sample:	tifsix-3-ni batch 5 after h2o - step 1
Operator:	Ashlyn
Submitter:	Ashlyn
File:	C:\Users\ml4419\OneDrive - Imperial Col...\AL1-141_tifsix-3-ni_batch5_step1_afterH2O_N2_77K_rod_.SMP
Started:	07/06/2023 15:42:00	Analysis adsorptive:	N2
Completed:	10/06/2023 21:22:49	Analysis bath temp.:	-195.746 °C
Report time:	19/02/2024 13:01:09	Thermal correction:	Yes
Sample mass:	0.0520 g	Ambient free space:	10.3828 cm³ Measured
Analysis free space:	34.8665 cm³	Equilibration interval:	30 s
Low pressure dose:	0.22307 mmol/g	Sample density:	1.000 g/cm³
Automatic degas:	No
Summary Report
Surface Area
Single point surface area at p/p° = 0.200406057:	190.7215 m²/g
BET Surface Area:	190.4546 m²/g
Langmuir Surface Area:	220.7014 m²/g
t-Plot Micropore Area:	51.2354 m²/g
t-Plot external surface area:	139.2192 m²/g
BJH Adsorption cumulative surface area of pores
between 1.7000 nm and 300.0000 nm diameter:	115.6838 m²/g
BJH Desorption cumulative surface area of pores
between 1.7000 nm and 300.0000 nm diameter:	145.6435 m²/g
D-H Adsorption cumulative surface area of pores
between 1.7000 nm and 300.0000 nm diameter:	129.2797 m²/g
D-H Desorption cumulative surface area of pores
between 1.7000 nm and 300.0000 nm diameter:	137.6080 m²/g
Pore Volume
Single point adsorption total pore volume of pores
less than 0.9384 nm diameter at p/p° = 0.010000000:	0.054210 cm³/g
Single point desorption total pore volume of pores
less than 20.7391 nm diameter at p/p° = 0.900000000:	0.250987 cm³/g
t-Plot micropore volume:	0.024720 cm³/g
BJH Adsorption cumulative volume of pores
between 1.7000 nm and 300.0000 nm diameter:	0.587755 cm³/g
BJH Desorption cumulative volume of pores
between 1.7000 nm and 300.0000 nm diameter:	0.612483 cm³/g
D-H Adsorption cumulative volume of pores
between 1.7000 nm and 300.0000 nm diameter:	0.545125 cm³/g
D-H Desorption cumulative volume of pores
between 1.7000 nm and 300.0000 nm diameter:	0.570423 cm³/g
Pore Size
Adsorption average pore diameter (4V/A by BET):	1.1385 nm
Desorption average pore diameter (4V/A by BET):	5.2713 nm
BJH Adsorption average pore diameter (4V/A):	20.3228 nm
BJH Desorption average pore diameter (4V/A):	16.8214 nm
D-H Adsorption average pore diameter (4V/A):	16.8665 nm
D-H Desorption average pore diameter (4V/A):	16.5811 nm
Freundlich
Qm·C:	0.08361 ± 0.00296 mmol/g
m:	5.3073 ± 0.4507
Temkin
q·alpha/Qm:	1.356468 ± 0.354256 kJ/mol·(mmol/g)
A:	431.7656 ± 893.4088 kPa
Volume in Pores	<	0.480 nm	:	0.00640 cm³/g
Total Volume in Pores	<=	99.993 nm	:	0.56848 cm³/g
Total Area in Pores	>=	0.480 nm	:	167.943 m²/g
Nanoparticle Size:
Average Particle Size	31.5036 nm
Horvath-Kawazoe
Maximum pore volume at p/p° = 0.149109811:	0.079392 cm³/g
Median pore width:	0.7873 nm
Dubinin-Astakhov
Micropore surface area:	183.6929 m²/g
Limiting micropore volume:	0.083048 cm³/g
MP-Method
Cumulative surface area of pores between
1.99999 nm and 1.99999 nm hydraulic radius:	0.0000 m²/g
Cumulative pore volume of pores between
1.99999 nm and 1.99999 nm hydraulic radius:	0.000000 cm³/g
Average pore hydraulic radius (V/A):	0.00000 nm

## Sheet: Isotherm Tabular Report
Flex 6.01	Flex Version 6.01	Page 1
	3Flex Serial # 116 Unit 1 Port 1
Sample:	tifsix-3-ni batch 5 after h2o - step 1
Operator:	Ashlyn
Submitter:	Ashlyn
File:	C:\Users\ml4419\OneDrive - Imperial Col...\AL1-141_tifsix-3-ni_batch5_step1_afterH2O_N2_77K_rod_.SMP
Started:	07/06/2023 15:42:00	Analysis adsorptive:	N2
Completed:	10/06/2023 21:22:49	Analysis bath temp.:	-195.746 °C
Report time:	19/02/2024 13:01:09	Thermal correction:	Yes
Sample mass:	0.0520 g	Ambient free space:	10.3828 cm³ Measured
Analysis free space:	34.8665 cm³	Equilibration interval:	30 s
Low pressure dose:	0.22307 mmol/g	Sample density:	1.000 g/cm³
Automatic degas:	No
Isotherm Tabular Report
Relative Pressure (p/p°)	Absolute Pressure (kPa)	Quantity Adsorbed (mmol/g)	Elapsed Time (h:min)	Saturation Pressure (kPa)
			26:23	101.926
5.53268e-08	5.64721e-06	0.202137	27:17	102.07
8.51403e-08	8.69669e-06	0.404935	28:50	102.146
1.8081e-06	0.000184056	0.605889	39:40	101.795
7.23146e-05	0.00733093	0.802835	46:52	101.375
0.000521214	0.0527995	0.975334	49:57	101.301
0.0012979	0.132421	1.12573	51:04	102.027
0.00223273	0.227742	1.26358	52:56	102.002
0.00302752	0.308934	1.33392	53:49	102.042
0.00425836	0.434608	1.40823	55:25	102.06
0.00493748	0.503871	1.43654	55:52	102.05
0.0059186	0.603831	1.47021	56:28	102.023
0.00701642	0.715883	1.49936	56:47	102.03
0.00795804	0.811854	1.52125	57:07	102.017
0.00902533	0.920531	1.54199	57:19	101.994
0.0100071	1.02078	1.55956	57:31	102.006
0.0191569	1.95383	1.66773	57:42	101.991
0.0299096	3.04972	1.75482	57:51	101.965
0.0398491	4.06332	1.82152	57:58	101.968
0.0496783	5.06566	1.87859	58:04	101.969
0.0595946	6.07673	1.93079	58:11	101.968
0.0698931	7.1265	1.98045	58:18	101.963
0.0801469	8.17167	2.02692	58:24	101.959
0.0901872	9.19428	2.06948	58:31	101.947
0.100198	10.2159	2.10997	58:37	101.957
0.14911	15.2025	2.28386	58:43	101.955
0.200406	20.4344	2.44491	58:50	101.965
0.250541	25.5392	2.59082	58:56	101.936
0.300234	30.6056	2.72858	59:02	101.939
0.35109	35.7882	2.86758	59:09	101.934
0.401044	40.8759	3.00238	59:15	101.924
0.450905	45.9536	3.14071	59:21	101.914
0.499062	50.8664	3.28145	59:28	101.924
0.550975	56.1584	3.43461	59:34	101.925
0.60075	61.2287	3.59309	59:40	101.92
0.650455	66.3144	3.76516	59:47	101.951
0.700738	71.4359	3.96286	59:53	101.944
0.750141	76.4714	4.20602	59:59	101.943
0.799602	81.5131	4.55372	60:06	101.942
0.847287	86.3603	5.135	60:13	101.926
0.899244	91.6605	6.33465	60:21	101.931
0.922968	94.0657	7.27061	60:29	101.917
0.944659	96.2574	8.5635	60:37	101.896
0.970288	98.8817	11.7222	60:50	101.91
0.989881	100.876	16.7486	61:05	101.907
0.997757	101.672	18.4023	61:16	101.901
0.99047	100.92	17.512	61:24	101.891
0.949126	96.7015	10.5845	61:42	101.885
0.884684	90.1383	6.74138	61:55	101.888
0.843136	85.9076	5.76375	62:03	101.891
0.789434	80.4401	4.87217	62:11	101.896
0.749959	76.4041	4.48146	62:17	101.878
0.700217	71.3339	4.17264	62:23	101.874
0.650151	66.2462	3.94861	62:29	101.894
0.59979	61.1038	3.76391	62:35	101.875
0.549464	55.9693	3.60153	62:41	101.862
0.499381	50.8742	3.45402	62:47	101.875
0.451763	46.0297	3.24701	62:54	101.889
0.3987	40.6168	3.08423	63:01	101.873
0.35089	35.7531	2.94402	63:07	101.893
0.299619	30.5232	2.80083	63:17	101.873
0.250202	25.4919	2.66186	63:23	101.885
0.200259	20.3982	2.51552	63:29	101.859
0.150243	15.3017	2.3564	63:35	101.846
0.103808	10.5727	2.1933	63:41	101.849
0.0751348	7.65225	2.07825	63:48	101.847
0.0522429	5.32057	1.97223	63:54	101.843
0.0256461	2.6121	1.81301	64:03	101.852
0.0101829	1.03723	1.65758	64:22	101.859

## Sheet: Isotherm Linear Plot
Flex 6.01	Flex Version 6.01	Page 1
	3Flex Serial # 116 Unit 1 Port 1
Sample:	tifsix-3-ni batch 5 after h2o - step 1
Operator:	Ashlyn
Submitter:	Ashlyn
File:	C:\Users\ml4419\OneDrive - Imperial Col...\AL1-141_tifsix-3-ni_batch5_step1_afterH2O_N2_77K_rod_.SMP
Started:	07/06/2023 15:42:00	Analysis adsorptive:	N2
Completed:	10/06/2023 21:22:49	Analysis bath temp.:	-195.746 °C
Report time:	19/02/2024 13:01:09	Thermal correction:	Yes
Sample mass:	0.0520 g	Ambient free space:	10.3828 cm³ Measured
Analysis free space:	34.8665 cm³	Equilibration interval:	30 s
Low pressure dose:	0.22307 mmol/g	Sample density:	1.000 g/cm³
Automatic degas:	No
Isotherm Linear Plot
AL1-141_tifsix-3-ni_batch5_step1_afterH2O_N2_77K_rod_ : tifsix-3-ni batch 5 after h2o - step 1 : Adsorption		AL1-141_tifsix-3-ni_batch5_step1_afterH2O_N2_77K_rod_ : tifsix-3-ni batch 5 after h2o - step 1 : Desorption
Relative Pressure (p/p°)	Quantity Adsorbed (mmol/g)	Relative Pressure (p/p°)	Quantity Adsorbed (mmol/g)
5.53268e-08	0.202137	0.997757	18.4023
8.51403e-08	0.404935	0.99047	17.512
1.8081e-06	0.605889	0.949126	10.5845
7.23146e-05	0.802835	0.884684	6.74138
0.000521214	0.975334	0.843136	5.76375
0.0012979	1.12573	0.789434	4.87217
0.00223273	1.26358	0.749959	4.48146
0.00302752	1.33392	0.700217	4.17264
0.00425836	1.40823	0.650151	3.94861
0.00493748	1.43654	0.59979	3.76391
0.0059186	1.47021	0.549464	3.60153
0.00701642	1.49936	0.499381	3.45402
0.00795804	1.52125	0.451763	3.24701
0.00902533	1.54199	0.3987	3.08423
0.0100071	1.55956	0.35089	2.94402
0.0191569	1.66773	0.299619	2.80083
0.0299096	1.75482	0.250202	2.66186
0.0398491	1.82152	0.200259	2.51552
0.0496783	1.87859	0.150243	2.3564
0.0595946	1.93079	0.103808	2.1933
0.0698931	1.98045	0.0751348	2.07825
0.0801469	2.02692	0.0522429	1.97223
0.0901872	2.06948	0.0256461	1.81301
0.100198	2.10997	0.0101829	1.65758
0.14911	2.28386
0.200406	2.44491
0.250541	2.59082
0.300234	2.72858
0.35109	2.86758
0.401044	3.00238
0.450905	3.14071
0.499062	3.28145
0.550975	3.43461
0.60075	3.59309
0.650455	3.76516
0.700738	3.96286
0.750141	4.20602
0.799602	4.55372
0.847287	5.135
0.899244	6.33465
0.922968	7.27061
0.944659	8.5635
0.970288	11.7222
0.989881	16.7486
0.997757	18.4023

## Sheet: BET Tabular Report
Flex 6.01	Flex Version 6.01	Page 1
	3Flex Serial # 116 Unit 1 Port 1
Sample:	tifsix-3-ni batch 5 after h2o - step 1
Operator:	Ashlyn
Submitter:	Ashlyn
File:	C:\Users\ml4419\OneDrive - Imperial Col...\AL1-141_tifsix-3-ni_batch5_step1_afterH2O_N2_77K_rod_.SMP
Started:	07/06/2023 15:42:00	Analysis adsorptive:	N2
Completed:	10/06/2023 21:22:49	Analysis bath temp.:	-195.746 °C
Report time:	19/02/2024 13:01:09	Thermal correction:	Yes
Sample mass:	0.0520 g	Ambient free space:	10.3828 cm³ Measured
Analysis free space:	34.8665 cm³	Equilibration interval:	30 s
Low pressure dose:	0.22307 mmol/g	Sample density:	1.000 g/cm³
Automatic degas:	No
BET Report
BET surface area:	190.4546 ± 1.1578 m²/g
Slope:	0.51089 ± 0.00311 g/mmol
Y-intercept:	0.00135 ± 0.00021 g/mmol
C:	378.630910
Qm:	1.95220 mmol/g
Correlation coefficient:	0.9996304
Molecular cross-sectional area:	0.1620 nm²
Relative Pressure (p/p°)	Quantity Adsorbed (mmol/g)	1/[Q(p°/p - 1)]
0.000521214	0.975334	0.000534675
0.0012979	1.12573	0.00115444
0.00223273	1.26358	0.00177094
0.00302752	1.33392	0.00227653
0.00425836	1.40823	0.00303683
0.00493748	1.43654	0.00345413
0.0059186	1.47021	0.00404966
0.00701642	1.49936	0.00471267
0.00795804	1.52125	0.00527321
0.00902533	1.54199	0.00590633
0.0100071	1.55956	0.00648148
0.0191569	1.66773	0.0117111
0.0299096	1.75482	0.0175697
0.0398491	1.82152	0.0227848
0.0496783	1.87859	0.0278268
0.0595946	1.93079	0.0328215
0.0698931	1.98045	0.0379435
0.0801469	2.02692	0.0429864
0.0901872	2.06948	0.0478995
0.100198	2.10997	0.052776
0.14911	2.28386	0.0767297
0.200406	2.44491	0.102513

## Sheet: BET Transform Plot
Flex 6.01	Flex Version 6.01	Page 1
	3Flex Serial # 116 Unit 1 Port 1
Sample:	tifsix-3-ni batch 5 after h2o - step 1
Operator:	Ashlyn
Submitter:	Ashlyn
File:	C:\Users\ml4419\OneDrive - Imperial Col...\AL1-141_tifsix-3-ni_batch5_step1_afterH2O_N2_77K_rod_.SMP
Started:	07/06/2023 15:42:00	Analysis adsorptive:	N2
Completed:	10/06/2023 21:22:49	Analysis bath temp.:	-195.746 °C
Report time:	19/02/2024 13:01:09	Thermal correction:	Yes
Sample mass:	0.0520 g	Ambient free space:	10.3828 cm³ Measured
Analysis free space:	34.8665 cm³	Equilibration interval:	30 s
Low pressure dose:	0.22307 mmol/g	Sample density:	1.000 g/cm³
Automatic degas:	No
BET Surface Area Plot
AL1-141_tifsix-3-ni_batch5_step1_afterH2O_N2_77K_rod_ : tifsix-3-ni batch 5 after h2o - step 1		Not Fitted
Relative Pressure (p/p°)	1/[Q(p°/p - 1)]	Relative Pressure (p/p°)	1/[Q(p°/p - 1)]
0.000521214	0.000534675	5.53268e-08	2.7371e-07
0.0012979	0.00115444	8.51403e-08	2.10257e-07
0.00223273	0.00177094	1.8081e-06	2.98421e-06
0.00302752	0.00227653	7.23146e-05	9.00805e-05
0.00425836	0.00303683	0.250541	0.129031
0.00493748	0.00345413
0.0059186	0.00404966
0.00701642	0.00471267
0.00795804	0.00527321
0.00902533	0.00590633
0.0100071	0.00648148
0.0191569	0.0117111
0.0299096	0.0175697
0.0398491	0.0227848
0.0496783	0.0278268
0.0595946	0.0328215
0.0698931	0.0379435
0.0801469	0.0429864
0.0901872	0.0478995
0.100198	0.052776
0.14911	0.0767297
0.200406	0.102513

## Sheet: Langmuir Tabular Report
Flex 6.01	Flex Version 6.01	Page 1
	3Flex Serial # 116 Unit 1 Port 1
Sample:	tifsix-3-ni batch 5 after h2o - step 1
Operator:	Ashlyn
Submitter:	Ashlyn
File:	C:\Users\ml4419\OneDrive - Imperial Col...\AL1-141_tifsix-3-ni_batch5_step1_afterH2O_N2_77K_rod_.SMP
Started:	07/06/2023 15:42:00	Analysis adsorptive:	N2
Completed:	10/06/2023 21:22:49	Analysis bath temp.:	-195.746 °C
Report time:	19/02/2024 13:01:09	Thermal correction:	Yes
Sample mass:	0.0520 g	Ambient free space:	10.3828 cm³ Measured
Analysis free space:	34.8665 cm³	Equilibration interval:	30 s
Low pressure dose:	0.22307 mmol/g	Sample density:	1.000 g/cm³
Automatic degas:	No
Langmuir Report
Langmuir surface area:	220.7014 ± 3.7721 m²/g
Slope:	0.44204 ± 0.00756 g/mmol
Y-intercept:	0.403 ± 0.050 kPa·g/mmol
b:	1.09820 1/kPa
Qm:	2.26223 mmol/g
Correlation coefficient:	0.998979
Molecular cross-sectional area:	0.1620 nm²
Pressure (kPa)	Quantity Adsorbed (mmol/g)	p/Q (kPa·g/mmol)
1.95383	1.66773	1.17155
3.04972	1.75482	1.73791
4.06332	1.82152	2.23073
5.06566	1.87859	2.69652
6.07673	1.93079	3.14728
7.1265	1.98045	3.59843
8.17167	2.02692	4.03157
9.19428	2.06948	4.44279
10.2159	2.10997	4.8417

## Sheet: Langmuir Transform Report
Flex 6.01	Flex Version 6.01	Page 1
	3Flex Serial # 116 Unit 1 Port 1
Sample:	tifsix-3-ni batch 5 after h2o - step 1
Operator:	Ashlyn
Submitter:	Ashlyn
File:	C:\Users\ml4419\OneDrive - Imperial Col...\AL1-141_tifsix-3-ni_batch5_step1_afterH2O_N2_77K_rod_.SMP
Started:	07/06/2023 15:42:00	Analysis adsorptive:	N2
Completed:	10/06/2023 21:22:49	Analysis bath temp.:	-195.746 °C
Report time:	19/02/2024 13:01:09	Thermal correction:	Yes
Sample mass:	0.0520 g	Ambient free space:	10.3828 cm³ Measured
Analysis free space:	34.8665 cm³	Equilibration interval:	30 s
Low pressure dose:	0.22307 mmol/g	Sample density:	1.000 g/cm³
Automatic degas:	No
Langmuir Surface Area Plot
AL1-141_tifsix-3-ni_batch5_step1_afterH2O_N2_77K_rod_ : tifsix-3-ni batch 5 after h2o - step 1		Not Fitted
Pressure (kPa)	p/Q (kPa·g/mmol)	Pressure (kPa)	p/Q (kPa·g/mmol)
1.95383	1.17155	5.64721e-06	2.79375e-05
3.04972	1.73791	8.69669e-06	2.14768e-05
4.06332	2.23073	0.000184056	0.000303779
5.06566	2.69652	0.00733093	0.0091313
6.07673	3.14728	0.0527995	0.0541348
7.1265	3.59843	0.132421	0.117631
8.17167	4.03157	0.227742	0.180235
9.19428	4.44279	0.308934	0.231599
10.2159	4.8417	0.434608	0.308619
		0.503871	0.350754
		0.603831	0.410712
		0.715883	0.477459
		0.811854	0.533675
		0.920531	0.596974
		1.02078	0.654532
		15.2025	6.65648

## Sheet: t-Plot Tabular Report
Flex 6.01	Flex Version 6.01	Page 1
	3Flex Serial # 116 Unit 1 Port 1
Sample:	tifsix-3-ni batch 5 after h2o - step 1
Operator:	Ashlyn
Submitter:	Ashlyn
File:	C:\Users\ml4419\OneDrive - Imperial Col...\AL1-141_tifsix-3-ni_batch5_step1_afterH2O_N2_77K_rod_.SMP
Started:	07/06/2023 15:42:00	Analysis adsorptive:	N2
Completed:	10/06/2023 21:22:49	Analysis bath temp.:	-195.746 °C
Report time:	19/02/2024 13:01:09	Thermal correction:	Yes
Sample mass:	0.0520 g	Ambient free space:	10.3828 cm³ Measured
Analysis free space:	34.8665 cm³	Equilibration interval:	30 s
Low pressure dose:	0.22307 mmol/g	Sample density:	1.000 g/cm³
Automatic degas:	No
t-Plot Report
Micropore volume:	0.024720 cm³/g
Micropore area:	51.2354 m²/g
External surface area:	139.2192 m²/g
Slope:	4.004886 ± 0.071188 mmol/g·nm
Y-intercept:	0.711113 ± 0.038605 mmol/g
Correlation coefficient:	0.999211
Surface area correction factor:	1.000
Density conversion factor:	0.0015509
Total surface area (BET):	190.4546 m²/g
Thickness range:	0.42076 to 0.67345 nm
Thickness equation:	Harkins and Jura
Thickness Curve
	t = [ 13.99 / ( 0.034 - log(p/p°) ) ] ^ 0.5
t-Plot Report - Data
Relative Pressure (p/p°)	Statistical Thickness (nm)	Quantity Adsorbed (mmol/g)	Fitted
0.0698931	0.342937	1.98045
0.0801469	0.351842	2.02692
0.0901872	0.360103	2.06948
0.100198	0.367984	2.10997
0.14911	0.403213	2.28386
0.200406	0.437146	2.44491	*
0.250541	0.469332	2.59082	*
0.300234	0.501373	2.72858	*
0.35109	0.535107	2.86758	*
0.401044	0.569858	3.00238	*
0.450905	0.606828	3.14071	*
0.499062	0.645415	3.28145	*
0.550975	0.691151	3.43461
0.60075	0.74025	3.59309

## Sheet: t-Plot Plot
Flex 6.01	Flex Version 6.01	Page 1
	3Flex Serial # 116 Unit 1 Port 1
Sample:	tifsix-3-ni batch 5 after h2o - step 1
Operator:	Ashlyn
Submitter:	Ashlyn
File:	C:\Users\ml4419\OneDrive - Imperial Col...\AL1-141_tifsix-3-ni_batch5_step1_afterH2O_N2_77K_rod_.SMP
Started:	07/06/2023 15:42:00	Analysis adsorptive:	N2
Completed:	10/06/2023 21:22:49	Analysis bath temp.:	-195.746 °C
Report time:	19/02/2024 13:01:09	Thermal correction:	Yes
Sample mass:	0.0520 g	Ambient free space:	10.3828 cm³ Measured
Analysis free space:	34.8665 cm³	Equilibration interval:	30 s
Low pressure dose:	0.22307 mmol/g	Sample density:	1.000 g/cm³
Automatic degas:	No
t-Plot
Harkins and Jura
AL1-141_tifsix-3-ni_batch5_step1_afterH2O_N2_77K_rod_ : tifsix-3-ni batch 5 after h2o - step 1		Not Fitted
Thickness (nm)	Quantity Adsorbed (mmol/g)	Thickness (nm)	Quantity Adsorbed (mmol/g)
0.437146	2.44491	0.342937	1.98045
0.469332	2.59082	0.351842	2.02692
0.501373	2.72858	0.360103	2.06948
0.535107	2.86758	0.367984	2.10997
0.569858	3.00238	0.403213	2.28386
0.606828	3.14071	0.691151	3.43461
0.645415	3.28145	0.74025	3.59309

## Sheet: DFT Pore Size Pore Table
Flex 6.01	Flex Version 6.01	Page 1
	3Flex Serial # 116 Unit 1 Port 1
Sample:	tifsix-3-ni batch 5 after h2o - step 1
Operator:	Ashlyn
Submitter:	Ashlyn
File:	C:\Users\ml4419\OneDrive - Imperial Col...\AL1-141_tifsix-3-ni_batch5_step1_afterH2O_N2_77K_rod_.SMP
Started:	07/06/2023 15:42:00	Analysis adsorptive:	N2
Completed:	10/06/2023 21:22:49	Analysis bath temp.:	-195.746 °C
Report time:	19/02/2024 13:01:09	Thermal correction:	Yes
Sample mass:	0.0520 g	Ambient free space:	10.3828 cm³ Measured
Analysis free space:	34.8665 cm³	Equilibration interval:	30 s
Low pressure dose:	0.22307 mmol/g	Sample density:	1.000 g/cm³
Automatic degas:	No
	Porosity Distribution by NLDFT
	Model: N2 @ 77 on Carbon Slit Pores by NLDFT
	Method: Non-negative Regularization: 0.00000
	Standard Deviation of Fit: 0.217602 mmol/g
Volume in Pores	<	0.480 nm	:	0.00640 cm³/g
Total Volume in Pores	<=	99.993 nm	:	0.56848 cm³/g
Total Area in Pores	>=	0.480 nm	:	167.943 m²/g
Pore Table
Pore Width (nm)	Cumulative Pore Volume (cm³/g)	Incremental Pore Volume (cm³/g)	Cumulative Pore Area (m²/g)	Incremental Pore Area (m²/g)
0.48041	0.0240666	0.0176683	73.555	73.555
0.51608	0.0240666	0	73.555	0
0.53391	0.0240666	0	73.555	0
0.55175	0.0240666	0	73.555	0
0.58742	0.0240666	0	73.555	0
0.60525	0.0240666	0	73.555	0
0.64092	0.0240666	0	73.555	0
0.67659	0.0240666	0	73.555	0
0.69443	0.0240666	0	73.555	0
0.7301	0.0240666	0	73.555	0
0.76577	0.0240666	0	73.555	0
0.80144	0.0240666	0	73.555	0
0.83711	0.0240666	0	73.555	0
0.87278	0.0240666	0	73.555	0
0.90845	0.0240666	0	73.555	0
0.96195	0.0240666	0	73.555	0
0.99762	0.0240666	0	73.555	0
1.05113	0.0240666	0	73.555	0
1.0868	0.0240666	0	73.555	0
1.1403	0.0240666	0	73.555	0
1.19381	0.0240666	0	73.555	0
1.24731	0.0240666	0	73.555	0
1.30082	0.0256592	0.00159269	76.0037	2.44874
1.35432	0.0292013	0.00354204	81.2344	5.23072
1.42566	0.035954	0.00675277	90.7076	9.47319
1.47917	0.035954	0	90.7076	0
1.54338	0.035954	0	90.7076	0
1.62898	0.039317	0.00336297	94.8365	4.12892
1.68606	0.0434813	0.00416431	99.7762	4.93969
1.77166	0.0462238	0.00274243	102.872	3.09589
1.85727	0.0462238	0	102.872	0
1.94288	0.0467658	0.000542047	103.43	0.557983
2.02849	0.0467658	0	103.43	0
2.1141	0.0467658	0	103.43	0
2.1997	0.0467658	0	103.43	0
2.31385	0.0467658	0	103.43	0
2.39946	0.0467658	0	103.43	0
2.5136	0.0469104	0.000144621	103.545	0.115071
2.62774	0.0498717	0.00296125	105.799	2.25384
2.74189	0.0535053	0.00363364	108.449	2.65047
2.88457	0.0556065	0.00210116	109.906	1.45683
2.99871	0.0590428	0.00343633	112.198	2.29187
3.14139	0.0616118	0.00256897	113.834	1.63556
3.28407	0.0651655	0.00355377	115.998	2.16425
3.42675	0.0677806	0.00261502	117.524	1.52624
3.59797	0.0695893	0.00180872	118.53	1.00541
3.76918	0.0695893	0	118.53	0
3.91186	0.0695893	0	118.53	0
4.11162	0.0695893	0	118.53	0
4.28283	0.0702487	0.000659454	118.838	0.307952
4.48258	0.0727025	0.00245374	119.932	1.09479
4.68234	0.0727025	0	119.932	0
4.88209	0.0769671	0.00426467	121.679	1.74707
5.11038	0.0808142	0.00384709	123.185	1.5056
5.33866	0.0808142	0	123.185	0
5.59549	0.0854462	0.00463198	124.841	1.65561
5.85231	0.0854462	0	124.841	0
6.10914	0.0854462	0	124.841	0
6.36596	0.0909812	0.00553504	126.58	1.73895
6.67986	0.0909812	0	126.58	0
6.96522	0.09332	0.0023388	127.251	0.671565
7.27911	0.09332	0	127.251	0
7.62154	0.09332	0	127.251	0
7.96398	0.09332	0	127.251	0
8.30641	0.105644	0.0123239	130.218	2.96732
8.67738	0.105644	0	130.218	0
9.07688	0.105644	0	130.218	0
9.47638	0.105644	0	130.218	0
9.90442	0.129395	0.0237514	135.015	4.79612
10.361	0.129395	0	135.015	0
10.8176	0.129395	0	135.015	0
11.3027	0.129395	0	135.015	0
11.8163	0.129395	0	135.015	0
12.3585	0.129395	0	135.015	0
12.9292	0.167473	0.0380772	140.905	5.89008
13.5	0.173075	0.00560279	141.735	0.830044
14.0992	0.182481	0.00940553	143.069	1.33419
14.727	0.192136	0.00965493	144.38	1.31119
15.4119	0.198437	0.00630116	145.198	0.817703
16.0967	0.207289	0.00885186	146.298	1.09983
16.8101	0.215765	0.0084762	147.306	1.00846
17.5806	0.221461	0.00569585	147.954	0.64797
18.3796	0.231757	0.0102957	149.074	1.12034
19.2072	0.242365	0.0106083	150.179	1.10461
20.0632	0.249323	0.00695807	150.873	0.693614
20.9764	0.259426	0.0101034	151.836	0.963316
21.9181	0.269853	0.0104264	152.787	0.951395
22.8883	0.277225	0.00737222	153.432	0.644192
23.9441	0.284756	0.00753106	154.061	0.629052
25	0.29575	0.010994	154.94	0.879522
26.1414	0.308581	0.0128305	155.922	0.981621
27.3114	0.31777	0.00918938	156.595	0.672934
28.5384	0.327233	0.00946301	157.258	0.663176
29.8226	0.341849	0.014616	158.238	0.980195
31.1637	0.356516	0.014667	159.179	0.941288
32.562	0.365738	0.0092225	159.746	0.566458
34.0459	0.375946	0.0102079	160.345	0.599658
35.5583	0.391829	0.0158828	161.239	0.893339
37.1848	0.408392	0.0165631	162.13	0.89085
38.8399	0.41892	0.0105277	162.672	0.542105
40.6092	0.430141	0.0112213	163.224	0.55265
42.4355	0.446543	0.0164017	163.997	0.773019
44.3188	0.462135	0.0155918	164.701	0.703621
46.3164	0.472321	0.0101861	165.141	0.439851
48.3995	0.481796	0.00947553	165.532	0.391555
50.5968	0.492391	0.0105945	165.951	0.418783
52.8796	0.5012	0.00880919	166.284	0.333179
55.2481	0.509378	0.00817791	166.58	0.296043
57.7308	0.517243	0.00786456	166.853	0.272456
60.3275	0.522195	0.00495251	167.017	0.164187
63.0385	0.522195	0	167.017	0
65.8921	0.522195	0	167.017	0
68.8598	0.522195	0	167.017	0
71.9417	0.522195	0	167.017	0
75.1948	0.522195	0	167.017	0
78.5906	0.522195	0	167.017	0
82.1005	0.522195	0	167.017	0
85.8102	0.522195	0	167.017	0
89.6625	0.522195	0	167.017	0
93.7147	0.522195	0	167.017	0
97.938	0.522195	0	167.017	0
99.9926	0.568479	0.0462837	167.943	0.925743

[truncated: 10 more sheets: DFT Pore Size Isotherm Table, DFT Pore Size Cumulative Area Graph, DFT Pore Size Incremental Area Graph, DFT Pore Size dA-dlog(W) Area Graph, DFT Pore Size Cumulative Volume Graph, DFT Pore Size Incremental Volume Graph, DFT Pore Size dV-dlog(W) Volume Graph, DFT Pore Size Log Goodness of Fit Graph, DFT Pore Size Goodness of Fit Graph, Dubinin-Astakhov Tabular Report]
