# Supplementary material for: Physicochemical Properties, Equilibrium Adsorption Performance, Manufacturability, and Stability of TIFSIX-3-Ni for Direct Air Capture of CO2
Source: Energy Fuels. 2024 Jun 18;38(13):11947–65. doi: 10.1021/acs.energyfuels.4c01368 (PMC11228916; doi:10.1021/acs.energyfuels.4c01368)
Supplement: Supplementary file 2 — ef4c01368_si_002.zip [file ef4c01368_si_002.zip › tifsix si raw files/isotherms/afterH2O/N2-77K-batch5-after48RH.XLS]

## Sheet: Summary
Flex 6.01	Flex Version 6.01	Page 1
	3Flex Serial # 116 Unit 1 Port 2
Sample:	tifsix-3-ni batch 5 after H2O step 2
Operator:	Ashlyn
Submitter:	Ashlyn
File:	C:\Users\ml4419\OneDrive - Imperial Col...\AL1-142_tifsix-3-ni_batch5_step2_afterH2O_N2_77K_rod_.SMP
Started:	07/06/2023 15:42:00	Analysis adsorptive:	N2
Completed:	10/06/2023 21:22:49	Analysis bath temp.:	-195.744 °C
Report time:	19/02/2024 13:01:36	Thermal correction:	Yes
Sample mass:	0.0597 g	Ambient free space:	10.5615 cm³ Measured
Analysis free space:	35.8199 cm³	Equilibration interval:	30 s
Low pressure dose:	0.22307 mmol/g	Sample density:	1.000 g/cm³
Automatic degas:	No
Summary Report
Surface Area
Single point surface area at p/p° = 0.249256594:	105.1907 m²/g
BET Surface Area:	104.9552 m²/g
Langmuir Surface Area:	118.2174 m²/g
t-Plot Micropore Area:	8.4380 m²/g
t-Plot external surface area:	96.5172 m²/g
BJH Adsorption cumulative surface area of pores
between 1.7000 nm and 300.0000 nm diameter:	82.0255 m²/g
BJH Desorption cumulative surface area of pores
between 1.7000 nm and 300.0000 nm diameter:	102.4821 m²/g
D-H Adsorption cumulative surface area of pores
between 1.7000 nm and 300.0000 nm diameter:	83.7386 m²/g
D-H Desorption cumulative surface area of pores
between 1.7000 nm and 300.0000 nm diameter:	84.6360 m²/g
Pore Volume
Single point adsorption total pore volume of pores
less than 0.9384 nm diameter at p/p° = 0.010000000:	0.026635 cm³/g
Single point desorption total pore volume of pores
less than 20.7391 nm diameter at p/p° = 0.900000000:	0.103454 cm³/g
t-Plot micropore volume:	0.004771 cm³/g
BJH Adsorption cumulative volume of pores
between 1.7000 nm and 300.0000 nm diameter:	0.318472 cm³/g
BJH Desorption cumulative volume of pores
between 1.7000 nm and 300.0000 nm diameter:	0.333677 cm³/g
D-H Adsorption cumulative volume of pores
between 1.7000 nm and 300.0000 nm diameter:	0.324109 cm³/g
D-H Desorption cumulative volume of pores
between 1.7000 nm and 300.0000 nm diameter:	0.320668 cm³/g
Pore Size
Adsorption average pore diameter (4V/A by BET):	1.0151 nm
Desorption average pore diameter (4V/A by BET):	3.9428 nm
BJH Adsorption average pore diameter (4V/A):	15.5304 nm
BJH Desorption average pore diameter (4V/A):	13.0238 nm
D-H Adsorption average pore diameter (4V/A):	15.4819 nm
D-H Desorption average pore diameter (4V/A):	15.1552 nm
Freundlich
Qm·C:	0.03979 ± 0.00162 mmol/g
m:	4.5973 ± 0.4057
Temkin
q·alpha/Qm:	2.007771 ± 0.501324 kJ/mol·(mmol/g)
A:	45.7244 ± 70.8721 kPa
Volume in Pores	<	0.516 nm	:	0.00713 cm³/g
Total Volume in Pores	<=	99.993 nm	:	0.24401 cm³/g
Total Area in Pores	>=	0.516 nm	:	56.216 m²/g
Nanoparticle Size:
Average Particle Size	57.1672 nm
Horvath-Kawazoe
Maximum pore volume at p/p° = 0.148479900:	0.042544 cm³/g
Median pore width:	0.8433 nm
Dubinin-Astakhov
Micropore surface area:	106.1362 m²/g
Limiting micropore volume:	0.052477 cm³/g
MP-Method
Cumulative surface area of pores between
1.93064 nm and 1.93064 nm hydraulic radius:	0.0000 m²/g
Cumulative pore volume of pores between
1.93064 nm and 1.93064 nm hydraulic radius:	0.000000 cm³/g
Average pore hydraulic radius (V/A):	0.00000 nm

## Sheet: Isotherm Tabular Report
Flex 6.01	Flex Version 6.01	Page 1
	3Flex Serial # 116 Unit 1 Port 2
Sample:	tifsix-3-ni batch 5 after H2O step 2
Operator:	Ashlyn
Submitter:	Ashlyn
File:	C:\Users\ml4419\OneDrive - Imperial Col...\AL1-142_tifsix-3-ni_batch5_step2_afterH2O_N2_77K_rod_.SMP
Started:	07/06/2023 15:42:00	Analysis adsorptive:	N2
Completed:	10/06/2023 21:22:49	Analysis bath temp.:	-195.744 °C
Report time:	19/02/2024 13:01:36	Thermal correction:	Yes
Sample mass:	0.0597 g	Ambient free space:	10.5615 cm³ Measured
Analysis free space:	35.8199 cm³	Equilibration interval:	30 s
Low pressure dose:	0.22307 mmol/g	Sample density:	1.000 g/cm³
Automatic degas:	No
Isotherm Tabular Report
Relative Pressure (p/p°)	Absolute Pressure (kPa)	Quantity Adsorbed (mmol/g)	Elapsed Time (h:min)	Saturation Pressure (kPa)
			26:23	101.926
2.04532e-07	2.09124e-05	0.196244	31:00	102.245
8.60319e-05	0.00874106	0.385857	42:59	101.602
0.00102757	0.104091	0.523767	48:57	101.298
0.00268293	0.273683	0.61822	50:50	102.009
0.00297745	0.303737	0.633772	52:13	102.012
0.00412584	0.421023	0.6722	53:39	102.045
0.00484354	0.494287	0.691358	54:36	102.051
0.00600442	0.612744	0.713609	55:11	102.049
0.00691921	0.706083	0.728374	55:37	102.047
0.00795458	0.811797	0.742661	56:00	102.054
0.00895195	0.913459	0.754548	56:18	102.04
0.00995581	1.01579	0.765739	56:34	102.03
0.0192135	1.96047	0.831061	56:53	102.036
0.0297075	3.0309	0.881939	57:05	102.025
0.0397033	4.04953	0.924274	57:15	101.995
0.0494462	5.0434	0.959331	57:21	101.998
0.0594559	6.06413	0.992312	57:28	101.994
0.0695795	7.0964	1.02318	57:35	101.99
0.0797729	8.13612	1.05329	57:42	101.991
0.0897953	9.15768	1.08192	57:50	101.984
0.0995997	10.1575	1.10861	57:56	101.983
0.14848	15.1418	1.22383	58:02	101.979
0.199212	20.3152	1.33362	58:09	101.978
0.249257	25.4182	1.43621	58:15	101.976
0.299429	30.5304	1.53547	58:21	101.962
0.349237	35.6042	1.63279	58:28	101.948
0.399151	40.6924	1.72673	58:34	101.947
0.449159	45.7925	1.8196	58:40	101.952
0.499376	50.9086	1.91365	58:46	101.944
0.549081	55.9822	2.00747	58:52	101.956
0.598903	61.0546	2.10467	58:58	101.944
0.650024	66.2566	2.20839	59:04	101.929
0.698951	71.2488	2.31218	59:10	101.937
0.749374	76.3825	2.42465	59:17	101.928
0.799432	81.4861	2.54751	59:23	101.93
0.848876	86.5182	2.68726	59:29	101.921
0.89831	91.5599	2.86742	59:35	101.925
0.923368	94.1311	3.00387	59:41	101.943
0.947821	96.6238	3.22747	59:48	101.943
0.972831	99.1731	4.06566	59:59	101.943
0.989873	100.897	8.00917	60:16	101.93
0.991898	101.097	9.74498	60:29	101.923
0.94025	95.8225	3.32098	60:44	101.912
0.905708	92.3014	3.00029	60:50	101.911
0.853312	86.9539	2.78577	60:57	101.902
0.80224	81.7477	2.64193	61:03	101.899
0.751276	76.5491	2.52094	61:09	101.892
0.701178	71.4425	2.41176	61:15	101.889
0.650781	66.2989	2.31052	61:21	101.876
0.600412	61.1752	2.21303	61:28	101.889
0.550845	56.1293	2.12018	61:34	101.897
0.499155	50.852	2.02684	61:41	101.876
0.45106	45.9603	1.91002	61:48	101.894
0.400336	40.791	1.81106	61:54	101.892
0.350635	35.7257	1.71819	62:00	101.889
0.300266	30.5926	1.62024	62:06	101.885
0.250284	25.4997	1.52042	62:13	101.883
0.200299	20.4089	1.41692	62:19	101.892
0.150222	15.3075	1.30711	62:26	101.9
0.103858	10.582	1.19958	62:32	101.889
0.0751821	7.65909	1.12314	62:40	101.874
0.0522005	5.31785	1.05508	62:48	101.873
0.0255183	2.60019	0.95285	63:06	101.895
0.0102782	1.04692	0.85805	63:44	101.858

## Sheet: Isotherm Linear Plot
Flex 6.01	Flex Version 6.01	Page 1
	3Flex Serial # 116 Unit 1 Port 2
Sample:	tifsix-3-ni batch 5 after H2O step 2
Operator:	Ashlyn
Submitter:	Ashlyn
File:	C:\Users\ml4419\OneDrive - Imperial Col...\AL1-142_tifsix-3-ni_batch5_step2_afterH2O_N2_77K_rod_.SMP
Started:	07/06/2023 15:42:00	Analysis adsorptive:	N2
Completed:	10/06/2023 21:22:49	Analysis bath temp.:	-195.744 °C
Report time:	19/02/2024 13:01:36	Thermal correction:	Yes
Sample mass:	0.0597 g	Ambient free space:	10.5615 cm³ Measured
Analysis free space:	35.8199 cm³	Equilibration interval:	30 s
Low pressure dose:	0.22307 mmol/g	Sample density:	1.000 g/cm³
Automatic degas:	No
Isotherm Linear Plot
AL1-142_tifsix-3-ni_batch5_step2_afterH2O_N2_77K_rod_ : tifsix-3-ni batch 5 after H2O step 2 : Adsorption		AL1-142_tifsix-3-ni_batch5_step2_afterH2O_N2_77K_rod_ : tifsix-3-ni batch 5 after H2O step 2 : Desorption
Relative Pressure (p/p°)	Quantity Adsorbed (mmol/g)	Relative Pressure (p/p°)	Quantity Adsorbed (mmol/g)
2.04532e-07	0.196244	0.991898	9.74498
8.60319e-05	0.385857	0.94025	3.32098
0.00102757	0.523767	0.905708	3.00029
0.00268293	0.61822	0.853312	2.78577
0.00297745	0.633772	0.80224	2.64193
0.00412584	0.6722	0.751276	2.52094
0.00484354	0.691358	0.701178	2.41176
0.00600442	0.713609	0.650781	2.31052
0.00691921	0.728374	0.600412	2.21303
0.00795458	0.742661	0.550845	2.12018
0.00895195	0.754548	0.499155	2.02684
0.00995581	0.765739	0.45106	1.91002
0.0192135	0.831061	0.400336	1.81106
0.0297075	0.881939	0.350635	1.71819
0.0397033	0.924274	0.300266	1.62024
0.0494462	0.959331	0.250284	1.52042
0.0594559	0.992312	0.200299	1.41692
0.0695795	1.02318	0.150222	1.30711
0.0797729	1.05329	0.103858	1.19958
0.0897953	1.08192	0.0751821	1.12314
0.0995997	1.10861	0.0522005	1.05508
0.14848	1.22383	0.0255183	0.95285
0.199212	1.33362	0.0102782	0.85805
0.249257	1.43621
0.299429	1.53547
0.349237	1.63279
0.399151	1.72673
0.449159	1.8196
0.499376	1.91365
0.549081	2.00747
0.598903	2.10467
0.650024	2.20839
0.698951	2.31218
0.749374	2.42465
0.799432	2.54751
0.848876	2.68726
0.89831	2.86742
0.923368	3.00387
0.947821	3.22747
0.972831	4.06566
0.989873	8.00917
0.991898	9.74498

## Sheet: BET Tabular Report
Flex 6.01	Flex Version 6.01	Page 1
	3Flex Serial # 116 Unit 1 Port 2
Sample:	tifsix-3-ni batch 5 after H2O step 2
Operator:	Ashlyn
Submitter:	Ashlyn
File:	C:\Users\ml4419\OneDrive - Imperial Col...\AL1-142_tifsix-3-ni_batch5_step2_afterH2O_N2_77K_rod_.SMP
Started:	07/06/2023 15:42:00	Analysis adsorptive:	N2
Completed:	10/06/2023 21:22:49	Analysis bath temp.:	-195.744 °C
Report time:	19/02/2024 13:01:36	Thermal correction:	Yes
Sample mass:	0.0597 g	Ambient free space:	10.5615 cm³ Measured
Analysis free space:	35.8199 cm³	Equilibration interval:	30 s
Low pressure dose:	0.22307 mmol/g	Sample density:	1.000 g/cm³
Automatic degas:	No
BET Report
BET surface area:	104.9552 ± 1.0514 m²/g
Slope:	0.92450 ± 0.00928 g/mmol
Y-intercept:	0.00503 ± 0.00082 g/mmol
C:	184.632104
Qm:	1.07581 mmol/g
Correlation coefficient:	0.9990451
Molecular cross-sectional area:	0.1620 nm²
Relative Pressure (p/p°)	Quantity Adsorbed (mmol/g)	1/[Q(p°/p - 1)]
0.00268293	0.61822	0.00435144
0.00297745	0.633772	0.004712
0.00412584	0.6722	0.00616324
0.00484354	0.691358	0.00703993
0.00600442	0.713609	0.00846498
0.00691921	0.728374	0.00956572
0.00795458	0.742661	0.0107968
0.00895195	0.754548	0.0119712
0.00995581	0.765739	0.0131323
0.0192135	0.831061	0.0235721
0.0297075	0.881939	0.0347156
0.0397033	0.924274	0.0447323
0.0494462	0.959331	0.0542236
0.0594559	0.992312	0.0637041
0.0695795	1.02318	0.0730888
0.0797729	1.05329	0.0823027
0.0897953	1.08192	0.0911844
0.0995997	1.10861	0.0997804
0.14848	1.22383	0.142479
0.199212	1.33362	0.186538
0.249257	1.43621	0.231173

## Sheet: BET Transform Plot
Flex 6.01	Flex Version 6.01	Page 1
	3Flex Serial # 116 Unit 1 Port 2
Sample:	tifsix-3-ni batch 5 after H2O step 2
Operator:	Ashlyn
Submitter:	Ashlyn
File:	C:\Users\ml4419\OneDrive - Imperial Col...\AL1-142_tifsix-3-ni_batch5_step2_afterH2O_N2_77K_rod_.SMP
Started:	07/06/2023 15:42:00	Analysis adsorptive:	N2
Completed:	10/06/2023 21:22:49	Analysis bath temp.:	-195.744 °C
Report time:	19/02/2024 13:01:36	Thermal correction:	Yes
Sample mass:	0.0597 g	Ambient free space:	10.5615 cm³ Measured
Analysis free space:	35.8199 cm³	Equilibration interval:	30 s
Low pressure dose:	0.22307 mmol/g	Sample density:	1.000 g/cm³
Automatic degas:	No
BET Surface Area Plot
AL1-142_tifsix-3-ni_batch5_step2_afterH2O_N2_77K_rod_ : tifsix-3-ni batch 5 after H2O step 2		Not Fitted
Relative Pressure (p/p°)	1/[Q(p°/p - 1)]	Relative Pressure (p/p°)	1/[Q(p°/p - 1)]
0.00268293	0.00435144	2.04532e-07	1.04223e-06
0.00297745	0.004712	8.60319e-05	0.000222982
0.00412584	0.00616324	0.00102757	0.0019639
0.00484354	0.00703993	0.299429	0.278355
0.00600442	0.00846498
0.00691921	0.00956572
0.00795458	0.0107968
0.00895195	0.0119712
0.00995581	0.0131323
0.0192135	0.0235721
0.0297075	0.0347156
0.0397033	0.0447323
0.0494462	0.0542236
0.0594559	0.0637041
0.0695795	0.0730888
0.0797729	0.0823027
0.0897953	0.0911844
0.0995997	0.0997804
0.14848	0.142479
0.199212	0.186538
0.249257	0.231173

## Sheet: Langmuir Tabular Report
Flex 6.01	Flex Version 6.01	Page 1
	3Flex Serial # 116 Unit 1 Port 2
Sample:	tifsix-3-ni batch 5 after H2O step 2
Operator:	Ashlyn
Submitter:	Ashlyn
File:	C:\Users\ml4419\OneDrive - Imperial Col...\AL1-142_tifsix-3-ni_batch5_step2_afterH2O_N2_77K_rod_.SMP
Started:	07/06/2023 15:42:00	Analysis adsorptive:	N2
Completed:	10/06/2023 21:22:49	Analysis bath temp.:	-195.744 °C
Report time:	19/02/2024 13:01:36	Thermal correction:	Yes
Sample mass:	0.0597 g	Ambient free space:	10.5615 cm³ Measured
Analysis free space:	35.8199 cm³	Equilibration interval:	30 s
Low pressure dose:	0.22307 mmol/g	Sample density:	1.000 g/cm³
Automatic degas:	No
Langmuir Report
Langmuir surface area:	118.2174 ± 2.6126 m²/g
Slope:	0.82525 ± 0.01824 g/mmol
Y-intercept:	0.966 ± 0.121 kPa·g/mmol
b:	0.85429 1/kPa
Qm:	1.21175 mmol/g
Correlation coefficient:	0.998295
Molecular cross-sectional area:	0.1620 nm²
Pressure (kPa)	Quantity Adsorbed (mmol/g)	p/Q (kPa·g/mmol)
1.96047	0.831061	2.359
3.0309	0.881939	3.43664
4.04953	0.924274	4.38131
5.0434	0.959331	5.2572
6.06413	0.992312	6.11111
7.0964	1.02318	6.93565
8.13612	1.05329	7.72451
9.15768	1.08192	8.46431
10.1575	1.10861	9.16237

## Sheet: Langmuir Transform Report
Flex 6.01	Flex Version 6.01	Page 1
	3Flex Serial # 116 Unit 1 Port 2
Sample:	tifsix-3-ni batch 5 after H2O step 2
Operator:	Ashlyn
Submitter:	Ashlyn
File:	C:\Users\ml4419\OneDrive - Imperial Col...\AL1-142_tifsix-3-ni_batch5_step2_afterH2O_N2_77K_rod_.SMP
Started:	07/06/2023 15:42:00	Analysis adsorptive:	N2
Completed:	10/06/2023 21:22:49	Analysis bath temp.:	-195.744 °C
Report time:	19/02/2024 13:01:36	Thermal correction:	Yes
Sample mass:	0.0597 g	Ambient free space:	10.5615 cm³ Measured
Analysis free space:	35.8199 cm³	Equilibration interval:	30 s
Low pressure dose:	0.22307 mmol/g	Sample density:	1.000 g/cm³
Automatic degas:	No
Langmuir Surface Area Plot
AL1-142_tifsix-3-ni_batch5_step2_afterH2O_N2_77K_rod_ : tifsix-3-ni batch 5 after H2O step 2		Not Fitted
Pressure (kPa)	p/Q (kPa·g/mmol)	Pressure (kPa)	p/Q (kPa·g/mmol)
1.96047	2.359	2.09124e-05	0.000106563
3.0309	3.43664	0.00874106	0.0226536
4.04953	4.38131	0.104091	0.198735
5.0434	5.2572	0.273683	0.442695
6.06413	6.11111	0.303737	0.479252
7.0964	6.93565	0.421023	0.626336
8.13612	7.72451	0.494287	0.71495
9.15768	8.46431	0.612744	0.858656
10.1575	9.16237	0.706083	0.969396
		0.811797	1.09309
		0.913459	1.2106
		1.01579	1.32655
		15.1418	12.3725

## Sheet: t-Plot Tabular Report
Flex 6.01	Flex Version 6.01	Page 1
	3Flex Serial # 116 Unit 1 Port 2
Sample:	tifsix-3-ni batch 5 after H2O step 2
Operator:	Ashlyn
Submitter:	Ashlyn
File:	C:\Users\ml4419\OneDrive - Imperial Col...\AL1-142_tifsix-3-ni_batch5_step2_afterH2O_N2_77K_rod_.SMP
Started:	07/06/2023 15:42:00	Analysis adsorptive:	N2
Completed:	10/06/2023 21:22:49	Analysis bath temp.:	-195.744 °C
Report time:	19/02/2024 13:01:36	Thermal correction:	Yes
Sample mass:	0.0597 g	Ambient free space:	10.5615 cm³ Measured
Analysis free space:	35.8199 cm³	Equilibration interval:	30 s
Low pressure dose:	0.22307 mmol/g	Sample density:	1.000 g/cm³
Automatic degas:	No
t-Plot Report
Micropore volume:	0.004771 cm³/g
Micropore area:	8.4380 m²/g
External surface area:	96.5172 m²/g
Slope:	2.776460 ± 0.071506 mmol/g·nm
Y-intercept:	0.137236 ± 0.038720 mmol/g
Correlation coefficient:	0.998346
Surface area correction factor:	1.000
Density conversion factor:	0.0015509
Total surface area (BET):	104.9552 m²/g
Thickness range:	0.42076 to 0.67345 nm
Thickness equation:	Harkins and Jura
Thickness Curve
	t = [ 13.99 / ( 0.034 - log(p/p°) ) ] ^ 0.5
t-Plot Report - Data
Relative Pressure (p/p°)	Statistical Thickness (nm)	Quantity Adsorbed (mmol/g)	Fitted
0.0695795	0.342656	1.02318
0.0797729	0.351526	1.05329
0.0897953	0.359788	1.08192
0.0995997	0.367522	1.10861
0.14848	0.402783	1.22383
0.199212	0.436374	1.33362	*
0.249257	0.46851	1.43621	*
0.299429	0.500848	1.53547	*
0.349237	0.533853	1.63279	*
0.399151	0.568504	1.72673	*
0.449159	0.605487	1.8196	*
0.499376	0.645678	1.91365	*
0.549081	0.689393	2.00747
0.598903	0.738319	2.10467

## Sheet: t-Plot Plot
Flex 6.01	Flex Version 6.01	Page 1
	3Flex Serial # 116 Unit 1 Port 2
Sample:	tifsix-3-ni batch 5 after H2O step 2
Operator:	Ashlyn
Submitter:	Ashlyn
File:	C:\Users\ml4419\OneDrive - Imperial Col...\AL1-142_tifsix-3-ni_batch5_step2_afterH2O_N2_77K_rod_.SMP
Started:	07/06/2023 15:42:00	Analysis adsorptive:	N2
Completed:	10/06/2023 21:22:49	Analysis bath temp.:	-195.744 °C
Report time:	19/02/2024 13:01:36	Thermal correction:	Yes
Sample mass:	0.0597 g	Ambient free space:	10.5615 cm³ Measured
Analysis free space:	35.8199 cm³	Equilibration interval:	30 s
Low pressure dose:	0.22307 mmol/g	Sample density:	1.000 g/cm³
Automatic degas:	No
t-Plot
Harkins and Jura
AL1-142_tifsix-3-ni_batch5_step2_afterH2O_N2_77K_rod_ : tifsix-3-ni batch 5 after H2O step 2		Not Fitted
Thickness (nm)	Quantity Adsorbed (mmol/g)	Thickness (nm)	Quantity Adsorbed (mmol/g)
0.436374	1.33362	0.342656	1.02318
0.46851	1.43621	0.351526	1.05329
0.500848	1.53547	0.359788	1.08192
0.533853	1.63279	0.367522	1.10861
0.568504	1.72673	0.402783	1.22383
0.605487	1.8196	0.689393	2.00747
0.645678	1.91365	0.738319	2.10467

## Sheet: DFT Pore Size Pore Table
Flex 6.01	Flex Version 6.01	Page 1
	3Flex Serial # 116 Unit 1 Port 2
Sample:	tifsix-3-ni batch 5 after H2O step 2
Operator:	Ashlyn
Submitter:	Ashlyn
File:	C:\Users\ml4419\OneDrive - Imperial Col...\AL1-142_tifsix-3-ni_batch5_step2_afterH2O_N2_77K_rod_.SMP
Started:	07/06/2023 15:42:00	Analysis adsorptive:	N2
Completed:	10/06/2023 21:22:49	Analysis bath temp.:	-195.744 °C
Report time:	19/02/2024 13:01:36	Thermal correction:	Yes
Sample mass:	0.0597 g	Ambient free space:	10.5615 cm³ Measured
Analysis free space:	35.8199 cm³	Equilibration interval:	30 s
Low pressure dose:	0.22307 mmol/g	Sample density:	1.000 g/cm³
Automatic degas:	No
	Porosity Distribution by NLDFT
	Model: N2 @ 77 on Carbon Slit Pores by NLDFT
	Method: Non-negative Regularization: 0.00000
	Standard Deviation of Fit: 0.515354 mmol/g
Volume in Pores	<	0.516 nm	:	0.00713 cm³/g
Total Volume in Pores	<=	99.993 nm	:	0.24401 cm³/g
Total Area in Pores	>=	0.516 nm	:	56.216 m²/g
Pore Table
Pore Width (nm)	Cumulative Pore Volume (cm³/g)	Incremental Pore Volume (cm³/g)	Cumulative Pore Area (m²/g)	Incremental Pore Area (m²/g)
0.51608	0.00712855	0	0	0
0.53391	0.00712855	0	0	0
0.55175	0.00712855	0	0	0
0.58742	0.00712855	0	0	0
0.60525	0.00712855	0	0	0
0.64092	0.00712855	0	0	0
0.67659	0.00712855	0	0	0
0.69443	0.00712855	0	0	0
0.7301	0.00712855	0	0	0
0.76577	0.00712855	0	0	0
0.80144	0.00712855	0	0	0
0.83711	0.00712855	0	0	0
0.87278	0.00712855	0	0	0
0.90845	0.00712855	0	0	0
0.96195	0.00712855	0	0	0
0.99762	0.00712855	0	0	0
1.05113	0.00712855	0	0	0
1.0868	0.00712855	0	0	0
1.1403	0.00712855	0	0	0
1.19381	0.00712855	0	0	0
1.24731	0.00712855	0	0	0
1.30082	0.00971435	0.0025858	3.97564	3.97564
1.35432	0.0116595	0.00194513	6.84812	2.87248
1.42566	0.0152993	0.00363987	11.9543	5.10623
1.47917	0.0152993	0	11.9543	0
1.54338	0.0152993	0	11.9543	0
1.62898	0.0178986	0.00259929	15.1457	3.19131
1.68606	0.0204076	0.00250901	18.1218	2.97618
1.77166	0.0221574	0.00174974	20.0971	1.97526
1.85727	0.0221574	0	20.0971	0
1.94288	0.0244668	0.00230936	22.4743	2.37725
2.02849	0.0244668	0	22.4743	0
2.1141	0.0244668	0	22.4743	0
2.1997	0.0244668	0	22.4743	0
2.31385	0.0244668	0	22.4743	0
2.39946	0.0253809	0.000914138	23.2363	0.761953
2.5136	0.0282138	0.00283289	25.4904	2.25405
2.62774	0.0311143	0.00290056	27.698	2.20765
2.74189	0.0341178	0.00300343	29.8888	2.19078
2.88457	0.0360965	0.00197871	31.2607	1.37193
2.99871	0.0387889	0.00269245	33.0564	1.79574
3.14139	0.0410541	0.00226512	34.4986	1.44211
3.28407	0.043793	0.00273896	36.1666	1.66803
3.42675	0.0461699	0.00237687	37.5538	1.38724
3.59797	0.0479151	0.00174525	38.524	0.970131
3.76918	0.0493688	0.00145371	39.2953	0.771369
3.91186	0.0498276	0.000458754	39.5299	0.234545
4.11162	0.0511456	0.00131798	40.171	0.641101
4.28283	0.0531712	0.00202565	41.1169	0.945939
4.48258	0.0554627	0.00229146	42.1393	1.02239
4.68234	0.0554627	0	42.1393	0
4.88209	0.0584737	0.00301105	43.3728	1.23351
5.11038	0.0612763	0.00280258	44.4696	1.09682
5.33866	0.0612763	0	44.4696	0
5.59549	0.0643099	0.00303359	45.5539	1.0843
5.85231	0.0643099	0	45.5539	0
6.10914	0.0643099	0	45.5539	0
6.36596	0.0674886	0.00317863	46.5526	0.998634
6.67986	0.0674886	0	46.5526	0
6.96522	0.0696207	0.00213216	47.1648	0.61223
7.27911	0.0696207	0	47.1648	0
7.62154	0.0696207	0	47.1648	0
7.96398	0.0696207	0	47.1648	0
8.30641	0.0735103	0.00388956	48.1013	0.93652
8.67738	0.0735103	0	48.1013	0
9.07688	0.0735103	0	48.1013	0
9.47638	0.0735103	0	48.1013	0
9.90442	0.0780859	0.00457561	49.0253	0.923952
10.361	0.0780859	0	49.0253	0
10.8176	0.0780859	0	49.0253	0
11.3027	0.0780859	0	49.0253	0
11.8163	0.0780859	0	49.0253	0
12.3585	0.0780859	0	49.0253	0
12.9292	0.0830415	0.0049556	49.7918	0.766572
13.5	0.0837699	0.000728467	49.8998	0.107921
14.0992	0.0850029	0.00123297	50.0747	0.1749
14.727	0.0862216	0.00121871	50.2402	0.165507
15.4119	0.0869959	0.000774308	50.3406	0.100482
16.0967	0.0880269	0.00103093	50.4687	0.128092
16.8101	0.0889381	0.000911284	50.5772	0.108421
17.5806	0.0895589	0.000620716	50.6478	0.0706138
18.3796	0.0909855	0.00142659	50.803	0.155236
19.2072	0.0925018	0.00151635	50.9609	0.157894
20.0632	0.0934953	0.000993492	51.0599	0.099036
20.9764	0.0948711	0.00137578	51.1911	0.131174
21.9181	0.0961983	0.0013272	51.3122	0.121105
22.8883	0.0975872	0.0013889	51.4336	0.121363
23.9441	0.0993296	0.00174241	51.5791	0.145539
25	0.102165	0.00283531	51.8059	0.226825
26.1414	0.105731	0.00356647	52.0788	0.27286
27.3114	0.108307	0.00257553	52.2674	0.188605
28.5384	0.110908	0.00260072	52.4497	0.182261
29.8226	0.114744	0.00383641	52.707	0.257283
31.1637	0.118329	0.00358498	52.937	0.230073
32.562	0.120305	0.001976	53.0584	0.121368
34.0459	0.122502	0.00219713	53.1875	0.129069
35.5583	0.125599	0.0030966	53.3616	0.174171
37.1848	0.127834	0.00223574	53.4819	0.12025
38.8399	0.127834	0	53.4819	0
40.6092	0.127834	0	53.4819	0
42.4355	0.127834	0	53.4819	0
44.3188	0.127834	0	53.4819	0
46.3164	0.128396	0.000561569	53.5061	0.0242493
48.3995	0.130008	0.00161188	53.5727	0.0666072
50.5968	0.133384	0.0033765	53.7062	0.133467
52.8796	0.137311	0.00392618	53.8547	0.148495
55.2481	0.142262	0.00495098	54.0339	0.179227
57.7308	0.148202	0.00594024	54.2397	0.205791
60.3275	0.152756	0.00455467	54.3907	0.150998
63.0385	0.152756	0	54.3907	0
65.8921	0.152756	0	54.3907	0
68.8598	0.152756	0	54.3907	0
71.9417	0.152756	0	54.3907	0
75.1948	0.152756	0	54.3907	0
78.5906	0.152756	0	54.3907	0
82.1005	0.152756	0	54.3907	0
85.8102	0.152756	0	54.3907	0
89.6625	0.152756	0	54.3907	0
93.7147	0.152756	0	54.3907	0
97.938	0.152756	0	54.3907	0
99.9926	0.244014	0.0912577	56.216	1.82529

[truncated: 10 more sheets: DFT Pore Size Isotherm Table, DFT Pore Size Cumulative Area Graph, DFT Pore Size Incremental Area Graph, DFT Pore Size dA-dlog(W) Area Graph, DFT Pore Size Cumulative Volume Graph, DFT Pore Size Incremental Volume Graph, DFT Pore Size dV-dlog(W) Volume Graph, DFT Pore Size Log Goodness of Fit Graph, DFT Pore Size Goodness of Fit Graph, Dubinin-Astakhov Tabular Report]
