# Supplementary material for: Physicochemical Properties, Equilibrium Adsorption Performance, Manufacturability, and Stability of TIFSIX-3-Ni for Direct Air Capture of CO2
Source: Energy Fuels. 2024 Jun 18;38(13):11947–65. doi: 10.1021/acs.energyfuels.4c01368 (PMC11228916; doi:10.1021/acs.energyfuels.4c01368)
Supplement: Supplementary file 2 — ef4c01368_si_002.zip [file ef4c01368_si_002.zip › tifsix si raw files/isotherms/afterH2O/N2-77K-batch5-after77RH.XLS]

## Sheet: Summary
Flex 6.01	Flex Version 6.01	Page 1
	3Flex Serial # 116 Unit 1 Port 3
Sample:	tifsix-3-ni batch 5 after h2o all
Operator:	Ashlyn
Submitter:	Ashlyn
File:	C:\Users\ml4419\OneDrive - Imperial Colle...\AL1-143_tifsix-3-ni_batch5_all_afterH2O_N2_77K_rod_.SMP
Started:	07/06/2023 15:42:00	Analysis adsorptive:	N2
Completed:	10/06/2023 21:22:49	Analysis bath temp.:	-195.759 °C
Report time:	19/02/2024 13:01:54	Thermal correction:	Yes
Sample mass:	0.0516 g	Ambient free space:	10.3496 cm³ Measured
Analysis free space:	34.7629 cm³	Equilibration interval:	30 s
Low pressure dose:	0.22307 mmol/g	Sample density:	1.000 g/cm³
Automatic degas:	No
Summary Report
Surface Area
Single point surface area at p/p° = 0.299352157:	115.9731 m²/g
BET Surface Area:	115.8509 m²/g
Langmuir Surface Area:	128.9841 m²/g
t-Plot Micropore Area:	6.6695 m²/g
t-Plot external surface area:	109.1814 m²/g
BJH Adsorption cumulative surface area of pores
between 1.7000 nm and 300.0000 nm diameter:	79.1040 m²/g
BJH Desorption cumulative surface area of pores
between 1.7000 nm and 300.0000 nm diameter:	98.2336 m²/g
D-H Adsorption cumulative surface area of pores
between 1.7000 nm and 300.0000 nm diameter:	93.7576 m²/g
D-H Desorption cumulative surface area of pores
between 1.7000 nm and 300.0000 nm diameter:	92.7310 m²/g
Pore Volume
Single point adsorption total pore volume of pores
less than 0.9384 nm diameter at p/p° = 0.010000000:	0.029210 cm³/g
Single point desorption total pore volume of pores
less than 20.7391 nm diameter at p/p° = 0.900000000:	0.110202 cm³/g
t-Plot micropore volume:	0.003943 cm³/g
BJH Adsorption cumulative volume of pores
between 1.7000 nm and 300.0000 nm diameter:	0.203798 cm³/g
BJH Desorption cumulative volume of pores
between 1.7000 nm and 300.0000 nm diameter:	0.216989 cm³/g
D-H Adsorption cumulative volume of pores
between 1.7000 nm and 300.0000 nm diameter:	0.215981 cm³/g
D-H Desorption cumulative volume of pores
between 1.7000 nm and 300.0000 nm diameter:	0.212422 cm³/g
Pore Size
Adsorption average pore diameter (4V/A by BET):	1.0085 nm
Desorption average pore diameter (4V/A by BET):	3.8050 nm
BJH Adsorption average pore diameter (4V/A):	10.3053 nm
BJH Desorption average pore diameter (4V/A):	8.8356 nm
D-H Adsorption average pore diameter (4V/A):	9.2144 nm
D-H Desorption average pore diameter (4V/A):	9.1629 nm
Freundlich
Qm·C:	0.04308 ± 0.00123 mmol/g
m:	4.9753 ± 0.3342
Temkin
q·alpha/Qm:	2.463042 ± 0.425272 kJ/mol·(mmol/g)
A:	122.0497 ± 144.1615 kPa
Volume in Pores	<	0.516 nm	:	0.00833 cm³/g
Total Volume in Pores	<=	99.993 nm	:	0.20964 cm³/g
Total Area in Pores	>=	0.516 nm	:	62.272 m²/g
Nanoparticle Size:
Average Particle Size	51.7907 nm
Horvath-Kawazoe
Maximum pore volume at p/p° = 0.148917857:	0.046585 cm³/g
Median pore width:	0.8399 nm
Dubinin-Astakhov
Micropore surface area:	111.6805 m²/g
Limiting micropore volume:	0.054000 cm³/g
MP-Method
Cumulative surface area of pores between
1.93291 nm and 1.93291 nm hydraulic radius:	0.0000 m²/g
Cumulative pore volume of pores between
1.93291 nm and 1.93291 nm hydraulic radius:	0.000000 cm³/g
Average pore hydraulic radius (V/A):	0.00000 nm

## Sheet: Isotherm Tabular Report
Flex 6.01	Flex Version 6.01	Page 1
	3Flex Serial # 116 Unit 1 Port 3
Sample:	tifsix-3-ni batch 5 after h2o all
Operator:	Ashlyn
Submitter:	Ashlyn
File:	C:\Users\ml4419\OneDrive - Imperial Colle...\AL1-143_tifsix-3-ni_batch5_all_afterH2O_N2_77K_rod_.SMP
Started:	07/06/2023 15:42:00	Analysis adsorptive:	N2
Completed:	10/06/2023 21:22:49	Analysis bath temp.:	-195.759 °C
Report time:	19/02/2024 13:01:54	Thermal correction:	Yes
Sample mass:	0.0516 g	Ambient free space:	10.3496 cm³ Measured
Analysis free space:	34.7629 cm³	Equilibration interval:	30 s
Low pressure dose:	0.22307 mmol/g	Sample density:	1.000 g/cm³
Automatic degas:	No
Isotherm Tabular Report
Relative Pressure (p/p°)	Absolute Pressure (kPa)	Quantity Adsorbed (mmol/g)	Elapsed Time (h:min)	Saturation Pressure (kPa)
			26:23	101.926
1.41868e-07	1.44948e-05	0.198826	28:52	102.171
3.59237e-05	0.00364123	0.390496	47:07	101.36
0.000709225	0.0723788	0.538276	55:36	102.053
0.00198659	0.202494	0.642916	59:19	101.931
0.00296915	0.302549	0.6964	61:34	101.897
0.0038766	0.394932	0.731227	62:53	101.876
0.00493197	0.502291	0.761532	64:00	101.844
0.00596069	0.607077	0.78346	64:39	101.847
0.00691169	0.703958	0.800537	65:12	101.85
0.00797572	0.812273	0.816262	65:37	101.843
0.00894848	0.911198	0.829055	65:59	101.827
0.00998844	1.01699	0.840239	66:15	101.817
0.0194168	1.97665	0.909441	66:37	101.801
0.0298791	3.04231	0.963142	66:49	101.821
0.0397177	4.04338	1.00688	66:58	101.803
0.0495958	5.04958	1.04499	67:05	101.815
0.0596008	6.06845	1.08129	67:12	101.818
0.06978	7.10511	1.11578	67:19	101.822
0.0797681	8.12082	1.14772	67:25	101.805
0.0897778	9.13989	1.1793	67:31	101.806
0.0996797	10.1474	1.21024	67:38	101.8
0.148918	15.1576	1.34019	67:45	101.785
0.19936	20.292	1.46504	67:51	101.786
0.250141	25.4593	1.58451	67:57	101.78
0.299352	30.4652	1.69664	68:03	101.77
0.349077	35.5278	1.80654	68:09	101.777
0.399116	40.6191	1.91287	68:15	101.773
0.449267	45.7215	2.01736	68:21	101.769
0.499067	50.7884	2.12005	68:27	101.767
0.549656	55.923	2.22507	68:34	101.742
0.599044	60.9441	2.33111	68:40	101.736
0.648916	66.0232	2.43959	68:46	101.744
0.699248	71.1434	2.55358	68:52	101.743
0.749494	76.2541	2.67165	68:58	101.741
0.79944	81.3345	2.7976	69:04	101.739
0.849132	86.3884	2.93628	69:10	101.737
0.899021	91.4688	3.10612	69:16	101.743
0.924612	94.0757	3.2275	69:22	101.746
0.949485	96.596	3.40791	69:28	101.735
0.971436	98.8162	3.84107	69:35	101.722
0.992099	100.901	6.65684	69:57	101.704
0.935448	95.1405	3.38747	70:07	101.706
0.902308	91.7659	3.17885	70:13	101.701
0.851471	86.5925	2.99618	70:19	101.698
0.800951	81.4561	2.85591	70:26	101.699
0.750824	76.3552	2.7331	70:32	101.695
0.700619	71.2449	2.61901	70:38	101.689
0.650701	66.1692	2.511	70:44	101.689
0.600545	61.0687	2.40656	70:50	101.689
0.55055	55.978	2.30544	70:56	101.676
0.500616	50.8993	2.2048	71:03	101.673
0.451045	45.8581	2.09412	71:09	101.671
0.400292	40.6966	1.98905	71:15	101.667
0.350697	35.6496	1.88527	71:22	101.653
0.300627	30.559	1.7762	71:28	101.651
0.250325	25.4474	1.66251	71:34	101.658
0.200269	20.3588	1.54494	71:40	101.657
0.150168	15.2661	1.4216	71:47	101.66
0.103206	10.4922	1.29869	71:54	101.662
0.0751054	7.63595	1.21704	72:00	101.67
0.0517801	5.26475	1.1436	72:09	101.675
0.0252903	2.57143	1.03727	72:26	101.676
0.0103187	1.04903	0.942009	73:09	101.662

## Sheet: Isotherm Linear Plot
Flex 6.01	Flex Version 6.01	Page 1
	3Flex Serial # 116 Unit 1 Port 3
Sample:	tifsix-3-ni batch 5 after h2o all
Operator:	Ashlyn
Submitter:	Ashlyn
File:	C:\Users\ml4419\OneDrive - Imperial Colle...\AL1-143_tifsix-3-ni_batch5_all_afterH2O_N2_77K_rod_.SMP
Started:	07/06/2023 15:42:00	Analysis adsorptive:	N2
Completed:	10/06/2023 21:22:49	Analysis bath temp.:	-195.759 °C
Report time:	19/02/2024 13:01:54	Thermal correction:	Yes
Sample mass:	0.0516 g	Ambient free space:	10.3496 cm³ Measured
Analysis free space:	34.7629 cm³	Equilibration interval:	30 s
Low pressure dose:	0.22307 mmol/g	Sample density:	1.000 g/cm³
Automatic degas:	No
Isotherm Linear Plot
AL1-143_tifsix-3-ni_batch5_all_afterH2O_N2_77K_rod_ : tifsix-3-ni batch 5 after h2o all : Adsorption		AL1-143_tifsix-3-ni_batch5_all_afterH2O_N2_77K_rod_ : tifsix-3-ni batch 5 after h2o all : Desorption
Relative Pressure (p/p°)	Quantity Adsorbed (mmol/g)	Relative Pressure (p/p°)	Quantity Adsorbed (mmol/g)
1.41868e-07	0.198826	0.992099	6.65684
3.59237e-05	0.390496	0.935448	3.38747
0.000709225	0.538276	0.902308	3.17885
0.00198659	0.642916	0.851471	2.99618
0.00296915	0.6964	0.800951	2.85591
0.0038766	0.731227	0.750824	2.7331
0.00493197	0.761532	0.700619	2.61901
0.00596069	0.78346	0.650701	2.511
0.00691169	0.800537	0.600545	2.40656
0.00797572	0.816262	0.55055	2.30544
0.00894848	0.829055	0.500616	2.2048
0.00998844	0.840239	0.451045	2.09412
0.0194168	0.909441	0.400292	1.98905
0.0298791	0.963142	0.350697	1.88527
0.0397177	1.00688	0.300627	1.7762
0.0495958	1.04499	0.250325	1.66251
0.0596008	1.08129	0.200269	1.54494
0.06978	1.11578	0.150168	1.4216
0.0797681	1.14772	0.103206	1.29869
0.0897778	1.1793	0.0751054	1.21704
0.0996797	1.21024	0.0517801	1.1436
0.148918	1.34019	0.0252903	1.03727
0.19936	1.46504	0.0103187	0.942009
0.250141	1.58451
0.299352	1.69664
0.349077	1.80654
0.399116	1.91287
0.449267	2.01736
0.499067	2.12005
0.549656	2.22507
0.599044	2.33111
0.648916	2.43959
0.699248	2.55358
0.749494	2.67165
0.79944	2.7976
0.849132	2.93628
0.899021	3.10612
0.924612	3.2275
0.949485	3.40791
0.971436	3.84107
0.992099	6.65684

## Sheet: BET Tabular Report
Flex 6.01	Flex Version 6.01	Page 1
	3Flex Serial # 116 Unit 1 Port 3
Sample:	tifsix-3-ni batch 5 after h2o all
Operator:	Ashlyn
Submitter:	Ashlyn
File:	C:\Users\ml4419\OneDrive - Imperial Colle...\AL1-143_tifsix-3-ni_batch5_all_afterH2O_N2_77K_rod_.SMP
Started:	07/06/2023 15:42:00	Analysis adsorptive:	N2
Completed:	10/06/2023 21:22:49	Analysis bath temp.:	-195.759 °C
Report time:	19/02/2024 13:01:54	Thermal correction:	Yes
Sample mass:	0.0516 g	Ambient free space:	10.3496 cm³ Measured
Analysis free space:	34.7629 cm³	Equilibration interval:	30 s
Low pressure dose:	0.22307 mmol/g	Sample density:	1.000 g/cm³
Automatic degas:	No
BET Report
BET surface area:	115.8509 ± 1.0755 m²/g
Slope:	0.83768 ± 0.00778 g/mmol
Y-intercept:	0.00443 ± 0.00080 g/mmol
C:	190.137723
Qm:	1.18749 mmol/g
Correlation coefficient:	0.9990533
Molecular cross-sectional area:	0.1620 nm²
Relative Pressure (p/p°)	Quantity Adsorbed (mmol/g)	1/[Q(p°/p - 1)]
3.59237e-05	0.390496	9.19984e-05
0.000709225	0.538276	0.00131852
0.00198659	0.642916	0.00309611
0.00296915	0.6964	0.00427627
0.0038766	0.731227	0.00532213
0.00493197	0.761532	0.00650848
0.00596069	0.78346	0.00765378
0.00691169	0.800537	0.00869391
0.00797572	0.816262	0.00984959
0.00894848	0.829055	0.010891
0.00998844	0.840239	0.0120075
0.0194168	0.909441	0.0217731
0.0298791	0.963142	0.031978
0.0397177	1.00688	0.0410776
0.0495958	1.04499	0.0499372
0.0596008	1.08129	0.0586133
0.06978	1.11578	0.0672304
0.0797681	1.14772	0.075526
0.0897778	1.1793	0.0836369
0.0996797	1.21024	0.0914828
0.148918	1.34019	0.13056
0.19936	1.46504	0.169962
0.250141	1.58451	0.210528
0.299352	1.69664	0.251822

## Sheet: BET Transform Plot
Flex 6.01	Flex Version 6.01	Page 1
	3Flex Serial # 116 Unit 1 Port 3
Sample:	tifsix-3-ni batch 5 after h2o all
Operator:	Ashlyn
Submitter:	Ashlyn
File:	C:\Users\ml4419\OneDrive - Imperial Colle...\AL1-143_tifsix-3-ni_batch5_all_afterH2O_N2_77K_rod_.SMP
Started:	07/06/2023 15:42:00	Analysis adsorptive:	N2
Completed:	10/06/2023 21:22:49	Analysis bath temp.:	-195.759 °C
Report time:	19/02/2024 13:01:54	Thermal correction:	Yes
Sample mass:	0.0516 g	Ambient free space:	10.3496 cm³ Measured
Analysis free space:	34.7629 cm³	Equilibration interval:	30 s
Low pressure dose:	0.22307 mmol/g	Sample density:	1.000 g/cm³
Automatic degas:	No
BET Surface Area Plot
AL1-143_tifsix-3-ni_batch5_all_afterH2O_N2_77K_rod_ : tifsix-3-ni batch 5 after h2o all		Not Fitted
Relative Pressure (p/p°)	1/[Q(p°/p - 1)]	Relative Pressure (p/p°)	1/[Q(p°/p - 1)]
3.59237e-05	9.19984e-05	1.41868e-07	7.13531e-07
0.000709225	0.00131852
0.00198659	0.00309611
0.00296915	0.00427627
0.0038766	0.00532213
0.00493197	0.00650848
0.00596069	0.00765378
0.00691169	0.00869391
0.00797572	0.00984959
0.00894848	0.010891
0.00998844	0.0120075
0.0194168	0.0217731
0.0298791	0.031978
0.0397177	0.0410776
0.0495958	0.0499372
0.0596008	0.0586133
0.06978	0.0672304
0.0797681	0.075526
0.0897778	0.0836369
0.0996797	0.0914828
0.148918	0.13056
0.19936	0.169962
0.250141	0.210528
0.299352	0.251822

## Sheet: Langmuir Tabular Report
Flex 6.01	Flex Version 6.01	Page 1
	3Flex Serial # 116 Unit 1 Port 3
Sample:	tifsix-3-ni batch 5 after h2o all
Operator:	Ashlyn
Submitter:	Ashlyn
File:	C:\Users\ml4419\OneDrive - Imperial Colle...\AL1-143_tifsix-3-ni_batch5_all_afterH2O_N2_77K_rod_.SMP
Started:	07/06/2023 15:42:00	Analysis adsorptive:	N2
Completed:	10/06/2023 21:22:49	Analysis bath temp.:	-195.759 °C
Report time:	19/02/2024 13:01:54	Thermal correction:	Yes
Sample mass:	0.0516 g	Ambient free space:	10.3496 cm³ Measured
Analysis free space:	34.7629 cm³	Equilibration interval:	30 s
Low pressure dose:	0.22307 mmol/g	Sample density:	1.000 g/cm³
Automatic degas:	No
Langmuir Report
Langmuir surface area:	128.9841 ± 2.9528 m²/g
Slope:	0.75637 ± 0.01732 g/mmol
Y-intercept:	0.889 ± 0.115 kPa·g/mmol
b:	0.85066 1/kPa
Qm:	1.32211 mmol/g
Correlation coefficient:	0.998171
Molecular cross-sectional area:	0.1620 nm²
Pressure (kPa)	Quantity Adsorbed (mmol/g)	p/Q (kPa·g/mmol)
1.97665	0.909441	2.17348
3.04231	0.963142	3.15873
4.04338	1.00688	4.01573
5.04958	1.04499	4.83218
6.06845	1.08129	5.61221
7.10511	1.11578	6.36783
8.12082	1.14772	7.07562
9.13989	1.1793	7.75028
10.1474	1.21024	8.38468

## Sheet: Langmuir Transform Report
Flex 6.01	Flex Version 6.01	Page 1
	3Flex Serial # 116 Unit 1 Port 3
Sample:	tifsix-3-ni batch 5 after h2o all
Operator:	Ashlyn
Submitter:	Ashlyn
File:	C:\Users\ml4419\OneDrive - Imperial Colle...\AL1-143_tifsix-3-ni_batch5_all_afterH2O_N2_77K_rod_.SMP
Started:	07/06/2023 15:42:00	Analysis adsorptive:	N2
Completed:	10/06/2023 21:22:49	Analysis bath temp.:	-195.759 °C
Report time:	19/02/2024 13:01:54	Thermal correction:	Yes
Sample mass:	0.0516 g	Ambient free space:	10.3496 cm³ Measured
Analysis free space:	34.7629 cm³	Equilibration interval:	30 s
Low pressure dose:	0.22307 mmol/g	Sample density:	1.000 g/cm³
Automatic degas:	No
Langmuir Surface Area Plot
AL1-143_tifsix-3-ni_batch5_all_afterH2O_N2_77K_rod_ : tifsix-3-ni batch 5 after h2o all		Not Fitted
Pressure (kPa)	p/Q (kPa·g/mmol)	Pressure (kPa)	p/Q (kPa·g/mmol)
1.97665	2.17348	1.44948e-05	7.29023e-05
3.04231	3.15873	0.00364123	0.00932464
4.04338	4.01573	0.0723788	0.134464
5.04958	4.83218	0.202494	0.314962
6.06845	5.61221	0.302549	0.434447
7.10511	6.36783	0.394932	0.540094
8.12082	7.07562	0.502291	0.659579
9.13989	7.75028	0.607077	0.774867
10.1474	8.38468	0.703958	0.879357
		0.812273	0.995114
		0.911198	1.09908
		1.01699	1.21036
		15.1576	11.3101

## Sheet: t-Plot Tabular Report
Flex 6.01	Flex Version 6.01	Page 1
	3Flex Serial # 116 Unit 1 Port 3
Sample:	tifsix-3-ni batch 5 after h2o all
Operator:	Ashlyn
Submitter:	Ashlyn
File:	C:\Users\ml4419\OneDrive - Imperial Colle...\AL1-143_tifsix-3-ni_batch5_all_afterH2O_N2_77K_rod_.SMP
Started:	07/06/2023 15:42:00	Analysis adsorptive:	N2
Completed:	10/06/2023 21:22:49	Analysis bath temp.:	-195.759 °C
Report time:	19/02/2024 13:01:54	Thermal correction:	Yes
Sample mass:	0.0516 g	Ambient free space:	10.3496 cm³ Measured
Analysis free space:	34.7629 cm³	Equilibration interval:	30 s
Low pressure dose:	0.22307 mmol/g	Sample density:	1.000 g/cm³
Automatic degas:	No
t-Plot Report
Micropore volume:	0.003943 cm³/g
Micropore area:	6.6695 m²/g
External surface area:	109.1814 m²/g
Slope:	3.141030 ± 0.090799 mmol/g·nm
Y-intercept:	0.113448 ± 0.049169 mmol/g
Correlation coefficient:	0.997917
Surface area correction factor:	1.000
Density conversion factor:	0.0015508
Total surface area (BET):	115.8509 m²/g
Thickness range:	0.42076 to 0.67345 nm
Thickness equation:	Harkins and Jura
Thickness Curve
	t = [ 13.99 / ( 0.034 - log(p/p°) ) ] ^ 0.5
t-Plot Report - Data
Relative Pressure (p/p°)	Statistical Thickness (nm)	Quantity Adsorbed (mmol/g)	Fitted
0.06978	0.342836	1.11578
0.0797681	0.351522	1.14772
0.0897778	0.359774	1.1793
0.0996797	0.367584	1.21024
0.148918	0.403082	1.34019
0.19936	0.436469	1.46504	*
0.250141	0.469076	1.58451	*
0.299352	0.500798	1.69664	*
0.349077	0.533744	1.80654	*
0.399116	0.568479	1.91287	*
0.449267	0.60557	2.01736	*
0.499067	0.645419	2.12005	*
0.549656	0.689926	2.22507
0.599044	0.738465	2.33111

## Sheet: t-Plot Plot
Flex 6.01	Flex Version 6.01	Page 1
	3Flex Serial # 116 Unit 1 Port 3
Sample:	tifsix-3-ni batch 5 after h2o all
Operator:	Ashlyn
Submitter:	Ashlyn
File:	C:\Users\ml4419\OneDrive - Imperial Colle...\AL1-143_tifsix-3-ni_batch5_all_afterH2O_N2_77K_rod_.SMP
Started:	07/06/2023 15:42:00	Analysis adsorptive:	N2
Completed:	10/06/2023 21:22:49	Analysis bath temp.:	-195.759 °C
Report time:	19/02/2024 13:01:54	Thermal correction:	Yes
Sample mass:	0.0516 g	Ambient free space:	10.3496 cm³ Measured
Analysis free space:	34.7629 cm³	Equilibration interval:	30 s
Low pressure dose:	0.22307 mmol/g	Sample density:	1.000 g/cm³
Automatic degas:	No
t-Plot
Harkins and Jura
AL1-143_tifsix-3-ni_batch5_all_afterH2O_N2_77K_rod_ : tifsix-3-ni batch 5 after h2o all		Not Fitted
Thickness (nm)	Quantity Adsorbed (mmol/g)	Thickness (nm)	Quantity Adsorbed (mmol/g)
0.436469	1.46504	0.342836	1.11578
0.469076	1.58451	0.351522	1.14772
0.500798	1.69664	0.359774	1.1793
0.533744	1.80654	0.367584	1.21024
0.568479	1.91287	0.403082	1.34019
0.60557	2.01736	0.689926	2.22507
0.645419	2.12005	0.738465	2.33111

## Sheet: DFT Pore Size Pore Table
Flex 6.01	Flex Version 6.01	Page 1
	3Flex Serial # 116 Unit 1 Port 3
Sample:	tifsix-3-ni batch 5 after h2o all
Operator:	Ashlyn
Submitter:	Ashlyn
File:	C:\Users\ml4419\OneDrive - Imperial Colle...\AL1-143_tifsix-3-ni_batch5_all_afterH2O_N2_77K_rod_.SMP
Started:	07/06/2023 15:42:00	Analysis adsorptive:	N2
Completed:	10/06/2023 21:22:49	Analysis bath temp.:	-195.759 °C
Report time:	19/02/2024 13:01:54	Thermal correction:	Yes
Sample mass:	0.0516 g	Ambient free space:	10.3496 cm³ Measured
Analysis free space:	34.7629 cm³	Equilibration interval:	30 s
Low pressure dose:	0.22307 mmol/g	Sample density:	1.000 g/cm³
Automatic degas:	No
	Porosity Distribution by NLDFT
	Model: N2 @ 77 on Carbon Slit Pores by NLDFT
	Method: Non-negative Regularization: 0.00000
	Standard Deviation of Fit: 0.120840 mmol/g
Volume in Pores	<	0.516 nm	:	0.00833 cm³/g
Total Volume in Pores	<=	99.993 nm	:	0.20964 cm³/g
Total Area in Pores	>=	0.516 nm	:	62.272 m²/g
Pore Table
Pore Width (nm)	Cumulative Pore Volume (cm³/g)	Incremental Pore Volume (cm³/g)	Cumulative Pore Area (m²/g)	Incremental Pore Area (m²/g)
0.51608	0.00833333	0	0	0
0.53391	0.00833333	0	0	0
0.55175	0.00849863	0.000165296	0.599169	0.599169
0.58742	0.00891144	0.000412813	2.00468	1.40551
0.60525	0.00891144	0	2.00468	0
0.64092	0.00891144	0	2.00468	0
0.67659	0.00891144	0	2.00468	0
0.69443	0.00891144	0	2.00468	0
0.7301	0.00891144	0	2.00468	0
0.76577	0.00891144	0	2.00468	0
0.80144	0.00891144	0	2.00468	0
0.83711	0.00891144	0	2.00468	0
0.87278	0.00891144	0	2.00468	0
0.90845	0.00891144	0	2.00468	0
0.96195	0.00891144	0	2.00468	0
0.99762	0.00891144	0	2.00468	0
1.05113	0.00891144	0	2.00468	0
1.0868	0.00891144	0	2.00468	0
1.1403	0.00891144	0	2.00468	0
1.19381	0.00891144	0	2.00468	0
1.24731	0.00891144	0	2.00468	0
1.30082	0.0101337	0.00122229	3.88394	1.87925
1.35432	0.0124641	0.00233037	7.32532	3.44139
1.42566	0.0166188	0.00415471	13.1538	5.82847
1.47917	0.0166188	0	13.1538	0
1.54338	0.0166188	0	13.1538	0
1.62898	0.0193057	0.00268687	16.4526	3.29884
1.68606	0.0222039	0.00289826	19.8905	3.43791
1.77166	0.0242076	0.00200364	22.1524	2.26188
1.85727	0.0242076	0	22.1524	0
1.94288	0.0271497	0.00294213	25.181	3.02863
2.02849	0.0271497	0	25.181	0
2.1141	0.0271497	0	25.181	0
2.1997	0.0271497	0	25.181	0
2.31385	0.0271497	0	25.181	0
2.39946	0.0286986	0.00154893	26.4721	1.29106
2.5136	0.03212	0.00342139	29.1944	2.72231
2.62774	0.035561	0.00344092	31.8133	2.61892
2.74189	0.0390574	0.0034964	34.3637	2.55036
2.88457	0.0413973	0.0023399	35.9861	1.62236
2.99871	0.0444425	0.00304522	38.0171	2.03102
3.14139	0.0470679	0.00262544	39.6886	1.67151
3.28407	0.0502355	0.00316758	41.6176	1.92906
3.42675	0.0529308	0.00269527	43.1907	1.57308
3.59797	0.0549473	0.00201653	44.3116	1.12092
3.76918	0.0566001	0.00165279	45.1887	0.877004
3.91186	0.0573226	0.000722498	45.558	0.369388
4.11162	0.0589418	0.00161918	46.3457	0.787611
4.28283	0.0613186	0.00237687	47.4556	1.10995
4.48258	0.0638874	0.00256879	48.6017	1.14612
4.68234	0.0638874	0	48.6017	0
4.88209	0.0671979	0.00331042	49.9579	1.35615
5.11038	0.0702373	0.00303947	51.1474	1.18953
5.33866	0.0702373	0	51.1474	0
5.59549	0.0735491	0.0033118	52.3311	1.18374
5.85231	0.0735491	0	52.3311	0
6.10914	0.0735491	0	52.3311	0
6.36596	0.0770219	0.00347277	53.4222	1.09104
6.67986	0.0770219	0	53.4222	0
6.96522	0.0794695	0.00244764	54.125	0.702816
7.27911	0.0794695	0	54.125	0
7.62154	0.0794695	0	54.125	0
7.96398	0.0794695	0	54.125	0
8.30641	0.0835226	0.00405309	55.1009	0.975894
8.67738	0.0835226	0	55.1009	0
9.07688	0.0835226	0	55.1009	0
9.47638	0.0835226	0	55.1009	0
9.90442	0.0880436	0.00452099	56.0138	0.912923
10.361	0.0880436	0	56.0138	0
10.8176	0.0880436	0	56.0138	0
11.3027	0.0880436	0	56.0138	0
11.8163	0.0880436	0	56.0138	0
12.3585	0.0880436	0	56.0138	0
12.9292	0.0927749	0.00473133	56.7457	0.731881
13.5	0.0934049	0.000629959	56.839	0.0933275
14.0992	0.0944544	0.00104952	56.9879	0.148876
14.727	0.0954792	0.00102479	57.1271	0.139172
15.4119	0.0961394	0.000660204	57.2128	0.0856747
16.0967	0.0970217	0.000882269	57.3224	0.109621
16.8101	0.0976973	0.000675607	57.4028	0.0803809
17.5806	0.0981199	0.000422608	57.4508	0.0480766
18.3796	0.0991726	0.00105269	57.5654	0.11455
19.2072	0.100303	0.00112992	57.683	0.117656
20.0632	0.101055	0.000752896	57.7581	0.0750523
20.9764	0.101907	0.000851168	57.8392	0.0811549
21.9181	0.101907	0	57.8392	0
22.8883	0.101907	0	57.8392	0
23.9441	0.101907	0	57.8392	0
25	0.101907	0	57.8392	0
26.1414	0.101907	0	57.8392	0
27.3114	0.101907	0	57.8392	0
28.5384	0.101907	0	57.8392	0
29.8226	0.101907	0	57.8392	0
31.1637	0.101907	0	57.8392	0
32.562	0.104347	0.00244015	57.9891	0.149877
34.0459	0.109261	0.00491378	58.2778	0.288657
35.5583	0.118604	0.00934344	58.8033	0.525528
37.1848	0.128414	0.0098096	59.3309	0.527613
38.8399	0.134233	0.00581934	59.6306	0.299658
40.6092	0.140144	0.00591123	59.9217	0.291128
42.4355	0.148452	0.00830803	60.3133	0.391561
44.3188	0.156138	0.0076859	60.6601	0.346846
46.3164	0.161083	0.00494527	60.8737	0.213543
48.3995	0.165655	0.00457139	61.0626	0.188902
50.5968	0.170771	0.00511611	61.2648	0.202231
52.8796	0.175037	0.00426578	61.4261	0.161339
55.2481	0.179031	0.00399407	61.5707	0.144587
57.7308	0.182906	0.00387501	61.705	0.134244
60.3275	0.185355	0.00244914	61.7862	0.0811948
63.0385	0.185355	0	61.7862	0
65.8921	0.185355	0	61.7862	0
68.8598	0.185355	0	61.7862	0
71.9417	0.185355	0	61.7862	0
75.1948	0.185355	0	61.7862	0
78.5906	0.185355	0	61.7862	0
82.1005	0.185355	0	61.7862	0
85.8102	0.185355	0	61.7862	0
89.6625	0.185355	0	61.7862	0
93.7147	0.185355	0	61.7862	0
97.938	0.185355	0	61.7862	0
99.9926	0.209641	0.0242859	62.2719	0.485754

[truncated: 12 more sheets: DFT Pore Size Isotherm Table, DFT Pore Size Cumulative Area Graph, DFT Pore Size Incremental Area Graph, DFT Pore Size dA-dlog(W) Area Graph, DFT Pore Size Cumulative Volume Graph, DFT Pore Size Incremental Volume Graph, DFT Pore Size dV-dlog(W) Volume Graph, DFT Pore Size Log Goodness of Fit Graph, DFT Pore Size Goodness of Fit Graph, Dubinin-Astakhov Tabular Report, Options, Sample Log]
