# Supplementary material for: Physicochemical Properties, Equilibrium Adsorption Performance, Manufacturability, and Stability of TIFSIX-3-Ni for Direct Air Capture of CO2
Source: Energy Fuels. 2024 Jun 18;38(13):11947–65. doi: 10.1021/acs.energyfuels.4c01368 (PMC11228916; doi:10.1021/acs.energyfuels.4c01368)
Supplement: Supplementary file 2 — ef4c01368_si_002.zip [file ef4c01368_si_002.zip › tifsix si raw files/isotherms/afterH2O/N2-77K-batch5.XLS]

## Sheet: Summary
Flex 6.01	Flex Version 6.01	Page 1
	3Flex Serial # 116 Unit 1 Port 3
Sample:	tifsix-3-ni large batch 2
Operator:	Ashlyn
Submitter:	Ashlyn
File:	C:\Users\ml4419\OneDrive - Imperial College London\PhD...\AL1-075_tifsix-3-ni_largebatch2_N2_77K.SMP
Started:	05/07/2022 17:38:47	Analysis adsorptive:	N2
Completed:	09/07/2022 12:36:31	Analysis bath temp.:	-195.640 °C
Report time:	19/02/2024 12:41:31	Thermal correction:	Yes
Sample mass:	0.1162 g	Ambient free space:	10.4253 cm³ Measured
Analysis free space:	34.8053 cm³	Equilibration interval:	30 s
Low pressure dose:	0.22307 mmol/g	Sample density:	1.000 g/cm³
Automatic degas:	No
Summary Report
Surface Area
Single point surface area at p/p° = 0.089732379:	259.1137 m²/g
BET Surface Area:	258.7547 m²/g
Langmuir Surface Area:	302.3315 m²/g
t-Plot Micropore Area:	145.8148 m²/g
t-Plot external surface area:	118.1852 m²/g
BJH Adsorption cumulative surface area of pores
between 1.7000 nm and 300.0000 nm diameter:	104.6164 m²/g
BJH Desorption cumulative surface area of pores
between 1.7000 nm and 300.0000 nm diameter:	127.6366 m²/g
D-H Adsorption cumulative surface area of pores
between 1.7000 nm and 300.0000 nm diameter:	115.6744 m²/g
D-H Desorption cumulative surface area of pores
between 1.7000 nm and 300.0000 nm diameter:	120.0812 m²/g
Pore Volume
Single point adsorption total pore volume of pores
less than 0.9384 nm diameter at p/p° = 0.010000000:	0.082522 cm³/g
Single point desorption total pore volume of pores
less than 20.7391 nm diameter at p/p° = 0.900000000:	0.288567 cm³/g
t-Plot micropore volume:	0.062159 cm³/g
BJH Adsorption cumulative volume of pores
between 1.7000 nm and 300.0000 nm diameter:	0.536143 cm³/g
BJH Desorption cumulative volume of pores
between 1.7000 nm and 300.0000 nm diameter:	0.557230 cm³/g
D-H Adsorption cumulative volume of pores
between 1.7000 nm and 300.0000 nm diameter:	0.524741 cm³/g
D-H Desorption cumulative volume of pores
between 1.7000 nm and 300.0000 nm diameter:	0.531345 cm³/g
Pore Size
Adsorption average pore diameter (4V/A by BET):	1.2757 nm
Desorption average pore diameter (4V/A by BET):	4.4609 nm
BJH Adsorption average pore diameter (4V/A):	20.4994 nm
BJH Desorption average pore diameter (4V/A):	17.4630 nm
D-H Adsorption average pore diameter (4V/A):	18.1455 nm
D-H Desorption average pore diameter (4V/A):	17.6995 nm
Freundlich
Qm·C:	0.11602 ± 0.00296 mmol/g
m:	6.1043 ± 0.4151
Temkin
q·alpha/Qm:	1.444764 ± 0.313872 kJ/mol·(mmol/g)
A:	3,855.7553 ± 8,207.8843 kPa
Total Volume in Pores	<=	44.883 nm	:	0.49402 cm³/g
Total Area in Pores	>=	0.379 nm	:	695.497 m²/g
Nanoparticle Size:
Average Particle Size	23.1880 nm
Horvath-Kawazoe
Maximum pore volume at p/p° = 0.147017814:	0.108184 cm³/g
Median pore width:	1.2702 nm
Dubinin-Astakhov
Micropore surface area:	301.5469 m²/g
Limiting micropore volume:	0.135693 cm³/g
MP-Method
Cumulative surface area of pores between
0.25241 nm and 2.02000 nm hydraulic radius:	161.4787 m²/g
Cumulative pore volume of pores between
0.25241 nm and 2.02000 nm hydraulic radius:	0.309112 cm³/g
Average pore hydraulic radius (V/A):	1.91426 nm

## Sheet: Isotherm Tabular Report
Flex 6.01	Flex Version 6.01	Page 1
	3Flex Serial # 116 Unit 1 Port 3
Sample:	tifsix-3-ni large batch 2
Operator:	Ashlyn
Submitter:	Ashlyn
File:	C:\Users\ml4419\OneDrive - Imperial College London\PhD...\AL1-075_tifsix-3-ni_largebatch2_N2_77K.SMP
Started:	05/07/2022 17:38:47	Analysis adsorptive:	N2
Completed:	09/07/2022 12:36:31	Analysis bath temp.:	-195.640 °C
Report time:	19/02/2024 12:41:31	Thermal correction:	Yes
Sample mass:	0.1162 g	Ambient free space:	10.4253 cm³ Measured
Analysis free space:	34.8053 cm³	Equilibration interval:	30 s
Low pressure dose:	0.22307 mmol/g	Sample density:	1.000 g/cm³
Automatic degas:	No
Isotherm Tabular Report
Relative Pressure (p/p°)	Absolute Pressure (kPa)	Quantity Adsorbed (mmol/g)	Elapsed Time (h:min)	Saturation Pressure (kPa)
			25:22	102.764
2.61903e-08	2.69567e-06	0.201738	26:18	102.926
6.30369e-08	6.48762e-06	0.403964	26:53	102.918
1.32058e-07	1.35981e-05	0.606069	27:55	102.97
4.37962e-07	4.51161e-05	0.808056	30:46	103.014
3.27046e-06	0.000337012	1.00986	39:03	103.047
5.56125e-05	0.00573649	1.21032	42:20	103.151
0.000268258	0.0276734	1.40837	44:29	103.16
0.000699261	0.0721291	1.59985	45:20	103.151
0.00126686	0.130642	1.7881	46:29	103.123
0.00206239	0.212637	1.96695	47:40	103.102
0.0030096	0.310227	2.08417	48:31	103.079
0.00381718	0.393412	2.15224	49:34	103.063
0.00492886	0.508109	2.21704	50:34	103.089
0.00580204	0.598289	2.25452	51:04	103.117
0.00688776	0.710426	2.2929	51:38	103.143
0.00792019	0.81704	2.32375	52:07	103.159
0.00894157	0.92253	2.34937	52:26	103.173
0.00993823	1.0254	2.3713	52:43	103.178
0.0196468	2.02762	2.51094	53:20	103.204
0.0293981	3.03431	2.60084	53:42	103.215
0.0392094	4.04677	2.67126	53:54	103.209
0.0485323	5.00857	2.72705	54:01	103.201
0.0585438	6.04173	2.78018	54:08	103.2
0.0694517	7.16697	2.83193	54:15	103.194
0.079815	8.23689	2.87726	54:21	103.2
0.0897324	9.26077	2.91779	54:28	103.204
0.0998262	10.3029	2.9573	54:34	103.208
0.147018	15.1728	3.11024	54:40	103.204
0.199314	20.5722	3.254	54:47	103.215
0.250188	25.8215	3.37942	54:53	103.209
0.299697	30.9325	3.4943	54:59	103.212
0.349627	36.0841	3.60796	55:05	103.207
0.39976	41.2587	3.72129	55:11	103.209
0.448733	46.3129	3.834	55:17	103.208
0.499383	51.5404	3.95641	55:23	103.208
0.548922	56.6537	4.08664	55:29	103.209
0.59868	61.7871	4.23136	55:35	103.206
0.647643	66.8471	4.40077	55:42	103.216
0.697272	71.9721	4.6166	55:48	103.22
0.746622	77.0683	4.91072	55:56	103.223
0.794494	82.0073	5.32837	56:04	103.22
0.847064	87.4369	6.0407	56:14	103.223
0.894099	92.2829	7.07963	56:27	103.213
0.924166	95.3908	8.25022	56:45	103.218
0.946908	97.7348	9.78025	57:03	103.215
0.970203	100.128	13.0823	57:25	103.203
0.988996	102.066	17.0952	57:56	103.202
0.998911	103.086	17.8044	58:07	103.198
0.99105	102.271	17.3922	58:15	103.195
0.952789	98.3262	12.6823	58:50	103.198
0.877478	90.5634	7.29116	59:15	103.209
0.852712	88.0133	6.75954	59:25	103.216
0.799766	82.554	5.88328	59:35	103.223
0.753276	77.7686	5.30947	59:44	103.241
0.702402	72.5197	4.87304	59:52	103.245
0.652445	67.3604	4.59672	59:59	103.243
0.603005	62.2556	4.39709	60:06	103.242
0.551991	56.9912	4.23089	60:12	103.247
0.502022	51.8359	4.09319	60:19	103.254
0.452524	46.722	3.91544	60:26	103.247
0.39887	41.1842	3.78111	60:32	103.252
0.351276	36.2736	3.66939	60:38	103.263
0.30009	30.9862	3.55265	60:44	103.256
0.250418	25.8578	3.44044	60:50	103.258
0.200426	20.696	3.32201	60:57	103.26
0.1505	15.541	3.19054	61:03	103.262
0.100394	10.368	3.03374	61:10	103.273
0.0751901	7.76525	2.939	61:16	103.275
0.0502469	5.1893	2.82506	61:23	103.276
0.0252088	2.60349	2.66482	61:33	103.277
0.0101711	1.05054	2.49034	61:50	103.286

## Sheet: Isotherm Linear Plot
Flex 6.01	Flex Version 6.01	Page 1
	3Flex Serial # 116 Unit 1 Port 3
Sample:	tifsix-3-ni large batch 2
Operator:	Ashlyn
Submitter:	Ashlyn
File:	C:\Users\ml4419\OneDrive - Imperial College London\PhD...\AL1-075_tifsix-3-ni_largebatch2_N2_77K.SMP
Started:	05/07/2022 17:38:47	Analysis adsorptive:	N2
Completed:	09/07/2022 12:36:31	Analysis bath temp.:	-195.640 °C
Report time:	19/02/2024 12:41:31	Thermal correction:	Yes
Sample mass:	0.1162 g	Ambient free space:	10.4253 cm³ Measured
Analysis free space:	34.8053 cm³	Equilibration interval:	30 s
Low pressure dose:	0.22307 mmol/g	Sample density:	1.000 g/cm³
Automatic degas:	No
Isotherm Linear Plot
AL1-075_tifsix-3-ni_largebatch2_N2_77K : tifsix-3-ni large batch 2 : Adsorption		AL1-075_tifsix-3-ni_largebatch2_N2_77K : tifsix-3-ni large batch 2 : Desorption
Relative Pressure (p/p°)	Quantity Adsorbed (mmol/g)	Relative Pressure (p/p°)	Quantity Adsorbed (mmol/g)
2.61903e-08	0.201738	0.998911	17.8044
6.30369e-08	0.403964	0.99105	17.3922
1.32058e-07	0.606069	0.952789	12.6823
4.37962e-07	0.808056	0.877478	7.29116
3.27046e-06	1.00986	0.852712	6.75954
5.56125e-05	1.21032	0.799766	5.88328
0.000268258	1.40837	0.753276	5.30947
0.000699261	1.59985	0.702402	4.87304
0.00126686	1.7881	0.652445	4.59672
0.00206239	1.96695	0.603005	4.39709
0.0030096	2.08417	0.551991	4.23089
0.00381718	2.15224	0.502022	4.09319
0.00492886	2.21704	0.452524	3.91544
0.00580204	2.25452	0.39887	3.78111
0.00688776	2.2929	0.351276	3.66939
0.00792019	2.32375	0.30009	3.55265
0.00894157	2.34937	0.250418	3.44044
0.00993823	2.3713	0.200426	3.32201
0.0196468	2.51094	0.1505	3.19054
0.0293981	2.60084	0.100394	3.03374
0.0392094	2.67126	0.0751901	2.939
0.0485323	2.72705	0.0502469	2.82506
0.0585438	2.78018	0.0252088	2.66482
0.0694517	2.83193	0.0101711	2.49034
0.079815	2.87726
0.0897324	2.91779
0.0998262	2.9573
0.147018	3.11024
0.199314	3.254
0.250188	3.37942
0.299697	3.4943
0.349627	3.60796
0.39976	3.72129
0.448733	3.834
0.499383	3.95641
0.548922	4.08664
0.59868	4.23136
0.647643	4.40077
0.697272	4.6166
0.746622	4.91072
0.794494	5.32837
0.847064	6.0407
0.894099	7.07963
0.924166	8.25022
0.946908	9.78025
0.970203	13.0823
0.988996	17.0952
0.998911	17.8044

## Sheet: BET Tabular Report
Flex 6.01	Flex Version 6.01	Page 1
	3Flex Serial # 116 Unit 1 Port 3
Sample:	tifsix-3-ni large batch 2
Operator:	Ashlyn
Submitter:	Ashlyn
File:	C:\Users\ml4419\OneDrive - Imperial College London\PhD...\AL1-075_tifsix-3-ni_largebatch2_N2_77K.SMP
Started:	05/07/2022 17:38:47	Analysis adsorptive:	N2
Completed:	09/07/2022 12:36:31	Analysis bath temp.:	-195.640 °C
Report time:	19/02/2024 12:41:31	Thermal correction:	Yes
Sample mass:	0.1162 g	Ambient free space:	10.4253 cm³ Measured
Analysis free space:	34.8053 cm³	Equilibration interval:	30 s
Low pressure dose:	0.22307 mmol/g	Sample density:	1.000 g/cm³
Automatic degas:	No
BET Report
BET surface area:	258.7547 ± 1.0381 m²/g
Slope:	0.37678 ± 0.00151 g/mmol
Y-intercept:	0.00026 ± 0.00005 g/mmol
C:	1,465.109826
Qm:	2.65229 mmol/g
Correlation coefficient:	0.9998069
Molecular cross-sectional area:	0.1620 nm²
Relative Pressure (p/p°)	Quantity Adsorbed (mmol/g)	1/[Q(p°/p - 1)]
2.61903e-08	0.201738	1.29824e-07
6.30369e-08	0.403964	1.56046e-07
1.32058e-07	0.606069	2.17893e-07
4.37962e-07	0.808056	5.41995e-07
3.27046e-06	1.00986	3.23854e-06
5.56125e-05	1.21032	4.59512e-05
0.000268258	1.40837	0.000190525
0.000699261	1.59985	0.000437385
0.00126686	1.7881	0.000709393
0.00206239	1.96695	0.00105068
0.0030096	2.08417	0.00144839
0.00381718	2.15224	0.00178038
0.00492886	2.21704	0.00223418
0.00580204	2.25452	0.00258853
0.00688776	2.2929	0.00302479
0.00792019	2.32375	0.00343558
0.00894157	2.34937	0.00384028
0.00993823	2.3713	0.00423312
0.0196468	2.51094	0.00798127
0.0293981	2.60084	0.0116457
0.0392094	2.67126	0.0152772
0.0485323	2.72705	0.0187044
0.0585438	2.78018	0.022367
0.0694517	2.83193	0.0263549
0.079815	2.87726	0.030146
0.0897324	2.91779	0.0337852

## Sheet: BET Transform Plot
Flex 6.01	Flex Version 6.01	Page 1
	3Flex Serial # 116 Unit 1 Port 3
Sample:	tifsix-3-ni large batch 2
Operator:	Ashlyn
Submitter:	Ashlyn
File:	C:\Users\ml4419\OneDrive - Imperial College London\PhD...\AL1-075_tifsix-3-ni_largebatch2_N2_77K.SMP
Started:	05/07/2022 17:38:47	Analysis adsorptive:	N2
Completed:	09/07/2022 12:36:31	Analysis bath temp.:	-195.640 °C
Report time:	19/02/2024 12:41:31	Thermal correction:	Yes
Sample mass:	0.1162 g	Ambient free space:	10.4253 cm³ Measured
Analysis free space:	34.8053 cm³	Equilibration interval:	30 s
Low pressure dose:	0.22307 mmol/g	Sample density:	1.000 g/cm³
Automatic degas:	No
BET Surface Area Plot
AL1-075_tifsix-3-ni_largebatch2_N2_77K : tifsix-3-ni large batch 2		Not Fitted
Relative Pressure (p/p°)	1/[Q(p°/p - 1)]	Relative Pressure (p/p°)	1/[Q(p°/p - 1)]
2.61903e-08	1.29824e-07	0.0998262	0.0374992
6.30369e-08	1.56046e-07	0.147018	0.0554161
1.32058e-07	2.17893e-07	0.199314	0.0764995
4.37962e-07	5.41995e-07
3.27046e-06	3.23854e-06
5.56125e-05	4.59512e-05
0.000268258	0.000190525
0.000699261	0.000437385
0.00126686	0.000709393
0.00206239	0.00105068
0.0030096	0.00144839
0.00381718	0.00178038
0.00492886	0.00223418
0.00580204	0.00258853
0.00688776	0.00302479
0.00792019	0.00343558
0.00894157	0.00384028
0.00993823	0.00423312
0.0196468	0.00798127
0.0293981	0.0116457
0.0392094	0.0152772
0.0485323	0.0187044
0.0585438	0.022367
0.0694517	0.0263549
0.079815	0.030146
0.0897324	0.0337852

## Sheet: Langmuir Tabular Report
Flex 6.01	Flex Version 6.01	Page 1
	3Flex Serial # 116 Unit 1 Port 3
Sample:	tifsix-3-ni large batch 2
Operator:	Ashlyn
Submitter:	Ashlyn
File:	C:\Users\ml4419\OneDrive - Imperial College London\PhD...\AL1-075_tifsix-3-ni_largebatch2_N2_77K.SMP
Started:	05/07/2022 17:38:47	Analysis adsorptive:	N2
Completed:	09/07/2022 12:36:31	Analysis bath temp.:	-195.640 °C
Report time:	19/02/2024 12:41:31	Thermal correction:	Yes
Sample mass:	0.1162 g	Ambient free space:	10.4253 cm³ Measured
Analysis free space:	34.8053 cm³	Equilibration interval:	30 s
Low pressure dose:	0.22307 mmol/g	Sample density:	1.000 g/cm³
Automatic degas:	No
Langmuir Report
Langmuir surface area:	302.3315 ± 3.2492 m²/g
Slope:	0.32269 ± 0.00347 g/mmol
Y-intercept:	0.196 ± 0.023 kPa·g/mmol
b:	1.64876 1/kPa
Qm:	3.09896 mmol/g
Correlation coefficient:	0.999596
Molecular cross-sectional area:	0.1620 nm²
Pressure (kPa)	Quantity Adsorbed (mmol/g)	p/Q (kPa·g/mmol)
2.02762	2.51094	0.807515
3.03431	2.60084	1.16666
4.04677	2.67126	1.51493
5.00857	2.72705	1.83663
6.04173	2.78018	2.17314
7.16697	2.83193	2.53077
8.23689	2.87726	2.86275
9.26077	2.91779	3.1739
10.3029	2.9573	3.48388

## Sheet: Langmuir Transform Report
Flex 6.01	Flex Version 6.01	Page 1
	3Flex Serial # 116 Unit 1 Port 3
Sample:	tifsix-3-ni large batch 2
Operator:	Ashlyn
Submitter:	Ashlyn
File:	C:\Users\ml4419\OneDrive - Imperial College London\PhD...\AL1-075_tifsix-3-ni_largebatch2_N2_77K.SMP
Started:	05/07/2022 17:38:47	Analysis adsorptive:	N2
Completed:	09/07/2022 12:36:31	Analysis bath temp.:	-195.640 °C
Report time:	19/02/2024 12:41:31	Thermal correction:	Yes
Sample mass:	0.1162 g	Ambient free space:	10.4253 cm³ Measured
Analysis free space:	34.8053 cm³	Equilibration interval:	30 s
Low pressure dose:	0.22307 mmol/g	Sample density:	1.000 g/cm³
Automatic degas:	No
Langmuir Surface Area Plot
AL1-075_tifsix-3-ni_largebatch2_N2_77K : tifsix-3-ni large batch 2		Not Fitted
Pressure (kPa)	p/Q (kPa·g/mmol)	Pressure (kPa)	p/Q (kPa·g/mmol)
2.02762	0.807515	2.69567e-06	1.33622e-05
3.03431	1.16666	6.48762e-06	1.60599e-05
4.04677	1.51493	1.35981e-05	2.24366e-05
5.00857	1.83663	4.51161e-05	5.58328e-05
6.04173	2.17314	0.000337012	0.000333722
7.16697	2.53077	0.00573649	0.00473965
8.23689	2.86275	0.0276734	0.0196492
9.26077	3.1739	0.0721291	0.045085
10.3029	3.48388	0.130642	0.0730621
		0.212637	0.108104
		0.310227	0.148849
		0.393412	0.182792
		0.508109	0.229184
		0.598289	0.265373
		0.710426	0.309838
		0.81704	0.351604
		0.92253	0.392671
		1.0254	0.432422
		15.1728	4.87834

## Sheet: t-Plot Tabular Report
Flex 6.01	Flex Version 6.01	Page 1
	3Flex Serial # 116 Unit 1 Port 3
Sample:	tifsix-3-ni large batch 2
Operator:	Ashlyn
Submitter:	Ashlyn
File:	C:\Users\ml4419\OneDrive - Imperial College London\PhD...\AL1-075_tifsix-3-ni_largebatch2_N2_77K.SMP
Started:	05/07/2022 17:38:47	Analysis adsorptive:	N2
Completed:	09/07/2022 12:36:31	Analysis bath temp.:	-195.640 °C
Report time:	19/02/2024 12:41:31	Thermal correction:	Yes
Sample mass:	0.1162 g	Ambient free space:	10.4253 cm³ Measured
Analysis free space:	34.8053 cm³	Equilibration interval:	30 s
Low pressure dose:	0.22307 mmol/g	Sample density:	1.000 g/cm³
Automatic degas:	No
t-Plot Report
Micropore volume:	0.062159 cm³/g
Micropore area:	145.8148 m²/g
External surface area:	118.1852 m²/g
Slope:	3.397785 ± 0.036413 mmol/g·nm
Y-intercept:	1.787055 ± 0.020493 mmol/g
Correlation coefficient:	0.999541
Surface area correction factor:	1.000
Density conversion factor:	0.0015518
Total surface area (Entered):	264.0000 m²/g
Thickness range:	0.37073 to 0.72000 nm
Thickness equation:	Carbon Black STSA
Thickness Curve
	t = 2.98 + 6.45 (p/p°) + 0.88 (p/p°)²
t-Plot Report - Data
Relative Pressure (p/p°)	Statistical Thickness (nm)	Quantity Adsorbed (mmol/g)	Fitted
2.61903e-08	0.298	0.201738
6.30369e-08	0.298	0.403964
1.32058e-07	0.298	0.606069
4.37962e-07	0.298	0.808056
3.27046e-06	0.298002	1.00986
5.56125e-05	0.298036	1.21032
0.000268258	0.298173	1.40837
0.000699261	0.298451	1.59985
0.00126686	0.298817	1.7881
0.00206239	0.299331	1.96695
0.0030096	0.299942	2.08417
0.00381718	0.300463	2.15224
0.00492886	0.301181	2.21704
0.00580204	0.301745	2.25452
0.00688776	0.302447	2.2929
0.00792019	0.303114	2.32375
0.00894157	0.303774	2.34937
0.00993823	0.304419	2.3713
0.0196468	0.310706	2.51094
0.0293981	0.317038	2.60084
0.0392094	0.323425	2.67126
0.0485323	0.329511	2.72705
0.0585438	0.336062	2.78018
0.0694517	0.343221	2.83193
0.079815	0.35004	2.87726
0.0897324	0.356586	2.91779
0.0998262	0.363265	2.9573
0.147018	0.394729	3.11024	*
0.199314	0.430052	3.254	*
0.250188	0.464879	3.37942	*
0.299697	0.499209	3.4943	*
0.349627	0.534267	3.60796	*
0.39976	0.569909	3.72129	*
0.448733	0.605152	3.834	*
0.499383	0.642048	3.95641	*
0.548922	0.67857	4.08664	*
0.59868	0.71569	4.23136	*

## Sheet: t-Plot Plot
Flex 6.01	Flex Version 6.01	Page 1
	3Flex Serial # 116 Unit 1 Port 3
Sample:	tifsix-3-ni large batch 2
Operator:	Ashlyn
Submitter:	Ashlyn
File:	C:\Users\ml4419\OneDrive - Imperial College London\PhD...\AL1-075_tifsix-3-ni_largebatch2_N2_77K.SMP
Started:	05/07/2022 17:38:47	Analysis adsorptive:	N2
Completed:	09/07/2022 12:36:31	Analysis bath temp.:	-195.640 °C
Report time:	19/02/2024 12:41:31	Thermal correction:	Yes
Sample mass:	0.1162 g	Ambient free space:	10.4253 cm³ Measured
Analysis free space:	34.8053 cm³	Equilibration interval:	30 s
Low pressure dose:	0.22307 mmol/g	Sample density:	1.000 g/cm³
Automatic degas:	No
t-Plot
Carbon Black STSA
AL1-075_tifsix-3-ni_largebatch2_N2_77K : tifsix-3-ni large batch 2		Not Fitted
Thickness (nm)	Quantity Adsorbed (mmol/g)	Thickness (nm)	Quantity Adsorbed (mmol/g)
0.394729	3.11024	0.298	0.201738
0.430052	3.254	0.298	0.403964
0.464879	3.37942	0.298	0.606069
0.499209	3.4943	0.298	0.808056
0.534267	3.60796	0.298002	1.00986
0.569909	3.72129	0.298036	1.21032
0.605152	3.834	0.298173	1.40837
0.642048	3.95641	0.298451	1.59985
0.67857	4.08664	0.298817	1.7881
0.71569	4.23136	0.299331	1.96695
		0.299942	2.08417
		0.300463	2.15224
		0.301181	2.21704
		0.301745	2.25452
		0.302447	2.2929
		0.303114	2.32375
		0.303774	2.34937
		0.304419	2.3713
		0.310706	2.51094
		0.317038	2.60084
		0.323425	2.67126
		0.329511	2.72705
		0.336062	2.78018
		0.343221	2.83193
		0.35004	2.87726
		0.356586	2.91779
		0.363265	2.9573

## Sheet: Horvath-Kawazoe Report
Flex 6.01	Flex Version 6.01	Page 1
	3Flex Serial # 116 Unit 1 Port 3
Sample:	tifsix-3-ni large batch 2
Operator:	Ashlyn
Submitter:	Ashlyn
File:	C:\Users\ml4419\OneDrive - Imperial College London\PhD...\AL1-075_tifsix-3-ni_largebatch2_N2_77K.SMP
Started:	05/07/2022 17:38:47	Analysis adsorptive:	N2
Completed:	09/07/2022 12:36:31	Analysis bath temp.:	-195.640 °C
Report time:	19/02/2024 12:41:31	Thermal correction:	Yes
Sample mass:	0.1162 g	Ambient free space:	10.4253 cm³ Measured
Analysis free space:	34.8053 cm³	Equilibration interval:	30 s
Low pressure dose:	0.22307 mmol/g	Sample density:	1.000 g/cm³
Automatic degas:	No
Horvath-Kawazoe Report
	Cylinder Pore Geometry (Saito-Foley)
Maximum pore volume:	0.108184 cm³/g
at Relative Pressure:	0.147017814
Median pore width:	1.2702 nm
Relative pressure range:	1e-09 to 0.18
Diameter of adsorptive molecule:	0.3000 nm
Diameter of sample atom:	0.3040 nm
Interaction parameter:	3.49e-43 erg·cm^4
Density conversion factor:	0.0015518
Absolute Pressure (kPa)	Relative Pressure (p/p°)	Quantity Adsorbed (mmol/g)	Pore Width (nm)	Cumulative Pore Volume (cm³/g)	Differential Pore Volume (cm³/g·nm)
2.69567e-06	2.61903e-08	0.201738	0.684727	0.00701705	0.010248
6.48762e-06	6.30369e-08	0.403964	0.70988	0.0140511	0.279647
1.35981e-05	1.32058e-07	0.606069	0.732936	0.0210809	0.304907
4.51161e-05	4.37962e-07	0.808056	0.774724	0.0281066	0.168126
0.000337012	3.27046e-06	1.00986	0.860483	0.0351259	0.0818494
0.00573649	5.56125e-05	1.21032	1.03516	0.0420985	0.0399183
0.0276734	0.000268258	1.40837	1.18005	0.0489873	0.0475426
0.0721291	0.000699261	1.59985	1.29729	0.0556475	0.0568084
0.130642	0.00126686	1.7881	1.386	0.0621954	0.0738114
0.212637	0.00206239	1.96695	1.47101	0.0684166	0.0731837
0.310227	0.0030096	2.08417	1.54645	0.0724938	0.0540476
0.393412	0.00381718	2.15224	1.59882	0.0748613	0.0452082
0.508109	0.00492886	2.21704	1.66028	0.0771153	0.0366738
0.598289	0.00580204	2.25452	1.70271	0.0784191	0.0307305
0.710426	0.00688776	2.2929	1.75006	0.0797539	0.0281837
0.81704	0.00792019	2.32375	1.79115	0.080827	0.0261212
0.92253	0.00894157	2.34937	1.82865	0.0817183	0.0237671
1.0254	0.00993823	2.3713	1.86277	0.0824808	0.0223474
2.02762	0.0196468	2.51094	2.12712	0.0873381	0.0183748
3.03431	0.0293981	2.60084	2.33036	0.090465	0.0153851
4.04677	0.0392094	2.67126	2.50607	0.0929146	0.0139407
5.00857	0.0485323	2.72705	2.65753	0.094855	0.012811
6.04173	0.0585438	2.78018	2.80857	0.0967031	0.0122364
7.16697	0.0694517	2.83193	2.9642	0.098503	0.0115653
8.23689	0.079815	2.87726	3.108	0.10008	0.0109657
9.26077	0.0897324	2.91779	3.24107	0.101489	0.0105922
10.3029	0.0998262	2.9573	3.37578	0.102864	0.0102034
15.1728	0.147018	3.11024	3.9903	0.108184	0.00865654

[truncated: 11 more sheets: DFT Pore Size Pore Table, DFT Pore Size Isotherm Table, DFT Pore Size Cumulative Area Graph, DFT Pore Size Incremental Area Graph, DFT Pore Size dA-dlog(W) Area Graph, DFT Pore Size Cumulative Volume Graph, DFT Pore Size Incremental Volume Graph, DFT Pore Size dV-dlog(W) Volume Graph, DFT Pore Size Log Goodness of Fit Graph, DFT Pore Size Goodness of Fit Graph, Dubinin-Astakhov Tabular Report]
