# Supplementary material for: Physicochemical Properties, Equilibrium Adsorption Performance, Manufacturability, and Stability of TIFSIX-3-Ni for Direct Air Capture of CO2
Source: Energy Fuels. 2024 Jun 18;38(13):11947–65. doi: 10.1021/acs.energyfuels.4c01368 (PMC11228916; doi:10.1021/acs.energyfuels.4c01368)
Supplement: Supplementary file 2 — ef4c01368_si_002.zip [file ef4c01368_si_002.zip › tifsix si raw files/isotherms/batch comparison/CO2-25C-batch1.XLS]

## Sheet: Summary
Flex 6.01	3Flex Version 5.02	Page 1
	Serial # 116 Unit 1 Port 3
Sample:	tifsix-3-ni
Operator:	Ashlyn
Submitter:	Ashlyn
File:	C:\Users\ml4419\OneDrive - Imperial College London\PhD DAC\exper...\AL1-024_tifsix-3-ni_CO2_298K.SMP
Started:	25/10/2021 11:58:13	Analysis adsorptive:	CO2
Completed:	02/11/2021 15:38:20	Analysis bath temp.:	25.500 °C
Report time:	19/02/2024 12:09:33	Thermal correction:	No
Sample mass:	0.0930 g	Ambient free space:	15.6105 cm³ Measured
Analysis free space:	15.5100 cm³	Equilibration interval:	60 s
Low pressure dose:	None	Sample density:	1.000 g/cm³
Automatic degas:	No
Summary Report
Surface Area
Single point surface area at p/p° = 0.255514426:	114.2979 m²/g
BET Surface Area:	111.0769 m²/g
Langmuir Surface Area:	163.7304 m²/g
t-Plot Micropore Area:	70.1112 m²/g
t-Plot external surface area:	40.9657 m²/g
Pore Volume
Single point adsorption total pore volume of pores
less than --- diameter at p/p° = 0.950000000:	0.122721 cm³/g
Single point desorption total pore volume of pores
less than --- diameter at p/p° = 0.950000000:	0.122908 cm³/g
t-Plot micropore volume:	0.094524 cm³/g
Pore Size
Adsorption average pore diameter (4V/A by BET):	4.4193 nm
Desorption average pore diameter (4V/A by BET):	4.4260 nm
Freundlich
Qm·C:	0.05811 ± 0.00083 mmol/g
m:	9.4882 ± 0.7626
Temkin
q·alpha/Qm:	18.554563 ± 0.796337 kJ/mol·(mmol/g)
A:	30,451.1978 ± 14,404.5898 kPa
Nanoparticle Size:
Average Particle Size	54.0167 nm
Horvath-Kawazoe
Maximum pore volume at p/p° = 0.156739074:	0.111414 cm³/g
Median pore width:	0.0000 nm
Dubinin-Astakhov
Micropore surface area:	343.4053 m²/g
Limiting micropore volume:	0.103842 cm³/g
MP-Method
Cumulative surface area of pores between
0.24858 nm and 1.88000 nm hydraulic radius:	375.2495 m²/g
Cumulative pore volume of pores between
0.24858 nm and 1.88000 nm hydraulic radius:	0.125168 cm³/g
Average pore hydraulic radius (V/A):	0.33356 nm

## Sheet: Isotherm Tabular Report
Flex 6.01	3Flex Version 5.02	Page 1
	Serial # 116 Unit 1 Port 3
Sample:	tifsix-3-ni
Operator:	Ashlyn
Submitter:	Ashlyn
File:	C:\Users\ml4419\OneDrive - Imperial College London\PhD DAC\exper...\AL1-024_tifsix-3-ni_CO2_298K.SMP
Started:	25/10/2021 11:58:13	Analysis adsorptive:	CO2
Completed:	02/11/2021 15:38:20	Analysis bath temp.:	25.500 °C
Report time:	19/02/2024 12:09:33	Thermal correction:	No
Sample mass:	0.0930 g	Ambient free space:	15.6105 cm³ Measured
Analysis free space:	15.5100 cm³	Equilibration interval:	60 s
Low pressure dose:	None	Sample density:	1.000 g/cm³
Automatic degas:	No
Isotherm Tabular Report
Relative Pressure (p/p°)	Absolute Pressure (kPa)	Quantity Adsorbed (mmol/g)	Elapsed Time (h:min)	Saturation Pressure (kPa)
				101.325
9.64722e-05	0.00977507	0.357852	30:50
0.000188544	0.0191042	0.555458	32:06
0.000283258	0.0287012	0.69179	33:04
0.000375358	0.0380331	0.788818	33:49
0.000473035	0.0479303	0.864859	34:25
0.000564217	0.0571693	0.921163	34:42
0.000673332	0.0682253	0.97576	35:06
0.000764003	0.0774126	1.01474	35:24
0.000873542	0.0885117	1.05521	35:47
0.000968625	0.098146	1.08568	36:07
0.0010671	0.108124	1.11422	36:40
0.00117374	0.11893	1.1405	36:57
0.00126245	0.127918	1.1602	37:11
0.00136694	0.138506	1.18138	37:31
0.00146725	0.14867	1.19983	37:47
0.00156288	0.158359	1.21639	38:11
0.00166789	0.168999	1.23256	38:25
0.00175985	0.178317	1.24566	38:40
0.00186357	0.188826	1.25935	38:55
0.00196188	0.198788	1.2714	39:09
0.00294219	0.298118	1.35719	39:32
0.00387196	0.392326	1.40835	39:59
0.00470853	0.477092	1.44145	40:23
0.00588828	0.59663	1.47533	40:36
0.00680709	0.689729	1.49566	40:50
0.00784322	0.794715	1.51427	41:02
0.00883085	0.894786	1.52903	41:15
0.00982336	0.995352	1.54174	41:29
0.0597043	6.04954	1.69285	41:43
0.107063	10.8481	1.73109	41:55
0.156739	15.8816	1.75861	42:07
0.206188	20.892	1.77907	42:22
0.255514	25.89	1.79532	42:34
0.304379	30.8412	1.81156	42:46
0.354575	35.9273	1.82434	42:58
0.403316	40.866	1.8354	43:10
0.452882	45.8883	1.84611	43:21
0.502159	50.8812	1.8589	43:32
0.552601	55.9923	1.86662	43:43
0.601394	60.9362	1.87952	43:55
0.650861	65.9485	1.88843	44:06
0.699695	70.8966	1.89562	44:17
0.749029	75.8954	1.90305	44:28
0.798298	80.8875	1.91304	44:39
0.847632	85.8863	1.92176	44:50
0.89706	90.8946	1.92813	45:01
0.947	95.9548	1.93667	45:12
0.98663	99.9703	1.94212	45:23
0.938496	95.0931	1.93938	45:34
0.889522	90.1308	1.93262	45:45
0.840388	85.1523	1.92422	45:57
0.790555	80.103	1.9196	46:08
0.739486	74.9284	1.91173	46:20
0.68955	69.8687	1.90322	46:32
0.640582	64.907	1.89605	46:45
0.591025	59.8857	1.88872	46:57
0.541586	54.8762	1.88017	47:08
0.492378	49.8902	1.8715	47:19
0.44297	44.884	1.86478	47:30
0.394128	39.935	1.85389	47:41
0.344524	34.9089	1.84075	47:52
0.296696	30.0627	1.82696	48:03
0.24609	24.9351	1.81116	48:15
0.19785	20.0471	1.79298	48:27
0.148306	15.0271	1.77164	48:38
0.0989244	10.0235	1.74402	48:50
0.049515	5.0171	1.70061	49:03
0.0102202	1.03557	1.57121	49:45

## Sheet: Isotherm Linear Plot
Flex 6.01	3Flex Version 5.02	Page 1
	Serial # 116 Unit 1 Port 3
Sample:	tifsix-3-ni
Operator:	Ashlyn
Submitter:	Ashlyn
File:	C:\Users\ml4419\OneDrive - Imperial College London\PhD DAC\exper...\AL1-024_tifsix-3-ni_CO2_298K.SMP
Started:	25/10/2021 11:58:13	Analysis adsorptive:	CO2
Completed:	02/11/2021 15:38:20	Analysis bath temp.:	25.500 °C
Report time:	19/02/2024 12:09:33	Thermal correction:	No
Sample mass:	0.0930 g	Ambient free space:	15.6105 cm³ Measured
Analysis free space:	15.5100 cm³	Equilibration interval:	60 s
Low pressure dose:	None	Sample density:	1.000 g/cm³
Automatic degas:	No
Isotherm Linear Plot
AL1-024_tifsix-3-ni_CO2_298K : tifsix-3-ni : Adsorption		AL1-024_tifsix-3-ni_CO2_298K : tifsix-3-ni : Desorption
Relative Pressure (p/p°)	Quantity Adsorbed (mmol/g)	Relative Pressure (p/p°)	Quantity Adsorbed (mmol/g)
9.64722e-05	0.357852	0.98663	1.94212
0.000188544	0.555458	0.938496	1.93938
0.000283258	0.69179	0.889522	1.93262
0.000375358	0.788818	0.840388	1.92422
0.000473035	0.864859	0.790555	1.9196
0.000564217	0.921163	0.739486	1.91173
0.000673332	0.97576	0.68955	1.90322
0.000764003	1.01474	0.640582	1.89605
0.000873542	1.05521	0.591025	1.88872
0.000968625	1.08568	0.541586	1.88017
0.0010671	1.11422	0.492378	1.8715
0.00117374	1.1405	0.44297	1.86478
0.00126245	1.1602	0.394128	1.85389
0.00136694	1.18138	0.344524	1.84075
0.00146725	1.19983	0.296696	1.82696
0.00156288	1.21639	0.24609	1.81116
0.00166789	1.23256	0.19785	1.79298
0.00175985	1.24566	0.148306	1.77164
0.00186357	1.25935	0.0989244	1.74402
0.00196188	1.2714	0.049515	1.70061
0.00294219	1.35719	0.0102202	1.57121
0.00387196	1.40835
0.00470853	1.44145
0.00588828	1.47533
0.00680709	1.49566
0.00784322	1.51427
0.00883085	1.52903
0.00982336	1.54174
0.0597043	1.69285
0.107063	1.73109
0.156739	1.75861
0.206188	1.77907
0.255514	1.79532
0.304379	1.81156
0.354575	1.82434
0.403316	1.8354
0.452882	1.84611
0.502159	1.8589
0.552601	1.86662
0.601394	1.87952
0.650861	1.88843
0.699695	1.89562
0.749029	1.90305
0.798298	1.91304
0.847632	1.92176
0.89706	1.92813
0.947	1.93667
0.98663	1.94212

## Sheet: Isotherm Log Plot
Flex 6.01	3Flex Version 5.02	Page 1
	Serial # 116 Unit 1 Port 3
Sample:	tifsix-3-ni
Operator:	Ashlyn
Submitter:	Ashlyn
File:	C:\Users\ml4419\OneDrive - Imperial College London\PhD DAC\exper...\AL1-024_tifsix-3-ni_CO2_298K.SMP
Started:	25/10/2021 11:58:13	Analysis adsorptive:	CO2
Completed:	02/11/2021 15:38:20	Analysis bath temp.:	25.500 °C
Report time:	19/02/2024 12:09:33	Thermal correction:	No
Sample mass:	0.0930 g	Ambient free space:	15.6105 cm³ Measured
Analysis free space:	15.5100 cm³	Equilibration interval:	60 s
Low pressure dose:	None	Sample density:	1.000 g/cm³
Automatic degas:	No
Isotherm Log Plot
AL1-024_tifsix-3-ni_CO2_298K : tifsix-3-ni : Adsorption		AL1-024_tifsix-3-ni_CO2_298K : tifsix-3-ni : Desorption
Relative Pressure (p/p°)	Quantity Adsorbed (mmol/g)	Relative Pressure (p/p°)	Quantity Adsorbed (mmol/g)
9.64722e-05	0.357852	0.98663	1.94212
0.000188544	0.555458	0.938496	1.93938
0.000283258	0.69179	0.889522	1.93262
0.000375358	0.788818	0.840388	1.92422
0.000473035	0.864859	0.790555	1.9196
0.000564217	0.921163	0.739486	1.91173
0.000673332	0.97576	0.68955	1.90322
0.000764003	1.01474	0.640582	1.89605
0.000873542	1.05521	0.591025	1.88872
0.000968625	1.08568	0.541586	1.88017
0.0010671	1.11422	0.492378	1.8715
0.00117374	1.1405	0.44297	1.86478
0.00126245	1.1602	0.394128	1.85389
0.00136694	1.18138	0.344524	1.84075
0.00146725	1.19983	0.296696	1.82696
0.00156288	1.21639	0.24609	1.81116
0.00166789	1.23256	0.19785	1.79298
0.00175985	1.24566	0.148306	1.77164
0.00186357	1.25935	0.0989244	1.74402
0.00196188	1.2714	0.049515	1.70061
0.00294219	1.35719	0.0102202	1.57121
0.00387196	1.40835
0.00470853	1.44145
0.00588828	1.47533
0.00680709	1.49566
0.00784322	1.51427
0.00883085	1.52903
0.00982336	1.54174
0.0597043	1.69285
0.107063	1.73109
0.156739	1.75861
0.206188	1.77907
0.255514	1.79532
0.304379	1.81156
0.354575	1.82434
0.403316	1.8354
0.452882	1.84611
0.502159	1.8589
0.552601	1.86662
0.601394	1.87952
0.650861	1.88843
0.699695	1.89562
0.749029	1.90305
0.798298	1.91304
0.847632	1.92176
0.89706	1.92813
0.947	1.93667
0.98663	1.94212

## Sheet: Isotherm Linear Absolute Plot
Flex 6.01	3Flex Version 5.02	Page 1
	Serial # 116 Unit 1 Port 3
Sample:	tifsix-3-ni
Operator:	Ashlyn
Submitter:	Ashlyn
File:	C:\Users\ml4419\OneDrive - Imperial College London\PhD DAC\exper...\AL1-024_tifsix-3-ni_CO2_298K.SMP
Started:	25/10/2021 11:58:13	Analysis adsorptive:	CO2
Completed:	02/11/2021 15:38:20	Analysis bath temp.:	25.500 °C
Report time:	19/02/2024 12:09:33	Thermal correction:	No
Sample mass:	0.0930 g	Ambient free space:	15.6105 cm³ Measured
Analysis free space:	15.5100 cm³	Equilibration interval:	60 s
Low pressure dose:	None	Sample density:	1.000 g/cm³
Automatic degas:	No
Isotherm Linear Absolute Plot
AL1-024_tifsix-3-ni_CO2_298K : tifsix-3-ni : Adsorption		AL1-024_tifsix-3-ni_CO2_298K : tifsix-3-ni : Desorption
Absolute Pressure (kPa)	Quantity Adsorbed (mmol/g)	Absolute Pressure (kPa)	Quantity Adsorbed (mmol/g)
0.00977507	0.357852	99.9703	1.94212
0.0191042	0.555458	95.0931	1.93938
0.0287012	0.69179	90.1308	1.93262
0.0380331	0.788818	85.1523	1.92422
0.0479303	0.864859	80.103	1.9196
0.0571693	0.921163	74.9284	1.91173
0.0682253	0.97576	69.8687	1.90322
0.0774126	1.01474	64.907	1.89605
0.0885117	1.05521	59.8857	1.88872
0.098146	1.08568	54.8762	1.88017
0.108124	1.11422	49.8902	1.8715
0.11893	1.1405	44.884	1.86478
0.127918	1.1602	39.935	1.85389
0.138506	1.18138	34.9089	1.84075
0.14867	1.19983	30.0627	1.82696
0.158359	1.21639	24.9351	1.81116
0.168999	1.23256	20.0471	1.79298
0.178317	1.24566	15.0271	1.77164
0.188826	1.25935	10.0235	1.74402
0.198788	1.2714	5.0171	1.70061
0.298118	1.35719	1.03557	1.57121
0.392326	1.40835
0.477092	1.44145
0.59663	1.47533
0.689729	1.49566
0.794715	1.51427
0.894786	1.52903
0.995352	1.54174
6.04954	1.69285
10.8481	1.73109
15.8816	1.75861
20.892	1.77907
25.89	1.79532
30.8412	1.81156
35.9273	1.82434
40.866	1.8354
45.8883	1.84611
50.8812	1.8589
55.9923	1.86662
60.9362	1.87952
65.9485	1.88843
70.8966	1.89562
75.8954	1.90305
80.8875	1.91304
85.8863	1.92176
90.8946	1.92813
95.9548	1.93667
99.9703	1.94212

## Sheet: Isotherm Log Absolute Plot
Flex 6.01	3Flex Version 5.02	Page 1
	Serial # 116 Unit 1 Port 3
Sample:	tifsix-3-ni
Operator:	Ashlyn
Submitter:	Ashlyn
File:	C:\Users\ml4419\OneDrive - Imperial College London\PhD DAC\exper...\AL1-024_tifsix-3-ni_CO2_298K.SMP
Started:	25/10/2021 11:58:13	Analysis adsorptive:	CO2
Completed:	02/11/2021 15:38:20	Analysis bath temp.:	25.500 °C
Report time:	19/02/2024 12:09:33	Thermal correction:	No
Sample mass:	0.0930 g	Ambient free space:	15.6105 cm³ Measured
Analysis free space:	15.5100 cm³	Equilibration interval:	60 s
Low pressure dose:	None	Sample density:	1.000 g/cm³
Automatic degas:	No
Isotherm Log Absolute Plot
AL1-024_tifsix-3-ni_CO2_298K : tifsix-3-ni : Adsorption		AL1-024_tifsix-3-ni_CO2_298K : tifsix-3-ni : Desorption
Absolute Pressure (kPa)	Quantity Adsorbed (mmol/g)	Absolute Pressure (kPa)	Quantity Adsorbed (mmol/g)
0.00977507	0.357852	99.9703	1.94212
0.0191042	0.555458	95.0931	1.93938
0.0287012	0.69179	90.1308	1.93262
0.0380331	0.788818	85.1523	1.92422
0.0479303	0.864859	80.103	1.9196
0.0571693	0.921163	74.9284	1.91173
0.0682253	0.97576	69.8687	1.90322
0.0774126	1.01474	64.907	1.89605
0.0885117	1.05521	59.8857	1.88872
0.098146	1.08568	54.8762	1.88017
0.108124	1.11422	49.8902	1.8715
0.11893	1.1405	44.884	1.86478
0.127918	1.1602	39.935	1.85389
0.138506	1.18138	34.9089	1.84075
0.14867	1.19983	30.0627	1.82696
0.158359	1.21639	24.9351	1.81116
0.168999	1.23256	20.0471	1.79298
0.178317	1.24566	15.0271	1.77164
0.188826	1.25935	10.0235	1.74402
0.198788	1.2714	5.0171	1.70061
0.298118	1.35719	1.03557	1.57121
0.392326	1.40835
0.477092	1.44145
0.59663	1.47533
0.689729	1.49566
0.794715	1.51427
0.894786	1.52903
0.995352	1.54174
6.04954	1.69285
10.8481	1.73109
15.8816	1.75861
20.892	1.77907
25.89	1.79532
30.8412	1.81156
35.9273	1.82434
40.866	1.8354
45.8883	1.84611
50.8812	1.8589
55.9923	1.86662
60.9362	1.87952
65.9485	1.88843
70.8966	1.89562
75.8954	1.90305
80.8875	1.91304
85.8863	1.92176
90.8946	1.92813
95.9548	1.93667
99.9703	1.94212

## Sheet: Isotherm Pressure Composition
Flex 6.01	3Flex Version 5.02	Page 1
	Serial # 116 Unit 1 Port 3
Sample:	tifsix-3-ni
Operator:	Ashlyn
Submitter:	Ashlyn
File:	C:\Users\ml4419\OneDrive - Imperial College London\PhD DAC\exper...\AL1-024_tifsix-3-ni_CO2_298K.SMP
Started:	25/10/2021 11:58:13	Analysis adsorptive:	CO2
Completed:	02/11/2021 15:38:20	Analysis bath temp.:	25.500 °C
Report time:	19/02/2024 12:09:33	Thermal correction:	No
Sample mass:	0.0930 g	Ambient free space:	15.6105 cm³ Measured
Analysis free space:	15.5100 cm³	Equilibration interval:	60 s
Low pressure dose:	None	Sample density:	1.000 g/cm³
Automatic degas:	No
Isotherm Pressure Composition
AL1-024_tifsix-3-ni_CO2_298K : tifsix-3-ni : Adsorption		AL1-024_tifsix-3-ni_CO2_298K : tifsix-3-ni : Desorption
Weight % CO2	Absolute Pressure (kPa)	Weight % CO2	Absolute Pressure (kPa)
1.57491	0.00977507	8.54726	99.9703
2.44457	0.0191042	8.53522	95.0931
3.04457	0.0287012	8.50546	90.1308
3.47159	0.0380331	8.46849	85.1523
3.80624	0.0479303	8.44814	80.103
4.05404	0.0571693	8.41352	74.9284
4.29432	0.0682253	8.37605	69.8687
4.46585	0.0774126	8.34453	64.907
4.64399	0.0885117	8.31224	59.8857
4.77808	0.098146	8.27464	54.8762
4.90367	0.108124	8.23647	49.8902
5.01936	0.11893	8.20687	44.884
5.10603	0.127918	8.15896	39.935
5.19927	0.138506	8.10112	34.9089
5.28044	0.14867	8.04044	30.0627
5.35335	0.158359	7.97093	24.9351
5.4245	0.168999	7.89091	20.0471
5.48214	0.178317	7.797	15.0271
5.54241	0.188826	7.67545	10.0235
5.59542	0.198788	7.48439	5.0171
5.973	0.298118	6.91487	1.03557
6.19815	0.392326
6.3438	0.477092
6.49295	0.59663
6.5824	0.689729
6.6643	0.794715
6.72927	0.894786
6.78521	0.995352
7.45023	6.04954
7.61851	10.8481
7.73962	15.8816
7.82969	20.892
7.90118	25.89
7.97269	30.8412
8.02894	35.9273
8.07758	40.866
8.12472	45.8883
8.18103	50.8812
8.21499	55.9923
8.27179	60.9362
8.31099	65.9485
8.3426	70.8966
8.37531	75.8954
8.41929	80.8875
8.45766	85.8863
8.48568	90.8946
8.52327	95.9548
8.54726	99.9703

## Sheet: Options
Flex 6.01	3Flex Version 5.02	Page 1
	Serial # 116 Unit 1 Port 3
Sample:	tifsix-3-ni
Operator:	Ashlyn
Submitter:	Ashlyn
File:	C:\Users\ml4419\OneDrive - Imperial College London\PhD DAC\exper...\AL1-024_tifsix-3-ni_CO2_298K.SMP
Started:	25/10/2021 11:58:13	Analysis adsorptive:	CO2
Completed:	02/11/2021 15:38:20	Analysis bath temp.:	25.500 °C
Report time:	19/02/2024 12:09:33	Thermal correction:	No
Sample mass:	0.0930 g	Ambient free space:	15.6105 cm³ Measured
Analysis free space:	15.5100 cm³	Equilibration interval:	60 s
Low pressure dose:	None	Sample density:	1.000 g/cm³
Automatic degas:	No
Method:	Default
Sample:	tifsix-3-ni
Operator:	Ashlyn
Submitter:	Ashlyn
Mass type:	Calculated
Empty tube:	36.1756 g
Sample + tube:	36.2686 g
Sample mass:	0.0930 g
Density:	1.000 g/cm³
Type of data:	Automatically collected
Instrument type:	3500
Original instrument type:	3500
Comments:
Sample tube:	Sample Tube
Ambient free space:	1.0000 cm³
Analysis free space:	1.0000 cm³
Use isothermal jacket:	No
Use filler rod:	No
Vacuum seal type:	None
Degas conditions:	Degas Conditions
Smart VacPrep evacuation
Backfill sample tube:	Automatic
Evacuation rate:	0.67 kPa/s
Unrest. evacuation from:	0.67 kPa
Vacuum level:	1e-01 kPa
Evacuation time:	10 min
Temperature ramp rate:	10.0 °C/min
Target temperature:	30 °C
Hold pressure:	13.3 kPa
Heating Phase
Sample prep: Stage	Temperature (°C)	Ramp Rate (°C/min)	Time (min)
1	30	10.0	10
Analysis conditions:	Run Conditions
Absolute pressure dosing:	Yes
Set external trigger:	No
Pressure Table
Starting Pressure (kPa)	Pressure Increment (kPa)	Dose Amount (mmol/g)	Equilibration Interval (s)	Ending Pressure (kPa)
0.0000000	0.0100000		60	0.2000000
0.2000000	0.1000000		60	1.0000000
1.0000000	5.0000000		60	100.0000000
100.0000000	5.0000000		60	1.0000000
Preparation
Backfill gas:	Helium
Evacuation rate:	0.67 kPa/s
Unrestricted evacuation from:	0.67 kPa
Vacuum level:	6.7e-03 kPa
Evacuation time:	0.50 h
Evacuate and hold:	No
Degas in situ:	Yes
Target temperature:	30 °C
Temperature ramp rate:	5.0 °C/min
Hold pressure:	13.3 kPa
Sample prep: Stage	Temperature (°C)	Ramp Rate (°C/min)	Time (min)
1	120	5.0	1,440
Leak test:	No
Elevator operation:	Automatic
Free Space
Measured before analysis
Lower Dewar for evacuation:	Yes
Evacuation time:	1.00 h
Outgas test:	No
p° and Temperature
p° type:	Entered
p°:	101.3250 kPa
Temperature type:	Entered
Temperature:	25.000 °C
Dosing
Target tolerance:	5.0% or 0.6666 kPa
Minimum equilibration delay:	0.00 h
Maximum equilibration delay:	999.00 h
Termination
Backfill at end of analysis:	Yes
Backfill gas:	Nitrogen
Adsorptive:	Carbon Dioxide (CO2)
Maximum manifold pressure:	123.323 kPa
Therm. tran. hard-sphere diameter:	0.39960 nm
Molecular cross-sectional area:	0.142 nm²
Adsorbate molecular weight:	44.01
Mass flow constant:	0.773
Relative thermal conductivity:	0.62
Gas blend:	No
Adsorbed-phase free-space correction:	No
Fluid properties:	H:\FPI\fpiv6\carbon dioxide.fpi
Dosing method:	Normal
Sample Information
Sample Tube
Degas Conditions
Analysis Conditions
Adsorptive Properties
