# Supplementary material for: Physicochemical Properties, Equilibrium Adsorption Performance, Manufacturability, and Stability of TIFSIX-3-Ni for Direct Air Capture of CO2
Source: Energy Fuels. 2024 Jun 18;38(13):11947–65. doi: 10.1021/acs.energyfuels.4c01368 (PMC11228916; doi:10.1021/acs.energyfuels.4c01368)
Supplement: Supplementary file 2 — ef4c01368_si_002.zip [file ef4c01368_si_002.zip › tifsix si raw files/isotherms/batch comparison/CO2-25C-batch2.XLS]

## Sheet: Summary
Flex 6.01	Flex Version 6.01	Page 1
	3Flex Serial # 116 Unit 1 Port 1
Sample:	tifsix-3-ni david
Operator:	Ashlyn
Submitter:	Ashlyn
File:	C:\Users\ml4419\OneDrive - Imperial College London\PhD DAC...\AL1-076_tifsix-3-ni_david_CO2_298K.SMP
Started:	11/07/2022 09:42:59	Analysis adsorptive:	CO2
Completed:	13/07/2022 14:50:14	Analysis bath temp.:	25.000 °C
Report time:	19/02/2024 12:09:58	Thermal correction:	No
Sample mass:	0.1085 g	Ambient free space:	10.1200 cm³ Measured
Analysis free space:	10.2041 cm³	Equilibration interval:	60 s
Low pressure dose:	None	Sample density:	1.000 g/cm³
Automatic degas:	No
Summary Report
Surface Area
Single point surface area at p/p° = 0.255435863:	124.9562 m²/g
BET Surface Area:	121.0459 m²/g
Langmuir Surface Area:	175.0403 m²/g
t-Plot Micropore Area:	90.5468 m²/g
t-Plot external surface area:	30.4991 m²/g
Pore Volume
Single point adsorption total pore volume of pores
less than --- diameter at p/p° = 0.950000000:	0.129151 cm³/g
Single point desorption total pore volume of pores
less than --- diameter at p/p° = 0.950000000:	0.129209 cm³/g
t-Plot micropore volume:	0.108575 cm³/g
Pore Size
Adsorption average pore diameter (4V/A by BET):	4.2678 nm
Desorption average pore diameter (4V/A by BET):	4.2697 nm
Freundlich
Qm·C:	0.06574 ± 0.00107 mmol/g
m:	10.6067 ± 1.0949
Temkin
q·alpha/Qm:	18.985570 ± 1.117029 kJ/mol·(mmol/g)
A:	146,076.5628 ± 107,442.6690 kPa
Nanoparticle Size:
Average Particle Size	49.5680 nm
Horvath-Kawazoe
Maximum pore volume at p/p° = 0.156635545:	0.121143 cm³/g
Median pore width:	0.0000 nm
Dubinin-Astakhov
Micropore surface area:	378.9512 m²/g
Limiting micropore volume:	0.114052 cm³/g
MP-Method
Cumulative surface area of pores between
0.24338 nm and 1.86000 nm hydraulic radius:	425.0725 m²/g
Cumulative pore volume of pores between
0.24338 nm and 1.86000 nm hydraulic radius:	0.131810 cm³/g
Average pore hydraulic radius (V/A):	0.31009 nm

## Sheet: Isotherm Tabular Report
Flex 6.01	Flex Version 6.01	Page 1
	3Flex Serial # 116 Unit 1 Port 1
Sample:	tifsix-3-ni david
Operator:	Ashlyn
Submitter:	Ashlyn
File:	C:\Users\ml4419\OneDrive - Imperial College London\PhD DAC...\AL1-076_tifsix-3-ni_david_CO2_298K.SMP
Started:	11/07/2022 09:42:59	Analysis adsorptive:	CO2
Completed:	13/07/2022 14:50:14	Analysis bath temp.:	25.000 °C
Report time:	19/02/2024 12:09:58	Thermal correction:	No
Sample mass:	0.1085 g	Ambient free space:	10.1200 cm³ Measured
Analysis free space:	10.2041 cm³	Equilibration interval:	60 s
Low pressure dose:	None	Sample density:	1.000 g/cm³
Automatic degas:	No
Isotherm Tabular Report
Relative Pressure (p/p°)	Absolute Pressure (kPa)	Quantity Adsorbed (mmol/g)	Elapsed Time (h:min)	Saturation Pressure (kPa)
				101.325
9.53649e-05	0.00966285	0.336909	31:42
0.000242097	0.0245305	0.722785	33:32
0.000292958	0.029684	0.802536	34:25
0.000411525	0.0416977	0.955315	35:19
0.000488641	0.0495116	1.02581	35:57
0.000567617	0.0575138	1.08183	36:31
0.000670795	0.0679684	1.14162	37:01
0.000765116	0.0775254	1.18828	37:34
0.000862828	0.0874261	1.23282	38:06
0.000964537	0.0977318	1.27202	38:33
0.0010625	0.107658	1.30514	38:59
0.00116912	0.118461	1.33559	39:19
0.00125455	0.127117	1.35817	39:37
0.00136554	0.138363	1.38359	39:55
0.00145473	0.1474	1.40252	40:12
0.00156659	0.158735	1.42338	40:29
0.00165388	0.167579	1.43851	40:46
0.00176343	0.178679	1.45547	41:03
0.00185248	0.187702	1.46852	41:19
0.00196012	0.198609	1.48283	41:37
0.00297283	0.301222	1.57478	42:20
0.00379871	0.384905	1.62039	42:48
0.00470113	0.476342	1.65572	43:08
0.00583443	0.591174	1.68778	43:26
0.00677644	0.686623	1.70802	43:45
0.00782466	0.792834	1.726	44:03
0.00881613	0.893295	1.73996	44:22
0.00982289	0.995304	1.75193	44:44
0.0597069	6.04981	1.88358	44:58
0.107029	10.8448	1.91412	45:09
0.156636	15.8711	1.93466	45:21
0.206224	20.8957	1.95004	45:32
0.255436	25.882	1.96252	45:43
0.304627	30.8664	1.97304	45:53
0.353742	35.8429	1.98265	46:04
0.403306	40.865	1.99125	46:15
0.452812	45.8812	1.99912	46:26
0.501902	50.8552	2.00645	46:37
0.551129	55.8432	2.01347	46:48
0.600682	60.8641	2.02051	46:59
0.650078	65.8694	2.02703	47:10
0.699506	70.8774	2.03326	47:21
0.748693	75.8613	2.03922	47:32
0.798083	80.8658	2.04509	47:43
0.847371	85.8599	2.05063	47:54
0.896634	90.8514	2.05608	48:05
0.946542	95.9084	2.06216	48:16
0.985562	99.8621	2.06664	48:27
0.937751	95.0176	2.06239	48:38
0.888988	90.0768	2.05757	48:48
0.839833	85.0961	2.0521	48:59
0.790704	80.1181	2.04657	49:10
0.741721	75.1549	2.04058	49:21
0.692235	70.1408	2.03447	49:32
0.643392	65.1917	2.02816	49:44
0.594018	60.1889	2.02148	49:54
0.544615	55.1832	2.01436	50:06
0.495114	50.1675	2.00678	50:17
0.44574	45.1646	1.99931	50:28
0.395889	40.1134	1.99089	50:39
0.346566	35.1158	1.98202	50:50
0.296926	30.086	1.97169	51:02
0.247193	25.0468	1.96023	51:13
0.197789	20.0409	1.94708	51:24
0.148316	15.0281	1.93083	51:35
0.0990126	10.0325	1.90909	51:47
0.0496004	5.02576	1.8735	52:03
0.0101272	1.02613	1.75948	52:24

## Sheet: Isotherm Linear Plot
Flex 6.01	Flex Version 6.01	Page 1
	3Flex Serial # 116 Unit 1 Port 1
Sample:	tifsix-3-ni david
Operator:	Ashlyn
Submitter:	Ashlyn
File:	C:\Users\ml4419\OneDrive - Imperial College London\PhD DAC...\AL1-076_tifsix-3-ni_david_CO2_298K.SMP
Started:	11/07/2022 09:42:59	Analysis adsorptive:	CO2
Completed:	13/07/2022 14:50:14	Analysis bath temp.:	25.000 °C
Report time:	19/02/2024 12:09:58	Thermal correction:	No
Sample mass:	0.1085 g	Ambient free space:	10.1200 cm³ Measured
Analysis free space:	10.2041 cm³	Equilibration interval:	60 s
Low pressure dose:	None	Sample density:	1.000 g/cm³
Automatic degas:	No
Isotherm Linear Plot
AL1-076_tifsix-3-ni_david_CO2_298K : tifsix-3-ni david : Adsorption		AL1-076_tifsix-3-ni_david_CO2_298K : tifsix-3-ni david : Desorption
Relative Pressure (p/p°)	Quantity Adsorbed (mmol/g)	Relative Pressure (p/p°)	Quantity Adsorbed (mmol/g)
9.53649e-05	0.336909	0.985562	2.06664
0.000242097	0.722785	0.937751	2.06239
0.000292958	0.802536	0.888988	2.05757
0.000411525	0.955315	0.839833	2.0521
0.000488641	1.02581	0.790704	2.04657
0.000567617	1.08183	0.741721	2.04058
0.000670795	1.14162	0.692235	2.03447
0.000765116	1.18828	0.643392	2.02816
0.000862828	1.23282	0.594018	2.02148
0.000964537	1.27202	0.544615	2.01436
0.0010625	1.30514	0.495114	2.00678
0.00116912	1.33559	0.44574	1.99931
0.00125455	1.35817	0.395889	1.99089
0.00136554	1.38359	0.346566	1.98202
0.00145473	1.40252	0.296926	1.97169
0.00156659	1.42338	0.247193	1.96023
0.00165388	1.43851	0.197789	1.94708
0.00176343	1.45547	0.148316	1.93083
0.00185248	1.46852	0.0990126	1.90909
0.00196012	1.48283	0.0496004	1.8735
0.00297283	1.57478	0.0101272	1.75948
0.00379871	1.62039
0.00470113	1.65572
0.00583443	1.68778
0.00677644	1.70802
0.00782466	1.726
0.00881613	1.73996
0.00982289	1.75193
0.0597069	1.88358
0.107029	1.91412
0.156636	1.93466
0.206224	1.95004
0.255436	1.96252
0.304627	1.97304
0.353742	1.98265
0.403306	1.99125
0.452812	1.99912
0.501902	2.00645
0.551129	2.01347
0.600682	2.02051
0.650078	2.02703
0.699506	2.03326
0.748693	2.03922
0.798083	2.04509
0.847371	2.05063
0.896634	2.05608
0.946542	2.06216
0.985562	2.06664

## Sheet: Isotherm Log Plot
Flex 6.01	Flex Version 6.01	Page 1
	3Flex Serial # 116 Unit 1 Port 1
Sample:	tifsix-3-ni david
Operator:	Ashlyn
Submitter:	Ashlyn
File:	C:\Users\ml4419\OneDrive - Imperial College London\PhD DAC...\AL1-076_tifsix-3-ni_david_CO2_298K.SMP
Started:	11/07/2022 09:42:59	Analysis adsorptive:	CO2
Completed:	13/07/2022 14:50:14	Analysis bath temp.:	25.000 °C
Report time:	19/02/2024 12:09:58	Thermal correction:	No
Sample mass:	0.1085 g	Ambient free space:	10.1200 cm³ Measured
Analysis free space:	10.2041 cm³	Equilibration interval:	60 s
Low pressure dose:	None	Sample density:	1.000 g/cm³
Automatic degas:	No
Isotherm Log Plot
AL1-076_tifsix-3-ni_david_CO2_298K : tifsix-3-ni david : Adsorption		AL1-076_tifsix-3-ni_david_CO2_298K : tifsix-3-ni david : Desorption
Relative Pressure (p/p°)	Quantity Adsorbed (mmol/g)	Relative Pressure (p/p°)	Quantity Adsorbed (mmol/g)
9.53649e-05	0.336909	0.985562	2.06664
0.000242097	0.722785	0.937751	2.06239
0.000292958	0.802536	0.888988	2.05757
0.000411525	0.955315	0.839833	2.0521
0.000488641	1.02581	0.790704	2.04657
0.000567617	1.08183	0.741721	2.04058
0.000670795	1.14162	0.692235	2.03447
0.000765116	1.18828	0.643392	2.02816
0.000862828	1.23282	0.594018	2.02148
0.000964537	1.27202	0.544615	2.01436
0.0010625	1.30514	0.495114	2.00678
0.00116912	1.33559	0.44574	1.99931
0.00125455	1.35817	0.395889	1.99089
0.00136554	1.38359	0.346566	1.98202
0.00145473	1.40252	0.296926	1.97169
0.00156659	1.42338	0.247193	1.96023
0.00165388	1.43851	0.197789	1.94708
0.00176343	1.45547	0.148316	1.93083
0.00185248	1.46852	0.0990126	1.90909
0.00196012	1.48283	0.0496004	1.8735
0.00297283	1.57478	0.0101272	1.75948
0.00379871	1.62039
0.00470113	1.65572
0.00583443	1.68778
0.00677644	1.70802
0.00782466	1.726
0.00881613	1.73996
0.00982289	1.75193
0.0597069	1.88358
0.107029	1.91412
0.156636	1.93466
0.206224	1.95004
0.255436	1.96252
0.304627	1.97304
0.353742	1.98265
0.403306	1.99125
0.452812	1.99912
0.501902	2.00645
0.551129	2.01347
0.600682	2.02051
0.650078	2.02703
0.699506	2.03326
0.748693	2.03922
0.798083	2.04509
0.847371	2.05063
0.896634	2.05608
0.946542	2.06216
0.985562	2.06664

## Sheet: Isotherm Linear Absolute Plot
Flex 6.01	Flex Version 6.01	Page 1
	3Flex Serial # 116 Unit 1 Port 1
Sample:	tifsix-3-ni david
Operator:	Ashlyn
Submitter:	Ashlyn
File:	C:\Users\ml4419\OneDrive - Imperial College London\PhD DAC...\AL1-076_tifsix-3-ni_david_CO2_298K.SMP
Started:	11/07/2022 09:42:59	Analysis adsorptive:	CO2
Completed:	13/07/2022 14:50:14	Analysis bath temp.:	25.000 °C
Report time:	19/02/2024 12:09:58	Thermal correction:	No
Sample mass:	0.1085 g	Ambient free space:	10.1200 cm³ Measured
Analysis free space:	10.2041 cm³	Equilibration interval:	60 s
Low pressure dose:	None	Sample density:	1.000 g/cm³
Automatic degas:	No
Isotherm Linear Absolute Plot
AL1-076_tifsix-3-ni_david_CO2_298K : tifsix-3-ni david : Adsorption		AL1-076_tifsix-3-ni_david_CO2_298K : tifsix-3-ni david : Desorption
Absolute Pressure (kPa)	Quantity Adsorbed (mmol/g)	Absolute Pressure (kPa)	Quantity Adsorbed (mmol/g)
0.00966285	0.336909	99.8621	2.06664
0.0245305	0.722785	95.0176	2.06239
0.029684	0.802536	90.0768	2.05757
0.0416977	0.955315	85.0961	2.0521
0.0495116	1.02581	80.1181	2.04657
0.0575138	1.08183	75.1549	2.04058
0.0679684	1.14162	70.1408	2.03447
0.0775254	1.18828	65.1917	2.02816
0.0874261	1.23282	60.1889	2.02148
0.0977318	1.27202	55.1832	2.01436
0.107658	1.30514	50.1675	2.00678
0.118461	1.33559	45.1646	1.99931
0.127117	1.35817	40.1134	1.99089
0.138363	1.38359	35.1158	1.98202
0.1474	1.40252	30.086	1.97169
0.158735	1.42338	25.0468	1.96023
0.167579	1.43851	20.0409	1.94708
0.178679	1.45547	15.0281	1.93083
0.187702	1.46852	10.0325	1.90909
0.198609	1.48283	5.02576	1.8735
0.301222	1.57478	1.02613	1.75948
0.384905	1.62039
0.476342	1.65572
0.591174	1.68778
0.686623	1.70802
0.792834	1.726
0.893295	1.73996
0.995304	1.75193
6.04981	1.88358
10.8448	1.91412
15.8711	1.93466
20.8957	1.95004
25.882	1.96252
30.8664	1.97304
35.8429	1.98265
40.865	1.99125
45.8812	1.99912
50.8552	2.00645
55.8432	2.01347
60.8641	2.02051
65.8694	2.02703
70.8774	2.03326
75.8613	2.03922
80.8658	2.04509
85.8599	2.05063
90.8514	2.05608
95.9084	2.06216
99.8621	2.06664

## Sheet: Isotherm Log Absolute Plot
Flex 6.01	Flex Version 6.01	Page 1
	3Flex Serial # 116 Unit 1 Port 1
Sample:	tifsix-3-ni david
Operator:	Ashlyn
Submitter:	Ashlyn
File:	C:\Users\ml4419\OneDrive - Imperial College London\PhD DAC...\AL1-076_tifsix-3-ni_david_CO2_298K.SMP
Started:	11/07/2022 09:42:59	Analysis adsorptive:	CO2
Completed:	13/07/2022 14:50:14	Analysis bath temp.:	25.000 °C
Report time:	19/02/2024 12:09:58	Thermal correction:	No
Sample mass:	0.1085 g	Ambient free space:	10.1200 cm³ Measured
Analysis free space:	10.2041 cm³	Equilibration interval:	60 s
Low pressure dose:	None	Sample density:	1.000 g/cm³
Automatic degas:	No
Isotherm Log Absolute Plot
AL1-076_tifsix-3-ni_david_CO2_298K : tifsix-3-ni david : Adsorption		AL1-076_tifsix-3-ni_david_CO2_298K : tifsix-3-ni david : Desorption
Absolute Pressure (kPa)	Quantity Adsorbed (mmol/g)	Absolute Pressure (kPa)	Quantity Adsorbed (mmol/g)
0.00966285	0.336909	99.8621	2.06664
0.0245305	0.722785	95.0176	2.06239
0.029684	0.802536	90.0768	2.05757
0.0416977	0.955315	85.0961	2.0521
0.0495116	1.02581	80.1181	2.04657
0.0575138	1.08183	75.1549	2.04058
0.0679684	1.14162	70.1408	2.03447
0.0775254	1.18828	65.1917	2.02816
0.0874261	1.23282	60.1889	2.02148
0.0977318	1.27202	55.1832	2.01436
0.107658	1.30514	50.1675	2.00678
0.118461	1.33559	45.1646	1.99931
0.127117	1.35817	40.1134	1.99089
0.138363	1.38359	35.1158	1.98202
0.1474	1.40252	30.086	1.97169
0.158735	1.42338	25.0468	1.96023
0.167579	1.43851	20.0409	1.94708
0.178679	1.45547	15.0281	1.93083
0.187702	1.46852	10.0325	1.90909
0.198609	1.48283	5.02576	1.8735
0.301222	1.57478	1.02613	1.75948
0.384905	1.62039
0.476342	1.65572
0.591174	1.68778
0.686623	1.70802
0.792834	1.726
0.893295	1.73996
0.995304	1.75193
6.04981	1.88358
10.8448	1.91412
15.8711	1.93466
20.8957	1.95004
25.882	1.96252
30.8664	1.97304
35.8429	1.98265
40.865	1.99125
45.8812	1.99912
50.8552	2.00645
55.8432	2.01347
60.8641	2.02051
65.8694	2.02703
70.8774	2.03326
75.8613	2.03922
80.8658	2.04509
85.8599	2.05063
90.8514	2.05608
95.9084	2.06216
99.8621	2.06664

## Sheet: Isotherm Pressure Composition
Flex 6.01	Flex Version 6.01	Page 1
	3Flex Serial # 116 Unit 1 Port 1
Sample:	tifsix-3-ni david
Operator:	Ashlyn
Submitter:	Ashlyn
File:	C:\Users\ml4419\OneDrive - Imperial College London\PhD DAC...\AL1-076_tifsix-3-ni_david_CO2_298K.SMP
Started:	11/07/2022 09:42:59	Analysis adsorptive:	CO2
Completed:	13/07/2022 14:50:14	Analysis bath temp.:	25.000 °C
Report time:	19/02/2024 12:09:58	Thermal correction:	No
Sample mass:	0.1085 g	Ambient free space:	10.1200 cm³ Measured
Analysis free space:	10.2041 cm³	Equilibration interval:	60 s
Low pressure dose:	None	Sample density:	1.000 g/cm³
Automatic degas:	No
Isotherm Pressure Composition
AL1-076_tifsix-3-ni_david_CO2_298K : tifsix-3-ni david : Adsorption		AL1-076_tifsix-3-ni_david_CO2_298K : tifsix-3-ni david : Desorption
Weight % CO2	Absolute Pressure (kPa)	Weight % CO2	Absolute Pressure (kPa)
1.48274	0.00966285	9.09527	99.8621
3.18097	0.0245305	9.07656	95.0176
3.53196	0.029684	9.05535	90.0768
4.20434	0.0416977	9.0313	85.0961
4.51458	0.0495116	9.00693	80.1181
4.76115	0.0575138	8.98061	75.1549
5.02427	0.0679684	8.95368	70.1408
5.22962	0.0775254	8.92591	65.1917
5.42566	0.0874261	8.89655	60.1889
5.59815	0.0977318	8.8652	55.1832
5.74391	0.107658	8.83182	50.1675
5.87791	0.118461	8.79898	45.1646
5.9773	0.127117	8.7619	40.1134
6.08919	0.138363	8.72287	35.1158
6.17247	0.1474	8.67743	30.086
6.26428	0.158735	8.62697	25.0468
6.3309	0.167579	8.56908	20.0409
6.40554	0.178679	8.49758	15.0281
6.46294	0.187702	8.40192	10.0325
6.52593	0.198609	8.24527	5.02576
6.93061	0.301222	7.74347	1.02613
7.13134	0.384905
7.28684	0.476342
7.42792	0.591174
7.517	0.686623
7.59614	0.792834
7.65755	0.893295
7.71024	0.995304
8.28962	6.04981
8.42404	10.8448
8.51446	15.8711
8.58215	20.8957
8.63706	25.882
8.68336	30.8664
8.72566	35.8429
8.76348	40.865
8.79812	45.8812
8.83037	50.8552
8.86129	55.8432
8.89224	60.8641
8.92095	65.8694
8.94838	70.8774
8.97461	75.8613
9.00045	80.8658
9.02483	85.8599
9.04881	90.8514
9.07556	95.9084
9.09527	99.8621

## Sheet: Options
Flex 6.01	Flex Version 6.01	Page 1
	3Flex Serial # 116 Unit 1 Port 1
Sample:	tifsix-3-ni david
Operator:	Ashlyn
Submitter:	Ashlyn
File:	C:\Users\ml4419\OneDrive - Imperial College London\PhD DAC...\AL1-076_tifsix-3-ni_david_CO2_298K.SMP
Started:	11/07/2022 09:42:59	Analysis adsorptive:	CO2
Completed:	13/07/2022 14:50:14	Analysis bath temp.:	25.000 °C
Report time:	19/02/2024 12:09:58	Thermal correction:	No
Sample mass:	0.1085 g	Ambient free space:	10.1200 cm³ Measured
Analysis free space:	10.2041 cm³	Equilibration interval:	60 s
Low pressure dose:	None	Sample density:	1.000 g/cm³
Automatic degas:	No
Method:	Default
Sample:	tifsix-3-ni david
Operator:	Ashlyn
Submitter:	Ashlyn
Mass type:	Calculated
Empty tube:	36.5741 g
Sample + tube:	36.6826 g
Sample mass:	0.1085 g
Density:	1.000 g/cm³
Type of data:	Automatically collected
Instrument type:	3500
Original instrument type:	3500
Comments:
Sample tube:	Sample Tube
Ambient free space:	1.0000 cm³
Analysis free space:	1.0000 cm³
Use isothermal jacket:	No
Use filler rod:	No
Vacuum seal type:	None
Degas conditions:	Degas Conditions
Smart VacPrep evacuation
Backfill sample tube:	Automatic
Evacuation rate:	0.67 kPa/s
Unrest. evacuation from:	0.67 kPa
Vacuum level:	1e-01 kPa
Evacuation time:	10 min
Temperature ramp rate:	10.0 °C/min
Target temperature:	30 °C
Hold pressure:	13.3 kPa
Heating Phase
Sample prep: Stage	Temperature (°C)	Ramp Rate (°C/min)	Time (min)
1	30	10.0	10
Analysis conditions:	Run Conditions
Absolute pressure dosing:	Yes
Set external trigger:	No
Pressure Table
Starting Pressure (kPa)	Pressure Increment (kPa)	Dose Amount (mmol/g)	Equilibration Interval (s)	Ending Pressure (kPa)
0.0000000	0.0100000		60	0.2000000
0.2000000	0.1000000		60	1.0000000
1.0000000	5.0000000		60	100.0000000
100.0000000	5.0000000		60	1.0000000
Preparation
Backfill gas:	Helium
Evacuation rate:	0.67 kPa/s
Unrestricted evacuation from:	0.67 kPa
Vacuum level:	6.7e-03 kPa
Evacuation time:	0.50 h
Evacuate and hold:	No
Degas in situ:	Yes
Target temperature:	30 °C
Temperature ramp rate:	5.0 °C/min
Hold pressure:	13.3 kPa
Sample prep: Stage	Temperature (°C)	Ramp Rate (°C/min)	Time (min)
1	120	5.0	1,440
Leak test:	No
Elevator operation:	Automatic
Free Space
Measured before analysis
Lower Dewar for evacuation:	Yes
Evacuation time:	1.00 h
Outgas test:	No
p° and Temperature
p° type:	Entered
p°:	101.3250 kPa
Temperature type:	Entered
Temperature:	25.000 °C
Dosing
Target tolerance:	5.0% or 0.6666 kPa
Minimum equilibration delay:	0.00 h
Maximum equilibration delay:	999.00 h
Termination
Backfill at end of analysis:	Yes
Backfill gas:	Nitrogen
Adsorptive:	Carbon Dioxide (CO2)
Maximum manifold pressure:	123.323 kPa
Therm. tran. hard-sphere diameter:	0.39960 nm
Molecular cross-sectional area:	0.142 nm²
Adsorbate molecular weight:	44.01
Mass flow constant:	0.773
Relative thermal conductivity:	0.62
Gas blend:	No
Adsorbed-phase free-space correction:	No
Fluid properties:	H:\FPI\fpiv6\carbon dioxide.fpi
Dosing method:	Normal
Sample Information
Sample Tube
Degas Conditions
Analysis Conditions
Adsorptive Properties
