# Supplementary material for: Physicochemical Properties, Equilibrium Adsorption Performance, Manufacturability, and Stability of TIFSIX-3-Ni for Direct Air Capture of CO2
Source: Energy Fuels. 2024 Jun 18;38(13):11947–65. doi: 10.1021/acs.energyfuels.4c01368 (PMC11228916; doi:10.1021/acs.energyfuels.4c01368)
Supplement: Supplementary file 2 — ef4c01368_si_002.zip [file ef4c01368_si_002.zip › tifsix si raw files/isotherms/batch comparison/CO2-25C-batch4.XLS]

## Sheet: Summary
Flex 6.01	Flex Version 6.01	Page 1
	3Flex Serial # 116 Unit 1 Port 1
Sample:	tifsix-3-ni large scale 1
Operator:	Ashlyn
Submitter:	Ashlyn
File:	C:\Users\ml4419\OneDrive - Imperial College London\P...\AL1-070_tifsix-3-ni_largebatch1_CO2_298K.SMP
Started:	25/04/2022 16:42:02	Analysis adsorptive:	CO2
Completed:	02/05/2022 21:08:29	Analysis bath temp.:	25.500 °C
Report time:	19/02/2024 12:09:46	Thermal correction:	No
Sample mass:	0.1359 g	Ambient free space:	10.2398 cm³ Measured
Analysis free space:	10.2292 cm³	Equilibration interval:	60 s
Low pressure dose:	None	Sample density:	1.000 g/cm³
Automatic degas:	No
Summary Report
Surface Area
Single point surface area at p/p° = 0.255246072:	142.2181 m²/g
BET Surface Area:	137.6728 m²/g
Langmuir Surface Area:	195.4939 m²/g
t-Plot Micropore Area:	115.6192 m²/g
t-Plot external surface area:	22.0537 m²/g
Pore Volume
Single point adsorption total pore volume of pores
less than --- diameter at p/p° = 0.950000000:	0.145434 cm³/g
Single point desorption total pore volume of pores
less than --- diameter at p/p° = 0.950000000:	0.145632 cm³/g
t-Plot micropore volume:	0.131144 cm³/g
Pore Size
Adsorption average pore diameter (4V/A by BET):	4.2255 nm
Desorption average pore diameter (4V/A by BET):	4.2313 nm
Freundlich
Qm·C:	0.07916 ± 0.00127 mmol/g
m:	13.1374 ± 1.6237
Temkin
q·alpha/Qm:	20.230335 ± 1.667102 kJ/mol·(mmol/g)
A:	3,455,811.5105 ± 4,431,789.4728 kPa
Nanoparticle Size:
Average Particle Size	43.5816 nm
Horvath-Kawazoe
Maximum pore volume at p/p° = 0.156310734:	0.140243 cm³/g
Median pore width:	0.0000 nm
Dubinin-Astakhov
Micropore surface area:	450.7247 m²/g
Limiting micropore volume:	0.133980 cm³/g
MP-Method
Cumulative surface area of pores between
0.23917 nm and 1.86000 nm hydraulic radius:	519.1638 m²/g
Cumulative pore volume of pores between
0.23917 nm and 1.86000 nm hydraulic radius:	0.148874 cm³/g
Average pore hydraulic radius (V/A):	0.28676 nm

## Sheet: Isotherm Tabular Report
Flex 6.01	Flex Version 6.01	Page 1
	3Flex Serial # 116 Unit 1 Port 1
Sample:	tifsix-3-ni large scale 1
Operator:	Ashlyn
Submitter:	Ashlyn
File:	C:\Users\ml4419\OneDrive - Imperial College London\P...\AL1-070_tifsix-3-ni_largebatch1_CO2_298K.SMP
Started:	25/04/2022 16:42:02	Analysis adsorptive:	CO2
Completed:	02/05/2022 21:08:29	Analysis bath temp.:	25.500 °C
Report time:	19/02/2024 12:09:46	Thermal correction:	No
Sample mass:	0.1359 g	Ambient free space:	10.2398 cm³ Measured
Analysis free space:	10.2292 cm³	Equilibration interval:	60 s
Low pressure dose:	None	Sample density:	1.000 g/cm³
Automatic degas:	No
Isotherm Tabular Report
Relative Pressure (p/p°)	Absolute Pressure (kPa)	Quantity Adsorbed (mmol/g)	Elapsed Time (h:min)	Saturation Pressure (kPa)
				101.325
9.51744e-05	0.00964356	0.504897	32:40
0.000187775	0.0190263	0.828305	37:17
0.000285517	0.02893	1.03553	40:59
0.000382746	0.0387817	1.2127	45:13
0.000532873	0.0539933	1.36503	49:03
0.000590454	0.0598277	1.42584	52:30
0.000753251	0.0763232	1.51911	55:43
0.000855245	0.0866577	1.57538	58:29
0.00101689	0.103037	1.63507	60:54
0.0010428	0.105662	1.64643	62:14
0.00122126	0.123744	1.69651	64:32
0.00138931	0.140772	1.73844	67:01
0.0014763	0.149586	1.75489	68:28
0.00153692	0.155729	1.76721	69:50
0.00162102	0.16425	1.78171	71:07
0.00169887	0.172138	1.79488	72:32
0.00178292	0.180655	1.8084	73:55
0.00187713	0.190201	1.82112	74:58
0.00288378	0.292199	1.91194	77:59
0.00387441	0.392574	1.96274	80:51
0.00470471	0.476705	1.99151	82:38
0.00570452	0.578011	2.0164	84:19
0.00669567	0.678439	2.03476	85:34
0.00768651	0.778836	2.04959	86:55
0.00874324	0.885909	2.0622	87:57
0.0096948	0.982326	2.07163	88:48
0.0575836	5.83466	2.17369	89:35
0.106551	10.7963	2.19843	89:53
0.156311	15.8382	2.21367	90:06
0.20597	20.8699	2.22473	90:17
0.255246	25.8628	2.23306	90:28
0.304707	30.8745	2.24015	90:39
0.354384	35.908	2.24636	90:50
0.403736	40.9085	2.25148	91:01
0.453095	45.9098	2.25627	91:12
0.502212	50.8867	2.2606	91:23
0.551429	55.8735	2.2656	91:35
0.601595	60.9566	2.26936	91:46
0.651128	65.9756	2.27296	91:57
0.699365	70.8632	2.27607	92:08
0.748908	75.8831	2.28046	92:19
0.798184	80.876	2.28359	92:30
0.847607	85.8838	2.28671	92:41
0.897559	90.9452	2.29104	92:52
0.947216	95.9767	2.29534	93:03
0.987124	100.02	2.29914	93:14
0.937438	94.986	2.29859	93:25
0.888158	89.9926	2.29714	93:36
0.837569	84.8667	2.29534	93:47
0.788025	79.8466	2.29313	93:58
0.739465	74.9263	2.29091	94:09
0.689891	69.9033	2.28788	94:21
0.640272	64.8755	2.28494	94:32
0.59348	60.1344	2.28147	94:43
0.543689	55.0893	2.27752	94:54
0.493976	50.0522	2.27292	95:05
0.444216	45.0102	2.26854	95:16
0.395355	40.0594	2.26308	95:27
0.345882	35.0465	2.25751	95:38
0.296168	30.0092	2.25049	95:50
0.247045	25.0318	2.24281	96:01
0.198158	20.0784	2.23367	96:12
0.148498	15.0465	2.22191	96:24
0.0991251	10.0439	2.20618	96:39
0.0500647	5.07282	2.17956	97:04
0.0102701	1.04062	2.08984	98:49

## Sheet: Isotherm Linear Plot
Flex 6.01	Flex Version 6.01	Page 1
	3Flex Serial # 116 Unit 1 Port 1
Sample:	tifsix-3-ni large scale 1
Operator:	Ashlyn
Submitter:	Ashlyn
File:	C:\Users\ml4419\OneDrive - Imperial College London\P...\AL1-070_tifsix-3-ni_largebatch1_CO2_298K.SMP
Started:	25/04/2022 16:42:02	Analysis adsorptive:	CO2
Completed:	02/05/2022 21:08:29	Analysis bath temp.:	25.500 °C
Report time:	19/02/2024 12:09:46	Thermal correction:	No
Sample mass:	0.1359 g	Ambient free space:	10.2398 cm³ Measured
Analysis free space:	10.2292 cm³	Equilibration interval:	60 s
Low pressure dose:	None	Sample density:	1.000 g/cm³
Automatic degas:	No
Isotherm Linear Plot
AL1-070_tifsix-3-ni_largebatch1_CO2_298K : tifsix-3-ni large scale 1 : Adsorption		AL1-070_tifsix-3-ni_largebatch1_CO2_298K : tifsix-3-ni large scale 1 : Desorption
Relative Pressure (p/p°)	Quantity Adsorbed (mmol/g)	Relative Pressure (p/p°)	Quantity Adsorbed (mmol/g)
9.51744e-05	0.504897	0.987124	2.29914
0.000187775	0.828305	0.937438	2.29859
0.000285517	1.03553	0.888158	2.29714
0.000382746	1.2127	0.837569	2.29534
0.000532873	1.36503	0.788025	2.29313
0.000590454	1.42584	0.739465	2.29091
0.000753251	1.51911	0.689891	2.28788
0.000855245	1.57538	0.640272	2.28494
0.00101689	1.63507	0.59348	2.28147
0.0010428	1.64643	0.543689	2.27752
0.00122126	1.69651	0.493976	2.27292
0.00138931	1.73844	0.444216	2.26854
0.0014763	1.75489	0.395355	2.26308
0.00153692	1.76721	0.345882	2.25751
0.00162102	1.78171	0.296168	2.25049
0.00169887	1.79488	0.247045	2.24281
0.00178292	1.8084	0.198158	2.23367
0.00187713	1.82112	0.148498	2.22191
0.00288378	1.91194	0.0991251	2.20618
0.00387441	1.96274	0.0500647	2.17956
0.00470471	1.99151	0.0102701	2.08984
0.00570452	2.0164
0.00669567	2.03476
0.00768651	2.04959
0.00874324	2.0622
0.0096948	2.07163
0.0575836	2.17369
0.106551	2.19843
0.156311	2.21367
0.20597	2.22473
0.255246	2.23306
0.304707	2.24015
0.354384	2.24636
0.403736	2.25148
0.453095	2.25627
0.502212	2.2606
0.551429	2.2656
0.601595	2.26936
0.651128	2.27296
0.699365	2.27607
0.748908	2.28046
0.798184	2.28359
0.847607	2.28671
0.897559	2.29104
0.947216	2.29534
0.987124	2.29914

## Sheet: Isotherm Log Plot
Flex 6.01	Flex Version 6.01	Page 1
	3Flex Serial # 116 Unit 1 Port 1
Sample:	tifsix-3-ni large scale 1
Operator:	Ashlyn
Submitter:	Ashlyn
File:	C:\Users\ml4419\OneDrive - Imperial College London\P...\AL1-070_tifsix-3-ni_largebatch1_CO2_298K.SMP
Started:	25/04/2022 16:42:02	Analysis adsorptive:	CO2
Completed:	02/05/2022 21:08:29	Analysis bath temp.:	25.500 °C
Report time:	19/02/2024 12:09:46	Thermal correction:	No
Sample mass:	0.1359 g	Ambient free space:	10.2398 cm³ Measured
Analysis free space:	10.2292 cm³	Equilibration interval:	60 s
Low pressure dose:	None	Sample density:	1.000 g/cm³
Automatic degas:	No
Isotherm Log Plot
AL1-070_tifsix-3-ni_largebatch1_CO2_298K : tifsix-3-ni large scale 1 : Adsorption		AL1-070_tifsix-3-ni_largebatch1_CO2_298K : tifsix-3-ni large scale 1 : Desorption
Relative Pressure (p/p°)	Quantity Adsorbed (mmol/g)	Relative Pressure (p/p°)	Quantity Adsorbed (mmol/g)
9.51744e-05	0.504897	0.987124	2.29914
0.000187775	0.828305	0.937438	2.29859
0.000285517	1.03553	0.888158	2.29714
0.000382746	1.2127	0.837569	2.29534
0.000532873	1.36503	0.788025	2.29313
0.000590454	1.42584	0.739465	2.29091
0.000753251	1.51911	0.689891	2.28788
0.000855245	1.57538	0.640272	2.28494
0.00101689	1.63507	0.59348	2.28147
0.0010428	1.64643	0.543689	2.27752
0.00122126	1.69651	0.493976	2.27292
0.00138931	1.73844	0.444216	2.26854
0.0014763	1.75489	0.395355	2.26308
0.00153692	1.76721	0.345882	2.25751
0.00162102	1.78171	0.296168	2.25049
0.00169887	1.79488	0.247045	2.24281
0.00178292	1.8084	0.198158	2.23367
0.00187713	1.82112	0.148498	2.22191
0.00288378	1.91194	0.0991251	2.20618
0.00387441	1.96274	0.0500647	2.17956
0.00470471	1.99151	0.0102701	2.08984
0.00570452	2.0164
0.00669567	2.03476
0.00768651	2.04959
0.00874324	2.0622
0.0096948	2.07163
0.0575836	2.17369
0.106551	2.19843
0.156311	2.21367
0.20597	2.22473
0.255246	2.23306
0.304707	2.24015
0.354384	2.24636
0.403736	2.25148
0.453095	2.25627
0.502212	2.2606
0.551429	2.2656
0.601595	2.26936
0.651128	2.27296
0.699365	2.27607
0.748908	2.28046
0.798184	2.28359
0.847607	2.28671
0.897559	2.29104
0.947216	2.29534
0.987124	2.29914

## Sheet: Isotherm Linear Absolute Plot
Flex 6.01	Flex Version 6.01	Page 1
	3Flex Serial # 116 Unit 1 Port 1
Sample:	tifsix-3-ni large scale 1
Operator:	Ashlyn
Submitter:	Ashlyn
File:	C:\Users\ml4419\OneDrive - Imperial College London\P...\AL1-070_tifsix-3-ni_largebatch1_CO2_298K.SMP
Started:	25/04/2022 16:42:02	Analysis adsorptive:	CO2
Completed:	02/05/2022 21:08:29	Analysis bath temp.:	25.500 °C
Report time:	19/02/2024 12:09:46	Thermal correction:	No
Sample mass:	0.1359 g	Ambient free space:	10.2398 cm³ Measured
Analysis free space:	10.2292 cm³	Equilibration interval:	60 s
Low pressure dose:	None	Sample density:	1.000 g/cm³
Automatic degas:	No
Isotherm Linear Absolute Plot
AL1-070_tifsix-3-ni_largebatch1_CO2_298K : tifsix-3-ni large scale 1 : Adsorption		AL1-070_tifsix-3-ni_largebatch1_CO2_298K : tifsix-3-ni large scale 1 : Desorption
Absolute Pressure (kPa)	Quantity Adsorbed (mmol/g)	Absolute Pressure (kPa)	Quantity Adsorbed (mmol/g)
0.00964356	0.504897	100.02	2.29914
0.0190263	0.828305	94.986	2.29859
0.02893	1.03553	89.9926	2.29714
0.0387817	1.2127	84.8667	2.29534
0.0539933	1.36503	79.8466	2.29313
0.0598277	1.42584	74.9263	2.29091
0.0763232	1.51911	69.9033	2.28788
0.0866577	1.57538	64.8755	2.28494
0.103037	1.63507	60.1344	2.28147
0.105662	1.64643	55.0893	2.27752
0.123744	1.69651	50.0522	2.27292
0.140772	1.73844	45.0102	2.26854
0.149586	1.75489	40.0594	2.26308
0.155729	1.76721	35.0465	2.25751
0.16425	1.78171	30.0092	2.25049
0.172138	1.79488	25.0318	2.24281
0.180655	1.8084	20.0784	2.23367
0.190201	1.82112	15.0465	2.22191
0.292199	1.91194	10.0439	2.20618
0.392574	1.96274	5.07282	2.17956
0.476705	1.99151	1.04062	2.08984
0.578011	2.0164
0.678439	2.03476
0.778836	2.04959
0.885909	2.0622
0.982326	2.07163
5.83466	2.17369
10.7963	2.19843
15.8382	2.21367
20.8699	2.22473
25.8628	2.23306
30.8745	2.24015
35.908	2.24636
40.9085	2.25148
45.9098	2.25627
50.8867	2.2606
55.8735	2.2656
60.9566	2.26936
65.9756	2.27296
70.8632	2.27607
75.8831	2.28046
80.876	2.28359
85.8838	2.28671
90.9452	2.29104
95.9767	2.29534
100.02	2.29914

## Sheet: Isotherm Log Absolute Plot
Flex 6.01	Flex Version 6.01	Page 1
	3Flex Serial # 116 Unit 1 Port 1
Sample:	tifsix-3-ni large scale 1
Operator:	Ashlyn
Submitter:	Ashlyn
File:	C:\Users\ml4419\OneDrive - Imperial College London\P...\AL1-070_tifsix-3-ni_largebatch1_CO2_298K.SMP
Started:	25/04/2022 16:42:02	Analysis adsorptive:	CO2
Completed:	02/05/2022 21:08:29	Analysis bath temp.:	25.500 °C
Report time:	19/02/2024 12:09:46	Thermal correction:	No
Sample mass:	0.1359 g	Ambient free space:	10.2398 cm³ Measured
Analysis free space:	10.2292 cm³	Equilibration interval:	60 s
Low pressure dose:	None	Sample density:	1.000 g/cm³
Automatic degas:	No
Isotherm Log Absolute Plot
AL1-070_tifsix-3-ni_largebatch1_CO2_298K : tifsix-3-ni large scale 1 : Adsorption		AL1-070_tifsix-3-ni_largebatch1_CO2_298K : tifsix-3-ni large scale 1 : Desorption
Absolute Pressure (kPa)	Quantity Adsorbed (mmol/g)	Absolute Pressure (kPa)	Quantity Adsorbed (mmol/g)
0.00964356	0.504897	100.02	2.29914
0.0190263	0.828305	94.986	2.29859
0.02893	1.03553	89.9926	2.29714
0.0387817	1.2127	84.8667	2.29534
0.0539933	1.36503	79.8466	2.29313
0.0598277	1.42584	74.9263	2.29091
0.0763232	1.51911	69.9033	2.28788
0.0866577	1.57538	64.8755	2.28494
0.103037	1.63507	60.1344	2.28147
0.105662	1.64643	55.0893	2.27752
0.123744	1.69651	50.0522	2.27292
0.140772	1.73844	45.0102	2.26854
0.149586	1.75489	40.0594	2.26308
0.155729	1.76721	35.0465	2.25751
0.16425	1.78171	30.0092	2.25049
0.172138	1.79488	25.0318	2.24281
0.180655	1.8084	20.0784	2.23367
0.190201	1.82112	15.0465	2.22191
0.292199	1.91194	10.0439	2.20618
0.392574	1.96274	5.07282	2.17956
0.476705	1.99151	1.04062	2.08984
0.578011	2.0164
0.678439	2.03476
0.778836	2.04959
0.885909	2.0622
0.982326	2.07163
5.83466	2.17369
10.7963	2.19843
15.8382	2.21367
20.8699	2.22473
25.8628	2.23306
30.8745	2.24015
35.908	2.24636
40.9085	2.25148
45.9098	2.25627
50.8867	2.2606
55.8735	2.2656
60.9566	2.26936
65.9756	2.27296
70.8632	2.27607
75.8831	2.28046
80.876	2.28359
85.8838	2.28671
90.9452	2.29104
95.9767	2.29534
100.02	2.29914

## Sheet: Isotherm Pressure Composition
Flex 6.01	Flex Version 6.01	Page 1
	3Flex Serial # 116 Unit 1 Port 1
Sample:	tifsix-3-ni large scale 1
Operator:	Ashlyn
Submitter:	Ashlyn
File:	C:\Users\ml4419\OneDrive - Imperial College London\P...\AL1-070_tifsix-3-ni_largebatch1_CO2_298K.SMP
Started:	25/04/2022 16:42:02	Analysis adsorptive:	CO2
Completed:	02/05/2022 21:08:29	Analysis bath temp.:	25.500 °C
Report time:	19/02/2024 12:09:46	Thermal correction:	No
Sample mass:	0.1359 g	Ambient free space:	10.2398 cm³ Measured
Analysis free space:	10.2292 cm³	Equilibration interval:	60 s
Low pressure dose:	None	Sample density:	1.000 g/cm³
Automatic degas:	No
Isotherm Pressure Composition
AL1-070_tifsix-3-ni_largebatch1_CO2_298K : tifsix-3-ni large scale 1 : Adsorption		AL1-070_tifsix-3-ni_largebatch1_CO2_298K : tifsix-3-ni large scale 1 : Desorption
Weight % CO2	Absolute Pressure (kPa)	Weight % CO2	Absolute Pressure (kPa)
2.22205	0.00964356	10.1185	100.02
3.64537	0.0190263	10.1161	94.986
4.55737	0.02893	10.1097	89.9926
5.33711	0.0387817	10.1018	84.8667
6.00749	0.0539933	10.0921	79.8466
6.27511	0.0598277	10.0823	74.9263
6.68559	0.0763232	10.069	69.9033
6.93325	0.0866577	10.056	64.8755
7.19594	0.103037	10.0407	60.1344
7.24593	0.105662	10.0234	55.0893
7.46633	0.123744	10.0031	50.0522
7.65089	0.140772	9.98386	45.0102
7.72326	0.149586	9.9598	40.0594
7.7775	0.155729	9.93532	35.0465
7.84131	0.16425	9.9044	30.0092
7.89928	0.172138	9.8706	25.0318
7.95876	0.180655	9.83039	20.0784
8.01474	0.190201	9.77861	15.0465
8.41447	0.292199	9.70938	10.0439
8.63803	0.392574	9.59224	5.07282
8.76464	0.476705	9.19739	1.04062
8.87419	0.578011
8.95498	0.678439
9.02022	0.778836
9.07574	0.885909
9.11725	0.982326
9.56642	5.83466
9.67528	10.7963
9.74235	15.8382
9.79105	20.8699
9.82771	25.8628
9.85891	30.8745
9.88624	35.908
9.90877	40.9085
9.92986	45.9098
9.94891	50.8867
9.97091	55.8735
9.98744	60.9566
10.0033	65.9756
10.017	70.8632
10.0363	75.8831
10.0501	80.876
10.0638	85.8838
10.0829	90.9452
10.1018	95.9767
10.1185	100.02

## Sheet: Options
Flex 6.01	Flex Version 6.01	Page 1
	3Flex Serial # 116 Unit 1 Port 1
Sample:	tifsix-3-ni large scale 1
Operator:	Ashlyn
Submitter:	Ashlyn
File:	C:\Users\ml4419\OneDrive - Imperial College London\P...\AL1-070_tifsix-3-ni_largebatch1_CO2_298K.SMP
Started:	25/04/2022 16:42:02	Analysis adsorptive:	CO2
Completed:	02/05/2022 21:08:29	Analysis bath temp.:	25.500 °C
Report time:	19/02/2024 12:09:46	Thermal correction:	No
Sample mass:	0.1359 g	Ambient free space:	10.2398 cm³ Measured
Analysis free space:	10.2292 cm³	Equilibration interval:	60 s
Low pressure dose:	None	Sample density:	1.000 g/cm³
Automatic degas:	No
Method:	Default
Sample:	tifsix-3-ni large scale 1
Operator:	Ashlyn
Submitter:	Ashlyn
Mass type:	Calculated
Empty tube:	36.1721 g
Sample + tube:	36.3080 g
Sample mass:	0.1359 g
Density:	1.000 g/cm³
Type of data:	Automatically collected
Instrument type:	3500
Original instrument type:	3500
Comments:
Sample tube:	Sample Tube
Ambient free space:	1.0000 cm³
Analysis free space:	1.0000 cm³
Use isothermal jacket:	No
Use filler rod:	No
Vacuum seal type:	None
Degas conditions:	Degas Conditions
Smart VacPrep evacuation
Backfill sample tube:	Automatic
Evacuation rate:	0.67 kPa/s
Unrest. evacuation from:	0.67 kPa
Vacuum level:	1e-01 kPa
Evacuation time:	10 min
Temperature ramp rate:	10.0 °C/min
Target temperature:	30 °C
Hold pressure:	13.3 kPa
Heating Phase
Sample prep: Stage	Temperature (°C)	Ramp Rate (°C/min)	Time (min)
1	30	10.0	10
Analysis conditions:	Run Conditions
Absolute pressure dosing:	Yes
Set external trigger:	No
Pressure Table
Starting Pressure (kPa)	Pressure Increment (kPa)	Dose Amount (mmol/g)	Equilibration Interval (s)	Ending Pressure (kPa)
0.0000000	0.0100000		60	0.2000000
0.2000000	0.1000000		60	1.0000000
1.0000000	5.0000000		60	100.0000000
100.0000000	5.0000000		60	1.0000000
Preparation
Backfill gas:	Helium
Evacuation rate:	0.67 kPa/s
Unrestricted evacuation from:	0.67 kPa
Vacuum level:	6.7e-03 kPa
Evacuation time:	0.50 h
Evacuate and hold:	No
Degas in situ:	Yes
Target temperature:	30 °C
Temperature ramp rate:	5.0 °C/min
Hold pressure:	13.3 kPa
Sample prep: Stage	Temperature (°C)	Ramp Rate (°C/min)	Time (min)
1	120	5.0	1,440
Leak test:	No
Elevator operation:	Automatic
Free Space
Measured before analysis
Lower Dewar for evacuation:	Yes
Evacuation time:	1.00 h
Outgas test:	No
p° and Temperature
p° type:	Entered
p°:	101.3250 kPa
Temperature type:	Entered
Temperature:	25.000 °C
Dosing
Target tolerance:	5.0% or 0.6666 kPa
Minimum equilibration delay:	0.00 h
Maximum equilibration delay:	999.00 h
Termination
Backfill at end of analysis:	Yes
Backfill gas:	Nitrogen
Adsorptive:	Carbon Dioxide (CO2)
Maximum manifold pressure:	123.323 kPa
Therm. tran. hard-sphere diameter:	0.39960 nm
Molecular cross-sectional area:	0.142 nm²
Adsorbate molecular weight:	44.01
Mass flow constant:	0.773
Relative thermal conductivity:	0.62
Gas blend:	No
Adsorbed-phase free-space correction:	No
Fluid properties:	H:\FPI\fpiv6\carbon dioxide.fpi
Dosing method:	Normal
Sample Information
Sample Tube
Degas Conditions
Analysis Conditions
Adsorptive Properties
