# Supplementary material for: Physicochemical Properties, Equilibrium Adsorption Performance, Manufacturability, and Stability of TIFSIX-3-Ni for Direct Air Capture of CO2
Source: Energy Fuels. 2024 Jun 18;38(13):11947–65. doi: 10.1021/acs.energyfuels.4c01368 (PMC11228916; doi:10.1021/acs.energyfuels.4c01368)
Supplement: Supplementary file 2 — ef4c01368_si_002.zip [file ef4c01368_si_002.zip › tifsix si raw files/isotherms/batch comparison/N2-77K-batch1.XLS]

## Sheet: Summary
Flex 6.01	3Flex Version 5.02	Page 1
	Serial # 116 Unit 1 Port 3
Sample:	tifsix-3-ni
Operator:	Ashlyn
Submitter:	Ashlyn
File:	C:\Users\ml4419\OneDrive - Imperial College London\PhD DAC\experim...\AL1-033_tifsix-3-ni_N2_77K.SMP
Started:	19/11/2021 13:42:48	Analysis adsorptive:	N2
Completed:	24/11/2021 04:33:39	Analysis bath temp.:	-195.566 °C
Report time:	19/02/2024 12:57:16	Thermal correction:	Yes
Sample mass:	0.0937 g	Ambient free space:	15.8832 cm³ Measured
Analysis free space:	55.9064 cm³	Equilibration interval:	30 s
Low pressure dose:	0.22307 mmol/g	Sample density:	1.000 g/cm³
Automatic degas:	No
Summary Report
Surface Area
Single point surface area at p/p° = 0.148632314:	207.6900 m²/g
BET Surface Area:	206.6547 m²/g
Langmuir Surface Area:	244.6437 m²/g
t-Plot Micropore Area:	96.9245 m²/g
t-Plot external surface area:	109.7302 m²/g
BJH Adsorption cumulative surface area of pores
between 1.7000 nm and 300.0000 nm diameter:	109.1319 m²/g
BJH Desorption cumulative surface area of pores
between 1.7000 nm and 300.0000 nm diameter:	137.8778 m²/g
D-H Adsorption cumulative surface area of pores
between 1.7000 nm and 300.0000 nm diameter:	115.9606 m²/g
D-H Desorption cumulative surface area of pores
between 1.7000 nm and 300.0000 nm diameter:	124.9537 m²/g
Pore Volume
Single point adsorption total pore volume of pores
less than 0.9384 nm diameter at p/p° = 0.010000000:	0.059896 cm³/g
Single point desorption total pore volume of pores
less than 20.7391 nm diameter at p/p° = 0.900000000:	0.316537 cm³/g
t-Plot micropore volume:	0.044541 cm³/g
BJH Adsorption cumulative volume of pores
between 1.7000 nm and 300.0000 nm diameter:	0.638478 cm³/g
BJH Desorption cumulative volume of pores
between 1.7000 nm and 300.0000 nm diameter:	0.660372 cm³/g
D-H Adsorption cumulative volume of pores
between 1.7000 nm and 300.0000 nm diameter:	0.646692 cm³/g
D-H Desorption cumulative volume of pores
between 1.7000 nm and 300.0000 nm diameter:	0.645155 cm³/g
Pore Size
Adsorption average pore diameter (4V/A by BET):	1.1593 nm
Desorption average pore diameter (4V/A by BET):	6.1269 nm
BJH Adsorption average pore diameter (4V/A):	23.4021 nm
BJH Desorption average pore diameter (4V/A):	19.1582 nm
D-H Adsorption average pore diameter (4V/A):	22.3073 nm
D-H Desorption average pore diameter (4V/A):	20.6526 nm
Freundlich
Qm·C:	0.08877 ± 0.00334 mmol/g
m:	5.3954 ± 0.5207
Temkin
q·alpha/Qm:	1.139115 ± 0.308657 kJ/mol·(mmol/g)
A:	158.1097 ± 300.1875 kPa
Volume in Pores	<	0.516 nm	:	0.01594 cm³/g
Total Volume in Pores	<=	99.993 nm	:	0.67136 cm³/g
Total Area in Pores	>=	0.516 nm	:	134.213 m²/g
Nanoparticle Size:
Average Particle Size	29.0339 nm
Horvath-Kawazoe
Maximum pore volume at p/p° = 0.148632314:	0.087012 cm³/g
Median pore width:	0.7485 nm
Dubinin-Astakhov
Micropore surface area:	232.6130 m²/g
Limiting micropore volume:	0.110305 cm³/g
MP-Method
Cumulative surface area of pores between
1.77432 nm and 1.98000 nm hydraulic radius:	153.2915 m²/g
Cumulative pore volume of pores between
1.77432 nm and 1.98000 nm hydraulic radius:	0.272424 cm³/g
Average pore hydraulic radius (V/A):	1.77716 nm

## Sheet: Isotherm Tabular Report
Flex 6.01	3Flex Version 5.02	Page 1
	Serial # 116 Unit 1 Port 3
Sample:	tifsix-3-ni
Operator:	Ashlyn
Submitter:	Ashlyn
File:	C:\Users\ml4419\OneDrive - Imperial College London\PhD DAC\experim...\AL1-033_tifsix-3-ni_N2_77K.SMP
Started:	19/11/2021 13:42:48	Analysis adsorptive:	N2
Completed:	24/11/2021 04:33:39	Analysis bath temp.:	-195.566 °C
Report time:	19/02/2024 12:57:16	Thermal correction:	Yes
Sample mass:	0.0937 g	Ambient free space:	15.8832 cm³ Measured
Analysis free space:	55.9064 cm³	Equilibration interval:	30 s
Low pressure dose:	0.22307 mmol/g	Sample density:	1.000 g/cm³
Automatic degas:	No
Isotherm Tabular Report
Relative Pressure (p/p°)	Absolute Pressure (kPa)	Quantity Adsorbed (mmol/g)	Elapsed Time (h:min)	Saturation Pressure (kPa)
			73:55	103.471
7.76615e-08	8.05719e-06	0.397175	75:54	103.748
2.98308e-06	0.000309825	0.598544	80:39	103.861
3.75472e-05	0.00389365	0.798472	85:56	103.7
0.000180552	0.0187084	0.990952	89:36	103.618
0.000560748	0.0580988	1.17354	91:11	103.609
0.00134002	0.138743	1.33739	93:36	103.539
0.00266749	0.275681	1.4737	96:57	103.349
0.00293019	0.307113	1.4918	97:43	104.81
0.00391254	0.410372	1.54356	98:31	104.886
0.00496734	0.519139	1.59069	99:49	104.51
0.00602968	0.630033	1.62535	100:11	104.489
0.00689278	0.720166	1.64913	100:21	104.481
0.00793263	0.828311	1.67568	100:39	104.418
0.00898285	0.938125	1.6999	100:55	104.435
0.00994629	1.03876	1.72026	101:10	104.437
0.0199965	2.08806	1.86041	101:24	104.422
0.0294313	3.0728	1.95124	101:36	104.406
0.039535	4.12755	2.02949	101:45	104.402
0.0492076	5.13516	2.09293	101:52	104.357
0.0592155	6.18039	2.15047	101:59	104.371
0.0695886	7.26424	2.20389	102:06	104.388
0.0798123	8.33214	2.25194	102:12	104.397
0.0897847	9.37333	2.29605	102:18	104.398
0.0999143	10.4295	2.33768	102:25	104.384
0.148632	15.5187	2.50052	102:31	104.41
0.199814	20.8665	2.64014	102:37	104.429
0.250018	26.113	2.76071	102:43	104.444
0.299822	31.31	2.87021	102:50	104.429
0.349371	36.4847	2.9756	102:56	104.43
0.399068	41.6985	3.08045	103:02	104.49
0.449364	46.9374	3.18699	103:08	104.453
0.499173	52.1223	3.30397	103:14	104.417
0.550021	57.3283	3.42944	103:20	104.229
0.599321	62.4194	3.56359	103:26	104.15
0.64898	67.5621	3.718	103:32	104.105
0.698586	72.7238	3.90763	103:38	104.101
0.747573	77.8675	4.15762	103:45	104.16
0.795794	82.9199	4.53796	103:52	104.198
0.847981	88.3529	5.4149	104:02	104.192
0.895161	93.2307	7.42955	104:17	104.15
0.920581	95.885	9.21914	104:29	104.157
0.94395	98.2639	11.9423	104:47	104.099
0.976253	101.639	18.7211	105:23	104.111
0.99624	103.687	19.9936	105:34	104.079
0.948908	98.72	18.3397	105:46	104.035
0.892718	92.8344	8.42555	106:14	103.991
0.838393	87.1595	6.34871	106:33	103.96
0.801661	83.3097	5.17491	106:44	103.921
0.748987	77.8085	4.39253	106:52	103.885
0.704656	73.1957	4.09921	106:59	103.874
0.652566	67.7809	3.87729	107:05	103.868
0.60219	62.5394	3.71453	107:11	103.853
0.55088	57.2037	3.57593	107:17	103.841
0.500651	51.9848	3.45725	107:24	103.834
0.45213	46.9392	3.28199	107:30	103.818
0.399531	41.4776	3.14632	107:37	103.816
0.350466	36.3737	3.03575	107:43	103.787
0.300342	31.1684	2.92891	107:49	103.776
0.250216	25.9648	2.82172	107:56	103.77
0.200244	20.7763	2.70636	108:02	103.755
0.150402	15.6014	2.57575	108:09	103.732
0.100273	10.3974	2.41352	108:16	103.691
0.075693	7.8473	2.31602	108:22	103.673
0.0501582	5.19929	2.18984	108:29	103.658
0.0251296	2.60434	2.01481	108:41	103.636
0.0101993	1.05622	1.83395	109:02	103.558

## Sheet: Isotherm Linear Plot
Flex 6.01	3Flex Version 5.02	Page 1
	Serial # 116 Unit 1 Port 3
Sample:	tifsix-3-ni
Operator:	Ashlyn
Submitter:	Ashlyn
File:	C:\Users\ml4419\OneDrive - Imperial College London\PhD DAC\experim...\AL1-033_tifsix-3-ni_N2_77K.SMP
Started:	19/11/2021 13:42:48	Analysis adsorptive:	N2
Completed:	24/11/2021 04:33:39	Analysis bath temp.:	-195.566 °C
Report time:	19/02/2024 12:57:16	Thermal correction:	Yes
Sample mass:	0.0937 g	Ambient free space:	15.8832 cm³ Measured
Analysis free space:	55.9064 cm³	Equilibration interval:	30 s
Low pressure dose:	0.22307 mmol/g	Sample density:	1.000 g/cm³
Automatic degas:	No
Isotherm Linear Plot
AL1-033_tifsix-3-ni_N2_77K : tifsix-3-ni : Adsorption		AL1-033_tifsix-3-ni_N2_77K : tifsix-3-ni : Desorption
Relative Pressure (p/p°)	Quantity Adsorbed (mmol/g)	Relative Pressure (p/p°)	Quantity Adsorbed (mmol/g)
7.76615e-08	0.397175	0.99624	19.9936
2.98308e-06	0.598544	0.948908	18.3397
3.75472e-05	0.798472	0.892718	8.42555
0.000180552	0.990952	0.838393	6.34871
0.000560748	1.17354	0.801661	5.17491
0.00134002	1.33739	0.748987	4.39253
0.00266749	1.4737	0.704656	4.09921
0.00293019	1.4918	0.652566	3.87729
0.00391254	1.54356	0.60219	3.71453
0.00496734	1.59069	0.55088	3.57593
0.00602968	1.62535	0.500651	3.45725
0.00689278	1.64913	0.45213	3.28199
0.00793263	1.67568	0.399531	3.14632
0.00898285	1.6999	0.350466	3.03575
0.00994629	1.72026	0.300342	2.92891
0.0199965	1.86041	0.250216	2.82172
0.0294313	1.95124	0.200244	2.70636
0.039535	2.02949	0.150402	2.57575
0.0492076	2.09293	0.100273	2.41352
0.0592155	2.15047	0.075693	2.31602
0.0695886	2.20389	0.0501582	2.18984
0.0798123	2.25194	0.0251296	2.01481
0.0897847	2.29605	0.0101993	1.83395
0.0999143	2.33768
0.148632	2.50052
0.199814	2.64014
0.250018	2.76071
0.299822	2.87021
0.349371	2.9756
0.399068	3.08045
0.449364	3.18699
0.499173	3.30397
0.550021	3.42944
0.599321	3.56359
0.64898	3.718
0.698586	3.90763
0.747573	4.15762
0.795794	4.53796
0.847981	5.4149
0.895161	7.42955
0.920581	9.21914
0.94395	11.9423
0.976253	18.7211
0.99624	19.9936

## Sheet: BET Tabular Report
Flex 6.01	3Flex Version 5.02	Page 1
	Serial # 116 Unit 1 Port 3
Sample:	tifsix-3-ni
Operator:	Ashlyn
Submitter:	Ashlyn
File:	C:\Users\ml4419\OneDrive - Imperial College London\PhD DAC\experim...\AL1-033_tifsix-3-ni_N2_77K.SMP
Started:	19/11/2021 13:42:48	Analysis adsorptive:	N2
Completed:	24/11/2021 04:33:39	Analysis bath temp.:	-195.566 °C
Report time:	19/02/2024 12:57:16	Thermal correction:	Yes
Sample mass:	0.0937 g	Ambient free space:	15.8832 cm³ Measured
Analysis free space:	55.9064 cm³	Equilibration interval:	30 s
Low pressure dose:	0.22307 mmol/g	Sample density:	1.000 g/cm³
Automatic degas:	No
BET Report
BET surface area:	206.6547 ± 1.2788 m²/g
Slope:	0.47132 ± 0.00292 g/mmol
Y-intercept:	0.00076 ± 0.00014 g/mmol
C:	618.379051
Qm:	2.11825 mmol/g
Correlation coefficient:	0.9995595
Molecular cross-sectional area:	0.1620 nm²
Relative Pressure (p/p°)	Quantity Adsorbed (mmol/g)	1/[Q(p°/p - 1)]
7.76615e-08	0.397175	1.95535e-07
2.98308e-06	0.598544	4.9839e-06
3.75472e-05	0.798472	4.70256e-05
0.000180552	0.990952	0.000182234
0.000560748	1.17354	0.000478096
0.00134002	1.33739	0.00100331
0.00266749	1.4737	0.0018149
0.00293019	1.4918	0.00196997
0.00391254	1.54356	0.0025447
0.00496734	1.59069	0.00313835
0.00602968	1.62535	0.00373227
0.00689278	1.64913	0.00420866
0.00793263	1.67568	0.00477184
0.00898285	1.6999	0.00533223
0.00994629	1.72026	0.00583995
0.0199965	1.86041	0.0109678
0.0294313	1.95124	0.0155407
0.039535	2.02949	0.0202821
0.0492076	2.09293	0.0247281
0.0592155	2.15047	0.0292693
0.0695886	2.20389	0.033937
0.0798123	2.25194	0.0385156
0.0897847	2.29605	0.0429612
0.0999143	2.33768	0.0474852
0.148632	2.50052	0.0698177

## Sheet: BET Transform Plot
Flex 6.01	3Flex Version 5.02	Page 1
	Serial # 116 Unit 1 Port 3
Sample:	tifsix-3-ni
Operator:	Ashlyn
Submitter:	Ashlyn
File:	C:\Users\ml4419\OneDrive - Imperial College London\PhD DAC\experim...\AL1-033_tifsix-3-ni_N2_77K.SMP
Started:	19/11/2021 13:42:48	Analysis adsorptive:	N2
Completed:	24/11/2021 04:33:39	Analysis bath temp.:	-195.566 °C
Report time:	19/02/2024 12:57:16	Thermal correction:	Yes
Sample mass:	0.0937 g	Ambient free space:	15.8832 cm³ Measured
Analysis free space:	55.9064 cm³	Equilibration interval:	30 s
Low pressure dose:	0.22307 mmol/g	Sample density:	1.000 g/cm³
Automatic degas:	No
BET Surface Area Plot
AL1-033_tifsix-3-ni_N2_77K : tifsix-3-ni		Not Fitted
Relative Pressure (p/p°)	1/[Q(p°/p - 1)]	Relative Pressure (p/p°)	1/[Q(p°/p - 1)]
7.76615e-08	1.95535e-07	0.199814	0.0945821
2.98308e-06	4.9839e-06
3.75472e-05	4.70256e-05
0.000180552	0.000182234
0.000560748	0.000478096
0.00134002	0.00100331
0.00266749	0.0018149
0.00293019	0.00196997
0.00391254	0.0025447
0.00496734	0.00313835
0.00602968	0.00373227
0.00689278	0.00420866
0.00793263	0.00477184
0.00898285	0.00533223
0.00994629	0.00583995
0.0199965	0.0109678
0.0294313	0.0155407
0.039535	0.0202821
0.0492076	0.0247281
0.0592155	0.0292693
0.0695886	0.033937
0.0798123	0.0385156
0.0897847	0.0429612
0.0999143	0.0474852
0.148632	0.0698177

## Sheet: Langmuir Tabular Report
Flex 6.01	3Flex Version 5.02	Page 1
	Serial # 116 Unit 1 Port 3
Sample:	tifsix-3-ni
Operator:	Ashlyn
Submitter:	Ashlyn
File:	C:\Users\ml4419\OneDrive - Imperial College London\PhD DAC\experim...\AL1-033_tifsix-3-ni_N2_77K.SMP
Started:	19/11/2021 13:42:48	Analysis adsorptive:	N2
Completed:	24/11/2021 04:33:39	Analysis bath temp.:	-195.566 °C
Report time:	19/02/2024 12:57:16	Thermal correction:	Yes
Sample mass:	0.0937 g	Ambient free space:	15.8832 cm³ Measured
Analysis free space:	55.9064 cm³	Equilibration interval:	30 s
Low pressure dose:	0.22307 mmol/g	Sample density:	1.000 g/cm³
Automatic degas:	No
Langmuir Report
Langmuir surface area:	244.6437 ± 3.5816 m²/g
Slope:	0.39878 ± 0.00584 g/mmol
Y-intercept:	0.363 ± 0.040 kPa·g/mmol
b:	1.09909 1/kPa
Qm:	2.50765 mmol/g
Correlation coefficient:	0.999251
Molecular cross-sectional area:	0.1620 nm²
Pressure (kPa)	Quantity Adsorbed (mmol/g)	p/Q (kPa·g/mmol)
2.08806	1.86041	1.12237
3.0728	1.95124	1.57479
4.12755	2.02949	2.03378
5.13516	2.09293	2.45357
6.18039	2.15047	2.87398
7.26424	2.20389	3.2961
8.33214	2.25194	3.69998
9.37333	2.29605	4.08237
10.4295	2.33768	4.46147

## Sheet: Langmuir Transform Report
Flex 6.01	3Flex Version 5.02	Page 1
	Serial # 116 Unit 1 Port 3
Sample:	tifsix-3-ni
Operator:	Ashlyn
Submitter:	Ashlyn
File:	C:\Users\ml4419\OneDrive - Imperial College London\PhD DAC\experim...\AL1-033_tifsix-3-ni_N2_77K.SMP
Started:	19/11/2021 13:42:48	Analysis adsorptive:	N2
Completed:	24/11/2021 04:33:39	Analysis bath temp.:	-195.566 °C
Report time:	19/02/2024 12:57:16	Thermal correction:	Yes
Sample mass:	0.0937 g	Ambient free space:	15.8832 cm³ Measured
Analysis free space:	55.9064 cm³	Equilibration interval:	30 s
Low pressure dose:	0.22307 mmol/g	Sample density:	1.000 g/cm³
Automatic degas:	No
Langmuir Surface Area Plot
AL1-033_tifsix-3-ni_N2_77K : tifsix-3-ni		Not Fitted
Pressure (kPa)	p/Q (kPa·g/mmol)	Pressure (kPa)	p/Q (kPa·g/mmol)
2.08806	1.12237	8.05719e-06	2.02862e-05
3.0728	1.57479	0.000309825	0.000517631
4.12755	2.03378	0.00389365	0.00487638
5.13516	2.45357	0.0187084	0.0188792
6.18039	2.87398	0.0580988	0.0495075
7.26424	3.2961	0.138743	0.103742
8.33214	3.69998	0.275681	0.187067
9.37333	4.08237	0.307113	0.205867
10.4295	4.46147	0.410372	0.26586
		0.519139	0.326361
		0.630033	0.387628
		0.720166	0.436695
		0.828311	0.494314
		0.938125	0.55187
		1.03876	0.603841
		15.5187	6.20619

## Sheet: t-Plot Tabular Report
Flex 6.01	3Flex Version 5.02	Page 1
	Serial # 116 Unit 1 Port 3
Sample:	tifsix-3-ni
Operator:	Ashlyn
Submitter:	Ashlyn
File:	C:\Users\ml4419\OneDrive - Imperial College London\PhD DAC\experim...\AL1-033_tifsix-3-ni_N2_77K.SMP
Started:	19/11/2021 13:42:48	Analysis adsorptive:	N2
Completed:	24/11/2021 04:33:39	Analysis bath temp.:	-195.566 °C
Report time:	19/02/2024 12:57:16	Thermal correction:	Yes
Sample mass:	0.0937 g	Ambient free space:	15.8832 cm³ Measured
Analysis free space:	55.9064 cm³	Equilibration interval:	30 s
Low pressure dose:	0.22307 mmol/g	Sample density:	1.000 g/cm³
Automatic degas:	No
t-Plot Report
Micropore volume:	0.044541 cm³/g
Micropore area:	96.9245 m²/g
External surface area:	109.7302 m²/g
Slope:	3.153384 ± 0.066667 mmol/g·nm
Y-intercept:	1.280007 ± 0.036109 mmol/g
Correlation coefficient:	0.998884
Surface area correction factor:	1.000
Density conversion factor:	0.0015525
Total surface area (BET):	206.6547 m²/g
Thickness range:	0.42076 to 0.67345 nm
Thickness equation:	Harkins and Jura
Thickness Curve
	t = [ 13.99 / ( 0.034 - log(p/p°) ) ] ^ 0.5
t-Plot Report - Data
Relative Pressure (p/p°)	Statistical Thickness (nm)	Quantity Adsorbed (mmol/g)	Fitted
0.0695886	0.342664	2.20389
0.0798123	0.35156	2.25194
0.0897847	0.35978	2.29605
0.0999143	0.367765	2.33768
0.148632	0.402887	2.50052
0.199814	0.436764	2.64014	*
0.250018	0.468997	2.76071	*
0.299822	0.501104	2.87021	*
0.349371	0.533943	2.9756	*
0.399068	0.568445	3.08045	*
0.449364	0.605645	3.18699	*
0.499173	0.645508	3.30397	*
0.550021	0.690264	3.42944
0.599321	0.738755	3.56359

## Sheet: t-Plot Plot
Flex 6.01	3Flex Version 5.02	Page 1
	Serial # 116 Unit 1 Port 3
Sample:	tifsix-3-ni
Operator:	Ashlyn
Submitter:	Ashlyn
File:	C:\Users\ml4419\OneDrive - Imperial College London\PhD DAC\experim...\AL1-033_tifsix-3-ni_N2_77K.SMP
Started:	19/11/2021 13:42:48	Analysis adsorptive:	N2
Completed:	24/11/2021 04:33:39	Analysis bath temp.:	-195.566 °C
Report time:	19/02/2024 12:57:16	Thermal correction:	Yes
Sample mass:	0.0937 g	Ambient free space:	15.8832 cm³ Measured
Analysis free space:	55.9064 cm³	Equilibration interval:	30 s
Low pressure dose:	0.22307 mmol/g	Sample density:	1.000 g/cm³
Automatic degas:	No
t-Plot
Harkins and Jura
AL1-033_tifsix-3-ni_N2_77K : tifsix-3-ni		Not Fitted
Thickness (nm)	Quantity Adsorbed (mmol/g)	Thickness (nm)	Quantity Adsorbed (mmol/g)
0.436764	2.64014	0.342664	2.20389
0.468997	2.76071	0.35156	2.25194
0.501104	2.87021	0.35978	2.29605
0.533943	2.9756	0.367765	2.33768
0.568445	3.08045	0.402887	2.50052
0.605645	3.18699	0.690264	3.42944
0.645508	3.30397	0.738755	3.56359

## Sheet: DFT Pore Size Pore Table
Flex 6.01	3Flex Version 5.02	Page 1
	Serial # 116 Unit 1 Port 3
Sample:	tifsix-3-ni
Operator:	Ashlyn
Submitter:	Ashlyn
File:	C:\Users\ml4419\OneDrive - Imperial College London\PhD DAC\experim...\AL1-033_tifsix-3-ni_N2_77K.SMP
Started:	19/11/2021 13:42:48	Analysis adsorptive:	N2
Completed:	24/11/2021 04:33:39	Analysis bath temp.:	-195.566 °C
Report time:	19/02/2024 12:57:16	Thermal correction:	Yes
Sample mass:	0.0937 g	Ambient free space:	15.8832 cm³ Measured
Analysis free space:	55.9064 cm³	Equilibration interval:	30 s
Low pressure dose:	0.22307 mmol/g	Sample density:	1.000 g/cm³
Automatic degas:	No
	Porosity Distribution by NLDFT
	Model: N2 @ 77 on Carbon Slit Pores by NLDFT
	Method: Non-negative Regularization: 0.00000
	Standard Deviation of Fit: 0.102072 mmol/g
Volume in Pores	<	0.516 nm	:	0.01594 cm³/g
Total Volume in Pores	<=	99.993 nm	:	0.67136 cm³/g
Total Area in Pores	>=	0.516 nm	:	134.213 m²/g
Pore Table
Pore Width (nm)	Cumulative Pore Volume (cm³/g)	Incremental Pore Volume (cm³/g)	Cumulative Pore Area (m²/g)	Incremental Pore Area (m²/g)
0.51608	0.0168856	0.000948399	3.6754	3.6754
0.53391	0.0185116	0.0016259	9.76595	6.09055
0.55175	0.0237534	0.00524188	28.7669	19.0009
0.58742	0.0238827	0.000129247	29.2069	0.440049
0.60525	0.0238827	0	29.2069	0
0.64092	0.0238827	0	29.2069	0
0.67659	0.0238827	0	29.2069	0
0.69443	0.0238827	0	29.2069	0
0.7301	0.0238827	0	29.2069	0
0.76577	0.0238827	0	29.2069	0
0.80144	0.0238827	0	29.2069	0
0.83711	0.0238827	0	29.2069	0
0.87278	0.0238827	0	29.2069	0
0.90845	0.0238827	0	29.2069	0
0.96195	0.0238827	0	29.2069	0
0.99762	0.0238827	0	29.2069	0
1.05113	0.0238827	0	29.2069	0
1.0868	0.0238827	0	29.2069	0
1.1403	0.0238827	0	29.2069	0
1.19381	0.0238827	0	29.2069	0
1.24731	0.0238827	0	29.2069	0
1.30082	0.031022	0.00713929	40.1835	10.9766
1.35432	0.0345207	0.00349876	45.3503	5.16682
1.42566	0.0410953	0.00657456	54.5735	9.22318
1.47917	0.0418481	0.000752829	55.5914	1.01791
1.54338	0.0418481	0	55.5914	0
1.62898	0.0453493	0.00350121	59.89	4.29865
1.68606	0.0490626	0.00371326	64.2947	4.40466
1.77166	0.0490626	0	64.2947	0
1.85727	0.0490626	0	64.2947	0
1.94288	0.0490626	0	64.2947	0
2.02849	0.0490626	0	64.2947	0
2.1141	0.0490626	0	64.2947	0
2.1997	0.0490626	0	64.2947	0
2.31385	0.0490626	0	64.2947	0
2.39946	0.0490626	0	64.2947	0
2.5136	0.0490626	0	64.2947	0
2.62774	0.0490626	0	64.2947	0
2.74189	0.0490626	0	64.2947	0
2.88457	0.049311	0.000248426	64.467	0.172245
2.99871	0.0514736	0.00216262	65.9093	1.44236
3.14139	0.0523519	0.000878271	66.4685	0.559161
3.28407	0.0523519	0	66.4685	0
3.42675	0.0523519	0	66.4685	0
3.59797	0.0523519	0	66.4685	0
3.76918	0.0523519	0	66.4685	0
3.91186	0.0523519	0	66.4685	0
4.11162	0.0523519	0	66.4685	0
4.28283	0.0523519	0	66.4685	0
4.48258	0.0523519	0	66.4685	0
4.68234	0.0523519	0	66.4685	0
4.88209	0.0523519	0	66.4685	0
5.11038	0.0534136	0.00106167	66.884	0.415497
5.33866	0.0534136	0	66.884	0
5.59549	0.0568341	0.00342049	68.1066	1.22259
5.85231	0.0568341	0	68.1066	0
6.10914	0.0568341	0	68.1066	0
6.36596	0.0604009	0.00356681	69.2272	1.12059
6.67986	0.0604009	0	69.2272	0
6.96522	0.0604009	0	69.2272	0
7.27911	0.0604009	0	69.2272	0
7.62154	0.0604009	0	69.2272	0
7.96398	0.0604009	0	69.2272	0
8.30641	0.0735882	0.0131873	72.4024	3.17522
8.67738	0.0735882	0	72.4024	0
9.07688	0.0735882	0	72.4024	0
9.47638	0.0735882	0	72.4024	0
9.90442	0.109712	0.0361237	79.6969	7.29447
10.361	0.109712	0	79.6969	0
10.8176	0.109712	0	79.6969	0
11.3027	0.109712	0	79.6969	0
11.8163	0.109712	0	79.6969	0
12.3585	0.109712	0	79.6969	0
12.9292	0.186267	0.076555	91.539	11.8422
13.5	0.197688	0.0114206	93.231	1.69195
14.0992	0.215659	0.0179714	95.7802	2.54927
14.727	0.233689	0.0180299	98.2288	2.44855
15.4119	0.245426	0.0117373	99.7519	1.52315
16.0967	0.263084	0.0176574	101.946	2.19391
16.8101	0.281516	0.0184323	104.139	2.193
17.5806	0.294049	0.0125333	105.565	1.42581
18.3796	0.315499	0.0214502	107.899	2.33412
19.2072	0.337451	0.0219512	110.185	2.28573
20.0632	0.351895	0.0144441	111.624	1.43985
20.9764	0.374425	0.0225307	113.773	2.14819
21.9181	0.401576	0.0271511	116.25	2.47751
22.8883	0.421796	0.0202197	118.017	1.76681
23.9441	0.442455	0.0206584	119.742	1.72555
25	0.472497	0.030042	122.146	2.40337
26.1414	0.502734	0.0302372	124.459	2.31336
27.3114	0.521828	0.0190941	125.857	1.39825
28.5384	0.53968	0.0178522	127.109	1.2511
29.8226	0.563683	0.0240029	128.718	1.60972
31.1637	0.584609	0.020926	130.061	1.34297
32.562	0.59628	0.0116708	130.778	0.716837
34.0459	0.606863	0.0105833	131.4	0.621705
35.5583	0.619862	0.0129985	132.131	0.731112
37.1848	0.63006	0.010199	132.679	0.548558
38.8399	0.634934	0.00487317	132.93	0.250936
40.6092	0.638772	0.00383785	133.119	0.189014
42.4355	0.642748	0.00397597	133.307	0.187389
44.3188	0.646246	0.00349846	133.465	0.157877
46.3164	0.6485	0.0022534	133.562	0.0973047
48.3995	0.650586	0.00208625	133.648	0.0862098
50.5968	0.652923	0.00233683	133.741	0.0923709
52.8796	0.654861	0.0019387	133.814	0.073325
55.2481	0.656682	0.00182105	133.88	0.0659224
57.7308	0.658439	0.00175656	133.941	0.0608537
60.3275	0.659493	0.00105419	133.976	0.0349488
63.0385	0.659493	0	133.976	0
65.8921	0.659493	0	133.976	0
68.8598	0.659493	0	133.976	0
71.9417	0.659493	0	133.976	0
75.1948	0.659493	0	133.976	0
78.5906	0.659493	0	133.976	0
82.1005	0.659493	0	133.976	0
85.8102	0.659493	0	133.976	0
89.6625	0.659493	0	133.976	0
93.7147	0.659493	0	133.976	0
97.938	0.659493	0	133.976	0
99.9926	0.671359	0.0118661	134.213	0.237339

[truncated: 10 more sheets: DFT Pore Size Isotherm Table, DFT Pore Size Cumulative Area Graph, DFT Pore Size Incremental Area Graph, DFT Pore Size dA-dlog(W) Area Graph, DFT Pore Size Cumulative Volume Graph, DFT Pore Size Incremental Volume Graph, DFT Pore Size dV-dlog(W) Volume Graph, DFT Pore Size Log Goodness of Fit Graph, DFT Pore Size Goodness of Fit Graph, Dubinin-Astakhov Tabular Report]
