# Supplementary material for: Physicochemical Properties, Equilibrium Adsorption Performance, Manufacturability, and Stability of TIFSIX-3-Ni for Direct Air Capture of CO2
Source: Energy Fuels. 2024 Jun 18;38(13):11947–65. doi: 10.1021/acs.energyfuels.4c01368 (PMC11228916; doi:10.1021/acs.energyfuels.4c01368)
Supplement: Supplementary file 2 — ef4c01368_si_002.zip [file ef4c01368_si_002.zip › tifsix si raw files/isotherms/batch comparison/N2-77K-batch2.XLS]

## Sheet: Summary
Flex 6.01	Flex Version 6.01	Page 1
	3Flex Serial # 116 Unit 1 Port 1
Sample:	tifsix-3-ni david
Operator:	Ashlyn
Submitter:	Ashlyn
File:	C:\Users\ml4419\OneDrive - Imperial College London\PhD DAC\e...\AL1-073_tifsix-3-ni_david_N2_77K.SMP
Started:	05/07/2022 17:38:47	Analysis adsorptive:	N2
Completed:	09/07/2022 12:36:31	Analysis bath temp.:	-195.532 °C
Report time:	19/02/2024 12:56:14	Thermal correction:	Yes
Sample mass:	0.1085 g	Ambient free space:	10.4503 cm³ Measured
Analysis free space:	34.8652 cm³	Equilibration interval:	30 s
Low pressure dose:	0.22307 mmol/g	Sample density:	1.000 g/cm³
Automatic degas:	No
Summary Report
Surface Area
Single point surface area at p/p° = 0.089810740:	170.5612 m²/g
BET Surface Area:	170.4263 m²/g
Langmuir Surface Area:	200.9810 m²/g
t-Plot Micropore Area:	73.0937 m²/g
t-Plot external surface area:	97.3326 m²/g
BJH Adsorption cumulative surface area of pores
between 1.7000 nm and 300.0000 nm diameter:	91.6671 m²/g
BJH Desorption cumulative surface area of pores
between 1.7000 nm and 300.0000 nm diameter:	104.0178 m²/g
D-H Adsorption cumulative surface area of pores
between 1.7000 nm and 300.0000 nm diameter:	97.6117 m²/g
D-H Desorption cumulative surface area of pores
between 1.7000 nm and 300.0000 nm diameter:	106.7959 m²/g
Pore Volume
Single point adsorption total pore volume of pores
less than 0.9384 nm diameter at p/p° = 0.010000000:	0.052784 cm³/g
Single point desorption total pore volume of pores
less than 20.7391 nm diameter at p/p° = 0.900000000:	0.199917 cm³/g
t-Plot micropore volume:	0.034890 cm³/g
BJH Adsorption cumulative volume of pores
between 1.7000 nm and 300.0000 nm diameter:	0.441485 cm³/g
BJH Desorption cumulative volume of pores
between 1.7000 nm and 300.0000 nm diameter:	0.453517 cm³/g
D-H Adsorption cumulative volume of pores
between 1.7000 nm and 300.0000 nm diameter:	0.450534 cm³/g
D-H Desorption cumulative volume of pores
between 1.7000 nm and 300.0000 nm diameter:	0.447541 cm³/g
Pore Size
Adsorption average pore diameter (4V/A by BET):	1.2389 nm
Desorption average pore diameter (4V/A by BET):	4.6922 nm
BJH Adsorption average pore diameter (4V/A):	19.2647 nm
BJH Desorption average pore diameter (4V/A):	17.4400 nm
D-H Adsorption average pore diameter (4V/A):	18.4623 nm
D-H Desorption average pore diameter (4V/A):	16.7625 nm
Freundlich
Qm·C:	0.07509 ± 0.00225 mmol/g
m:	6.0190 ± 0.4868
Temkin
q·alpha/Qm:	1.937655 ± 0.509706 kJ/mol·(mmol/g)
A:	1,122.4664 ± 2,568.2827 kPa
Volume in Pores	<	0.480 nm	:	0.01281 cm³/g
Total Volume in Pores	<=	99.993 nm	:	0.47429 cm³/g
Total Area in Pores	>=	0.480 nm	:	133.267 m²/g
Nanoparticle Size:
Average Particle Size	35.2058 nm
Horvath-Kawazoe
Maximum pore volume at p/p° = 0.148203672:	0.071764 cm³/g
Median pore width:	0.7243 nm
Dubinin-Astakhov
Micropore surface area:	177.0567 m²/g
Limiting micropore volume:	0.077814 cm³/g
MP-Method
Cumulative surface area of pores between
1.93649 nm and 1.93649 nm hydraulic radius:	0.0000 m²/g
Cumulative pore volume of pores between
1.93649 nm and 1.93649 nm hydraulic radius:	0.000000 cm³/g
Average pore hydraulic radius (V/A):	0.00000 nm

## Sheet: Isotherm Tabular Report
Flex 6.01	Flex Version 6.01	Page 1
	3Flex Serial # 116 Unit 1 Port 1
Sample:	tifsix-3-ni david
Operator:	Ashlyn
Submitter:	Ashlyn
File:	C:\Users\ml4419\OneDrive - Imperial College London\PhD DAC\e...\AL1-073_tifsix-3-ni_david_N2_77K.SMP
Started:	05/07/2022 17:38:47	Analysis adsorptive:	N2
Completed:	09/07/2022 12:36:31	Analysis bath temp.:	-195.532 °C
Report time:	19/02/2024 12:56:14	Thermal correction:	Yes
Sample mass:	0.1085 g	Ambient free space:	10.4503 cm³ Measured
Analysis free space:	34.8652 cm³	Equilibration interval:	30 s
Low pressure dose:	0.22307 mmol/g	Sample density:	1.000 g/cm³
Automatic degas:	No
Isotherm Tabular Report
Relative Pressure (p/p°)	Absolute Pressure (kPa)	Quantity Adsorbed (mmol/g)	Elapsed Time (h:min)	Saturation Pressure (kPa)
			25:22	102.764
1.95221e-08	2.00944e-06	0.203994	26:35	102.931
1.38907e-07	1.43118e-05	0.408306	29:34	103.032
4.00383e-06	0.000413006	0.612971	42:19	103.153
0.000121249	0.0125033	0.815287	46:25	103.121
0.00052881	0.0545509	1.00655	52:07	103.158
0.00143665	0.148281	1.18194	55:42	103.213
0.00317264	0.327413	1.32957	59:10	103.199
0.00385331	0.397841	1.36326	60:11	103.247
0.00480052	0.495797	1.40111	61:34	103.28
0.0059699	0.616541	1.43685	62:44	103.275
0.0069055	0.713134	1.46025	63:30	103.27
0.00799694	0.825855	1.48177	63:50	103.271
0.00890486	0.91957	1.4983	64:14	103.266
0.00997277	1.02978	1.51619	64:41	103.259
0.0198706	2.05153	1.61784	65:09	103.244
0.0293401	3.02908	1.68174	65:23	103.241
0.0393915	4.06629	1.73685	65:37	103.228
0.0489515	5.05348	1.78014	65:45	103.234
0.0589831	6.08893	1.82014	65:53	103.232
0.0696267	7.18714	1.85779	65:59	103.224
0.0797629	8.23302	1.89081	66:06	103.219
0.0898107	9.26983	1.92079	66:12	103.215
0.0997888	10.2996	1.94936	66:18	103.214
0.148204	15.2953	2.06191	66:24	103.205
0.199552	20.5951	2.16164	66:30	103.207
0.242475	25.5119	2.31885	68:08	105.215
0.250354	26.3575	2.33497	68:14	105.281
0.300849	31.6765	2.42825	68:20	105.29
0.349553	36.8084	2.5153	68:26	105.302
0.399582	42.0811	2.60363	68:32	105.313
0.449809	47.3718	2.69228	68:38	105.316
0.498956	52.5442	2.78281	68:44	105.308
0.548687	57.7846	2.8802	68:50	105.314
0.598867	63.0826	2.98662	68:56	105.337
0.649317	68.3959	3.10503	69:02	105.335
0.698653	73.5936	3.23675	69:08	105.336
0.748238	78.8321	3.39783	69:14	105.357
0.797667	84.0398	3.60532	69:21	105.357
0.845732	89.0946	3.91553	69:28	105.346
0.895874	94.3739	4.63387	69:37	105.343
0.922288	97.1757	5.61165	69:48	105.364
0.946873	99.7853	7.6539	70:04	105.384
0.969623	102.199	11.973	70:25	105.401
0.992415	104.579	14.0791	70:37	105.379
0.95365	100.523	13.1379	70:48	105.409
0.898938	94.7061	5.69225	71:12	105.353
0.849363	89.5091	4.32368	71:21	105.384
0.790773	83.328	3.7954	71:29	105.375
0.753437	79.3793	3.61521	71:36	105.356
0.702856	74.0486	3.44339	71:42	105.354
0.651668	68.6627	3.30951	71:48	105.365
0.601637	63.3899	3.19743	71:54	105.362
0.55106	58.066	3.09709	72:00	105.372
0.501065	52.7992	3.00514	72:06	105.374
0.453801	47.8114	2.81774	72:15	105.358
0.39918	42.067	2.69231	72:22	105.384
0.352272	37.1201	2.59488	72:28	105.373
0.30054	31.6695	2.49631	72:34	105.375
0.250543	26.3863	2.40027	72:40	105.317
0.200292	21.101	2.30046	72:47	105.351
0.150382	15.8428	2.19227	72:54	105.351
0.104773	11.0353	2.07821	73:00	105.326
0.0751943	7.92251	1.98981	73:07	105.361
0.0502362	5.29212	1.89793	73:15	105.345
0.025773	2.71462	1.77398	73:30	105.328
0.010094	1.06372	1.63323	74:08	105.381

## Sheet: Isotherm Linear Plot
Flex 6.01	Flex Version 6.01	Page 1
	3Flex Serial # 116 Unit 1 Port 1
Sample:	tifsix-3-ni david
Operator:	Ashlyn
Submitter:	Ashlyn
File:	C:\Users\ml4419\OneDrive - Imperial College London\PhD DAC\e...\AL1-073_tifsix-3-ni_david_N2_77K.SMP
Started:	05/07/2022 17:38:47	Analysis adsorptive:	N2
Completed:	09/07/2022 12:36:31	Analysis bath temp.:	-195.532 °C
Report time:	19/02/2024 12:56:14	Thermal correction:	Yes
Sample mass:	0.1085 g	Ambient free space:	10.4503 cm³ Measured
Analysis free space:	34.8652 cm³	Equilibration interval:	30 s
Low pressure dose:	0.22307 mmol/g	Sample density:	1.000 g/cm³
Automatic degas:	No
Isotherm Linear Plot
AL1-073_tifsix-3-ni_david_N2_77K : tifsix-3-ni david : Adsorption		AL1-073_tifsix-3-ni_david_N2_77K : tifsix-3-ni david : Desorption
Relative Pressure (p/p°)	Quantity Adsorbed (mmol/g)	Relative Pressure (p/p°)	Quantity Adsorbed (mmol/g)
1.95221e-08	0.203994	0.992415	14.0791
1.38907e-07	0.408306	0.95365	13.1379
4.00383e-06	0.612971	0.898938	5.69225
0.000121249	0.815287	0.849363	4.32368
0.00052881	1.00655	0.790773	3.7954
0.00143665	1.18194	0.753437	3.61521
0.00317264	1.32957	0.702856	3.44339
0.00385331	1.36326	0.651668	3.30951
0.00480052	1.40111	0.601637	3.19743
0.0059699	1.43685	0.55106	3.09709
0.0069055	1.46025	0.501065	3.00514
0.00799694	1.48177	0.453801	2.81774
0.00890486	1.4983	0.39918	2.69231
0.00997277	1.51619	0.352272	2.59488
0.0198706	1.61784	0.30054	2.49631
0.0293401	1.68174	0.250543	2.40027
0.0393915	1.73685	0.200292	2.30046
0.0489515	1.78014	0.150382	2.19227
0.0589831	1.82014	0.104773	2.07821
0.0696267	1.85779	0.0751943	1.98981
0.0797629	1.89081	0.0502362	1.89793
0.0898107	1.92079	0.025773	1.77398
0.0997888	1.94936	0.010094	1.63323
0.148204	2.06191
0.199552	2.16164
0.242475	2.31885
0.250354	2.33497
0.300849	2.42825
0.349553	2.5153
0.399582	2.60363
0.449809	2.69228
0.498956	2.78281
0.548687	2.8802
0.598867	2.98662
0.649317	3.10503
0.698653	3.23675
0.748238	3.39783
0.797667	3.60532
0.845732	3.91553
0.895874	4.63387
0.922288	5.61165
0.946873	7.6539
0.969623	11.973
0.992415	14.0791

## Sheet: BET Tabular Report
Flex 6.01	Flex Version 6.01	Page 1
	3Flex Serial # 116 Unit 1 Port 1
Sample:	tifsix-3-ni david
Operator:	Ashlyn
Submitter:	Ashlyn
File:	C:\Users\ml4419\OneDrive - Imperial College London\PhD DAC\e...\AL1-073_tifsix-3-ni_david_N2_77K.SMP
Started:	05/07/2022 17:38:47	Analysis adsorptive:	N2
Completed:	09/07/2022 12:36:31	Analysis bath temp.:	-195.532 °C
Report time:	19/02/2024 12:56:14	Thermal correction:	Yes
Sample mass:	0.1085 g	Ambient free space:	10.4503 cm³ Measured
Analysis free space:	34.8652 cm³	Equilibration interval:	30 s
Low pressure dose:	0.22307 mmol/g	Sample density:	1.000 g/cm³
Automatic degas:	No
BET Report
BET surface area:	170.4263 ± 0.9311 m²/g
Slope:	0.57187 ± 0.00313 g/mmol
Y-intercept:	0.00058 ± 0.00011 g/mmol
C:	993.017881
Qm:	1.74690 mmol/g
Correlation coefficient:	0.9997014
Molecular cross-sectional area:	0.1620 nm²
Relative Pressure (p/p°)	Quantity Adsorbed (mmol/g)	1/[Q(p°/p - 1)]
1.95221e-08	0.203994	9.56991e-08
1.38907e-07	0.408306	3.40202e-07
4.00383e-06	0.612971	6.53187e-06
0.000121249	0.815287	0.000148737
0.00052881	1.00655	0.000525647
0.00143665	1.18194	0.00121725
0.00317264	1.32957	0.00239382
0.00385331	1.36326	0.00283747
0.00480052	1.40111	0.00344274
0.0059699	1.43685	0.0041798
0.0069055	1.46025	0.00476187
0.00799694	1.48177	0.00544039
0.00890486	1.4983	0.00599669
0.00997277	1.51619	0.00664375
0.0198706	1.61784	0.0125312
0.0293401	1.68174	0.0179736
0.0393915	1.73685	0.0236099
0.0489515	1.78014	0.0289141
0.0589831	1.82014	0.034437
0.0696267	1.85779	0.0402831
0.0797629	1.89081	0.045841
0.0898107	1.92079	0.0513707

## Sheet: BET Transform Plot
Flex 6.01	Flex Version 6.01	Page 1
	3Flex Serial # 116 Unit 1 Port 1
Sample:	tifsix-3-ni david
Operator:	Ashlyn
Submitter:	Ashlyn
File:	C:\Users\ml4419\OneDrive - Imperial College London\PhD DAC\e...\AL1-073_tifsix-3-ni_david_N2_77K.SMP
Started:	05/07/2022 17:38:47	Analysis adsorptive:	N2
Completed:	09/07/2022 12:36:31	Analysis bath temp.:	-195.532 °C
Report time:	19/02/2024 12:56:14	Thermal correction:	Yes
Sample mass:	0.1085 g	Ambient free space:	10.4503 cm³ Measured
Analysis free space:	34.8652 cm³	Equilibration interval:	30 s
Low pressure dose:	0.22307 mmol/g	Sample density:	1.000 g/cm³
Automatic degas:	No
BET Surface Area Plot
AL1-073_tifsix-3-ni_david_N2_77K : tifsix-3-ni david		Not Fitted
Relative Pressure (p/p°)	1/[Q(p°/p - 1)]	Relative Pressure (p/p°)	1/[Q(p°/p - 1)]
1.95221e-08	9.56991e-08	0.0997888	0.0568651
1.38907e-07	3.40202e-07	0.148204	0.0843826
4.00383e-06	6.53187e-06
0.000121249	0.000148737
0.00052881	0.000525647
0.00143665	0.00121725
0.00317264	0.00239382
0.00385331	0.00283747
0.00480052	0.00344274
0.0059699	0.0041798
0.0069055	0.00476187
0.00799694	0.00544039
0.00890486	0.00599669
0.00997277	0.00664375
0.0198706	0.0125312
0.0293401	0.0179736
0.0393915	0.0236099
0.0489515	0.0289141
0.0589831	0.034437
0.0696267	0.0402831
0.0797629	0.045841
0.0898107	0.0513707

## Sheet: Langmuir Tabular Report
Flex 6.01	Flex Version 6.01	Page 1
	3Flex Serial # 116 Unit 1 Port 1
Sample:	tifsix-3-ni david
Operator:	Ashlyn
Submitter:	Ashlyn
File:	C:\Users\ml4419\OneDrive - Imperial College London\PhD DAC\e...\AL1-073_tifsix-3-ni_david_N2_77K.SMP
Started:	05/07/2022 17:38:47	Analysis adsorptive:	N2
Completed:	09/07/2022 12:36:31	Analysis bath temp.:	-195.532 °C
Report time:	19/02/2024 12:56:14	Thermal correction:	Yes
Sample mass:	0.1085 g	Ambient free space:	10.4503 cm³ Measured
Analysis free space:	34.8652 cm³	Equilibration interval:	30 s
Low pressure dose:	0.22307 mmol/g	Sample density:	1.000 g/cm³
Automatic degas:	No
Langmuir Report
Langmuir surface area:	200.9810 ± 2.3947 m²/g
Slope:	0.48541 ± 0.00578 g/mmol
Y-intercept:	0.344 ± 0.039 kPa·g/mmol
b:	1.41206 1/kPa
Qm:	2.06009 mmol/g
Correlation coefficient:	0.999503
Molecular cross-sectional area:	0.1620 nm²
Pressure (kPa)	Quantity Adsorbed (mmol/g)	p/Q (kPa·g/mmol)
2.05153	1.61784	1.26807
3.02908	1.68174	1.80116
4.06629	1.73685	2.34119
5.05348	1.78014	2.83881
6.08893	1.82014	3.3453
7.18714	1.85779	3.86866
8.23302	1.89081	4.35423
9.26983	1.92079	4.82604
10.2996	1.94936	5.28359

## Sheet: Langmuir Transform Report
Flex 6.01	Flex Version 6.01	Page 1
	3Flex Serial # 116 Unit 1 Port 1
Sample:	tifsix-3-ni david
Operator:	Ashlyn
Submitter:	Ashlyn
File:	C:\Users\ml4419\OneDrive - Imperial College London\PhD DAC\e...\AL1-073_tifsix-3-ni_david_N2_77K.SMP
Started:	05/07/2022 17:38:47	Analysis adsorptive:	N2
Completed:	09/07/2022 12:36:31	Analysis bath temp.:	-195.532 °C
Report time:	19/02/2024 12:56:14	Thermal correction:	Yes
Sample mass:	0.1085 g	Ambient free space:	10.4503 cm³ Measured
Analysis free space:	34.8652 cm³	Equilibration interval:	30 s
Low pressure dose:	0.22307 mmol/g	Sample density:	1.000 g/cm³
Automatic degas:	No
Langmuir Surface Area Plot
AL1-073_tifsix-3-ni_david_N2_77K : tifsix-3-ni david		Not Fitted
Pressure (kPa)	p/Q (kPa·g/mmol)	Pressure (kPa)	p/Q (kPa·g/mmol)
2.05153	1.26807	2.00944e-06	9.85045e-06
3.02908	1.80116	1.43118e-05	3.50516e-05
4.06629	2.34119	0.000413006	0.000673777
5.05348	2.83881	0.0125033	0.0153361
6.08893	3.3453	0.0545509	0.0541959
7.18714	3.86866	0.148281	0.125456
8.23302	4.35423	0.327413	0.246255
9.26983	4.82604	0.397841	0.29183
10.2996	5.28359	0.495797	0.353859
		0.616541	0.429091
		0.713134	0.488364
		0.825855	0.557343
		0.91957	0.613741
		1.02978	0.679186
		15.2953	7.41803

## Sheet: t-Plot Tabular Report
Flex 6.01	Flex Version 6.01	Page 1
	3Flex Serial # 116 Unit 1 Port 1
Sample:	tifsix-3-ni david
Operator:	Ashlyn
Submitter:	Ashlyn
File:	C:\Users\ml4419\OneDrive - Imperial College London\PhD DAC\e...\AL1-073_tifsix-3-ni_david_N2_77K.SMP
Started:	05/07/2022 17:38:47	Analysis adsorptive:	N2
Completed:	09/07/2022 12:36:31	Analysis bath temp.:	-195.532 °C
Report time:	19/02/2024 12:56:14	Thermal correction:	Yes
Sample mass:	0.1085 g	Ambient free space:	10.4503 cm³ Measured
Analysis free space:	34.8652 cm³	Equilibration interval:	30 s
Low pressure dose:	0.22307 mmol/g	Sample density:	1.000 g/cm³
Automatic degas:	No
t-Plot Report
Micropore volume:	0.034890 cm³/g
Micropore area:	73.0937 m²/g
External surface area:	97.3326 m²/g
Slope:	2.796560 ± 0.164267 mmol/g·nm
Y-intercept:	1.002453 ± 0.087511 mmol/g
Correlation coefficient:	0.989807
Surface area correction factor:	1.000
Density conversion factor:	0.0015528
Total surface area (BET):	170.4263 m²/g
Thickness range:	0.42076 to 0.67345 nm
Thickness equation:	Harkins and Jura
Thickness Curve
	t = [ 13.99 / ( 0.034 - log(p/p°) ) ] ^ 0.5
t-Plot Report - Data
Relative Pressure (p/p°)	Statistical Thickness (nm)	Quantity Adsorbed (mmol/g)	Fitted
0.0696267	0.342698	1.85779
0.0797629	0.351518	1.89081
0.0898107	0.359801	1.92079
0.0997888	0.367668	1.94936
0.148204	0.402595	2.06191
0.199552	0.436593	2.16164	*
0.242475	0.464168	2.31885	*
0.250354	0.469213	2.33497	*
0.300849	0.501773	2.42825	*
0.349553	0.534066	2.5153	*
0.399582	0.568813	2.60363	*
0.449809	0.605985	2.69228	*
0.498956	0.645327	2.78281	*
0.548687	0.689028	2.8802
0.598867	0.73828	2.98662

## Sheet: t-Plot Plot
Flex 6.01	Flex Version 6.01	Page 1
	3Flex Serial # 116 Unit 1 Port 1
Sample:	tifsix-3-ni david
Operator:	Ashlyn
Submitter:	Ashlyn
File:	C:\Users\ml4419\OneDrive - Imperial College London\PhD DAC\e...\AL1-073_tifsix-3-ni_david_N2_77K.SMP
Started:	05/07/2022 17:38:47	Analysis adsorptive:	N2
Completed:	09/07/2022 12:36:31	Analysis bath temp.:	-195.532 °C
Report time:	19/02/2024 12:56:14	Thermal correction:	Yes
Sample mass:	0.1085 g	Ambient free space:	10.4503 cm³ Measured
Analysis free space:	34.8652 cm³	Equilibration interval:	30 s
Low pressure dose:	0.22307 mmol/g	Sample density:	1.000 g/cm³
Automatic degas:	No
t-Plot
Harkins and Jura
AL1-073_tifsix-3-ni_david_N2_77K : tifsix-3-ni david		Not Fitted
Thickness (nm)	Quantity Adsorbed (mmol/g)	Thickness (nm)	Quantity Adsorbed (mmol/g)
0.436593	2.16164	0.342698	1.85779
0.464168	2.31885	0.351518	1.89081
0.469213	2.33497	0.359801	1.92079
0.501773	2.42825	0.367668	1.94936
0.534066	2.5153	0.402595	2.06191
0.568813	2.60363	0.689028	2.8802
0.605985	2.69228	0.73828	2.98662
0.645327	2.78281

## Sheet: DFT Pore Size Pore Table
Flex 6.01	Flex Version 6.01	Page 1
	3Flex Serial # 116 Unit 1 Port 1
Sample:	tifsix-3-ni david
Operator:	Ashlyn
Submitter:	Ashlyn
File:	C:\Users\ml4419\OneDrive - Imperial College London\PhD DAC\e...\AL1-073_tifsix-3-ni_david_N2_77K.SMP
Started:	05/07/2022 17:38:47	Analysis adsorptive:	N2
Completed:	09/07/2022 12:36:31	Analysis bath temp.:	-195.532 °C
Report time:	19/02/2024 12:56:14	Thermal correction:	Yes
Sample mass:	0.1085 g	Ambient free space:	10.4503 cm³ Measured
Analysis free space:	34.8652 cm³	Equilibration interval:	30 s
Low pressure dose:	0.22307 mmol/g	Sample density:	1.000 g/cm³
Automatic degas:	No
	Porosity Distribution by NLDFT
	Model: N2 @ 77 on Carbon Slit Pores by NLDFT
	Method: Non-negative Regularization: 0.00000
	Standard Deviation of Fit: 0.101734 mmol/g
Volume in Pores	<	0.480 nm	:	0.01281 cm³/g
Total Volume in Pores	<=	99.993 nm	:	0.47429 cm³/g
Total Area in Pores	>=	0.480 nm	:	133.267 m²/g
Pore Table
Pore Width (nm)	Cumulative Pore Volume (cm³/g)	Incremental Pore Volume (cm³/g)	Cumulative Pore Area (m²/g)	Incremental Pore Area (m²/g)
0.48041	0.0228381	0.0100253	41.7366	41.7366
0.51608	0.0228381	0	41.7366	0
0.53391	0.0246797	0.00184167	48.6354	6.89881
0.55175	0.0256694	0.000989653	52.2227	3.58732
0.58742	0.0256694	0	52.2227	0
0.60525	0.0256694	0	52.2227	0
0.64092	0.0256694	0	52.2227	0
0.67659	0.0256694	0	52.2227	0
0.69443	0.0256694	0	52.2227	0
0.7301	0.0256694	0	52.2227	0
0.76577	0.0256694	0	52.2227	0
0.80144	0.0256694	0	52.2227	0
0.83711	0.0256694	0	52.2227	0
0.87278	0.0256694	0	52.2227	0
0.90845	0.0256694	0	52.2227	0
0.96195	0.0256694	0	52.2227	0
0.99762	0.0256694	0	52.2227	0
1.05113	0.0256694	0	52.2227	0
1.0868	0.0256694	0	52.2227	0
1.1403	0.0276547	0.00198531	55.7048	3.48209
1.19381	0.0276547	0	55.7048	0
1.24731	0.0276547	0	55.7048	0
1.30082	0.0366178	0.0089631	69.4855	13.7807
1.35432	0.0382073	0.00158951	71.8328	2.34731
1.42566	0.0424925	0.00428516	77.8443	6.01147
1.47917	0.0425956	0.000103115	77.9837	0.139422
1.54338	0.0425956	0	77.9837	0
1.62898	0.0450673	0.0024717	81.0183	3.03466
1.68606	0.0474448	0.00237749	83.8385	2.82017
1.77166	0.0474448	0	83.8385	0
1.85727	0.0474448	0	83.8385	0
1.94288	0.0474448	0	83.8385	0
2.02849	0.0474448	0	83.8385	0
2.1141	0.0474448	0	83.8385	0
2.1997	0.0474448	0	83.8385	0
2.31385	0.0474448	0	83.8385	0
2.39946	0.0474448	0	83.8385	0
2.5136	0.0495652	0.00212042	85.5257	1.68716
2.62774	0.0512565	0.00169129	86.8129	1.28726
2.74189	0.0533283	0.00207182	88.3242	1.51123
2.88457	0.0545057	0.00117739	89.1405	0.816339
2.99871	0.0564739	0.00196819	90.4532	1.31269
3.14139	0.0579222	0.00144836	91.3753	0.922112
3.28407	0.0599118	0.00198954	92.5869	1.21163
3.42675	0.0606913	0.000779514	93.0419	0.454958
3.59797	0.0606913	0	93.0419	0
3.76918	0.0606913	0	93.0419	0
3.91186	0.0606913	0	93.0419	0
4.11162	0.0606913	0	93.0419	0
4.28283	0.0606913	0	93.0419	0
4.48258	0.0607057	1.43996e-05	93.0483	0.00642471
4.68234	0.0607057	0	93.0483	0
4.88209	0.0631902	0.00248446	94.0661	1.01779
5.11038	0.06544	0.00224987	94.9466	0.880509
5.33866	0.06544	0	94.9466	0
5.59549	0.068151	0.00271101	95.9156	0.968998
5.85231	0.068151	0	95.9156	0
6.10914	0.068151	0	95.9156	0
6.36596	0.0705385	0.00238748	96.6657	0.750076
6.67986	0.0705385	0	96.6657	0
6.96522	0.0705385	0	96.6657	0
7.27911	0.0705385	0	96.6657	0
7.62154	0.0705385	0	96.6657	0
7.96398	0.0705385	0	96.6657	0
8.30641	0.0755201	0.0049816	97.8651	1.19946
8.67738	0.0755201	0	97.8651	0
9.07688	0.0755201	0	97.8651	0
9.47638	0.0755201	0	97.8651	0
9.90442	0.0863945	0.0108744	100.061	2.19587
10.361	0.0863945	0	100.061	0
10.8176	0.0863945	0	100.061	0
11.3027	0.0863945	0	100.061	0
11.8163	0.0863945	0	100.061	0
12.3585	0.0863945	0	100.061	0
12.9292	0.107816	0.0214211	103.375	3.31359
13.5	0.112898	0.00508232	104.128	0.752939
14.0992	0.122115	0.00921677	105.435	1.30742
14.727	0.131945	0.00982997	106.77	1.33496
15.4119	0.138437	0.00649265	107.612	0.842552
16.0967	0.147743	0.00930594	108.769	1.15625
16.8101	0.157613	0.00986928	109.943	1.17421
17.5806	0.164927	0.00731494	110.775	0.832159
18.3796	0.17893	0.0140026	112.299	1.52371
19.2072	0.194367	0.0154371	113.906	1.60743
20.0632	0.205195	0.0108281	114.986	1.0794
20.9764	0.221803	0.0166074	116.569	1.58344
21.9181	0.240534	0.0187313	118.278	1.70921
22.8883	0.256406	0.015872	119.665	1.38691
23.9441	0.273677	0.0172707	121.108	1.44258
25	0.29978	0.0261035	123.196	2.08828
26.1414	0.326252	0.0264717	125.221	2.02527
27.3114	0.342724	0.0164724	126.428	1.20627
28.5384	0.357734	0.0150094	127.479	1.05187
29.8226	0.376808	0.019074	128.759	1.27917
31.1637	0.392035	0.0152272	129.736	0.977239
32.562	0.399339	0.00730368	130.184	0.448602
34.0459	0.405045	0.00570628	130.52	0.335211
35.5583	0.412094	0.00704939	130.916	0.396498
37.1848	0.418712	0.0066175	131.272	0.355924
38.8399	0.422617	0.0039053	131.473	0.201097
40.6092	0.42659	0.0039724	131.669	0.19564
42.4355	0.432169	0.00557939	131.932	0.262959
44.3188	0.437328	0.00515899	132.165	0.232813
46.3164	0.440647	0.00331913	132.308	0.143324
48.3995	0.443715	0.00306819	132.435	0.126786
50.5968	0.447148	0.00343267	132.57	0.135687
52.8796	0.450007	0.00286011	132.679	0.108174
55.2481	0.452682	0.00267414	132.775	0.0968047
57.7308	0.455274	0.00259147	132.865	0.089778
60.3275	0.45691	0.0016367	132.919	0.0542606
63.0385	0.45691	0	132.919	0
65.8921	0.45691	0	132.919	0
68.8598	0.45691	0	132.919	0
71.9417	0.45691	0	132.919	0
75.1948	0.45691	0	132.919	0
78.5906	0.45691	0	132.919	0
82.1005	0.45691	0	132.919	0
85.8102	0.45691	0	132.919	0
89.6625	0.45691	0	132.919	0
93.7147	0.45691	0	132.919	0
97.938	0.45691	0	132.919	0
99.9926	0.474288	0.017378	133.267	0.347587

[truncated: 10 more sheets: DFT Pore Size Isotherm Table, DFT Pore Size Cumulative Area Graph, DFT Pore Size Incremental Area Graph, DFT Pore Size dA-dlog(W) Area Graph, DFT Pore Size Cumulative Volume Graph, DFT Pore Size Incremental Volume Graph, DFT Pore Size dV-dlog(W) Volume Graph, DFT Pore Size Log Goodness of Fit Graph, DFT Pore Size Goodness of Fit Graph, Dubinin-Astakhov Tabular Report]
