# Supplementary material for: Physicochemical Properties, Equilibrium Adsorption Performance, Manufacturability, and Stability of TIFSIX-3-Ni for Direct Air Capture of CO2
Source: Energy Fuels. 2024 Jun 18;38(13):11947–65. doi: 10.1021/acs.energyfuels.4c01368 (PMC11228916; doi:10.1021/acs.energyfuels.4c01368)
Supplement: Supplementary file 2 — ef4c01368_si_002.zip [file ef4c01368_si_002.zip › tifsix si raw files/isotherms/batch comparison/N2-77K-batch4.XLS]

## Sheet: Summary
Flex 6.01	Flex Version 6.01	Page 1
	3Flex Serial # 116 Unit 1 Port 1
Sample:	tifsix-3-ni large scale 1
Operator:	Ashlyn
Submitter:	Ashlyn
File:	C:\Users\ml4419\OneDrive - Imperial College London\PhD...\AL1-067_tifsix-3-ni_largebatch1_N2_77K.SMP
Started:	22/04/2022 14:15:09	Analysis adsorptive:	N2
Completed:	25/04/2022 14:48:25	Analysis bath temp.:	-195.824 °C
Report time:	19/02/2024 12:56:52	Thermal correction:	Yes
Sample mass:	0.1359 g	Ambient free space:	10.3635 cm³ Measured
Analysis free space:	36.2669 cm³	Equilibration interval:	30 s
Low pressure dose:	0.22307 mmol/g	Sample density:	1.000 g/cm³
Automatic degas:	No
Summary Report
Surface Area
Single point surface area at p/p° = 0.061207013:	60.8550 m²/g
BET Surface Area:	61.4622 m²/g
Langmuir Surface Area:	61.4151 m²/g
t-Plot Micropore Area:	49.7975 m²/g
t-Plot external surface area:	11.6647 m²/g
BJH Adsorption cumulative surface area of pores
between 1.7000 nm and 300.0000 nm diameter:	11.9033 m²/g
BJH Desorption cumulative surface area of pores
between 1.7000 nm and 300.0000 nm diameter:	16.3322 m²/g
D-H Adsorption cumulative surface area of pores
between 1.7000 nm and 300.0000 nm diameter:	14.4521 m²/g
D-H Desorption cumulative surface area of pores
between 1.7000 nm and 300.0000 nm diameter:	12.2451 m²/g
Pore Volume
Single point adsorption total pore volume of pores
less than 0.9384 nm diameter at p/p° = 0.010000000:	0.020397 cm³/g
Single point desorption total pore volume of pores
less than 20.7391 nm diameter at p/p° = 0.900000000:	0.037442 cm³/g
t-Plot micropore volume:	0.020306 cm³/g
BJH Adsorption cumulative volume of pores
between 1.7000 nm and 300.0000 nm diameter:	0.127016 cm³/g
BJH Desorption cumulative volume of pores
between 1.7000 nm and 300.0000 nm diameter:	0.128766 cm³/g
D-H Adsorption cumulative volume of pores
between 1.7000 nm and 300.0000 nm diameter:	0.128566 cm³/g
D-H Desorption cumulative volume of pores
between 1.7000 nm and 300.0000 nm diameter:	0.125897 cm³/g
Pore Size
Adsorption average pore diameter (4V/A by BET):	1.3274 nm
Desorption average pore diameter (4V/A by BET):	2.4367 nm
BJH Adsorption average pore diameter (4V/A):	42.6826 nm
BJH Desorption average pore diameter (4V/A):	31.5368 nm
D-H Adsorption average pore diameter (4V/A):	35.5841 nm
D-H Desorption average pore diameter (4V/A):	41.1257 nm
Freundlich
Qm·C:	0.02602 ± 0.00104 mmol/g
m:	7.6877 ± 1.0896
Temkin
q·alpha/Qm:	5.831573 ± 1.951394 kJ/mol·(mmol/g)
A:	410.4239 ± 1,073.3191 kPa
Volume in Pores	<	0.534 nm	:	0.00648 cm³/g
Total Volume in Pores	<=	99.993 nm	:	0.11118 cm³/g
Total Area in Pores	>=	0.534 nm	:	28.299 m²/g
Nanoparticle Size:
Average Particle Size	97.6210 nm
Horvath-Kawazoe
Maximum pore volume at p/p° = 0.158391416:	0.024820 cm³/g
Median pore width:	0.7192 nm
Dubinin-Astakhov
Micropore surface area:	72.8537 m²/g
Limiting micropore volume:	0.028533 cm³/g
MP-Method
Cumulative surface area of pores between
0.25914 nm and 1.92000 nm hydraulic radius:	1.3924 m²/g
Cumulative pore volume of pores between
0.25914 nm and 1.92000 nm hydraulic radius:	0.000361 cm³/g
Average pore hydraulic radius (V/A):	0.25957 nm

## Sheet: Isotherm Tabular Report
Flex 6.01	Flex Version 6.01	Page 1
	3Flex Serial # 116 Unit 1 Port 1
Sample:	tifsix-3-ni large scale 1
Operator:	Ashlyn
Submitter:	Ashlyn
File:	C:\Users\ml4419\OneDrive - Imperial College London\PhD...\AL1-067_tifsix-3-ni_largebatch1_N2_77K.SMP
Started:	22/04/2022 14:15:09	Analysis adsorptive:	N2
Completed:	25/04/2022 14:48:25	Analysis bath temp.:	-195.824 °C
Report time:	19/02/2024 12:56:52	Thermal correction:	Yes
Sample mass:	0.1359 g	Ambient free space:	10.3635 cm³ Measured
Analysis free space:	36.2669 cm³	Equilibration interval:	30 s
Low pressure dose:	0.22307 mmol/g	Sample density:	1.000 g/cm³
Automatic degas:	No
Isotherm Tabular Report
Relative Pressure (p/p°)	Absolute Pressure (kPa)	Quantity Adsorbed (mmol/g)	Elapsed Time (h:min)	Saturation Pressure (kPa)
			27:14	100.692
2.73683e-07	2.75954e-05	0.206247	29:06	100.83
0.00104212	0.105296	0.383449	33:56	101.04
0.00370124	0.373799	0.514332	36:31	100.993
0.00386877	0.390663	0.519762	37:07	100.979
0.00519831	0.524808	0.544668	38:20	100.958
0.00580153	0.585644	0.553865	39:09	100.946
0.00703655	0.710579	0.566839	39:57	100.984
0.00792626	0.800507	0.573592	40:15	100.994
0.00892733	0.901953	0.580796	40:45	101.033
0.00999031	1.0091	0.586966	41:09	101.008
0.0208216	2.10404	0.617396	41:29	101.051
0.0311519	3.14714	0.634123	41:43	101.026
0.0411694	4.15877	0.646143	41:50	101.016
0.0512098	5.17294	0.655861	41:56	101.015
0.061207	6.1842	0.664444	42:02	101.037
0.0712987	7.20253	0.671973	42:08	101.019
0.0812795	8.21149	0.678905	42:14	101.028
0.0912125	9.21688	0.685174	42:21	101.048
0.101247	10.2278	0.691105	42:27	101.018
0.158391	16.0011	0.714296	42:33	101.023
0.206881	20.8998	0.729964	42:39	101.023
0.25707	25.9679	0.743326	42:45	101.015
0.306999	31.0127	0.755813	42:51	101.019
0.356944	36.0533	0.767285	42:57	101.005
0.407668	41.1707	0.778584	43:03	100.991
0.45687	46.1375	0.789711	43:09	100.986
0.507367	51.2322	0.801205	43:15	100.977
0.557231	56.2651	0.813771	43:21	100.973
0.607399	61.326	0.828224	43:27	100.965
0.657798	66.4052	0.844736	43:33	100.951
0.707144	71.3899	0.863347	43:39	100.955
0.757489	76.4724	0.886138	43:45	100.955
0.806753	81.4583	0.915251	43:51	100.971
0.856232	86.4727	0.956615	43:57	100.992
0.905679	91.4415	1.03087	44:03	100.965
0.926232	93.524	1.0879	44:09	100.973
0.949015	95.822	1.21627	44:16	100.97
0.972907	98.2561	1.65116	44:28	100.992
0.989296	99.88	3.34519	44:45	100.961
0.99217	100.187	4.26681	44:59	100.978
0.934498	94.3556	1.21963	45:13	100.969
0.898484	90.7207	1.07756	45:19	100.971
0.84352	85.1658	0.988937	45:25	100.965
0.792939	80.06	0.946586	45:32	100.966
0.742763	74.9981	0.918706	45:38	100.972
0.692551	69.9327	0.89769	45:44	100.979
0.64336	64.9489	0.88153	45:50	100.953
0.59233	59.7988	0.867341	45:56	100.955
0.542319	54.7599	0.85545	46:02	100.974
0.492784	49.7574	0.842819	46:08	100.972
0.443109	44.7362	0.819433	46:14	100.96
0.392676	39.6412	0.808228	46:21	100.951
0.342454	34.5692	0.797319	46:27	100.945
0.292475	29.521	0.786263	46:33	100.935
0.24227	24.454	0.774235	46:39	100.937
0.192368	19.4174	0.761383	46:45	100.939
0.142399	14.3742	0.745126	46:51	100.943
0.0977401	9.86633	0.727277	46:57	100.945
0.0711501	7.18111	0.713001	47:04	100.929
0.0490419	4.95064	0.698191	47:10	100.947
0.0238387	2.40635	0.67141	47:21	100.943
0.00998524	1.00796	0.638158	47:43	100.945

## Sheet: Isotherm Linear Plot
Flex 6.01	Flex Version 6.01	Page 1
	3Flex Serial # 116 Unit 1 Port 1
Sample:	tifsix-3-ni large scale 1
Operator:	Ashlyn
Submitter:	Ashlyn
File:	C:\Users\ml4419\OneDrive - Imperial College London\PhD...\AL1-067_tifsix-3-ni_largebatch1_N2_77K.SMP
Started:	22/04/2022 14:15:09	Analysis adsorptive:	N2
Completed:	25/04/2022 14:48:25	Analysis bath temp.:	-195.824 °C
Report time:	19/02/2024 12:56:52	Thermal correction:	Yes
Sample mass:	0.1359 g	Ambient free space:	10.3635 cm³ Measured
Analysis free space:	36.2669 cm³	Equilibration interval:	30 s
Low pressure dose:	0.22307 mmol/g	Sample density:	1.000 g/cm³
Automatic degas:	No
Isotherm Linear Plot
AL1-067_tifsix-3-ni_largebatch1_N2_77K : tifsix-3-ni large scale 1 : Adsorption		AL1-067_tifsix-3-ni_largebatch1_N2_77K : tifsix-3-ni large scale 1 : Desorption
Relative Pressure (p/p°)	Quantity Adsorbed (mmol/g)	Relative Pressure (p/p°)	Quantity Adsorbed (mmol/g)
2.73683e-07	0.206247	0.99217	4.26681
0.00104212	0.383449	0.934498	1.21963
0.00370124	0.514332	0.898484	1.07756
0.00386877	0.519762	0.84352	0.988937
0.00519831	0.544668	0.792939	0.946586
0.00580153	0.553865	0.742763	0.918706
0.00703655	0.566839	0.692551	0.89769
0.00792626	0.573592	0.64336	0.88153
0.00892733	0.580796	0.59233	0.867341
0.00999031	0.586966	0.542319	0.85545
0.0208216	0.617396	0.492784	0.842819
0.0311519	0.634123	0.443109	0.819433
0.0411694	0.646143	0.392676	0.808228
0.0512098	0.655861	0.342454	0.797319
0.061207	0.664444	0.292475	0.786263
0.0712987	0.671973	0.24227	0.774235
0.0812795	0.678905	0.192368	0.761383
0.0912125	0.685174	0.142399	0.745126
0.101247	0.691105	0.0977401	0.727277
0.158391	0.714296	0.0711501	0.713001
0.206881	0.729964	0.0490419	0.698191
0.25707	0.743326	0.0238387	0.67141
0.306999	0.755813	0.00998524	0.638158
0.356944	0.767285
0.407668	0.778584
0.45687	0.789711
0.507367	0.801205
0.557231	0.813771
0.607399	0.828224
0.657798	0.844736
0.707144	0.863347
0.757489	0.886138
0.806753	0.915251
0.856232	0.956615
0.905679	1.03087
0.926232	1.0879
0.949015	1.21627
0.972907	1.65116
0.989296	3.34519
0.99217	4.26681

## Sheet: BET Tabular Report
Flex 6.01	Flex Version 6.01	Page 1
	3Flex Serial # 116 Unit 1 Port 1
Sample:	tifsix-3-ni large scale 1
Operator:	Ashlyn
Submitter:	Ashlyn
File:	C:\Users\ml4419\OneDrive - Imperial College London\PhD...\AL1-067_tifsix-3-ni_largebatch1_N2_77K.SMP
Started:	22/04/2022 14:15:09	Analysis adsorptive:	N2
Completed:	25/04/2022 14:48:25	Analysis bath temp.:	-195.824 °C
Report time:	19/02/2024 12:56:52	Thermal correction:	Yes
Sample mass:	0.1359 g	Ambient free space:	10.3635 cm³ Measured
Analysis free space:	36.2669 cm³	Equilibration interval:	30 s
Low pressure dose:	0.22307 mmol/g	Sample density:	1.000 g/cm³
Automatic degas:	No
BET Report
BET surface area:	61.4622 ± 0.1923 m²/g
Slope:	1.58612 ± 0.00497 g/mmol
Y-intercept:	0.00119 ± 0.00013 g/mmol
C:	1,336.966245
Qm:	0.63000 mmol/g
Correlation coefficient:	0.9999363
Molecular cross-sectional area:	0.1620 nm²
Relative Pressure (p/p°)	Quantity Adsorbed (mmol/g)	1/[Q(p°/p - 1)]
2.73683e-07	0.206247	1.32697e-06
0.00104212	0.383449	0.00272058
0.00370124	0.514332	0.00722294
0.00386877	0.519762	0.00747225
0.00519831	0.544668	0.00959386
0.00580153	0.553865	0.0105358
0.00703655	0.566839	0.0125016
0.00792626	0.573592	0.013929
0.00892733	0.580796	0.0155093
0.00999031	0.586966	0.017192
0.0208216	0.617396	0.0344421
0.0311519	0.634123	0.0507055
0.0411694	0.646143	0.0664515
0.0512098	0.655861	0.0822945
0.061207	0.664444	0.0981234

## Sheet: BET Transform Plot
Flex 6.01	Flex Version 6.01	Page 1
	3Flex Serial # 116 Unit 1 Port 1
Sample:	tifsix-3-ni large scale 1
Operator:	Ashlyn
Submitter:	Ashlyn
File:	C:\Users\ml4419\OneDrive - Imperial College London\PhD...\AL1-067_tifsix-3-ni_largebatch1_N2_77K.SMP
Started:	22/04/2022 14:15:09	Analysis adsorptive:	N2
Completed:	25/04/2022 14:48:25	Analysis bath temp.:	-195.824 °C
Report time:	19/02/2024 12:56:52	Thermal correction:	Yes
Sample mass:	0.1359 g	Ambient free space:	10.3635 cm³ Measured
Analysis free space:	36.2669 cm³	Equilibration interval:	30 s
Low pressure dose:	0.22307 mmol/g	Sample density:	1.000 g/cm³
Automatic degas:	No
BET Surface Area Plot
AL1-067_tifsix-3-ni_largebatch1_N2_77K : tifsix-3-ni large scale 1		Not Fitted
Relative Pressure (p/p°)	1/[Q(p°/p - 1)]	Relative Pressure (p/p°)	1/[Q(p°/p - 1)]
2.73683e-07	1.32697e-06
0.00104212	0.00272058
0.00370124	0.00722294
0.00386877	0.00747225
0.00519831	0.00959386
0.00580153	0.0105358
0.00703655	0.0125016
0.00792626	0.013929
0.00892733	0.0155093
0.00999031	0.017192
0.0208216	0.0344421
0.0311519	0.0507055
0.0411694	0.0664515
0.0512098	0.0822945
0.061207	0.0981234

## Sheet: Langmuir Tabular Report
Flex 6.01	Flex Version 6.01	Page 1
	3Flex Serial # 116 Unit 1 Port 1
Sample:	tifsix-3-ni large scale 1
Operator:	Ashlyn
Submitter:	Ashlyn
File:	C:\Users\ml4419\OneDrive - Imperial College London\PhD...\AL1-067_tifsix-3-ni_largebatch1_N2_77K.SMP
Started:	22/04/2022 14:15:09	Analysis adsorptive:	N2
Completed:	25/04/2022 14:48:25	Analysis bath temp.:	-195.824 °C
Report time:	19/02/2024 12:56:52	Thermal correction:	Yes
Sample mass:	0.1359 g	Ambient free space:	10.3635 cm³ Measured
Analysis free space:	36.2669 cm³	Equilibration interval:	30 s
Low pressure dose:	0.22307 mmol/g	Sample density:	1.000 g/cm³
Automatic degas:	No
Langmuir Report
Langmuir surface area:	61.4151 ± 0.4140 m²/g
Slope:	1.58852 ± 0.01071 g/mmol
Y-intercept:	0.124 ± 0.007 kPa·g/mmol
b:	12.83950 1/kPa
Qm:	0.62952 mmol/g
Correlation coefficient:	0.999841
Molecular cross-sectional area:	0.1620 nm²
Pressure (kPa)	Quantity Adsorbed (mmol/g)	p/Q (kPa·g/mmol)
0.105296	0.383449	0.274602
0.373799	0.514332	0.726765
0.390663	0.519762	0.751619
0.524808	0.544668	0.963538
0.585644	0.553865	1.05738
0.710579	0.566839	1.25358
0.800507	0.573592	1.3956
0.901953	0.580796	1.55296
1.0091	0.586966	1.71918

## Sheet: Langmuir Transform Report
Flex 6.01	Flex Version 6.01	Page 1
	3Flex Serial # 116 Unit 1 Port 1
Sample:	tifsix-3-ni large scale 1
Operator:	Ashlyn
Submitter:	Ashlyn
File:	C:\Users\ml4419\OneDrive - Imperial College London\PhD...\AL1-067_tifsix-3-ni_largebatch1_N2_77K.SMP
Started:	22/04/2022 14:15:09	Analysis adsorptive:	N2
Completed:	25/04/2022 14:48:25	Analysis bath temp.:	-195.824 °C
Report time:	19/02/2024 12:56:52	Thermal correction:	Yes
Sample mass:	0.1359 g	Ambient free space:	10.3635 cm³ Measured
Analysis free space:	36.2669 cm³	Equilibration interval:	30 s
Low pressure dose:	0.22307 mmol/g	Sample density:	1.000 g/cm³
Automatic degas:	No
Langmuir Surface Area Plot
AL1-067_tifsix-3-ni_largebatch1_N2_77K : tifsix-3-ni large scale 1		Not Fitted
Pressure (kPa)	p/Q (kPa·g/mmol)	Pressure (kPa)	p/Q (kPa·g/mmol)
0.105296	0.274602	2.75954e-05	0.000133798
0.373799	0.726765
0.390663	0.751619
0.524808	0.963538
0.585644	1.05738
0.710579	1.25358
0.800507	1.3956
0.901953	1.55296
1.0091	1.71918

## Sheet: t-Plot Tabular Report
Flex 6.01	Flex Version 6.01	Page 1
	3Flex Serial # 116 Unit 1 Port 1
Sample:	tifsix-3-ni large scale 1
Operator:	Ashlyn
Submitter:	Ashlyn
File:	C:\Users\ml4419\OneDrive - Imperial College London\PhD...\AL1-067_tifsix-3-ni_largebatch1_N2_77K.SMP
Started:	22/04/2022 14:15:09	Analysis adsorptive:	N2
Completed:	25/04/2022 14:48:25	Analysis bath temp.:	-195.824 °C
Report time:	19/02/2024 12:56:52	Thermal correction:	Yes
Sample mass:	0.1359 g	Ambient free space:	10.3635 cm³ Measured
Analysis free space:	36.2669 cm³	Equilibration interval:	30 s
Low pressure dose:	0.22307 mmol/g	Sample density:	1.000 g/cm³
Automatic degas:	No
t-Plot Report
Micropore volume:	0.020306 cm³/g
Micropore area:	49.7975 m²/g
External surface area:	11.6647 m²/g
Slope:	0.335704 ± 0.010686 mmol/g·nm
Y-intercept:	0.584403 ± 0.005846 mmol/g
Correlation coefficient:	0.997476
Surface area correction factor:	1.000
Density conversion factor:	0.0015502
Total surface area (BET):	61.4622 m²/g
Thickness range:	0.42076 to 0.67345 nm
Thickness equation:	Harkins and Jura
Thickness Curve
	t = [ 13.99 / ( 0.034 - log(p/p°) ) ] ^ 0.5
t-Plot Report - Data
Relative Pressure (p/p°)	Statistical Thickness (nm)	Quantity Adsorbed (mmol/g)	Fitted
0.0712987	0.344191	0.671973
0.0812795	0.352795	0.678905
0.0912125	0.360926	0.685174
0.101247	0.368793	0.691105
0.158391	0.409502	0.714296
0.206881	0.441329	0.729964	*
0.25707	0.473516	0.743326	*
0.306999	0.505789	0.755813	*
0.356944	0.539083	0.767285	*
0.407668	0.574623	0.778584	*
0.45687	0.611439	0.789711	*
0.507367	0.652414	0.801205	*
0.557231	0.697011	0.813771
0.607399	0.747278	0.828224

## Sheet: t-Plot Plot
Flex 6.01	Flex Version 6.01	Page 1
	3Flex Serial # 116 Unit 1 Port 1
Sample:	tifsix-3-ni large scale 1
Operator:	Ashlyn
Submitter:	Ashlyn
File:	C:\Users\ml4419\OneDrive - Imperial College London\PhD...\AL1-067_tifsix-3-ni_largebatch1_N2_77K.SMP
Started:	22/04/2022 14:15:09	Analysis adsorptive:	N2
Completed:	25/04/2022 14:48:25	Analysis bath temp.:	-195.824 °C
Report time:	19/02/2024 12:56:52	Thermal correction:	Yes
Sample mass:	0.1359 g	Ambient free space:	10.3635 cm³ Measured
Analysis free space:	36.2669 cm³	Equilibration interval:	30 s
Low pressure dose:	0.22307 mmol/g	Sample density:	1.000 g/cm³
Automatic degas:	No
t-Plot
Harkins and Jura
AL1-067_tifsix-3-ni_largebatch1_N2_77K : tifsix-3-ni large scale 1		Not Fitted
Thickness (nm)	Quantity Adsorbed (mmol/g)	Thickness (nm)	Quantity Adsorbed (mmol/g)
0.441329	0.729964	0.344191	0.671973
0.473516	0.743326	0.352795	0.678905
0.505789	0.755813	0.360926	0.685174
0.539083	0.767285	0.368793	0.691105
0.574623	0.778584	0.409502	0.714296
0.611439	0.789711	0.697011	0.813771
0.652414	0.801205	0.747278	0.828224

## Sheet: DFT Pore Size Pore Table
Flex 6.01	Flex Version 6.01	Page 1
	3Flex Serial # 116 Unit 1 Port 1
Sample:	tifsix-3-ni large scale 1
Operator:	Ashlyn
Submitter:	Ashlyn
File:	C:\Users\ml4419\OneDrive - Imperial College London\PhD...\AL1-067_tifsix-3-ni_largebatch1_N2_77K.SMP
Started:	22/04/2022 14:15:09	Analysis adsorptive:	N2
Completed:	25/04/2022 14:48:25	Analysis bath temp.:	-195.824 °C
Report time:	19/02/2024 12:56:52	Thermal correction:	Yes
Sample mass:	0.1359 g	Ambient free space:	10.3635 cm³ Measured
Analysis free space:	36.2669 cm³	Equilibration interval:	30 s
Low pressure dose:	0.22307 mmol/g	Sample density:	1.000 g/cm³
Automatic degas:	No
	Porosity Distribution by NLDFT
	Model: N2 @ 77 on Carbon Slit Pores by NLDFT
	Method: Non-negative Regularization: 0.00000
	Standard Deviation of Fit: 0.236352 mmol/g
Volume in Pores	<	0.534 nm	:	0.00648 cm³/g
Total Volume in Pores	<=	99.993 nm	:	0.11118 cm³/g
Total Area in Pores	>=	0.534 nm	:	28.299 m²/g
Pore Table
Pore Width (nm)	Cumulative Pore Volume (cm³/g)	Incremental Pore Volume (cm³/g)	Cumulative Pore Area (m²/g)	Incremental Pore Area (m²/g)
0.53391	0.0064817	0	0	0
0.55175	0.0064817	0	0	0
0.58742	0.0064817	0	0	0
0.60525	0.0064817	0	0	0
0.64092	0.0064817	0	0	0
0.67659	0.0064817	0	0	0
0.69443	0.0064817	0	0	0
0.7301	0.0064817	0	0	0
0.76577	0.0064817	0	0	0
0.80144	0.0064817	0	0	0
0.83711	0.0064817	0	0	0
0.87278	0.0064817	0	0	0
0.90845	0.0064817	0	0	0
0.96195	0.0064817	0	0	0
0.99762	0.0064817	0	0	0
1.05113	0.0064817	0	0	0
1.0868	0.0083464	0.00186469	3.43153	3.43153
1.1403	0.0146603	0.00631392	14.5057	11.0741
1.19381	0.0146603	0	14.5057	0
1.24731	0.0146603	0	14.5057	0
1.30082	0.0175787	0.0029184	18.9927	4.48702
1.35432	0.0176965	0.000117819	19.1667	0.173989
1.42566	0.0189008	0.00120423	20.856	1.68936
1.47917	0.0189008	0	20.856	0
1.54338	0.0189008	0	20.856	0
1.62898	0.019379	0.000478213	21.4432	0.587132
1.68606	0.019953	0.00057404	22.1241	0.680925
1.77166	0.020206	0.000252999	22.4097	0.285607
1.85727	0.020206	0	22.4097	0
1.94288	0.0207132	0.000507174	22.9318	0.522085
2.02849	0.0207132	0	22.9318	0
2.1141	0.0207132	0	22.9318	0
2.1997	0.0207132	0	22.9318	0
2.31385	0.0207132	0	22.9318	0
2.39946	0.0207132	0	22.9318	0
2.5136	0.0207132	0	22.9318	0
2.62774	0.0207418	2.86188e-05	22.9536	0.0217821
2.74189	0.0209982	0.00025634	23.1406	0.186981
2.88457	0.0210466	4.84654e-05	23.1742	0.0336033
2.99871	0.0213181	0.000271507	23.3552	0.181083
3.14139	0.0214341	0.000115977	23.4291	0.073838
3.28407	0.0216796	0.00024548	23.5786	0.149497
3.42675	0.0217008	2.11679e-05	23.5909	0.0123545
3.59797	0.0217008	0	23.5909	0
3.76918	0.0217008	0	23.5909	0
3.91186	0.0217008	0	23.5909	0
4.11162	0.0217008	0	23.5909	0
4.28283	0.0217008	0	23.5909	0
4.48258	0.0217008	0	23.5909	0
4.68234	0.0217008	0	23.5909	0
4.88209	0.0220813	0.000380499	23.7468	0.155875
5.11038	0.0223775	0.000296263	23.8628	0.115946
5.33866	0.0223775	0	23.8628	0
5.59549	0.0227611	0.000383615	23.9999	0.137116
5.85231	0.0227611	0	23.9999	0
6.10914	0.0227611	0	23.9999	0
6.36596	0.0231821	0.000420976	24.1321	0.132258
6.67986	0.0231821	0	24.1321	0
6.96522	0.0231821	0	24.1321	0
7.27911	0.0231821	0	24.1321	0
7.62154	0.0231821	0	24.1321	0
7.96398	0.0231821	0	24.1321	0
8.30641	0.0239073	0.000725158	24.3067	0.174602
8.67738	0.0239073	0	24.3067	0
9.07688	0.0239073	0	24.3067	0
9.47638	0.0239073	0	24.3067	0
9.90442	0.0250825	0.00117522	24.544	0.237311
10.361	0.0250825	0	24.544	0
10.8176	0.0250825	0	24.544	0
11.3027	0.0250825	0	24.544	0
11.8163	0.0250825	0	24.544	0
12.3585	0.0250825	0	24.544	0
12.9292	0.0267663	0.00168379	24.8045	0.260462
13.5	0.0270205	0.000254221	24.8422	0.0376625
14.0992	0.0274524	0.000431889	24.9034	0.0612643
14.727	0.0279975	0.000545078	24.9775	0.0740243
15.4119	0.0283926	0.000395183	25.0287	0.051283
16.0967	0.0289384	0.000545786	25.0966	0.0678132
16.8101	0.0293401	0.000401627	25.1443	0.0477839
17.5806	0.0296503	0.000310226	25.1796	0.0352919
18.3796	0.0304822	0.000831937	25.2702	0.0905282
19.2072	0.0314286	0.000946415	25.3687	0.0985481
20.0632	0.0320699	0.000641252	25.4326	0.0639231
20.9764	0.0329749	0.000905044	25.5189	0.0862917
21.9181	0.033778	0.000803026	25.5922	0.0732753
22.8883	0.0344243	0.000646396	25.6487	0.0564827
23.9441	0.0352683	0.000843921	25.7192	0.0704908
25	0.0366642	0.00139594	25.8308	0.111675
26.1414	0.0384848	0.00182061	25.9701	0.139289
27.3114	0.0398212	0.00133642	26.068	0.0978655
28.5384	0.0411833	0.00136207	26.1635	0.095455
29.8226	0.0432129	0.00202957	26.2996	0.13611
31.1637	0.0451273	0.00191437	26.4224	0.122859
32.562	0.046183	0.0010557	26.4873	0.0648426
34.0459	0.0473782	0.00119525	26.5575	0.0702142
35.5583	0.0490824	0.00170416	26.6533	0.0958515
37.1848	0.0506111	0.0015287	26.7356	0.0822217
38.8399	0.0511147	0.000503616	26.7615	0.0259329
40.6092	0.0516786	0.000563944	26.7893	0.0277742
42.4355	0.0526145	0.000935847	26.8334	0.0441069
44.3188	0.0537988	0.00118436	26.8868	0.0534472
46.3164	0.055075	0.00127616	26.9419	0.0551062
48.3995	0.0565403	0.00146534	27.0025	0.0605519
50.5968	0.0588187	0.00227832	27.0925	0.090058
52.8796	0.0611579	0.00233928	27.181	0.0884755
55.2481	0.063834	0.00267608	27.2779	0.0968749
57.7308	0.0668612	0.00302718	27.3828	0.104872
60.3275	0.0690869	0.00222574	27.4565	0.0737884
63.0385	0.0690869	0	27.4565	0
65.8921	0.0690869	0	27.4565	0
68.8598	0.0690869	0	27.4565	0
71.9417	0.0690869	0	27.4565	0
75.1948	0.0690869	0	27.4565	0
78.5906	0.0690869	0	27.4565	0
82.1005	0.0690869	0	27.4565	0
85.8102	0.0690869	0	27.4565	0
89.6625	0.0690869	0	27.4565	0
93.7147	0.0690869	0	27.4565	0
97.938	0.0690869	0	27.4565	0
99.9926	0.111182	0.0420949	28.2985	0.841961

[truncated: 10 more sheets: DFT Pore Size Isotherm Table, DFT Pore Size Cumulative Area Graph, DFT Pore Size Incremental Area Graph, DFT Pore Size dA-dlog(W) Area Graph, DFT Pore Size Cumulative Volume Graph, DFT Pore Size Incremental Volume Graph, DFT Pore Size dV-dlog(W) Volume Graph, DFT Pore Size Log Goodness of Fit Graph, DFT Pore Size Goodness of Fit Graph, Dubinin-Astakhov Tabular Report]
