# Supplementary material for: Physicochemical Properties, Equilibrium Adsorption Performance, Manufacturability, and Stability of TIFSIX-3-Ni for Direct Air Capture of CO2
Source: Energy Fuels. 2024 Jun 18;38(13):11947–65. doi: 10.1021/acs.energyfuels.4c01368 (PMC11228916; doi:10.1021/acs.energyfuels.4c01368)
Supplement: Supplementary file 2 — ef4c01368_si_002.zip [file ef4c01368_si_002.zip › tifsix si raw files/isotherms/cycling/CO2-25C-batch5-pellet20mg.XLS]

## Sheet: Summary
Flex 6.01	3Flex Version 5.00	Page 1
	Serial # 388 Unit 1 Port 1
Sample:	FRESH_TIFSIX
Operator:	GY
Submitter:	GY
File:	C:\Users\ml4419\OneDrive - Imperial College London\PhD DAC\experi...\FRESHTIFSIX_CO2_298K_091123.SMP
Started:	09/11/2023 10:53:12	Analysis adsorptive:	CO2
Completed:	11/11/2023 18:46:13	Analysis bath temp.:	25.000 °C
Report time:	19/02/2024 12:51:57	Thermal correction:	No
Sample mass:	0.0182 g	Ambient free space:	9.1158 cm³ Measured
Analysis free space:	9.0873 cm³	Equilibration interval:	60 s
Low pressure dose:	None	Sample density:	1.000 g/cm³
Automatic degas:	No
Summary Report
Surface Area
Single point surface area at p/p° = 0.306818924:	109.7750 m²/g
BET Surface Area:	107.2484 m²/g
t-Plot Micropore Area:	78.6003 m²/g
t-Plot external surface area:	28.6482 m²/g
Pore Volume
Single point adsorption total pore volume of pores
less than --- diameter at p/p° = 0.985427287:	0.120947 cm³/g
Single point desorption total pore volume of pores
less than --- diameter at p/p° = 0.985427287:	0.120947 cm³/g
t-Plot micropore volume:	0.101925 cm³/g
Pore Size
Adsorption average pore diameter (4V/A by BET):	4.5109 nm
Desorption average pore diameter (4V/A by BET):	4.5109 nm
Freundlich
Qm·C:	0.06364 ± 0.00078 mmol/g
m:	12.0671 ± 1.0669
Temkin
q·alpha/Qm:	21.763280 ± 1.224572 kJ/mol·(mmol/g)
A:	452,119.1360 ± 345,507.6461 kPa
Nanoparticle Size:
Average Particle Size	55.9449 nm
Horvath-Kawazoe
Maximum pore volume at p/p° = 0.159057504:	0.113833 cm³/g
Median pore width:	0.0000 nm
Dubinin-Astakhov
Micropore surface area:	361.2772 m²/g
Limiting micropore volume:	0.107893 cm³/g
MP-Method
Cumulative surface area of pores between
0.24403 nm and 1.86000 nm hydraulic radius:	401.7975 m²/g
Cumulative pore volume of pores between
0.24403 nm and 1.86000 nm hydraulic radius:	0.122689 cm³/g
Average pore hydraulic radius (V/A):	0.30535 nm

## Sheet: Isotherm Tabular Report
Flex 6.01	3Flex Version 5.00	Page 1
	Serial # 388 Unit 1 Port 1
Sample:	FRESH_TIFSIX
Operator:	GY
Submitter:	GY
File:	C:\Users\ml4419\OneDrive - Imperial College London\PhD DAC\experi...\FRESHTIFSIX_CO2_298K_091123.SMP
Started:	09/11/2023 10:53:12	Analysis adsorptive:	CO2
Completed:	11/11/2023 18:46:13	Analysis bath temp.:	25.000 °C
Report time:	19/02/2024 12:51:57	Thermal correction:	No
Sample mass:	0.0182 g	Ambient free space:	9.1158 cm³ Measured
Analysis free space:	9.0873 cm³	Equilibration interval:	60 s
Low pressure dose:	None	Sample density:	1.000 g/cm³
Automatic degas:	No
Isotherm Tabular Report
Relative Pressure (p/p°)	Absolute Pressure (kPa)	Quantity Adsorbed (mmol/g)	Elapsed Time (h:min)	Saturation Pressure (kPa)
				101.325
0.000109679	0.0111132	0.49536	36:33
0.000204767	0.020748	0.709473	38:54
0.000298452	0.0302406	0.845751	39:56
0.0003889	0.0394053	0.943317	40:46
0.000485435	0.0491867	1.02123	41:21
0.000596566	0.0604471	1.09126	42:14
0.000676739	0.0685706	1.13205	42:38
0.000781585	0.0791941	1.17683	43:02
0.000878501	0.0890141	1.21229	43:29
0.000961508	0.0974248	1.23807	43:45
0.00105544	0.106943	1.26443	44:06
0.00115984	0.117521	1.28989	44:23
0.00125276	0.126936	1.31041	44:43
0.00136188	0.137993	1.33154	45:00
0.00145867	0.1478	1.34857	45:16
0.00156099	0.158167	1.36494	45:32
0.00165862	0.16806	1.37917	45:49
0.00175937	0.178268	1.39262	46:04
0.00186134	0.1886	1.40509	46:17
0.00195228	0.197814	1.41548	46:31
0.00297219	0.301157	1.49575	46:50
0.00386072	0.391188	1.53805	47:05
0.00483782	0.490192	1.57014	47:18
0.00587019	0.594797	1.59489	47:31
0.00688528	0.697651	1.61357	47:43
0.00788533	0.798982	1.62831	47:56
0.00886894	0.898645	1.64015	48:09
0.00988117	1.00121	1.65055	48:21
0.0583392	5.91122	1.76843	48:33
0.110168	11.1628	1.79746	48:44
0.159058	16.1165	1.81793	48:55
0.206249	20.8981	1.83072	49:06
0.257154	26.0562	1.84267	49:17
0.306819	31.0884	1.85189	49:28
0.356363	36.1085	1.8604	49:39
0.406048	41.1428	1.8701	49:50
0.45546	46.1494	1.8782	50:01
0.504349	51.1032	1.88558	50:12
0.55404	56.1381	1.89154	50:24
0.603255	61.1249	1.89862	50:35
0.652517	66.1163	1.90428	50:46
0.702276	71.1581	1.90678	50:57
0.752262	76.2229	1.90916	51:08
0.801006	81.1619	1.9138	51:19
0.85	86.1265	1.91704	51:30
0.899624	91.1544	1.92208	51:41
0.946392	95.8932	1.92559	51:52
0.985427	99.8484	1.93154	52:04
0.935015	94.7404	1.93167	52:15
0.885439	89.7171	1.93136	52:25
0.837936	84.9039	1.93141	52:36
0.787059	79.7487	1.92771	52:48
0.73888	74.867	1.92537	52:59
0.689403	69.8537	1.9221	53:10
0.640286	64.877	1.91594	53:21
0.590447	59.827	1.90933	53:32
0.541226	54.8397	1.90176	53:43
0.492081	49.8601	1.89466	53:54
0.442579	44.8443	1.88817	54:05
0.393702	39.8919	1.88231	54:16
0.344283	34.8845	1.87496	54:27
0.295328	29.9241	1.86539	54:38
0.246035	24.9295	1.85403	54:49
0.196743	19.935	1.84103	55:00
0.147688	14.9645	1.82561	55:11
0.0985707	9.98768	1.80275	55:22
0.0494175	5.00723	1.77283	55:34
0.0101327	1.02669	1.67123	55:48

## Sheet: Isotherm Linear Plot
Flex 6.01	3Flex Version 5.00	Page 1
	Serial # 388 Unit 1 Port 1
Sample:	FRESH_TIFSIX
Operator:	GY
Submitter:	GY
File:	C:\Users\ml4419\OneDrive - Imperial College London\PhD DAC\experi...\FRESHTIFSIX_CO2_298K_091123.SMP
Started:	09/11/2023 10:53:12	Analysis adsorptive:	CO2
Completed:	11/11/2023 18:46:13	Analysis bath temp.:	25.000 °C
Report time:	19/02/2024 12:51:57	Thermal correction:	No
Sample mass:	0.0182 g	Ambient free space:	9.1158 cm³ Measured
Analysis free space:	9.0873 cm³	Equilibration interval:	60 s
Low pressure dose:	None	Sample density:	1.000 g/cm³
Automatic degas:	No
Isotherm Linear Plot
FRESHTIFSIX_CO2_298K_091123 : FRESH_TIFSIX : Adsorption		FRESHTIFSIX_CO2_298K_091123 : FRESH_TIFSIX : Desorption
Relative Pressure (p/p°)	Quantity Adsorbed (mmol/g)	Relative Pressure (p/p°)	Quantity Adsorbed (mmol/g)
0.000109679	0.49536	0.985427	1.93154
0.000204767	0.709473	0.935015	1.93167
0.000298452	0.845751	0.885439	1.93136
0.0003889	0.943317	0.837936	1.93141
0.000485435	1.02123	0.787059	1.92771
0.000596566	1.09126	0.73888	1.92537
0.000676739	1.13205	0.689403	1.9221
0.000781585	1.17683	0.640286	1.91594
0.000878501	1.21229	0.590447	1.90933
0.000961508	1.23807	0.541226	1.90176
0.00105544	1.26443	0.492081	1.89466
0.00115984	1.28989	0.442579	1.88817
0.00125276	1.31041	0.393702	1.88231
0.00136188	1.33154	0.344283	1.87496
0.00145867	1.34857	0.295328	1.86539
0.00156099	1.36494	0.246035	1.85403
0.00165862	1.37917	0.196743	1.84103
0.00175937	1.39262	0.147688	1.82561
0.00186134	1.40509	0.0985707	1.80275
0.00195228	1.41548	0.0494175	1.77283
0.00297219	1.49575	0.0101327	1.67123
0.00386072	1.53805
0.00483782	1.57014
0.00587019	1.59489
0.00688528	1.61357
0.00788533	1.62831
0.00886894	1.64015
0.00988117	1.65055
0.0583392	1.76843
0.110168	1.79746
0.159058	1.81793
0.206249	1.83072
0.257154	1.84267
0.306819	1.85189
0.356363	1.8604
0.406048	1.8701
0.45546	1.8782
0.504349	1.88558
0.55404	1.89154
0.603255	1.89862
0.652517	1.90428
0.702276	1.90678
0.752262	1.90916
0.801006	1.9138
0.85	1.91704
0.899624	1.92208
0.946392	1.92559
0.985427	1.93154

## Sheet: BET Tabular Report
Flex 6.01	3Flex Version 5.00	Page 1
	Serial # 388 Unit 1 Port 1
Sample:	FRESH_TIFSIX
Operator:	GY
Submitter:	GY
File:	C:\Users\ml4419\OneDrive - Imperial College London\PhD DAC\experi...\FRESHTIFSIX_CO2_298K_091123.SMP
Started:	09/11/2023 10:53:12	Analysis adsorptive:	CO2
Completed:	11/11/2023 18:46:13	Analysis bath temp.:	25.000 °C
Report time:	19/02/2024 12:51:57	Thermal correction:	No
Sample mass:	0.0182 g	Ambient free space:	9.1158 cm³ Measured
Analysis free space:	9.0873 cm³	Equilibration interval:	60 s
Low pressure dose:	None	Sample density:	1.000 g/cm³
Automatic degas:	No
BET Report
BET surface area:	107.2484 ± 4.7856 m²/g
Slope:	0.81746 ± 0.03488 g/mmol
Y-intercept:	-0.02010 ± 0.00703 g/mmol
C:	-39.660571
Qm:	1.25415 mmol/g
Correlation coefficient:	0.9963789
Molecular cross-sectional area:	0.1420 nm²
Relative Pressure (p/p°)	Quantity Adsorbed (mmol/g)	1/[Q(p°/p - 1)]
0.0583392	1.76843	0.0350331
0.110168	1.79746	0.0688794
0.159058	1.81793	0.104043
0.206249	1.83072	0.141933
0.257154	1.84267	0.187866
0.306819	1.85189	0.239012

## Sheet: BET Transform Plot
Flex 6.01	3Flex Version 5.00	Page 1
	Serial # 388 Unit 1 Port 1
Sample:	FRESH_TIFSIX
Operator:	GY
Submitter:	GY
File:	C:\Users\ml4419\OneDrive - Imperial College London\PhD DAC\experi...\FRESHTIFSIX_CO2_298K_091123.SMP
Started:	09/11/2023 10:53:12	Analysis adsorptive:	CO2
Completed:	11/11/2023 18:46:13	Analysis bath temp.:	25.000 °C
Report time:	19/02/2024 12:51:57	Thermal correction:	No
Sample mass:	0.0182 g	Ambient free space:	9.1158 cm³ Measured
Analysis free space:	9.0873 cm³	Equilibration interval:	60 s
Low pressure dose:	None	Sample density:	1.000 g/cm³
Automatic degas:	No
BET Surface Area Plot
FRESHTIFSIX_CO2_298K_091123 : FRESH_TIFSIX		Not Fitted
Relative Pressure (p/p°)	1/[Q(p°/p - 1)]	Relative Pressure (p/p°)	1/[Q(p°/p - 1)]
0.0583392	0.0350331	0.000109679	0.000221436
0.110168	0.0688794	0.000204767	0.000288677
0.159058	0.104043	0.000298452	0.000352989
0.206249	0.141933	0.0003889	0.000412429
0.257154	0.187866	0.000485435	0.000475574
0.306819	0.239012	0.000596566	0.000547001
		0.000676739	0.000598206
		0.000781585	0.000664667
		0.000878501	0.0007253
		0.000961508	0.000777369
		0.00105544	0.000835598
		0.00115984	0.000900222
		0.00125276	0.000957205
		0.00136188	0.00102418
		0.00145867	0.00108322
		0.00156099	0.00114542
		0.00165862	0.00120462
		0.00175937	0.00126558
		0.00186134	0.00132718
		0.00195228	0.00138193
		0.00297219	0.001993
		0.00386072	0.00251987
		0.00483782	0.00309612
		0.00587019	0.00370237
		0.00688528	0.0042967
		0.00788533	0.00488113
		0.00886894	0.00545577
		0.00988117	0.00604635
		0.356363	0.297607

## Sheet: Langmuir Reports
Flex 6.01	3Flex Version 5.00	Page 1
	Serial # 388 Unit 1 Port 1
Sample:	FRESH_TIFSIX
Operator:	GY
Submitter:	GY
File:	C:\Users\ml4419\OneDrive - Imperial College London\PhD DAC\experi...\FRESHTIFSIX_CO2_298K_091123.SMP
Started:	09/11/2023 10:53:12	Analysis adsorptive:	CO2
Completed:	11/11/2023 18:46:13	Analysis bath temp.:	25.000 °C
Report time:	19/02/2024 12:51:57	Thermal correction:	No
Sample mass:	0.0182 g	Ambient free space:	9.1158 cm³ Measured
Analysis free space:	9.0873 cm³	Equilibration interval:	60 s
Low pressure dose:	None	Sample density:	1.000 g/cm³
Automatic degas:	No
Langmuir Reports
Primary Data

## Sheet: Freundlich Tabular Report
Flex 6.01	3Flex Version 5.00	Page 1
	Serial # 388 Unit 1 Port 1
Sample:	FRESH_TIFSIX
Operator:	GY
Submitter:	GY
File:	C:\Users\ml4419\OneDrive - Imperial College London\PhD DAC\experi...\FRESHTIFSIX_CO2_298K_091123.SMP
Started:	09/11/2023 10:53:12	Analysis adsorptive:	CO2
Completed:	11/11/2023 18:46:13	Analysis bath temp.:	25.000 °C
Report time:	19/02/2024 12:51:57	Thermal correction:	No
Sample mass:	0.0182 g	Ambient free space:	9.1158 cm³ Measured
Analysis free space:	9.0873 cm³	Equilibration interval:	60 s
Low pressure dose:	None	Sample density:	1.000 g/cm³
Automatic degas:	No
Freundlich Tabular Report
Qm·C:	1.4265 ± 0.0175 mmol/g
m:	12.0671 ± 1.0669
Correlation coefficient:	0.857633
Absolute Pressure (kPa)	Quantity Adsorbed (mmol/g)	log(p)	log(Q)
0.0111132	0.49536	-1.95416	-0.305079
0.020748	0.709473	-1.68302	-0.149064
0.0302406	0.845751	-1.51941	-0.0727574
0.0394053	0.943317	-1.40444	-0.0253422
0.0491867	1.02123	-1.30815	0.00912394
0.0604471	1.09126	-1.21862	0.0379297
0.0685706	1.13205	-1.16386	0.0538645
0.0791941	1.17683	-1.10131	0.0707119
0.0890141	1.21229	-1.05054	0.0836059
0.0974248	1.23807	-1.01133	0.0927436
0.106943	1.26443	-0.970849	0.101895
0.117521	1.28989	-0.929886	0.110552
0.126936	1.31041	-0.896416	0.117407
0.137993	1.33154	-0.860143	0.124355
0.1478	1.34857	-0.830326	0.129874
0.158167	1.36494	-0.800883	0.135113
0.16806	1.37917	-0.774536	0.139616
0.178268	1.39262	-0.748926	0.143833
0.1886	1.40509	-0.724458	0.147705
0.197814	1.41548	-0.703742	0.150905
0.301157	1.49575	-0.521207	0.17486
0.391188	1.53805	-0.407615	0.186971
0.490192	1.57014	-0.309634	0.195937
0.594797	1.59489	-0.225631	0.20273
0.697651	1.61357	-0.156362	0.207788
0.798982	1.62831	-0.0974632	0.211738
0.898645	1.64015	-0.0464117	0.214885
1.00121	1.65055	0.000524901	0.217627
5.91122	1.76843	0.771677	0.247588
11.1628	1.79746	1.04777	0.254658
16.1165	1.81793	1.20727	0.259576
20.8981	1.83072	1.32011	0.262623
26.0562	1.84267	1.41591	0.265447
31.0884	1.85189	1.4926	0.267615
36.1085	1.8604	1.55761	0.269607
41.1428	1.8701	1.61429	0.271866
46.1494	1.8782	1.66417	0.273742
51.1032	1.88558	1.70845	0.275444
56.1381	1.89154	1.74926	0.276814
61.1249	1.89862	1.78622	0.278438
66.1163	1.90428	1.82031	0.279731
71.1581	1.90678	1.85222	0.280299
76.2229	1.90916	1.88209	0.280843
81.1619	1.9138	1.90935	0.281896
86.1265	1.91704	1.93514	0.282632
91.1544	1.92208	1.95978	0.283771
95.8932	1.92559	1.98179	0.284564
99.8484	1.93154	1.99934	0.285903

## Sheet: Freundlich Plot
Flex 6.01	3Flex Version 5.00	Page 1
	Serial # 388 Unit 1 Port 1
Sample:	FRESH_TIFSIX
Operator:	GY
Submitter:	GY
File:	C:\Users\ml4419\OneDrive - Imperial College London\PhD DAC\experi...\FRESHTIFSIX_CO2_298K_091123.SMP
Started:	09/11/2023 10:53:12	Analysis adsorptive:	CO2
Completed:	11/11/2023 18:46:13	Analysis bath temp.:	25.000 °C
Report time:	19/02/2024 12:51:57	Thermal correction:	No
Sample mass:	0.0182 g	Ambient free space:	9.1158 cm³ Measured
Analysis free space:	9.0873 cm³	Equilibration interval:	60 s
Low pressure dose:	None	Sample density:	1.000 g/cm³
Automatic degas:	No
Freundlich Plot
FRESHTIFSIX_CO2_298K_091123 : FRESH_TIFSIX
log(p)	log(Q)
-1.95416	-0.305079
-1.68302	-0.149064
-1.51941	-0.0727574
-1.40444	-0.0253422
-1.30815	0.00912394
-1.21862	0.0379297
-1.16386	0.0538645
-1.10131	0.0707119
-1.05054	0.0836059
-1.01133	0.0927436
-0.970849	0.101895
-0.929886	0.110552
-0.896416	0.117407
-0.860143	0.124355
-0.830326	0.129874
-0.800883	0.135113
-0.774536	0.139616
-0.748926	0.143833
-0.724458	0.147705
-0.703742	0.150905
-0.521207	0.17486
-0.407615	0.186971
-0.309634	0.195937
-0.225631	0.20273
-0.156362	0.207788
-0.0974632	0.211738
-0.0464117	0.214885
0.000524901	0.217627
0.771677	0.247588
1.04777	0.254658
1.20727	0.259576
1.32011	0.262623
1.41591	0.265447
1.4926	0.267615
1.55761	0.269607
1.61429	0.271866
1.66417	0.273742
1.70845	0.275444
1.74926	0.276814
1.78622	0.278438
1.82031	0.279731
1.85222	0.280299
1.88209	0.280843
1.90935	0.281896
1.93514	0.282632
1.95978	0.283771
1.98179	0.284564
1.99934	0.285903

## Sheet: t-Plot Tabular Report
Flex 6.01	3Flex Version 5.00	Page 1
	Serial # 388 Unit 1 Port 1
Sample:	FRESH_TIFSIX
Operator:	GY
Submitter:	GY
File:	C:\Users\ml4419\OneDrive - Imperial College London\PhD DAC\experi...\FRESHTIFSIX_CO2_298K_091123.SMP
Started:	09/11/2023 10:53:12	Analysis adsorptive:	CO2
Completed:	11/11/2023 18:46:13	Analysis bath temp.:	25.000 °C
Report time:	19/02/2024 12:51:57	Thermal correction:	No
Sample mass:	0.0182 g	Ambient free space:	9.1158 cm³ Measured
Analysis free space:	9.0873 cm³	Equilibration interval:	60 s
Low pressure dose:	None	Sample density:	1.000 g/cm³
Automatic degas:	No
t-Plot Report
Micropore volume:	0.101925 cm³/g
Micropore area:	78.6003 m²/g
External surface area:	28.6482 m²/g
Slope:	0.457514 ± 0.038818 mmol/g·nm
Y-intercept:	1.627751 ± 0.016558 mmol/g
Correlation coefficient:	0.992878
Surface area correction factor:	1.000
Density conversion factor:	0.0027936
Total surface area (BET):	107.2484 m²/g
Thickness range:	0.35000 to 0.50000 nm
Thickness equation:	Harkins and Jura
Thickness Curve
	t = [ 13.99 / ( 0.034 - log(p/p°) ) ] ^ 0.5
t-Plot Report - Data
Relative Pressure (p/p°)	Statistical Thickness (nm)	Quantity Adsorbed (mmol/g)	Fitted
0.0583392	0.332156	1.76843
0.110168	0.375548	1.79746	*
0.159058	0.40995	1.81793	*
0.206249	0.440921	1.83072	*
0.257154	0.47357	1.84267	*
0.306819	0.505671	1.85189
0.356363	0.538687	1.8604
0.406048	0.573454	1.8701
0.45546	0.610344	1.8782
0.504349	0.649858	1.88558
0.55404	0.694011	1.89154
0.603255	0.742884	1.89862
0.652517	0.798514	1.90428

## Sheet: t-Plot Plot
Flex 6.01	3Flex Version 5.00	Page 1
	Serial # 388 Unit 1 Port 1
Sample:	FRESH_TIFSIX
Operator:	GY
Submitter:	GY
File:	C:\Users\ml4419\OneDrive - Imperial College London\PhD DAC\experi...\FRESHTIFSIX_CO2_298K_091123.SMP
Started:	09/11/2023 10:53:12	Analysis adsorptive:	CO2
Completed:	11/11/2023 18:46:13	Analysis bath temp.:	25.000 °C
Report time:	19/02/2024 12:51:57	Thermal correction:	No
Sample mass:	0.0182 g	Ambient free space:	9.1158 cm³ Measured
Analysis free space:	9.0873 cm³	Equilibration interval:	60 s
Low pressure dose:	None	Sample density:	1.000 g/cm³
Automatic degas:	No
t-Plot
Harkins and Jura
FRESHTIFSIX_CO2_298K_091123 : FRESH_TIFSIX		Not Fitted
Thickness (nm)	Quantity Adsorbed (mmol/g)	Thickness (nm)	Quantity Adsorbed (mmol/g)
0.375548	1.79746	0.332156	1.76843
0.40995	1.81793	0.505671	1.85189
0.440921	1.83072	0.538687	1.8604
0.47357	1.84267	0.573454	1.8701
		0.610344	1.8782
		0.649858	1.88558
		0.694011	1.89154
		0.742884	1.89862
		0.798514	1.90428

[truncated: 6 more sheets: BJH Adsorption Reports, BJH Desorption Reports, Horvath-Kawazoe Report, Horvath-Kawazoe Cumulative Pore Volume Plot, Horvath-Kawazoe Differential Pore Volume Plot, DFT Pore Size  Error Report]
