# Supplementary material for: Physicochemical Properties, Equilibrium Adsorption Performance, Manufacturability, and Stability of TIFSIX-3-Ni for Direct Air Capture of CO2
Source: Energy Fuels. 2024 Jun 18;38(13):11947–65. doi: 10.1021/acs.energyfuels.4c01368 (PMC11228916; doi:10.1021/acs.energyfuels.4c01368)
Supplement: Supplementary file 2 — ef4c01368_si_002.zip [file ef4c01368_si_002.zip › tifsix si raw files/isotherms/cycling/CO2-25C-batch5-pelletaftercycling.XLS]

## Sheet: Summary
Flex 6.01	3Flex Version 5.00	Page 1
	Serial # 388 Unit 1 Port 3
Sample:	POSTCYCLIC_TIFSIX
Operator:	GY
Submitter:	GY
File:	C:\Users\ml4419\OneDrive - Imperial College London\PhD DAC\e...\POSTCYCLICTIFSIX_CO2_298K_091123.SMP
Started:	09/11/2023 10:53:12	Analysis adsorptive:	CO2
Completed:	11/11/2023 18:46:13	Analysis bath temp.:	25.000 °C
Report time:	19/02/2024 12:51:42	Thermal correction:	No
Sample mass:	0.0195 g	Ambient free space:	8.8637 cm³ Measured
Analysis free space:	8.8351 cm³	Equilibration interval:	60 s
Low pressure dose:	None	Sample density:	1.000 g/cm³
Automatic degas:	No
Summary Report
Surface Area
Single point surface area at p/p° = 0.304978513:	55.9057 m²/g
BET Surface Area:	54.9375 m²/g
t-Plot Micropore Area:	23.4022 m²/g
t-Plot external surface area:	31.5352 m²/g
Pore Volume
Single point adsorption total pore volume of pores
less than --- diameter at p/p° = 0.986144932:	0.065514 cm³/g
Single point desorption total pore volume of pores
less than --- diameter at p/p° = 0.986144932:	0.065514 cm³/g
t-Plot micropore volume:	0.043382 cm³/g
Pore Size
Adsorption average pore diameter (4V/A by BET):	4.7701 nm
Desorption average pore diameter (4V/A by BET):	4.7701 nm
Freundlich
Qm·C:	0.03081 ± 0.00035 mmol/g
m:	9.8900 ± 0.6596
Temkin
q·alpha/Qm:	35.360719 ± 1.198312 kJ/mol·(mmol/g)
A:	31,887.9884 ± 11,955.8266 kPa
Nanoparticle Size:
Average Particle Size	109.2151 nm
Horvath-Kawazoe
Maximum pore volume at p/p° = 0.157994709:	0.056409 cm³/g
Median pore width:	0.0000 nm
Dubinin-Astakhov
Micropore surface area:	170.4350 m²/g
Limiting micropore volume:	0.050999 cm³/g
MP-Method
Cumulative surface area of pores between
0.24402 nm and 1.88000 nm hydraulic radius:	188.4325 m²/g
Cumulative pore volume of pores between
0.24402 nm and 1.88000 nm hydraulic radius:	0.066510 cm³/g
Average pore hydraulic radius (V/A):	0.35297 nm

## Sheet: Isotherm Tabular Report
Flex 6.01	3Flex Version 5.00	Page 1
	Serial # 388 Unit 1 Port 3
Sample:	POSTCYCLIC_TIFSIX
Operator:	GY
Submitter:	GY
File:	C:\Users\ml4419\OneDrive - Imperial College London\PhD DAC\e...\POSTCYCLICTIFSIX_CO2_298K_091123.SMP
Started:	09/11/2023 10:53:12	Analysis adsorptive:	CO2
Completed:	11/11/2023 18:46:13	Analysis bath temp.:	25.000 °C
Report time:	19/02/2024 12:51:42	Thermal correction:	No
Sample mass:	0.0195 g	Ambient free space:	8.8637 cm³ Measured
Analysis free space:	8.8351 cm³	Equilibration interval:	60 s
Low pressure dose:	None	Sample density:	1.000 g/cm³
Automatic degas:	No
Isotherm Tabular Report
Relative Pressure (p/p°)	Absolute Pressure (kPa)	Quantity Adsorbed (mmol/g)	Elapsed Time (h:min)	Saturation Pressure (kPa)
				101.325
0.000110292	0.0111753	0.23288	35:48
0.000199287	0.0201928	0.321744	37:15
0.000295236	0.0299148	0.388685	38:19
0.000389003	0.0394157	0.436181	39:03
0.000495982	0.0502554	0.478217	39:56
0.000581237	0.0588939	0.503375	40:26
0.00067607	0.0685028	0.526421	40:51
0.000776131	0.0786415	0.548011	41:25
0.000863037	0.0874472	0.563801	41:54
0.000963085	0.0975846	0.578433	42:13
0.00105292	0.106688	0.590524	42:34
0.00116058	0.117596	0.602801	42:51
0.00125423	0.127085	0.612708	43:11
0.00136022	0.137825	0.622661	43:32
0.00145747	0.147678	0.630711	43:49
0.00155741	0.157805	0.638321	44:07
0.00165758	0.167954	0.64536	44:26
0.00175846	0.178176	0.651731	44:44
0.00185674	0.188134	0.657425	45:00
0.00195239	0.197826	0.662849	45:23
0.00286801	0.290601	0.697206	45:51
0.00385385	0.390491	0.720242	46:18
0.00483576	0.489983	0.735979	46:40
0.0058547	0.593228	0.747945	46:55
0.00684245	0.693312	0.757216	47:10
0.00784009	0.794397	0.764834	47:25
0.00884486	0.896205	0.771221	47:37
0.00981926	0.994936	0.776667	47:50
0.0586707	5.9448	0.852752	48:02
0.108806	11.0247	0.879965	48:13
0.157995	16.0088	0.90085	48:24
0.206602	20.9339	0.915637	48:35
0.255388	25.8771	0.929602	48:46
0.304979	30.9019	0.940626	48:57
0.354235	35.8929	0.952697	49:08
0.403154	40.8495	0.962756	49:19
0.452592	45.8589	0.972334	49:30
0.501741	50.839	0.981506	49:42
0.551561	55.8869	0.991599	49:53
0.60093	60.8892	0.999803	50:04
0.650015	65.863	1.00778	50:15
0.699685	70.8956	1.01514	50:26
0.748912	75.8835	1.02236	50:37
0.798128	80.8703	1.02914	50:48
0.847529	85.8759	1.03179	50:59
0.897226	90.9115	1.03653	51:10
0.946167	95.8704	1.04136	51:21
0.986145	99.9211	1.04627	51:32
0.938456	95.089	1.04434	51:43
0.888055	89.9822	1.03849	51:55
0.839692	85.0818	1.03277	52:06
0.790005	80.0473	1.02796	52:17
0.740364	75.0174	1.02035	52:28
0.690745	69.9897	1.01298	52:39
0.641304	64.9801	1.00361	52:50
0.593872	60.1741	0.995657	53:01
0.544102	55.1311	0.98578	53:12
0.494548	50.11	0.975823	53:24
0.445268	45.1167	0.966157	53:35
0.394494	39.9721	0.95512	53:46
0.345746	35.0327	0.945059	53:57
0.296611	30.0541	0.931556	54:08
0.247335	25.0612	0.91808	54:19
0.197387	20.0003	0.902106	54:30
0.148312	15.0277	0.883274	54:41
0.0988108	10.012	0.859296	54:53
0.0495191	5.01753	0.83277	55:05
0.010101	1.02348	0.771831	55:27

## Sheet: Isotherm Linear Plot
Flex 6.01	3Flex Version 5.00	Page 1
	Serial # 388 Unit 1 Port 3
Sample:	POSTCYCLIC_TIFSIX
Operator:	GY
Submitter:	GY
File:	C:\Users\ml4419\OneDrive - Imperial College London\PhD DAC\e...\POSTCYCLICTIFSIX_CO2_298K_091123.SMP
Started:	09/11/2023 10:53:12	Analysis adsorptive:	CO2
Completed:	11/11/2023 18:46:13	Analysis bath temp.:	25.000 °C
Report time:	19/02/2024 12:51:42	Thermal correction:	No
Sample mass:	0.0195 g	Ambient free space:	8.8637 cm³ Measured
Analysis free space:	8.8351 cm³	Equilibration interval:	60 s
Low pressure dose:	None	Sample density:	1.000 g/cm³
Automatic degas:	No
Isotherm Linear Plot
POSTCYCLICTIFSIX_CO2_298K_091123 : POSTCYCLIC_TIFSIX : Adsorption		POSTCYCLICTIFSIX_CO2_298K_091123 : POSTCYCLIC_TIFSIX : Desorption
Relative Pressure (p/p°)	Quantity Adsorbed (mmol/g)	Relative Pressure (p/p°)	Quantity Adsorbed (mmol/g)
0.000110292	0.23288	0.986145	1.04627
0.000199287	0.321744	0.938456	1.04434
0.000295236	0.388685	0.888055	1.03849
0.000389003	0.436181	0.839692	1.03277
0.000495982	0.478217	0.790005	1.02796
0.000581237	0.503375	0.740364	1.02035
0.00067607	0.526421	0.690745	1.01298
0.000776131	0.548011	0.641304	1.00361
0.000863037	0.563801	0.593872	0.995657
0.000963085	0.578433	0.544102	0.98578
0.00105292	0.590524	0.494548	0.975823
0.00116058	0.602801	0.445268	0.966157
0.00125423	0.612708	0.394494	0.95512
0.00136022	0.622661	0.345746	0.945059
0.00145747	0.630711	0.296611	0.931556
0.00155741	0.638321	0.247335	0.91808
0.00165758	0.64536	0.197387	0.902106
0.00175846	0.651731	0.148312	0.883274
0.00185674	0.657425	0.0988108	0.859296
0.00195239	0.662849	0.0495191	0.83277
0.00286801	0.697206	0.010101	0.771831
0.00385385	0.720242
0.00483576	0.735979
0.0058547	0.747945
0.00684245	0.757216
0.00784009	0.764834
0.00884486	0.771221
0.00981926	0.776667
0.0586707	0.852752
0.108806	0.879965
0.157995	0.90085
0.206602	0.915637
0.255388	0.929602
0.304979	0.940626
0.354235	0.952697
0.403154	0.962756
0.452592	0.972334
0.501741	0.981506
0.551561	0.991599
0.60093	0.999803
0.650015	1.00778
0.699685	1.01514
0.748912	1.02236
0.798128	1.02914
0.847529	1.03179
0.897226	1.03653
0.946167	1.04136
0.986145	1.04627

## Sheet: BET Tabular Report
Flex 6.01	3Flex Version 5.00	Page 1
	Serial # 388 Unit 1 Port 3
Sample:	POSTCYCLIC_TIFSIX
Operator:	GY
Submitter:	GY
File:	C:\Users\ml4419\OneDrive - Imperial College London\PhD DAC\e...\POSTCYCLICTIFSIX_CO2_298K_091123.SMP
Started:	09/11/2023 10:53:12	Analysis adsorptive:	CO2
Completed:	11/11/2023 18:46:13	Analysis bath temp.:	25.000 °C
Report time:	19/02/2024 12:51:42	Thermal correction:	No
Sample mass:	0.0195 g	Ambient free space:	8.8637 cm³ Measured
Analysis free space:	8.8351 cm³	Equilibration interval:	60 s
Low pressure dose:	None	Sample density:	1.000 g/cm³
Automatic degas:	No
BET Report
BET surface area:	54.9375 ± 2.1742 m²/g
Slope:	1.58929 ± 0.06040 g/mmol
Y-intercept:	-0.03270 ± 0.01211 g/mmol
C:	-47.596310
Qm:	0.64243 mmol/g
Correlation coefficient:	0.9971238
Molecular cross-sectional area:	0.1420 nm²
Relative Pressure (p/p°)	Quantity Adsorbed (mmol/g)	1/[Q(p°/p - 1)]
0.0586707	0.852752	0.0730898
0.108806	0.879965	0.138744
0.157995	0.90085	0.208293
0.206602	0.915637	0.284393
0.255388	0.929602	0.368954
0.304979	0.940626	0.466503

## Sheet: BET Transform Plot
Flex 6.01	3Flex Version 5.00	Page 1
	Serial # 388 Unit 1 Port 3
Sample:	POSTCYCLIC_TIFSIX
Operator:	GY
Submitter:	GY
File:	C:\Users\ml4419\OneDrive - Imperial College London\PhD DAC\e...\POSTCYCLICTIFSIX_CO2_298K_091123.SMP
Started:	09/11/2023 10:53:12	Analysis adsorptive:	CO2
Completed:	11/11/2023 18:46:13	Analysis bath temp.:	25.000 °C
Report time:	19/02/2024 12:51:42	Thermal correction:	No
Sample mass:	0.0195 g	Ambient free space:	8.8637 cm³ Measured
Analysis free space:	8.8351 cm³	Equilibration interval:	60 s
Low pressure dose:	None	Sample density:	1.000 g/cm³
Automatic degas:	No
BET Surface Area Plot
POSTCYCLICTIFSIX_CO2_298K_091123 : POSTCYCLIC_TIFSIX		Not Fitted
Relative Pressure (p/p°)	1/[Q(p°/p - 1)]	Relative Pressure (p/p°)	1/[Q(p°/p - 1)]
0.0586707	0.0730898	0.000110292	0.000473652
0.108806	0.138744	0.000199287	0.000619521
0.157995	0.208293	0.000295236	0.000759801
0.206602	0.284393	0.000389003	0.000892186
0.255388	0.368954	0.000495982	0.00103766
0.304979	0.466503	0.000581237	0.00115535
		0.00067607	0.00128515
		0.000776131	0.00141737
		0.000863037	0.00153207
		0.000963085	0.0016666
		0.00105292	0.00178491
		0.00116058	0.00192756
		0.00125423	0.0020496
		0.00136022	0.00218751
		0.00145747	0.0023142
		0.00155741	0.00244366
		0.00165758	0.00257272
		0.00175846	0.00270289
		0.00185674	0.00282952
		0.00195239	0.00295121
		0.00286801	0.0041254
		0.00385385	0.00537147
		0.00483576	0.00660244
		0.0058547	0.00787381
		0.00684245	0.00909859
		0.00784009	0.0103317
		0.00884486	0.011571
		0.00981926	0.0127682
		0.354235	0.575788

## Sheet: Langmuir Reports
Flex 6.01	3Flex Version 5.00	Page 1
	Serial # 388 Unit 1 Port 3
Sample:	POSTCYCLIC_TIFSIX
Operator:	GY
Submitter:	GY
File:	C:\Users\ml4419\OneDrive - Imperial College London\PhD DAC\e...\POSTCYCLICTIFSIX_CO2_298K_091123.SMP
Started:	09/11/2023 10:53:12	Analysis adsorptive:	CO2
Completed:	11/11/2023 18:46:13	Analysis bath temp.:	25.000 °C
Report time:	19/02/2024 12:51:42	Thermal correction:	No
Sample mass:	0.0195 g	Ambient free space:	8.8637 cm³ Measured
Analysis free space:	8.8351 cm³	Equilibration interval:	60 s
Low pressure dose:	None	Sample density:	1.000 g/cm³
Automatic degas:	No
Langmuir Reports
Primary Data

## Sheet: Freundlich Tabular Report
Flex 6.01	3Flex Version 5.00	Page 1
	Serial # 388 Unit 1 Port 3
Sample:	POSTCYCLIC_TIFSIX
Operator:	GY
Submitter:	GY
File:	C:\Users\ml4419\OneDrive - Imperial College London\PhD DAC\e...\POSTCYCLICTIFSIX_CO2_298K_091123.SMP
Started:	09/11/2023 10:53:12	Analysis adsorptive:	CO2
Completed:	11/11/2023 18:46:13	Analysis bath temp.:	25.000 °C
Report time:	19/02/2024 12:51:42	Thermal correction:	No
Sample mass:	0.0195 g	Ambient free space:	8.8637 cm³ Measured
Analysis free space:	8.8351 cm³	Equilibration interval:	60 s
Low pressure dose:	None	Sample density:	1.000 g/cm³
Automatic degas:	No
Freundlich Tabular Report
Qm·C:	0.6907 ± 0.0078 mmol/g
m:	9.8900 ± 0.6596
Correlation coefficient:	0.911127
Absolute Pressure (kPa)	Quantity Adsorbed (mmol/g)	log(p)	log(Q)
0.0111753	0.23288	-1.95174	-0.632868
0.0201928	0.321744	-1.6948	-0.49249
0.0299148	0.388685	-1.52411	-0.410403
0.0394157	0.436181	-1.40433	-0.360334
0.0502554	0.478217	-1.29882	-0.320375
0.0588939	0.503375	-1.22993	-0.298108
0.0685028	0.526421	-1.16429	-0.278667
0.0786415	0.548011	-1.10435	-0.261211
0.0874472	0.563801	-1.05825	-0.248874
0.0975846	0.578433	-1.01062	-0.237747
0.106688	0.590524	-0.971886	-0.228763
0.117596	0.602801	-0.929607	-0.219826
0.127085	0.612708	-0.895905	-0.212747
0.137825	0.622661	-0.860673	-0.205749
0.147678	0.630711	-0.830685	-0.200169
0.157805	0.638321	-0.80188	-0.194961
0.167954	0.64536	-0.774809	-0.190198
0.178176	0.651731	-0.749151	-0.185931
0.188134	0.657425	-0.725532	-0.182154
0.197826	0.662849	-0.703717	-0.178585
0.290601	0.697206	-0.536703	-0.156639
0.390491	0.720242	-0.408389	-0.142522
0.489983	0.735979	-0.309819	-0.133134
0.593228	0.747945	-0.226779	-0.12613
0.693312	0.757216	-0.159071	-0.12078
0.794397	0.764834	-0.0999625	-0.116433
0.896205	0.771221	-0.0475927	-0.112821
0.994936	0.776667	-0.00220484	-0.109765
5.9448	0.852752	0.774138	-0.0691772
11.0247	0.879965	1.04237	-0.0555345
16.0088	0.90085	1.20436	-0.0453475
20.9339	0.915637	1.32085	-0.0382765
25.8771	0.929602	1.41292	-0.0317029
30.9019	0.940626	1.48999	-0.026583
35.8929	0.952697	1.55501	-0.0210453
40.8495	0.962756	1.61119	-0.0164838
45.8589	0.972334	1.66142	-0.0121846
50.839	0.981506	1.7062	-0.00810723
55.8869	0.991599	1.74731	-0.00366372
60.8892	0.999803	1.78454	-8.5745e-05
65.863	1.00778	1.81864	0.00336696
70.8956	1.01514	1.85062	0.0065256
75.8835	1.02236	1.88015	0.00960463
80.8703	1.02914	1.90779	0.0124724
85.8759	1.03179	1.93387	0.0135906
90.9115	1.03653	1.95862	0.0155817
95.8704	1.04136	1.98168	0.0175994
99.9211	1.04627	1.99966	0.0196452

## Sheet: Freundlich Plot
Flex 6.01	3Flex Version 5.00	Page 1
	Serial # 388 Unit 1 Port 3
Sample:	POSTCYCLIC_TIFSIX
Operator:	GY
Submitter:	GY
File:	C:\Users\ml4419\OneDrive - Imperial College London\PhD DAC\e...\POSTCYCLICTIFSIX_CO2_298K_091123.SMP
Started:	09/11/2023 10:53:12	Analysis adsorptive:	CO2
Completed:	11/11/2023 18:46:13	Analysis bath temp.:	25.000 °C
Report time:	19/02/2024 12:51:42	Thermal correction:	No
Sample mass:	0.0195 g	Ambient free space:	8.8637 cm³ Measured
Analysis free space:	8.8351 cm³	Equilibration interval:	60 s
Low pressure dose:	None	Sample density:	1.000 g/cm³
Automatic degas:	No
Freundlich Plot
POSTCYCLICTIFSIX_CO2_298K_091123 : POSTCYCLIC_TIFSIX
log(p)	log(Q)
-1.95174	-0.632868
-1.6948	-0.49249
-1.52411	-0.410403
-1.40433	-0.360334
-1.29882	-0.320375
-1.22993	-0.298108
-1.16429	-0.278667
-1.10435	-0.261211
-1.05825	-0.248874
-1.01062	-0.237747
-0.971886	-0.228763
-0.929607	-0.219826
-0.895905	-0.212747
-0.860673	-0.205749
-0.830685	-0.200169
-0.80188	-0.194961
-0.774809	-0.190198
-0.749151	-0.185931
-0.725532	-0.182154
-0.703717	-0.178585
-0.536703	-0.156639
-0.408389	-0.142522
-0.309819	-0.133134
-0.226779	-0.12613
-0.159071	-0.12078
-0.0999625	-0.116433
-0.0475927	-0.112821
-0.00220484	-0.109765
0.774138	-0.0691772
1.04237	-0.0555345
1.20436	-0.0453475
1.32085	-0.0382765
1.41292	-0.0317029
1.48999	-0.026583
1.55501	-0.0210453
1.61119	-0.0164838
1.66142	-0.0121846
1.7062	-0.00810723
1.74731	-0.00366372
1.78454	-8.5745e-05
1.81864	0.00336696
1.85062	0.0065256
1.88015	0.00960463
1.90779	0.0124724
1.93387	0.0135906
1.95862	0.0155817
1.98168	0.0175994
1.99966	0.0196452

## Sheet: t-Plot Tabular Report
Flex 6.01	3Flex Version 5.00	Page 1
	Serial # 388 Unit 1 Port 3
Sample:	POSTCYCLIC_TIFSIX
Operator:	GY
Submitter:	GY
File:	C:\Users\ml4419\OneDrive - Imperial College London\PhD DAC\e...\POSTCYCLICTIFSIX_CO2_298K_091123.SMP
Started:	09/11/2023 10:53:12	Analysis adsorptive:	CO2
Completed:	11/11/2023 18:46:13	Analysis bath temp.:	25.000 °C
Report time:	19/02/2024 12:51:42	Thermal correction:	No
Sample mass:	0.0195 g	Ambient free space:	8.8637 cm³ Measured
Analysis free space:	8.8351 cm³	Equilibration interval:	60 s
Low pressure dose:	None	Sample density:	1.000 g/cm³
Automatic degas:	No
t-Plot Report
Micropore volume:	0.043382 cm³/g
Micropore area:	23.4022 m²/g
External surface area:	31.5352 m²/g
Slope:	0.503621 ± 0.026830 mmol/g·nm
Y-intercept:	0.692808 ± 0.011427 mmol/g
Correlation coefficient:	0.997174
Surface area correction factor:	1.000
Density conversion factor:	0.0027936
Total surface area (BET):	54.9375 m²/g
Thickness range:	0.35000 to 0.50000 nm
Thickness equation:	Harkins and Jura
Thickness Curve
	t = [ 13.99 / ( 0.034 - log(p/p°) ) ] ^ 0.5
t-Plot Report - Data
Relative Pressure (p/p°)	Statistical Thickness (nm)	Quantity Adsorbed (mmol/g)	Fitted
0.0586707	0.332479	0.852752
0.108806	0.374529	0.879965	*
0.157995	0.409235	0.90085	*
0.206602	0.441149	0.915637	*
0.255388	0.472437	0.929602	*
0.304979	0.504468	0.940626
0.354235	0.53724	0.952697
0.403154	0.571371	0.962756
0.452592	0.608128	0.972334
0.501741	0.647661	0.981506
0.551561	0.691696	0.991599
0.60093	0.740438	0.999803
0.650015	0.795497	1.00778
0.699685	0.860134	1.01514

## Sheet: t-Plot Plot
Flex 6.01	3Flex Version 5.00	Page 1
	Serial # 388 Unit 1 Port 3
Sample:	POSTCYCLIC_TIFSIX
Operator:	GY
Submitter:	GY
File:	C:\Users\ml4419\OneDrive - Imperial College London\PhD DAC\e...\POSTCYCLICTIFSIX_CO2_298K_091123.SMP
Started:	09/11/2023 10:53:12	Analysis adsorptive:	CO2
Completed:	11/11/2023 18:46:13	Analysis bath temp.:	25.000 °C
Report time:	19/02/2024 12:51:42	Thermal correction:	No
Sample mass:	0.0195 g	Ambient free space:	8.8637 cm³ Measured
Analysis free space:	8.8351 cm³	Equilibration interval:	60 s
Low pressure dose:	None	Sample density:	1.000 g/cm³
Automatic degas:	No
t-Plot
Harkins and Jura
POSTCYCLICTIFSIX_CO2_298K_091123 : POSTCYCLIC_TIFSIX		Not Fitted
Thickness (nm)	Quantity Adsorbed (mmol/g)	Thickness (nm)	Quantity Adsorbed (mmol/g)
0.374529	0.879965	0.332479	0.852752
0.409235	0.90085	0.504468	0.940626
0.441149	0.915637	0.53724	0.952697
0.472437	0.929602	0.571371	0.962756
		0.608128	0.972334
		0.647661	0.981506
		0.691696	0.991599
		0.740438	0.999803
		0.795497	1.00778
		0.860134	1.01514

[truncated: 6 more sheets: BJH Adsorption Reports, BJH Desorption Reports, Horvath-Kawazoe Report, Horvath-Kawazoe Cumulative Pore Volume Plot, Horvath-Kawazoe Differential Pore Volume Plot, DFT Pore Size  Error Report]
