# Supplementary material for: Physicochemical Properties, Equilibrium Adsorption Performance, Manufacturability, and Stability of TIFSIX-3-Ni for Direct Air Capture of CO2
Source: Energy Fuels. 2024 Jun 18;38(13):11947–65. doi: 10.1021/acs.energyfuels.4c01368 (PMC11228916; doi:10.1021/acs.energyfuels.4c01368)
Supplement: Supplementary file 2 — ef4c01368_si_002.zip [file ef4c01368_si_002.zip › tifsix si raw files/isotherms/cycling/N2-77K-batch5-pellet20mg.XLS]

## Sheet: Summary
Flex 6.01	3Flex Version 5.00	Page 1
	Serial # 388 Unit 1 Port 1
Sample:	FreshTIFSIX
Operator:	AL
Submitter:
File:	C:\Users\ml4419\OneDrive - Imperial College London\PhD DAC\experime...\FRESHTIFSIX_N2_77K_071123.SMP
Started:	07/11/2023 18:01:39	Analysis adsorptive:	N2
Completed:	08/11/2023 22:38:50	Analysis bath temp.:	-195.838 °C
Report time:	19/02/2024 12:50:49	Thermal correction:	No
Sample mass:	0.0182 g	Ambient free space:	9.0304 cm³ Measured
Analysis free space:	30.7943 cm³	Equilibration interval:	30 s
Low pressure dose:	0.22307 mmol/g	Sample density:	1.000 g/cm³
Automatic degas:	No
Summary Report
Surface Area
Single point surface area at p/p° = 0.090732172:	126.6329 m²/g
BET Surface Area:	125.5591 m²/g
t-Plot external surface area:	144.0818 m²/g
Pore Volume
Single point adsorption total pore volume of pores
less than 348.8086 nm diameter at p/p° = 0.994488805:	0.549912 cm³/g
Single point desorption total pore volume of pores
less than 348.8086 nm diameter at p/p° = 0.994488805:	0.556612 cm³/g
BJH Adsorption cumulative volume of pores
between 1.7000 nm and 300.0000 nm diameter:	0.531123 cm³/g
BJH Desorption cumulative volume of pores
between 1.7000 nm and 300.0000 nm diameter:	0.556412 cm³/g
Pore Size
Adsorption average pore diameter (4V/A by BET):	17.5188 nm
Desorption average pore diameter (4V/A by BET):	17.7323 nm
BJH Adsorption average pore diameter (4V/A):	19.9101 nm
BJH Desorption average pore diameter (4V/A):	16.2550 nm
Horvath-Kawazoe
Maximum pore volume at p/p° = 0.152850972:	0.057092 cm³/g
Median pore width:	0.8746 nm

## Sheet: Isotherm Tabular Report
Flex 6.01	3Flex Version 5.00	Page 1
	Serial # 388 Unit 1 Port 1
Sample:	FreshTIFSIX
Operator:	AL
Submitter:
File:	C:\Users\ml4419\OneDrive - Imperial College London\PhD DAC\experime...\FRESHTIFSIX_N2_77K_071123.SMP
Started:	07/11/2023 18:01:39	Analysis adsorptive:	N2
Completed:	08/11/2023 22:38:50	Analysis bath temp.:	-195.838 °C
Report time:	19/02/2024 12:50:49	Thermal correction:	No
Sample mass:	0.0182 g	Ambient free space:	9.0304 cm³ Measured
Analysis free space:	30.7943 cm³	Equilibration interval:	30 s
Low pressure dose:	0.22307 mmol/g	Sample density:	1.000 g/cm³
Automatic degas:	No
Isotherm Tabular Report
Relative Pressure (p/p°)	Absolute Pressure (kPa)	Quantity Adsorbed (mmol/g)	Elapsed Time (h:min)	Time Between Points (min)	Saturation Pressure (kPa)
			15:40		100.932
2.5749e-06	0.000259812	0.166539	16:07	0027	100.901
1.23175e-05	0.00124293	0.324814	16:24	0017	100.908
0.000119398	0.0120429	0.474519	16:45	0021	100.864
0.000518523	0.0522915	0.578809	16:57	0012	100.847
0.00106762	0.107643	0.656546	17:11	0014	100.824
0.00170993	0.17236	0.721518	17:25	0014	100.8
0.0024247	0.244384	0.774219	17:43	0018	100.789
0.00295975	0.298302	0.802459	17:51	0008	100.786
0.0039523	0.398263	0.844894	18:13	0022	100.767
0.00497914	0.501647	0.875367	18:24	0011	100.75
0.00595772	0.600194	0.899004	18:35	0011	100.742
0.00696411	0.701483	0.919871	18:46	0011	100.728
0.00798551	0.804349	0.938117	18:55	0009	100.726
0.00897962	0.904442	0.953793	19:03	0008	100.722
0.0103862	1.04604	0.974028	19:10	0007	100.714
0.0201606	2.03035	1.06739	19:18	0008	100.709
0.0308002	3.10207	1.13983	19:25	0007	100.716
0.0407514	4.10475	1.19856	19:31	0006	100.727
0.0508774	5.1261	1.25258	19:37	0006	100.754
0.0607135	6.11711	1.29955	19:43	0006	100.754
0.0708889	7.14295	1.34441	19:50	0007	100.763
0.0807006	8.13185	1.38528	19:56	0006	100.766
0.0907322	9.14332	1.42754	20:02	0006	100.773
0.100733	10.1512	1.46688	20:09	0007	100.773
0.152851	15.4027	1.64319	20:15	0006	100.769
0.202913	20.4491	1.79401	20:21	0006	100.778
0.253734	25.5711	1.93756	20:27	0006	100.779
0.303719	30.6086	2.07435	20:33	0006	100.779
0.354562	35.7339	2.21295	20:39	0006	100.783
0.40246	40.5613	2.34469	20:45	0006	100.783
0.45502	45.8564	2.489	20:52	0007	100.779
0.50487	50.8813	2.6277	20:58	0006	100.781
0.555074	55.9474	2.76973	21:04	0006	100.793
0.605575	61.0436	2.92178	21:10	0006	100.803
0.653813	65.9183	3.0753	21:16	0006	100.821
0.703845	70.9659	3.24287	21:22	0006	100.826
0.754092	76.0343	3.43199	21:28	0006	100.829
0.803977	81.0795	3.66097	21:34	0006	100.848
0.853782	86.1034	3.99805	21:40	0006	100.849
0.901493	90.9359	4.69865	21:49	0009	100.873
0.924471	93.2451	5.47024	21:58	0009	100.863
0.945574	95.3677	6.7177	22:11	0013	100.857
0.97143	97.9821	9.82735	22:36	0025	100.864
0.988538	99.7	14.1176	23:03	0027	100.856
0.995863	100.46	16.2223	23:14	0011	100.877
0.954012	96.2384	10.0704	23:52	0038	100.878
0.901533	90.9524	5.73322	24:10	0018	100.886
0.851797	85.9233	4.35909	24:19	0009	100.873
0.797334	80.4086	3.79032	24:25	0006	100.847
0.745433	75.2	3.50955	24:31	0006	100.881
0.695445	70.1432	3.30955	24:38	0007	100.861
0.645673	65.1177	3.13566	24:44	0006	100.853
0.595466	60.0646	2.97722	24:50	0006	100.87
0.545824	55.0409	2.82986	24:56	0006	100.84
0.495955	50.0036	2.68706	25:02	0006	100.823
0.446015	44.9756	2.47488	25:08	0006	100.839
0.39595	39.928	2.31871	25:14	0006	100.841
0.346364	34.9309	2.17725	25:20	0006	100.85
0.296711	29.9163	2.0387	25:27	0007	100.827
0.246614	24.8623	1.90071	25:33	0006	100.815
0.197047	19.8644	1.76012	25:39	0006	100.81
0.147292	14.8488	1.61022	25:45	0006	100.812
0.098028	9.88261	1.44976	25:51	0006	100.814
0.0739879	7.4585	1.35879	25:57	0006	100.807
0.0493355	4.97456	1.25666	26:04	0007	100.831
0.024561	2.47649	1.12664	26:11	0007	100.83
0.00969565	0.97745	0.999929	26:23	0012	100.813

## Sheet: Isotherm Linear Plot
Flex 6.01	3Flex Version 5.00	Page 1
	Serial # 388 Unit 1 Port 1
Sample:	FreshTIFSIX
Operator:	AL
Submitter:
File:	C:\Users\ml4419\OneDrive - Imperial College London\PhD DAC\experime...\FRESHTIFSIX_N2_77K_071123.SMP
Started:	07/11/2023 18:01:39	Analysis adsorptive:	N2
Completed:	08/11/2023 22:38:50	Analysis bath temp.:	-195.838 °C
Report time:	19/02/2024 12:50:49	Thermal correction:	No
Sample mass:	0.0182 g	Ambient free space:	9.0304 cm³ Measured
Analysis free space:	30.7943 cm³	Equilibration interval:	30 s
Low pressure dose:	0.22307 mmol/g	Sample density:	1.000 g/cm³
Automatic degas:	No
Isotherm Linear Plot
FRESHTIFSIX_N2_77K_071123 : FreshTIFSIX : Adsorption		FRESHTIFSIX_N2_77K_071123 : FreshTIFSIX : Desorption
Relative Pressure (p/p°)	Quantity Adsorbed (mmol/g)	Relative Pressure (p/p°)	Quantity Adsorbed (mmol/g)
2.5749e-06	0.166539	0.995863	16.2223
1.23175e-05	0.324814	0.954012	10.0704
0.000119398	0.474519	0.901533	5.73322
0.000518523	0.578809	0.851797	4.35909
0.00106762	0.656546	0.797334	3.79032
0.00170993	0.721518	0.745433	3.50955
0.0024247	0.774219	0.695445	3.30955
0.00295975	0.802459	0.645673	3.13566
0.0039523	0.844894	0.595466	2.97722
0.00497914	0.875367	0.545824	2.82986
0.00595772	0.899004	0.495955	2.68706
0.00696411	0.919871	0.446015	2.47488
0.00798551	0.938117	0.39595	2.31871
0.00897962	0.953793	0.346364	2.17725
0.0103862	0.974028	0.296711	2.0387
0.0201606	1.06739	0.246614	1.90071
0.0308002	1.13983	0.197047	1.76012
0.0407514	1.19856	0.147292	1.61022
0.0508774	1.25258	0.098028	1.44976
0.0607135	1.29955	0.0739879	1.35879
0.0708889	1.34441	0.0493355	1.25666
0.0807006	1.38528	0.024561	1.12664
0.0907322	1.42754	0.00969565	0.999929
0.100733	1.46688
0.152851	1.64319
0.202913	1.79401
0.253734	1.93756
0.303719	2.07435
0.354562	2.21295
0.40246	2.34469
0.45502	2.489
0.50487	2.6277
0.555074	2.76973
0.605575	2.92178
0.653813	3.0753
0.703845	3.24287
0.754092	3.43199
0.803977	3.66097
0.853782	3.99805
0.901493	4.69865
0.924471	5.47024
0.945574	6.7177
0.97143	9.82735
0.988538	14.1176
0.995863	16.2223

## Sheet: BET Tabular Report
Flex 6.01	3Flex Version 5.00	Page 1
	Serial # 388 Unit 1 Port 1
Sample:	FreshTIFSIX
Operator:	AL
Submitter:
File:	C:\Users\ml4419\OneDrive - Imperial College London\PhD DAC\experime...\FRESHTIFSIX_N2_77K_071123.SMP
Started:	07/11/2023 18:01:39	Analysis adsorptive:	N2
Completed:	08/11/2023 22:38:50	Analysis bath temp.:	-195.838 °C
Report time:	19/02/2024 12:50:49	Thermal correction:	No
Sample mass:	0.0182 g	Ambient free space:	9.0304 cm³ Measured
Analysis free space:	30.7943 cm³	Equilibration interval:	30 s
Low pressure dose:	0.22307 mmol/g	Sample density:	1.000 g/cm³
Automatic degas:	No
BET Report
BET surface area:	125.5591 ± 1.5358 m²/g
Slope:	0.77508 ± 0.00950 g/mmol
Y-intercept:	0.00192 ± 0.00036 g/mmol
C:	404.336138
Qm:	1.28701 mmol/g
Correlation coefficient:	0.9985766
Molecular cross-sectional area:	0.1620 nm²
Relative Pressure (p/p°)	Quantity Adsorbed (mmol/g)	1/[Q(p°/p - 1)]
0.000119398	0.474519	0.000251649
0.000518523	0.578809	0.000896311
0.00106762	0.656546	0.00162786
0.00170993	0.721518	0.00237396
0.0024247	0.774219	0.00313941
0.00295975	0.802459	0.0036993
0.0039523	0.844894	0.00469643
0.00497914	0.875367	0.00571652
0.00595772	0.899004	0.00666674
0.00696411	0.919871	0.00762384
0.00798551	0.938117	0.00858079
0.00897962	0.953793	0.00949995
0.0103862	0.974028	0.0107751
0.0201606	1.06739	0.0192764
0.0308002	1.13983	0.0278806
0.0407514	1.19856	0.0354447
0.0508774	1.25258	0.0427954
0.0607135	1.29955	0.0497389
0.0708889	1.34441	0.0567516
0.0807006	1.38528	0.0633696
0.0907322	1.42754	0.0699009

## Sheet: BET Transform Plot
Flex 6.01	3Flex Version 5.00	Page 1
	Serial # 388 Unit 1 Port 1
Sample:	FreshTIFSIX
Operator:	AL
Submitter:
File:	C:\Users\ml4419\OneDrive - Imperial College London\PhD DAC\experime...\FRESHTIFSIX_N2_77K_071123.SMP
Started:	07/11/2023 18:01:39	Analysis adsorptive:	N2
Completed:	08/11/2023 22:38:50	Analysis bath temp.:	-195.838 °C
Report time:	19/02/2024 12:50:49	Thermal correction:	No
Sample mass:	0.0182 g	Ambient free space:	9.0304 cm³ Measured
Analysis free space:	30.7943 cm³	Equilibration interval:	30 s
Low pressure dose:	0.22307 mmol/g	Sample density:	1.000 g/cm³
Automatic degas:	No
BET Surface Area Plot
FRESHTIFSIX_N2_77K_071123 : FreshTIFSIX		Not Fitted
Relative Pressure (p/p°)	1/[Q(p°/p - 1)]	Relative Pressure (p/p°)	1/[Q(p°/p - 1)]
0.000119398	0.000251649	2.5749e-06	1.54613e-05
0.000518523	0.000896311	1.23175e-05	3.79222e-05
0.00106762	0.00162786	0.100733	0.0763642
0.00170993	0.00237396	0.152851	0.109804
0.0024247	0.00313941	0.202913	0.141899
0.00295975	0.0036993	0.253734	0.175481
0.0039523	0.00469643	0.303719	0.210284
0.00497914	0.00571652	0.354562	0.248237
0.00595772	0.00666674	0.40246	0.287257
0.00696411	0.00762384	0.45502	0.335448
0.00798551	0.00858079
0.00897962	0.00949995
0.0103862	0.0107751
0.0201606	0.0192764
0.0308002	0.0278806
0.0407514	0.0354447
0.0508774	0.0427954
0.0607135	0.0497389
0.0708889	0.0567516
0.0807006	0.0633696
0.0907322	0.0699009

## Sheet: Langmuir Reports
Flex 6.01	3Flex Version 5.00	Page 1
	Serial # 388 Unit 1 Port 1
Sample:	FreshTIFSIX
Operator:	AL
Submitter:
File:	C:\Users\ml4419\OneDrive - Imperial College London\PhD DAC\experime...\FRESHTIFSIX_N2_77K_071123.SMP
Started:	07/11/2023 18:01:39	Analysis adsorptive:	N2
Completed:	08/11/2023 22:38:50	Analysis bath temp.:	-195.838 °C
Report time:	19/02/2024 12:50:49	Thermal correction:	No
Sample mass:	0.0182 g	Ambient free space:	9.0304 cm³ Measured
Analysis free space:	30.7943 cm³	Equilibration interval:	30 s
Low pressure dose:	0.22307 mmol/g	Sample density:	1.000 g/cm³
Automatic degas:	No
Langmuir Reports
Primary Data

## Sheet: Freundlich Tabular Report
Flex 6.01	3Flex Version 5.00	Page 1
	Serial # 388 Unit 1 Port 1
Sample:	FreshTIFSIX
Operator:	AL
Submitter:
File:	C:\Users\ml4419\OneDrive - Imperial College London\PhD DAC\experime...\FRESHTIFSIX_N2_77K_071123.SMP
Started:	07/11/2023 18:01:39	Analysis adsorptive:	N2
Completed:	08/11/2023 22:38:50	Analysis bath temp.:	-195.838 °C
Report time:	19/02/2024 12:50:49	Thermal correction:	No
Sample mass:	0.0182 g	Ambient free space:	9.0304 cm³ Measured
Analysis free space:	30.7943 cm³	Equilibration interval:	30 s
Low pressure dose:	0.22307 mmol/g	Sample density:	1.000 g/cm³
Automatic degas:	No
Freundlich Tabular Report
Qm·C:	1.1202 ± 0.0459 mmol/g
m:	3.7434 ± 0.2824
Correlation coefficient:	0.896306
Absolute Pressure (kPa)	Quantity Adsorbed (mmol/g)	log(p)	log(Q)
0.000259812	0.166539	-3.58534	-0.778483
0.00124293	0.324814	-2.90555	-0.488365
0.0120429	0.474519	-1.91927	-0.323746
0.0522915	0.578809	-1.28157	-0.237465
0.107643	0.656546	-0.968016	-0.182735
0.17236	0.721518	-0.763563	-0.141753
0.244384	0.774219	-0.611927	-0.111136
0.298302	0.802459	-0.525344	-0.0955772
0.398263	0.844894	-0.39983	-0.0731978
0.501647	0.875367	-0.299602	-0.0578098
0.600194	0.899004	-0.221708	-0.0462382
0.701483	0.919871	-0.153983	-0.0362729
0.804349	0.938117	-0.0945553	-0.0277428
0.904442	0.953793	-0.0436193	-0.0205458
1.04604	0.974028	0.0195486	-0.0114287
2.03035	1.06739	0.307571	0.0283219
3.10207	1.13983	0.491651	0.0568394
4.10475	1.19856	0.613287	0.07866
5.1261	1.25258	0.709787	0.0978059
6.11711	1.29955	0.786546	0.113791
7.14295	1.34441	0.853878	0.128533
8.13185	1.38528	0.910189	0.141539
9.14332	1.42754	0.961104	0.154587
10.1512	1.46688	1.00652	0.166396
15.4027	1.64319	1.1876	0.215689
20.4491	1.79401	1.31067	0.253825
25.5711	1.93756	1.40775	0.287255
30.6086	2.07435	1.48584	0.316882
35.7339	2.21295	1.55308	0.344971
40.5613	2.34469	1.60811	0.370084
45.8564	2.489	1.6614	0.396025
50.8813	2.6277	1.70656	0.419576
55.9474	2.76973	1.74778	0.442438
61.0436	2.92178	1.78564	0.465648
65.9183	3.0753	1.81901	0.487888
70.9659	3.24287	1.85105	0.510929
76.0343	3.43199	1.88101	0.535546
81.0795	3.66097	1.90891	0.563596
86.1034	3.99805	1.93502	0.601848
90.9359	4.69865	1.95874	0.671974
93.2451	5.47024	1.96963	0.738006
95.3677	6.7177	1.9794	0.827221
97.9821	9.82735	1.99115	0.992436
99.7	14.1176	1.9987	1.14976
100.46	16.2223	2.00199	1.21011

## Sheet: Freundlich Plot
Flex 6.01	3Flex Version 5.00	Page 1
	Serial # 388 Unit 1 Port 1
Sample:	FreshTIFSIX
Operator:	AL
Submitter:
File:	C:\Users\ml4419\OneDrive - Imperial College London\PhD DAC\experime...\FRESHTIFSIX_N2_77K_071123.SMP
Started:	07/11/2023 18:01:39	Analysis adsorptive:	N2
Completed:	08/11/2023 22:38:50	Analysis bath temp.:	-195.838 °C
Report time:	19/02/2024 12:50:49	Thermal correction:	No
Sample mass:	0.0182 g	Ambient free space:	9.0304 cm³ Measured
Analysis free space:	30.7943 cm³	Equilibration interval:	30 s
Low pressure dose:	0.22307 mmol/g	Sample density:	1.000 g/cm³
Automatic degas:	No
Freundlich Plot
FRESHTIFSIX_N2_77K_071123 : FreshTIFSIX
log(p)	log(Q)
-3.58534	-0.778483
-2.90555	-0.488365
-1.91927	-0.323746
-1.28157	-0.237465
-0.968016	-0.182735
-0.763563	-0.141753
-0.611927	-0.111136
-0.525344	-0.0955772
-0.39983	-0.0731978
-0.299602	-0.0578098
-0.221708	-0.0462382
-0.153983	-0.0362729
-0.0945553	-0.0277428
-0.0436193	-0.0205458
0.0195486	-0.0114287
0.307571	0.0283219
0.491651	0.0568394
0.613287	0.07866
0.709787	0.0978059
0.786546	0.113791
0.853878	0.128533
0.910189	0.141539
0.961104	0.154587
1.00652	0.166396
1.1876	0.215689
1.31067	0.253825
1.40775	0.287255
1.48584	0.316882
1.55308	0.344971
1.60811	0.370084
1.6614	0.396025
1.70656	0.419576
1.74778	0.442438
1.78564	0.465648
1.81901	0.487888
1.85105	0.510929
1.88101	0.535546
1.90891	0.563596
1.93502	0.601848
1.95874	0.671974
1.96963	0.738006
1.9794	0.827221
1.99115	0.992436
1.9987	1.14976
2.00199	1.21011

## Sheet: t-Plot Tabular Report
Flex 6.01	3Flex Version 5.00	Page 1
	Serial # 388 Unit 1 Port 1
Sample:	FreshTIFSIX
Operator:	AL
Submitter:
File:	C:\Users\ml4419\OneDrive - Imperial College London\PhD DAC\experime...\FRESHTIFSIX_N2_77K_071123.SMP
Started:	07/11/2023 18:01:39	Analysis adsorptive:	N2
Completed:	08/11/2023 22:38:50	Analysis bath temp.:	-195.838 °C
Report time:	19/02/2024 12:50:49	Thermal correction:	No
Sample mass:	0.0182 g	Ambient free space:	9.0304 cm³ Measured
Analysis free space:	30.7943 cm³	Equilibration interval:	30 s
Low pressure dose:	0.22307 mmol/g	Sample density:	1.000 g/cm³
Automatic degas:	No
t-Plot Report
Micropore volume:	-0.000872 cm³/g
Micropore area:	*
External surface area:	144.0818 m²/g
Slope:	4.146922 ± 0.067272 mmol/g·nm
Y-intercept:	-0.025086 ± 0.034301 mmol/g
Correlation coefficient:	0.999343
Surface area correction factor:	1.000
Density conversion factor:	0.0015501
Total surface area (BET):	125.5591 m²/g
Thickness range:	0.39762 to 0.61167 nm
Thickness equation:	Harkins and Jura
Thickness Curve
	t = [ 13.99 / ( 0.034 - log(p/p°) ) ] ^ 0.5
t-Plot Report - Data
Relative Pressure (p/p°)	Statistical Thickness (nm)	Quantity Adsorbed (mmol/g)	Fitted
0.152851	0.405759	1.64319	*
0.202913	0.438767	1.79401	*
0.253734	0.471378	1.93756	*
0.303719	0.503646	2.07435	*
0.354562	0.537462	2.21295	*
0.40246	0.570873	2.34469	*
0.45502	0.610004	2.489	*
0.50487	0.650299	2.6277
0.555074	0.694981	2.76973
* The micropore area is not reported because either the micropore volume is negative or the calculated external surface area is larger than the total surface area.

## Sheet: t-Plot Plot
Flex 6.01	3Flex Version 5.00	Page 1
	Serial # 388 Unit 1 Port 1
Sample:	FreshTIFSIX
Operator:	AL
Submitter:
File:	C:\Users\ml4419\OneDrive - Imperial College London\PhD DAC\experime...\FRESHTIFSIX_N2_77K_071123.SMP
Started:	07/11/2023 18:01:39	Analysis adsorptive:	N2
Completed:	08/11/2023 22:38:50	Analysis bath temp.:	-195.838 °C
Report time:	19/02/2024 12:50:49	Thermal correction:	No
Sample mass:	0.0182 g	Ambient free space:	9.0304 cm³ Measured
Analysis free space:	30.7943 cm³	Equilibration interval:	30 s
Low pressure dose:	0.22307 mmol/g	Sample density:	1.000 g/cm³
Automatic degas:	No
t-Plot
Harkins and Jura
FRESHTIFSIX_N2_77K_071123 : FreshTIFSIX		Not Fitted
Thickness (nm)	Quantity Adsorbed (mmol/g)	Thickness (nm)	Quantity Adsorbed (mmol/g)
0.405759	1.64319	0.650299	2.6277
0.438767	1.79401	0.694981	2.76973
0.471378	1.93756
0.503646	2.07435
0.537462	2.21295
0.570873	2.34469
0.610004	2.489

[truncated: 33 more sheets: BJH Adsorption Pore Distribution Report, BJH Adsorption dV-dlog(D) Pore Volume, BJH Adsorption dA-dlog(D) Pore Area, BJH Desorption Pore Distribution Report, BJH Desorption Cumulative Pore Volume (Larger), BJH Desorption dV-dlog(D) Pore Volume, BJH Desorption Cumulative Pore Area (Larger), BJH Desorption dA-dlog(D) Pore Area, Horvath-Kawazoe Report, Horvath-Kawazoe Cumulative Pore Volume Plot, Horvath-Kawazoe Differential Pore Volume Plot, NLDFT Advanced PSD Pore Table, NLDFT Advanced PSD Isotherm Table, NLDFT Advanced PSD Cumulative Area Graph, NLDFT Advanced PSD Incremental Area Graph, NLDFT Advanced PSD dA-dW Area Graph, NLDFT Advanced PSD dA-dlog(W) Area Graph, NLDFT Advanced PSD Cumulative Volume Graph, NLDFT Advanced PSD Incremental Volume Graph, NLDFT Advanced PSD dV-dW Volume Graph …]
