# Supplementary material for: Physicochemical Properties, Equilibrium Adsorption Performance, Manufacturability, and Stability of TIFSIX-3-Ni for Direct Air Capture of CO2
Source: Energy Fuels. 2024 Jun 18;38(13):11947–65. doi: 10.1021/acs.energyfuels.4c01368 (PMC11228916; doi:10.1021/acs.energyfuels.4c01368)
Supplement: Supplementary file 2 — ef4c01368_si_002.zip [file ef4c01368_si_002.zip › tifsix si raw files/isotherms/cycling/N2-77K-batch5-pelletaftercycling.XLS]

## Sheet: Summary
Flex 6.01	3Flex Version 5.00	Page 1
	Serial # 388 Unit 1 Port 3
Sample:	POSTCYCLICTIFSIX
Operator:	AL
Submitter:
File:	C:\Users\ml4419\OneDrive - Imperial College London\PhD DAC\exp...\POSTCYCLICTIFSIX_N2_77K_071123.SMP
Started:	07/11/2023 18:01:39	Analysis adsorptive:	N2
Completed:	08/11/2023 22:38:50	Analysis bath temp.:	-195.839 °C
Report time:	19/02/2024 12:51:25	Thermal correction:	No
Sample mass:	0.0195 g	Ambient free space:	8.9306 cm³ Measured
Analysis free space:	30.2770 cm³	Equilibration interval:	30 s
Low pressure dose:	0.22307 mmol/g	Sample density:	1.000 g/cm³
Automatic degas:	No
Summary Report
Surface Area
Single point surface area at p/p° = 0.090739493:	42.0723 m²/g
BET Surface Area:	42.1203 m²/g
t-Plot external surface area:	124.8171 m²/g
Pore Volume
Single point adsorption total pore volume of pores
less than 348.8086 nm diameter at p/p° = 0.994488805:	0.147092 cm³/g
Single point desorption total pore volume of pores
less than 348.8086 nm diameter at p/p° = 0.994488805:	0.147186 cm³/g
BJH Adsorption cumulative volume of pores
between 1.7000 nm and 300.0000 nm diameter:	0.138210 cm³/g
BJH Desorption cumulative volume of pores
between 1.7000 nm and 300.0000 nm diameter:	0.139848 cm³/g
Pore Size
Adsorption average pore diameter (4V/A by BET):	13.9688 nm
Desorption average pore diameter (4V/A by BET):	13.9777 nm
BJH Adsorption average pore diameter (4V/A):	6.9152 nm
BJH Desorption average pore diameter (4V/A):	6.6659 nm
Horvath-Kawazoe
Maximum pore volume at p/p° = 0.153112860:	0.022188 cm³/g
Median pore width:	1.3471 nm

## Sheet: Isotherm Tabular Report
Flex 6.01	3Flex Version 5.00	Page 1
	Serial # 388 Unit 1 Port 3
Sample:	POSTCYCLICTIFSIX
Operator:	AL
Submitter:
File:	C:\Users\ml4419\OneDrive - Imperial College London\PhD DAC\exp...\POSTCYCLICTIFSIX_N2_77K_071123.SMP
Started:	07/11/2023 18:01:39	Analysis adsorptive:	N2
Completed:	08/11/2023 22:38:50	Analysis bath temp.:	-195.839 °C
Report time:	19/02/2024 12:51:25	Thermal correction:	No
Sample mass:	0.0195 g	Ambient free space:	8.9306 cm³ Measured
Analysis free space:	30.2770 cm³	Equilibration interval:	30 s
Low pressure dose:	0.22307 mmol/g	Sample density:	1.000 g/cm³
Automatic degas:	No
Isotherm Tabular Report
Relative Pressure (p/p°)	Absolute Pressure (kPa)	Quantity Adsorbed (mmol/g)	Elapsed Time (h:min)	Time Between Points (min)	Saturation Pressure (kPa)
			15:40		100.932
0.000405191	0.0408841	0.0884246	16:17	0037	100.901
0.00133856	0.135065	0.116148	16:25	0008	100.903
0.00232745	0.234813	0.133861	16:35	0010	100.889
0.0030192	0.304508	0.14427	16:47	0012	100.857
0.00403518	0.406984	0.15545	16:54	0007	100.859
0.00504083	0.508337	0.165015	17:01	0007	100.844
0.00603917	0.608935	0.173564	17:08	0007	100.831
0.00704663	0.71046	0.181326	17:15	0007	100.823
0.00804505	0.811068	0.188503	17:21	0006	100.816
0.00903453	0.910664	0.19518	17:28	0007	100.798
0.0100402	1.01196	0.201639	17:34	0006	100.79
0.0204039	2.05643	0.250611	17:41	0007	100.786
0.0304881	3.073	0.287747	17:47	0006	100.793
0.0404491	4.07662	0.322827	17:53	0006	100.784
0.05057	5.09652	0.356265	18:00	0007	100.782
0.0605262	6.09912	0.387294	18:06	0006	100.768
0.070568	7.11022	0.415829	18:12	0006	100.757
0.0805854	8.11998	0.445297	18:18	0006	100.762
0.0907395	9.14188	0.474286	18:24	0006	100.749
0.10076	10.1508	0.502671	18:30	0006	100.743
0.153113	15.4259	0.638616	18:36	0006	100.749
0.202978	20.4472	0.762038	18:43	0007	100.736
0.25289	25.4722	0.882036	18:49	0006	100.724
0.303173	30.5374	1.00212	18:55	0006	100.726
0.353272	35.5806	1.12147	19:01	0006	100.717
0.403495	40.638	1.24299	19:07	0006	100.715
0.454216	45.7405	1.36661	19:13	0006	100.702
0.504034	50.7626	1.4865	19:19	0006	100.713
0.554592	55.8569	1.60954	19:26	0007	100.717
0.604583	60.9039	1.73427	19:32	0006	100.737
0.654827	65.9791	1.86049	19:38	0006	100.758
0.70531	71.0644	1.99203	19:45	0007	100.756
0.755473	76.1223	2.13182	19:51	0006	100.761
0.805793	81.1944	2.2856	19:57	0006	100.763
0.856111	86.2654	2.45659	20:04	0007	100.764
0.906068	91.3055	2.66365	20:10	0006	100.771
0.929993	93.7152	2.79179	20:16	0006	100.77
0.954447	96.1875	2.9694	20:22	0006	100.778
0.978588	98.6201	3.31781	20:29	0007	100.778
0.99458	100.241	4.23882	20:40	0011	100.787
0.948766	95.6198	2.96458	20:48	0008	100.783
0.891566	89.8444	2.63842	20:55	0007	100.771
0.841748	84.8326	2.45262	21:01	0006	100.781
0.79172	79.8081	2.28997	21:07	0006	100.803
0.7421	74.8087	2.14229	21:13	0006	100.807
0.694167	69.9841	2.00906	21:19	0006	100.817
0.644009	64.938	1.87481	21:25	0006	100.834
0.594399	59.9382	1.74513	21:31	0006	100.838
0.544453	54.906	1.61592	21:37	0006	100.846
0.494885	49.9172	1.48885	21:43	0006	100.866
0.445225	44.9109	1.35391	21:50	0007	100.872
0.395085	39.8506	1.22997	21:56	0006	100.866
0.345545	34.8544	1.11213	22:02	0006	100.868
0.29581	29.8372	0.992152	22:08	0006	100.866
0.245804	24.7909	0.870895	22:14	0006	100.856
0.196085	19.7753	0.751893	22:20	0006	100.851
0.146486	14.7735	0.6277	22:27	0007	100.853
0.097048	9.78836	0.502886	22:33	0006	100.861
0.0734236	7.40573	0.435252	22:39	0006	100.863
0.0487034	4.91246	0.367221	22:45	0006	100.865
0.0246655	2.48768	0.290271	22:53	0008	100.857
0.00996402	1.00496	0.229366	23:01	0008	100.859

## Sheet: Isotherm Linear Plot
Flex 6.01	3Flex Version 5.00	Page 1
	Serial # 388 Unit 1 Port 3
Sample:	POSTCYCLICTIFSIX
Operator:	AL
Submitter:
File:	C:\Users\ml4419\OneDrive - Imperial College London\PhD DAC\exp...\POSTCYCLICTIFSIX_N2_77K_071123.SMP
Started:	07/11/2023 18:01:39	Analysis adsorptive:	N2
Completed:	08/11/2023 22:38:50	Analysis bath temp.:	-195.839 °C
Report time:	19/02/2024 12:51:25	Thermal correction:	No
Sample mass:	0.0195 g	Ambient free space:	8.9306 cm³ Measured
Analysis free space:	30.2770 cm³	Equilibration interval:	30 s
Low pressure dose:	0.22307 mmol/g	Sample density:	1.000 g/cm³
Automatic degas:	No
Isotherm Linear Plot
POSTCYCLICTIFSIX_N2_77K_071123 : POSTCYCLICTIFSIX : Adsorption		POSTCYCLICTIFSIX_N2_77K_071123 : POSTCYCLICTIFSIX : Desorption
Relative Pressure (p/p°)	Quantity Adsorbed (mmol/g)	Relative Pressure (p/p°)	Quantity Adsorbed (mmol/g)
0.000405191	0.0884246	0.99458	4.23882
0.00133856	0.116148	0.948766	2.96458
0.00232745	0.133861	0.891566	2.63842
0.0030192	0.14427	0.841748	2.45262
0.00403518	0.15545	0.79172	2.28997
0.00504083	0.165015	0.7421	2.14229
0.00603917	0.173564	0.694167	2.00906
0.00704663	0.181326	0.644009	1.87481
0.00804505	0.188503	0.594399	1.74513
0.00903453	0.19518	0.544453	1.61592
0.0100402	0.201639	0.494885	1.48885
0.0204039	0.250611	0.445225	1.35391
0.0304881	0.287747	0.395085	1.22997
0.0404491	0.322827	0.345545	1.11213
0.05057	0.356265	0.29581	0.992152
0.0605262	0.387294	0.245804	0.870895
0.070568	0.415829	0.196085	0.751893
0.0805854	0.445297	0.146486	0.6277
0.0907395	0.474286	0.097048	0.502886
0.10076	0.502671	0.0734236	0.435252
0.153113	0.638616	0.0487034	0.367221
0.202978	0.762038	0.0246655	0.290271
0.25289	0.882036	0.00996402	0.229366
0.303173	1.00212
0.353272	1.12147
0.403495	1.24299
0.454216	1.36661
0.504034	1.4865
0.554592	1.60954
0.604583	1.73427
0.654827	1.86049
0.70531	1.99203
0.755473	2.13182
0.805793	2.2856
0.856111	2.45659
0.906068	2.66365
0.929993	2.79179
0.954447	2.9694
0.978588	3.31781
0.99458	4.23882

## Sheet: BET Tabular Report
Flex 6.01	3Flex Version 5.00	Page 1
	Serial # 388 Unit 1 Port 3
Sample:	POSTCYCLICTIFSIX
Operator:	AL
Submitter:
File:	C:\Users\ml4419\OneDrive - Imperial College London\PhD DAC\exp...\POSTCYCLICTIFSIX_N2_77K_071123.SMP
Started:	07/11/2023 18:01:39	Analysis adsorptive:	N2
Completed:	08/11/2023 22:38:50	Analysis bath temp.:	-195.839 °C
Report time:	19/02/2024 12:51:25	Thermal correction:	No
Sample mass:	0.0195 g	Ambient free space:	8.9306 cm³ Measured
Analysis free space:	30.2770 cm³	Equilibration interval:	30 s
Low pressure dose:	0.22307 mmol/g	Sample density:	1.000 g/cm³
Automatic degas:	No
BET Report
BET surface area:	42.1203 ± 1.6198 m²/g
Slope:	2.29488 ± 0.08901 g/mmol
Y-intercept:	0.02132 ± 0.00350 g/mmol
C:	108.635632
Qm:	0.43174 mmol/g
Correlation coefficient:	0.9874542
Molecular cross-sectional area:	0.1620 nm²
Relative Pressure (p/p°)	Quantity Adsorbed (mmol/g)	1/[Q(p°/p - 1)]
0.000405191	0.0884246	0.00458419
0.00133856	0.116148	0.0115401
0.00232745	0.133861	0.0174275
0.0030192	0.14427	0.0209907
0.00403518	0.15545	0.0260633
0.00504083	0.165015	0.0307025
0.00603917	0.173564	0.0350064
0.00704663	0.181326	0.0391375
0.00804505	0.188503	0.0430247
0.00903453	0.19518	0.0467101
0.0100402	0.201639	0.0502981
0.0204039	0.250611	0.0831122
0.0304881	0.287747	0.109287
0.0404491	0.322827	0.130578
0.05057	0.356265	0.149506
0.0605262	0.387294	0.166348
0.070568	0.415829	0.182589
0.0805854	0.445297	0.196832
0.0907395	0.474286	0.210411

## Sheet: BET Transform Plot
Flex 6.01	3Flex Version 5.00	Page 1
	Serial # 388 Unit 1 Port 3
Sample:	POSTCYCLICTIFSIX
Operator:	AL
Submitter:
File:	C:\Users\ml4419\OneDrive - Imperial College London\PhD DAC\exp...\POSTCYCLICTIFSIX_N2_77K_071123.SMP
Started:	07/11/2023 18:01:39	Analysis adsorptive:	N2
Completed:	08/11/2023 22:38:50	Analysis bath temp.:	-195.839 °C
Report time:	19/02/2024 12:51:25	Thermal correction:	No
Sample mass:	0.0195 g	Ambient free space:	8.9306 cm³ Measured
Analysis free space:	30.2770 cm³	Equilibration interval:	30 s
Low pressure dose:	0.22307 mmol/g	Sample density:	1.000 g/cm³
Automatic degas:	No
BET Surface Area Plot
POSTCYCLICTIFSIX_N2_77K_071123 : POSTCYCLICTIFSIX		Not Fitted
Relative Pressure (p/p°)	1/[Q(p°/p - 1)]	Relative Pressure (p/p°)	1/[Q(p°/p - 1)]
0.000405191	0.00458419	0.10076	0.222909
0.00133856	0.0115401	0.153113	0.283104
0.00232745	0.0174275	0.202978	0.334197
0.0030192	0.0209907	0.25289	0.383762
0.00403518	0.0260633	0.303173	0.434156
0.00504083	0.0307025	0.353272	0.48708
0.00603917	0.0350064	0.403495	0.544198
0.00704663	0.0391375	0.454216	0.608972
0.00804505	0.0430247
0.00903453	0.0467101
0.0100402	0.0502981
0.0204039	0.0831122
0.0304881	0.109287
0.0404491	0.130578
0.05057	0.149506
0.0605262	0.166348
0.070568	0.182589
0.0805854	0.196832
0.0907395	0.210411

## Sheet: Langmuir Reports
Flex 6.01	3Flex Version 5.00	Page 1
	Serial # 388 Unit 1 Port 3
Sample:	POSTCYCLICTIFSIX
Operator:	AL
Submitter:
File:	C:\Users\ml4419\OneDrive - Imperial College London\PhD DAC\exp...\POSTCYCLICTIFSIX_N2_77K_071123.SMP
Started:	07/11/2023 18:01:39	Analysis adsorptive:	N2
Completed:	08/11/2023 22:38:50	Analysis bath temp.:	-195.839 °C
Report time:	19/02/2024 12:51:25	Thermal correction:	No
Sample mass:	0.0195 g	Ambient free space:	8.9306 cm³ Measured
Analysis free space:	30.2770 cm³	Equilibration interval:	30 s
Low pressure dose:	0.22307 mmol/g	Sample density:	1.000 g/cm³
Automatic degas:	No
Langmuir Reports
Primary Data

## Sheet: Freundlich Tabular Report
Flex 6.01	3Flex Version 5.00	Page 1
	Serial # 388 Unit 1 Port 3
Sample:	POSTCYCLICTIFSIX
Operator:	AL
Submitter:
File:	C:\Users\ml4419\OneDrive - Imperial College London\PhD DAC\exp...\POSTCYCLICTIFSIX_N2_77K_071123.SMP
Started:	07/11/2023 18:01:39	Analysis adsorptive:	N2
Completed:	08/11/2023 22:38:50	Analysis bath temp.:	-195.839 °C
Report time:	19/02/2024 12:51:25	Thermal correction:	No
Sample mass:	0.0195 g	Ambient free space:	8.9306 cm³ Measured
Analysis free space:	30.2770 cm³	Equilibration interval:	30 s
Low pressure dose:	0.22307 mmol/g	Sample density:	1.000 g/cm³
Automatic degas:	No
Freundlich Tabular Report
Qm·C:	0.2201 ± 0.0088 mmol/g
m:	2.0235 ± 0.0803
Correlation coefficient:	0.971363
Absolute Pressure (kPa)	Quantity Adsorbed (mmol/g)	log(p)	log(Q)
0.0408841	0.0884246	-1.38845	-1.05343
0.135065	0.116148	-0.869458	-0.934989
0.234813	0.133861	-0.629278	-0.873344
0.304508	0.14427	-0.516401	-0.840823
0.406984	0.15545	-0.390423	-0.80841
0.508337	0.165015	-0.293848	-0.782477
0.608935	0.173564	-0.215429	-0.760539
0.71046	0.181326	-0.14846	-0.741541
0.811068	0.188503	-0.0909429	-0.724681
0.910664	0.19518	-0.0406419	-0.709564
1.01196	0.201639	0.0051618	-0.695426
2.05643	0.250611	0.313115	-0.600999
3.073	0.287747	0.487563	-0.54099
4.07662	0.322827	0.610301	-0.49103
5.09652	0.356265	0.707274	-0.448227
6.09912	0.387294	0.785267	-0.411959
7.11022	0.415829	0.851883	-0.381086
8.11998	0.445297	0.909555	-0.351351
9.14188	0.474286	0.961035	-0.32396
10.1508	0.502671	1.0065	-0.298716
15.4259	0.638616	1.18825	-0.19476
20.4472	0.762038	1.31063	-0.118024
25.4722	0.882036	1.40607	-0.0545138
30.5374	1.00212	1.48483	0.000920585
35.5806	1.12147	1.55121	0.0497872
40.638	1.24299	1.60893	0.0944675
45.7405	1.36661	1.6603	0.135645
50.7626	1.4865	1.70554	0.172164
55.8569	1.60954	1.74708	0.206703
60.9039	1.73427	1.78465	0.239117
65.9791	1.86049	1.81941	0.269628
71.0644	1.99203	1.85165	0.299296
76.1223	2.13182	1.88151	0.32875
81.1944	2.2856	1.90953	0.359001
86.2654	2.45659	1.93584	0.390333
91.3055	2.66365	1.9605	0.425477
93.7152	2.79179	1.97181	0.445882
96.1875	2.9694	1.98312	0.472669
98.6201	3.31781	1.99397	0.520852
100.241	4.23882	2.00104	0.627245

## Sheet: Freundlich Plot
Flex 6.01	3Flex Version 5.00	Page 1
	Serial # 388 Unit 1 Port 3
Sample:	POSTCYCLICTIFSIX
Operator:	AL
Submitter:
File:	C:\Users\ml4419\OneDrive - Imperial College London\PhD DAC\exp...\POSTCYCLICTIFSIX_N2_77K_071123.SMP
Started:	07/11/2023 18:01:39	Analysis adsorptive:	N2
Completed:	08/11/2023 22:38:50	Analysis bath temp.:	-195.839 °C
Report time:	19/02/2024 12:51:25	Thermal correction:	No
Sample mass:	0.0195 g	Ambient free space:	8.9306 cm³ Measured
Analysis free space:	30.2770 cm³	Equilibration interval:	30 s
Low pressure dose:	0.22307 mmol/g	Sample density:	1.000 g/cm³
Automatic degas:	No
Freundlich Plot
POSTCYCLICTIFSIX_N2_77K_071123 : POSTCYCLICTIFSIX
log(p)	log(Q)
-1.38845	-1.05343
-0.869458	-0.934989
-0.629278	-0.873344
-0.516401	-0.840823
-0.390423	-0.80841
-0.293848	-0.782477
-0.215429	-0.760539
-0.14846	-0.741541
-0.0909429	-0.724681
-0.0406419	-0.709564
0.0051618	-0.695426
0.313115	-0.600999
0.487563	-0.54099
0.610301	-0.49103
0.707274	-0.448227
0.785267	-0.411959
0.851883	-0.381086
0.909555	-0.351351
0.961035	-0.32396
1.0065	-0.298716
1.18825	-0.19476
1.31063	-0.118024
1.40607	-0.0545138
1.48483	0.000920585
1.55121	0.0497872
1.60893	0.0944675
1.6603	0.135645
1.70554	0.172164
1.74708	0.206703
1.78465	0.239117
1.81941	0.269628
1.85165	0.299296
1.88151	0.32875
1.90953	0.359001
1.93584	0.390333
1.9605	0.425477
1.97181	0.445882
1.98312	0.472669
1.99397	0.520852
2.00104	0.627245

## Sheet: t-Plot Tabular Report
Flex 6.01	3Flex Version 5.00	Page 1
	Serial # 388 Unit 1 Port 3
Sample:	POSTCYCLICTIFSIX
Operator:	AL
Submitter:
File:	C:\Users\ml4419\OneDrive - Imperial College London\PhD DAC\exp...\POSTCYCLICTIFSIX_N2_77K_071123.SMP
Started:	07/11/2023 18:01:39	Analysis adsorptive:	N2
Completed:	08/11/2023 22:38:50	Analysis bath temp.:	-195.839 °C
Report time:	19/02/2024 12:51:25	Thermal correction:	No
Sample mass:	0.0195 g	Ambient free space:	8.9306 cm³ Measured
Analysis free space:	30.2770 cm³	Equilibration interval:	30 s
Low pressure dose:	0.22307 mmol/g	Sample density:	1.000 g/cm³
Automatic degas:	No
t-Plot Report
Micropore volume:	-0.028236 cm³/g
Micropore area:	*
External surface area:	124.8171 m²/g
Slope:	3.592467 ± 0.039936 mmol/g·nm
Y-intercept:	-0.812675 ± 0.020354 mmol/g
Correlation coefficient:	0.999691
Surface area correction factor:	1.000
Density conversion factor:	0.0015501
Total surface area (BET):	42.1203 m²/g
Thickness range:	0.39762 to 0.61167 nm
Thickness equation:	Harkins and Jura
Thickness Curve
	t = [ 13.99 / ( 0.034 - log(p/p°) ) ] ^ 0.5
t-Plot Report - Data
Relative Pressure (p/p°)	Statistical Thickness (nm)	Quantity Adsorbed (mmol/g)	Fitted
0.153113	0.405936	0.638616	*
0.202978	0.438809	0.762038	*
0.25289	0.470837	0.882036	*
0.303173	0.503289	1.00212	*
0.353272	0.536586	1.12147	*
0.403495	0.571617	1.24299	*
0.454216	0.609382	1.36661	*
0.504034	0.649592	1.4865
0.554592	0.694529	1.60954
* The micropore area is not reported because either the micropore volume is negative or the calculated external surface area is larger than the total surface area.

## Sheet: t-Plot Plot
Flex 6.01	3Flex Version 5.00	Page 1
	Serial # 388 Unit 1 Port 3
Sample:	POSTCYCLICTIFSIX
Operator:	AL
Submitter:
File:	C:\Users\ml4419\OneDrive - Imperial College London\PhD DAC\exp...\POSTCYCLICTIFSIX_N2_77K_071123.SMP
Started:	07/11/2023 18:01:39	Analysis adsorptive:	N2
Completed:	08/11/2023 22:38:50	Analysis bath temp.:	-195.839 °C
Report time:	19/02/2024 12:51:25	Thermal correction:	No
Sample mass:	0.0195 g	Ambient free space:	8.9306 cm³ Measured
Analysis free space:	30.2770 cm³	Equilibration interval:	30 s
Low pressure dose:	0.22307 mmol/g	Sample density:	1.000 g/cm³
Automatic degas:	No
t-Plot
Harkins and Jura
POSTCYCLICTIFSIX_N2_77K_071123 : POSTCYCLICTIFSIX		Not Fitted
Thickness (nm)	Quantity Adsorbed (mmol/g)	Thickness (nm)	Quantity Adsorbed (mmol/g)
0.405936	0.638616	0.649592	1.4865
0.438809	0.762038	0.694529	1.60954
0.470837	0.882036
0.503289	1.00212
0.536586	1.12147
0.571617	1.24299
0.609382	1.36661

[truncated: 34 more sheets: BJH Adsorption Pore Distribution Report, BJH Adsorption dV-dlog(D) Pore Volume, BJH Adsorption dA-dlog(D) Pore Area, BJH Desorption Pore Distribution Report, BJH Desorption Cumulative Pore Volume (Larger), BJH Desorption dV-dlog(D) Pore Volume, BJH Desorption Cumulative Pore Area (Larger), BJH Desorption dA-dlog(D) Pore Area, Horvath-Kawazoe Report, Horvath-Kawazoe Cumulative Pore Volume Plot, Horvath-Kawazoe Differential Pore Volume Plot, NLDFT Advanced PSD Pore Table, NLDFT Advanced PSD Isotherm Table, NLDFT Advanced PSD Cumulative Area Graph, NLDFT Advanced PSD Incremental Area Graph, NLDFT Advanced PSD dA-dW Area Graph, NLDFT Advanced PSD dA-dlog(W) Area Graph, NLDFT Advanced PSD Cumulative Volume Graph, NLDFT Advanced PSD Incremental Volume Graph, NLDFT Advanced PSD dV-dW Volume Graph …]
