# Supplementary material for: Physicochemical Properties, Equilibrium Adsorption Performance, Manufacturability, and Stability of TIFSIX-3-Ni for Direct Air Capture of CO2
Source: Energy Fuels. 2024 Jun 18;38(13):11947–65. doi: 10.1021/acs.energyfuels.4c01368 (PMC11228916; doi:10.1021/acs.energyfuels.4c01368)
Supplement: Supplementary file 2 — ef4c01368_si_002.zip [file ef4c01368_si_002.zip › tifsix si raw files/isotherms/equilibrium check/CO2-35C-batch1-60s.XLS]

## Sheet: Summary
Flex 6.01	3Flex Version 5.02	Page 1
	Serial # 116 Unit 1 Port 3
Sample:	tifsix-3-ni
Operator:	Ashlyn
Submitter:	Ashlyn
File:	C:\Users\ml4419\OneDrive - Imperial College London\PhD DAC\exper...\AL1-015_tifsix-3-ni_CO2_308K.SMP
Started:	29/09/2021 09:30:10	Analysis adsorptive:	CO2
Completed:	04/10/2021 23:52:44	Analysis bath temp.:	35.000 °C
Report time:	19/02/2024 11:50:46	Thermal correction:	No
Sample mass:	0.0930 g	Ambient free space:	15.7020 cm³ Measured
Analysis free space:	15.2053 cm³	Equilibration interval:	60 s
Low pressure dose:	None	Sample density:	1.000 g/cm³
Automatic degas:	No
Summary Report
Surface Area
Single point surface area at p/p° = 0.255708012:	112.3187 m²/g
BET Surface Area:	109.1453 m²/g
Langmuir Surface Area:	159.5354 m²/g
t-Plot Micropore Area:	109.1453 m²/g
t-Plot external surface area:	0.0000 m²/g
Pore Volume
t-Plot micropore volume:	0.000000 cm³/g
Freundlich
Qm·C:	0.05211 ± 0.00096 mmol/g
m:	7.5719 ± 0.6300
Temkin
q·alpha/Qm:	17.038521 ± 0.692941 kJ/mol·(mmol/g)
A:	4,940.4717 ± 1,876.6448 kPa
Nanoparticle Size:
Average Particle Size	54.9726 nm
Horvath-Kawazoe
Maximum pore volume at p/p° = 0.000000000:	0.000000 cm³/g
Median pore width:	0.0000 nm
Dubinin-Astakhov
Micropore surface area:	0.0000 m²/g
Limiting micropore volume:	0.000000 cm³/g
MP-Method
Cumulative surface area of pores between
0.25887 nm and 1.86000 nm hydraulic radius:	0.0000 m²/g
Cumulative pore volume of pores between
0.25887 nm and 1.86000 nm hydraulic radius:	0.000000 cm³/g
Average pore hydraulic radius (V/A):	0.00000 nm

## Sheet: Isotherm Tabular Report
Flex 6.01	3Flex Version 5.02	Page 1
	Serial # 116 Unit 1 Port 3
Sample:	tifsix-3-ni
Operator:	Ashlyn
Submitter:	Ashlyn
File:	C:\Users\ml4419\OneDrive - Imperial College London\PhD DAC\exper...\AL1-015_tifsix-3-ni_CO2_308K.SMP
Started:	29/09/2021 09:30:10	Analysis adsorptive:	CO2
Completed:	04/10/2021 23:52:44	Analysis bath temp.:	35.000 °C
Report time:	19/02/2024 11:50:46	Thermal correction:	No
Sample mass:	0.0930 g	Ambient free space:	15.7020 cm³ Measured
Analysis free space:	15.2053 cm³	Equilibration interval:	60 s
Low pressure dose:	None	Sample density:	1.000 g/cm³
Automatic degas:	No
Isotherm Tabular Report
Relative Pressure (p/p°)	Absolute Pressure (kPa)	Quantity Adsorbed (mmol/g)	Elapsed Time (h:min)	Saturation Pressure (kPa)
				101.325
9.40298e-05	0.00952758	0.2309	30:45
0.000188718	0.0191218	0.392798	31:53
0.000282597	0.0286341	0.517781	32:58
0.000382703	0.0387774	0.614957	33:38
0.000472219	0.0478476	0.685086	34:19
0.000579589	0.0587269	0.750901	34:34
0.000659737	0.0668479	0.793634	34:51
0.000774633	0.0784897	0.847402	35:07
0.000854151	0.0865469	0.887128	35:51
0.000990089	0.100321	0.933029	36:05
0.00104211	0.105592	0.94851	36:18
0.0011539	0.116918	0.983595	36:52
0.00127693	0.129385	1.01378	37:05
0.00135184	0.136976	1.03041	37:18
0.00146292	0.14823	1.05392	37:32
0.00156615	0.15869	1.07441	37:52
0.0016672	0.168929	1.09266	38:06
0.00176025	0.178357	1.10857	38:20
0.00186057	0.188522	1.12478	38:39
0.00195823	0.198417	1.13922	38:53
0.00287023	0.290826	1.23924	39:26
0.00397331	0.402596	1.31425	39:47
0.00475421	0.48172	1.35218	40:08
0.00585012	0.592764	1.39234	40:27
0.00680645	0.689664	1.41936	40:39
0.00780718	0.791062	1.44254	40:54
0.00883795	0.895505	1.46227	41:07
0.00979806	0.992789	1.47779	41:20
0.0597525	6.05442	1.66343	41:32
0.107053	10.8471	1.70375	41:44
0.156576	15.8651	1.7297	41:55
0.206095	20.8826	1.74902	42:06
0.255708	25.9096	1.76469	42:17
0.305082	30.9124	1.77788	42:28
0.354425	35.9121	1.7898	42:39
0.403505	40.8851	1.80037	42:51
0.453225	45.923	1.8097	43:02
0.5021	50.8753	1.81831	43:13
0.551409	55.8715	1.82678	43:24
0.600657	60.8616	1.83478	43:35
0.650253	65.8869	1.84119	43:46
0.700029	70.9305	1.84789	43:57
0.749058	75.8983	1.85548	44:08
0.798597	80.9178	1.86198	44:19
0.847607	85.8838	1.86871	44:30
0.897457	90.9348	1.87501	44:41
0.947484	96.0038	1.88222	44:52
0.986988	100.007	1.89025	45:04
0.938639	95.1076	1.88552	45:15
0.889025	90.0805	1.87997	45:26
0.840168	85.13	1.87293	45:37
0.788753	79.9204	1.86989	45:48
0.740654	75.0467	1.86517	46:00
0.690458	69.9607	1.86127	46:11
0.642472	65.0985	1.86447	46:22
0.594057	60.1929	1.85414	46:33
0.541176	54.8347	1.84691	46:44
0.492186	49.8708	1.83977	46:55
0.443041	44.8911	1.82697	47:07
0.395178	40.0414	1.82138	47:18
0.345161	34.9735	1.80717	47:29
0.296151	30.0075	1.79695	47:40
0.247416	25.0695	1.77916	47:51
0.197558	20.0176	1.76324	48:02
0.148059	15.0021	1.74176	48:14
0.0988385	10.0148	1.71288	48:25
0.049581	5.0238	1.66543	48:39
0.0100288	1.01617	1.49842	49:28

## Sheet: Isotherm Linear Plot
Flex 6.01	3Flex Version 5.02	Page 1
	Serial # 116 Unit 1 Port 3
Sample:	tifsix-3-ni
Operator:	Ashlyn
Submitter:	Ashlyn
File:	C:\Users\ml4419\OneDrive - Imperial College London\PhD DAC\exper...\AL1-015_tifsix-3-ni_CO2_308K.SMP
Started:	29/09/2021 09:30:10	Analysis adsorptive:	CO2
Completed:	04/10/2021 23:52:44	Analysis bath temp.:	35.000 °C
Report time:	19/02/2024 11:50:46	Thermal correction:	No
Sample mass:	0.0930 g	Ambient free space:	15.7020 cm³ Measured
Analysis free space:	15.2053 cm³	Equilibration interval:	60 s
Low pressure dose:	None	Sample density:	1.000 g/cm³
Automatic degas:	No
Isotherm Linear Plot
AL1-015_tifsix-3-ni_CO2_308K : tifsix-3-ni : Adsorption		AL1-015_tifsix-3-ni_CO2_308K : tifsix-3-ni : Desorption
Relative Pressure (p/p°)	Quantity Adsorbed (mmol/g)	Relative Pressure (p/p°)	Quantity Adsorbed (mmol/g)
9.40298e-05	0.2309	0.986988	1.89025
0.000188718	0.392798	0.938639	1.88552
0.000282597	0.517781	0.889025	1.87997
0.000382703	0.614957	0.840168	1.87293
0.000472219	0.685086	0.788753	1.86989
0.000579589	0.750901	0.740654	1.86517
0.000659737	0.793634	0.690458	1.86127
0.000774633	0.847402	0.642472	1.86447
0.000854151	0.887128	0.594057	1.85414
0.000990089	0.933029	0.541176	1.84691
0.00104211	0.94851	0.492186	1.83977
0.0011539	0.983595	0.443041	1.82697
0.00127693	1.01378	0.395178	1.82138
0.00135184	1.03041	0.345161	1.80717
0.00146292	1.05392	0.296151	1.79695
0.00156615	1.07441	0.247416	1.77916
0.0016672	1.09266	0.197558	1.76324
0.00176025	1.10857	0.148059	1.74176
0.00186057	1.12478	0.0988385	1.71288
0.00195823	1.13922	0.049581	1.66543
0.00287023	1.23924	0.0100288	1.49842
0.00397331	1.31425
0.00475421	1.35218
0.00585012	1.39234
0.00680645	1.41936
0.00780718	1.44254
0.00883795	1.46227
0.00979806	1.47779
0.0597525	1.66343
0.107053	1.70375
0.156576	1.7297
0.206095	1.74902
0.255708	1.76469
0.305082	1.77788
0.354425	1.7898
0.403505	1.80037
0.453225	1.8097
0.5021	1.81831
0.551409	1.82678
0.600657	1.83478
0.650253	1.84119
0.700029	1.84789
0.749058	1.85548
0.798597	1.86198
0.847607	1.86871
0.897457	1.87501
0.947484	1.88222
0.986988	1.89025

## Sheet: Isotherm Log Plot
Flex 6.01	3Flex Version 5.02	Page 1
	Serial # 116 Unit 1 Port 3
Sample:	tifsix-3-ni
Operator:	Ashlyn
Submitter:	Ashlyn
File:	C:\Users\ml4419\OneDrive - Imperial College London\PhD DAC\exper...\AL1-015_tifsix-3-ni_CO2_308K.SMP
Started:	29/09/2021 09:30:10	Analysis adsorptive:	CO2
Completed:	04/10/2021 23:52:44	Analysis bath temp.:	35.000 °C
Report time:	19/02/2024 11:50:46	Thermal correction:	No
Sample mass:	0.0930 g	Ambient free space:	15.7020 cm³ Measured
Analysis free space:	15.2053 cm³	Equilibration interval:	60 s
Low pressure dose:	None	Sample density:	1.000 g/cm³
Automatic degas:	No
Isotherm Log Plot
AL1-015_tifsix-3-ni_CO2_308K : tifsix-3-ni : Adsorption		AL1-015_tifsix-3-ni_CO2_308K : tifsix-3-ni : Desorption
Relative Pressure (p/p°)	Quantity Adsorbed (mmol/g)	Relative Pressure (p/p°)	Quantity Adsorbed (mmol/g)
9.40298e-05	0.2309	0.986988	1.89025
0.000188718	0.392798	0.938639	1.88552
0.000282597	0.517781	0.889025	1.87997
0.000382703	0.614957	0.840168	1.87293
0.000472219	0.685086	0.788753	1.86989
0.000579589	0.750901	0.740654	1.86517
0.000659737	0.793634	0.690458	1.86127
0.000774633	0.847402	0.642472	1.86447
0.000854151	0.887128	0.594057	1.85414
0.000990089	0.933029	0.541176	1.84691
0.00104211	0.94851	0.492186	1.83977
0.0011539	0.983595	0.443041	1.82697
0.00127693	1.01378	0.395178	1.82138
0.00135184	1.03041	0.345161	1.80717
0.00146292	1.05392	0.296151	1.79695
0.00156615	1.07441	0.247416	1.77916
0.0016672	1.09266	0.197558	1.76324
0.00176025	1.10857	0.148059	1.74176
0.00186057	1.12478	0.0988385	1.71288
0.00195823	1.13922	0.049581	1.66543
0.00287023	1.23924	0.0100288	1.49842
0.00397331	1.31425
0.00475421	1.35218
0.00585012	1.39234
0.00680645	1.41936
0.00780718	1.44254
0.00883795	1.46227
0.00979806	1.47779
0.0597525	1.66343
0.107053	1.70375
0.156576	1.7297
0.206095	1.74902
0.255708	1.76469
0.305082	1.77788
0.354425	1.7898
0.403505	1.80037
0.453225	1.8097
0.5021	1.81831
0.551409	1.82678
0.600657	1.83478
0.650253	1.84119
0.700029	1.84789
0.749058	1.85548
0.798597	1.86198
0.847607	1.86871
0.897457	1.87501
0.947484	1.88222
0.986988	1.89025

## Sheet: Isotherm Linear Absolute Plot
Flex 6.01	3Flex Version 5.02	Page 1
	Serial # 116 Unit 1 Port 3
Sample:	tifsix-3-ni
Operator:	Ashlyn
Submitter:	Ashlyn
File:	C:\Users\ml4419\OneDrive - Imperial College London\PhD DAC\exper...\AL1-015_tifsix-3-ni_CO2_308K.SMP
Started:	29/09/2021 09:30:10	Analysis adsorptive:	CO2
Completed:	04/10/2021 23:52:44	Analysis bath temp.:	35.000 °C
Report time:	19/02/2024 11:50:46	Thermal correction:	No
Sample mass:	0.0930 g	Ambient free space:	15.7020 cm³ Measured
Analysis free space:	15.2053 cm³	Equilibration interval:	60 s
Low pressure dose:	None	Sample density:	1.000 g/cm³
Automatic degas:	No
Isotherm Linear Absolute Plot
AL1-015_tifsix-3-ni_CO2_308K : tifsix-3-ni : Adsorption		AL1-015_tifsix-3-ni_CO2_308K : tifsix-3-ni : Desorption
Absolute Pressure (kPa)	Quantity Adsorbed (mmol/g)	Absolute Pressure (kPa)	Quantity Adsorbed (mmol/g)
0.00952758	0.2309	100.007	1.89025
0.0191218	0.392798	95.1076	1.88552
0.0286341	0.517781	90.0805	1.87997
0.0387774	0.614957	85.13	1.87293
0.0478476	0.685086	79.9204	1.86989
0.0587269	0.750901	75.0467	1.86517
0.0668479	0.793634	69.9607	1.86127
0.0784897	0.847402	65.0985	1.86447
0.0865469	0.887128	60.1929	1.85414
0.100321	0.933029	54.8347	1.84691
0.105592	0.94851	49.8708	1.83977
0.116918	0.983595	44.8911	1.82697
0.129385	1.01378	40.0414	1.82138
0.136976	1.03041	34.9735	1.80717
0.14823	1.05392	30.0075	1.79695
0.15869	1.07441	25.0695	1.77916
0.168929	1.09266	20.0176	1.76324
0.178357	1.10857	15.0021	1.74176
0.188522	1.12478	10.0148	1.71288
0.198417	1.13922	5.0238	1.66543
0.290826	1.23924	1.01617	1.49842
0.402596	1.31425
0.48172	1.35218
0.592764	1.39234
0.689664	1.41936
0.791062	1.44254
0.895505	1.46227
0.992789	1.47779
6.05442	1.66343
10.8471	1.70375
15.8651	1.7297
20.8826	1.74902
25.9096	1.76469
30.9124	1.77788
35.9121	1.7898
40.8851	1.80037
45.923	1.8097
50.8753	1.81831
55.8715	1.82678
60.8616	1.83478
65.8869	1.84119
70.9305	1.84789
75.8983	1.85548
80.9178	1.86198
85.8838	1.86871
90.9348	1.87501
96.0038	1.88222
100.007	1.89025

## Sheet: Isotherm Log Absolute Plot
Flex 6.01	3Flex Version 5.02	Page 1
	Serial # 116 Unit 1 Port 3
Sample:	tifsix-3-ni
Operator:	Ashlyn
Submitter:	Ashlyn
File:	C:\Users\ml4419\OneDrive - Imperial College London\PhD DAC\exper...\AL1-015_tifsix-3-ni_CO2_308K.SMP
Started:	29/09/2021 09:30:10	Analysis adsorptive:	CO2
Completed:	04/10/2021 23:52:44	Analysis bath temp.:	35.000 °C
Report time:	19/02/2024 11:50:46	Thermal correction:	No
Sample mass:	0.0930 g	Ambient free space:	15.7020 cm³ Measured
Analysis free space:	15.2053 cm³	Equilibration interval:	60 s
Low pressure dose:	None	Sample density:	1.000 g/cm³
Automatic degas:	No
Isotherm Log Absolute Plot
AL1-015_tifsix-3-ni_CO2_308K : tifsix-3-ni : Adsorption		AL1-015_tifsix-3-ni_CO2_308K : tifsix-3-ni : Desorption
Absolute Pressure (kPa)	Quantity Adsorbed (mmol/g)	Absolute Pressure (kPa)	Quantity Adsorbed (mmol/g)
0.00952758	0.2309	100.007	1.89025
0.0191218	0.392798	95.1076	1.88552
0.0286341	0.517781	90.0805	1.87997
0.0387774	0.614957	85.13	1.87293
0.0478476	0.685086	79.9204	1.86989
0.0587269	0.750901	75.0467	1.86517
0.0668479	0.793634	69.9607	1.86127
0.0784897	0.847402	65.0985	1.86447
0.0865469	0.887128	60.1929	1.85414
0.100321	0.933029	54.8347	1.84691
0.105592	0.94851	49.8708	1.83977
0.116918	0.983595	44.8911	1.82697
0.129385	1.01378	40.0414	1.82138
0.136976	1.03041	34.9735	1.80717
0.14823	1.05392	30.0075	1.79695
0.15869	1.07441	25.0695	1.77916
0.168929	1.09266	20.0176	1.76324
0.178357	1.10857	15.0021	1.74176
0.188522	1.12478	10.0148	1.71288
0.198417	1.13922	5.0238	1.66543
0.290826	1.23924	1.01617	1.49842
0.402596	1.31425
0.48172	1.35218
0.592764	1.39234
0.689664	1.41936
0.791062	1.44254
0.895505	1.46227
0.992789	1.47779
6.05442	1.66343
10.8471	1.70375
15.8651	1.7297
20.8826	1.74902
25.9096	1.76469
30.9124	1.77788
35.9121	1.7898
40.8851	1.80037
45.923	1.8097
50.8753	1.81831
55.8715	1.82678
60.8616	1.83478
65.8869	1.84119
70.9305	1.84789
75.8983	1.85548
80.9178	1.86198
85.8838	1.86871
90.9348	1.87501
96.0038	1.88222
100.007	1.89025

## Sheet: Isotherm Pressure Composition
Flex 6.01	3Flex Version 5.02	Page 1
	Serial # 116 Unit 1 Port 3
Sample:	tifsix-3-ni
Operator:	Ashlyn
Submitter:	Ashlyn
File:	C:\Users\ml4419\OneDrive - Imperial College London\PhD DAC\exper...\AL1-015_tifsix-3-ni_CO2_308K.SMP
Started:	29/09/2021 09:30:10	Analysis adsorptive:	CO2
Completed:	04/10/2021 23:52:44	Analysis bath temp.:	35.000 °C
Report time:	19/02/2024 11:50:46	Thermal correction:	No
Sample mass:	0.0930 g	Ambient free space:	15.7020 cm³ Measured
Analysis free space:	15.2053 cm³	Equilibration interval:	60 s
Low pressure dose:	None	Sample density:	1.000 g/cm³
Automatic degas:	No
Isotherm Pressure Composition
AL1-015_tifsix-3-ni_CO2_308K : tifsix-3-ni : Adsorption		AL1-015_tifsix-3-ni_CO2_308K : tifsix-3-ni : Desorption
Weight % CO2	Absolute Pressure (kPa)	Weight % CO2	Absolute Pressure (kPa)
1.01619	0.00952758	8.319	100.007
1.7287	0.0191218	8.29818	95.1076
2.27875	0.0286341	8.27376	90.0805
2.70642	0.0387774	8.24275	85.13
3.01507	0.0478476	8.2294	79.9204
3.30471	0.0587269	8.20862	75.0467
3.49278	0.0668479	8.19147	69.9607
3.72941	0.0784897	8.20552	65.0985
3.90425	0.0865469	8.16008	60.1929
4.10626	0.100321	8.12824	54.8347
4.17439	0.105592	8.09683	49.8708
4.3288	0.116918	8.04051	44.8911
4.46164	0.129385	8.0159	40.0414
4.53484	0.136976	7.95335	34.9735
4.63828	0.14823	7.90838	30.0075
4.72849	0.15869	7.8301	25.0695
4.8088	0.168929	7.76	20.0176
4.87881	0.178357	7.66549	15.0021
4.95015	0.188522	7.5384	10.0148
5.0137	0.198417	7.32957	5.0238
5.45392	0.290826	6.59456	1.01617
5.78399	0.402596
5.95092	0.48172
6.12771	0.592764
6.2466	0.689664
6.34863	0.791062
6.43547	0.895505
6.50375	0.992789
7.32075	6.05442
7.49821	10.8471
7.61241	15.8651
7.69745	20.8826
7.76638	25.9096
7.82443	30.9124
7.87692	35.9121
7.92341	40.8851
7.9645	45.923
8.00238	50.8753
8.03966	55.8715
8.07488	60.8616
8.10307	65.8869
8.13258	70.9305
8.16599	75.8983
8.19458	80.9178
8.22418	85.8838
8.25191	90.9348
8.28365	96.0038
8.319	100.007

## Sheet: Options
Flex 6.01	3Flex Version 5.02	Page 1
	Serial # 116 Unit 1 Port 3
Sample:	tifsix-3-ni
Operator:	Ashlyn
Submitter:	Ashlyn
File:	C:\Users\ml4419\OneDrive - Imperial College London\PhD DAC\exper...\AL1-015_tifsix-3-ni_CO2_308K.SMP
Started:	29/09/2021 09:30:10	Analysis adsorptive:	CO2
Completed:	04/10/2021 23:52:44	Analysis bath temp.:	35.000 °C
Report time:	19/02/2024 11:50:46	Thermal correction:	No
Sample mass:	0.0930 g	Ambient free space:	15.7020 cm³ Measured
Analysis free space:	15.2053 cm³	Equilibration interval:	60 s
Low pressure dose:	None	Sample density:	1.000 g/cm³
Automatic degas:	No
Method:	Default
Sample:	tifsix-3-ni
Operator:	Ashlyn
Submitter:	Ashlyn
Mass type:	Calculated
Empty tube:	36.1756 g
Sample + tube:	36.2686 g
Sample mass:	0.0930 g
Density:	1.000 g/cm³
Type of data:	Automatically collected
Instrument type:	3500
Original instrument type:	3500
Comments:
Sample tube:	Sample Tube
Ambient free space:	1.0000 cm³
Analysis free space:	1.0000 cm³
Use isothermal jacket:	No
Use filler rod:	No
Vacuum seal type:	None
Degas conditions:	Degas Conditions
Smart VacPrep evacuation
Backfill sample tube:	Automatic
Evacuation rate:	0.67 kPa/s
Unrest. evacuation from:	0.67 kPa
Vacuum level:	1e-01 kPa
Evacuation time:	10 min
Temperature ramp rate:	10.0 °C/min
Target temperature:	30 °C
Hold pressure:	13.3 kPa
Heating Phase
Sample prep: Stage	Temperature (°C)	Ramp Rate (°C/min)	Time (min)
1	30	10.0	10
Analysis conditions:	Run Conditions
Absolute pressure dosing:	Yes
Set external trigger:	No
Pressure Table
Starting Pressure (kPa)	Pressure Increment (kPa)	Dose Amount (mmol/g)	Equilibration Interval (s)	Ending Pressure (kPa)
0.0000000	0.0100000		60	0.2000000
0.2000000	0.1000000		60	1.0000000
1.0000000	5.0000000		60	100.0000000
100.0000000	5.0000000		60	1.0000000
Preparation
Backfill gas:	Helium
Evacuation rate:	0.67 kPa/s
Unrestricted evacuation from:	0.67 kPa
Vacuum level:	6.7e-03 kPa
Evacuation time:	0.50 h
Evacuate and hold:	No
Degas in situ:	Yes
Target temperature:	30 °C
Temperature ramp rate:	5.0 °C/min
Hold pressure:	13.3 kPa
Sample prep: Stage	Temperature (°C)	Ramp Rate (°C/min)	Time (min)
1	120	5.0	1,440
Leak test:	No
Elevator operation:	Automatic
Free Space
Measured before analysis
Lower Dewar for evacuation:	Yes
Evacuation time:	1.00 h
Outgas test:	No
p° and Temperature
p° type:	Entered
p°:	101.3250 kPa
Temperature type:	Entered
Temperature:	35.000 °C
Dosing
Target tolerance:	5.0% or 0.6666 kPa
Minimum equilibration delay:	0.00 h
Maximum equilibration delay:	999.00 h
Termination
Backfill at end of analysis:	Yes
Backfill gas:	Nitrogen
Adsorptive:	Carbon Dioxide (CO2)
Maximum manifold pressure:	123.323 kPa
Therm. tran. hard-sphere diameter:	0.39960 nm
Molecular cross-sectional area:	0.142 nm²
Adsorbate molecular weight:	44.01
Mass flow constant:	0.773
Relative thermal conductivity:	0.62
Gas blend:	No
Adsorbed-phase free-space correction:	No
Fluid properties:	H:\FPI\fpiv6\carbon dioxide.fpi
Dosing method:	Normal
Sample Information
Sample Tube
Degas Conditions
Analysis Conditions
Adsorptive Properties
