# Supplementary material for: Physicochemical Properties, Equilibrium Adsorption Performance, Manufacturability, and Stability of TIFSIX-3-Ni for Direct Air Capture of CO2
Source: Energy Fuels. 2024 Jun 18;38(13):11947–65. doi: 10.1021/acs.energyfuels.4c01368 (PMC11228916; doi:10.1021/acs.energyfuels.4c01368)
Supplement: Supplementary file 2 — ef4c01368_si_002.zip [file ef4c01368_si_002.zip › tifsix si raw files/isotherms/equilibrium check/CO2-35C-batch1-90s.XLS]

## Sheet: Summary
Flex 6.01	3Flex Version 5.02	Page 1
	Serial # 116 Unit 1 Port 3
Sample:	tifsix-3-ni - 90s EqT
Operator:	Ashlyn
Submitter:	Ashlyn
File:	C:\Users\ml4419\OneDrive - Imperial College London\PhD DAC\e...\AL1-018_tifsix-3-ni_CO2_308K_90s.SMP
Started:	06/10/2021 10:38:59	Analysis adsorptive:	CO2
Completed:	13/10/2021 19:43:04	Analysis bath temp.:	35.000 °C
Report time:	19/02/2024 11:50:57	Thermal correction:	No
Sample mass:	0.0930 g	Ambient free space:	15.6359 cm³ Measured
Analysis free space:	15.1766 cm³	Equilibration interval:	90 s
Low pressure dose:	None	Sample density:	1.000 g/cm³
Automatic degas:	No
Comments: Repeat of AL1-015 with longer EqTime. 90s.
Summary Report
Surface Area
Single point surface area at p/p° = 0.256005056:	112.4501 m²/g
BET Surface Area:	109.2940 m²/g
Langmuir Surface Area:	160.3606 m²/g
t-Plot Micropore Area:	109.2940 m²/g
t-Plot external surface area:	0.0000 m²/g
Pore Volume
t-Plot micropore volume:	0.000000 cm³/g
Freundlich
Qm·C:	0.05209 ± 0.00096 mmol/g
m:	7.5142 ± 0.6209
Temkin
q·alpha/Qm:	16.883086 ± 0.677624 kJ/mol·(mmol/g)
A:	4,596.0396 ± 1,710.7957 kPa
Nanoparticle Size:
Average Particle Size	54.8978 nm
Horvath-Kawazoe
Maximum pore volume at p/p° = 0.000000000:	0.000000 cm³/g
Median pore width:	0.0000 nm
Dubinin-Astakhov
Micropore surface area:	0.0000 m²/g
Limiting micropore volume:	0.000000 cm³/g
MP-Method
Cumulative surface area of pores between
0.25882 nm and 1.86000 nm hydraulic radius:	0.0000 m²/g
Cumulative pore volume of pores between
0.25882 nm and 1.86000 nm hydraulic radius:	0.000000 cm³/g
Average pore hydraulic radius (V/A):	0.00000 nm

## Sheet: Isotherm Tabular Report
Flex 6.01	3Flex Version 5.02	Page 1
	Serial # 116 Unit 1 Port 3
Sample:	tifsix-3-ni - 90s EqT
Operator:	Ashlyn
Submitter:	Ashlyn
File:	C:\Users\ml4419\OneDrive - Imperial College London\PhD DAC\e...\AL1-018_tifsix-3-ni_CO2_308K_90s.SMP
Started:	06/10/2021 10:38:59	Analysis adsorptive:	CO2
Completed:	13/10/2021 19:43:04	Analysis bath temp.:	35.000 °C
Report time:	19/02/2024 11:50:57	Thermal correction:	No
Sample mass:	0.0930 g	Ambient free space:	15.6359 cm³ Measured
Analysis free space:	15.1766 cm³	Equilibration interval:	90 s
Low pressure dose:	None	Sample density:	1.000 g/cm³
Automatic degas:	No
Comments: Repeat of AL1-015 with longer EqTime. 90s.
Isotherm Tabular Report
Relative Pressure (p/p°)	Absolute Pressure (kPa)	Quantity Adsorbed (mmol/g)	Elapsed Time (h:min)	Saturation Pressure (kPa)
				101.325
9.45071e-05	0.00957594	0.230751	26:07
0.000188307	0.0190802	0.390745	27:14
0.000285526	0.028931	0.515706	28:09
0.000387083	0.0392212	0.613027	28:38
0.000476245	0.0482555	0.680428	29:08
0.000568315	0.0575846	0.739804	29:44
0.000671703	0.0680604	0.797351	30:41
0.000774319	0.0784579	0.845609	31:12
0.000868572	0.0880081	0.883998	31:34
0.000969126	0.0981968	0.920461	31:59
0.00106772	0.108186	0.95318	32:39
0.00117432	0.118988	0.983805	33:05
0.00126396	0.128071	1.0071	33:25
0.00136625	0.138435	1.03162	33:55
0.0014648	0.148421	1.05309	34:15
0.00156498	0.158571	1.07303	34:34
0.00166342	0.168546	1.09112	34:54
0.00176308	0.178644	1.10825	35:14
0.00186142	0.188608	1.12419	35:40
0.00196318	0.198919	1.13939	36:01
0.00286701	0.290499	1.23884	36:52
0.00396347	0.401598	1.31388	37:31
0.00475192	0.481489	1.35217	38:00
0.00584797	0.592545	1.39247	38:29
0.00681564	0.690595	1.42004	38:50
0.00782534	0.792902	1.44343	39:11
0.00882159	0.893847	1.4625	39:29
0.00982021	0.995033	1.47865	39:47
0.0597795	6.05716	1.6641	40:05
0.106911	10.8327	1.7052	40:22
0.156451	15.8524	1.7315	40:38
0.206203	20.8935	1.7515	40:54
0.256005	25.9397	1.76746	41:10
0.304712	30.875	1.78072	41:26
0.354276	35.897	1.79238	41:43
0.403258	40.8601	1.80367	41:59
0.452706	45.8704	1.81315	42:15
0.502602	50.9262	1.82294	42:31
0.551839	55.9151	1.83123	42:47
0.601977	60.9954	1.84048	43:03
0.65045	65.9068	1.84899	43:19
0.700275	70.9553	1.8563	43:35
0.749815	75.975	1.8634	43:51
0.799315	80.9906	1.87243	44:08
0.847564	85.8794	1.8806	44:24
0.897217	90.9105	1.88688	44:40
0.946408	95.8948	1.89329	44:56
0.987113	100.019	1.90216	45:12
0.937394	94.9815	1.89922	45:28
0.887385	89.9143	1.89598	45:44
0.840304	85.1438	1.89074	46:00
0.790661	80.1138	1.88353	46:16
0.739912	74.9716	1.87833	46:33
0.69199	70.1159	1.87255	46:49
0.643113	65.1634	1.86476	47:05
0.59325	60.1111	1.85706	47:21
0.541859	54.9038	1.84873	47:37
0.493988	50.0533	1.84052	47:53
0.444701	45.0593	1.83104	48:09
0.393719	39.8936	1.8209	48:25
0.346503	35.1094	1.80918	48:42
0.296723	30.0655	1.79651	48:58
0.246266	24.9529	1.78247	49:14
0.197914	20.0536	1.76551	49:30
0.148324	15.029	1.74449	49:47
0.0990011	10.0313	1.71597	50:04
0.0495075	5.01635	1.66703	50:21
0.0102903	1.04267	1.50687	51:12

## Sheet: Isotherm Linear Plot
Flex 6.01	3Flex Version 5.02	Page 1
	Serial # 116 Unit 1 Port 3
Sample:	tifsix-3-ni - 90s EqT
Operator:	Ashlyn
Submitter:	Ashlyn
File:	C:\Users\ml4419\OneDrive - Imperial College London\PhD DAC\e...\AL1-018_tifsix-3-ni_CO2_308K_90s.SMP
Started:	06/10/2021 10:38:59	Analysis adsorptive:	CO2
Completed:	13/10/2021 19:43:04	Analysis bath temp.:	35.000 °C
Report time:	19/02/2024 11:50:57	Thermal correction:	No
Sample mass:	0.0930 g	Ambient free space:	15.6359 cm³ Measured
Analysis free space:	15.1766 cm³	Equilibration interval:	90 s
Low pressure dose:	None	Sample density:	1.000 g/cm³
Automatic degas:	No
Comments: Repeat of AL1-015 with longer EqTime. 90s.
Isotherm Linear Plot
AL1-018_tifsix-3-ni_CO2_308K_90s : tifsix-3-ni - 90s EqT : Adsorption		AL1-018_tifsix-3-ni_CO2_308K_90s : tifsix-3-ni - 90s EqT : Desorption
Relative Pressure (p/p°)	Quantity Adsorbed (mmol/g)	Relative Pressure (p/p°)	Quantity Adsorbed (mmol/g)
9.45071e-05	0.230751	0.987113	1.90216
0.000188307	0.390745	0.937394	1.89922
0.000285526	0.515706	0.887385	1.89598
0.000387083	0.613027	0.840304	1.89074
0.000476245	0.680428	0.790661	1.88353
0.000568315	0.739804	0.739912	1.87833
0.000671703	0.797351	0.69199	1.87255
0.000774319	0.845609	0.643113	1.86476
0.000868572	0.883998	0.59325	1.85706
0.000969126	0.920461	0.541859	1.84873
0.00106772	0.95318	0.493988	1.84052
0.00117432	0.983805	0.444701	1.83104
0.00126396	1.0071	0.393719	1.8209
0.00136625	1.03162	0.346503	1.80918
0.0014648	1.05309	0.296723	1.79651
0.00156498	1.07303	0.246266	1.78247
0.00166342	1.09112	0.197914	1.76551
0.00176308	1.10825	0.148324	1.74449
0.00186142	1.12419	0.0990011	1.71597
0.00196318	1.13939	0.0495075	1.66703
0.00286701	1.23884	0.0102903	1.50687
0.00396347	1.31388
0.00475192	1.35217
0.00584797	1.39247
0.00681564	1.42004
0.00782534	1.44343
0.00882159	1.4625
0.00982021	1.47865
0.0597795	1.6641
0.106911	1.7052
0.156451	1.7315
0.206203	1.7515
0.256005	1.76746
0.304712	1.78072
0.354276	1.79238
0.403258	1.80367
0.452706	1.81315
0.502602	1.82294
0.551839	1.83123
0.601977	1.84048
0.65045	1.84899
0.700275	1.8563
0.749815	1.8634
0.799315	1.87243
0.847564	1.8806
0.897217	1.88688
0.946408	1.89329
0.987113	1.90216

## Sheet: Isotherm Log Plot
Flex 6.01	3Flex Version 5.02	Page 1
	Serial # 116 Unit 1 Port 3
Sample:	tifsix-3-ni - 90s EqT
Operator:	Ashlyn
Submitter:	Ashlyn
File:	C:\Users\ml4419\OneDrive - Imperial College London\PhD DAC\e...\AL1-018_tifsix-3-ni_CO2_308K_90s.SMP
Started:	06/10/2021 10:38:59	Analysis adsorptive:	CO2
Completed:	13/10/2021 19:43:04	Analysis bath temp.:	35.000 °C
Report time:	19/02/2024 11:50:57	Thermal correction:	No
Sample mass:	0.0930 g	Ambient free space:	15.6359 cm³ Measured
Analysis free space:	15.1766 cm³	Equilibration interval:	90 s
Low pressure dose:	None	Sample density:	1.000 g/cm³
Automatic degas:	No
Comments: Repeat of AL1-015 with longer EqTime. 90s.
Isotherm Log Plot
AL1-018_tifsix-3-ni_CO2_308K_90s : tifsix-3-ni - 90s EqT : Adsorption		AL1-018_tifsix-3-ni_CO2_308K_90s : tifsix-3-ni - 90s EqT : Desorption
Relative Pressure (p/p°)	Quantity Adsorbed (mmol/g)	Relative Pressure (p/p°)	Quantity Adsorbed (mmol/g)
9.45071e-05	0.230751	0.987113	1.90216
0.000188307	0.390745	0.937394	1.89922
0.000285526	0.515706	0.887385	1.89598
0.000387083	0.613027	0.840304	1.89074
0.000476245	0.680428	0.790661	1.88353
0.000568315	0.739804	0.739912	1.87833
0.000671703	0.797351	0.69199	1.87255
0.000774319	0.845609	0.643113	1.86476
0.000868572	0.883998	0.59325	1.85706
0.000969126	0.920461	0.541859	1.84873
0.00106772	0.95318	0.493988	1.84052
0.00117432	0.983805	0.444701	1.83104
0.00126396	1.0071	0.393719	1.8209
0.00136625	1.03162	0.346503	1.80918
0.0014648	1.05309	0.296723	1.79651
0.00156498	1.07303	0.246266	1.78247
0.00166342	1.09112	0.197914	1.76551
0.00176308	1.10825	0.148324	1.74449
0.00186142	1.12419	0.0990011	1.71597
0.00196318	1.13939	0.0495075	1.66703
0.00286701	1.23884	0.0102903	1.50687
0.00396347	1.31388
0.00475192	1.35217
0.00584797	1.39247
0.00681564	1.42004
0.00782534	1.44343
0.00882159	1.4625
0.00982021	1.47865
0.0597795	1.6641
0.106911	1.7052
0.156451	1.7315
0.206203	1.7515
0.256005	1.76746
0.304712	1.78072
0.354276	1.79238
0.403258	1.80367
0.452706	1.81315
0.502602	1.82294
0.551839	1.83123
0.601977	1.84048
0.65045	1.84899
0.700275	1.8563
0.749815	1.8634
0.799315	1.87243
0.847564	1.8806
0.897217	1.88688
0.946408	1.89329
0.987113	1.90216

## Sheet: Isotherm Linear Absolute Plot
Flex 6.01	3Flex Version 5.02	Page 1
	Serial # 116 Unit 1 Port 3
Sample:	tifsix-3-ni - 90s EqT
Operator:	Ashlyn
Submitter:	Ashlyn
File:	C:\Users\ml4419\OneDrive - Imperial College London\PhD DAC\e...\AL1-018_tifsix-3-ni_CO2_308K_90s.SMP
Started:	06/10/2021 10:38:59	Analysis adsorptive:	CO2
Completed:	13/10/2021 19:43:04	Analysis bath temp.:	35.000 °C
Report time:	19/02/2024 11:50:57	Thermal correction:	No
Sample mass:	0.0930 g	Ambient free space:	15.6359 cm³ Measured
Analysis free space:	15.1766 cm³	Equilibration interval:	90 s
Low pressure dose:	None	Sample density:	1.000 g/cm³
Automatic degas:	No
Comments: Repeat of AL1-015 with longer EqTime. 90s.
Isotherm Linear Absolute Plot
AL1-018_tifsix-3-ni_CO2_308K_90s : tifsix-3-ni - 90s EqT : Adsorption		AL1-018_tifsix-3-ni_CO2_308K_90s : tifsix-3-ni - 90s EqT : Desorption
Absolute Pressure (kPa)	Quantity Adsorbed (mmol/g)	Absolute Pressure (kPa)	Quantity Adsorbed (mmol/g)
0.00957594	0.230751	100.019	1.90216
0.0190802	0.390745	94.9815	1.89922
0.028931	0.515706	89.9143	1.89598
0.0392212	0.613027	85.1438	1.89074
0.0482555	0.680428	80.1138	1.88353
0.0575846	0.739804	74.9716	1.87833
0.0680604	0.797351	70.1159	1.87255
0.0784579	0.845609	65.1634	1.86476
0.0880081	0.883998	60.1111	1.85706
0.0981968	0.920461	54.9038	1.84873
0.108186	0.95318	50.0533	1.84052
0.118988	0.983805	45.0593	1.83104
0.128071	1.0071	39.8936	1.8209
0.138435	1.03162	35.1094	1.80918
0.148421	1.05309	30.0655	1.79651
0.158571	1.07303	24.9529	1.78247
0.168546	1.09112	20.0536	1.76551
0.178644	1.10825	15.029	1.74449
0.188608	1.12419	10.0313	1.71597
0.198919	1.13939	5.01635	1.66703
0.290499	1.23884	1.04267	1.50687
0.401598	1.31388
0.481489	1.35217
0.592545	1.39247
0.690595	1.42004
0.792902	1.44343
0.893847	1.4625
0.995033	1.47865
6.05716	1.6641
10.8327	1.7052
15.8524	1.7315
20.8935	1.7515
25.9397	1.76746
30.875	1.78072
35.897	1.79238
40.8601	1.80367
45.8704	1.81315
50.9262	1.82294
55.9151	1.83123
60.9954	1.84048
65.9068	1.84899
70.9553	1.8563
75.975	1.8634
80.9906	1.87243
85.8794	1.8806
90.9105	1.88688
95.8948	1.89329
100.019	1.90216

## Sheet: Isotherm Log Absolute Plot
Flex 6.01	3Flex Version 5.02	Page 1
	Serial # 116 Unit 1 Port 3
Sample:	tifsix-3-ni - 90s EqT
Operator:	Ashlyn
Submitter:	Ashlyn
File:	C:\Users\ml4419\OneDrive - Imperial College London\PhD DAC\e...\AL1-018_tifsix-3-ni_CO2_308K_90s.SMP
Started:	06/10/2021 10:38:59	Analysis adsorptive:	CO2
Completed:	13/10/2021 19:43:04	Analysis bath temp.:	35.000 °C
Report time:	19/02/2024 11:50:57	Thermal correction:	No
Sample mass:	0.0930 g	Ambient free space:	15.6359 cm³ Measured
Analysis free space:	15.1766 cm³	Equilibration interval:	90 s
Low pressure dose:	None	Sample density:	1.000 g/cm³
Automatic degas:	No
Comments: Repeat of AL1-015 with longer EqTime. 90s.
Isotherm Log Absolute Plot
AL1-018_tifsix-3-ni_CO2_308K_90s : tifsix-3-ni - 90s EqT : Adsorption		AL1-018_tifsix-3-ni_CO2_308K_90s : tifsix-3-ni - 90s EqT : Desorption
Absolute Pressure (kPa)	Quantity Adsorbed (mmol/g)	Absolute Pressure (kPa)	Quantity Adsorbed (mmol/g)
0.00957594	0.230751	100.019	1.90216
0.0190802	0.390745	94.9815	1.89922
0.028931	0.515706	89.9143	1.89598
0.0392212	0.613027	85.1438	1.89074
0.0482555	0.680428	80.1138	1.88353
0.0575846	0.739804	74.9716	1.87833
0.0680604	0.797351	70.1159	1.87255
0.0784579	0.845609	65.1634	1.86476
0.0880081	0.883998	60.1111	1.85706
0.0981968	0.920461	54.9038	1.84873
0.108186	0.95318	50.0533	1.84052
0.118988	0.983805	45.0593	1.83104
0.128071	1.0071	39.8936	1.8209
0.138435	1.03162	35.1094	1.80918
0.148421	1.05309	30.0655	1.79651
0.158571	1.07303	24.9529	1.78247
0.168546	1.09112	20.0536	1.76551
0.178644	1.10825	15.029	1.74449
0.188608	1.12419	10.0313	1.71597
0.198919	1.13939	5.01635	1.66703
0.290499	1.23884	1.04267	1.50687
0.401598	1.31388
0.481489	1.35217
0.592545	1.39247
0.690595	1.42004
0.792902	1.44343
0.893847	1.4625
0.995033	1.47865
6.05716	1.6641
10.8327	1.7052
15.8524	1.7315
20.8935	1.7515
25.9397	1.76746
30.875	1.78072
35.897	1.79238
40.8601	1.80367
45.8704	1.81315
50.9262	1.82294
55.9151	1.83123
60.9954	1.84048
65.9068	1.84899
70.9553	1.8563
75.975	1.8634
80.9906	1.87243
85.8794	1.8806
90.9105	1.88688
95.8948	1.89329
100.019	1.90216

## Sheet: Isotherm Pressure Composition
Flex 6.01	3Flex Version 5.02	Page 1
	Serial # 116 Unit 1 Port 3
Sample:	tifsix-3-ni - 90s EqT
Operator:	Ashlyn
Submitter:	Ashlyn
File:	C:\Users\ml4419\OneDrive - Imperial College London\PhD DAC\e...\AL1-018_tifsix-3-ni_CO2_308K_90s.SMP
Started:	06/10/2021 10:38:59	Analysis adsorptive:	CO2
Completed:	13/10/2021 19:43:04	Analysis bath temp.:	35.000 °C
Report time:	19/02/2024 11:50:57	Thermal correction:	No
Sample mass:	0.0930 g	Ambient free space:	15.6359 cm³ Measured
Analysis free space:	15.1766 cm³	Equilibration interval:	90 s
Low pressure dose:	None	Sample density:	1.000 g/cm³
Automatic degas:	No
Comments: Repeat of AL1-015 with longer EqTime. 90s.
Isotherm Pressure Composition
AL1-018_tifsix-3-ni_CO2_308K_90s : tifsix-3-ni - 90s EqT : Adsorption		AL1-018_tifsix-3-ni_CO2_308K_90s : tifsix-3-ni - 90s EqT : Desorption
Weight % CO2	Absolute Pressure (kPa)	Weight % CO2	Absolute Pressure (kPa)
1.01554	0.00957594	8.37143	100.019
1.71967	0.0190802	8.35846	94.9815
2.26962	0.028931	8.34421	89.9143
2.69793	0.0392212	8.32116	85.1438
2.99456	0.0482555	8.28942	80.1138
3.25588	0.0575846	8.26653	74.9716
3.50914	0.0680604	8.2411	70.1159
3.72152	0.0784579	8.2068	65.1634
3.89047	0.0880081	8.17292	60.1111
4.05095	0.0981968	8.13628	54.9038
4.19495	0.108186	8.10011	50.0533
4.32973	0.118988	8.05839	45.0593
4.43226	0.128071	8.01378	39.8936
4.54016	0.138435	7.9622	35.1094
4.63464	0.148421	7.90644	30.0655
4.72242	0.158571	7.84467	24.9529
4.80203	0.168546	7.77	20.0536
4.8774	0.178644	7.67752	15.029
4.94755	0.188608	7.55198	10.0313
5.01446	0.198919	7.33658	5.01635
5.45212	0.290499	6.63171	1.04267
5.78236	0.401598
5.9509	0.481489
6.12827	0.592545
6.24961	0.690595
6.35251	0.792902
6.43645	0.893847
6.50753	0.995033
7.32372	6.05716
7.50456	10.8327
7.62031	15.8524
7.70835	20.8935
7.77857	25.9397
7.83694	30.875
7.88825	35.897
7.93795	40.8601
7.97968	45.8704
8.02275	50.9262
8.05925	55.9151
8.09994	60.9954
8.13742	65.9068
8.16958	70.9553
8.20081	75.975
8.24057	80.9906
8.27651	85.8794
8.30417	90.9105
8.33238	95.8948
8.37143	100.019

## Sheet: Options
Flex 6.01	3Flex Version 5.02	Page 1
	Serial # 116 Unit 1 Port 3
Sample:	tifsix-3-ni - 90s EqT
Operator:	Ashlyn
Submitter:	Ashlyn
File:	C:\Users\ml4419\OneDrive - Imperial College London\PhD DAC\e...\AL1-018_tifsix-3-ni_CO2_308K_90s.SMP
Started:	06/10/2021 10:38:59	Analysis adsorptive:	CO2
Completed:	13/10/2021 19:43:04	Analysis bath temp.:	35.000 °C
Report time:	19/02/2024 11:50:57	Thermal correction:	No
Sample mass:	0.0930 g	Ambient free space:	15.6359 cm³ Measured
Analysis free space:	15.1766 cm³	Equilibration interval:	90 s
Low pressure dose:	None	Sample density:	1.000 g/cm³
Automatic degas:	No
Comments: Repeat of AL1-015 with longer EqTime. 90s.
Method:	Default
Sample:	tifsix-3-ni - 90s EqT
Operator:	Ashlyn
Submitter:	Ashlyn
Mass type:	Calculated
Empty tube:	36.1756 g
Sample + tube:	36.2686 g
Sample mass:	0.0930 g
Density:	1.000 g/cm³
Type of data:	Automatically collected
Instrument type:	3500
Original instrument type:	3500
Comments:	Repeat of AL1-015 with longer EqTime. 90s.
Sample tube:	Sample Tube
Ambient free space:	1.0000 cm³
Analysis free space:	1.0000 cm³
Use isothermal jacket:	No
Use filler rod:	No
Vacuum seal type:	None
Degas conditions:	Degas Conditions
Smart VacPrep evacuation
Backfill sample tube:	Automatic
Evacuation rate:	0.67 kPa/s
Unrest. evacuation from:	0.67 kPa
Vacuum level:	1e-01 kPa
Evacuation time:	10 min
Temperature ramp rate:	10.0 °C/min
Target temperature:	30 °C
Hold pressure:	13.3 kPa
Heating Phase
Sample prep: Stage	Temperature (°C)	Ramp Rate (°C/min)	Time (min)
1	30	10.0	10
Analysis conditions:	Run Conditions
Absolute pressure dosing:	Yes
Set external trigger:	No
Pressure Table
Starting Pressure (kPa)	Pressure Increment (kPa)	Dose Amount (mmol/g)	Equilibration Interval (s)	Ending Pressure (kPa)
0.0000000	0.0100000		90	0.2000000
0.2000000	0.1000000		90	1.0000000
1.0000000	5.0000000		90	100.0000000
100.0000000	5.0000000		90	1.0000000
Preparation
Backfill gas:	Helium
Evacuation rate:	0.67 kPa/s
Unrestricted evacuation from:	0.67 kPa
Vacuum level:	6.7e-03 kPa
Evacuation time:	0.50 h
Evacuate and hold:	No
Degas in situ:	Yes
Target temperature:	30 °C
Temperature ramp rate:	5.0 °C/min
Hold pressure:	13.3 kPa
Sample prep: Stage	Temperature (°C)	Ramp Rate (°C/min)	Time (min)
1	120	5.0	1,440
Leak test:	No
Elevator operation:	Automatic
Free Space
Measured before analysis
Lower Dewar for evacuation:	Yes
Evacuation time:	1.00 h
Outgas test:	No
p° and Temperature
p° type:	Entered
p°:	101.3250 kPa
Temperature type:	Entered
Temperature:	35.000 °C
Dosing
Target tolerance:	5.0% or 0.6666 kPa
Minimum equilibration delay:	0.00 h
Maximum equilibration delay:	999.00 h
Termination
Backfill at end of analysis:	Yes
Backfill gas:	Nitrogen
Adsorptive:	Carbon Dioxide (CO2)
Maximum manifold pressure:	123.323 kPa
Therm. tran. hard-sphere diameter:	0.39960 nm
Molecular cross-sectional area:	0.142 nm²
Adsorbate molecular weight:	44.01
Mass flow constant:	0.773
Relative thermal conductivity:	0.62
Gas blend:	No
Adsorbed-phase free-space correction:	No
Fluid properties:	H:\FPI\fpiv6\carbon dioxide.fpi
Dosing method:	Normal
Sample Information
Sample Tube
Degas Conditions
Analysis Conditions
Adsorptive Properties
