# Supplementary material for: Physicochemical Properties, Equilibrium Adsorption Performance, Manufacturability, and Stability of TIFSIX-3-Ni for Direct Air Capture of CO2
Source: Energy Fuels. 2024 Jun 18;38(13):11947–65. doi: 10.1021/acs.energyfuels.4c01368 (PMC11228916; doi:10.1021/acs.energyfuels.4c01368)
Supplement: Supplementary file 2 — ef4c01368_si_002.zip [file ef4c01368_si_002.zip › tifsix si raw files/isotherms/isotherms for fitting/Ar-25C-batch5.XLS]

## Sheet: Summary
Flex 6.01	Flex Version 6.01	Page 1
	3Flex Serial # 116 Unit 1 Port 3
Sample:	tifsix-3-ni batch 5
Operator:	Ashlyn
Submitter:	Ashlyn
File:	C:\Users\ml4419\OneDrive - Imperial College London\PhD...\AL1-096_tifsix-3-ni_batch5_Ar_298K_rod.SMP
Started:	01/09/2022 12:24:49	Analysis adsorptive:	Ar
Completed:	03/09/2022 01:21:32	Analysis bath temp.:	25.000 °C
Report time:	19/02/2024 11:42:48	Thermal correction:	No
Sample mass:	0.3800 g	Ambient free space:	10.2572 cm³ Measured
Analysis free space:	10.2548 cm³	Equilibration interval:	60 s
Low pressure dose:	None	Sample density:	1.000 g/cm³
Automatic degas:	No
Summary Report
Surface Area
Single point surface area at p/p° = 0.295253553:	2.4215 m²/g
BET Surface Area:	4.3334 m²/g
Langmuir Surface Area:	68.7692 m²/g
t-Plot Micropore Area:	4.3334 m²/g
t-Plot external surface area:	0.0000 m²/g
Pore Volume
t-Plot micropore volume:	0.000000 cm³/g
Freundlich
Qm·C:	0.00007 ± 0.00000 mmol/g
m:	1.0633 ± 0.0028
Temkin
q·alpha/Qm:	60.978589 ± 5.226010 kJ/mol·(mmol/g)
A:	0.1226 ± 0.0647 kPa
Nanoparticle Size:
Average Particle Size	1,384.5890 nm
Horvath-Kawazoe
Maximum pore volume at p/p° = 0.000000000:	0.000000 cm³/g
Median pore width:	0.3820 nm
MP-Method
Cumulative surface area of pores between
0.78390 nm and 1.88000 nm hydraulic radius:	0.0000 m²/g
Cumulative pore volume of pores between
0.78390 nm and 1.88000 nm hydraulic radius:	0.000000 cm³/g
Average pore hydraulic radius (V/A):	0.00000 nm

## Sheet: Isotherm Tabular Report
Flex 6.01	Flex Version 6.01	Page 1
	3Flex Serial # 116 Unit 1 Port 3
Sample:	tifsix-3-ni batch 5
Operator:	Ashlyn
Submitter:	Ashlyn
File:	C:\Users\ml4419\OneDrive - Imperial College London\PhD...\AL1-096_tifsix-3-ni_batch5_Ar_298K_rod.SMP
Started:	01/09/2022 12:24:49	Analysis adsorptive:	Ar
Completed:	03/09/2022 01:21:32	Analysis bath temp.:	25.000 °C
Report time:	19/02/2024 11:42:48	Thermal correction:	No
Sample mass:	0.3800 g	Ambient free space:	10.2572 cm³ Measured
Analysis free space:	10.2548 cm³	Equilibration interval:	60 s
Low pressure dose:	None	Sample density:	1.000 g/cm³
Automatic degas:	No
Isotherm Tabular Report
Relative Pressure (p/p°)	Absolute Pressure (kPa)	Quantity Adsorbed (mmol/g)	Elapsed Time (h:min)	Saturation Pressure (kPa)
				101.325
0.0482933	4.89332	0.00704615	28:57
0.0973464	9.86362	0.0137567	29:09
0.147388	14.9341	0.0205529	29:20
0.19632	19.8922	0.0270923	29:31
0.245682	24.8937	0.0335237	29:42
0.295254	29.9166	0.0398992	29:53
0.343941	34.8498	0.0459915	30:04
0.393499	39.8713	0.052139	30:15
0.443178	44.905	0.0581882	30:26
0.49242	49.8944	0.0640656	30:37
0.541446	54.862	0.0698825	30:48
0.591665	59.9505	0.0758198	30:59
0.640226	64.8709	0.0814993	31:10
0.689538	69.8674	0.0872537	31:21
0.738737	74.8526	0.0929455	31:32
0.789449	79.991	0.098777	31:43
0.838173	84.9279	0.104374	31:54
0.887677	89.9439	0.110074	32:05
0.936334	94.8741	0.115712	32:16
0.985727	99.8788	0.121459	32:27
0.938844	95.1284	0.116356	32:39
0.889727	90.1517	0.111095	32:50
0.840102	85.1233	0.105471	33:01
0.790791	80.1269	0.10009	33:12
0.741637	75.1464	0.0946207	33:23
0.692341	70.1514	0.0890765	33:34
0.643136	65.1658	0.083523	33:46
0.593203	60.1063	0.0778179	33:57
0.544007	55.1215	0.0721476	34:08
0.494904	50.1462	0.0663529	34:19
0.445677	45.1582	0.0606673	34:30
0.396125	40.1373	0.0548114	34:41
0.346076	35.0661	0.04893	34:52
0.296441	30.0369	0.04285	35:03
0.247031	25.0305	0.0367689	35:14
0.19777	20.0391	0.0306028	35:26
0.148307	15.0272	0.0243464	35:37
0.0987163	10.0024	0.0179125	35:48
0.0494114	5.00661	0.0119609	36:01
0.00991688	1.00483	0.00753893	36:15

## Sheet: Isotherm Linear Plot
Flex 6.01	Flex Version 6.01	Page 1
	3Flex Serial # 116 Unit 1 Port 3
Sample:	tifsix-3-ni batch 5
Operator:	Ashlyn
Submitter:	Ashlyn
File:	C:\Users\ml4419\OneDrive - Imperial College London\PhD...\AL1-096_tifsix-3-ni_batch5_Ar_298K_rod.SMP
Started:	01/09/2022 12:24:49	Analysis adsorptive:	Ar
Completed:	03/09/2022 01:21:32	Analysis bath temp.:	25.000 °C
Report time:	19/02/2024 11:42:48	Thermal correction:	No
Sample mass:	0.3800 g	Ambient free space:	10.2572 cm³ Measured
Analysis free space:	10.2548 cm³	Equilibration interval:	60 s
Low pressure dose:	None	Sample density:	1.000 g/cm³
Automatic degas:	No
Isotherm Linear Plot
AL1-096_tifsix-3-ni_batch5_Ar_298K_rod : tifsix-3-ni batch 5 : Adsorption		AL1-096_tifsix-3-ni_batch5_Ar_298K_rod : tifsix-3-ni batch 5 : Desorption
Relative Pressure (p/p°)	Quantity Adsorbed (mmol/g)	Relative Pressure (p/p°)	Quantity Adsorbed (mmol/g)
0.0482933	0.00704615	0.985727	0.121459
0.0973464	0.0137567	0.938844	0.116356
0.147388	0.0205529	0.889727	0.111095
0.19632	0.0270923	0.840102	0.105471
0.245682	0.0335237	0.790791	0.10009
0.295254	0.0398992	0.741637	0.0946207
0.343941	0.0459915	0.692341	0.0890765
0.393499	0.052139	0.643136	0.083523
0.443178	0.0581882	0.593203	0.0778179
0.49242	0.0640656	0.544007	0.0721476
0.541446	0.0698825	0.494904	0.0663529
0.591665	0.0758198	0.445677	0.0606673
0.640226	0.0814993	0.396125	0.0548114
0.689538	0.0872537	0.346076	0.04893
0.738737	0.0929455	0.296441	0.04285
0.789449	0.098777	0.247031	0.0367689
0.838173	0.104374	0.19777	0.0306028
0.887677	0.110074	0.148307	0.0243464
0.936334	0.115712	0.0987163	0.0179125
0.985727	0.121459	0.0494114	0.0119609
		0.00991688	0.00753893

## Sheet: Isotherm Log Plot
Flex 6.01	Flex Version 6.01	Page 1
	3Flex Serial # 116 Unit 1 Port 3
Sample:	tifsix-3-ni batch 5
Operator:	Ashlyn
Submitter:	Ashlyn
File:	C:\Users\ml4419\OneDrive - Imperial College London\PhD...\AL1-096_tifsix-3-ni_batch5_Ar_298K_rod.SMP
Started:	01/09/2022 12:24:49	Analysis adsorptive:	Ar
Completed:	03/09/2022 01:21:32	Analysis bath temp.:	25.000 °C
Report time:	19/02/2024 11:42:48	Thermal correction:	No
Sample mass:	0.3800 g	Ambient free space:	10.2572 cm³ Measured
Analysis free space:	10.2548 cm³	Equilibration interval:	60 s
Low pressure dose:	None	Sample density:	1.000 g/cm³
Automatic degas:	No
Isotherm Log Plot
AL1-096_tifsix-3-ni_batch5_Ar_298K_rod : tifsix-3-ni batch 5 : Adsorption		AL1-096_tifsix-3-ni_batch5_Ar_298K_rod : tifsix-3-ni batch 5 : Desorption
Relative Pressure (p/p°)	Quantity Adsorbed (mmol/g)	Relative Pressure (p/p°)	Quantity Adsorbed (mmol/g)
0.0482933	0.00704615	0.985727	0.121459
0.0973464	0.0137567	0.938844	0.116356
0.147388	0.0205529	0.889727	0.111095
0.19632	0.0270923	0.840102	0.105471
0.245682	0.0335237	0.790791	0.10009
0.295254	0.0398992	0.741637	0.0946207
0.343941	0.0459915	0.692341	0.0890765
0.393499	0.052139	0.643136	0.083523
0.443178	0.0581882	0.593203	0.0778179
0.49242	0.0640656	0.544007	0.0721476
0.541446	0.0698825	0.494904	0.0663529
0.591665	0.0758198	0.445677	0.0606673
0.640226	0.0814993	0.396125	0.0548114
0.689538	0.0872537	0.346076	0.04893
0.738737	0.0929455	0.296441	0.04285
0.789449	0.098777	0.247031	0.0367689
0.838173	0.104374	0.19777	0.0306028
0.887677	0.110074	0.148307	0.0243464
0.936334	0.115712	0.0987163	0.0179125
0.985727	0.121459	0.0494114	0.0119609
		0.00991688	0.00753893

## Sheet: Isotherm Linear Absolute Plot
Flex 6.01	Flex Version 6.01	Page 1
	3Flex Serial # 116 Unit 1 Port 3
Sample:	tifsix-3-ni batch 5
Operator:	Ashlyn
Submitter:	Ashlyn
File:	C:\Users\ml4419\OneDrive - Imperial College London\PhD...\AL1-096_tifsix-3-ni_batch5_Ar_298K_rod.SMP
Started:	01/09/2022 12:24:49	Analysis adsorptive:	Ar
Completed:	03/09/2022 01:21:32	Analysis bath temp.:	25.000 °C
Report time:	19/02/2024 11:42:48	Thermal correction:	No
Sample mass:	0.3800 g	Ambient free space:	10.2572 cm³ Measured
Analysis free space:	10.2548 cm³	Equilibration interval:	60 s
Low pressure dose:	None	Sample density:	1.000 g/cm³
Automatic degas:	No
Isotherm Linear Absolute Plot
AL1-096_tifsix-3-ni_batch5_Ar_298K_rod : tifsix-3-ni batch 5 : Adsorption		AL1-096_tifsix-3-ni_batch5_Ar_298K_rod : tifsix-3-ni batch 5 : Desorption
Absolute Pressure (kPa)	Quantity Adsorbed (mmol/g)	Absolute Pressure (kPa)	Quantity Adsorbed (mmol/g)
4.89332	0.00704615	99.8788	0.121459
9.86362	0.0137567	95.1284	0.116356
14.9341	0.0205529	90.1517	0.111095
19.8922	0.0270923	85.1233	0.105471
24.8937	0.0335237	80.1269	0.10009
29.9166	0.0398992	75.1464	0.0946207
34.8498	0.0459915	70.1514	0.0890765
39.8713	0.052139	65.1658	0.083523
44.905	0.0581882	60.1063	0.0778179
49.8944	0.0640656	55.1215	0.0721476
54.862	0.0698825	50.1462	0.0663529
59.9505	0.0758198	45.1582	0.0606673
64.8709	0.0814993	40.1373	0.0548114
69.8674	0.0872537	35.0661	0.04893
74.8526	0.0929455	30.0369	0.04285
79.991	0.098777	25.0305	0.0367689
84.9279	0.104374	20.0391	0.0306028
89.9439	0.110074	15.0272	0.0243464
94.8741	0.115712	10.0024	0.0179125
99.8788	0.121459	5.00661	0.0119609
		1.00483	0.00753893

## Sheet: Isotherm Log Absolute Plot
Flex 6.01	Flex Version 6.01	Page 1
	3Flex Serial # 116 Unit 1 Port 3
Sample:	tifsix-3-ni batch 5
Operator:	Ashlyn
Submitter:	Ashlyn
File:	C:\Users\ml4419\OneDrive - Imperial College London\PhD...\AL1-096_tifsix-3-ni_batch5_Ar_298K_rod.SMP
Started:	01/09/2022 12:24:49	Analysis adsorptive:	Ar
Completed:	03/09/2022 01:21:32	Analysis bath temp.:	25.000 °C
Report time:	19/02/2024 11:42:48	Thermal correction:	No
Sample mass:	0.3800 g	Ambient free space:	10.2572 cm³ Measured
Analysis free space:	10.2548 cm³	Equilibration interval:	60 s
Low pressure dose:	None	Sample density:	1.000 g/cm³
Automatic degas:	No
Isotherm Log Absolute Plot
AL1-096_tifsix-3-ni_batch5_Ar_298K_rod : tifsix-3-ni batch 5 : Adsorption		AL1-096_tifsix-3-ni_batch5_Ar_298K_rod : tifsix-3-ni batch 5 : Desorption
Absolute Pressure (kPa)	Quantity Adsorbed (mmol/g)	Absolute Pressure (kPa)	Quantity Adsorbed (mmol/g)
4.89332	0.00704615	99.8788	0.121459
9.86362	0.0137567	95.1284	0.116356
14.9341	0.0205529	90.1517	0.111095
19.8922	0.0270923	85.1233	0.105471
24.8937	0.0335237	80.1269	0.10009
29.9166	0.0398992	75.1464	0.0946207
34.8498	0.0459915	70.1514	0.0890765
39.8713	0.052139	65.1658	0.083523
44.905	0.0581882	60.1063	0.0778179
49.8944	0.0640656	55.1215	0.0721476
54.862	0.0698825	50.1462	0.0663529
59.9505	0.0758198	45.1582	0.0606673
64.8709	0.0814993	40.1373	0.0548114
69.8674	0.0872537	35.0661	0.04893
74.8526	0.0929455	30.0369	0.04285
79.991	0.098777	25.0305	0.0367689
84.9279	0.104374	20.0391	0.0306028
89.9439	0.110074	15.0272	0.0243464
94.8741	0.115712	10.0024	0.0179125
99.8788	0.121459	5.00661	0.0119609
		1.00483	0.00753893

## Sheet: Isotherm Pressure Composition
Flex 6.01	Flex Version 6.01	Page 1
	3Flex Serial # 116 Unit 1 Port 3
Sample:	tifsix-3-ni batch 5
Operator:	Ashlyn
Submitter:	Ashlyn
File:	C:\Users\ml4419\OneDrive - Imperial College London\PhD...\AL1-096_tifsix-3-ni_batch5_Ar_298K_rod.SMP
Started:	01/09/2022 12:24:49	Analysis adsorptive:	Ar
Completed:	03/09/2022 01:21:32	Analysis bath temp.:	25.000 °C
Report time:	19/02/2024 11:42:48	Thermal correction:	No
Sample mass:	0.3800 g	Ambient free space:	10.2572 cm³ Measured
Analysis free space:	10.2548 cm³	Equilibration interval:	60 s
Low pressure dose:	None	Sample density:	1.000 g/cm³
Automatic degas:	No
Isotherm Pressure Composition
AL1-096_tifsix-3-ni_batch5_Ar_298K_rod : tifsix-3-ni batch 5 : Adsorption		AL1-096_tifsix-3-ni_batch5_Ar_298K_rod : tifsix-3-ni batch 5 : Desorption
Weight % Ar	Absolute Pressure (kPa)	Weight % Ar	Absolute Pressure (kPa)
0.0281481	4.89332	0.485207	99.8788
0.0549554	9.86362	0.46482	95.1284
0.0821051	14.9341	0.443805	90.1517
0.108229	19.8922	0.421338	85.1233
0.133921	24.8937	0.399841	80.1269
0.15939	29.9166	0.377993	75.1464
0.183727	34.8498	0.355845	70.1514
0.208286	39.8713	0.333659	65.1658
0.232451	44.905	0.310868	60.1063
0.255931	49.8944	0.288216	55.1215
0.279168	54.862	0.265068	50.1462
0.302886	59.9505	0.242355	45.1582
0.325575	64.8709	0.218962	40.1373
0.348562	69.8674	0.195466	35.0661
0.3713	74.8526	0.171178	30.0369
0.394596	79.991	0.146885	25.0305
0.416955	84.9279	0.122253	20.0391
0.439724	89.9439	0.0972593	15.0272
0.462248	94.8741	0.0715573	10.0024
0.485207	99.8788	0.0477816	5.00661
		0.0301166	1.00483

## Sheet: Options
Flex 6.01	Flex Version 6.01	Page 1
	3Flex Serial # 116 Unit 1 Port 3
Sample:	tifsix-3-ni batch 5
Operator:	Ashlyn
Submitter:	Ashlyn
File:	C:\Users\ml4419\OneDrive - Imperial College London\PhD...\AL1-096_tifsix-3-ni_batch5_Ar_298K_rod.SMP
Started:	01/09/2022 12:24:49	Analysis adsorptive:	Ar
Completed:	03/09/2022 01:21:32	Analysis bath temp.:	25.000 °C
Report time:	19/02/2024 11:42:48	Thermal correction:	No
Sample mass:	0.3800 g	Ambient free space:	10.2572 cm³ Measured
Analysis free space:	10.2548 cm³	Equilibration interval:	60 s
Low pressure dose:	None	Sample density:	1.000 g/cm³
Automatic degas:	No
Method:	Default
Sample:	tifsix-3-ni batch 5
Operator:	Ashlyn
Submitter:	Ashlyn
Mass type:	Calculated
Empty tube:	36.0237 g
Sample + tube:	36.4037 g
Sample mass:	0.3800 g
Density:	1.000 g/cm³
Type of data:	Automatically collected
Instrument type:	3500
Original instrument type:	3500
Comments:
Sample tube:	Sample Tube
Ambient free space:	1.0000 cm³
Analysis free space:	1.0000 cm³
Use isothermal jacket:	No
Use filler rod:	No
Vacuum seal type:	None
Degas conditions:	Degas Conditions
Smart VacPrep evacuation
Backfill sample tube:	Automatic
Evacuation rate:	0.67 kPa/s
Unrest. evacuation from:	0.67 kPa
Vacuum level:	1e-01 kPa
Evacuation time:	10 min
Temperature ramp rate:	10.0 °C/min
Target temperature:	30 °C
Hold pressure:	13.3 kPa
Heating Phase
Sample prep: Stage	Temperature (°C)	Ramp Rate (°C/min)	Time (min)
1	30	10.0	10
Analysis conditions:	Run Conditions
Absolute pressure dosing:	Yes
Set external trigger:	No
Pressure Table
Starting Pressure (kPa)	Pressure Increment (kPa)	Dose Amount (mmol/g)	Equilibration Interval (s)	Ending Pressure (kPa)
0.0000000	5.0000000		60	100.0000000
100.0000000	5.0000000		60	1.0000000
Preparation
Backfill gas:	Helium
Evacuation rate:	0.67 kPa/s
Unrestricted evacuation from:	0.67 kPa
Vacuum level:	6.7e-03 kPa
Evacuation time:	0.50 h
Evacuate and hold:	No
Degas in situ:	Yes
Target temperature:	30 °C
Temperature ramp rate:	5.0 °C/min
Hold pressure:	13.3 kPa
Sample prep: Stage	Temperature (°C)	Ramp Rate (°C/min)	Time (min)
1	120	5.0	1,440
Leak test:	No
Elevator operation:	Automatic
Free Space
Measured before analysis
Lower Dewar for evacuation:	Yes
Evacuation time:	1.00 h
Outgas test:	No
p° and Temperature
p° type:	Entered
p°:	101.3250 kPa
Temperature type:	Entered
Temperature:	25.000 °C
Dosing
Target tolerance:	5.0% or 0.6666 kPa
Minimum equilibration delay:	0.00 h
Maximum equilibration delay:	999.00 h
Termination
Backfill at end of analysis:	Yes
Backfill gas:	Nitrogen
Adsorptive:	Argon (Ar)
Maximum manifold pressure:	123.323 kPa
Therm. tran. hard-sphere diameter:	0.31480 nm
Molecular cross-sectional area:	0.143 nm²
Adsorbate molecular weight:	39.95
Mass flow constant:	1.000
Relative thermal conductivity:	0.68
Gas blend:	No
Adsorbed-phase free-space correction:	Yes
Fluid properties:	H:\FPI\fpiv6\argon.fpi
Dosing method:	Normal
Sample Information
Sample Tube
Degas Conditions
Analysis Conditions
Adsorptive Properties
