# Supplementary material for: Physicochemical Properties, Equilibrium Adsorption Performance, Manufacturability, and Stability of TIFSIX-3-Ni for Direct Air Capture of CO2
Source: Energy Fuels. 2024 Jun 18;38(13):11947–65. doi: 10.1021/acs.energyfuels.4c01368 (PMC11228916; doi:10.1021/acs.energyfuels.4c01368)
Supplement: Supplementary file 2 — ef4c01368_si_002.zip [file ef4c01368_si_002.zip › tifsix si raw files/isotherms/isotherms for fitting/CO2-120C-batch5.XLS]

## Sheet: Summary
Flex 6.01	Flex Version 6.01	Page 1
	3Flex Serial # 116 Unit 1 Port 3
Sample:	tifsix-3-ni batch 5
Operator:	Ashlyn
Submitter:	Ashlyn
File:	C:\Users\ml4419\OneDrive - Imperial College London\Ph...\AL1-112_tifsix-3-ni_batch5_CO2_393K_rod.SMP
Started:	08/12/2022 12:16:27	Analysis adsorptive:	CO2
Completed:	12/12/2022 10:33:06	Analysis bath temp.:	120.000 °C
Report time:	19/02/2024 11:44:36	Thermal correction:	No
Sample mass:	0.0891 g	Ambient free space:	10.4468 cm³ Measured
Analysis free space:	9.2222 cm³	Equilibration interval:	60 s
Low pressure dose:	None	Sample density:	1.000 g/cm³
Automatic degas:	No
Summary Report
Surface Area
Single point surface area at p/p° = 0.255040159:	89.1296 m²/g
BET Surface Area:	100.2125 m²/g
Langmuir Surface Area:	166.2702 m²/g
t-Plot Micropore Area:	100.2125 m²/g
t-Plot external surface area:	0.0000 m²/g
Pore Volume
t-Plot micropore volume:	0.000000 cm³/g
Freundlich
Qm·C:	0.00522 ± 0.00014 mmol/g
m:	1.4395 ± 0.0334
Temkin
q·alpha/Qm:	13.289638 ± 0.515605 kJ/mol·(mmol/g)
A:	10.0646 ± 1.7550 kPa
Nanoparticle Size:
Average Particle Size	59.8728 nm
Horvath-Kawazoe
Maximum pore volume at p/p° = 0.000000000:	0.000000 cm³/g
Median pore width:	0.0000 nm
Dubinin-Astakhov
Micropore surface area:	0.0000 m²/g
Limiting micropore volume:	0.000000 cm³/g
MP-Method
Cumulative surface area of pores between
0.44033 nm and 1.88000 nm hydraulic radius:	0.0000 m²/g
Cumulative pore volume of pores between
0.44033 nm and 1.88000 nm hydraulic radius:	0.000000 cm³/g
Average pore hydraulic radius (V/A):	0.00000 nm

## Sheet: Isotherm Tabular Report
Flex 6.01	Flex Version 6.01	Page 1
	3Flex Serial # 116 Unit 1 Port 3
Sample:	tifsix-3-ni batch 5
Operator:	Ashlyn
Submitter:	Ashlyn
File:	C:\Users\ml4419\OneDrive - Imperial College London\Ph...\AL1-112_tifsix-3-ni_batch5_CO2_393K_rod.SMP
Started:	08/12/2022 12:16:27	Analysis adsorptive:	CO2
Completed:	12/12/2022 10:33:06	Analysis bath temp.:	120.000 °C
Report time:	19/02/2024 11:44:36	Thermal correction:	No
Sample mass:	0.0891 g	Ambient free space:	10.4468 cm³ Measured
Analysis free space:	9.2222 cm³	Equilibration interval:	60 s
Low pressure dose:	None	Sample density:	1.000 g/cm³
Automatic degas:	No
Isotherm Tabular Report
Relative Pressure (p/p°)	Absolute Pressure (kPa)	Quantity Adsorbed (mmol/g)	Elapsed Time (h:min)	Saturation Pressure (kPa)
				101.325
0.000100812	0.0102148	0.00223425	29:42
0.000197379	0.0199995	0.00444221	29:57
0.000287288	0.0291095	0.00653736	30:10
0.000383803	0.0388888	0.00863132	30:22
0.000477697	0.0484026	0.0108041	30:35
0.000574473	0.0582085	0.0130678	30:47
0.000678342	0.068733	0.0152743	31:00
0.000772294	0.0782527	0.017471	31:12
0.000871791	0.0883343	0.0197507	31:25
0.000974789	0.0987705	0.0220159	31:37
0.00107622	0.109048	0.0241794	31:50
0.00116926	0.118475	0.0264256	32:02
0.00127223	0.128909	0.0285767	32:17
0.00136335	0.138141	0.0307281	32:30
0.00146555	0.148497	0.0329205	32:43
0.00156423	0.158495	0.0351759	32:55
0.00166631	0.168839	0.037362	33:08
0.00176489	0.178828	0.0395494	33:23
0.00186494	0.188965	0.0418834	33:35
0.00197333	0.199948	0.0442626	33:47
0.00283333	0.287087	0.0629645	34:02
0.0038013	0.385167	0.0837192	34:15
0.00485625	0.49206	0.104805	34:27
0.00586948	0.594725	0.124451	34:40
0.00682405	0.691447	0.144182	34:52
0.00786521	0.796943	0.163251	35:07
0.00883197	0.894899	0.181222	35:19
0.00987854	1.00094	0.199962	35:33
0.0566698	5.74207	0.739896	35:49
0.107889	10.9318	1.03123	36:01
0.152463	15.4483	1.18632	36:13
0.205328	20.8049	1.31334	36:24
0.25504	25.842	1.3991	36:35
0.305059	30.9102	1.46656	36:46
0.353589	35.8274	1.51863	36:58
0.403125	40.8466	1.56241	37:09
0.4514	45.7381	1.60062	37:21
0.502132	50.8785	1.63007	37:32
0.550789	55.8087	1.65907	37:43
0.600879	60.8841	1.68176	37:54
0.649893	65.8504	1.70313	38:05
0.698712	70.797	1.7247	38:17
0.748786	75.8708	1.73883	38:28
0.797679	80.8248	1.7575	38:39
0.847804	85.9037	1.77	38:50
0.897339	90.9229	1.7863	39:01
0.946289	95.8828	1.79864	39:12
0.985391	99.8448	1.80995	39:23
0.937151	94.9568	1.79976	39:34
0.887239	89.8995	1.78956	39:45
0.837754	84.8855	1.7771	39:56
0.790909	80.1389	1.76419	40:08
0.741907	75.1737	1.74975	40:19
0.69178	70.0946	1.73002	40:30
0.641628	65.013	1.7133	40:41
0.593569	60.1434	1.68943	40:52
0.543451	55.0651	1.66369	41:03
0.493348	49.9885	1.63666	41:14
0.445523	45.1426	1.60349	41:26
0.395988	40.1235	1.56649	41:37
0.346459	35.105	1.52077	41:48
0.29697	30.0904	1.46374	41:59
0.247236	25.0512	1.39432	42:10
0.198417	20.1046	1.30396	42:22
0.149505	15.1486	1.17981	42:33
0.100714	10.2049	1.00027	42:47
0.0499955	5.0658	0.689485	43:02
0.0100412	1.01742	0.207158	43:20

## Sheet: Isotherm Linear Plot
Flex 6.01	Flex Version 6.01	Page 1
	3Flex Serial # 116 Unit 1 Port 3
Sample:	tifsix-3-ni batch 5
Operator:	Ashlyn
Submitter:	Ashlyn
File:	C:\Users\ml4419\OneDrive - Imperial College London\Ph...\AL1-112_tifsix-3-ni_batch5_CO2_393K_rod.SMP
Started:	08/12/2022 12:16:27	Analysis adsorptive:	CO2
Completed:	12/12/2022 10:33:06	Analysis bath temp.:	120.000 °C
Report time:	19/02/2024 11:44:36	Thermal correction:	No
Sample mass:	0.0891 g	Ambient free space:	10.4468 cm³ Measured
Analysis free space:	9.2222 cm³	Equilibration interval:	60 s
Low pressure dose:	None	Sample density:	1.000 g/cm³
Automatic degas:	No
Isotherm Linear Plot
AL1-112_tifsix-3-ni_batch5_CO2_393K_rod : tifsix-3-ni batch 5 : Adsorption		AL1-112_tifsix-3-ni_batch5_CO2_393K_rod : tifsix-3-ni batch 5 : Desorption
Relative Pressure (p/p°)	Quantity Adsorbed (mmol/g)	Relative Pressure (p/p°)	Quantity Adsorbed (mmol/g)
0.000100812	0.00223425	0.985391	1.80995
0.000197379	0.00444221	0.937151	1.79976
0.000287288	0.00653736	0.887239	1.78956
0.000383803	0.00863132	0.837754	1.7771
0.000477697	0.0108041	0.790909	1.76419
0.000574473	0.0130678	0.741907	1.74975
0.000678342	0.0152743	0.69178	1.73002
0.000772294	0.017471	0.641628	1.7133
0.000871791	0.0197507	0.593569	1.68943
0.000974789	0.0220159	0.543451	1.66369
0.00107622	0.0241794	0.493348	1.63666
0.00116926	0.0264256	0.445523	1.60349
0.00127223	0.0285767	0.395988	1.56649
0.00136335	0.0307281	0.346459	1.52077
0.00146555	0.0329205	0.29697	1.46374
0.00156423	0.0351759	0.247236	1.39432
0.00166631	0.037362	0.198417	1.30396
0.00176489	0.0395494	0.149505	1.17981
0.00186494	0.0418834	0.100714	1.00027
0.00197333	0.0442626	0.0499955	0.689485
0.00283333	0.0629645	0.0100412	0.207158
0.0038013	0.0837192
0.00485625	0.104805
0.00586948	0.124451
0.00682405	0.144182
0.00786521	0.163251
0.00883197	0.181222
0.00987854	0.199962
0.0566698	0.739896
0.107889	1.03123
0.152463	1.18632
0.205328	1.31334
0.25504	1.3991
0.305059	1.46656
0.353589	1.51863
0.403125	1.56241
0.4514	1.60062
0.502132	1.63007
0.550789	1.65907
0.600879	1.68176
0.649893	1.70313
0.698712	1.7247
0.748786	1.73883
0.797679	1.7575
0.847804	1.77
0.897339	1.7863
0.946289	1.79864
0.985391	1.80995

## Sheet: Isotherm Log Plot
Flex 6.01	Flex Version 6.01	Page 1
	3Flex Serial # 116 Unit 1 Port 3
Sample:	tifsix-3-ni batch 5
Operator:	Ashlyn
Submitter:	Ashlyn
File:	C:\Users\ml4419\OneDrive - Imperial College London\Ph...\AL1-112_tifsix-3-ni_batch5_CO2_393K_rod.SMP
Started:	08/12/2022 12:16:27	Analysis adsorptive:	CO2
Completed:	12/12/2022 10:33:06	Analysis bath temp.:	120.000 °C
Report time:	19/02/2024 11:44:36	Thermal correction:	No
Sample mass:	0.0891 g	Ambient free space:	10.4468 cm³ Measured
Analysis free space:	9.2222 cm³	Equilibration interval:	60 s
Low pressure dose:	None	Sample density:	1.000 g/cm³
Automatic degas:	No
Isotherm Log Plot
AL1-112_tifsix-3-ni_batch5_CO2_393K_rod : tifsix-3-ni batch 5 : Adsorption		AL1-112_tifsix-3-ni_batch5_CO2_393K_rod : tifsix-3-ni batch 5 : Desorption
Relative Pressure (p/p°)	Quantity Adsorbed (mmol/g)	Relative Pressure (p/p°)	Quantity Adsorbed (mmol/g)
0.000100812	0.00223425	0.985391	1.80995
0.000197379	0.00444221	0.937151	1.79976
0.000287288	0.00653736	0.887239	1.78956
0.000383803	0.00863132	0.837754	1.7771
0.000477697	0.0108041	0.790909	1.76419
0.000574473	0.0130678	0.741907	1.74975
0.000678342	0.0152743	0.69178	1.73002
0.000772294	0.017471	0.641628	1.7133
0.000871791	0.0197507	0.593569	1.68943
0.000974789	0.0220159	0.543451	1.66369
0.00107622	0.0241794	0.493348	1.63666
0.00116926	0.0264256	0.445523	1.60349
0.00127223	0.0285767	0.395988	1.56649
0.00136335	0.0307281	0.346459	1.52077
0.00146555	0.0329205	0.29697	1.46374
0.00156423	0.0351759	0.247236	1.39432
0.00166631	0.037362	0.198417	1.30396
0.00176489	0.0395494	0.149505	1.17981
0.00186494	0.0418834	0.100714	1.00027
0.00197333	0.0442626	0.0499955	0.689485
0.00283333	0.0629645	0.0100412	0.207158
0.0038013	0.0837192
0.00485625	0.104805
0.00586948	0.124451
0.00682405	0.144182
0.00786521	0.163251
0.00883197	0.181222
0.00987854	0.199962
0.0566698	0.739896
0.107889	1.03123
0.152463	1.18632
0.205328	1.31334
0.25504	1.3991
0.305059	1.46656
0.353589	1.51863
0.403125	1.56241
0.4514	1.60062
0.502132	1.63007
0.550789	1.65907
0.600879	1.68176
0.649893	1.70313
0.698712	1.7247
0.748786	1.73883
0.797679	1.7575
0.847804	1.77
0.897339	1.7863
0.946289	1.79864
0.985391	1.80995

## Sheet: Isotherm Linear Absolute Plot
Flex 6.01	Flex Version 6.01	Page 1
	3Flex Serial # 116 Unit 1 Port 3
Sample:	tifsix-3-ni batch 5
Operator:	Ashlyn
Submitter:	Ashlyn
File:	C:\Users\ml4419\OneDrive - Imperial College London\Ph...\AL1-112_tifsix-3-ni_batch5_CO2_393K_rod.SMP
Started:	08/12/2022 12:16:27	Analysis adsorptive:	CO2
Completed:	12/12/2022 10:33:06	Analysis bath temp.:	120.000 °C
Report time:	19/02/2024 11:44:36	Thermal correction:	No
Sample mass:	0.0891 g	Ambient free space:	10.4468 cm³ Measured
Analysis free space:	9.2222 cm³	Equilibration interval:	60 s
Low pressure dose:	None	Sample density:	1.000 g/cm³
Automatic degas:	No
Isotherm Linear Absolute Plot
AL1-112_tifsix-3-ni_batch5_CO2_393K_rod : tifsix-3-ni batch 5 : Adsorption		AL1-112_tifsix-3-ni_batch5_CO2_393K_rod : tifsix-3-ni batch 5 : Desorption
Absolute Pressure (kPa)	Quantity Adsorbed (mmol/g)	Absolute Pressure (kPa)	Quantity Adsorbed (mmol/g)
0.0102148	0.00223425	99.8448	1.80995
0.0199995	0.00444221	94.9568	1.79976
0.0291095	0.00653736	89.8995	1.78956
0.0388888	0.00863132	84.8855	1.7771
0.0484026	0.0108041	80.1389	1.76419
0.0582085	0.0130678	75.1737	1.74975
0.068733	0.0152743	70.0946	1.73002
0.0782527	0.017471	65.013	1.7133
0.0883343	0.0197507	60.1434	1.68943
0.0987705	0.0220159	55.0651	1.66369
0.109048	0.0241794	49.9885	1.63666
0.118475	0.0264256	45.1426	1.60349
0.128909	0.0285767	40.1235	1.56649
0.138141	0.0307281	35.105	1.52077
0.148497	0.0329205	30.0904	1.46374
0.158495	0.0351759	25.0512	1.39432
0.168839	0.037362	20.1046	1.30396
0.178828	0.0395494	15.1486	1.17981
0.188965	0.0418834	10.2049	1.00027
0.199948	0.0442626	5.0658	0.689485
0.287087	0.0629645	1.01742	0.207158
0.385167	0.0837192
0.49206	0.104805
0.594725	0.124451
0.691447	0.144182
0.796943	0.163251
0.894899	0.181222
1.00094	0.199962
5.74207	0.739896
10.9318	1.03123
15.4483	1.18632
20.8049	1.31334
25.842	1.3991
30.9102	1.46656
35.8274	1.51863
40.8466	1.56241
45.7381	1.60062
50.8785	1.63007
55.8087	1.65907
60.8841	1.68176
65.8504	1.70313
70.797	1.7247
75.8708	1.73883
80.8248	1.7575
85.9037	1.77
90.9229	1.7863
95.8828	1.79864
99.8448	1.80995

## Sheet: Isotherm Log Absolute Plot
Flex 6.01	Flex Version 6.01	Page 1
	3Flex Serial # 116 Unit 1 Port 3
Sample:	tifsix-3-ni batch 5
Operator:	Ashlyn
Submitter:	Ashlyn
File:	C:\Users\ml4419\OneDrive - Imperial College London\Ph...\AL1-112_tifsix-3-ni_batch5_CO2_393K_rod.SMP
Started:	08/12/2022 12:16:27	Analysis adsorptive:	CO2
Completed:	12/12/2022 10:33:06	Analysis bath temp.:	120.000 °C
Report time:	19/02/2024 11:44:36	Thermal correction:	No
Sample mass:	0.0891 g	Ambient free space:	10.4468 cm³ Measured
Analysis free space:	9.2222 cm³	Equilibration interval:	60 s
Low pressure dose:	None	Sample density:	1.000 g/cm³
Automatic degas:	No
Isotherm Log Absolute Plot
AL1-112_tifsix-3-ni_batch5_CO2_393K_rod : tifsix-3-ni batch 5 : Adsorption		AL1-112_tifsix-3-ni_batch5_CO2_393K_rod : tifsix-3-ni batch 5 : Desorption
Absolute Pressure (kPa)	Quantity Adsorbed (mmol/g)	Absolute Pressure (kPa)	Quantity Adsorbed (mmol/g)
0.0102148	0.00223425	99.8448	1.80995
0.0199995	0.00444221	94.9568	1.79976
0.0291095	0.00653736	89.8995	1.78956
0.0388888	0.00863132	84.8855	1.7771
0.0484026	0.0108041	80.1389	1.76419
0.0582085	0.0130678	75.1737	1.74975
0.068733	0.0152743	70.0946	1.73002
0.0782527	0.017471	65.013	1.7133
0.0883343	0.0197507	60.1434	1.68943
0.0987705	0.0220159	55.0651	1.66369
0.109048	0.0241794	49.9885	1.63666
0.118475	0.0264256	45.1426	1.60349
0.128909	0.0285767	40.1235	1.56649
0.138141	0.0307281	35.105	1.52077
0.148497	0.0329205	30.0904	1.46374
0.158495	0.0351759	25.0512	1.39432
0.168839	0.037362	20.1046	1.30396
0.178828	0.0395494	15.1486	1.17981
0.188965	0.0418834	10.2049	1.00027
0.199948	0.0442626	5.0658	0.689485
0.287087	0.0629645	1.01742	0.207158
0.385167	0.0837192
0.49206	0.104805
0.594725	0.124451
0.691447	0.144182
0.796943	0.163251
0.894899	0.181222
1.00094	0.199962
5.74207	0.739896
10.9318	1.03123
15.4483	1.18632
20.8049	1.31334
25.842	1.3991
30.9102	1.46656
35.8274	1.51863
40.8466	1.56241
45.7381	1.60062
50.8785	1.63007
55.8087	1.65907
60.8841	1.68176
65.8504	1.70313
70.797	1.7247
75.8708	1.73883
80.8248	1.7575
85.9037	1.77
90.9229	1.7863
95.8828	1.79864
99.8448	1.80995

## Sheet: Isotherm Pressure Composition
Flex 6.01	Flex Version 6.01	Page 1
	3Flex Serial # 116 Unit 1 Port 3
Sample:	tifsix-3-ni batch 5
Operator:	Ashlyn
Submitter:	Ashlyn
File:	C:\Users\ml4419\OneDrive - Imperial College London\Ph...\AL1-112_tifsix-3-ni_batch5_CO2_393K_rod.SMP
Started:	08/12/2022 12:16:27	Analysis adsorptive:	CO2
Completed:	12/12/2022 10:33:06	Analysis bath temp.:	120.000 °C
Report time:	19/02/2024 11:44:36	Thermal correction:	No
Sample mass:	0.0891 g	Ambient free space:	10.4468 cm³ Measured
Analysis free space:	9.2222 cm³	Equilibration interval:	60 s
Low pressure dose:	None	Sample density:	1.000 g/cm³
Automatic degas:	No
Isotherm Pressure Composition
AL1-112_tifsix-3-ni_batch5_CO2_393K_rod : tifsix-3-ni batch 5 : Adsorption		AL1-112_tifsix-3-ni_batch5_CO2_393K_rod : tifsix-3-ni batch 5 : Desorption
Weight % CO2	Absolute Pressure (kPa)	Weight % CO2	Absolute Pressure (kPa)
0.00983292	0.0102148	7.9656	99.8448
0.0195502	0.0199995	7.92076	94.9568
0.0287709	0.0291095	7.87583	89.8995
0.0379864	0.0388888	7.82102	84.8855
0.0475487	0.0484026	7.76419	80.1389
0.0575116	0.0582085	7.70064	75.1737
0.0672222	0.068733	7.61385	70.0946
0.0768901	0.0782527	7.54023	65.013
0.0869227	0.0883343	7.43517	60.1434
0.0968918	0.0987705	7.32189	55.0651
0.106414	0.109048	7.20293	49.9885
0.116299	0.118475	7.05697	45.1426
0.125766	0.128909	6.89414	40.1235
0.135235	0.138141	6.69292	35.105
0.144883	0.148497	6.44192	30.0904
0.154809	0.158495	6.13641	25.0512
0.16443	0.168839	5.73872	20.1046
0.174057	0.178828	5.19236	15.1486
0.184329	0.188965	4.40218	10.2049
0.194799	0.199948	3.03442	5.0658
0.277107	0.287087	0.911701	1.01742
0.368448	0.385167
0.461246	0.49206
0.547711	0.594725
0.634543	0.691447
0.718469	0.796943
0.797557	0.894899
0.880034	1.00094
3.25628	5.74207
4.53844	10.9318
5.221	15.4483
5.77999	20.8049
6.15742	25.842
6.45431	30.9102
6.68348	35.8274
6.87616	40.8466
7.04432	45.7381
7.17394	50.8785
7.30158	55.8087
7.40143	60.8841
7.49547	65.8504
7.59039	70.797
7.65259	75.8708
7.73474	80.8248
7.78977	85.9037
7.86152	90.9229
7.91583	95.8828
7.9656	99.8448

## Sheet: Options
Flex 6.01	Flex Version 6.01	Page 1
	3Flex Serial # 116 Unit 1 Port 3
Sample:	tifsix-3-ni batch 5
Operator:	Ashlyn
Submitter:	Ashlyn
File:	C:\Users\ml4419\OneDrive - Imperial College London\Ph...\AL1-112_tifsix-3-ni_batch5_CO2_393K_rod.SMP
Started:	08/12/2022 12:16:27	Analysis adsorptive:	CO2
Completed:	12/12/2022 10:33:06	Analysis bath temp.:	120.000 °C
Report time:	19/02/2024 11:44:36	Thermal correction:	No
Sample mass:	0.0891 g	Ambient free space:	10.4468 cm³ Measured
Analysis free space:	9.2222 cm³	Equilibration interval:	60 s
Low pressure dose:	None	Sample density:	1.000 g/cm³
Automatic degas:	No
Method:	Default
Sample:	tifsix-3-ni batch 5
Operator:	Ashlyn
Submitter:	Ashlyn
Mass type:	Calculated
Empty tube:	36.5742 g
Sample + tube:	36.6633 g
Sample mass:	0.0891 g
Density:	1.000 g/cm³
Type of data:	Automatically collected
Instrument type:	3500
Original instrument type:	3500
Comments:
Sample tube:	Sample Tube
Ambient free space:	1.0000 cm³
Analysis free space:	1.0000 cm³
Use isothermal jacket:	No
Use filler rod:	No
Vacuum seal type:	None
Degas conditions:	Degas Conditions
Smart VacPrep evacuation
Backfill sample tube:	Automatic
Evacuation rate:	0.67 kPa/s
Unrest. evacuation from:	0.67 kPa
Vacuum level:	1e-01 kPa
Evacuation time:	10 min
Temperature ramp rate:	10.0 °C/min
Target temperature:	30 °C
Hold pressure:	13.3 kPa
Heating Phase
Sample prep: Stage	Temperature (°C)	Ramp Rate (°C/min)	Time (min)
1	30	10.0	10
Analysis conditions:	Run Conditions
Absolute pressure dosing:	Yes
Set external trigger:	No
Pressure Table
Starting Pressure (kPa)	Pressure Increment (kPa)	Dose Amount (mmol/g)	Equilibration Interval (s)	Ending Pressure (kPa)
0.0000000	0.0100000		60	0.2000000
0.2000000	0.1000000		60	1.0000000
1.0000000	5.0000000		60	100.0000000
100.0000000	5.0000000		60	1.0000000
Preparation
Backfill gas:	Helium
Evacuation rate:	0.67 kPa/s
Unrestricted evacuation from:	0.67 kPa
Vacuum level:	6.7e-03 kPa
Evacuation time:	0.50 h
Evacuate and hold:	No
Degas in situ:	Yes
Target temperature:	30 °C
Temperature ramp rate:	5.0 °C/min
Hold pressure:	13.3 kPa
Sample prep: Stage	Temperature (°C)	Ramp Rate (°C/min)	Time (min)
1	120	5.0	1,440
Leak test:	No
Elevator operation:	Wait for operator
Free Space
Measured before analysis
Lower Dewar for evacuation:	No
Evacuation time:	1.00 h
Outgas test:	No
p° and Temperature
p° type:	Entered
p°:	101.3250 kPa
Temperature type:	Entered
Temperature:	120.000 °C
Dosing
Target tolerance:	5.0% or 0.6666 kPa
Minimum equilibration delay:	0.00 h
Maximum equilibration delay:	999.00 h
Termination
Backfill at end of analysis:	Yes
Backfill gas:	Nitrogen
Adsorptive:	Carbon Dioxide (CO2)
Maximum manifold pressure:	123.323 kPa
Therm. tran. hard-sphere diameter:	0.39960 nm
Molecular cross-sectional area:	0.142 nm²
Adsorbate molecular weight:	44.01
Mass flow constant:	0.773
Relative thermal conductivity:	0.62
Gas blend:	No
Adsorbed-phase free-space correction:	No
Fluid properties:	H:\FPI\fpiv6\carbon dioxide.fpi
Dosing method:	Normal
Sample Information
Sample Tube
Degas Conditions
Analysis Conditions
Adsorptive Properties
