# Supplementary material for: Physicochemical Properties, Equilibrium Adsorption Performance, Manufacturability, and Stability of TIFSIX-3-Ni for Direct Air Capture of CO2
Source: Energy Fuels. 2024 Jun 18;38(13):11947–65. doi: 10.1021/acs.energyfuels.4c01368 (PMC11228916; doi:10.1021/acs.energyfuels.4c01368)
Supplement: Supplementary file 2 — ef4c01368_si_002.zip [file ef4c01368_si_002.zip › tifsix si raw files/isotherms/isotherms for fitting/CO2-15C-batch5.XLS]

## Sheet: Summary
Flex 6.01	Flex Version 6.01	Page 1
	3Flex Serial # 116 Unit 1 Port 3
Sample:	tifsix-3-ni batch 5
Operator:	Ashlyn
Submitter:	Ashlyn
File:	C:\Users\ml4419\OneDrive - Imperial College London\PhD DA...\AL1-124_tifsix-3-ni_batch5_CO2_288K.SMP
Started:	20/12/2022 12:51:31	Analysis adsorptive:	CO2
Completed:	29/12/2022 12:24:51	Analysis bath temp.:	15.000 °C
Report time:	19/02/2024 11:45:02	Thermal correction:	No
Sample mass:	0.0891 g	Ambient free space:	10.4088 cm³ Measured
Analysis free space:	10.5495 cm³	Equilibration interval:	60 s
Low pressure dose:	None	Sample density:	1.000 g/cm³
Automatic degas:	No
Summary Report
Surface Area
Single point surface area at p/p° = 0.255207102:	134.3573 m²/g
BET Surface Area:	130.4690 m²/g
Langmuir Surface Area:	190.4746 m²/g
t-Plot Micropore Area:	99.6322 m²/g
t-Plot external surface area:	30.8368 m²/g
Pore Volume
Single point adsorption total pore volume of pores
less than --- diameter at p/p° = 0.950000000:	0.120858 cm³/g
Single point desorption total pore volume of pores
less than --- diameter at p/p° = 0.950000000:	0.121050 cm³/g
t-Plot micropore volume:	0.098773 cm³/g
Pore Size
Adsorption average pore diameter (4V/A by BET):	3.7053 nm
Desorption average pore diameter (4V/A by BET):	3.7112 nm
Freundlich
Qm·C:	0.07935 ± 0.00069 mmol/g
m:	16.8373 ± 1.4664
Temkin
q·alpha/Qm:	23.445817 ± 1.367173 kJ/mol·(mmol/g)
A:	51,951,325.2881 ± 55,074,501.3181 kPa
Nanoparticle Size:
Average Particle Size	45.9879 nm
Horvath-Kawazoe
Maximum pore volume at p/p° = 0.156626270:	0.111456 cm³/g
Median pore width:	0.0000 nm
Dubinin-Astakhov
Micropore surface area:	359.4903 m²/g
Limiting micropore volume:	0.105117 cm³/g
MP-Method
Cumulative surface area of pores between
0.22590 nm and 1.88000 nm hydraulic radius:	416.9058 m²/g
Cumulative pore volume of pores between
0.22590 nm and 1.88000 nm hydraulic radius:	0.122845 cm³/g
Average pore hydraulic radius (V/A):	0.29466 nm

## Sheet: Isotherm Tabular Report
Flex 6.01	Flex Version 6.01	Page 1
	3Flex Serial # 116 Unit 1 Port 3
Sample:	tifsix-3-ni batch 5
Operator:	Ashlyn
Submitter:	Ashlyn
File:	C:\Users\ml4419\OneDrive - Imperial College London\PhD DA...\AL1-124_tifsix-3-ni_batch5_CO2_288K.SMP
Started:	20/12/2022 12:51:31	Analysis adsorptive:	CO2
Completed:	29/12/2022 12:24:51	Analysis bath temp.:	15.000 °C
Report time:	19/02/2024 11:45:02	Thermal correction:	No
Sample mass:	0.0891 g	Ambient free space:	10.4088 cm³ Measured
Analysis free space:	10.5495 cm³	Equilibration interval:	60 s
Low pressure dose:	None	Sample density:	1.000 g/cm³
Automatic degas:	No
Isotherm Tabular Report
Relative Pressure (p/p°)	Absolute Pressure (kPa)	Quantity Adsorbed (mmol/g)	Elapsed Time (h:min)	Saturation Pressure (kPa)
				101.325
9.47537e-05	0.00960094	0.77934	31:55
0.000189593	0.0192105	1.09919	34:08
0.000286417	0.0290212	1.26913	35:27
0.000375851	0.0380831	1.36442	36:25
0.000473551	0.0479826	1.44018	37:01
0.00057314	0.0580735	1.49416	37:23
0.00066083	0.0669586	1.53447	37:52
0.000788315	0.079876	1.57854	38:15
0.000857521	0.0868883	1.59871	38:32
0.000974009	0.0986915	1.62787	38:49
0.00106734	0.108148	1.648	39:09
0.00117003	0.118554	1.66696	39:25
0.00126438	0.128113	1.68254	39:40
0.00136766	0.138578	1.69772	40:00
0.0014672	0.148664	1.71064	40:23
0.00156342	0.158414	1.72201	40:40
0.00166604	0.168811	1.73286	40:56
0.00175929	0.178261	1.74212	41:12
0.00186467	0.188937	1.75155	41:27
0.00196077	0.198675	1.75946	41:45
0.00286541	0.290337	1.81198	42:06
0.0039558	0.400821	1.84891	42:26
0.00482528	0.488921	1.8687	42:45
0.00583349	0.591078	1.88583	43:00
0.00685247	0.694327	1.89913	43:15
0.00784108	0.794497	1.90954	43:32
0.00884531	0.896251	1.91825	43:46
0.00985494	0.998552	1.92574	44:03
0.0566605	5.74113	2.01959	44:14
0.107158	10.8578	2.05253	44:34
0.156626	15.8702	2.0758	44:46
0.206145	20.8876	2.09383	44:58
0.255207	25.8589	2.10952	45:09
0.304703	30.874	2.12397	45:21
0.354584	35.9282	2.13701	45:32
0.403393	40.8738	2.1484	45:44
0.453194	45.9199	2.15977	45:55
0.502309	50.8964	2.17013	46:06
0.551829	55.9141	2.17973	46:18
0.600707	60.8667	2.1899	46:29
0.651385	66.0016	2.19981	46:40
0.701042	71.0331	2.20685	46:51
0.749903	75.984	2.21629	47:02
0.797951	80.8524	2.22556	47:13
0.848954	86.0203	2.23581	47:24
0.898589	91.0495	2.24313	47:35
0.946289	95.8827	2.25002	47:46
0.98688	99.9956	2.25962	47:57
0.93886	95.13	2.25294	48:08
0.889324	90.1108	2.24838	48:19
0.838116	84.9222	2.24261	48:30
0.791304	80.1789	2.23661	48:42
0.741459	75.1283	2.22804	48:53
0.689488	69.8624	2.22313	49:04
0.640708	64.9198	2.21589	49:16
0.593879	60.1748	2.20781	49:27
0.543798	55.1003	2.19777	49:38
0.491966	49.8485	2.18966	49:50
0.445853	45.1761	2.17967	50:01
0.39522	40.0457	2.16896	50:12
0.346313	35.0901	2.15693	50:23
0.295167	29.9078	2.14394	50:34
0.246103	24.9364	2.12925	50:46
0.19778	20.04	2.11344	50:57
0.148283	15.0248	2.09369	51:09
0.0986817	9.99893	2.06966	51:20
0.0494969	5.01527	2.03476	51:33
0.00995823	1.00902	1.95086	51:52

## Sheet: Isotherm Linear Plot
Flex 6.01	Flex Version 6.01	Page 1
	3Flex Serial # 116 Unit 1 Port 3
Sample:	tifsix-3-ni batch 5
Operator:	Ashlyn
Submitter:	Ashlyn
File:	C:\Users\ml4419\OneDrive - Imperial College London\PhD DA...\AL1-124_tifsix-3-ni_batch5_CO2_288K.SMP
Started:	20/12/2022 12:51:31	Analysis adsorptive:	CO2
Completed:	29/12/2022 12:24:51	Analysis bath temp.:	15.000 °C
Report time:	19/02/2024 11:45:02	Thermal correction:	No
Sample mass:	0.0891 g	Ambient free space:	10.4088 cm³ Measured
Analysis free space:	10.5495 cm³	Equilibration interval:	60 s
Low pressure dose:	None	Sample density:	1.000 g/cm³
Automatic degas:	No
Isotherm Linear Plot
AL1-124_tifsix-3-ni_batch5_CO2_288K : tifsix-3-ni batch 5 : Adsorption		AL1-124_tifsix-3-ni_batch5_CO2_288K : tifsix-3-ni batch 5 : Desorption
Relative Pressure (p/p°)	Quantity Adsorbed (mmol/g)	Relative Pressure (p/p°)	Quantity Adsorbed (mmol/g)
9.47537e-05	0.77934	0.98688	2.25962
0.000189593	1.09919	0.93886	2.25294
0.000286417	1.26913	0.889324	2.24838
0.000375851	1.36442	0.838116	2.24261
0.000473551	1.44018	0.791304	2.23661
0.00057314	1.49416	0.741459	2.22804
0.00066083	1.53447	0.689488	2.22313
0.000788315	1.57854	0.640708	2.21589
0.000857521	1.59871	0.593879	2.20781
0.000974009	1.62787	0.543798	2.19777
0.00106734	1.648	0.491966	2.18966
0.00117003	1.66696	0.445853	2.17967
0.00126438	1.68254	0.39522	2.16896
0.00136766	1.69772	0.346313	2.15693
0.0014672	1.71064	0.295167	2.14394
0.00156342	1.72201	0.246103	2.12925
0.00166604	1.73286	0.19778	2.11344
0.00175929	1.74212	0.148283	2.09369
0.00186467	1.75155	0.0986817	2.06966
0.00196077	1.75946	0.0494969	2.03476
0.00286541	1.81198	0.00995823	1.95086
0.0039558	1.84891
0.00482528	1.8687
0.00583349	1.88583
0.00685247	1.89913
0.00784108	1.90954
0.00884531	1.91825
0.00985494	1.92574
0.0566605	2.01959
0.107158	2.05253
0.156626	2.0758
0.206145	2.09383
0.255207	2.10952
0.304703	2.12397
0.354584	2.13701
0.403393	2.1484
0.453194	2.15977
0.502309	2.17013
0.551829	2.17973
0.600707	2.1899
0.651385	2.19981
0.701042	2.20685
0.749903	2.21629
0.797951	2.22556
0.848954	2.23581
0.898589	2.24313
0.946289	2.25002
0.98688	2.25962

## Sheet: Isotherm Log Plot
Flex 6.01	Flex Version 6.01	Page 1
	3Flex Serial # 116 Unit 1 Port 3
Sample:	tifsix-3-ni batch 5
Operator:	Ashlyn
Submitter:	Ashlyn
File:	C:\Users\ml4419\OneDrive - Imperial College London\PhD DA...\AL1-124_tifsix-3-ni_batch5_CO2_288K.SMP
Started:	20/12/2022 12:51:31	Analysis adsorptive:	CO2
Completed:	29/12/2022 12:24:51	Analysis bath temp.:	15.000 °C
Report time:	19/02/2024 11:45:02	Thermal correction:	No
Sample mass:	0.0891 g	Ambient free space:	10.4088 cm³ Measured
Analysis free space:	10.5495 cm³	Equilibration interval:	60 s
Low pressure dose:	None	Sample density:	1.000 g/cm³
Automatic degas:	No
Isotherm Log Plot
AL1-124_tifsix-3-ni_batch5_CO2_288K : tifsix-3-ni batch 5 : Adsorption		AL1-124_tifsix-3-ni_batch5_CO2_288K : tifsix-3-ni batch 5 : Desorption
Relative Pressure (p/p°)	Quantity Adsorbed (mmol/g)	Relative Pressure (p/p°)	Quantity Adsorbed (mmol/g)
9.47537e-05	0.77934	0.98688	2.25962
0.000189593	1.09919	0.93886	2.25294
0.000286417	1.26913	0.889324	2.24838
0.000375851	1.36442	0.838116	2.24261
0.000473551	1.44018	0.791304	2.23661
0.00057314	1.49416	0.741459	2.22804
0.00066083	1.53447	0.689488	2.22313
0.000788315	1.57854	0.640708	2.21589
0.000857521	1.59871	0.593879	2.20781
0.000974009	1.62787	0.543798	2.19777
0.00106734	1.648	0.491966	2.18966
0.00117003	1.66696	0.445853	2.17967
0.00126438	1.68254	0.39522	2.16896
0.00136766	1.69772	0.346313	2.15693
0.0014672	1.71064	0.295167	2.14394
0.00156342	1.72201	0.246103	2.12925
0.00166604	1.73286	0.19778	2.11344
0.00175929	1.74212	0.148283	2.09369
0.00186467	1.75155	0.0986817	2.06966
0.00196077	1.75946	0.0494969	2.03476
0.00286541	1.81198	0.00995823	1.95086
0.0039558	1.84891
0.00482528	1.8687
0.00583349	1.88583
0.00685247	1.89913
0.00784108	1.90954
0.00884531	1.91825
0.00985494	1.92574
0.0566605	2.01959
0.107158	2.05253
0.156626	2.0758
0.206145	2.09383
0.255207	2.10952
0.304703	2.12397
0.354584	2.13701
0.403393	2.1484
0.453194	2.15977
0.502309	2.17013
0.551829	2.17973
0.600707	2.1899
0.651385	2.19981
0.701042	2.20685
0.749903	2.21629
0.797951	2.22556
0.848954	2.23581
0.898589	2.24313
0.946289	2.25002
0.98688	2.25962

## Sheet: Isotherm Linear Absolute Plot
Flex 6.01	Flex Version 6.01	Page 1
	3Flex Serial # 116 Unit 1 Port 3
Sample:	tifsix-3-ni batch 5
Operator:	Ashlyn
Submitter:	Ashlyn
File:	C:\Users\ml4419\OneDrive - Imperial College London\PhD DA...\AL1-124_tifsix-3-ni_batch5_CO2_288K.SMP
Started:	20/12/2022 12:51:31	Analysis adsorptive:	CO2
Completed:	29/12/2022 12:24:51	Analysis bath temp.:	15.000 °C
Report time:	19/02/2024 11:45:02	Thermal correction:	No
Sample mass:	0.0891 g	Ambient free space:	10.4088 cm³ Measured
Analysis free space:	10.5495 cm³	Equilibration interval:	60 s
Low pressure dose:	None	Sample density:	1.000 g/cm³
Automatic degas:	No
Isotherm Linear Absolute Plot
AL1-124_tifsix-3-ni_batch5_CO2_288K : tifsix-3-ni batch 5 : Adsorption		AL1-124_tifsix-3-ni_batch5_CO2_288K : tifsix-3-ni batch 5 : Desorption
Absolute Pressure (kPa)	Quantity Adsorbed (mmol/g)	Absolute Pressure (kPa)	Quantity Adsorbed (mmol/g)
0.00960094	0.77934	99.9956	2.25962
0.0192105	1.09919	95.13	2.25294
0.0290212	1.26913	90.1108	2.24838
0.0380831	1.36442	84.9222	2.24261
0.0479826	1.44018	80.1789	2.23661
0.0580735	1.49416	75.1283	2.22804
0.0669586	1.53447	69.8624	2.22313
0.079876	1.57854	64.9198	2.21589
0.0868883	1.59871	60.1748	2.20781
0.0986915	1.62787	55.1003	2.19777
0.108148	1.648	49.8485	2.18966
0.118554	1.66696	45.1761	2.17967
0.128113	1.68254	40.0457	2.16896
0.138578	1.69772	35.0901	2.15693
0.148664	1.71064	29.9078	2.14394
0.158414	1.72201	24.9364	2.12925
0.168811	1.73286	20.04	2.11344
0.178261	1.74212	15.0248	2.09369
0.188937	1.75155	9.99893	2.06966
0.198675	1.75946	5.01527	2.03476
0.290337	1.81198	1.00902	1.95086
0.400821	1.84891
0.488921	1.8687
0.591078	1.88583
0.694327	1.89913
0.794497	1.90954
0.896251	1.91825
0.998552	1.92574
5.74113	2.01959
10.8578	2.05253
15.8702	2.0758
20.8876	2.09383
25.8589	2.10952
30.874	2.12397
35.9282	2.13701
40.8738	2.1484
45.9199	2.15977
50.8964	2.17013
55.9141	2.17973
60.8667	2.1899
66.0016	2.19981
71.0331	2.20685
75.984	2.21629
80.8524	2.22556
86.0203	2.23581
91.0495	2.24313
95.8827	2.25002
99.9956	2.25962

## Sheet: Isotherm Log Absolute Plot
Flex 6.01	Flex Version 6.01	Page 1
	3Flex Serial # 116 Unit 1 Port 3
Sample:	tifsix-3-ni batch 5
Operator:	Ashlyn
Submitter:	Ashlyn
File:	C:\Users\ml4419\OneDrive - Imperial College London\PhD DA...\AL1-124_tifsix-3-ni_batch5_CO2_288K.SMP
Started:	20/12/2022 12:51:31	Analysis adsorptive:	CO2
Completed:	29/12/2022 12:24:51	Analysis bath temp.:	15.000 °C
Report time:	19/02/2024 11:45:02	Thermal correction:	No
Sample mass:	0.0891 g	Ambient free space:	10.4088 cm³ Measured
Analysis free space:	10.5495 cm³	Equilibration interval:	60 s
Low pressure dose:	None	Sample density:	1.000 g/cm³
Automatic degas:	No
Isotherm Log Absolute Plot
AL1-124_tifsix-3-ni_batch5_CO2_288K : tifsix-3-ni batch 5 : Adsorption		AL1-124_tifsix-3-ni_batch5_CO2_288K : tifsix-3-ni batch 5 : Desorption
Absolute Pressure (kPa)	Quantity Adsorbed (mmol/g)	Absolute Pressure (kPa)	Quantity Adsorbed (mmol/g)
0.00960094	0.77934	99.9956	2.25962
0.0192105	1.09919	95.13	2.25294
0.0290212	1.26913	90.1108	2.24838
0.0380831	1.36442	84.9222	2.24261
0.0479826	1.44018	80.1789	2.23661
0.0580735	1.49416	75.1283	2.22804
0.0669586	1.53447	69.8624	2.22313
0.079876	1.57854	64.9198	2.21589
0.0868883	1.59871	60.1748	2.20781
0.0986915	1.62787	55.1003	2.19777
0.108148	1.648	49.8485	2.18966
0.118554	1.66696	45.1761	2.17967
0.128113	1.68254	40.0457	2.16896
0.138578	1.69772	35.0901	2.15693
0.148664	1.71064	29.9078	2.14394
0.158414	1.72201	24.9364	2.12925
0.168811	1.73286	20.04	2.11344
0.178261	1.74212	15.0248	2.09369
0.188937	1.75155	9.99893	2.06966
0.198675	1.75946	5.01527	2.03476
0.290337	1.81198	1.00902	1.95086
0.400821	1.84891
0.488921	1.8687
0.591078	1.88583
0.694327	1.89913
0.794497	1.90954
0.896251	1.91825
0.998552	1.92574
5.74113	2.01959
10.8578	2.05253
15.8702	2.0758
20.8876	2.09383
25.8589	2.10952
30.874	2.12397
35.9282	2.13701
40.8738	2.1484
45.9199	2.15977
50.8964	2.17013
55.9141	2.17973
60.8667	2.1899
66.0016	2.19981
71.0331	2.20685
75.984	2.21629
80.8524	2.22556
86.0203	2.23581
91.0495	2.24313
95.8827	2.25002
99.9956	2.25962

## Sheet: Isotherm Pressure Composition
Flex 6.01	Flex Version 6.01	Page 1
	3Flex Serial # 116 Unit 1 Port 3
Sample:	tifsix-3-ni batch 5
Operator:	Ashlyn
Submitter:	Ashlyn
File:	C:\Users\ml4419\OneDrive - Imperial College London\PhD DA...\AL1-124_tifsix-3-ni_batch5_CO2_288K.SMP
Started:	20/12/2022 12:51:31	Analysis adsorptive:	CO2
Completed:	29/12/2022 12:24:51	Analysis bath temp.:	15.000 °C
Report time:	19/02/2024 11:45:02	Thermal correction:	No
Sample mass:	0.0891 g	Ambient free space:	10.4088 cm³ Measured
Analysis free space:	10.5495 cm³	Equilibration interval:	60 s
Low pressure dose:	None	Sample density:	1.000 g/cm³
Automatic degas:	No
Isotherm Pressure Composition
AL1-124_tifsix-3-ni_batch5_CO2_288K : tifsix-3-ni batch 5 : Adsorption		AL1-124_tifsix-3-ni_batch5_CO2_288K : tifsix-3-ni batch 5 : Desorption
Weight % CO2	Absolute Pressure (kPa)	Weight % CO2	Absolute Pressure (kPa)
3.42988	0.00960094	9.94457	99.9956
4.83755	0.0192105	9.91517	95.13
5.58543	0.0290212	9.8951	90.1108
6.00481	0.0380831	9.86972	84.9222
6.33821	0.0479826	9.84334	80.1789
6.5758	0.0580735	9.8056	75.1283
6.75322	0.0669586	9.78399	69.8624
6.94716	0.079876	9.75215	64.9198
7.03593	0.0868883	9.71655	60.1748
7.16427	0.0986915	9.67236	55.1003
7.25286	0.108148	9.63669	49.8485
7.3363	0.118554	9.59274	45.1761
7.40488	0.128113	9.54561	40.0457
7.47166	0.138578	9.49265	35.0901
7.52853	0.148664	9.4355	29.9078
7.57859	0.158414	9.37081	24.9364
7.62632	0.168811	9.30125	20.04
7.66706	0.178261	9.21433	15.0248
7.70858	0.188937	9.10856	9.99893
7.74339	0.198675	8.955	5.01527
7.97454	0.290337	8.58575	1.00902
8.13707	0.400821
8.22417	0.488921
8.29954	0.591078
8.35809	0.694327
8.40389	0.794497
8.44224	0.896251
8.47518	0.998552
8.8882	5.74113
9.03318	10.8578
9.1356	15.8702
9.21493	20.8876
9.28401	25.8589
9.3476	30.874
9.40498	35.9282
9.45513	40.8738
9.50514	45.9199
9.55074	50.8964
9.59299	55.9141
9.63777	60.8667
9.68136	66.0016
9.71234	71.0331
9.75389	75.984
9.79467	80.8524
9.83978	86.0203
9.87202	91.0495
9.90234	95.8827
9.94457	99.9956

## Sheet: Options
Flex 6.01	Flex Version 6.01	Page 1
	3Flex Serial # 116 Unit 1 Port 3
Sample:	tifsix-3-ni batch 5
Operator:	Ashlyn
Submitter:	Ashlyn
File:	C:\Users\ml4419\OneDrive - Imperial College London\PhD DA...\AL1-124_tifsix-3-ni_batch5_CO2_288K.SMP
Started:	20/12/2022 12:51:31	Analysis adsorptive:	CO2
Completed:	29/12/2022 12:24:51	Analysis bath temp.:	15.000 °C
Report time:	19/02/2024 11:45:02	Thermal correction:	No
Sample mass:	0.0891 g	Ambient free space:	10.4088 cm³ Measured
Analysis free space:	10.5495 cm³	Equilibration interval:	60 s
Low pressure dose:	None	Sample density:	1.000 g/cm³
Automatic degas:	No
Method:	Default
Sample:	tifsix-3-ni batch 5
Operator:	Ashlyn
Submitter:	Ashlyn
Mass type:	Calculated
Empty tube:	36.5742 g
Sample + tube:	36.6633 g
Sample mass:	0.0891 g
Density:	1.000 g/cm³
Type of data:	Automatically collected
Instrument type:	3500
Original instrument type:	3500
Comments:
Sample tube:	Sample Tube
Ambient free space:	1.0000 cm³
Analysis free space:	1.0000 cm³
Use isothermal jacket:	No
Use filler rod:	No
Vacuum seal type:	None
Degas conditions:	Degas Conditions
Smart VacPrep evacuation
Backfill sample tube:	Automatic
Evacuation rate:	0.67 kPa/s
Unrest. evacuation from:	0.67 kPa
Vacuum level:	1e-01 kPa
Evacuation time:	10 min
Temperature ramp rate:	10.0 °C/min
Target temperature:	30 °C
Hold pressure:	13.3 kPa
Heating Phase
Sample prep: Stage	Temperature (°C)	Ramp Rate (°C/min)	Time (min)
1	30	10.0	10
Analysis conditions:	Run Conditions
Absolute pressure dosing:	Yes
Set external trigger:	No
Pressure Table
Starting Pressure (kPa)	Pressure Increment (kPa)	Dose Amount (mmol/g)	Equilibration Interval (s)	Ending Pressure (kPa)
0.0000000	0.0100000		60	0.2000000
0.2000000	0.1000000		60	1.0000000
1.0000000	5.0000000		60	100.0000000
100.0000000	5.0000000		60	1.0000000
Preparation
Backfill gas:	Helium
Evacuation rate:	0.67 kPa/s
Unrestricted evacuation from:	0.67 kPa
Vacuum level:	6.7e-03 kPa
Evacuation time:	0.50 h
Evacuate and hold:	No
Degas in situ:	Yes
Target temperature:	30 °C
Temperature ramp rate:	5.0 °C/min
Hold pressure:	13.3 kPa
Sample prep: Stage	Temperature (°C)	Ramp Rate (°C/min)	Time (min)
1	120	5.0	1,440
Leak test:	No
Elevator operation:	Automatic
Free Space
Measured before analysis
Lower Dewar for evacuation:	Yes
Evacuation time:	1.00 h
Outgas test:	No
p° and Temperature
p° type:	Entered
p°:	101.3250 kPa
Temperature type:	Entered
Temperature:	15.000 °C
Dosing
Target tolerance:	5.0% or 0.6666 kPa
Minimum equilibration delay:	0.00 h
Maximum equilibration delay:	999.00 h
Termination
Backfill at end of analysis:	Yes
Backfill gas:	Nitrogen
Adsorptive:	Carbon Dioxide (CO2)
Maximum manifold pressure:	123.323 kPa
Therm. tran. hard-sphere diameter:	0.39960 nm
Molecular cross-sectional area:	0.142 nm²
Adsorbate molecular weight:	44.01
Mass flow constant:	0.773
Relative thermal conductivity:	0.62
Gas blend:	No
Adsorbed-phase free-space correction:	No
Fluid properties:	H:\FPI\fpiv6\carbon dioxide.fpi
Dosing method:	Normal
Sample Information
Sample Tube
Degas Conditions
Analysis Conditions
Adsorptive Properties
