# Supplementary material for: Physicochemical Properties, Equilibrium Adsorption Performance, Manufacturability, and Stability of TIFSIX-3-Ni for Direct Air Capture of CO2
Source: Energy Fuels. 2024 Jun 18;38(13):11947–65. doi: 10.1021/acs.energyfuels.4c01368 (PMC11228916; doi:10.1021/acs.energyfuels.4c01368)
Supplement: Supplementary file 2 — ef4c01368_si_002.zip [file ef4c01368_si_002.zip › tifsix si raw files/isotherms/isotherms for fitting/CO2-35C-batch5.XLS]

## Sheet: Summary
Flex 6.01	Flex Version 6.01	Page 1
	3Flex Serial # 116 Unit 1 Port 3
Sample:	tifsix-3-ni batch5
Operator:	Ashlyn
Submitter:	Ashlyn
File:	C:\Users\ml4419\OneDrive - Imperial College London\Ph...\AL1-103_tifsix-3-ni_batch5_CO2_308K_rod.SMP
Started:	02/12/2022 12:52:57	Analysis adsorptive:	CO2
Completed:	02/12/2022 12:55:02	Analysis bath temp.:	35.000 °C
Report time:	19/02/2024 11:44:25	Thermal correction:	No
Sample mass:	0.0891 g	Ambient free space:	10.3817 cm³ Measured
Analysis free space:	10.0727 cm³	Equilibration interval:	60 s
Low pressure dose:	None	Sample density:	1.000 g/cm³
Automatic degas:	No
Summary Report
Surface Area
Single point surface area at p/p° = 0.255781033:	131.0857 m²/g
BET Surface Area:	127.0096 m²/g
Langmuir Surface Area:	184.1426 m²/g
t-Plot Micropore Area:	127.0096 m²/g
t-Plot external surface area:	0.0000 m²/g
Pore Volume
t-Plot micropore volume:	0.000000 cm³/g
Freundlich
Qm·C:	0.06563 ± 0.00117 mmol/g
m:	9.0958 ± 0.8804
Temkin
q·alpha/Qm:	16.773385 ± 0.908914 kJ/mol·(mmol/g)
A:	30,090.4044 ± 17,952.9547 kPa
Nanoparticle Size:
Average Particle Size	47.2405 nm
Horvath-Kawazoe
Maximum pore volume at p/p° = 0.000000000:	0.000000 cm³/g
Median pore width:	0.0000 nm
Dubinin-Astakhov
Micropore surface area:	0.0000 m²/g
Limiting micropore volume:	0.000000 cm³/g
MP-Method
Cumulative surface area of pores between
0.24839 nm and 1.86000 nm hydraulic radius:	0.0000 m²/g
Cumulative pore volume of pores between
0.24839 nm and 1.86000 nm hydraulic radius:	0.000000 cm³/g
Average pore hydraulic radius (V/A):	0.00000 nm

## Sheet: Isotherm Tabular Report
Flex 6.01	Flex Version 6.01	Page 1
	3Flex Serial # 116 Unit 1 Port 3
Sample:	tifsix-3-ni batch5
Operator:	Ashlyn
Submitter:	Ashlyn
File:	C:\Users\ml4419\OneDrive - Imperial College London\Ph...\AL1-103_tifsix-3-ni_batch5_CO2_308K_rod.SMP
Started:	02/12/2022 12:52:57	Analysis adsorptive:	CO2
Completed:	02/12/2022 12:55:02	Analysis bath temp.:	35.000 °C
Report time:	19/02/2024 11:44:25	Thermal correction:	No
Sample mass:	0.0891 g	Ambient free space:	10.3817 cm³ Measured
Analysis free space:	10.0727 cm³	Equilibration interval:	60 s
Low pressure dose:	None	Sample density:	1.000 g/cm³
Automatic degas:	No
Isotherm Tabular Report
Relative Pressure (p/p°)	Absolute Pressure (kPa)	Quantity Adsorbed (mmol/g)	Elapsed Time (h:min)	Saturation Pressure (kPa)
				101.325
9.47227e-05	0.0095978	0.32217	29:30
0.000188491	0.0190988	0.54968	31:08
0.000286238	0.0290031	0.714941	32:12
0.000376624	0.0381614	0.840531	33:13
0.000495207	0.0501769	0.955528	34:04
0.000573249	0.0580844	1.02095	34:45
0.000688336	0.0697456	1.09644	35:22
0.000761135	0.077122	1.13743	35:53
0.000873672	0.0885249	1.19255	36:24
0.000969043	0.0981883	1.2331	36:50
0.00106881	0.108297	1.2704	37:16
0.00116617	0.118162	1.30302	37:39
0.00126799	0.128479	1.33337	38:00
0.00136546	0.138355	1.35945	38:20
0.00146184	0.148121	1.38356	38:42
0.00156339	0.158411	1.40625	39:02
0.00166098	0.168299	1.42617	39:19
0.00176382	0.178719	1.44507	39:36
0.00185459	0.187916	1.46133	40:00
0.00195776	0.19837	1.47797	40:22
0.00282432	0.286175	1.57961	40:45
0.00400957	0.40627	1.66147	41:05
0.00471695	0.477945	1.69495	41:22
0.00584016	0.591755	1.73477	41:43
0.00680177	0.68919	1.76064	42:03
0.00782743	0.793114	1.78238	42:16
0.00880297	0.891961	1.79943	42:29
0.00981061	0.99406	1.81398	42:41
0.0598016	6.05939	1.97283	42:54
0.107191	10.8611	2.0067	43:06
0.156604	15.8679	2.02898	43:17
0.206498	20.9234	2.04574	43:28
0.255781	25.917	2.05974	43:39
0.304867	30.8907	2.07047	43:50
0.353854	35.8542	2.08231	44:01
0.404214	40.9569	2.09125	44:12
0.452546	45.8542	2.09983	44:23
0.501999	50.8651	2.10892	44:34
0.551691	55.9	2.11602	44:45
0.601085	60.905	2.12415	44:57
0.650345	65.8962	2.13181	45:08
0.700673	70.9957	2.13671	45:19
0.74941	75.934	2.1445	45:30
0.798411	80.899	2.14987	45:41
0.84768	85.8911	2.157	45:52
0.896931	90.8815	2.16416	46:04
0.946589	95.9131	2.16893	46:15
0.985839	99.8901	2.17634	46:26
0.938369	95.0802	2.17046	46:37
0.887663	89.9424	2.16707	46:48
0.838567	84.9678	2.16274	46:59
0.790779	80.1257	2.15498	47:10
0.73958	74.938	2.15017	47:21
0.692521	70.1697	2.14246	47:32
0.642947	65.1467	2.13582	47:43
0.593517	60.1381	2.12835	47:55
0.541694	54.8872	2.12135	48:06
0.492352	49.8875	2.11536	48:17
0.444495	45.0384	2.10705	48:28
0.395603	40.0845	2.0971	48:39
0.346301	35.089	2.08763	48:50
0.296642	30.0573	2.07501	49:01
0.247385	25.0663	2.0627	49:13
0.197887	20.0509	2.04785	49:24
0.148365	15.0331	2.02952	49:36
0.0989908	10.0302	2.00538	49:48
0.0495375	5.01939	1.96536	50:00
0.0101274	1.02615	1.82599	50:24

## Sheet: Isotherm Linear Plot
Flex 6.01	Flex Version 6.01	Page 1
	3Flex Serial # 116 Unit 1 Port 3
Sample:	tifsix-3-ni batch5
Operator:	Ashlyn
Submitter:	Ashlyn
File:	C:\Users\ml4419\OneDrive - Imperial College London\Ph...\AL1-103_tifsix-3-ni_batch5_CO2_308K_rod.SMP
Started:	02/12/2022 12:52:57	Analysis adsorptive:	CO2
Completed:	02/12/2022 12:55:02	Analysis bath temp.:	35.000 °C
Report time:	19/02/2024 11:44:25	Thermal correction:	No
Sample mass:	0.0891 g	Ambient free space:	10.3817 cm³ Measured
Analysis free space:	10.0727 cm³	Equilibration interval:	60 s
Low pressure dose:	None	Sample density:	1.000 g/cm³
Automatic degas:	No
Isotherm Linear Plot
AL1-103_tifsix-3-ni_batch5_CO2_308K_rod : tifsix-3-ni batch5 : Adsorption		AL1-103_tifsix-3-ni_batch5_CO2_308K_rod : tifsix-3-ni batch5 : Desorption
Relative Pressure (p/p°)	Quantity Adsorbed (mmol/g)	Relative Pressure (p/p°)	Quantity Adsorbed (mmol/g)
9.47227e-05	0.32217	0.985839	2.17634
0.000188491	0.54968	0.938369	2.17046
0.000286238	0.714941	0.887663	2.16707
0.000376624	0.840531	0.838567	2.16274
0.000495207	0.955528	0.790779	2.15498
0.000573249	1.02095	0.73958	2.15017
0.000688336	1.09644	0.692521	2.14246
0.000761135	1.13743	0.642947	2.13582
0.000873672	1.19255	0.593517	2.12835
0.000969043	1.2331	0.541694	2.12135
0.00106881	1.2704	0.492352	2.11536
0.00116617	1.30302	0.444495	2.10705
0.00126799	1.33337	0.395603	2.0971
0.00136546	1.35945	0.346301	2.08763
0.00146184	1.38356	0.296642	2.07501
0.00156339	1.40625	0.247385	2.0627
0.00166098	1.42617	0.197887	2.04785
0.00176382	1.44507	0.148365	2.02952
0.00185459	1.46133	0.0989908	2.00538
0.00195776	1.47797	0.0495375	1.96536
0.00282432	1.57961	0.0101274	1.82599
0.00400957	1.66147
0.00471695	1.69495
0.00584016	1.73477
0.00680177	1.76064
0.00782743	1.78238
0.00880297	1.79943
0.00981061	1.81398
0.0598016	1.97283
0.107191	2.0067
0.156604	2.02898
0.206498	2.04574
0.255781	2.05974
0.304867	2.07047
0.353854	2.08231
0.404214	2.09125
0.452546	2.09983
0.501999	2.10892
0.551691	2.11602
0.601085	2.12415
0.650345	2.13181
0.700673	2.13671
0.74941	2.1445
0.798411	2.14987
0.84768	2.157
0.896931	2.16416
0.946589	2.16893
0.985839	2.17634

## Sheet: Isotherm Log Plot
Flex 6.01	Flex Version 6.01	Page 1
	3Flex Serial # 116 Unit 1 Port 3
Sample:	tifsix-3-ni batch5
Operator:	Ashlyn
Submitter:	Ashlyn
File:	C:\Users\ml4419\OneDrive - Imperial College London\Ph...\AL1-103_tifsix-3-ni_batch5_CO2_308K_rod.SMP
Started:	02/12/2022 12:52:57	Analysis adsorptive:	CO2
Completed:	02/12/2022 12:55:02	Analysis bath temp.:	35.000 °C
Report time:	19/02/2024 11:44:25	Thermal correction:	No
Sample mass:	0.0891 g	Ambient free space:	10.3817 cm³ Measured
Analysis free space:	10.0727 cm³	Equilibration interval:	60 s
Low pressure dose:	None	Sample density:	1.000 g/cm³
Automatic degas:	No
Isotherm Log Plot
AL1-103_tifsix-3-ni_batch5_CO2_308K_rod : tifsix-3-ni batch5 : Adsorption		AL1-103_tifsix-3-ni_batch5_CO2_308K_rod : tifsix-3-ni batch5 : Desorption
Relative Pressure (p/p°)	Quantity Adsorbed (mmol/g)	Relative Pressure (p/p°)	Quantity Adsorbed (mmol/g)
9.47227e-05	0.32217	0.985839	2.17634
0.000188491	0.54968	0.938369	2.17046
0.000286238	0.714941	0.887663	2.16707
0.000376624	0.840531	0.838567	2.16274
0.000495207	0.955528	0.790779	2.15498
0.000573249	1.02095	0.73958	2.15017
0.000688336	1.09644	0.692521	2.14246
0.000761135	1.13743	0.642947	2.13582
0.000873672	1.19255	0.593517	2.12835
0.000969043	1.2331	0.541694	2.12135
0.00106881	1.2704	0.492352	2.11536
0.00116617	1.30302	0.444495	2.10705
0.00126799	1.33337	0.395603	2.0971
0.00136546	1.35945	0.346301	2.08763
0.00146184	1.38356	0.296642	2.07501
0.00156339	1.40625	0.247385	2.0627
0.00166098	1.42617	0.197887	2.04785
0.00176382	1.44507	0.148365	2.02952
0.00185459	1.46133	0.0989908	2.00538
0.00195776	1.47797	0.0495375	1.96536
0.00282432	1.57961	0.0101274	1.82599
0.00400957	1.66147
0.00471695	1.69495
0.00584016	1.73477
0.00680177	1.76064
0.00782743	1.78238
0.00880297	1.79943
0.00981061	1.81398
0.0598016	1.97283
0.107191	2.0067
0.156604	2.02898
0.206498	2.04574
0.255781	2.05974
0.304867	2.07047
0.353854	2.08231
0.404214	2.09125
0.452546	2.09983
0.501999	2.10892
0.551691	2.11602
0.601085	2.12415
0.650345	2.13181
0.700673	2.13671
0.74941	2.1445
0.798411	2.14987
0.84768	2.157
0.896931	2.16416
0.946589	2.16893
0.985839	2.17634

## Sheet: Isotherm Linear Absolute Plot
Flex 6.01	Flex Version 6.01	Page 1
	3Flex Serial # 116 Unit 1 Port 3
Sample:	tifsix-3-ni batch5
Operator:	Ashlyn
Submitter:	Ashlyn
File:	C:\Users\ml4419\OneDrive - Imperial College London\Ph...\AL1-103_tifsix-3-ni_batch5_CO2_308K_rod.SMP
Started:	02/12/2022 12:52:57	Analysis adsorptive:	CO2
Completed:	02/12/2022 12:55:02	Analysis bath temp.:	35.000 °C
Report time:	19/02/2024 11:44:25	Thermal correction:	No
Sample mass:	0.0891 g	Ambient free space:	10.3817 cm³ Measured
Analysis free space:	10.0727 cm³	Equilibration interval:	60 s
Low pressure dose:	None	Sample density:	1.000 g/cm³
Automatic degas:	No
Isotherm Linear Absolute Plot
AL1-103_tifsix-3-ni_batch5_CO2_308K_rod : tifsix-3-ni batch5 : Adsorption		AL1-103_tifsix-3-ni_batch5_CO2_308K_rod : tifsix-3-ni batch5 : Desorption
Absolute Pressure (kPa)	Quantity Adsorbed (mmol/g)	Absolute Pressure (kPa)	Quantity Adsorbed (mmol/g)
0.0095978	0.32217	99.8901	2.17634
0.0190988	0.54968	95.0802	2.17046
0.0290031	0.714941	89.9424	2.16707
0.0381614	0.840531	84.9678	2.16274
0.0501769	0.955528	80.1257	2.15498
0.0580844	1.02095	74.938	2.15017
0.0697456	1.09644	70.1697	2.14246
0.077122	1.13743	65.1467	2.13582
0.0885249	1.19255	60.1381	2.12835
0.0981883	1.2331	54.8872	2.12135
0.108297	1.2704	49.8875	2.11536
0.118162	1.30302	45.0384	2.10705
0.128479	1.33337	40.0845	2.0971
0.138355	1.35945	35.089	2.08763
0.148121	1.38356	30.0573	2.07501
0.158411	1.40625	25.0663	2.0627
0.168299	1.42617	20.0509	2.04785
0.178719	1.44507	15.0331	2.02952
0.187916	1.46133	10.0302	2.00538
0.19837	1.47797	5.01939	1.96536
0.286175	1.57961	1.02615	1.82599
0.40627	1.66147
0.477945	1.69495
0.591755	1.73477
0.68919	1.76064
0.793114	1.78238
0.891961	1.79943
0.99406	1.81398
6.05939	1.97283
10.8611	2.0067
15.8679	2.02898
20.9234	2.04574
25.917	2.05974
30.8907	2.07047
35.8542	2.08231
40.9569	2.09125
45.8542	2.09983
50.8651	2.10892
55.9	2.11602
60.905	2.12415
65.8962	2.13181
70.9957	2.13671
75.934	2.1445
80.899	2.14987
85.8911	2.157
90.8815	2.16416
95.9131	2.16893
99.8901	2.17634

## Sheet: Isotherm Log Absolute Plot
Flex 6.01	Flex Version 6.01	Page 1
	3Flex Serial # 116 Unit 1 Port 3
Sample:	tifsix-3-ni batch5
Operator:	Ashlyn
Submitter:	Ashlyn
File:	C:\Users\ml4419\OneDrive - Imperial College London\Ph...\AL1-103_tifsix-3-ni_batch5_CO2_308K_rod.SMP
Started:	02/12/2022 12:52:57	Analysis adsorptive:	CO2
Completed:	02/12/2022 12:55:02	Analysis bath temp.:	35.000 °C
Report time:	19/02/2024 11:44:25	Thermal correction:	No
Sample mass:	0.0891 g	Ambient free space:	10.3817 cm³ Measured
Analysis free space:	10.0727 cm³	Equilibration interval:	60 s
Low pressure dose:	None	Sample density:	1.000 g/cm³
Automatic degas:	No
Isotherm Log Absolute Plot
AL1-103_tifsix-3-ni_batch5_CO2_308K_rod : tifsix-3-ni batch5 : Adsorption		AL1-103_tifsix-3-ni_batch5_CO2_308K_rod : tifsix-3-ni batch5 : Desorption
Absolute Pressure (kPa)	Quantity Adsorbed (mmol/g)	Absolute Pressure (kPa)	Quantity Adsorbed (mmol/g)
0.0095978	0.32217	99.8901	2.17634
0.0190988	0.54968	95.0802	2.17046
0.0290031	0.714941	89.9424	2.16707
0.0381614	0.840531	84.9678	2.16274
0.0501769	0.955528	80.1257	2.15498
0.0580844	1.02095	74.938	2.15017
0.0697456	1.09644	70.1697	2.14246
0.077122	1.13743	65.1467	2.13582
0.0885249	1.19255	60.1381	2.12835
0.0981883	1.2331	54.8872	2.12135
0.108297	1.2704	49.8875	2.11536
0.118162	1.30302	45.0384	2.10705
0.128479	1.33337	40.0845	2.0971
0.138355	1.35945	35.089	2.08763
0.148121	1.38356	30.0573	2.07501
0.158411	1.40625	25.0663	2.0627
0.168299	1.42617	20.0509	2.04785
0.178719	1.44507	15.0331	2.02952
0.187916	1.46133	10.0302	2.00538
0.19837	1.47797	5.01939	1.96536
0.286175	1.57961	1.02615	1.82599
0.40627	1.66147
0.477945	1.69495
0.591755	1.73477
0.68919	1.76064
0.793114	1.78238
0.891961	1.79943
0.99406	1.81398
6.05939	1.97283
10.8611	2.0067
15.8679	2.02898
20.9234	2.04574
25.917	2.05974
30.8907	2.07047
35.8542	2.08231
40.9569	2.09125
45.8542	2.09983
50.8651	2.10892
55.9	2.11602
60.905	2.12415
65.8962	2.13181
70.9957	2.13671
75.934	2.1445
80.899	2.14987
85.8911	2.157
90.8815	2.16416
95.9131	2.16893
99.8901	2.17634

## Sheet: Isotherm Pressure Composition
Flex 6.01	Flex Version 6.01	Page 1
	3Flex Serial # 116 Unit 1 Port 3
Sample:	tifsix-3-ni batch5
Operator:	Ashlyn
Submitter:	Ashlyn
File:	C:\Users\ml4419\OneDrive - Imperial College London\Ph...\AL1-103_tifsix-3-ni_batch5_CO2_308K_rod.SMP
Started:	02/12/2022 12:52:57	Analysis adsorptive:	CO2
Completed:	02/12/2022 12:55:02	Analysis bath temp.:	35.000 °C
Report time:	19/02/2024 11:44:25	Thermal correction:	No
Sample mass:	0.0891 g	Ambient free space:	10.3817 cm³ Measured
Analysis free space:	10.0727 cm³	Equilibration interval:	60 s
Low pressure dose:	None	Sample density:	1.000 g/cm³
Automatic degas:	No
Isotherm Pressure Composition
AL1-103_tifsix-3-ni_batch5_CO2_308K_rod : tifsix-3-ni batch5 : Adsorption		AL1-103_tifsix-3-ni_batch5_CO2_308K_rod : tifsix-3-ni batch5 : Desorption
Weight % CO2	Absolute Pressure (kPa)	Weight % CO2	Absolute Pressure (kPa)
1.41787	0.0095978	9.57805	99.8901
2.41914	0.0190988	9.5522	95.0802
3.14646	0.0290031	9.53725	89.9424
3.69918	0.0381614	9.51822	84.9678
4.20528	0.0501769	9.48405	80.1257
4.49319	0.0580844	9.46288	74.938
4.82545	0.0697456	9.42899	70.1697
5.00581	0.077122	9.39974	65.1467
5.24842	0.0885249	9.36688	60.1381
5.42688	0.0981883	9.33607	54.8872
5.59104	0.108297	9.30972	49.8875
5.73457	0.118162	9.27314	45.0384
5.86814	0.128479	9.22932	40.0845
5.98295	0.138355	9.18768	35.089
6.08907	0.148121	9.1321	30.0573
6.18893	0.158411	9.07795	25.0663
6.27656	0.168299	9.01258	20.0509
6.35977	0.178719	8.93193	15.0331
6.43131	0.187916	8.8257	10.0302
6.50456	0.19837	8.64953	5.01939
6.95184	0.286175	8.0362	1.02615
7.31213	0.40627
7.45948	0.477945
7.63471	0.591755
7.74856	0.68919
7.84427	0.793114
7.91928	0.891961
7.98331	0.99406
8.68243	6.05939
8.8315	10.8611
8.92953	15.8679
9.00332	20.9234
9.06494	25.917
9.11213	30.8907
9.16423	35.8542
9.20359	40.9569
9.24135	45.8542
9.28134	50.8651
9.31259	55.9
9.34839	60.905
9.38208	65.8962
9.40367	70.9957
9.43795	75.934
9.46157	80.899
9.49297	85.8911
9.52449	90.8815
9.54545	95.9131
9.57805	99.8901

## Sheet: Options
Flex 6.01	Flex Version 6.01	Page 1
	3Flex Serial # 116 Unit 1 Port 3
Sample:	tifsix-3-ni batch5
Operator:	Ashlyn
Submitter:	Ashlyn
File:	C:\Users\ml4419\OneDrive - Imperial College London\Ph...\AL1-103_tifsix-3-ni_batch5_CO2_308K_rod.SMP
Started:	02/12/2022 12:52:57	Analysis adsorptive:	CO2
Completed:	02/12/2022 12:55:02	Analysis bath temp.:	35.000 °C
Report time:	19/02/2024 11:44:25	Thermal correction:	No
Sample mass:	0.0891 g	Ambient free space:	10.3817 cm³ Measured
Analysis free space:	10.0727 cm³	Equilibration interval:	60 s
Low pressure dose:	None	Sample density:	1.000 g/cm³
Automatic degas:	No
Method:	Default
Sample:	tifsix-3-ni batch5
Operator:	Ashlyn
Submitter:	Ashlyn
Mass type:	Calculated
Empty tube:	36.5742 g
Sample + tube:	36.6633 g
Sample mass:	0.0891 g
Density:	1.000 g/cm³
Type of data:	Automatically collected
Instrument type:	3500
Original instrument type:	3500
Comments:
Sample tube:	Sample Tube
Ambient free space:	1.0000 cm³
Analysis free space:	1.0000 cm³
Use isothermal jacket:	No
Use filler rod:	No
Vacuum seal type:	None
Degas conditions:	Degas Conditions
Smart VacPrep evacuation
Backfill sample tube:	Automatic
Evacuation rate:	0.67 kPa/s
Unrest. evacuation from:	0.67 kPa
Vacuum level:	1e-01 kPa
Evacuation time:	10 min
Temperature ramp rate:	10.0 °C/min
Target temperature:	30 °C
Hold pressure:	13.3 kPa
Heating Phase
Sample prep: Stage	Temperature (°C)	Ramp Rate (°C/min)	Time (min)
1	30	10.0	10
Analysis conditions:	Run Conditions
Absolute pressure dosing:	Yes
Set external trigger:	No
Pressure Table
Starting Pressure (kPa)	Pressure Increment (kPa)	Dose Amount (mmol/g)	Equilibration Interval (s)	Ending Pressure (kPa)
0.0000000	0.0100000		60	0.2000000
0.2000000	0.1000000		60	1.0000000
1.0000000	5.0000000		60	100.0000000
100.0000000	5.0000000		60	1.0000000
Preparation
Backfill gas:	Helium
Evacuation rate:	0.67 kPa/s
Unrestricted evacuation from:	0.67 kPa
Vacuum level:	6.7e-03 kPa
Evacuation time:	0.50 h
Evacuate and hold:	No
Degas in situ:	Yes
Target temperature:	30 °C
Temperature ramp rate:	5.0 °C/min
Hold pressure:	13.3 kPa
Sample prep: Stage	Temperature (°C)	Ramp Rate (°C/min)	Time (min)
1	120	5.0	1,440
Leak test:	No
Elevator operation:	Automatic
Free Space
Measured before analysis
Lower Dewar for evacuation:	Yes
Evacuation time:	1.00 h
Outgas test:	No
p° and Temperature
p° type:	Entered
p°:	101.3250 kPa
Temperature type:	Entered
Temperature:	35.000 °C
Dosing
Target tolerance:	5.0% or 0.6666 kPa
Minimum equilibration delay:	0.00 h
Maximum equilibration delay:	999.00 h
Termination
Backfill at end of analysis:	Yes
Backfill gas:	Nitrogen
Adsorptive:	Carbon Dioxide (CO2)
Maximum manifold pressure:	123.323 kPa
Therm. tran. hard-sphere diameter:	0.39960 nm
Molecular cross-sectional area:	0.142 nm²
Adsorbate molecular weight:	44.01
Mass flow constant:	0.773
Relative thermal conductivity:	0.62
Gas blend:	No
Adsorbed-phase free-space correction:	No
Fluid properties:	H:\FPI\fpiv6\carbon dioxide.fpi
Dosing method:	Normal
Sample Information
Sample Tube
Degas Conditions
Analysis Conditions
Adsorptive Properties
