# Supplementary material for: Physicochemical Properties, Equilibrium Adsorption Performance, Manufacturability, and Stability of TIFSIX-3-Ni for Direct Air Capture of CO2
Source: Energy Fuels. 2024 Jun 18;38(13):11947–65. doi: 10.1021/acs.energyfuels.4c01368 (PMC11228916; doi:10.1021/acs.energyfuels.4c01368)
Supplement: Supplementary file 2 — ef4c01368_si_002.zip [file ef4c01368_si_002.zip › tifsix si raw files/isotherms/isotherms for fitting/CO2-60C-batch5.XLS]

## Sheet: Summary
Flex 6.01	Flex Version 6.01	Page 1
	3Flex Serial # 116 Unit 1 Port 3
Sample:	tifsix-3-ni large batch 2
Operator:	Ashlyn
Submitter:	Ashlyn
File:	C:\Users\ml4419\OneDrive - Imperial College London\P...\AL1-081_tifsix-3-ni_largebatch2_CO2_333K.SMP
Started:	13/07/2022 15:14:01	Analysis adsorptive:	CO2
Completed:	15/07/2022 16:32:06	Analysis bath temp.:	60.000 °C
Report time:	19/02/2024 11:37:43	Thermal correction:	No
Sample mass:	0.1162 g	Ambient free space:	10.1464 cm³ Measured
Analysis free space:	9.6667 cm³	Equilibration interval:	60 s
Low pressure dose:	None	Sample density:	1.000 g/cm³
Automatic degas:	No
Summary Report
Surface Area
Single point surface area at p/p° = 0.255982851:	122.8301 m²/g
BET Surface Area:	120.2344 m²/g
Langmuir Surface Area:	173.4297 m²/g
t-Plot Micropore Area:	120.2344 m²/g
t-Plot external surface area:	0.0000 m²/g
Pore Volume
t-Plot micropore volume:	0.000000 cm³/g
Freundlich
Qm·C:	0.03214 ± 0.00118 mmol/g
m:	3.4184 ± 0.2431
Temkin
q·alpha/Qm:	11.435803 ± 0.294411 kJ/mol·(mmol/g)
A:	78.8603 ± 12.1296 kPa
Nanoparticle Size:
Average Particle Size	49.9025 nm
Horvath-Kawazoe
Maximum pore volume at p/p° = 0.000000000:	0.000000 cm³/g
Median pore width:	0.0000 nm
Dubinin-Astakhov
Micropore surface area:	0.0000 m²/g
Limiting micropore volume:	0.000000 cm³/g
MP-Method
Cumulative surface area of pores between
0.33231 nm and 1.88000 nm hydraulic radius:	0.0000 m²/g
Cumulative pore volume of pores between
0.33231 nm and 1.88000 nm hydraulic radius:	0.000000 cm³/g
Average pore hydraulic radius (V/A):	0.00000 nm

## Sheet: Isotherm Tabular Report
Flex 6.01	Flex Version 6.01	Page 1
	3Flex Serial # 116 Unit 1 Port 3
Sample:	tifsix-3-ni large batch 2
Operator:	Ashlyn
Submitter:	Ashlyn
File:	C:\Users\ml4419\OneDrive - Imperial College London\P...\AL1-081_tifsix-3-ni_largebatch2_CO2_333K.SMP
Started:	13/07/2022 15:14:01	Analysis adsorptive:	CO2
Completed:	15/07/2022 16:32:06	Analysis bath temp.:	60.000 °C
Report time:	19/02/2024 11:37:43	Thermal correction:	No
Sample mass:	0.1162 g	Ambient free space:	10.1464 cm³ Measured
Analysis free space:	9.6667 cm³	Equilibration interval:	60 s
Low pressure dose:	None	Sample density:	1.000 g/cm³
Automatic degas:	No
Isotherm Tabular Report
Relative Pressure (p/p°)	Absolute Pressure (kPa)	Quantity Adsorbed (mmol/g)	Elapsed Time (h:min)	Saturation Pressure (kPa)
				101.325
9.61607e-05	0.0097435	0.0475662	30:00
0.000199661	0.0202306	0.0972521	31:03
0.000311835	0.0315967	0.14845	31:36
0.000414527	0.042002	0.187415	31:58
0.000525079	0.0532036	0.226925	32:14
0.000628965	0.0637299	0.271011	32:32
0.00071266	0.0722103	0.29617	32:47
0.000842533	0.0853697	0.345524	33:15
0.000909397	0.0921447	0.362607	33:30
0.00103736	0.105111	0.399768	33:53
0.00123609	0.125247	0.464418	34:12
0.00143437	0.145337	0.508568	34:26
0.00165431	0.167623	0.564862	34:47
0.00180875	0.183271	0.594672	35:02
0.00202767	0.205453	0.640963	35:23
0.00316724	0.32092	0.818797	35:51
0.00413951	0.419436	0.938443	36:26
0.00489246	0.495728	1.00351	36:41
0.00617145	0.625322	1.10299	37:02
0.00689571	0.698708	1.14659	37:16
0.0084327	0.854443	1.22182	37:39
0.0087936	0.891012	1.24126	37:52
0.0100019	1.01344	1.29244	38:05
0.0584928	5.92679	1.75284	38:21
0.10587	10.7273	1.83866	38:34
0.15682	15.8898	1.88549	38:45
0.206768	20.9508	1.90756	38:56
0.255983	25.9375	1.93055	39:07
0.306767	31.0832	1.94095	39:18
0.354944	35.9647	1.95575	39:29
0.406489	41.1875	1.96531	39:41
0.455072	46.1102	1.97262	39:52
0.504212	51.0893	1.9822	40:03
0.553377	56.0709	1.98605	40:14
0.60188	60.9855	1.99585	40:25
0.651859	66.0497	1.99825	40:36
0.700542	70.9824	2.00613	40:47
0.751081	76.1033	2.00966	40:58
0.799833	81.0431	2.01478	41:10
0.847896	85.9131	2.02107	41:21
0.897139	90.9027	2.02364	41:32
0.945478	95.8006	2.03265	41:43
0.986897	99.9974	2.03436	41:54
0.93638	94.8788	2.03252	42:05
0.887749	89.9512	2.02557	42:16
0.838099	84.9204	2.02304	42:27
0.788701	79.9151	2.01869	42:38
0.73858	74.8366	2.01569	42:49
0.690083	69.9229	2.00958	43:00
0.639867	64.8346	2.00424	43:11
0.591027	59.8858	1.99813	43:22
0.541564	54.874	1.99025	43:34
0.4922	49.8722	1.98258	43:45
0.442714	44.858	1.97548	43:56
0.393604	39.8819	1.96566	44:07
0.344535	34.91	1.95494	44:18
0.295203	29.9115	1.94317	44:29
0.246154	24.9415	1.92835	44:40
0.197155	19.9767	1.90829	44:51
0.147996	14.9957	1.88048	45:02
0.100169	10.1496	1.8373	45:21
0.0497571	5.04164	1.73489	45:35
0.0102261	1.03616	1.31853	46:04

## Sheet: Isotherm Linear Plot
Flex 6.01	Flex Version 6.01	Page 1
	3Flex Serial # 116 Unit 1 Port 3
Sample:	tifsix-3-ni large batch 2
Operator:	Ashlyn
Submitter:	Ashlyn
File:	C:\Users\ml4419\OneDrive - Imperial College London\P...\AL1-081_tifsix-3-ni_largebatch2_CO2_333K.SMP
Started:	13/07/2022 15:14:01	Analysis adsorptive:	CO2
Completed:	15/07/2022 16:32:06	Analysis bath temp.:	60.000 °C
Report time:	19/02/2024 11:37:43	Thermal correction:	No
Sample mass:	0.1162 g	Ambient free space:	10.1464 cm³ Measured
Analysis free space:	9.6667 cm³	Equilibration interval:	60 s
Low pressure dose:	None	Sample density:	1.000 g/cm³
Automatic degas:	No
Isotherm Linear Plot
AL1-081_tifsix-3-ni_largebatch2_CO2_333K : tifsix-3-ni large batch 2 : Adsorption		AL1-081_tifsix-3-ni_largebatch2_CO2_333K : tifsix-3-ni large batch 2 : Desorption
Relative Pressure (p/p°)	Quantity Adsorbed (mmol/g)	Relative Pressure (p/p°)	Quantity Adsorbed (mmol/g)
9.61607e-05	0.0475662	0.986897	2.03436
0.000199661	0.0972521	0.93638	2.03252
0.000311835	0.14845	0.887749	2.02557
0.000414527	0.187415	0.838099	2.02304
0.000525079	0.226925	0.788701	2.01869
0.000628965	0.271011	0.73858	2.01569
0.00071266	0.29617	0.690083	2.00958
0.000842533	0.345524	0.639867	2.00424
0.000909397	0.362607	0.591027	1.99813
0.00103736	0.399768	0.541564	1.99025
0.00123609	0.464418	0.4922	1.98258
0.00143437	0.508568	0.442714	1.97548
0.00165431	0.564862	0.393604	1.96566
0.00180875	0.594672	0.344535	1.95494
0.00202767	0.640963	0.295203	1.94317
0.00316724	0.818797	0.246154	1.92835
0.00413951	0.938443	0.197155	1.90829
0.00489246	1.00351	0.147996	1.88048
0.00617145	1.10299	0.100169	1.8373
0.00689571	1.14659	0.0497571	1.73489
0.0084327	1.22182	0.0102261	1.31853
0.0087936	1.24126
0.0100019	1.29244
0.0584928	1.75284
0.10587	1.83866
0.15682	1.88549
0.206768	1.90756
0.255983	1.93055
0.306767	1.94095
0.354944	1.95575
0.406489	1.96531
0.455072	1.97262
0.504212	1.9822
0.553377	1.98605
0.60188	1.99585
0.651859	1.99825
0.700542	2.00613
0.751081	2.00966
0.799833	2.01478
0.847896	2.02107
0.897139	2.02364
0.945478	2.03265
0.986897	2.03436

## Sheet: Isotherm Log Plot
Flex 6.01	Flex Version 6.01	Page 1
	3Flex Serial # 116 Unit 1 Port 3
Sample:	tifsix-3-ni large batch 2
Operator:	Ashlyn
Submitter:	Ashlyn
File:	C:\Users\ml4419\OneDrive - Imperial College London\P...\AL1-081_tifsix-3-ni_largebatch2_CO2_333K.SMP
Started:	13/07/2022 15:14:01	Analysis adsorptive:	CO2
Completed:	15/07/2022 16:32:06	Analysis bath temp.:	60.000 °C
Report time:	19/02/2024 11:37:43	Thermal correction:	No
Sample mass:	0.1162 g	Ambient free space:	10.1464 cm³ Measured
Analysis free space:	9.6667 cm³	Equilibration interval:	60 s
Low pressure dose:	None	Sample density:	1.000 g/cm³
Automatic degas:	No
Isotherm Log Plot
AL1-081_tifsix-3-ni_largebatch2_CO2_333K : tifsix-3-ni large batch 2 : Adsorption		AL1-081_tifsix-3-ni_largebatch2_CO2_333K : tifsix-3-ni large batch 2 : Desorption
Relative Pressure (p/p°)	Quantity Adsorbed (mmol/g)	Relative Pressure (p/p°)	Quantity Adsorbed (mmol/g)
9.61607e-05	0.0475662	0.986897	2.03436
0.000199661	0.0972521	0.93638	2.03252
0.000311835	0.14845	0.887749	2.02557
0.000414527	0.187415	0.838099	2.02304
0.000525079	0.226925	0.788701	2.01869
0.000628965	0.271011	0.73858	2.01569
0.00071266	0.29617	0.690083	2.00958
0.000842533	0.345524	0.639867	2.00424
0.000909397	0.362607	0.591027	1.99813
0.00103736	0.399768	0.541564	1.99025
0.00123609	0.464418	0.4922	1.98258
0.00143437	0.508568	0.442714	1.97548
0.00165431	0.564862	0.393604	1.96566
0.00180875	0.594672	0.344535	1.95494
0.00202767	0.640963	0.295203	1.94317
0.00316724	0.818797	0.246154	1.92835
0.00413951	0.938443	0.197155	1.90829
0.00489246	1.00351	0.147996	1.88048
0.00617145	1.10299	0.100169	1.8373
0.00689571	1.14659	0.0497571	1.73489
0.0084327	1.22182	0.0102261	1.31853
0.0087936	1.24126
0.0100019	1.29244
0.0584928	1.75284
0.10587	1.83866
0.15682	1.88549
0.206768	1.90756
0.255983	1.93055
0.306767	1.94095
0.354944	1.95575
0.406489	1.96531
0.455072	1.97262
0.504212	1.9822
0.553377	1.98605
0.60188	1.99585
0.651859	1.99825
0.700542	2.00613
0.751081	2.00966
0.799833	2.01478
0.847896	2.02107
0.897139	2.02364
0.945478	2.03265
0.986897	2.03436

## Sheet: Isotherm Linear Absolute Plot
Flex 6.01	Flex Version 6.01	Page 1
	3Flex Serial # 116 Unit 1 Port 3
Sample:	tifsix-3-ni large batch 2
Operator:	Ashlyn
Submitter:	Ashlyn
File:	C:\Users\ml4419\OneDrive - Imperial College London\P...\AL1-081_tifsix-3-ni_largebatch2_CO2_333K.SMP
Started:	13/07/2022 15:14:01	Analysis adsorptive:	CO2
Completed:	15/07/2022 16:32:06	Analysis bath temp.:	60.000 °C
Report time:	19/02/2024 11:37:43	Thermal correction:	No
Sample mass:	0.1162 g	Ambient free space:	10.1464 cm³ Measured
Analysis free space:	9.6667 cm³	Equilibration interval:	60 s
Low pressure dose:	None	Sample density:	1.000 g/cm³
Automatic degas:	No
Isotherm Linear Absolute Plot
AL1-081_tifsix-3-ni_largebatch2_CO2_333K : tifsix-3-ni large batch 2 : Adsorption		AL1-081_tifsix-3-ni_largebatch2_CO2_333K : tifsix-3-ni large batch 2 : Desorption
Absolute Pressure (kPa)	Quantity Adsorbed (mmol/g)	Absolute Pressure (kPa)	Quantity Adsorbed (mmol/g)
0.0097435	0.0475662	99.9974	2.03436
0.0202306	0.0972521	94.8788	2.03252
0.0315967	0.14845	89.9512	2.02557
0.042002	0.187415	84.9204	2.02304
0.0532036	0.226925	79.9151	2.01869
0.0637299	0.271011	74.8366	2.01569
0.0722103	0.29617	69.9229	2.00958
0.0853697	0.345524	64.8346	2.00424
0.0921447	0.362607	59.8858	1.99813
0.105111	0.399768	54.874	1.99025
0.125247	0.464418	49.8722	1.98258
0.145337	0.508568	44.858	1.97548
0.167623	0.564862	39.8819	1.96566
0.183271	0.594672	34.91	1.95494
0.205453	0.640963	29.9115	1.94317
0.32092	0.818797	24.9415	1.92835
0.419436	0.938443	19.9767	1.90829
0.495728	1.00351	14.9957	1.88048
0.625322	1.10299	10.1496	1.8373
0.698708	1.14659	5.04164	1.73489
0.854443	1.22182	1.03616	1.31853
0.891012	1.24126
1.01344	1.29244
5.92679	1.75284
10.7273	1.83866
15.8898	1.88549
20.9508	1.90756
25.9375	1.93055
31.0832	1.94095
35.9647	1.95575
41.1875	1.96531
46.1102	1.97262
51.0893	1.9822
56.0709	1.98605
60.9855	1.99585
66.0497	1.99825
70.9824	2.00613
76.1033	2.00966
81.0431	2.01478
85.9131	2.02107
90.9027	2.02364
95.8006	2.03265
99.9974	2.03436

## Sheet: Isotherm Log Absolute Plot
Flex 6.01	Flex Version 6.01	Page 1
	3Flex Serial # 116 Unit 1 Port 3
Sample:	tifsix-3-ni large batch 2
Operator:	Ashlyn
Submitter:	Ashlyn
File:	C:\Users\ml4419\OneDrive - Imperial College London\P...\AL1-081_tifsix-3-ni_largebatch2_CO2_333K.SMP
Started:	13/07/2022 15:14:01	Analysis adsorptive:	CO2
Completed:	15/07/2022 16:32:06	Analysis bath temp.:	60.000 °C
Report time:	19/02/2024 11:37:43	Thermal correction:	No
Sample mass:	0.1162 g	Ambient free space:	10.1464 cm³ Measured
Analysis free space:	9.6667 cm³	Equilibration interval:	60 s
Low pressure dose:	None	Sample density:	1.000 g/cm³
Automatic degas:	No
Isotherm Log Absolute Plot
AL1-081_tifsix-3-ni_largebatch2_CO2_333K : tifsix-3-ni large batch 2 : Adsorption		AL1-081_tifsix-3-ni_largebatch2_CO2_333K : tifsix-3-ni large batch 2 : Desorption
Absolute Pressure (kPa)	Quantity Adsorbed (mmol/g)	Absolute Pressure (kPa)	Quantity Adsorbed (mmol/g)
0.0097435	0.0475662	99.9974	2.03436
0.0202306	0.0972521	94.8788	2.03252
0.0315967	0.14845	89.9512	2.02557
0.042002	0.187415	84.9204	2.02304
0.0532036	0.226925	79.9151	2.01869
0.0637299	0.271011	74.8366	2.01569
0.0722103	0.29617	69.9229	2.00958
0.0853697	0.345524	64.8346	2.00424
0.0921447	0.362607	59.8858	1.99813
0.105111	0.399768	54.874	1.99025
0.125247	0.464418	49.8722	1.98258
0.145337	0.508568	44.858	1.97548
0.167623	0.564862	39.8819	1.96566
0.183271	0.594672	34.91	1.95494
0.205453	0.640963	29.9115	1.94317
0.32092	0.818797	24.9415	1.92835
0.419436	0.938443	19.9767	1.90829
0.495728	1.00351	14.9957	1.88048
0.625322	1.10299	10.1496	1.8373
0.698708	1.14659	5.04164	1.73489
0.854443	1.22182	1.03616	1.31853
0.891012	1.24126
1.01344	1.29244
5.92679	1.75284
10.7273	1.83866
15.8898	1.88549
20.9508	1.90756
25.9375	1.93055
31.0832	1.94095
35.9647	1.95575
41.1875	1.96531
46.1102	1.97262
51.0893	1.9822
56.0709	1.98605
60.9855	1.99585
66.0497	1.99825
70.9824	2.00613
76.1033	2.00966
81.0431	2.01478
85.9131	2.02107
90.9027	2.02364
95.8006	2.03265
99.9974	2.03436

## Sheet: Isotherm Pressure Composition
Flex 6.01	Flex Version 6.01	Page 1
	3Flex Serial # 116 Unit 1 Port 3
Sample:	tifsix-3-ni large batch 2
Operator:	Ashlyn
Submitter:	Ashlyn
File:	C:\Users\ml4419\OneDrive - Imperial College London\P...\AL1-081_tifsix-3-ni_largebatch2_CO2_333K.SMP
Started:	13/07/2022 15:14:01	Analysis adsorptive:	CO2
Completed:	15/07/2022 16:32:06	Analysis bath temp.:	60.000 °C
Report time:	19/02/2024 11:37:43	Thermal correction:	No
Sample mass:	0.1162 g	Ambient free space:	10.1464 cm³ Measured
Analysis free space:	9.6667 cm³	Equilibration interval:	60 s
Low pressure dose:	None	Sample density:	1.000 g/cm³
Automatic degas:	No
Isotherm Pressure Composition
AL1-081_tifsix-3-ni_largebatch2_CO2_333K : tifsix-3-ni large batch 2 : Adsorption		AL1-081_tifsix-3-ni_largebatch2_CO2_333K : tifsix-3-ni large batch 2 : Desorption
Weight % CO2	Absolute Pressure (kPa)	Weight % CO2	Absolute Pressure (kPa)
0.209339	0.0097435	8.95323	99.9974
0.428007	0.0202306	8.94511	94.8788
0.653327	0.0315967	8.91451	89.9512
0.824814	0.042002	8.90339	84.9204
0.998697	0.0532036	8.88426	79.9151
1.19272	0.0637299	8.87103	74.8366
1.30344	0.0722103	8.84414	69.9229
1.52065	0.0853697	8.82065	64.8346
1.59583	0.0921447	8.79377	59.8858
1.75938	0.105111	8.75907	54.874
2.0439	0.125247	8.72535	49.8722
2.23821	0.145337	8.69408	44.858
2.48596	0.167623	8.65085	39.8819
2.61715	0.183271	8.60367	34.91
2.82088	0.205453	8.55187	29.9115
3.60352	0.32092	8.48665	24.9415
4.13008	0.419436	8.39837	19.9767
4.41646	0.495728	8.276	14.9957
4.85424	0.625322	8.08598	10.1496
5.04616	0.698708	7.63524	5.04164
5.37724	0.854443	5.80286	1.03616
5.46277	0.891012
5.68805	1.01344
7.71426	5.92679
8.09194	10.7273
8.29805	15.8898
8.39517	20.9508
8.49634	25.9375
8.54212	31.0832
8.60726	35.9647
8.64932	41.1875
8.68149	46.1102
8.72365	51.0893
8.7406	56.0709
8.78375	60.9855
8.7943	66.0497
8.82898	70.9824
8.84451	76.1033
8.86704	81.0431
8.89474	85.9131
8.90603	90.9027
8.94568	95.8006
8.95323	99.9974

## Sheet: Options
Flex 6.01	Flex Version 6.01	Page 1
	3Flex Serial # 116 Unit 1 Port 3
Sample:	tifsix-3-ni large batch 2
Operator:	Ashlyn
Submitter:	Ashlyn
File:	C:\Users\ml4419\OneDrive - Imperial College London\P...\AL1-081_tifsix-3-ni_largebatch2_CO2_333K.SMP
Started:	13/07/2022 15:14:01	Analysis adsorptive:	CO2
Completed:	15/07/2022 16:32:06	Analysis bath temp.:	60.000 °C
Report time:	19/02/2024 11:37:43	Thermal correction:	No
Sample mass:	0.1162 g	Ambient free space:	10.1464 cm³ Measured
Analysis free space:	9.6667 cm³	Equilibration interval:	60 s
Low pressure dose:	None	Sample density:	1.000 g/cm³
Automatic degas:	No
Method:	Default
Sample:	tifsix-3-ni large batch 2
Operator:	Ashlyn
Submitter:	Ashlyn
Mass type:	Calculated
Empty tube:	36.1718 g
Sample + tube:	36.2880 g
Sample mass:	0.1162 g
Density:	1.000 g/cm³
Type of data:	Automatically collected
Instrument type:	3500
Original instrument type:	3500
Comments:
Sample tube:	Sample Tube
Ambient free space:	1.0000 cm³
Analysis free space:	1.0000 cm³
Use isothermal jacket:	No
Use filler rod:	No
Vacuum seal type:	None
Degas conditions:	Degas Conditions
Smart VacPrep evacuation
Backfill sample tube:	Automatic
Evacuation rate:	0.67 kPa/s
Unrest. evacuation from:	0.67 kPa
Vacuum level:	1e-01 kPa
Evacuation time:	10 min
Temperature ramp rate:	10.0 °C/min
Target temperature:	30 °C
Hold pressure:	13.3 kPa
Heating Phase
Sample prep: Stage	Temperature (°C)	Ramp Rate (°C/min)	Time (min)
1	30	10.0	10
Analysis conditions:	Run Conditions
Absolute pressure dosing:	Yes
Set external trigger:	No
Pressure Table
Starting Pressure (kPa)	Pressure Increment (kPa)	Dose Amount (mmol/g)	Equilibration Interval (s)	Ending Pressure (kPa)
0.0000000	0.0100000		60	0.2000000
0.2000000	0.1000000		60	1.0000000
1.0000000	5.0000000		60	100.0000000
100.0000000	5.0000000		60	1.0000000
Preparation
Backfill gas:	Helium
Evacuation rate:	0.67 kPa/s
Unrestricted evacuation from:	0.67 kPa
Vacuum level:	6.7e-03 kPa
Evacuation time:	0.50 h
Evacuate and hold:	No
Degas in situ:	Yes
Target temperature:	30 °C
Temperature ramp rate:	5.0 °C/min
Hold pressure:	13.3 kPa
Sample prep: Stage	Temperature (°C)	Ramp Rate (°C/min)	Time (min)
1	120	5.0	1,440
Leak test:	No
Elevator operation:	Wait for operator
Free Space
Measured before analysis
Lower Dewar for evacuation:	No
Evacuation time:	1.00 h
Outgas test:	No
p° and Temperature
p° type:	Entered
p°:	101.3250 kPa
Temperature type:	Entered
Temperature:	60.000 °C
Dosing
Target tolerance:	5.0% or 0.6666 kPa
Minimum equilibration delay:	0.00 h
Maximum equilibration delay:	999.00 h
Termination
Backfill at end of analysis:	Yes
Backfill gas:	Nitrogen
Adsorptive:	Carbon Dioxide (CO2)
Maximum manifold pressure:	123.323 kPa
Therm. tran. hard-sphere diameter:	0.39960 nm
Molecular cross-sectional area:	0.142 nm²
Adsorbate molecular weight:	44.01
Mass flow constant:	0.773
Relative thermal conductivity:	0.62
Gas blend:	No
Adsorbed-phase free-space correction:	No
Fluid properties:	H:\FPI\fpiv6\carbon dioxide.fpi
Dosing method:	Normal
Sample Information
Sample Tube
Degas Conditions
Analysis Conditions
Adsorptive Properties
