# Supplementary material for: Physicochemical Properties, Equilibrium Adsorption Performance, Manufacturability, and Stability of TIFSIX-3-Ni for Direct Air Capture of CO2
Source: Energy Fuels. 2024 Jun 18;38(13):11947–65. doi: 10.1021/acs.energyfuels.4c01368 (PMC11228916; doi:10.1021/acs.energyfuels.4c01368)
Supplement: Supplementary file 2 — ef4c01368_si_002.zip [file ef4c01368_si_002.zip › tifsix si raw files/isotherms/isotherms for fitting/CO2-70C-batch5.XLS]

## Sheet: Summary
Flex 6.01	Flex Version 6.01	Page 1
	3Flex Serial # 116 Unit 1 Port 3
Sample:	tifsix-3-ni batch 5
Operator:	Ashlyn
Submitter:	Ashlyn
File:	C:\Users\ml4419\OneDrive - Imperial College London\Ph...\AL1-106_tifsix-3-ni_batch5_CO2_343K_rod.SMP
Started:	02/12/2022 13:53:48	Analysis adsorptive:	CO2
Completed:	05/12/2022 12:44:39	Analysis bath temp.:	70.000 °C
Report time:	19/02/2024 11:42:59	Thermal correction:	No
Sample mass:	0.0891 g	Ambient free space:	10.4473 cm³ Measured
Analysis free space:	9.7992 cm³	Equilibration interval:	60 s
Low pressure dose:	None	Sample density:	1.000 g/cm³
Automatic degas:	No
Summary Report
Surface Area
Single point surface area at p/p° = 0.255468369:	122.5178 m²/g
BET Surface Area:	120.7165 m²/g
Langmuir Surface Area:	175.8849 m²/g
t-Plot Micropore Area:	120.7165 m²/g
t-Plot external surface area:	0.0000 m²/g
Pore Volume
t-Plot micropore volume:	0.000000 cm³/g
Freundlich
Qm·C:	0.02620 ± 0.00089 mmol/g
m:	2.8614 ± 0.1653
Temkin
q·alpha/Qm:	10.806459 ± 0.213784 kJ/mol·(mmol/g)
A:	38.3499 ± 4.0271 kPa
Nanoparticle Size:
Average Particle Size	49.7032 nm
Horvath-Kawazoe
Maximum pore volume at p/p° = 0.000000000:	0.000000 cm³/g
Median pore width:	0.0000 nm
Dubinin-Astakhov
Micropore surface area:	0.0000 m²/g
Limiting micropore volume:	0.000000 cm³/g
MP-Method
Cumulative surface area of pores between
0.33198 nm and 1.86000 nm hydraulic radius:	0.0000 m²/g
Cumulative pore volume of pores between
0.33198 nm and 1.86000 nm hydraulic radius:	0.000000 cm³/g
Average pore hydraulic radius (V/A):	0.00000 nm

## Sheet: Isotherm Tabular Report
Flex 6.01	Flex Version 6.01	Page 1
	3Flex Serial # 116 Unit 1 Port 3
Sample:	tifsix-3-ni batch 5
Operator:	Ashlyn
Submitter:	Ashlyn
File:	C:\Users\ml4419\OneDrive - Imperial College London\Ph...\AL1-106_tifsix-3-ni_batch5_CO2_343K_rod.SMP
Started:	02/12/2022 13:53:48	Analysis adsorptive:	CO2
Completed:	05/12/2022 12:44:39	Analysis bath temp.:	70.000 °C
Report time:	19/02/2024 11:42:59	Thermal correction:	No
Sample mass:	0.0891 g	Ambient free space:	10.4473 cm³ Measured
Analysis free space:	9.7992 cm³	Equilibration interval:	60 s
Low pressure dose:	None	Sample density:	1.000 g/cm³
Automatic degas:	No
Isotherm Tabular Report
Relative Pressure (p/p°)	Absolute Pressure (kPa)	Quantity Adsorbed (mmol/g)	Elapsed Time (h:min)	Saturation Pressure (kPa)
				101.325
9.46817e-05	0.00959364	0.02891	32:08
0.000192428	0.0194978	0.0590757	33:02
0.000295655	0.0299573	0.0898709	33:25
0.00038241	0.0387477	0.113293	33:45
0.000487477	0.0493936	0.142558	34:13
0.000584254	0.0591995	0.166921	34:28
0.000700572	0.0709854	0.197164	34:51
0.000776865	0.0787158	0.2173	35:11
0.000891878	0.0903696	0.241898	35:36
0.000945658	0.0958188	0.256002	35:48
0.00104167	0.105547	0.277754	36:08
0.00113082	0.11458	0.297639	36:25
0.00123239	0.124872	0.317559	36:43
0.00132218	0.13397	0.33619	37:00
0.0014906	0.151035	0.371005	37:28
0.00157473	0.159559	0.386725	37:43
0.00166324	0.168528	0.402114	37:56
0.00175053	0.177372	0.416321	38:12
0.00181102	0.183502	0.431241	38:29
0.00190485	0.193009	0.446169	38:47
0.00285284	0.289064	0.591038	39:16
0.00396709	0.401966	0.719013	39:35
0.00473567	0.479842	0.792689	39:49
0.00583899	0.591635	0.885186	40:09
0.00687359	0.696467	0.955032	40:28
0.00774945	0.785214	1.00532	40:45
0.00875607	0.887209	1.05979	41:02
0.00988194	1.00129	1.10905	41:17
0.0581621	5.89327	1.69667	41:34
0.104695	10.6083	1.80748	41:46
0.155281	15.7339	1.8658	41:57
0.205546	20.827	1.90135	42:09
0.255468	25.8853	1.92431	42:20
0.304226	30.8257	1.94402	42:32
0.354327	35.9022	1.95978	42:44
0.403245	40.8588	1.96992	42:55
0.452812	45.8812	1.98256	43:06
0.502834	50.9496	1.99301	43:17
0.551654	55.8963	1.99787	43:28
0.600661	60.862	2.00975	43:39
0.651339	65.9969	2.01532	43:50
0.699095	70.8358	2.02412	44:02
0.750211	76.0152	2.03199	44:13
0.797749	80.8319	2.04158	44:24
0.847736	85.8969	2.0418	44:35
0.897832	90.9729	2.05468	44:48
0.947067	95.9616	2.06054	44:59
0.986285	99.9353	2.0617	45:10
0.936382	94.8789	2.0647	45:25
0.886943	89.8695	2.06069	45:36
0.837645	84.8744	2.05662	45:47
0.791135	80.1618	2.05464	45:58
0.739572	74.9371	2.04952	46:09
0.691254	70.0413	2.04389	46:20
0.642672	65.1187	2.03618	46:31
0.593312	60.1173	2.03036	46:42
0.541392	54.8566	2.02006	46:54
0.49177	49.8286	2.01247	47:05
0.443188	44.9061	2.00457	47:16
0.395526	40.0767	1.99149	47:27
0.344371	34.8934	1.98045	47:38
0.296593	30.0523	1.96248	47:49
0.246962	25.0235	1.94411	48:01
0.197981	20.0604	1.91857	48:12
0.148421	15.0387	1.88146	48:24
0.0995069	10.0825	1.82018	48:36
0.0495977	5.02549	1.68373	48:54
0.0102089	1.03442	1.15274	49:15

## Sheet: Isotherm Linear Plot
Flex 6.01	Flex Version 6.01	Page 1
	3Flex Serial # 116 Unit 1 Port 3
Sample:	tifsix-3-ni batch 5
Operator:	Ashlyn
Submitter:	Ashlyn
File:	C:\Users\ml4419\OneDrive - Imperial College London\Ph...\AL1-106_tifsix-3-ni_batch5_CO2_343K_rod.SMP
Started:	02/12/2022 13:53:48	Analysis adsorptive:	CO2
Completed:	05/12/2022 12:44:39	Analysis bath temp.:	70.000 °C
Report time:	19/02/2024 11:42:59	Thermal correction:	No
Sample mass:	0.0891 g	Ambient free space:	10.4473 cm³ Measured
Analysis free space:	9.7992 cm³	Equilibration interval:	60 s
Low pressure dose:	None	Sample density:	1.000 g/cm³
Automatic degas:	No
Isotherm Linear Plot
AL1-106_tifsix-3-ni_batch5_CO2_343K_rod : tifsix-3-ni batch 5 : Adsorption		AL1-106_tifsix-3-ni_batch5_CO2_343K_rod : tifsix-3-ni batch 5 : Desorption
Relative Pressure (p/p°)	Quantity Adsorbed (mmol/g)	Relative Pressure (p/p°)	Quantity Adsorbed (mmol/g)
9.46817e-05	0.02891	0.986285	2.0617
0.000192428	0.0590757	0.936382	2.0647
0.000295655	0.0898709	0.886943	2.06069
0.00038241	0.113293	0.837645	2.05662
0.000487477	0.142558	0.791135	2.05464
0.000584254	0.166921	0.739572	2.04952
0.000700572	0.197164	0.691254	2.04389
0.000776865	0.2173	0.642672	2.03618
0.000891878	0.241898	0.593312	2.03036
0.000945658	0.256002	0.541392	2.02006
0.00104167	0.277754	0.49177	2.01247
0.00113082	0.297639	0.443188	2.00457
0.00123239	0.317559	0.395526	1.99149
0.00132218	0.33619	0.344371	1.98045
0.0014906	0.371005	0.296593	1.96248
0.00157473	0.386725	0.246962	1.94411
0.00166324	0.402114	0.197981	1.91857
0.00175053	0.416321	0.148421	1.88146
0.00181102	0.431241	0.0995069	1.82018
0.00190485	0.446169	0.0495977	1.68373
0.00285284	0.591038	0.0102089	1.15274
0.00396709	0.719013
0.00473567	0.792689
0.00583899	0.885186
0.00687359	0.955032
0.00774945	1.00532
0.00875607	1.05979
0.00988194	1.10905
0.0581621	1.69667
0.104695	1.80748
0.155281	1.8658
0.205546	1.90135
0.255468	1.92431
0.304226	1.94402
0.354327	1.95978
0.403245	1.96992
0.452812	1.98256
0.502834	1.99301
0.551654	1.99787
0.600661	2.00975
0.651339	2.01532
0.699095	2.02412
0.750211	2.03199
0.797749	2.04158
0.847736	2.0418
0.897832	2.05468
0.947067	2.06054
0.986285	2.0617

## Sheet: Isotherm Log Plot
Flex 6.01	Flex Version 6.01	Page 1
	3Flex Serial # 116 Unit 1 Port 3
Sample:	tifsix-3-ni batch 5
Operator:	Ashlyn
Submitter:	Ashlyn
File:	C:\Users\ml4419\OneDrive - Imperial College London\Ph...\AL1-106_tifsix-3-ni_batch5_CO2_343K_rod.SMP
Started:	02/12/2022 13:53:48	Analysis adsorptive:	CO2
Completed:	05/12/2022 12:44:39	Analysis bath temp.:	70.000 °C
Report time:	19/02/2024 11:42:59	Thermal correction:	No
Sample mass:	0.0891 g	Ambient free space:	10.4473 cm³ Measured
Analysis free space:	9.7992 cm³	Equilibration interval:	60 s
Low pressure dose:	None	Sample density:	1.000 g/cm³
Automatic degas:	No
Isotherm Log Plot
AL1-106_tifsix-3-ni_batch5_CO2_343K_rod : tifsix-3-ni batch 5 : Adsorption		AL1-106_tifsix-3-ni_batch5_CO2_343K_rod : tifsix-3-ni batch 5 : Desorption
Relative Pressure (p/p°)	Quantity Adsorbed (mmol/g)	Relative Pressure (p/p°)	Quantity Adsorbed (mmol/g)
9.46817e-05	0.02891	0.986285	2.0617
0.000192428	0.0590757	0.936382	2.0647
0.000295655	0.0898709	0.886943	2.06069
0.00038241	0.113293	0.837645	2.05662
0.000487477	0.142558	0.791135	2.05464
0.000584254	0.166921	0.739572	2.04952
0.000700572	0.197164	0.691254	2.04389
0.000776865	0.2173	0.642672	2.03618
0.000891878	0.241898	0.593312	2.03036
0.000945658	0.256002	0.541392	2.02006
0.00104167	0.277754	0.49177	2.01247
0.00113082	0.297639	0.443188	2.00457
0.00123239	0.317559	0.395526	1.99149
0.00132218	0.33619	0.344371	1.98045
0.0014906	0.371005	0.296593	1.96248
0.00157473	0.386725	0.246962	1.94411
0.00166324	0.402114	0.197981	1.91857
0.00175053	0.416321	0.148421	1.88146
0.00181102	0.431241	0.0995069	1.82018
0.00190485	0.446169	0.0495977	1.68373
0.00285284	0.591038	0.0102089	1.15274
0.00396709	0.719013
0.00473567	0.792689
0.00583899	0.885186
0.00687359	0.955032
0.00774945	1.00532
0.00875607	1.05979
0.00988194	1.10905
0.0581621	1.69667
0.104695	1.80748
0.155281	1.8658
0.205546	1.90135
0.255468	1.92431
0.304226	1.94402
0.354327	1.95978
0.403245	1.96992
0.452812	1.98256
0.502834	1.99301
0.551654	1.99787
0.600661	2.00975
0.651339	2.01532
0.699095	2.02412
0.750211	2.03199
0.797749	2.04158
0.847736	2.0418
0.897832	2.05468
0.947067	2.06054
0.986285	2.0617

## Sheet: Isotherm Linear Absolute Plot
Flex 6.01	Flex Version 6.01	Page 1
	3Flex Serial # 116 Unit 1 Port 3
Sample:	tifsix-3-ni batch 5
Operator:	Ashlyn
Submitter:	Ashlyn
File:	C:\Users\ml4419\OneDrive - Imperial College London\Ph...\AL1-106_tifsix-3-ni_batch5_CO2_343K_rod.SMP
Started:	02/12/2022 13:53:48	Analysis adsorptive:	CO2
Completed:	05/12/2022 12:44:39	Analysis bath temp.:	70.000 °C
Report time:	19/02/2024 11:42:59	Thermal correction:	No
Sample mass:	0.0891 g	Ambient free space:	10.4473 cm³ Measured
Analysis free space:	9.7992 cm³	Equilibration interval:	60 s
Low pressure dose:	None	Sample density:	1.000 g/cm³
Automatic degas:	No
Isotherm Linear Absolute Plot
AL1-106_tifsix-3-ni_batch5_CO2_343K_rod : tifsix-3-ni batch 5 : Adsorption		AL1-106_tifsix-3-ni_batch5_CO2_343K_rod : tifsix-3-ni batch 5 : Desorption
Absolute Pressure (kPa)	Quantity Adsorbed (mmol/g)	Absolute Pressure (kPa)	Quantity Adsorbed (mmol/g)
0.00959364	0.02891	99.9353	2.0617
0.0194978	0.0590757	94.8789	2.0647
0.0299573	0.0898709	89.8695	2.06069
0.0387477	0.113293	84.8744	2.05662
0.0493936	0.142558	80.1618	2.05464
0.0591995	0.166921	74.9371	2.04952
0.0709854	0.197164	70.0413	2.04389
0.0787158	0.2173	65.1187	2.03618
0.0903696	0.241898	60.1173	2.03036
0.0958188	0.256002	54.8566	2.02006
0.105547	0.277754	49.8286	2.01247
0.11458	0.297639	44.9061	2.00457
0.124872	0.317559	40.0767	1.99149
0.13397	0.33619	34.8934	1.98045
0.151035	0.371005	30.0523	1.96248
0.159559	0.386725	25.0235	1.94411
0.168528	0.402114	20.0604	1.91857
0.177372	0.416321	15.0387	1.88146
0.183502	0.431241	10.0825	1.82018
0.193009	0.446169	5.02549	1.68373
0.289064	0.591038	1.03442	1.15274
0.401966	0.719013
0.479842	0.792689
0.591635	0.885186
0.696467	0.955032
0.785214	1.00532
0.887209	1.05979
1.00129	1.10905
5.89327	1.69667
10.6083	1.80748
15.7339	1.8658
20.827	1.90135
25.8853	1.92431
30.8257	1.94402
35.9022	1.95978
40.8588	1.96992
45.8812	1.98256
50.9496	1.99301
55.8963	1.99787
60.862	2.00975
65.9969	2.01532
70.8358	2.02412
76.0152	2.03199
80.8319	2.04158
85.8969	2.0418
90.9729	2.05468
95.9616	2.06054
99.9353	2.0617

## Sheet: Isotherm Log Absolute Plot
Flex 6.01	Flex Version 6.01	Page 1
	3Flex Serial # 116 Unit 1 Port 3
Sample:	tifsix-3-ni batch 5
Operator:	Ashlyn
Submitter:	Ashlyn
File:	C:\Users\ml4419\OneDrive - Imperial College London\Ph...\AL1-106_tifsix-3-ni_batch5_CO2_343K_rod.SMP
Started:	02/12/2022 13:53:48	Analysis adsorptive:	CO2
Completed:	05/12/2022 12:44:39	Analysis bath temp.:	70.000 °C
Report time:	19/02/2024 11:42:59	Thermal correction:	No
Sample mass:	0.0891 g	Ambient free space:	10.4473 cm³ Measured
Analysis free space:	9.7992 cm³	Equilibration interval:	60 s
Low pressure dose:	None	Sample density:	1.000 g/cm³
Automatic degas:	No
Isotherm Log Absolute Plot
AL1-106_tifsix-3-ni_batch5_CO2_343K_rod : tifsix-3-ni batch 5 : Adsorption		AL1-106_tifsix-3-ni_batch5_CO2_343K_rod : tifsix-3-ni batch 5 : Desorption
Absolute Pressure (kPa)	Quantity Adsorbed (mmol/g)	Absolute Pressure (kPa)	Quantity Adsorbed (mmol/g)
0.00959364	0.02891	99.9353	2.0617
0.0194978	0.0590757	94.8789	2.0647
0.0299573	0.0898709	89.8695	2.06069
0.0387477	0.113293	84.8744	2.05662
0.0493936	0.142558	80.1618	2.05464
0.0591995	0.166921	74.9371	2.04952
0.0709854	0.197164	70.0413	2.04389
0.0787158	0.2173	65.1187	2.03618
0.0903696	0.241898	60.1173	2.03036
0.0958188	0.256002	54.8566	2.02006
0.105547	0.277754	49.8286	2.01247
0.11458	0.297639	44.9061	2.00457
0.124872	0.317559	40.0767	1.99149
0.13397	0.33619	34.8934	1.98045
0.151035	0.371005	30.0523	1.96248
0.159559	0.386725	25.0235	1.94411
0.168528	0.402114	20.0604	1.91857
0.177372	0.416321	15.0387	1.88146
0.183502	0.431241	10.0825	1.82018
0.193009	0.446169	5.02549	1.68373
0.289064	0.591038	1.03442	1.15274
0.401966	0.719013
0.479842	0.792689
0.591635	0.885186
0.696467	0.955032
0.785214	1.00532
0.887209	1.05979
1.00129	1.10905
5.89327	1.69667
10.6083	1.80748
15.7339	1.8658
20.827	1.90135
25.8853	1.92431
30.8257	1.94402
35.9022	1.95978
40.8588	1.96992
45.8812	1.98256
50.9496	1.99301
55.8963	1.99787
60.862	2.00975
65.9969	2.01532
70.8358	2.02412
76.0152	2.03199
80.8319	2.04158
85.8969	2.0418
90.9729	2.05468
95.9616	2.06054
99.9353	2.0617

## Sheet: Isotherm Pressure Composition
Flex 6.01	Flex Version 6.01	Page 1
	3Flex Serial # 116 Unit 1 Port 3
Sample:	tifsix-3-ni batch 5
Operator:	Ashlyn
Submitter:	Ashlyn
File:	C:\Users\ml4419\OneDrive - Imperial College London\Ph...\AL1-106_tifsix-3-ni_batch5_CO2_343K_rod.SMP
Started:	02/12/2022 13:53:48	Analysis adsorptive:	CO2
Completed:	05/12/2022 12:44:39	Analysis bath temp.:	70.000 °C
Report time:	19/02/2024 11:42:59	Thermal correction:	No
Sample mass:	0.0891 g	Ambient free space:	10.4473 cm³ Measured
Analysis free space:	9.7992 cm³	Equilibration interval:	60 s
Low pressure dose:	None	Sample density:	1.000 g/cm³
Automatic degas:	No
Isotherm Pressure Composition
AL1-106_tifsix-3-ni_batch5_CO2_343K_rod : tifsix-3-ni batch 5 : Adsorption		AL1-106_tifsix-3-ni_batch5_CO2_343K_rod : tifsix-3-ni batch 5 : Desorption
Weight % CO2	Absolute Pressure (kPa)	Weight % CO2	Absolute Pressure (kPa)
0.127233	0.00959364	9.07355	99.9353
0.259992	0.0194978	9.08672	94.8789
0.395522	0.0299573	9.0691	89.8695
0.498604	0.0387477	9.0512	84.8744
0.6274	0.0493936	9.04248	80.1618
0.734621	0.0591995	9.01993	74.9371
0.867719	0.0709854	8.99516	70.0413
0.956337	0.0787158	8.96121	65.1187
1.06459	0.0903696	8.93561	60.1173
1.12666	0.0958188	8.8903	54.8566
1.2224	0.105547	8.85688	49.8286
1.30991	0.11458	8.82209	44.9061
1.39758	0.124872	8.76453	40.0767
1.47957	0.13397	8.71595	34.8934
1.63279	0.151035	8.63688	30.0523
1.70197	0.159559	8.55602	25.0235
1.7697	0.168528	8.44361	20.0604
1.83223	0.177372	8.28029	15.0387
1.89789	0.183502	8.0106	10.0825
1.96359	0.193009	7.4101	5.02549
2.60116	0.289064	5.07319	1.03442
3.16438	0.401966
3.48862	0.479842
3.8957	0.591635
4.2031	0.696467
4.42443	0.785214
4.66412	0.887209
4.88092	1.00129
7.46705	5.89327
7.95471	10.6083
8.21136	15.7339
8.36785	20.827
8.46888	25.8853
8.55565	30.8257
8.62498	35.9022
8.66962	40.8588
8.72523	45.8812
8.77124	50.9496
8.79261	55.8963
8.84491	60.862
8.86943	65.9969
8.90814	70.8358
8.94277	76.0152
8.98501	80.8319
8.98596	85.8969
9.04264	90.9729
9.06844	95.9616
9.07355	99.9353

## Sheet: Options
Flex 6.01	Flex Version 6.01	Page 1
	3Flex Serial # 116 Unit 1 Port 3
Sample:	tifsix-3-ni batch 5
Operator:	Ashlyn
Submitter:	Ashlyn
File:	C:\Users\ml4419\OneDrive - Imperial College London\Ph...\AL1-106_tifsix-3-ni_batch5_CO2_343K_rod.SMP
Started:	02/12/2022 13:53:48	Analysis adsorptive:	CO2
Completed:	05/12/2022 12:44:39	Analysis bath temp.:	70.000 °C
Report time:	19/02/2024 11:42:59	Thermal correction:	No
Sample mass:	0.0891 g	Ambient free space:	10.4473 cm³ Measured
Analysis free space:	9.7992 cm³	Equilibration interval:	60 s
Low pressure dose:	None	Sample density:	1.000 g/cm³
Automatic degas:	No
Method:	Default
Sample:	tifsix-3-ni batch 5
Operator:	Ashlyn
Submitter:	Ashlyn
Mass type:	Calculated
Empty tube:	36.5742 g
Sample + tube:	36.6633 g
Sample mass:	0.0891 g
Density:	1.000 g/cm³
Type of data:	Automatically collected
Instrument type:	3500
Original instrument type:	3500
Comments:
Sample tube:	Sample Tube
Ambient free space:	1.0000 cm³
Analysis free space:	1.0000 cm³
Use isothermal jacket:	No
Use filler rod:	No
Vacuum seal type:	None
Degas conditions:	Degas Conditions
Smart VacPrep evacuation
Backfill sample tube:	Automatic
Evacuation rate:	0.67 kPa/s
Unrest. evacuation from:	0.67 kPa
Vacuum level:	1e-01 kPa
Evacuation time:	10 min
Temperature ramp rate:	10.0 °C/min
Target temperature:	30 °C
Hold pressure:	13.3 kPa
Heating Phase
Sample prep: Stage	Temperature (°C)	Ramp Rate (°C/min)	Time (min)
1	30	10.0	10
Analysis conditions:	Run Conditions
Absolute pressure dosing:	Yes
Set external trigger:	No
Pressure Table
Starting Pressure (kPa)	Pressure Increment (kPa)	Dose Amount (mmol/g)	Equilibration Interval (s)	Ending Pressure (kPa)
0.0000000	0.0100000		60	0.2000000
0.2000000	0.1000000		60	1.0000000
1.0000000	5.0000000		60	100.0000000
100.0000000	5.0000000		60	1.0000000
Preparation
Backfill gas:	Helium
Evacuation rate:	0.67 kPa/s
Unrestricted evacuation from:	0.67 kPa
Vacuum level:	6.7e-03 kPa
Evacuation time:	0.50 h
Evacuate and hold:	No
Degas in situ:	Yes
Target temperature:	30 °C
Temperature ramp rate:	5.0 °C/min
Hold pressure:	13.3 kPa
Sample prep: Stage	Temperature (°C)	Ramp Rate (°C/min)	Time (min)
1	120	5.0	1,440
Leak test:	No
Elevator operation:	Wait for operator
Free Space
Measured before analysis
Lower Dewar for evacuation:	No
Evacuation time:	1.00 h
Outgas test:	No
p° and Temperature
p° type:	Entered
p°:	101.3250 kPa
Temperature type:	Entered
Temperature:	70.000 °C
Dosing
Target tolerance:	5.0% or 0.6666 kPa
Minimum equilibration delay:	0.00 h
Maximum equilibration delay:	999.00 h
Termination
Backfill at end of analysis:	Yes
Backfill gas:	Nitrogen
Adsorptive:	Carbon Dioxide (CO2)
Maximum manifold pressure:	123.323 kPa
Therm. tran. hard-sphere diameter:	0.39960 nm
Molecular cross-sectional area:	0.142 nm²
Adsorbate molecular weight:	44.01
Mass flow constant:	0.773
Relative thermal conductivity:	0.62
Gas blend:	No
Adsorbed-phase free-space correction:	No
Fluid properties:	H:\FPI\fpiv6\carbon dioxide.fpi
Dosing method:	Normal
Sample Information
Sample Tube
Degas Conditions
Analysis Conditions
Adsorptive Properties
