# Supplementary material for: Physicochemical Properties, Equilibrium Adsorption Performance, Manufacturability, and Stability of TIFSIX-3-Ni for Direct Air Capture of CO2
Source: Energy Fuels. 2024 Jun 18;38(13):11947–65. doi: 10.1021/acs.energyfuels.4c01368 (PMC11228916; doi:10.1021/acs.energyfuels.4c01368)
Supplement: Supplementary file 2 — ef4c01368_si_002.zip [file ef4c01368_si_002.zip › tifsix si raw files/isotherms/isotherms for fitting/CO2-80C-batch5.XLS]

## Sheet: Summary
Flex 6.01	Flex Version 6.01	Page 1
	3Flex Serial # 116 Unit 1 Port 3
Sample:	tifsix-3-ni batch 5
Operator:	Ashlyn
Submitter:	Ashlyn
File:	C:\Users\ml4419\OneDrive - Imperial College London\Ph...\AL1-109_tifsix-3-ni_batch5_CO2_353K_rod.SMP
Started:	05/12/2022 13:04:40	Analysis adsorptive:	CO2
Completed:	08/12/2022 11:39:58	Analysis bath temp.:	80.000 °C
Report time:	19/02/2024 11:44:46	Thermal correction:	No
Sample mass:	0.0891 g	Ambient free space:	10.3865 cm³ Measured
Analysis free space:	9.6566 cm³	Equilibration interval:	60 s
Low pressure dose:	None	Sample density:	1.000 g/cm³
Automatic degas:	No
Summary Report
Surface Area
Single point surface area at p/p° = 0.254707116:	119.3281 m²/g
BET Surface Area:	118.8129 m²/g
Langmuir Surface Area:	174.1703 m²/g
t-Plot Micropore Area:	118.8129 m²/g
t-Plot external surface area:	0.0000 m²/g
Pore Volume
t-Plot micropore volume:	0.000000 cm³/g
Freundlich
Qm·C:	0.01956 ± 0.00066 mmol/g
m:	2.4017 ± 0.1162
Temkin
q·alpha/Qm:	10.716302 ± 0.224875 kJ/mol·(mmol/g)
A:	23.1309 ± 2.4251 kPa
Nanoparticle Size:
Average Particle Size	50.4996 nm
Horvath-Kawazoe
Maximum pore volume at p/p° = 0.000000000:	0.000000 cm³/g
Median pore width:	0.0000 nm
Dubinin-Astakhov
Micropore surface area:	0.0000 m²/g
Limiting micropore volume:	0.000000 cm³/g
MP-Method
Cumulative surface area of pores between
0.33120 nm and 1.56000 nm hydraulic radius:	0.0000 m²/g
Cumulative pore volume of pores between
0.33120 nm and 1.56000 nm hydraulic radius:	0.000000 cm³/g
Average pore hydraulic radius (V/A):	0.00000 nm

## Sheet: Isotherm Tabular Report
Flex 6.01	Flex Version 6.01	Page 1
	3Flex Serial # 116 Unit 1 Port 3
Sample:	tifsix-3-ni batch 5
Operator:	Ashlyn
Submitter:	Ashlyn
File:	C:\Users\ml4419\OneDrive - Imperial College London\Ph...\AL1-109_tifsix-3-ni_batch5_CO2_353K_rod.SMP
Started:	05/12/2022 13:04:40	Analysis adsorptive:	CO2
Completed:	08/12/2022 11:39:58	Analysis bath temp.:	80.000 °C
Report time:	19/02/2024 11:44:46	Thermal correction:	No
Sample mass:	0.0891 g	Ambient free space:	10.3865 cm³ Measured
Analysis free space:	9.6566 cm³	Equilibration interval:	60 s
Low pressure dose:	None	Sample density:	1.000 g/cm³
Automatic degas:	No
Isotherm Tabular Report
Relative Pressure (p/p°)	Absolute Pressure (kPa)	Quantity Adsorbed (mmol/g)	Elapsed Time (h:min)	Saturation Pressure (kPa)
				101.325
9.94778e-05	0.0100796	0.0179028	30:48
0.000199404	0.0202046	0.0356746	31:43
0.00032096	0.0325213	0.0561357	32:14
0.000401031	0.0406345	0.0722088	32:34
0.00050323	0.0509898	0.0883931	32:50
0.000644794	0.0653338	0.108213	33:08
0.000695609	0.0704826	0.122463	33:40
0.000822762	0.0833663	0.138164	33:58
0.000914683	0.0926803	0.155092	34:17
0.00100646	0.10198	0.168674	34:34
0.00112485	0.113975	0.187859	35:09
0.00119333	0.120914	0.196532	35:34
0.00126215	0.127888	0.204489	35:54
0.00137725	0.13955	0.221397	36:15
0.0014685	0.148796	0.235916	36:40
0.00157767	0.159857	0.250078	37:04
0.00165865	0.168063	0.259228	37:15
0.0017198	0.174259	0.271394	37:31
0.00182838	0.185261	0.283525	37:58
0.00190656	0.193182	0.291866	38:10
0.00303041	0.307056	0.418405	38:37
0.00406446	0.411831	0.513984	38:57
0.00500386	0.507017	0.599276	39:25
0.00595897	0.603793	0.67103	39:49
0.00701491	0.710786	0.720653	40:01
0.00794885	0.805417	0.795164	40:19
0.00947662	0.960219	0.848099	40:30
0.0573595	5.81195	1.56336	40:51
0.103435	10.4806	1.71492	41:04
0.154577	15.6625	1.79782	41:18
0.20534	20.8061	1.83964	41:30
0.254707	25.8082	1.8723	41:42
0.305098	30.9141	1.89668	41:53
0.353709	35.8396	1.9157	42:04
0.403592	40.894	1.9317	42:15
0.453034	45.9037	1.94721	42:27
0.503247	50.9916	1.95649	42:38
0.551795	55.9107	1.96395	42:49
0.600659	60.8618	1.9731	43:00
0.650828	65.9452	1.98949	43:11
0.700491	70.9772	1.99035	43:22
0.748776	75.8698	2.00188	43:33
0.79815	80.8725	2.00543	43:44
0.846782	85.8002	2.01888	43:55
0.89766	90.9554	2.01327	44:06
0.946663	95.9206	2.03331	44:17
0.987671	100.076	2.03247	44:28
0.935948	94.8349	2.03602	44:39
0.888184	89.9952	2.02663	44:50
0.837513	84.861	2.02702	45:01
0.790722	80.1199	2.02089	45:13
0.741594	75.142	2.01111	45:24
0.691912	70.108	2.0048	45:35
0.64257	65.1084	1.99418	45:46
0.592876	60.0732	1.98494	45:57
0.543071	55.0267	1.9761	46:09
0.494033	50.0579	1.96646	46:20
0.445477	45.138	1.9551	46:31
0.395902	40.1148	1.94224	46:42
0.346067	35.0653	1.9237	46:53
0.296636	30.0566	1.90272	47:04
0.247219	25.0495	1.87787	47:16
0.197661	20.028	1.84501	47:27
0.148833	15.0806	1.79096	47:38
0.0994432	10.0761	1.71236	47:49
0.0496756	5.03338	1.53342	48:03
0.00985313	0.998369	0.892236	48:26

## Sheet: Isotherm Linear Plot
Flex 6.01	Flex Version 6.01	Page 1
	3Flex Serial # 116 Unit 1 Port 3
Sample:	tifsix-3-ni batch 5
Operator:	Ashlyn
Submitter:	Ashlyn
File:	C:\Users\ml4419\OneDrive - Imperial College London\Ph...\AL1-109_tifsix-3-ni_batch5_CO2_353K_rod.SMP
Started:	05/12/2022 13:04:40	Analysis adsorptive:	CO2
Completed:	08/12/2022 11:39:58	Analysis bath temp.:	80.000 °C
Report time:	19/02/2024 11:44:46	Thermal correction:	No
Sample mass:	0.0891 g	Ambient free space:	10.3865 cm³ Measured
Analysis free space:	9.6566 cm³	Equilibration interval:	60 s
Low pressure dose:	None	Sample density:	1.000 g/cm³
Automatic degas:	No
Isotherm Linear Plot
AL1-109_tifsix-3-ni_batch5_CO2_353K_rod : tifsix-3-ni batch 5 : Adsorption		AL1-109_tifsix-3-ni_batch5_CO2_353K_rod : tifsix-3-ni batch 5 : Desorption
Relative Pressure (p/p°)	Quantity Adsorbed (mmol/g)	Relative Pressure (p/p°)	Quantity Adsorbed (mmol/g)
9.94778e-05	0.0179028	0.987671	2.03247
0.000199404	0.0356746	0.935948	2.03602
0.00032096	0.0561357	0.888184	2.02663
0.000401031	0.0722088	0.837513	2.02702
0.00050323	0.0883931	0.790722	2.02089
0.000644794	0.108213	0.741594	2.01111
0.000695609	0.122463	0.691912	2.0048
0.000822762	0.138164	0.64257	1.99418
0.000914683	0.155092	0.592876	1.98494
0.00100646	0.168674	0.543071	1.9761
0.00112485	0.187859	0.494033	1.96646
0.00119333	0.196532	0.445477	1.9551
0.00126215	0.204489	0.395902	1.94224
0.00137725	0.221397	0.346067	1.9237
0.0014685	0.235916	0.296636	1.90272
0.00157767	0.250078	0.247219	1.87787
0.00165865	0.259228	0.197661	1.84501
0.0017198	0.271394	0.148833	1.79096
0.00182838	0.283525	0.0994432	1.71236
0.00190656	0.291866	0.0496756	1.53342
0.00303041	0.418405	0.00985313	0.892236
0.00406446	0.513984
0.00500386	0.599276
0.00595897	0.67103
0.00701491	0.720653
0.00794885	0.795164
0.00947662	0.848099
0.0573595	1.56336
0.103435	1.71492
0.154577	1.79782
0.20534	1.83964
0.254707	1.8723
0.305098	1.89668
0.353709	1.9157
0.403592	1.9317
0.453034	1.94721
0.503247	1.95649
0.551795	1.96395
0.600659	1.9731
0.650828	1.98949
0.700491	1.99035
0.748776	2.00188
0.79815	2.00543
0.846782	2.01888
0.89766	2.01327
0.946663	2.03331
0.987671	2.03247

## Sheet: Isotherm Log Plot
Flex 6.01	Flex Version 6.01	Page 1
	3Flex Serial # 116 Unit 1 Port 3
Sample:	tifsix-3-ni batch 5
Operator:	Ashlyn
Submitter:	Ashlyn
File:	C:\Users\ml4419\OneDrive - Imperial College London\Ph...\AL1-109_tifsix-3-ni_batch5_CO2_353K_rod.SMP
Started:	05/12/2022 13:04:40	Analysis adsorptive:	CO2
Completed:	08/12/2022 11:39:58	Analysis bath temp.:	80.000 °C
Report time:	19/02/2024 11:44:46	Thermal correction:	No
Sample mass:	0.0891 g	Ambient free space:	10.3865 cm³ Measured
Analysis free space:	9.6566 cm³	Equilibration interval:	60 s
Low pressure dose:	None	Sample density:	1.000 g/cm³
Automatic degas:	No
Isotherm Log Plot
AL1-109_tifsix-3-ni_batch5_CO2_353K_rod : tifsix-3-ni batch 5 : Adsorption		AL1-109_tifsix-3-ni_batch5_CO2_353K_rod : tifsix-3-ni batch 5 : Desorption
Relative Pressure (p/p°)	Quantity Adsorbed (mmol/g)	Relative Pressure (p/p°)	Quantity Adsorbed (mmol/g)
9.94778e-05	0.0179028	0.987671	2.03247
0.000199404	0.0356746	0.935948	2.03602
0.00032096	0.0561357	0.888184	2.02663
0.000401031	0.0722088	0.837513	2.02702
0.00050323	0.0883931	0.790722	2.02089
0.000644794	0.108213	0.741594	2.01111
0.000695609	0.122463	0.691912	2.0048
0.000822762	0.138164	0.64257	1.99418
0.000914683	0.155092	0.592876	1.98494
0.00100646	0.168674	0.543071	1.9761
0.00112485	0.187859	0.494033	1.96646
0.00119333	0.196532	0.445477	1.9551
0.00126215	0.204489	0.395902	1.94224
0.00137725	0.221397	0.346067	1.9237
0.0014685	0.235916	0.296636	1.90272
0.00157767	0.250078	0.247219	1.87787
0.00165865	0.259228	0.197661	1.84501
0.0017198	0.271394	0.148833	1.79096
0.00182838	0.283525	0.0994432	1.71236
0.00190656	0.291866	0.0496756	1.53342
0.00303041	0.418405	0.00985313	0.892236
0.00406446	0.513984
0.00500386	0.599276
0.00595897	0.67103
0.00701491	0.720653
0.00794885	0.795164
0.00947662	0.848099
0.0573595	1.56336
0.103435	1.71492
0.154577	1.79782
0.20534	1.83964
0.254707	1.8723
0.305098	1.89668
0.353709	1.9157
0.403592	1.9317
0.453034	1.94721
0.503247	1.95649
0.551795	1.96395
0.600659	1.9731
0.650828	1.98949
0.700491	1.99035
0.748776	2.00188
0.79815	2.00543
0.846782	2.01888
0.89766	2.01327
0.946663	2.03331
0.987671	2.03247

## Sheet: Isotherm Linear Absolute Plot
Flex 6.01	Flex Version 6.01	Page 1
	3Flex Serial # 116 Unit 1 Port 3
Sample:	tifsix-3-ni batch 5
Operator:	Ashlyn
Submitter:	Ashlyn
File:	C:\Users\ml4419\OneDrive - Imperial College London\Ph...\AL1-109_tifsix-3-ni_batch5_CO2_353K_rod.SMP
Started:	05/12/2022 13:04:40	Analysis adsorptive:	CO2
Completed:	08/12/2022 11:39:58	Analysis bath temp.:	80.000 °C
Report time:	19/02/2024 11:44:46	Thermal correction:	No
Sample mass:	0.0891 g	Ambient free space:	10.3865 cm³ Measured
Analysis free space:	9.6566 cm³	Equilibration interval:	60 s
Low pressure dose:	None	Sample density:	1.000 g/cm³
Automatic degas:	No
Isotherm Linear Absolute Plot
AL1-109_tifsix-3-ni_batch5_CO2_353K_rod : tifsix-3-ni batch 5 : Adsorption		AL1-109_tifsix-3-ni_batch5_CO2_353K_rod : tifsix-3-ni batch 5 : Desorption
Absolute Pressure (kPa)	Quantity Adsorbed (mmol/g)	Absolute Pressure (kPa)	Quantity Adsorbed (mmol/g)
0.0100796	0.0179028	100.076	2.03247
0.0202046	0.0356746	94.8349	2.03602
0.0325213	0.0561357	89.9952	2.02663
0.0406345	0.0722088	84.861	2.02702
0.0509898	0.0883931	80.1199	2.02089
0.0653338	0.108213	75.142	2.01111
0.0704826	0.122463	70.108	2.0048
0.0833663	0.138164	65.1084	1.99418
0.0926803	0.155092	60.0732	1.98494
0.10198	0.168674	55.0267	1.9761
0.113975	0.187859	50.0579	1.96646
0.120914	0.196532	45.138	1.9551
0.127888	0.204489	40.1148	1.94224
0.13955	0.221397	35.0653	1.9237
0.148796	0.235916	30.0566	1.90272
0.159857	0.250078	25.0495	1.87787
0.168063	0.259228	20.028	1.84501
0.174259	0.271394	15.0806	1.79096
0.185261	0.283525	10.0761	1.71236
0.193182	0.291866	5.03338	1.53342
0.307056	0.418405	0.998369	0.892236
0.411831	0.513984
0.507017	0.599276
0.603793	0.67103
0.710786	0.720653
0.805417	0.795164
0.960219	0.848099
5.81195	1.56336
10.4806	1.71492
15.6625	1.79782
20.8061	1.83964
25.8082	1.8723
30.9141	1.89668
35.8396	1.9157
40.894	1.9317
45.9037	1.94721
50.9916	1.95649
55.9107	1.96395
60.8618	1.9731
65.9452	1.98949
70.9772	1.99035
75.8698	2.00188
80.8725	2.00543
85.8002	2.01888
90.9554	2.01327
95.9206	2.03331
100.076	2.03247

## Sheet: Isotherm Log Absolute Plot
Flex 6.01	Flex Version 6.01	Page 1
	3Flex Serial # 116 Unit 1 Port 3
Sample:	tifsix-3-ni batch 5
Operator:	Ashlyn
Submitter:	Ashlyn
File:	C:\Users\ml4419\OneDrive - Imperial College London\Ph...\AL1-109_tifsix-3-ni_batch5_CO2_353K_rod.SMP
Started:	05/12/2022 13:04:40	Analysis adsorptive:	CO2
Completed:	08/12/2022 11:39:58	Analysis bath temp.:	80.000 °C
Report time:	19/02/2024 11:44:46	Thermal correction:	No
Sample mass:	0.0891 g	Ambient free space:	10.3865 cm³ Measured
Analysis free space:	9.6566 cm³	Equilibration interval:	60 s
Low pressure dose:	None	Sample density:	1.000 g/cm³
Automatic degas:	No
Isotherm Log Absolute Plot
AL1-109_tifsix-3-ni_batch5_CO2_353K_rod : tifsix-3-ni batch 5 : Adsorption		AL1-109_tifsix-3-ni_batch5_CO2_353K_rod : tifsix-3-ni batch 5 : Desorption
Absolute Pressure (kPa)	Quantity Adsorbed (mmol/g)	Absolute Pressure (kPa)	Quantity Adsorbed (mmol/g)
0.0100796	0.0179028	100.076	2.03247
0.0202046	0.0356746	94.8349	2.03602
0.0325213	0.0561357	89.9952	2.02663
0.0406345	0.0722088	84.861	2.02702
0.0509898	0.0883931	80.1199	2.02089
0.0653338	0.108213	75.142	2.01111
0.0704826	0.122463	70.108	2.0048
0.0833663	0.138164	65.1084	1.99418
0.0926803	0.155092	60.0732	1.98494
0.10198	0.168674	55.0267	1.9761
0.113975	0.187859	50.0579	1.96646
0.120914	0.196532	45.138	1.9551
0.127888	0.204489	40.1148	1.94224
0.13955	0.221397	35.0653	1.9237
0.148796	0.235916	30.0566	1.90272
0.159857	0.250078	25.0495	1.87787
0.168063	0.259228	20.028	1.84501
0.174259	0.271394	15.0806	1.79096
0.185261	0.283525	10.0761	1.71236
0.193182	0.291866	5.03338	1.53342
0.307056	0.418405	0.998369	0.892236
0.411831	0.513984
0.507017	0.599276
0.603793	0.67103
0.710786	0.720653
0.805417	0.795164
0.960219	0.848099
5.81195	1.56336
10.4806	1.71492
15.6625	1.79782
20.8061	1.83964
25.8082	1.8723
30.9141	1.89668
35.8396	1.9157
40.894	1.9317
45.9037	1.94721
50.9916	1.95649
55.9107	1.96395
60.8618	1.9731
65.9452	1.98949
70.9772	1.99035
75.8698	2.00188
80.8725	2.00543
85.8002	2.01888
90.9554	2.01327
95.9206	2.03331
100.076	2.03247

## Sheet: Isotherm Pressure Composition
Flex 6.01	Flex Version 6.01	Page 1
	3Flex Serial # 116 Unit 1 Port 3
Sample:	tifsix-3-ni batch 5
Operator:	Ashlyn
Submitter:	Ashlyn
File:	C:\Users\ml4419\OneDrive - Imperial College London\Ph...\AL1-109_tifsix-3-ni_batch5_CO2_353K_rod.SMP
Started:	05/12/2022 13:04:40	Analysis adsorptive:	CO2
Completed:	08/12/2022 11:39:58	Analysis bath temp.:	80.000 °C
Report time:	19/02/2024 11:44:46	Thermal correction:	No
Sample mass:	0.0891 g	Ambient free space:	10.3865 cm³ Measured
Analysis free space:	9.6566 cm³	Equilibration interval:	60 s
Low pressure dose:	None	Sample density:	1.000 g/cm³
Automatic degas:	No
Isotherm Pressure Composition
AL1-109_tifsix-3-ni_batch5_CO2_353K_rod : tifsix-3-ni batch 5 : Adsorption		AL1-109_tifsix-3-ni_batch5_CO2_353K_rod : tifsix-3-ni batch 5 : Desorption
Weight % CO2	Absolute Pressure (kPa)	Weight % CO2	Absolute Pressure (kPa)
0.0787902	0.0100796	8.94489	100.076
0.157004	0.0202046	8.96051	94.8349
0.247053	0.0325213	8.9192	89.9952
0.317791	0.0406345	8.9209	84.861
0.389018	0.0509898	8.89391	80.1199
0.476245	0.0653338	8.8509	75.142
0.538962	0.0704826	8.82314	70.108
0.60806	0.0833663	8.77638	65.1084
0.68256	0.0926803	8.73572	60.0732
0.742335	0.10198	8.6968	55.0267
0.826769	0.113975	8.6544	50.0579
0.864936	0.120914	8.60437	45.138
0.899955	0.127888	8.54778	40.1148
0.97437	0.13955	8.4662	35.0653
1.03827	0.148796	8.37387	30.0566
1.1006	0.159857	8.26449	25.0495
1.14086	0.168063	8.11989	20.028
1.19441	0.174259	7.882	15.0806
1.24779	0.185261	7.53611	10.0761
1.2845	0.193182	6.7486	5.03338
1.8414	0.307056	3.92673	0.998369
2.26204	0.411831
2.63741	0.507017
2.9532	0.603793
3.17159	0.710786
3.49952	0.805417
3.73248	0.960219
6.88036	5.81195
7.54737	10.4806
7.91221	15.6625
8.09628	20.8061
8.23997	25.8082
8.34728	30.9141
8.431	35.8396
8.50139	40.894
8.56966	45.9037
8.61052	50.9916
8.64335	55.9107
8.68361	60.8618
8.75574	65.9452
8.75955	70.9772
8.81026	75.8698
8.82591	80.8725
8.8851	85.8002
8.86041	90.9554
8.9486	95.9206
8.94489	100.076

## Sheet: Options
Flex 6.01	Flex Version 6.01	Page 1
	3Flex Serial # 116 Unit 1 Port 3
Sample:	tifsix-3-ni batch 5
Operator:	Ashlyn
Submitter:	Ashlyn
File:	C:\Users\ml4419\OneDrive - Imperial College London\Ph...\AL1-109_tifsix-3-ni_batch5_CO2_353K_rod.SMP
Started:	05/12/2022 13:04:40	Analysis adsorptive:	CO2
Completed:	08/12/2022 11:39:58	Analysis bath temp.:	80.000 °C
Report time:	19/02/2024 11:44:46	Thermal correction:	No
Sample mass:	0.0891 g	Ambient free space:	10.3865 cm³ Measured
Analysis free space:	9.6566 cm³	Equilibration interval:	60 s
Low pressure dose:	None	Sample density:	1.000 g/cm³
Automatic degas:	No
Method:	Default
Sample:	tifsix-3-ni batch 5
Operator:	Ashlyn
Submitter:	Ashlyn
Mass type:	Calculated
Empty tube:	36.5742 g
Sample + tube:	36.6633 g
Sample mass:	0.0891 g
Density:	1.000 g/cm³
Type of data:	Automatically collected
Instrument type:	3500
Original instrument type:	3500
Comments:
Sample tube:	Sample Tube
Ambient free space:	1.0000 cm³
Analysis free space:	1.0000 cm³
Use isothermal jacket:	No
Use filler rod:	No
Vacuum seal type:	None
Degas conditions:	Degas Conditions
Smart VacPrep evacuation
Backfill sample tube:	Automatic
Evacuation rate:	0.67 kPa/s
Unrest. evacuation from:	0.67 kPa
Vacuum level:	1e-01 kPa
Evacuation time:	10 min
Temperature ramp rate:	10.0 °C/min
Target temperature:	30 °C
Hold pressure:	13.3 kPa
Heating Phase
Sample prep: Stage	Temperature (°C)	Ramp Rate (°C/min)	Time (min)
1	30	10.0	10
Analysis conditions:	Run Conditions
Absolute pressure dosing:	Yes
Set external trigger:	No
Pressure Table
Starting Pressure (kPa)	Pressure Increment (kPa)	Dose Amount (mmol/g)	Equilibration Interval (s)	Ending Pressure (kPa)
0.0000000	0.0100000		60	0.2000000
0.2000000	0.1000000		60	1.0000000
1.0000000	5.0000000		60	100.0000000
100.0000000	5.0000000		60	1.0000000
Preparation
Backfill gas:	Helium
Evacuation rate:	0.67 kPa/s
Unrestricted evacuation from:	0.67 kPa
Vacuum level:	6.7e-03 kPa
Evacuation time:	0.50 h
Evacuate and hold:	No
Degas in situ:	Yes
Target temperature:	30 °C
Temperature ramp rate:	5.0 °C/min
Hold pressure:	13.3 kPa
Sample prep: Stage	Temperature (°C)	Ramp Rate (°C/min)	Time (min)
1	120	5.0	1,440
Leak test:	No
Elevator operation:	Wait for operator
Free Space
Measured before analysis
Lower Dewar for evacuation:	No
Evacuation time:	1.00 h
Outgas test:	No
p° and Temperature
p° type:	Entered
p°:	101.3250 kPa
Temperature type:	Entered
Temperature:	80.000 °C
Dosing
Target tolerance:	5.0% or 0.6666 kPa
Minimum equilibration delay:	0.00 h
Maximum equilibration delay:	999.00 h
Termination
Backfill at end of analysis:	Yes
Backfill gas:	Nitrogen
Adsorptive:	Carbon Dioxide (CO2)
Maximum manifold pressure:	123.323 kPa
Therm. tran. hard-sphere diameter:	0.39960 nm
Molecular cross-sectional area:	0.142 nm²
Adsorbate molecular weight:	44.01
Mass flow constant:	0.773
Relative thermal conductivity:	0.62
Gas blend:	No
Adsorbed-phase free-space correction:	No
Fluid properties:	H:\FPI\fpiv6\carbon dioxide.fpi
Dosing method:	Normal
Sample Information
Sample Tube
Degas Conditions
Analysis Conditions
Adsorptive Properties
