# Supplementary material for: Physicochemical Properties, Equilibrium Adsorption Performance, Manufacturability, and Stability of TIFSIX-3-Ni for Direct Air Capture of CO2
Source: Energy Fuels. 2024 Jun 18;38(13):11947–65. doi: 10.1021/acs.energyfuels.4c01368 (PMC11228916; doi:10.1021/acs.energyfuels.4c01368)
Supplement: Supplementary file 2 — ef4c01368_si_002.zip [file ef4c01368_si_002.zip › tifsix si raw files/isotherms/isotherms for fitting/H2O-15C-batch1.XLS]

## Sheet: Summary
Flex 6.01	3Flex Version 5.02	Page 1
	Serial # 116 Unit 1 Port 3
Sample:	tifsix-3-ni
Operator:	Ashlyn
Submitter:	Ashlyn
File:	C:\Users\ml4419\OneDrive - Imperial College London\PhD DAC\exper...\AL1-051_tifsix-3-ni_H2O_288K.SMP
Started:	07/01/2022 13:01:28	Analysis adsorptive:	H2O
Completed:	17/01/2022 23:23:24	Analysis bath temp.:	15.100 °C
Report time:	19/02/2024 11:49:12	Thermal correction:	No
Sample mass:	0.0892 g	Ambient free space:	15.8475 cm³ Measured
Analysis free space:	16.0403 cm³	Equilibration interval:	60 s
Low pressure dose:	None	Sample density:	1.000 g/cm³
Automatic degas:	No
Summary Report
Surface Area
Single point surface area at p/p° = 0.290201248:	454.2642 m²/g
BET Surface Area:	475.1959 m²/g
Langmuir Surface Area:	1,522.9976 m²/g
t-Plot external surface area:	516.2669 m²/g
Pore Volume
Single point adsorption total pore volume of pores
less than --- diameter at p/p° = 0.895663812:	0.330018 cm³/g
Single point desorption total pore volume of pores
less than --- diameter at p/p° = 0.895663812:	0.330018 cm³/g
t-Plot micropore volume:	-0.093971 cm³/g
Pore Size
Adsorption average pore diameter (4V/A by BET):	2.7780 nm
Desorption average pore diameter (4V/A by BET):	2.7780 nm
Freundlich
Qm·C:	0.58179 ± 0.00617 mmol/g
m:	2.2257 ± 0.0773
Temkin
q·alpha/Qm:	0.610029 ± 0.044007 kJ/mol·(mmol/g)
A:	28.5509 ± 7.6191 kPa
Nanoparticle Size:
Average Particle Size	12.6264 nm
Horvath-Kawazoe
Maximum pore volume at p/p° = 0.167934549:	0.116136 cm³/g
Median pore width:	0.0000 nm
MP-Method
Cumulative surface area of pores between
0.51237 nm and 1.30000 nm hydraulic radius:	228.0069 m²/g
Cumulative pore volume of pores between
0.51237 nm and 1.30000 nm hydraulic radius:	0.172537 cm³/g
Average pore hydraulic radius (V/A):	0.75672 nm

## Sheet: Isotherm Tabular Report
Flex 6.01	3Flex Version 5.02	Page 1
	Serial # 116 Unit 1 Port 3
Sample:	tifsix-3-ni
Operator:	Ashlyn
Submitter:	Ashlyn
File:	C:\Users\ml4419\OneDrive - Imperial College London\PhD DAC\exper...\AL1-051_tifsix-3-ni_H2O_288K.SMP
Started:	07/01/2022 13:01:28	Analysis adsorptive:	H2O
Completed:	17/01/2022 23:23:24	Analysis bath temp.:	15.100 °C
Report time:	19/02/2024 11:49:12	Thermal correction:	No
Sample mass:	0.0892 g	Ambient free space:	15.8475 cm³ Measured
Analysis free space:	16.0403 cm³	Equilibration interval:	60 s
Low pressure dose:	None	Sample density:	1.000 g/cm³
Automatic degas:	No
Isotherm Tabular Report
Relative Pressure (p/p°)	Absolute Pressure (kPa)	Quantity Adsorbed (mmol/g)	Elapsed Time (h:min)	Saturation Pressure (kPa)
				1.71681
0.0143248	0.0245928	3.10045	37:07
0.0295083	0.0506601	4.04615	52:37
0.0423855	0.0727677	4.44837	61:48
0.055508	0.0952964	4.81596	72:25
0.0746965	0.128239	5.37375	92:11
0.101712	0.17462	5.71295	97:57
0.116589	0.200161	5.92591	109:34
0.134354	0.230659	6.13273	114:22
0.147128	0.252591	6.22302	116:57
0.15862	0.27232	6.33629	120:56
0.167935	0.288311	6.4403	123:55
0.180817	0.310428	6.64912	129:32
0.195496	0.335629	7.02115	136:28
0.211461	0.363038	7.35514	139:58
0.223047	0.382929	7.6907	143:55
0.240065	0.412146	7.99194	147:15
0.24986	0.42896	8.17213	149:58
0.265342	0.455541	8.68953	154:27
0.290201	0.498219	9.32214	156:46
0.317028	0.544275	9.94942	161:50
0.359037	0.616396	10.4658	165:08
0.361099	0.619936	10.4923	166:05
0.40969	0.703359	11.0732	168:43
0.438764	0.753273	11.3396	170:33
0.451576	0.775268	11.4986	172:21
0.471947	0.810241	11.749	174:28
0.509324	0.874411	12.2173	177:44
0.546048	0.937459	12.8041	179:59
0.585902	1.00588	13.3631	182:03
0.627546	1.07737	13.9223	183:34
0.651814	1.11904	14.4971	186:19
0.682657	1.17199	14.9831	188:28
0.725727	1.24593	15.4547	189:25
0.769287	1.32072	16.0331	190:16
0.81616	1.40119	16.5982	190:41
0.849986	1.45926	17.1463	191:07
0.877244	1.50606	17.7296	191:38
0.895664	1.53768	18.3011	192:08
0.847905	1.45569	17.2335	193:18
0.782452	1.34332	16.5708	194:15
0.721276	1.23829	16.1952	195:23
0.660477	1.13391	15.947	196:12
0.605485	1.0395	15.7508	197:24
0.528859	0.907948	15.5304	198:45
0.487575	0.837072	15.3879	200:34
0.422665	0.725634	15.2143	201:55
0.363189	0.623526	15.046	203:08
0.305037	0.52369	14.8507	204:42
0.240637	0.413127	14.5918	207:11
0.178834	0.307023	14.3009	210:17
0.12201	0.209468	13.9735	212:18
0.060445	0.103772	13.1804	221:57
0.0061159	0.0104998	10.4506	250:15

## Sheet: Isotherm Linear Plot
Flex 6.01	3Flex Version 5.02	Page 1
	Serial # 116 Unit 1 Port 3
Sample:	tifsix-3-ni
Operator:	Ashlyn
Submitter:	Ashlyn
File:	C:\Users\ml4419\OneDrive - Imperial College London\PhD DAC\exper...\AL1-051_tifsix-3-ni_H2O_288K.SMP
Started:	07/01/2022 13:01:28	Analysis adsorptive:	H2O
Completed:	17/01/2022 23:23:24	Analysis bath temp.:	15.100 °C
Report time:	19/02/2024 11:49:12	Thermal correction:	No
Sample mass:	0.0892 g	Ambient free space:	15.8475 cm³ Measured
Analysis free space:	16.0403 cm³	Equilibration interval:	60 s
Low pressure dose:	None	Sample density:	1.000 g/cm³
Automatic degas:	No
Isotherm Linear Plot
AL1-051_tifsix-3-ni_H2O_288K : tifsix-3-ni : Adsorption		AL1-051_tifsix-3-ni_H2O_288K : tifsix-3-ni : Desorption
Relative Pressure (p/p°)	Quantity Adsorbed (mmol/g)	Relative Pressure (p/p°)	Quantity Adsorbed (mmol/g)
0.0143248	3.10045	0.895664	18.3011
0.0295083	4.04615	0.847905	17.2335
0.0423855	4.44837	0.782452	16.5708
0.055508	4.81596	0.721276	16.1952
0.0746965	5.37375	0.660477	15.947
0.101712	5.71295	0.605485	15.7508
0.116589	5.92591	0.528859	15.5304
0.134354	6.13273	0.487575	15.3879
0.147128	6.22302	0.422665	15.2143
0.15862	6.33629	0.363189	15.046
0.167935	6.4403	0.305037	14.8507
0.180817	6.64912	0.240637	14.5918
0.195496	7.02115	0.178834	14.3009
0.211461	7.35514	0.12201	13.9735
0.223047	7.6907	0.060445	13.1804
0.240065	7.99194	0.0061159	10.4506
0.24986	8.17213
0.265342	8.68953
0.290201	9.32214
0.317028	9.94942
0.359037	10.4658
0.361099	10.4923
0.40969	11.0732
0.438764	11.3396
0.451576	11.4986
0.471947	11.749
0.509324	12.2173
0.546048	12.8041
0.585902	13.3631
0.627546	13.9223
0.651814	14.4971
0.682657	14.9831
0.725727	15.4547
0.769287	16.0331
0.81616	16.5982
0.849986	17.1463
0.877244	17.7296
0.895664	18.3011

## Sheet: Isotherm Log Plot
Flex 6.01	3Flex Version 5.02	Page 1
	Serial # 116 Unit 1 Port 3
Sample:	tifsix-3-ni
Operator:	Ashlyn
Submitter:	Ashlyn
File:	C:\Users\ml4419\OneDrive - Imperial College London\PhD DAC\exper...\AL1-051_tifsix-3-ni_H2O_288K.SMP
Started:	07/01/2022 13:01:28	Analysis adsorptive:	H2O
Completed:	17/01/2022 23:23:24	Analysis bath temp.:	15.100 °C
Report time:	19/02/2024 11:49:12	Thermal correction:	No
Sample mass:	0.0892 g	Ambient free space:	15.8475 cm³ Measured
Analysis free space:	16.0403 cm³	Equilibration interval:	60 s
Low pressure dose:	None	Sample density:	1.000 g/cm³
Automatic degas:	No
Isotherm Log Plot
AL1-051_tifsix-3-ni_H2O_288K : tifsix-3-ni : Adsorption		AL1-051_tifsix-3-ni_H2O_288K : tifsix-3-ni : Desorption
Relative Pressure (p/p°)	Quantity Adsorbed (mmol/g)	Relative Pressure (p/p°)	Quantity Adsorbed (mmol/g)
0.0143248	3.10045	0.895664	18.3011
0.0295083	4.04615	0.847905	17.2335
0.0423855	4.44837	0.782452	16.5708
0.055508	4.81596	0.721276	16.1952
0.0746965	5.37375	0.660477	15.947
0.101712	5.71295	0.605485	15.7508
0.116589	5.92591	0.528859	15.5304
0.134354	6.13273	0.487575	15.3879
0.147128	6.22302	0.422665	15.2143
0.15862	6.33629	0.363189	15.046
0.167935	6.4403	0.305037	14.8507
0.180817	6.64912	0.240637	14.5918
0.195496	7.02115	0.178834	14.3009
0.211461	7.35514	0.12201	13.9735
0.223047	7.6907	0.060445	13.1804
0.240065	7.99194	0.0061159	10.4506
0.24986	8.17213
0.265342	8.68953
0.290201	9.32214
0.317028	9.94942
0.359037	10.4658
0.361099	10.4923
0.40969	11.0732
0.438764	11.3396
0.451576	11.4986
0.471947	11.749
0.509324	12.2173
0.546048	12.8041
0.585902	13.3631
0.627546	13.9223
0.651814	14.4971
0.682657	14.9831
0.725727	15.4547
0.769287	16.0331
0.81616	16.5982
0.849986	17.1463
0.877244	17.7296
0.895664	18.3011

## Sheet: Isotherm Linear Absolute Plot
Flex 6.01	3Flex Version 5.02	Page 1
	Serial # 116 Unit 1 Port 3
Sample:	tifsix-3-ni
Operator:	Ashlyn
Submitter:	Ashlyn
File:	C:\Users\ml4419\OneDrive - Imperial College London\PhD DAC\exper...\AL1-051_tifsix-3-ni_H2O_288K.SMP
Started:	07/01/2022 13:01:28	Analysis adsorptive:	H2O
Completed:	17/01/2022 23:23:24	Analysis bath temp.:	15.100 °C
Report time:	19/02/2024 11:49:12	Thermal correction:	No
Sample mass:	0.0892 g	Ambient free space:	15.8475 cm³ Measured
Analysis free space:	16.0403 cm³	Equilibration interval:	60 s
Low pressure dose:	None	Sample density:	1.000 g/cm³
Automatic degas:	No
Isotherm Linear Absolute Plot
AL1-051_tifsix-3-ni_H2O_288K : tifsix-3-ni : Adsorption		AL1-051_tifsix-3-ni_H2O_288K : tifsix-3-ni : Desorption
Absolute Pressure (kPa)	Quantity Adsorbed (mmol/g)	Absolute Pressure (kPa)	Quantity Adsorbed (mmol/g)
0.0245928	3.10045	1.53768	18.3011
0.0506601	4.04615	1.45569	17.2335
0.0727677	4.44837	1.34332	16.5708
0.0952964	4.81596	1.23829	16.1952
0.128239	5.37375	1.13391	15.947
0.17462	5.71295	1.0395	15.7508
0.200161	5.92591	0.907948	15.5304
0.230659	6.13273	0.837072	15.3879
0.252591	6.22302	0.725634	15.2143
0.27232	6.33629	0.623526	15.046
0.288311	6.4403	0.52369	14.8507
0.310428	6.64912	0.413127	14.5918
0.335629	7.02115	0.307023	14.3009
0.363038	7.35514	0.209468	13.9735
0.382929	7.6907	0.103772	13.1804
0.412146	7.99194	0.0104998	10.4506
0.42896	8.17213
0.455541	8.68953
0.498219	9.32214
0.544275	9.94942
0.616396	10.4658
0.619936	10.4923
0.703359	11.0732
0.753273	11.3396
0.775268	11.4986
0.810241	11.749
0.874411	12.2173
0.937459	12.8041
1.00588	13.3631
1.07737	13.9223
1.11904	14.4971
1.17199	14.9831
1.24593	15.4547
1.32072	16.0331
1.40119	16.5982
1.45926	17.1463
1.50606	17.7296
1.53768	18.3011

## Sheet: Isotherm Log Absolute Plot
Flex 6.01	3Flex Version 5.02	Page 1
	Serial # 116 Unit 1 Port 3
Sample:	tifsix-3-ni
Operator:	Ashlyn
Submitter:	Ashlyn
File:	C:\Users\ml4419\OneDrive - Imperial College London\PhD DAC\exper...\AL1-051_tifsix-3-ni_H2O_288K.SMP
Started:	07/01/2022 13:01:28	Analysis adsorptive:	H2O
Completed:	17/01/2022 23:23:24	Analysis bath temp.:	15.100 °C
Report time:	19/02/2024 11:49:12	Thermal correction:	No
Sample mass:	0.0892 g	Ambient free space:	15.8475 cm³ Measured
Analysis free space:	16.0403 cm³	Equilibration interval:	60 s
Low pressure dose:	None	Sample density:	1.000 g/cm³
Automatic degas:	No
Isotherm Log Absolute Plot
AL1-051_tifsix-3-ni_H2O_288K : tifsix-3-ni : Adsorption		AL1-051_tifsix-3-ni_H2O_288K : tifsix-3-ni : Desorption
Absolute Pressure (kPa)	Quantity Adsorbed (mmol/g)	Absolute Pressure (kPa)	Quantity Adsorbed (mmol/g)
0.0245928	3.10045	1.53768	18.3011
0.0506601	4.04615	1.45569	17.2335
0.0727677	4.44837	1.34332	16.5708
0.0952964	4.81596	1.23829	16.1952
0.128239	5.37375	1.13391	15.947
0.17462	5.71295	1.0395	15.7508
0.200161	5.92591	0.907948	15.5304
0.230659	6.13273	0.837072	15.3879
0.252591	6.22302	0.725634	15.2143
0.27232	6.33629	0.623526	15.046
0.288311	6.4403	0.52369	14.8507
0.310428	6.64912	0.413127	14.5918
0.335629	7.02115	0.307023	14.3009
0.363038	7.35514	0.209468	13.9735
0.382929	7.6907	0.103772	13.1804
0.412146	7.99194	0.0104998	10.4506
0.42896	8.17213
0.455541	8.68953
0.498219	9.32214
0.544275	9.94942
0.616396	10.4658
0.619936	10.4923
0.703359	11.0732
0.753273	11.3396
0.775268	11.4986
0.810241	11.749
0.874411	12.2173
0.937459	12.8041
1.00588	13.3631
1.07737	13.9223
1.11904	14.4971
1.17199	14.9831
1.24593	15.4547
1.32072	16.0331
1.40119	16.5982
1.45926	17.1463
1.50606	17.7296
1.53768	18.3011

## Sheet: Isotherm Pressure Composition
Flex 6.01	3Flex Version 5.02	Page 1
	Serial # 116 Unit 1 Port 3
Sample:	tifsix-3-ni
Operator:	Ashlyn
Submitter:	Ashlyn
File:	C:\Users\ml4419\OneDrive - Imperial College London\PhD DAC\exper...\AL1-051_tifsix-3-ni_H2O_288K.SMP
Started:	07/01/2022 13:01:28	Analysis adsorptive:	H2O
Completed:	17/01/2022 23:23:24	Analysis bath temp.:	15.100 °C
Report time:	19/02/2024 11:49:12	Thermal correction:	No
Sample mass:	0.0892 g	Ambient free space:	15.8475 cm³ Measured
Analysis free space:	16.0403 cm³	Equilibration interval:	60 s
Low pressure dose:	None	Sample density:	1.000 g/cm³
Automatic degas:	No
Isotherm Pressure Composition
AL1-051_tifsix-3-ni_H2O_288K : tifsix-3-ni : Adsorption		AL1-051_tifsix-3-ni_H2O_288K : tifsix-3-ni : Desorption
Weight % H2O	Absolute Pressure (kPa)	Weight % H2O	Absolute Pressure (kPa)
5.58557	0.0245928	32.9701	1.53768
7.28928	0.0506601	31.0467	1.45569
8.01389	0.0727677	29.8529	1.34332
8.67611	0.0952964	29.1762	1.23829
9.681	0.128239	28.7291	1.13391
10.2921	0.17462	28.3756	1.0395
10.6757	0.200161	27.9786	0.907948
11.0483	0.230659	27.7218	0.837072
11.211	0.252591	27.4091	0.725634
11.4151	0.27232	27.1059	0.623526
11.6024	0.288311	26.754	0.52369
11.9786	0.310428	26.2877	0.413127
12.6488	0.335629	25.7636	0.307023
13.2505	0.363038	25.1738	0.209468
13.8551	0.382929	23.745	0.103772
14.3978	0.412146	18.8271	0.0104998
14.7224	0.42896
15.6545	0.455541
16.7942	0.498219
17.9242	0.544275
18.8544	0.616396
18.9023	0.619936
19.9488	0.703359
20.4287	0.753273
20.715	0.775268
21.1662	0.810241
22.0099	0.874411
23.0671	0.937459
24.074	1.00588
25.0815	1.07737
26.117	1.11904
26.9925	1.17199
27.8421	1.24593
28.8843	1.32072
29.9022	1.40119
30.8897	1.45926
31.9405	1.50606
32.9701	1.53768

## Sheet: Options
Flex 6.01	3Flex Version 5.02	Page 1
	Serial # 116 Unit 1 Port 3
Sample:	tifsix-3-ni
Operator:	Ashlyn
Submitter:	Ashlyn
File:	C:\Users\ml4419\OneDrive - Imperial College London\PhD DAC\exper...\AL1-051_tifsix-3-ni_H2O_288K.SMP
Started:	07/01/2022 13:01:28	Analysis adsorptive:	H2O
Completed:	17/01/2022 23:23:24	Analysis bath temp.:	15.100 °C
Report time:	19/02/2024 11:49:12	Thermal correction:	No
Sample mass:	0.0892 g	Ambient free space:	15.8475 cm³ Measured
Analysis free space:	16.0403 cm³	Equilibration interval:	60 s
Low pressure dose:	None	Sample density:	1.000 g/cm³
Automatic degas:	No
Method:	Default
Sample:	tifsix-3-ni
Operator:	Ashlyn
Submitter:	Ashlyn
Mass type:	Calculated
Empty tube:	36.1720 g
Sample + tube:	36.2612 g
Sample mass:	0.0892 g
Density:	1.000 g/cm³
Type of data:	Automatically collected
Instrument type:	3500
Original instrument type:	3500
Comments:
Sample tube:	Sample Tube
Ambient free space:	1.0000 cm³
Analysis free space:	1.0000 cm³
Use isothermal jacket:	No
Use filler rod:	No
Vacuum seal type:	None
Degas conditions:	Degas Conditions
Smart VacPrep evacuation
Backfill sample tube:	Automatic
Evacuation rate:	0.67 kPa/s
Unrest. evacuation from:	0.67 kPa
Vacuum level:	1e-01 kPa
Evacuation time:	10 min
Temperature ramp rate:	10.0 °C/min
Target temperature:	30 °C
Hold pressure:	13.3 kPa
Heating Phase
Sample prep: Stage	Temperature (°C)	Ramp Rate (°C/min)	Time (min)
1	30	10.0	10
Analysis conditions:	Run Conditions
Absolute pressure dosing:	Yes
Set external trigger:	No
Pressure Table
Starting Pressure (kPa)	Pressure Increment (kPa)	Dose Amount (mmol/g)	Equilibration Interval (s)	Ending Pressure (kPa)
0.0000000	0.0250000		60	0.5000000
0.5000000	0.0500000		60	1.6000000
1.6000000	0.1000000		60	0.0100000
Preparation
Backfill gas:	Helium
Evacuation rate:	0.67 kPa/s
Unrestricted evacuation from:	0.67 kPa
Vacuum level:	6.7e-03 kPa
Evacuation time:	0.50 h
Evacuate and hold:	No
Degas in situ:	Yes
Target temperature:	30 °C
Temperature ramp rate:	5.0 °C/min
Hold pressure:	13.3 kPa
Sample prep: Stage	Temperature (°C)	Ramp Rate (°C/min)	Time (min)
1	120	5.0	1,440
Leak test:	No
Elevator operation:	Automatic
Free Space
Measured before analysis
Lower Dewar for evacuation:	Yes
Evacuation time:	1.00 h
Outgas test:	No
p° and Temperature
p° type:	Calculated from analysis temperature
Temperature type:	Entered
Temperature:	15.000 °C
Dosing
Target tolerance:	5.0% or 0.6666 kPa
Minimum equilibration delay:	0.00 h
Maximum equilibration delay:	999.00 h
Termination
Backfill at end of analysis:	Yes
Backfill gas:	Nitrogen
Adsorptive:	Water (H2O)
Maximum manifold pressure:	3.333 kPa
Therm. tran. hard-sphere diameter:	0.27700 nm
Molecular cross-sectional area:	0.114 nm²
Adsorbate molecular weight:	18.02
Mass flow constant:	1.000
Relative thermal conductivity:	0.67
Gas blend:	No
Adsorbed-phase free-space correction:	Yes
Fluid properties:	H:\FPI\fpiv6\water.fpi
Dosing method:	From l&ast sample port
Vapor source temperature:	35.0 °C
Control vapor source temperature:	Yes
Sample Information
Sample Tube
Degas Conditions
Analysis Conditions
Adsorptive Properties
