# Supplementary material for: Physicochemical Properties, Equilibrium Adsorption Performance, Manufacturability, and Stability of TIFSIX-3-Ni for Direct Air Capture of CO2
Source: Energy Fuels. 2024 Jun 18;38(13):11947–65. doi: 10.1021/acs.energyfuels.4c01368 (PMC11228916; doi:10.1021/acs.energyfuels.4c01368)
Supplement: Supplementary file 2 — ef4c01368_si_002.zip [file ef4c01368_si_002.zip › tifsix si raw files/isotherms/isotherms for fitting/H2O-25C-batch1.XLS]

## Sheet: Summary
Flex 6.01	3Flex Version 5.02	Page 1
	Serial # 116 Unit 1 Port 3
Sample:	tifsix-3-ni
Operator:	Ashlyn
Submitter:	Ashlyn
File:	C:\Users\ml4419\OneDrive - Imperial College London\PhD DAC\exper...\AL1-054_tifsix-3-ni_H2O_298K.SMP
Started:	18/01/2022 15:23:36	Analysis adsorptive:	H2O
Completed:	12/02/2022 20:41:23	Analysis bath temp.:	25.000 °C
Report time:	19/02/2024 11:49:23	Thermal correction:	No
Sample mass:	0.0892 g	Ambient free space:	15.6966 cm³ Measured
Analysis free space:	15.5991 cm³	Equilibration interval:	60 s
Low pressure dose:	None	Sample density:	1.000 g/cm³
Automatic degas:	No
Summary Report
Surface Area
Single point surface area at p/p° = 0.285506059:	455.7271 m²/g
BET Surface Area:	468.4726 m²/g
Langmuir Surface Area:	1,144.6508 m²/g
t-Plot Micropore Area:	21.5719 m²/g
t-Plot external surface area:	446.9007 m²/g
Pore Volume
Single point adsorption total pore volume of pores
less than --- diameter at p/p° = 0.725572677:	0.280984 cm³/g
Single point desorption total pore volume of pores
less than --- diameter at p/p° = 0.725572677:	0.280984 cm³/g
t-Plot micropore volume:	-0.057945 cm³/g
Pore Size
Adsorption average pore diameter (4V/A by BET):	2.3992 nm
Desorption average pore diameter (4V/A by BET):	2.3992 nm
Freundlich
Qm·C:	0.43742 ± 0.00380 mmol/g
m:	2.6055 ± 0.0746
Temkin
q·alpha/Qm:	0.856426 ± 0.054892 kJ/mol·(mmol/g)
A:	34.4903 ± 8.7990 kPa
Nanoparticle Size:
Average Particle Size	12.8076 nm
Horvath-Kawazoe
Maximum pore volume at p/p° = 0.165174803:	0.121830 cm³/g
Median pore width:	0.0000 nm
MP-Method
Cumulative surface area of pores between
0.54526 nm and 0.90000 nm hydraulic radius:	253.2192 m²/g
Cumulative pore volume of pores between
0.54526 nm and 0.90000 nm hydraulic radius:	0.201790 cm³/g
Average pore hydraulic radius (V/A):	0.79690 nm

## Sheet: Isotherm Tabular Report
Flex 6.01	3Flex Version 5.02	Page 1
	Serial # 116 Unit 1 Port 3
Sample:	tifsix-3-ni
Operator:	Ashlyn
Submitter:	Ashlyn
File:	C:\Users\ml4419\OneDrive - Imperial College London\PhD DAC\exper...\AL1-054_tifsix-3-ni_H2O_298K.SMP
Started:	18/01/2022 15:23:36	Analysis adsorptive:	H2O
Completed:	12/02/2022 20:41:23	Analysis bath temp.:	25.000 °C
Report time:	19/02/2024 11:49:23	Thermal correction:	No
Sample mass:	0.0892 g	Ambient free space:	15.6966 cm³ Measured
Analysis free space:	15.5991 cm³	Equilibration interval:	60 s
Low pressure dose:	None	Sample density:	1.000 g/cm³
Automatic degas:	No
Isotherm Tabular Report
Relative Pressure (p/p°)	Absolute Pressure (kPa)	Quantity Adsorbed (mmol/g)	Elapsed Time (h:min)	Saturation Pressure (kPa)
				3.16993
0.00767998	0.024345	2.41818	44:44
0.0151561	0.0480438	3.37692	67:31
0.0225946	0.0716232	3.97604	96:45
0.0310405	0.0983961	4.38812	115:04
0.0389446	0.123452	4.69201	137:35
0.047673	0.15112	5.02302	164:39
0.0539213	0.170927	5.27813	185:17
0.0657785	0.208513	5.56976	207:50
0.0712767	0.225942	5.60869	212:36
0.0788698	0.250011	5.74449	235:56
0.0852219	0.270147	5.86235	251:41
0.100293	0.317922	6.07947	284:24
0.107932	0.342136	6.16858	296:44
0.116564	0.3695	6.25377	306:18
0.121377	0.384756	6.32404	318:14
0.129411	0.410225	6.39901	328:13
0.143618	0.455259	6.46152	333:26
0.153068	0.485213	6.61185	354:13
0.165175	0.523592	6.74229	367:14
0.180379	0.571789	6.87446	376:30
0.205594	0.651719	7.04588	386:50
0.218593	0.692923	7.44123	406:49
0.233368	0.739761	8.70558	424:41
0.278729	0.883552	9.24621	433:44
0.285506	0.905034	9.2907	438:42
0.303044	0.960628	9.43299	447:34
0.323524	1.02555	9.55602	454:21
0.335662	1.06403	9.9451	465:31
0.365967	1.16009	10.3813	470:53
0.37526	1.18955	10.4429	473:43
0.396777	1.25776	10.5871	476:12
0.424606	1.34597	10.7079	479:38
0.452923	1.43573	11.0681	487:19
0.481608	1.52666	11.5627	490:28
0.517909	1.64173	11.9519	493:52
0.532873	1.68917	12.0848	496:12
0.570349	1.80796	12.54	498:35
0.60692	1.92389	13.3561	504:51
0.620078	1.96561	14.1524	512:04
0.646337	2.04884	14.5379	514:49
0.659466	2.09046	14.7748	518:09
0.682876	2.16467	15.2156	520:59
0.725573	2.30001	15.5502	521:49
0.691237	2.19117	15.4155	522:24
0.659771	2.09143	15.2834	523:12
0.628201	1.99135	15.1434	524:35
0.559343	1.77308	14.8957	527:00
0.515149	1.63299	14.7627	528:21
0.484507	1.53585	14.6718	529:29
0.45766	1.45075	14.5595	531:19
0.413814	1.31176	14.4603	532:01
0.396737	1.25763	14.3969	533:36
0.365589	1.15889	14.297	534:55
0.351236	1.11339	14.2508	536:20
0.323852	1.02659	14.1554	538:12
0.292602	0.927526	14.0617	539:13
0.256992	0.814645	13.9235	541:52
0.217654	0.689948	13.7657	544:27
0.196268	0.622155	13.6479	547:19
0.163639	0.518725	13.4571	551:12
0.125947	0.399244	13.2496	553:47
0.0951875	0.301738	13.0159	556:11
0.0660989	0.209529	12.6056	563:43
0.0329387	0.104413	11.7364	570:48
0.00331051	0.0104941	9.28388	604:53

## Sheet: Isotherm Linear Plot
Flex 6.01	3Flex Version 5.02	Page 1
	Serial # 116 Unit 1 Port 3
Sample:	tifsix-3-ni
Operator:	Ashlyn
Submitter:	Ashlyn
File:	C:\Users\ml4419\OneDrive - Imperial College London\PhD DAC\exper...\AL1-054_tifsix-3-ni_H2O_298K.SMP
Started:	18/01/2022 15:23:36	Analysis adsorptive:	H2O
Completed:	12/02/2022 20:41:23	Analysis bath temp.:	25.000 °C
Report time:	19/02/2024 11:49:23	Thermal correction:	No
Sample mass:	0.0892 g	Ambient free space:	15.6966 cm³ Measured
Analysis free space:	15.5991 cm³	Equilibration interval:	60 s
Low pressure dose:	None	Sample density:	1.000 g/cm³
Automatic degas:	No
Isotherm Linear Plot
AL1-054_tifsix-3-ni_H2O_298K : tifsix-3-ni : Adsorption		AL1-054_tifsix-3-ni_H2O_298K : tifsix-3-ni : Desorption
Relative Pressure (p/p°)	Quantity Adsorbed (mmol/g)	Relative Pressure (p/p°)	Quantity Adsorbed (mmol/g)
0.00767998	2.41818	0.725573	15.5502
0.0151561	3.37692	0.691237	15.4155
0.0225946	3.97604	0.659771	15.2834
0.0310405	4.38812	0.628201	15.1434
0.0389446	4.69201	0.559343	14.8957
0.047673	5.02302	0.515149	14.7627
0.0539213	5.27813	0.484507	14.6718
0.0657785	5.56976	0.45766	14.5595
0.0712767	5.60869	0.413814	14.4603
0.0788698	5.74449	0.396737	14.3969
0.0852219	5.86235	0.365589	14.297
0.100293	6.07947	0.351236	14.2508
0.107932	6.16858	0.323852	14.1554
0.116564	6.25377	0.292602	14.0617
0.121377	6.32404	0.256992	13.9235
0.129411	6.39901	0.217654	13.7657
0.143618	6.46152	0.196268	13.6479
0.153068	6.61185	0.163639	13.4571
0.165175	6.74229	0.125947	13.2496
0.180379	6.87446	0.0951875	13.0159
0.205594	7.04588	0.0660989	12.6056
0.218593	7.44123	0.0329387	11.7364
0.233368	8.70558	0.00331051	9.28388
0.278729	9.24621
0.285506	9.2907
0.303044	9.43299
0.323524	9.55602
0.335662	9.9451
0.365967	10.3813
0.37526	10.4429
0.396777	10.5871
0.424606	10.7079
0.452923	11.0681
0.481608	11.5627
0.517909	11.9519
0.532873	12.0848
0.570349	12.54
0.60692	13.3561
0.620078	14.1524
0.646337	14.5379
0.659466	14.7748
0.682876	15.2156
0.725573	15.5502

## Sheet: Isotherm Log Plot
Flex 6.01	3Flex Version 5.02	Page 1
	Serial # 116 Unit 1 Port 3
Sample:	tifsix-3-ni
Operator:	Ashlyn
Submitter:	Ashlyn
File:	C:\Users\ml4419\OneDrive - Imperial College London\PhD DAC\exper...\AL1-054_tifsix-3-ni_H2O_298K.SMP
Started:	18/01/2022 15:23:36	Analysis adsorptive:	H2O
Completed:	12/02/2022 20:41:23	Analysis bath temp.:	25.000 °C
Report time:	19/02/2024 11:49:23	Thermal correction:	No
Sample mass:	0.0892 g	Ambient free space:	15.6966 cm³ Measured
Analysis free space:	15.5991 cm³	Equilibration interval:	60 s
Low pressure dose:	None	Sample density:	1.000 g/cm³
Automatic degas:	No
Isotherm Log Plot
AL1-054_tifsix-3-ni_H2O_298K : tifsix-3-ni : Adsorption		AL1-054_tifsix-3-ni_H2O_298K : tifsix-3-ni : Desorption
Relative Pressure (p/p°)	Quantity Adsorbed (mmol/g)	Relative Pressure (p/p°)	Quantity Adsorbed (mmol/g)
0.00767998	2.41818	0.725573	15.5502
0.0151561	3.37692	0.691237	15.4155
0.0225946	3.97604	0.659771	15.2834
0.0310405	4.38812	0.628201	15.1434
0.0389446	4.69201	0.559343	14.8957
0.047673	5.02302	0.515149	14.7627
0.0539213	5.27813	0.484507	14.6718
0.0657785	5.56976	0.45766	14.5595
0.0712767	5.60869	0.413814	14.4603
0.0788698	5.74449	0.396737	14.3969
0.0852219	5.86235	0.365589	14.297
0.100293	6.07947	0.351236	14.2508
0.107932	6.16858	0.323852	14.1554
0.116564	6.25377	0.292602	14.0617
0.121377	6.32404	0.256992	13.9235
0.129411	6.39901	0.217654	13.7657
0.143618	6.46152	0.196268	13.6479
0.153068	6.61185	0.163639	13.4571
0.165175	6.74229	0.125947	13.2496
0.180379	6.87446	0.0951875	13.0159
0.205594	7.04588	0.0660989	12.6056
0.218593	7.44123	0.0329387	11.7364
0.233368	8.70558	0.00331051	9.28388
0.278729	9.24621
0.285506	9.2907
0.303044	9.43299
0.323524	9.55602
0.335662	9.9451
0.365967	10.3813
0.37526	10.4429
0.396777	10.5871
0.424606	10.7079
0.452923	11.0681
0.481608	11.5627
0.517909	11.9519
0.532873	12.0848
0.570349	12.54
0.60692	13.3561
0.620078	14.1524
0.646337	14.5379
0.659466	14.7748
0.682876	15.2156
0.725573	15.5502

## Sheet: Isotherm Linear Absolute Plot
Flex 6.01	3Flex Version 5.02	Page 1
	Serial # 116 Unit 1 Port 3
Sample:	tifsix-3-ni
Operator:	Ashlyn
Submitter:	Ashlyn
File:	C:\Users\ml4419\OneDrive - Imperial College London\PhD DAC\exper...\AL1-054_tifsix-3-ni_H2O_298K.SMP
Started:	18/01/2022 15:23:36	Analysis adsorptive:	H2O
Completed:	12/02/2022 20:41:23	Analysis bath temp.:	25.000 °C
Report time:	19/02/2024 11:49:23	Thermal correction:	No
Sample mass:	0.0892 g	Ambient free space:	15.6966 cm³ Measured
Analysis free space:	15.5991 cm³	Equilibration interval:	60 s
Low pressure dose:	None	Sample density:	1.000 g/cm³
Automatic degas:	No
Isotherm Linear Absolute Plot
AL1-054_tifsix-3-ni_H2O_298K : tifsix-3-ni : Adsorption		AL1-054_tifsix-3-ni_H2O_298K : tifsix-3-ni : Desorption
Absolute Pressure (kPa)	Quantity Adsorbed (mmol/g)	Absolute Pressure (kPa)	Quantity Adsorbed (mmol/g)
0.024345	2.41818	2.30001	15.5502
0.0480438	3.37692	2.19117	15.4155
0.0716232	3.97604	2.09143	15.2834
0.0983961	4.38812	1.99135	15.1434
0.123452	4.69201	1.77308	14.8957
0.15112	5.02302	1.63299	14.7627
0.170927	5.27813	1.53585	14.6718
0.208513	5.56976	1.45075	14.5595
0.225942	5.60869	1.31176	14.4603
0.250011	5.74449	1.25763	14.3969
0.270147	5.86235	1.15889	14.297
0.317922	6.07947	1.11339	14.2508
0.342136	6.16858	1.02659	14.1554
0.3695	6.25377	0.927526	14.0617
0.384756	6.32404	0.814645	13.9235
0.410225	6.39901	0.689948	13.7657
0.455259	6.46152	0.622155	13.6479
0.485213	6.61185	0.518725	13.4571
0.523592	6.74229	0.399244	13.2496
0.571789	6.87446	0.301738	13.0159
0.651719	7.04588	0.209529	12.6056
0.692923	7.44123	0.104413	11.7364
0.739761	8.70558	0.0104941	9.28388
0.883552	9.24621
0.905034	9.2907
0.960628	9.43299
1.02555	9.55602
1.06403	9.9451
1.16009	10.3813
1.18955	10.4429
1.25776	10.5871
1.34597	10.7079
1.43573	11.0681
1.52666	11.5627
1.64173	11.9519
1.68917	12.0848
1.80796	12.54
1.92389	13.3561
1.96561	14.1524
2.04884	14.5379
2.09046	14.7748
2.16467	15.2156
2.30001	15.5502

## Sheet: Isotherm Log Absolute Plot
Flex 6.01	3Flex Version 5.02	Page 1
	Serial # 116 Unit 1 Port 3
Sample:	tifsix-3-ni
Operator:	Ashlyn
Submitter:	Ashlyn
File:	C:\Users\ml4419\OneDrive - Imperial College London\PhD DAC\exper...\AL1-054_tifsix-3-ni_H2O_298K.SMP
Started:	18/01/2022 15:23:36	Analysis adsorptive:	H2O
Completed:	12/02/2022 20:41:23	Analysis bath temp.:	25.000 °C
Report time:	19/02/2024 11:49:23	Thermal correction:	No
Sample mass:	0.0892 g	Ambient free space:	15.6966 cm³ Measured
Analysis free space:	15.5991 cm³	Equilibration interval:	60 s
Low pressure dose:	None	Sample density:	1.000 g/cm³
Automatic degas:	No
Isotherm Log Absolute Plot
AL1-054_tifsix-3-ni_H2O_298K : tifsix-3-ni : Adsorption		AL1-054_tifsix-3-ni_H2O_298K : tifsix-3-ni : Desorption
Absolute Pressure (kPa)	Quantity Adsorbed (mmol/g)	Absolute Pressure (kPa)	Quantity Adsorbed (mmol/g)
0.024345	2.41818	2.30001	15.5502
0.0480438	3.37692	2.19117	15.4155
0.0716232	3.97604	2.09143	15.2834
0.0983961	4.38812	1.99135	15.1434
0.123452	4.69201	1.77308	14.8957
0.15112	5.02302	1.63299	14.7627
0.170927	5.27813	1.53585	14.6718
0.208513	5.56976	1.45075	14.5595
0.225942	5.60869	1.31176	14.4603
0.250011	5.74449	1.25763	14.3969
0.270147	5.86235	1.15889	14.297
0.317922	6.07947	1.11339	14.2508
0.342136	6.16858	1.02659	14.1554
0.3695	6.25377	0.927526	14.0617
0.384756	6.32404	0.814645	13.9235
0.410225	6.39901	0.689948	13.7657
0.455259	6.46152	0.622155	13.6479
0.485213	6.61185	0.518725	13.4571
0.523592	6.74229	0.399244	13.2496
0.571789	6.87446	0.301738	13.0159
0.651719	7.04588	0.209529	12.6056
0.692923	7.44123	0.104413	11.7364
0.739761	8.70558	0.0104941	9.28388
0.883552	9.24621
0.905034	9.2907
0.960628	9.43299
1.02555	9.55602
1.06403	9.9451
1.16009	10.3813
1.18955	10.4429
1.25776	10.5871
1.34597	10.7079
1.43573	11.0681
1.52666	11.5627
1.64173	11.9519
1.68917	12.0848
1.80796	12.54
1.92389	13.3561
1.96561	14.1524
2.04884	14.5379
2.09046	14.7748
2.16467	15.2156
2.30001	15.5502

## Sheet: Isotherm Pressure Composition
Flex 6.01	3Flex Version 5.02	Page 1
	Serial # 116 Unit 1 Port 3
Sample:	tifsix-3-ni
Operator:	Ashlyn
Submitter:	Ashlyn
File:	C:\Users\ml4419\OneDrive - Imperial College London\PhD DAC\exper...\AL1-054_tifsix-3-ni_H2O_298K.SMP
Started:	18/01/2022 15:23:36	Analysis adsorptive:	H2O
Completed:	12/02/2022 20:41:23	Analysis bath temp.:	25.000 °C
Report time:	19/02/2024 11:49:23	Thermal correction:	No
Sample mass:	0.0892 g	Ambient free space:	15.6966 cm³ Measured
Analysis free space:	15.5991 cm³	Equilibration interval:	60 s
Low pressure dose:	None	Sample density:	1.000 g/cm³
Automatic degas:	No
Isotherm Pressure Composition
AL1-054_tifsix-3-ni_H2O_298K : tifsix-3-ni : Adsorption		AL1-054_tifsix-3-ni_H2O_298K : tifsix-3-ni : Desorption
Weight % H2O	Absolute Pressure (kPa)	Weight % H2O	Absolute Pressure (kPa)
4.35643	0.024345	28.0142	2.30001
6.08364	0.0480438	27.7716	2.19117
7.16297	0.0716232	27.5335	2.09143
7.90535	0.0983961	27.2814	1.99135
8.45281	0.123452	26.8351	1.77308
9.04915	0.15112	26.5955	1.63299
9.50874	0.170927	26.4317	1.53585
10.0341	0.208513	26.2294	1.45075
10.1042	0.225942	26.0507	1.31176
10.3489	0.250011	25.9365	1.25763
10.5612	0.270147	25.7565	1.15889
10.9524	0.317922	25.6733	1.11339
11.1129	0.342136	25.5014	1.02659
11.2664	0.3695	25.3326	0.927526
11.393	0.384756	25.0836	0.814645
11.528	0.410225	24.7994	0.689948
11.6406	0.455259	24.5872	0.622155
11.9115	0.485213	24.2434	0.518725
12.1465	0.523592	23.8695	0.399244
12.3846	0.571789	23.4485	0.301738
12.6934	0.651719	22.7095	0.209529
13.4056	0.692923	21.1435	0.104413
15.6834	0.739761	16.7252	0.0104941
16.6574	0.883552
16.7375	0.905034
16.9939	0.960628
17.2155	1.02555
17.9164	1.06403
18.7022	1.16009
18.8133	1.18955
19.073	1.25776
19.2907	1.34597
19.9395	1.43573
20.8306	1.52666
21.5318	1.64173
21.7712	1.68917
22.5912	1.80796
24.0615	1.92389
25.4961	1.96561
26.1905	2.04884
26.6174	2.09046
27.4115	2.16467
28.0142	2.30001

## Sheet: Options
Flex 6.01	3Flex Version 5.02	Page 1
	Serial # 116 Unit 1 Port 3
Sample:	tifsix-3-ni
Operator:	Ashlyn
Submitter:	Ashlyn
File:	C:\Users\ml4419\OneDrive - Imperial College London\PhD DAC\exper...\AL1-054_tifsix-3-ni_H2O_298K.SMP
Started:	18/01/2022 15:23:36	Analysis adsorptive:	H2O
Completed:	12/02/2022 20:41:23	Analysis bath temp.:	25.000 °C
Report time:	19/02/2024 11:49:23	Thermal correction:	No
Sample mass:	0.0892 g	Ambient free space:	15.6966 cm³ Measured
Analysis free space:	15.5991 cm³	Equilibration interval:	60 s
Low pressure dose:	None	Sample density:	1.000 g/cm³
Automatic degas:	No
Method:	Default
Sample:	tifsix-3-ni
Operator:	Ashlyn
Submitter:	Ashlyn
Mass type:	Calculated
Empty tube:	36.1720 g
Sample + tube:	36.2612 g
Sample mass:	0.0892 g
Density:	1.000 g/cm³
Type of data:	Automatically collected
Instrument type:	3500
Original instrument type:	3500
Comments:
Sample tube:	Sample Tube
Ambient free space:	1.0000 cm³
Analysis free space:	1.0000 cm³
Use isothermal jacket:	No
Use filler rod:	No
Vacuum seal type:	None
Degas conditions:	Degas Conditions
Smart VacPrep evacuation
Backfill sample tube:	Automatic
Evacuation rate:	0.67 kPa/s
Unrest. evacuation from:	0.67 kPa
Vacuum level:	1e-01 kPa
Evacuation time:	10 min
Temperature ramp rate:	10.0 °C/min
Target temperature:	30 °C
Hold pressure:	13.3 kPa
Heating Phase
Sample prep: Stage	Temperature (°C)	Ramp Rate (°C/min)	Time (min)
1	30	10.0	10
Analysis conditions:	Run Conditions
Absolute pressure dosing:	Yes
Set external trigger:	No
Pressure Table
Starting Pressure (kPa)	Pressure Increment (kPa)	Dose Amount (mmol/g)	Equilibration Interval (s)	Ending Pressure (kPa)
0.0000000	0.0250000		60	0.5000000
0.5000000	0.0500000		60	2.3000000
2.3000000	0.1000000		60	0.0100000
Preparation
Backfill gas:	Helium
Evacuation rate:	0.67 kPa/s
Unrestricted evacuation from:	0.67 kPa
Vacuum level:	6.7e-03 kPa
Evacuation time:	0.50 h
Evacuate and hold:	No
Degas in situ:	Yes
Target temperature:	30 °C
Temperature ramp rate:	5.0 °C/min
Hold pressure:	13.3 kPa
Sample prep: Stage	Temperature (°C)	Ramp Rate (°C/min)	Time (min)
1	120	5.0	1,440
Leak test:	No
Elevator operation:	Automatic
Free Space
Measured before analysis
Lower Dewar for evacuation:	Yes
Evacuation time:	1.00 h
Outgas test:	No
p° and Temperature
p° type:	Calculated from analysis temperature
Temperature type:	Entered
Temperature:	25.000 °C
Dosing
Target tolerance:	5.0% or 0.6666 kPa
Minimum equilibration delay:	0.00 h
Maximum equilibration delay:	999.00 h
Termination
Backfill at end of analysis:	Yes
Backfill gas:	Nitrogen
Adsorptive:	Water (H2O)
Maximum manifold pressure:	3.333 kPa
Therm. tran. hard-sphere diameter:	0.27700 nm
Molecular cross-sectional area:	0.114 nm²
Adsorbate molecular weight:	18.02
Mass flow constant:	1.000
Relative thermal conductivity:	0.67
Gas blend:	No
Adsorbed-phase free-space correction:	Yes
Fluid properties:	H:\FPI\fpiv6\water.fpi
Dosing method:	From l&ast sample port
Vapor source temperature:	35.0 °C
Control vapor source temperature:	Yes
Sample Information
Sample Tube
Degas Conditions
Analysis Conditions
Adsorptive Properties
