# Supplementary material for: Physicochemical Properties, Equilibrium Adsorption Performance, Manufacturability, and Stability of TIFSIX-3-Ni for Direct Air Capture of CO2
Source: Energy Fuels. 2024 Jun 18;38(13):11947–65. doi: 10.1021/acs.energyfuels.4c01368 (PMC11228916; doi:10.1021/acs.energyfuels.4c01368)
Supplement: Supplementary file 2 — ef4c01368_si_002.zip [file ef4c01368_si_002.zip › tifsix si raw files/isotherms/isotherms for fitting/H2O-35C-batch1.XLS]

## Sheet: Summary
Flex 6.01	3Flex Version 5.02	Page 1
	Serial # 116 Unit 1 Port 3
Sample:	tifsix-3-ni
Operator:	Ashlyn
Submitter:	Ashlyn
File:	C:\Users\ml4419\OneDrive - Imperial College London\PhD DAC\exper...\AL1-048_tifsix-3-ni_H2O_308K.SMP
Started:	15/12/2021 14:28:48	Analysis adsorptive:	H2O
Completed:	06/01/2022 10:39:55	Analysis bath temp.:	35.000 °C
Report time:	19/02/2024 11:48:58	Thermal correction:	No
Sample mass:	0.1047 g	Ambient free space:	15.5213 cm³ Measured
Analysis free space:	15.1892 cm³	Equilibration interval:	60 s
Low pressure dose:	None	Sample density:	1.000 g/cm³
Automatic degas:	No
Summary Report
Surface Area
Single point surface area at p/p° = 0.276555165:	541.8058 m²/g
BET Surface Area:	554.3459 m²/g
Langmuir Surface Area:	860.5044 m²/g
t-Plot external surface area:	617.9167 m²/g
Pore Volume
Single point adsorption total pore volume of pores
less than --- diameter at p/p° = 0.408446015:	0.219249 cm³/g
Single point desorption total pore volume of pores
less than --- diameter at p/p° = 0.408446015:	0.219249 cm³/g
t-Plot micropore volume:	-0.112991 cm³/g
Pore Size
Adsorption average pore diameter (4V/A by BET):	1.5820 nm
Desorption average pore diameter (4V/A by BET):	1.5820 nm
Freundlich
Qm·C:	0.37401 ± 0.00385 mmol/g
m:	2.8227 ± 0.1075
Temkin
q·alpha/Qm:	1.231509 ± 0.086957 kJ/mol·(mmol/g)
A:	59.2115 ± 18.5730 kPa
Nanoparticle Size:
Average Particle Size	10.8236 nm
Horvath-Kawazoe
Maximum pore volume at p/p° = 0.172074704:	0.136691 cm³/g
Median pore width:	0.0000 nm
MP-Method
Cumulative surface area of pores between
0.48604 nm and 0.58000 nm hydraulic radius:	277.3576 m²/g
Cumulative pore volume of pores between
0.48604 nm and 0.58000 nm hydraulic radius:	0.146872 cm³/g
Average pore hydraulic radius (V/A):	0.52954 nm

## Sheet: Isotherm Tabular Report
Flex 6.01	3Flex Version 5.02	Page 1
	Serial # 116 Unit 1 Port 3
Sample:	tifsix-3-ni
Operator:	Ashlyn
Submitter:	Ashlyn
File:	C:\Users\ml4419\OneDrive - Imperial College London\PhD DAC\exper...\AL1-048_tifsix-3-ni_H2O_308K.SMP
Started:	15/12/2021 14:28:48	Analysis adsorptive:	H2O
Completed:	06/01/2022 10:39:55	Analysis bath temp.:	35.000 °C
Report time:	19/02/2024 11:48:58	Thermal correction:	No
Sample mass:	0.1047 g	Ambient free space:	15.5213 cm³ Measured
Analysis free space:	15.1892 cm³	Equilibration interval:	60 s
Low pressure dose:	None	Sample density:	1.000 g/cm³
Automatic degas:	No
Isotherm Tabular Report
Relative Pressure (p/p°)	Absolute Pressure (kPa)	Quantity Adsorbed (mmol/g)	Elapsed Time (h:min)	Saturation Pressure (kPa)
				5.62902
0.00441453	0.0248494	1.83845	40:25
0.00855491	0.0481557	2.9814	68:25
0.0128013	0.0720588	3.69429	92:10
0.0172971	0.0973658	4.04813	107:10
0.0212868	0.119824	4.25547	116:15
0.0276271	0.155513	4.6437	141:21
0.0346181	0.194866	5.11578	176:32
0.0529493	0.298053	5.67419	190:34
0.0564751	0.317899	5.82729	212:18
0.0666355	0.375092	6.07521	228:57
0.0731327	0.411665	6.20946	246:48
0.0788694	0.443957	6.31167	258:08
0.0847373	0.476988	6.38091	266:36
0.0998425	0.562015	6.5757	286:54
0.105646	0.594683	6.65731	295:27
0.113164	0.637001	6.78146	306:19
0.12264	0.690342	6.88886	314:11
0.133192	0.749741	7.04945	328:16
0.147162	0.828379	7.17892	333:08
0.15532	0.874298	7.30793	341:13
0.163228	0.918815	7.42477	347:23
0.172075	0.968611	7.54191	352:31
0.180539	1.01626	7.65006	356:31
0.18732	1.05443	7.76148	360:54
0.199592	1.12351	7.97356	368:26
0.20642	1.16194	8.16191	373:41
0.212	1.19335	8.53416	385:45
0.222609	1.25307	9.85889	397:28
0.237069	1.33446	10.2791	401:30
0.247286	1.39198	10.456	406:33
0.276555	1.55673	10.9089	409:47
0.310478	1.74768	11.3433	412:42
0.355181	1.99932	11.7461	414:51
0.408446	2.29915	12.097	416:04
0.384683	2.16539	11.9932	416:48
0.367354	2.06784	11.9127	417:40
0.344598	1.93975	11.8124	418:43
0.323813	1.82275	11.7206	419:45
0.305401	1.71911	11.6363	420:59
0.286439	1.61237	11.555	421:54
0.27081	1.5244	11.4844	422:54
0.253526	1.4271	11.4084	423:42
0.237874	1.339	11.3337	424:40
0.223454	1.25783	11.2546	426:26
0.196871	1.10819	11.1014	430:00
0.179512	1.01048	11.004	432:46
0.162955	0.917278	10.9154	434:56
0.148688	0.836965	10.8334	437:06
0.127151	0.715737	10.6928	440:49
0.110248	0.62059	10.5641	444:59
0.0919214	0.517427	10.3967	450:20
0.0737843	0.415333	10.1654	457:09
0.055195	0.310694	9.79899	468:22
0.036781	0.207041	9.35625	474:40
0.0186137	0.104777	8.36796	497:06
0.00186042	0.0104723	6.70167	524:04

## Sheet: Isotherm Linear Plot
Flex 6.01	3Flex Version 5.02	Page 1
	Serial # 116 Unit 1 Port 3
Sample:	tifsix-3-ni
Operator:	Ashlyn
Submitter:	Ashlyn
File:	C:\Users\ml4419\OneDrive - Imperial College London\PhD DAC\exper...\AL1-048_tifsix-3-ni_H2O_308K.SMP
Started:	15/12/2021 14:28:48	Analysis adsorptive:	H2O
Completed:	06/01/2022 10:39:55	Analysis bath temp.:	35.000 °C
Report time:	19/02/2024 11:48:58	Thermal correction:	No
Sample mass:	0.1047 g	Ambient free space:	15.5213 cm³ Measured
Analysis free space:	15.1892 cm³	Equilibration interval:	60 s
Low pressure dose:	None	Sample density:	1.000 g/cm³
Automatic degas:	No
Isotherm Linear Plot
AL1-048_tifsix-3-ni_H2O_308K : tifsix-3-ni : Adsorption		AL1-048_tifsix-3-ni_H2O_308K : tifsix-3-ni : Desorption
Relative Pressure (p/p°)	Quantity Adsorbed (mmol/g)	Relative Pressure (p/p°)	Quantity Adsorbed (mmol/g)
0.00441453	1.83845	0.408446	12.097
0.00855491	2.9814	0.384683	11.9932
0.0128013	3.69429	0.367354	11.9127
0.0172971	4.04813	0.344598	11.8124
0.0212868	4.25547	0.323813	11.7206
0.0276271	4.6437	0.305401	11.6363
0.0346181	5.11578	0.286439	11.555
0.0529493	5.67419	0.27081	11.4844
0.0564751	5.82729	0.253526	11.4084
0.0666355	6.07521	0.237874	11.3337
0.0731327	6.20946	0.223454	11.2546
0.0788694	6.31167	0.196871	11.1014
0.0847373	6.38091	0.179512	11.004
0.0998425	6.5757	0.162955	10.9154
0.105646	6.65731	0.148688	10.8334
0.113164	6.78146	0.127151	10.6928
0.12264	6.88886	0.110248	10.5641
0.133192	7.04945	0.0919214	10.3967
0.147162	7.17892	0.0737843	10.1654
0.15532	7.30793	0.055195	9.79899
0.163228	7.42477	0.036781	9.35625
0.172075	7.54191	0.0186137	8.36796
0.180539	7.65006	0.00186042	6.70167
0.18732	7.76148
0.199592	7.97356
0.20642	8.16191
0.212	8.53416
0.222609	9.85889
0.237069	10.2791
0.247286	10.456
0.276555	10.9089
0.310478	11.3433
0.355181	11.7461
0.408446	12.097

## Sheet: Isotherm Log Plot
Flex 6.01	3Flex Version 5.02	Page 1
	Serial # 116 Unit 1 Port 3
Sample:	tifsix-3-ni
Operator:	Ashlyn
Submitter:	Ashlyn
File:	C:\Users\ml4419\OneDrive - Imperial College London\PhD DAC\exper...\AL1-048_tifsix-3-ni_H2O_308K.SMP
Started:	15/12/2021 14:28:48	Analysis adsorptive:	H2O
Completed:	06/01/2022 10:39:55	Analysis bath temp.:	35.000 °C
Report time:	19/02/2024 11:48:58	Thermal correction:	No
Sample mass:	0.1047 g	Ambient free space:	15.5213 cm³ Measured
Analysis free space:	15.1892 cm³	Equilibration interval:	60 s
Low pressure dose:	None	Sample density:	1.000 g/cm³
Automatic degas:	No
Isotherm Log Plot
AL1-048_tifsix-3-ni_H2O_308K : tifsix-3-ni : Adsorption		AL1-048_tifsix-3-ni_H2O_308K : tifsix-3-ni : Desorption
Relative Pressure (p/p°)	Quantity Adsorbed (mmol/g)	Relative Pressure (p/p°)	Quantity Adsorbed (mmol/g)
0.00441453	1.83845	0.408446	12.097
0.00855491	2.9814	0.384683	11.9932
0.0128013	3.69429	0.367354	11.9127
0.0172971	4.04813	0.344598	11.8124
0.0212868	4.25547	0.323813	11.7206
0.0276271	4.6437	0.305401	11.6363
0.0346181	5.11578	0.286439	11.555
0.0529493	5.67419	0.27081	11.4844
0.0564751	5.82729	0.253526	11.4084
0.0666355	6.07521	0.237874	11.3337
0.0731327	6.20946	0.223454	11.2546
0.0788694	6.31167	0.196871	11.1014
0.0847373	6.38091	0.179512	11.004
0.0998425	6.5757	0.162955	10.9154
0.105646	6.65731	0.148688	10.8334
0.113164	6.78146	0.127151	10.6928
0.12264	6.88886	0.110248	10.5641
0.133192	7.04945	0.0919214	10.3967
0.147162	7.17892	0.0737843	10.1654
0.15532	7.30793	0.055195	9.79899
0.163228	7.42477	0.036781	9.35625
0.172075	7.54191	0.0186137	8.36796
0.180539	7.65006	0.00186042	6.70167
0.18732	7.76148
0.199592	7.97356
0.20642	8.16191
0.212	8.53416
0.222609	9.85889
0.237069	10.2791
0.247286	10.456
0.276555	10.9089
0.310478	11.3433
0.355181	11.7461
0.408446	12.097

## Sheet: Isotherm Linear Absolute Plot
Flex 6.01	3Flex Version 5.02	Page 1
	Serial # 116 Unit 1 Port 3
Sample:	tifsix-3-ni
Operator:	Ashlyn
Submitter:	Ashlyn
File:	C:\Users\ml4419\OneDrive - Imperial College London\PhD DAC\exper...\AL1-048_tifsix-3-ni_H2O_308K.SMP
Started:	15/12/2021 14:28:48	Analysis adsorptive:	H2O
Completed:	06/01/2022 10:39:55	Analysis bath temp.:	35.000 °C
Report time:	19/02/2024 11:48:58	Thermal correction:	No
Sample mass:	0.1047 g	Ambient free space:	15.5213 cm³ Measured
Analysis free space:	15.1892 cm³	Equilibration interval:	60 s
Low pressure dose:	None	Sample density:	1.000 g/cm³
Automatic degas:	No
Isotherm Linear Absolute Plot
AL1-048_tifsix-3-ni_H2O_308K : tifsix-3-ni : Adsorption		AL1-048_tifsix-3-ni_H2O_308K : tifsix-3-ni : Desorption
Absolute Pressure (kPa)	Quantity Adsorbed (mmol/g)	Absolute Pressure (kPa)	Quantity Adsorbed (mmol/g)
0.0248494	1.83845	2.29915	12.097
0.0481557	2.9814	2.16539	11.9932
0.0720588	3.69429	2.06784	11.9127
0.0973658	4.04813	1.93975	11.8124
0.119824	4.25547	1.82275	11.7206
0.155513	4.6437	1.71911	11.6363
0.194866	5.11578	1.61237	11.555
0.298053	5.67419	1.5244	11.4844
0.317899	5.82729	1.4271	11.4084
0.375092	6.07521	1.339	11.3337
0.411665	6.20946	1.25783	11.2546
0.443957	6.31167	1.10819	11.1014
0.476988	6.38091	1.01048	11.004
0.562015	6.5757	0.917278	10.9154
0.594683	6.65731	0.836965	10.8334
0.637001	6.78146	0.715737	10.6928
0.690342	6.88886	0.62059	10.5641
0.749741	7.04945	0.517427	10.3967
0.828379	7.17892	0.415333	10.1654
0.874298	7.30793	0.310694	9.79899
0.918815	7.42477	0.207041	9.35625
0.968611	7.54191	0.104777	8.36796
1.01626	7.65006	0.0104723	6.70167
1.05443	7.76148
1.12351	7.97356
1.16194	8.16191
1.19335	8.53416
1.25307	9.85889
1.33446	10.2791
1.39198	10.456
1.55673	10.9089
1.74768	11.3433
1.99932	11.7461
2.29915	12.097

## Sheet: Isotherm Log Absolute Plot
Flex 6.01	3Flex Version 5.02	Page 1
	Serial # 116 Unit 1 Port 3
Sample:	tifsix-3-ni
Operator:	Ashlyn
Submitter:	Ashlyn
File:	C:\Users\ml4419\OneDrive - Imperial College London\PhD DAC\exper...\AL1-048_tifsix-3-ni_H2O_308K.SMP
Started:	15/12/2021 14:28:48	Analysis adsorptive:	H2O
Completed:	06/01/2022 10:39:55	Analysis bath temp.:	35.000 °C
Report time:	19/02/2024 11:48:58	Thermal correction:	No
Sample mass:	0.1047 g	Ambient free space:	15.5213 cm³ Measured
Analysis free space:	15.1892 cm³	Equilibration interval:	60 s
Low pressure dose:	None	Sample density:	1.000 g/cm³
Automatic degas:	No
Isotherm Log Absolute Plot
AL1-048_tifsix-3-ni_H2O_308K : tifsix-3-ni : Adsorption		AL1-048_tifsix-3-ni_H2O_308K : tifsix-3-ni : Desorption
Absolute Pressure (kPa)	Quantity Adsorbed (mmol/g)	Absolute Pressure (kPa)	Quantity Adsorbed (mmol/g)
0.0248494	1.83845	2.29915	12.097
0.0481557	2.9814	2.16539	11.9932
0.0720588	3.69429	2.06784	11.9127
0.0973658	4.04813	1.93975	11.8124
0.119824	4.25547	1.82275	11.7206
0.155513	4.6437	1.71911	11.6363
0.194866	5.11578	1.61237	11.555
0.298053	5.67419	1.5244	11.4844
0.317899	5.82729	1.4271	11.4084
0.375092	6.07521	1.339	11.3337
0.411665	6.20946	1.25783	11.2546
0.443957	6.31167	1.10819	11.1014
0.476988	6.38091	1.01048	11.004
0.562015	6.5757	0.917278	10.9154
0.594683	6.65731	0.836965	10.8334
0.637001	6.78146	0.715737	10.6928
0.690342	6.88886	0.62059	10.5641
0.749741	7.04945	0.517427	10.3967
0.828379	7.17892	0.415333	10.1654
0.874298	7.30793	0.310694	9.79899
0.918815	7.42477	0.207041	9.35625
0.968611	7.54191	0.104777	8.36796
1.01626	7.65006	0.0104723	6.70167
1.05443	7.76148
1.12351	7.97356
1.16194	8.16191
1.19335	8.53416
1.25307	9.85889
1.33446	10.2791
1.39198	10.456
1.55673	10.9089
1.74768	11.3433
1.99932	11.7461
2.29915	12.097

## Sheet: Isotherm Pressure Composition
Flex 6.01	3Flex Version 5.02	Page 1
	Serial # 116 Unit 1 Port 3
Sample:	tifsix-3-ni
Operator:	Ashlyn
Submitter:	Ashlyn
File:	C:\Users\ml4419\OneDrive - Imperial College London\PhD DAC\exper...\AL1-048_tifsix-3-ni_H2O_308K.SMP
Started:	15/12/2021 14:28:48	Analysis adsorptive:	H2O
Completed:	06/01/2022 10:39:55	Analysis bath temp.:	35.000 °C
Report time:	19/02/2024 11:48:58	Thermal correction:	No
Sample mass:	0.1047 g	Ambient free space:	15.5213 cm³ Measured
Analysis free space:	15.1892 cm³	Equilibration interval:	60 s
Low pressure dose:	None	Sample density:	1.000 g/cm³
Automatic degas:	No
Isotherm Pressure Composition
AL1-048_tifsix-3-ni_H2O_308K : tifsix-3-ni : Adsorption		AL1-048_tifsix-3-ni_H2O_308K : tifsix-3-ni : Desorption
Weight % H2O	Absolute Pressure (kPa)	Weight % H2O	Absolute Pressure (kPa)
3.31203	0.0248494	21.7931	2.29915
5.37109	0.0481557	21.6062	2.16539
6.6554	0.0720588	21.4612	2.06784
7.29285	0.0973658	21.2805	1.93975
7.66637	0.119824	21.115	1.82275
8.36578	0.155513	20.9631	1.71911
9.21626	0.194866	20.8167	1.61237
10.2222	0.298053	20.6896	1.5244
10.4981	0.317899	20.5526	1.4271
10.9447	0.375092	20.4181	1.339
11.1866	0.411665	20.2756	1.25783
11.3707	0.443957	19.9995	1.10819
11.4954	0.476988	19.8241	1.01048
11.8463	0.562015	19.6645	0.917278
11.9934	0.594683	19.5168	0.836965
12.217	0.637001	19.2635	0.715737
12.4105	0.690342	19.0315	0.62059
12.6998	0.749741	18.73	0.517427
12.9331	0.828379	18.3133	0.415333
13.1655	0.874298	17.6532	0.310694
13.376	0.918815	16.8556	0.207041
13.587	0.968611	15.0752	0.104777
13.7819	1.01626	12.0733	0.0104723
13.9826	1.05443
14.3646	1.12351
14.704	1.16194
15.3746	1.19335
17.7611	1.25307
18.5182	1.33446
18.8368	1.39198
19.6527	1.55673
20.4354	1.74768
21.1611	1.99932
21.7931	2.29915

## Sheet: Options
Flex 6.01	3Flex Version 5.02	Page 1
	Serial # 116 Unit 1 Port 3
Sample:	tifsix-3-ni
Operator:	Ashlyn
Submitter:	Ashlyn
File:	C:\Users\ml4419\OneDrive - Imperial College London\PhD DAC\exper...\AL1-048_tifsix-3-ni_H2O_308K.SMP
Started:	15/12/2021 14:28:48	Analysis adsorptive:	H2O
Completed:	06/01/2022 10:39:55	Analysis bath temp.:	35.000 °C
Report time:	19/02/2024 11:48:58	Thermal correction:	No
Sample mass:	0.1047 g	Ambient free space:	15.5213 cm³ Measured
Analysis free space:	15.1892 cm³	Equilibration interval:	60 s
Low pressure dose:	None	Sample density:	1.000 g/cm³
Automatic degas:	No
Method:	Default
Sample:	tifsix-3-ni
Operator:	Ashlyn
Submitter:	Ashlyn
Mass type:	Calculated
Empty tube:	36.1714 g
Sample + tube:	36.2761 g
Sample mass:	0.1047 g
Density:	1.000 g/cm³
Type of data:	Automatically collected
Instrument type:	3500
Original instrument type:	3500
Comments:
Sample tube:	Sample Tube
Ambient free space:	1.0000 cm³
Analysis free space:	1.0000 cm³
Use isothermal jacket:	No
Use filler rod:	No
Vacuum seal type:	None
Degas conditions:	Degas Conditions
Smart VacPrep evacuation
Backfill sample tube:	Automatic
Evacuation rate:	0.67 kPa/s
Unrest. evacuation from:	0.67 kPa
Vacuum level:	1e-01 kPa
Evacuation time:	10 min
Temperature ramp rate:	10.0 °C/min
Target temperature:	30 °C
Hold pressure:	13.3 kPa
Heating Phase
Sample prep: Stage	Temperature (°C)	Ramp Rate (°C/min)	Time (min)
1	30	10.0	10
Analysis conditions:	Run Conditions
Absolute pressure dosing:	Yes
Set external trigger:	No
Pressure Table
Starting Pressure (kPa)	Pressure Increment (kPa)	Dose Amount (mmol/g)	Equilibration Interval (s)	Ending Pressure (kPa)
0.0000000	0.0250000		60	0.5000000
0.5000000	0.0500000		60	2.3000000
2.3000000	0.1000000		60	0.0100000
Preparation
Backfill gas:	Helium
Evacuation rate:	0.67 kPa/s
Unrestricted evacuation from:	0.67 kPa
Vacuum level:	6.7e-03 kPa
Evacuation time:	0.50 h
Evacuate and hold:	No
Degas in situ:	Yes
Target temperature:	30 °C
Temperature ramp rate:	5.0 °C/min
Hold pressure:	13.3 kPa
Sample prep: Stage	Temperature (°C)	Ramp Rate (°C/min)	Time (min)
1	120	5.0	1,440
Leak test:	No
Elevator operation:	Automatic
Free Space
Measured before analysis
Lower Dewar for evacuation:	Yes
Evacuation time:	1.00 h
Outgas test:	No
p° and Temperature
p° type:	Calculated from analysis temperature
Temperature type:	Entered
Temperature:	35.000 °C
Dosing
Target tolerance:	5.0% or 0.6666 kPa
Minimum equilibration delay:	0.00 h
Maximum equilibration delay:	999.00 h
Termination
Backfill at end of analysis:	Yes
Backfill gas:	Nitrogen
Adsorptive:	Water (H2O)
Maximum manifold pressure:	3.333 kPa
Therm. tran. hard-sphere diameter:	0.27700 nm
Molecular cross-sectional area:	0.114 nm²
Adsorbate molecular weight:	18.02
Mass flow constant:	1.000
Relative thermal conductivity:	0.67
Gas blend:	No
Adsorbed-phase free-space correction:	Yes
Fluid properties:	H:\FPI\fpiv6\water.fpi
Dosing method:	From l&ast sample port
Vapor source temperature:	35.0 °C
Control vapor source temperature:	Yes
Sample Information
Sample Tube
Degas Conditions
Analysis Conditions
Adsorptive Properties
