# Supplementary material for: Physicochemical Properties, Equilibrium Adsorption Performance, Manufacturability, and Stability of TIFSIX-3-Ni for Direct Air Capture of CO2
Source: Energy Fuels. 2024 Jun 18;38(13):11947–65. doi: 10.1021/acs.energyfuels.4c01368 (PMC11228916; doi:10.1021/acs.energyfuels.4c01368)
Supplement: Supplementary file 2 — ef4c01368_si_002.zip [file ef4c01368_si_002.zip › tifsix si raw files/isotherms/isotherms for fitting/N2-15C-batch5.XLS]

## Sheet: Summary
Flex 6.01	Flex Version 6.01	Page 1
	3Flex Serial # 116 Unit 1 Port 3
Sample:	tifsix-3-ni batch 5
Operator:	Ashlyn
Submitter:	Ashlyn
File:	C:\Users\ml4419\OneDrive - Imperial College London\PhD...\AL1-090_tifsix-3-ni_batch5_N2_288K_rod.SMP
Started:	04/08/2022 10:49:36	Analysis adsorptive:	N2
Completed:	05/08/2022 23:07:30	Analysis bath temp.:	15.000 °C
Report time:	19/02/2024 11:41:49	Thermal correction:	No
Sample mass:	0.3800 g	Ambient free space:	10.2635 cm³ Measured
Analysis free space:	10.5143 cm³	Equilibration interval:	60 s
Low pressure dose:	None	Sample density:	1.000 g/cm³
Automatic degas:	No
Summary Report
Surface Area
Single point surface area at p/p° = 0.295176074:	4.7435 m²/g
BET Surface Area:	8.7189 m²/g
Langmuir Surface Area:	173.9868 m²/g
t-Plot Micropore Area:	8.7189 m²/g
t-Plot external surface area:	0.0000 m²/g
Pore Volume
t-Plot micropore volume:	0.000000 cm³/g
Freundlich
Qm·C:	0.00012 ± 0.00000 mmol/g
m:	1.0451 ± 0.0038
Temkin
q·alpha/Qm:	33.531391 ± 2.876346 kJ/mol·(mmol/g)
A:	0.1215 ± 0.0642 kPa
Nanoparticle Size:
Average Particle Size	688.1633 nm
Horvath-Kawazoe
Maximum pore volume at p/p° = 0.000000000:	0.000000 cm³/g
Median pore width:	0.4128 nm
MP-Method
Cumulative surface area of pores between
0.78360 nm and 1.88000 nm hydraulic radius:	0.0000 m²/g
Cumulative pore volume of pores between
0.78360 nm and 1.88000 nm hydraulic radius:	0.000000 cm³/g
Average pore hydraulic radius (V/A):	0.00000 nm

## Sheet: Isotherm Tabular Report
Flex 6.01	Flex Version 6.01	Page 1
	3Flex Serial # 116 Unit 1 Port 3
Sample:	tifsix-3-ni batch 5
Operator:	Ashlyn
Submitter:	Ashlyn
File:	C:\Users\ml4419\OneDrive - Imperial College London\PhD...\AL1-090_tifsix-3-ni_batch5_N2_288K_rod.SMP
Started:	04/08/2022 10:49:36	Analysis adsorptive:	N2
Completed:	05/08/2022 23:07:30	Analysis bath temp.:	15.000 °C
Report time:	19/02/2024 11:41:49	Thermal correction:	No
Sample mass:	0.3800 g	Ambient free space:	10.2635 cm³ Measured
Analysis free space:	10.5143 cm³	Equilibration interval:	60 s
Low pressure dose:	None	Sample density:	1.000 g/cm³
Automatic degas:	No
Isotherm Tabular Report
Relative Pressure (p/p°)	Absolute Pressure (kPa)	Quantity Adsorbed (mmol/g)	Elapsed Time (h:min)	Saturation Pressure (kPa)
				101.325
0.0479274	4.85625	0.0116312	28:39
0.0969784	9.82634	0.0232954	28:51
0.147512	14.9466	0.0351594	29:02
0.196552	19.9157	0.0466287	29:13
0.245816	24.9073	0.0579024	29:24
0.295176	29.9087	0.0689842	29:35
0.3445	34.9065	0.0800943	29:46
0.393152	39.8362	0.0907961	29:57
0.443174	44.9047	0.101556	30:08
0.491968	49.8487	0.112061	30:19
0.541375	54.8548	0.122331	30:30
0.590585	59.841	0.132752	30:41
0.639975	64.8455	0.143116	30:53
0.689969	69.9111	0.153177	31:04
0.738871	74.8662	0.163311	31:15
0.789449	79.9909	0.17339	31:26
0.837735	84.8835	0.182965	31:37
0.88691	89.8662	0.19293	31:48
0.93639	94.8797	0.202147	31:59
0.985786	99.8848	0.211985	32:10
0.939252	95.1697	0.20315	32:21
0.890402	90.22	0.19362	32:32
0.840071	85.1202	0.183738	32:44
0.791104	80.1586	0.173788	32:55
0.741844	75.1673	0.164112	33:06
0.69249	70.1665	0.154113	33:17
0.6433	65.1824	0.143991	33:29
0.593904	60.1774	0.133842	33:40
0.543614	55.0817	0.123172	33:51
0.494124	50.0671	0.112737	34:03
0.444735	45.0628	0.102019	34:14
0.395511	40.0751	0.0912576	34:25
0.346179	35.0766	0.0803289	34:36
0.296573	30.0502	0.0689742	34:47
0.247403	25.0681	0.0576924	34:59
0.197594	20.0212	0.0460044	35:10
0.148458	15.0425	0.0344502	35:21
0.0989226	10.0233	0.0225561	35:33
0.0495195	5.01757	0.0109208	35:47
0.00990225	1.00335	0.0019719	36:05

## Sheet: Isotherm Linear Plot
Flex 6.01	Flex Version 6.01	Page 1
	3Flex Serial # 116 Unit 1 Port 3
Sample:	tifsix-3-ni batch 5
Operator:	Ashlyn
Submitter:	Ashlyn
File:	C:\Users\ml4419\OneDrive - Imperial College London\PhD...\AL1-090_tifsix-3-ni_batch5_N2_288K_rod.SMP
Started:	04/08/2022 10:49:36	Analysis adsorptive:	N2
Completed:	05/08/2022 23:07:30	Analysis bath temp.:	15.000 °C
Report time:	19/02/2024 11:41:49	Thermal correction:	No
Sample mass:	0.3800 g	Ambient free space:	10.2635 cm³ Measured
Analysis free space:	10.5143 cm³	Equilibration interval:	60 s
Low pressure dose:	None	Sample density:	1.000 g/cm³
Automatic degas:	No
Isotherm Linear Plot
AL1-090_tifsix-3-ni_batch5_N2_288K_rod : tifsix-3-ni batch 5 : Adsorption		AL1-090_tifsix-3-ni_batch5_N2_288K_rod : tifsix-3-ni batch 5 : Desorption
Relative Pressure (p/p°)	Quantity Adsorbed (mmol/g)	Relative Pressure (p/p°)	Quantity Adsorbed (mmol/g)
0.0479274	0.0116312	0.985786	0.211985
0.0969784	0.0232954	0.939252	0.20315
0.147512	0.0351594	0.890402	0.19362
0.196552	0.0466287	0.840071	0.183738
0.245816	0.0579024	0.791104	0.173788
0.295176	0.0689842	0.741844	0.164112
0.3445	0.0800943	0.69249	0.154113
0.393152	0.0907961	0.6433	0.143991
0.443174	0.101556	0.593904	0.133842
0.491968	0.112061	0.543614	0.123172
0.541375	0.122331	0.494124	0.112737
0.590585	0.132752	0.444735	0.102019
0.639975	0.143116	0.395511	0.0912576
0.689969	0.153177	0.346179	0.0803289
0.738871	0.163311	0.296573	0.0689742
0.789449	0.17339	0.247403	0.0576924
0.837735	0.182965	0.197594	0.0460044
0.88691	0.19293	0.148458	0.0344502
0.93639	0.202147	0.0989226	0.0225561
0.985786	0.211985	0.0495195	0.0109208
		0.00990225	0.0019719

## Sheet: Isotherm Log Plot
Flex 6.01	Flex Version 6.01	Page 1
	3Flex Serial # 116 Unit 1 Port 3
Sample:	tifsix-3-ni batch 5
Operator:	Ashlyn
Submitter:	Ashlyn
File:	C:\Users\ml4419\OneDrive - Imperial College London\PhD...\AL1-090_tifsix-3-ni_batch5_N2_288K_rod.SMP
Started:	04/08/2022 10:49:36	Analysis adsorptive:	N2
Completed:	05/08/2022 23:07:30	Analysis bath temp.:	15.000 °C
Report time:	19/02/2024 11:41:49	Thermal correction:	No
Sample mass:	0.3800 g	Ambient free space:	10.2635 cm³ Measured
Analysis free space:	10.5143 cm³	Equilibration interval:	60 s
Low pressure dose:	None	Sample density:	1.000 g/cm³
Automatic degas:	No
Isotherm Log Plot
AL1-090_tifsix-3-ni_batch5_N2_288K_rod : tifsix-3-ni batch 5 : Adsorption		AL1-090_tifsix-3-ni_batch5_N2_288K_rod : tifsix-3-ni batch 5 : Desorption
Relative Pressure (p/p°)	Quantity Adsorbed (mmol/g)	Relative Pressure (p/p°)	Quantity Adsorbed (mmol/g)
0.0479274	0.0116312	0.985786	0.211985
0.0969784	0.0232954	0.939252	0.20315
0.147512	0.0351594	0.890402	0.19362
0.196552	0.0466287	0.840071	0.183738
0.245816	0.0579024	0.791104	0.173788
0.295176	0.0689842	0.741844	0.164112
0.3445	0.0800943	0.69249	0.154113
0.393152	0.0907961	0.6433	0.143991
0.443174	0.101556	0.593904	0.133842
0.491968	0.112061	0.543614	0.123172
0.541375	0.122331	0.494124	0.112737
0.590585	0.132752	0.444735	0.102019
0.639975	0.143116	0.395511	0.0912576
0.689969	0.153177	0.346179	0.0803289
0.738871	0.163311	0.296573	0.0689742
0.789449	0.17339	0.247403	0.0576924
0.837735	0.182965	0.197594	0.0460044
0.88691	0.19293	0.148458	0.0344502
0.93639	0.202147	0.0989226	0.0225561
0.985786	0.211985	0.0495195	0.0109208
		0.00990225	0.0019719

## Sheet: Isotherm Linear Absolute Plot
Flex 6.01	Flex Version 6.01	Page 1
	3Flex Serial # 116 Unit 1 Port 3
Sample:	tifsix-3-ni batch 5
Operator:	Ashlyn
Submitter:	Ashlyn
File:	C:\Users\ml4419\OneDrive - Imperial College London\PhD...\AL1-090_tifsix-3-ni_batch5_N2_288K_rod.SMP
Started:	04/08/2022 10:49:36	Analysis adsorptive:	N2
Completed:	05/08/2022 23:07:30	Analysis bath temp.:	15.000 °C
Report time:	19/02/2024 11:41:49	Thermal correction:	No
Sample mass:	0.3800 g	Ambient free space:	10.2635 cm³ Measured
Analysis free space:	10.5143 cm³	Equilibration interval:	60 s
Low pressure dose:	None	Sample density:	1.000 g/cm³
Automatic degas:	No
Isotherm Linear Absolute Plot
AL1-090_tifsix-3-ni_batch5_N2_288K_rod : tifsix-3-ni batch 5 : Adsorption		AL1-090_tifsix-3-ni_batch5_N2_288K_rod : tifsix-3-ni batch 5 : Desorption
Absolute Pressure (kPa)	Quantity Adsorbed (mmol/g)	Absolute Pressure (kPa)	Quantity Adsorbed (mmol/g)
4.85625	0.0116312	99.8848	0.211985
9.82634	0.0232954	95.1697	0.20315
14.9466	0.0351594	90.22	0.19362
19.9157	0.0466287	85.1202	0.183738
24.9073	0.0579024	80.1586	0.173788
29.9087	0.0689842	75.1673	0.164112
34.9065	0.0800943	70.1665	0.154113
39.8362	0.0907961	65.1824	0.143991
44.9047	0.101556	60.1774	0.133842
49.8487	0.112061	55.0817	0.123172
54.8548	0.122331	50.0671	0.112737
59.841	0.132752	45.0628	0.102019
64.8455	0.143116	40.0751	0.0912576
69.9111	0.153177	35.0766	0.0803289
74.8662	0.163311	30.0502	0.0689742
79.9909	0.17339	25.0681	0.0576924
84.8835	0.182965	20.0212	0.0460044
89.8662	0.19293	15.0425	0.0344502
94.8797	0.202147	10.0233	0.0225561
99.8848	0.211985	5.01757	0.0109208
		1.00335	0.0019719

## Sheet: Isotherm Log Absolute Plot
Flex 6.01	Flex Version 6.01	Page 1
	3Flex Serial # 116 Unit 1 Port 3
Sample:	tifsix-3-ni batch 5
Operator:	Ashlyn
Submitter:	Ashlyn
File:	C:\Users\ml4419\OneDrive - Imperial College London\PhD...\AL1-090_tifsix-3-ni_batch5_N2_288K_rod.SMP
Started:	04/08/2022 10:49:36	Analysis adsorptive:	N2
Completed:	05/08/2022 23:07:30	Analysis bath temp.:	15.000 °C
Report time:	19/02/2024 11:41:49	Thermal correction:	No
Sample mass:	0.3800 g	Ambient free space:	10.2635 cm³ Measured
Analysis free space:	10.5143 cm³	Equilibration interval:	60 s
Low pressure dose:	None	Sample density:	1.000 g/cm³
Automatic degas:	No
Isotherm Log Absolute Plot
AL1-090_tifsix-3-ni_batch5_N2_288K_rod : tifsix-3-ni batch 5 : Adsorption		AL1-090_tifsix-3-ni_batch5_N2_288K_rod : tifsix-3-ni batch 5 : Desorption
Absolute Pressure (kPa)	Quantity Adsorbed (mmol/g)	Absolute Pressure (kPa)	Quantity Adsorbed (mmol/g)
4.85625	0.0116312	99.8848	0.211985
9.82634	0.0232954	95.1697	0.20315
14.9466	0.0351594	90.22	0.19362
19.9157	0.0466287	85.1202	0.183738
24.9073	0.0579024	80.1586	0.173788
29.9087	0.0689842	75.1673	0.164112
34.9065	0.0800943	70.1665	0.154113
39.8362	0.0907961	65.1824	0.143991
44.9047	0.101556	60.1774	0.133842
49.8487	0.112061	55.0817	0.123172
54.8548	0.122331	50.0671	0.112737
59.841	0.132752	45.0628	0.102019
64.8455	0.143116	40.0751	0.0912576
69.9111	0.153177	35.0766	0.0803289
74.8662	0.163311	30.0502	0.0689742
79.9909	0.17339	25.0681	0.0576924
84.8835	0.182965	20.0212	0.0460044
89.8662	0.19293	15.0425	0.0344502
94.8797	0.202147	10.0233	0.0225561
99.8848	0.211985	5.01757	0.0109208
		1.00335	0.0019719

## Sheet: Isotherm Pressure Composition
Flex 6.01	Flex Version 6.01	Page 1
	3Flex Serial # 116 Unit 1 Port 3
Sample:	tifsix-3-ni batch 5
Operator:	Ashlyn
Submitter:	Ashlyn
File:	C:\Users\ml4419\OneDrive - Imperial College London\PhD...\AL1-090_tifsix-3-ni_batch5_N2_288K_rod.SMP
Started:	04/08/2022 10:49:36	Analysis adsorptive:	N2
Completed:	05/08/2022 23:07:30	Analysis bath temp.:	15.000 °C
Report time:	19/02/2024 11:41:49	Thermal correction:	No
Sample mass:	0.3800 g	Ambient free space:	10.2635 cm³ Measured
Analysis free space:	10.5143 cm³	Equilibration interval:	60 s
Low pressure dose:	None	Sample density:	1.000 g/cm³
Automatic degas:	No
Isotherm Pressure Composition
AL1-090_tifsix-3-ni_batch5_N2_288K_rod : tifsix-3-ni batch 5 : Adsorption		AL1-090_tifsix-3-ni_batch5_N2_288K_rod : tifsix-3-ni batch 5 : Desorption
Weight % N2	Absolute Pressure (kPa)	Weight % N2	Absolute Pressure (kPa)
0.0325831	4.85625	0.593846	99.8848
0.0652588	9.82634	0.569097	95.1697
0.0984943	14.9466	0.542399	90.22
0.130624	19.9157	0.514717	85.1202
0.162205	24.9073	0.486842	80.1586
0.19325	29.9087	0.459737	75.1673
0.224373	34.9065	0.431726	70.1665
0.254353	39.8362	0.403372	65.1824
0.284494	44.9047	0.37494	60.1774
0.313923	49.8487	0.345048	55.0817
0.342693	54.8548	0.315817	50.0671
0.371885	59.841	0.285792	45.0628
0.400919	64.8455	0.255645	40.0751
0.429105	69.9111	0.22503	35.0766
0.457493	74.8662	0.193222	30.0502
0.485728	79.9909	0.161617	25.0681
0.51255	84.8835	0.128875	20.0212
0.540467	89.8662	0.0965073	15.0425
0.566287	94.8797	0.0631879	10.0233
0.593846	99.8848	0.0305932	5.01757
		0.005524	1.00335

## Sheet: Options
Flex 6.01	Flex Version 6.01	Page 1
	3Flex Serial # 116 Unit 1 Port 3
Sample:	tifsix-3-ni batch 5
Operator:	Ashlyn
Submitter:	Ashlyn
File:	C:\Users\ml4419\OneDrive - Imperial College London\PhD...\AL1-090_tifsix-3-ni_batch5_N2_288K_rod.SMP
Started:	04/08/2022 10:49:36	Analysis adsorptive:	N2
Completed:	05/08/2022 23:07:30	Analysis bath temp.:	15.000 °C
Report time:	19/02/2024 11:41:49	Thermal correction:	No
Sample mass:	0.3800 g	Ambient free space:	10.2635 cm³ Measured
Analysis free space:	10.5143 cm³	Equilibration interval:	60 s
Low pressure dose:	None	Sample density:	1.000 g/cm³
Automatic degas:	No
Method:	Default
Sample:	tifsix-3-ni batch 5
Operator:	Ashlyn
Submitter:	Ashlyn
Mass type:	Calculated
Empty tube:	36.0237 g
Sample + tube:	36.4037 g
Sample mass:	0.3800 g
Density:	1.000 g/cm³
Type of data:	Automatically collected
Instrument type:	3500
Original instrument type:	3500
Comments:
Sample tube:	Sample Tube
Ambient free space:	1.0000 cm³
Analysis free space:	1.0000 cm³
Use isothermal jacket:	No
Use filler rod:	No
Vacuum seal type:	None
Degas conditions:	Degas Conditions
Smart VacPrep evacuation
Backfill sample tube:	Automatic
Evacuation rate:	0.67 kPa/s
Unrest. evacuation from:	0.67 kPa
Vacuum level:	1e-01 kPa
Evacuation time:	10 min
Temperature ramp rate:	10.0 °C/min
Target temperature:	30 °C
Hold pressure:	13.3 kPa
Heating Phase
Sample prep: Stage	Temperature (°C)	Ramp Rate (°C/min)	Time (min)
1	30	10.0	10
Analysis conditions:	Run Conditions
Absolute pressure dosing:	Yes
Set external trigger:	No
Pressure Table
Starting Pressure (kPa)	Pressure Increment (kPa)	Dose Amount (mmol/g)	Equilibration Interval (s)	Ending Pressure (kPa)
0.0000000	5.0000000		60	100.0000000
100.0000000	5.0000000		60	1.0000000
Preparation
Backfill gas:	Helium
Evacuation rate:	0.67 kPa/s
Unrestricted evacuation from:	0.67 kPa
Vacuum level:	6.7e-03 kPa
Evacuation time:	0.50 h
Evacuate and hold:	No
Degas in situ:	Yes
Target temperature:	30 °C
Temperature ramp rate:	5.0 °C/min
Hold pressure:	13.3 kPa
Sample prep: Stage	Temperature (°C)	Ramp Rate (°C/min)	Time (min)
1	120	5.0	1,440
Leak test:	No
Elevator operation:	Automatic
Free Space
Measured before analysis
Lower Dewar for evacuation:	Yes
Evacuation time:	1.00 h
Outgas test:	No
p° and Temperature
p° type:	Entered
p°:	101.3250 kPa
Temperature type:	Entered
Temperature:	15.000 °C
Dosing
Target tolerance:	5.0% or 0.6666 kPa
Minimum equilibration delay:	0.00 h
Maximum equilibration delay:	999.00 h
Termination
Backfill at end of analysis:	Yes
Backfill gas:	Nitrogen
Adsorptive:	Nitrogen (N2)
Maximum manifold pressure:	123.323 kPa
Therm. tran. hard-sphere diameter:	0.36810 nm
Molecular cross-sectional area:	0.162 nm²
Adsorbate molecular weight:	28.01
Mass flow constant:	1.000
Relative thermal conductivity:	1.00
Gas blend:	No
Adsorbed-phase free-space correction:	Yes
Fluid properties:	H:\FPI\fpiv6\nitrogen.fpi
Dosing method:	Normal
Sample Information
Sample Tube
Degas Conditions
Analysis Conditions
Adsorptive Properties
