# Supplementary material for: Physicochemical Properties, Equilibrium Adsorption Performance, Manufacturability, and Stability of TIFSIX-3-Ni for Direct Air Capture of CO2
Source: Energy Fuels. 2024 Jun 18;38(13):11947–65. doi: 10.1021/acs.energyfuels.4c01368 (PMC11228916; doi:10.1021/acs.energyfuels.4c01368)
Supplement: Supplementary file 2 — ef4c01368_si_002.zip [file ef4c01368_si_002.zip › tifsix si raw files/isotherms/isotherms for fitting/N2-25C-batch5.XLS]

## Sheet: Summary
Flex 6.01	Flex Version 6.01	Page 1
	3Flex Serial # 116 Unit 1 Port 3
Sample:	tifsix-3-ni batch 5
Operator:	Ashlyn
Submitter:	Ashlyn
File:	C:\Users\ml4419\OneDrive - Imperial College London\PhD...\AL1-093_tifsix-3-ni_batch5_N2_298K_rod.SMP
Started:	30/08/2022 11:47:19	Analysis adsorptive:	N2
Completed:	01/09/2022 00:13:13	Analysis bath temp.:	25.000 °C
Report time:	19/02/2024 11:41:15	Thermal correction:	No
Sample mass:	0.3800 g	Ambient free space:	10.2701 cm³ Measured
Analysis free space:	10.2651 cm³	Equilibration interval:	60 s
Low pressure dose:	None	Sample density:	1.000 g/cm³
Automatic degas:	No
Summary Report
Surface Area
Single point surface area at p/p° = 0.295242049:	3.5014 m²/g
BET Surface Area:	6.4223 m²/g
Langmuir Surface Area:	158.9829 m²/g
t-Plot Micropore Area:	6.4223 m²/g
t-Plot external surface area:	0.0000 m²/g
Pore Volume
t-Plot micropore volume:	0.000000 cm³/g
Freundlich
Qm·C:	0.00009 ± 0.00000 mmol/g
m:	1.0373 ± 0.0026
Temkin
q·alpha/Qm:	46.094187 ± 4.029121 kJ/mol·(mmol/g)
A:	0.1197 ± 0.0646 kPa
Nanoparticle Size:
Average Particle Size	934.2515 nm
Horvath-Kawazoe
Maximum pore volume at p/p° = 0.000000000:	0.000000 cm³/g
Median pore width:	0.4034 nm
MP-Method
Cumulative surface area of pores between
0.78393 nm and 1.88000 nm hydraulic radius:	0.0000 m²/g
Cumulative pore volume of pores between
0.78393 nm and 1.88000 nm hydraulic radius:	0.000000 cm³/g
Average pore hydraulic radius (V/A):	0.00000 nm

## Sheet: Isotherm Tabular Report
Flex 6.01	Flex Version 6.01	Page 1
	3Flex Serial # 116 Unit 1 Port 3
Sample:	tifsix-3-ni batch 5
Operator:	Ashlyn
Submitter:	Ashlyn
File:	C:\Users\ml4419\OneDrive - Imperial College London\PhD...\AL1-093_tifsix-3-ni_batch5_N2_298K_rod.SMP
Started:	30/08/2022 11:47:19	Analysis adsorptive:	N2
Completed:	01/09/2022 00:13:13	Analysis bath temp.:	25.000 °C
Report time:	19/02/2024 11:41:15	Thermal correction:	No
Sample mass:	0.3800 g	Ambient free space:	10.2701 cm³ Measured
Analysis free space:	10.2651 cm³	Equilibration interval:	60 s
Low pressure dose:	None	Sample density:	1.000 g/cm³
Automatic degas:	No
Isotherm Tabular Report
Relative Pressure (p/p°)	Absolute Pressure (kPa)	Quantity Adsorbed (mmol/g)	Elapsed Time (h:min)	Saturation Pressure (kPa)
				101.325
0.0483412	4.89818	0.00864169	29:03
0.0971122	9.8399	0.0172023	29:14
0.147292	14.9244	0.0259842	29:25
0.196735	19.9342	0.0344174	29:36
0.24553	24.8784	0.0426319	29:47
0.295242	29.9154	0.0509258	29:58
0.344253	34.8814	0.0590801	30:09
0.393625	39.8841	0.0672775	30:20
0.443878	44.9759	0.0754063	30:31
0.493205	49.974	0.0832554	30:42
0.541761	54.894	0.0910822	30:53
0.591484	59.9321	0.0989281	31:04
0.640256	64.874	0.106538	31:15
0.690184	69.9329	0.114377	31:26
0.738777	74.8565	0.121899	31:37
0.788362	79.8808	0.129569	31:48
0.837537	84.8635	0.137163	31:59
0.886755	89.8504	0.144539	32:10
0.936408	94.8816	0.152059	32:21
0.986363	99.9432	0.159805	32:32
0.939064	95.1507	0.153002	32:43
0.890167	90.1962	0.145886	32:54
0.840541	85.1679	0.138548	33:05
0.791244	80.1728	0.1311	33:17
0.740697	75.0512	0.123329	33:28
0.692592	70.1769	0.115868	33:39
0.642154	65.0663	0.108007	33:50
0.592859	60.0715	0.100213	34:01
0.543612	55.0815	0.0923793	34:12
0.494326	50.0876	0.084459	34:23
0.445093	45.0991	0.0763451	34:34
0.395723	40.0967	0.0682307	34:45
0.345757	35.0338	0.0598751	34:57
0.296596	30.0526	0.0514773	35:08
0.24696	25.0232	0.0428652	35:19
0.197581	20.0199	0.0342388	35:30
0.148261	15.0226	0.0254673	35:41
0.0988041	10.0113	0.0165433	35:52
0.0495586	5.02152	0.00790601	36:07
0.00990448	1.00357	0.00139826	36:23

## Sheet: Isotherm Linear Plot
Flex 6.01	Flex Version 6.01	Page 1
	3Flex Serial # 116 Unit 1 Port 3
Sample:	tifsix-3-ni batch 5
Operator:	Ashlyn
Submitter:	Ashlyn
File:	C:\Users\ml4419\OneDrive - Imperial College London\PhD...\AL1-093_tifsix-3-ni_batch5_N2_298K_rod.SMP
Started:	30/08/2022 11:47:19	Analysis adsorptive:	N2
Completed:	01/09/2022 00:13:13	Analysis bath temp.:	25.000 °C
Report time:	19/02/2024 11:41:15	Thermal correction:	No
Sample mass:	0.3800 g	Ambient free space:	10.2701 cm³ Measured
Analysis free space:	10.2651 cm³	Equilibration interval:	60 s
Low pressure dose:	None	Sample density:	1.000 g/cm³
Automatic degas:	No
Isotherm Linear Plot
AL1-093_tifsix-3-ni_batch5_N2_298K_rod : tifsix-3-ni batch 5 : Adsorption		AL1-093_tifsix-3-ni_batch5_N2_298K_rod : tifsix-3-ni batch 5 : Desorption
Relative Pressure (p/p°)	Quantity Adsorbed (mmol/g)	Relative Pressure (p/p°)	Quantity Adsorbed (mmol/g)
0.0483412	0.00864169	0.986363	0.159805
0.0971122	0.0172023	0.939064	0.153002
0.147292	0.0259842	0.890167	0.145886
0.196735	0.0344174	0.840541	0.138548
0.24553	0.0426319	0.791244	0.1311
0.295242	0.0509258	0.740697	0.123329
0.344253	0.0590801	0.692592	0.115868
0.393625	0.0672775	0.642154	0.108007
0.443878	0.0754063	0.592859	0.100213
0.493205	0.0832554	0.543612	0.0923793
0.541761	0.0910822	0.494326	0.084459
0.591484	0.0989281	0.445093	0.0763451
0.640256	0.106538	0.395723	0.0682307
0.690184	0.114377	0.345757	0.0598751
0.738777	0.121899	0.296596	0.0514773
0.788362	0.129569	0.24696	0.0428652
0.837537	0.137163	0.197581	0.0342388
0.886755	0.144539	0.148261	0.0254673
0.936408	0.152059	0.0988041	0.0165433
0.986363	0.159805	0.0495586	0.00790601
		0.00990448	0.00139826

## Sheet: Isotherm Log Plot
Flex 6.01	Flex Version 6.01	Page 1
	3Flex Serial # 116 Unit 1 Port 3
Sample:	tifsix-3-ni batch 5
Operator:	Ashlyn
Submitter:	Ashlyn
File:	C:\Users\ml4419\OneDrive - Imperial College London\PhD...\AL1-093_tifsix-3-ni_batch5_N2_298K_rod.SMP
Started:	30/08/2022 11:47:19	Analysis adsorptive:	N2
Completed:	01/09/2022 00:13:13	Analysis bath temp.:	25.000 °C
Report time:	19/02/2024 11:41:15	Thermal correction:	No
Sample mass:	0.3800 g	Ambient free space:	10.2701 cm³ Measured
Analysis free space:	10.2651 cm³	Equilibration interval:	60 s
Low pressure dose:	None	Sample density:	1.000 g/cm³
Automatic degas:	No
Isotherm Log Plot
AL1-093_tifsix-3-ni_batch5_N2_298K_rod : tifsix-3-ni batch 5 : Adsorption		AL1-093_tifsix-3-ni_batch5_N2_298K_rod : tifsix-3-ni batch 5 : Desorption
Relative Pressure (p/p°)	Quantity Adsorbed (mmol/g)	Relative Pressure (p/p°)	Quantity Adsorbed (mmol/g)
0.0483412	0.00864169	0.986363	0.159805
0.0971122	0.0172023	0.939064	0.153002
0.147292	0.0259842	0.890167	0.145886
0.196735	0.0344174	0.840541	0.138548
0.24553	0.0426319	0.791244	0.1311
0.295242	0.0509258	0.740697	0.123329
0.344253	0.0590801	0.692592	0.115868
0.393625	0.0672775	0.642154	0.108007
0.443878	0.0754063	0.592859	0.100213
0.493205	0.0832554	0.543612	0.0923793
0.541761	0.0910822	0.494326	0.084459
0.591484	0.0989281	0.445093	0.0763451
0.640256	0.106538	0.395723	0.0682307
0.690184	0.114377	0.345757	0.0598751
0.738777	0.121899	0.296596	0.0514773
0.788362	0.129569	0.24696	0.0428652
0.837537	0.137163	0.197581	0.0342388
0.886755	0.144539	0.148261	0.0254673
0.936408	0.152059	0.0988041	0.0165433
0.986363	0.159805	0.0495586	0.00790601
		0.00990448	0.00139826

## Sheet: Isotherm Linear Absolute Plot
Flex 6.01	Flex Version 6.01	Page 1
	3Flex Serial # 116 Unit 1 Port 3
Sample:	tifsix-3-ni batch 5
Operator:	Ashlyn
Submitter:	Ashlyn
File:	C:\Users\ml4419\OneDrive - Imperial College London\PhD...\AL1-093_tifsix-3-ni_batch5_N2_298K_rod.SMP
Started:	30/08/2022 11:47:19	Analysis adsorptive:	N2
Completed:	01/09/2022 00:13:13	Analysis bath temp.:	25.000 °C
Report time:	19/02/2024 11:41:15	Thermal correction:	No
Sample mass:	0.3800 g	Ambient free space:	10.2701 cm³ Measured
Analysis free space:	10.2651 cm³	Equilibration interval:	60 s
Low pressure dose:	None	Sample density:	1.000 g/cm³
Automatic degas:	No
Isotherm Linear Absolute Plot
AL1-093_tifsix-3-ni_batch5_N2_298K_rod : tifsix-3-ni batch 5 : Adsorption		AL1-093_tifsix-3-ni_batch5_N2_298K_rod : tifsix-3-ni batch 5 : Desorption
Absolute Pressure (kPa)	Quantity Adsorbed (mmol/g)	Absolute Pressure (kPa)	Quantity Adsorbed (mmol/g)
4.89818	0.00864169	99.9432	0.159805
9.8399	0.0172023	95.1507	0.153002
14.9244	0.0259842	90.1962	0.145886
19.9342	0.0344174	85.1679	0.138548
24.8784	0.0426319	80.1728	0.1311
29.9154	0.0509258	75.0512	0.123329
34.8814	0.0590801	70.1769	0.115868
39.8841	0.0672775	65.0663	0.108007
44.9759	0.0754063	60.0715	0.100213
49.974	0.0832554	55.0815	0.0923793
54.894	0.0910822	50.0876	0.084459
59.9321	0.0989281	45.0991	0.0763451
64.874	0.106538	40.0967	0.0682307
69.9329	0.114377	35.0338	0.0598751
74.8565	0.121899	30.0526	0.0514773
79.8808	0.129569	25.0232	0.0428652
84.8635	0.137163	20.0199	0.0342388
89.8504	0.144539	15.0226	0.0254673
94.8816	0.152059	10.0113	0.0165433
99.9432	0.159805	5.02152	0.00790601
		1.00357	0.00139826

## Sheet: Isotherm Log Absolute Plot
Flex 6.01	Flex Version 6.01	Page 1
	3Flex Serial # 116 Unit 1 Port 3
Sample:	tifsix-3-ni batch 5
Operator:	Ashlyn
Submitter:	Ashlyn
File:	C:\Users\ml4419\OneDrive - Imperial College London\PhD...\AL1-093_tifsix-3-ni_batch5_N2_298K_rod.SMP
Started:	30/08/2022 11:47:19	Analysis adsorptive:	N2
Completed:	01/09/2022 00:13:13	Analysis bath temp.:	25.000 °C
Report time:	19/02/2024 11:41:15	Thermal correction:	No
Sample mass:	0.3800 g	Ambient free space:	10.2701 cm³ Measured
Analysis free space:	10.2651 cm³	Equilibration interval:	60 s
Low pressure dose:	None	Sample density:	1.000 g/cm³
Automatic degas:	No
Isotherm Log Absolute Plot
AL1-093_tifsix-3-ni_batch5_N2_298K_rod : tifsix-3-ni batch 5 : Adsorption		AL1-093_tifsix-3-ni_batch5_N2_298K_rod : tifsix-3-ni batch 5 : Desorption
Absolute Pressure (kPa)	Quantity Adsorbed (mmol/g)	Absolute Pressure (kPa)	Quantity Adsorbed (mmol/g)
4.89818	0.00864169	99.9432	0.159805
9.8399	0.0172023	95.1507	0.153002
14.9244	0.0259842	90.1962	0.145886
19.9342	0.0344174	85.1679	0.138548
24.8784	0.0426319	80.1728	0.1311
29.9154	0.0509258	75.0512	0.123329
34.8814	0.0590801	70.1769	0.115868
39.8841	0.0672775	65.0663	0.108007
44.9759	0.0754063	60.0715	0.100213
49.974	0.0832554	55.0815	0.0923793
54.894	0.0910822	50.0876	0.084459
59.9321	0.0989281	45.0991	0.0763451
64.874	0.106538	40.0967	0.0682307
69.9329	0.114377	35.0338	0.0598751
74.8565	0.121899	30.0526	0.0514773
79.8808	0.129569	25.0232	0.0428652
84.8635	0.137163	20.0199	0.0342388
89.8504	0.144539	15.0226	0.0254673
94.8816	0.152059	10.0113	0.0165433
99.9432	0.159805	5.02152	0.00790601
		1.00357	0.00139826

## Sheet: Isotherm Pressure Composition
Flex 6.01	Flex Version 6.01	Page 1
	3Flex Serial # 116 Unit 1 Port 3
Sample:	tifsix-3-ni batch 5
Operator:	Ashlyn
Submitter:	Ashlyn
File:	C:\Users\ml4419\OneDrive - Imperial College London\PhD...\AL1-093_tifsix-3-ni_batch5_N2_298K_rod.SMP
Started:	30/08/2022 11:47:19	Analysis adsorptive:	N2
Completed:	01/09/2022 00:13:13	Analysis bath temp.:	25.000 °C
Report time:	19/02/2024 11:41:15	Thermal correction:	No
Sample mass:	0.3800 g	Ambient free space:	10.2701 cm³ Measured
Analysis free space:	10.2651 cm³	Equilibration interval:	60 s
Low pressure dose:	None	Sample density:	1.000 g/cm³
Automatic degas:	No
Isotherm Pressure Composition
AL1-093_tifsix-3-ni_batch5_N2_298K_rod : tifsix-3-ni batch 5 : Adsorption		AL1-093_tifsix-3-ni_batch5_N2_298K_rod : tifsix-3-ni batch 5 : Desorption
Weight % N2	Absolute Pressure (kPa)	Weight % N2	Absolute Pressure (kPa)
0.0242085	4.89818	0.447673	99.9432
0.04819	9.8399	0.428613	95.1507
0.072791	14.9244	0.408679	90.1962
0.0964154	19.9342	0.388124	85.1679
0.119427	24.8784	0.367258	80.1728
0.142662	29.9154	0.345489	75.0512
0.165505	34.8814	0.324589	70.1769
0.188469	39.8841	0.302565	65.0663
0.21124	44.9759	0.280732	60.0715
0.233228	49.974	0.258788	55.0815
0.255154	54.894	0.2366	50.0876
0.277133	59.9321	0.21387	45.0991
0.298452	64.874	0.191139	40.0967
0.320412	69.9329	0.167732	35.0338
0.341482	74.8565	0.144207	30.0526
0.362969	79.8808	0.120081	25.0232
0.384242	84.8635	0.0959151	20.0199
0.404906	89.8504	0.0713431	15.0226
0.425971	94.8816	0.0463438	10.0113
0.447673	99.9432	0.0221476	5.02152
		0.00391704	1.00357

## Sheet: Options
Flex 6.01	Flex Version 6.01	Page 1
	3Flex Serial # 116 Unit 1 Port 3
Sample:	tifsix-3-ni batch 5
Operator:	Ashlyn
Submitter:	Ashlyn
File:	C:\Users\ml4419\OneDrive - Imperial College London\PhD...\AL1-093_tifsix-3-ni_batch5_N2_298K_rod.SMP
Started:	30/08/2022 11:47:19	Analysis adsorptive:	N2
Completed:	01/09/2022 00:13:13	Analysis bath temp.:	25.000 °C
Report time:	19/02/2024 11:41:15	Thermal correction:	No
Sample mass:	0.3800 g	Ambient free space:	10.2701 cm³ Measured
Analysis free space:	10.2651 cm³	Equilibration interval:	60 s
Low pressure dose:	None	Sample density:	1.000 g/cm³
Automatic degas:	No
Method:	Default
Sample:	tifsix-3-ni batch 5
Operator:	Ashlyn
Submitter:	Ashlyn
Mass type:	Calculated
Empty tube:	36.0237 g
Sample + tube:	36.4037 g
Sample mass:	0.3800 g
Density:	1.000 g/cm³
Type of data:	Automatically collected
Instrument type:	3500
Original instrument type:	3500
Comments:
Sample tube:	Sample Tube
Ambient free space:	1.0000 cm³
Analysis free space:	1.0000 cm³
Use isothermal jacket:	No
Use filler rod:	No
Vacuum seal type:	None
Degas conditions:	Degas Conditions
Smart VacPrep evacuation
Backfill sample tube:	Automatic
Evacuation rate:	0.67 kPa/s
Unrest. evacuation from:	0.67 kPa
Vacuum level:	1e-01 kPa
Evacuation time:	10 min
Temperature ramp rate:	10.0 °C/min
Target temperature:	30 °C
Hold pressure:	13.3 kPa
Heating Phase
Sample prep: Stage	Temperature (°C)	Ramp Rate (°C/min)	Time (min)
1	30	10.0	10
Analysis conditions:	Run Conditions
Absolute pressure dosing:	Yes
Set external trigger:	No
Pressure Table
Starting Pressure (kPa)	Pressure Increment (kPa)	Dose Amount (mmol/g)	Equilibration Interval (s)	Ending Pressure (kPa)
0.0000000	5.0000000		60	100.0000000
100.0000000	5.0000000		60	1.0000000
Preparation
Backfill gas:	Helium
Evacuation rate:	0.67 kPa/s
Unrestricted evacuation from:	0.67 kPa
Vacuum level:	6.7e-03 kPa
Evacuation time:	0.50 h
Evacuate and hold:	No
Degas in situ:	Yes
Target temperature:	30 °C
Temperature ramp rate:	5.0 °C/min
Hold pressure:	13.3 kPa
Sample prep: Stage	Temperature (°C)	Ramp Rate (°C/min)	Time (min)
1	120	5.0	1,440
Leak test:	No
Elevator operation:	Automatic
Free Space
Measured before analysis
Lower Dewar for evacuation:	Yes
Evacuation time:	1.00 h
Outgas test:	No
p° and Temperature
p° type:	Entered
p°:	101.3250 kPa
Temperature type:	Entered
Temperature:	25.000 °C
Dosing
Target tolerance:	5.0% or 0.6666 kPa
Minimum equilibration delay:	0.00 h
Maximum equilibration delay:	999.00 h
Termination
Backfill at end of analysis:	Yes
Backfill gas:	Nitrogen
Adsorptive:	Nitrogen (N2)
Maximum manifold pressure:	123.323 kPa
Therm. tran. hard-sphere diameter:	0.36810 nm
Molecular cross-sectional area:	0.162 nm²
Adsorbate molecular weight:	28.01
Mass flow constant:	1.000
Relative thermal conductivity:	1.00
Gas blend:	No
Adsorbed-phase free-space correction:	Yes
Fluid properties:	H:\FPI\fpiv6\nitrogen.fpi
Dosing method:	Normal
Sample Information
Sample Tube
Degas Conditions
Analysis Conditions
Adsorptive Properties
