# Supplementary material for: Physicochemical Properties, Equilibrium Adsorption Performance, Manufacturability, and Stability of TIFSIX-3-Ni for Direct Air Capture of CO2
Source: Energy Fuels. 2024 Jun 18;38(13):11947–65. doi: 10.1021/acs.energyfuels.4c01368 (PMC11228916; doi:10.1021/acs.energyfuels.4c01368)
Supplement: Supplementary file 2 — ef4c01368_si_002.zip [file ef4c01368_si_002.zip › tifsix si raw files/isotherms/isotherms for fitting/N2-35C-batch5.XLS]

## Sheet: Summary
Flex 6.01	Flex Version 6.01	Page 1
	3Flex Serial # 116 Unit 1 Port 3
Sample:	tifsix-3-ni batch 5
Operator:	Ashlyn
Submitter:	Ashlyn
File:	C:\Users\ml4419\OneDrive - Imperial College Lon...\AL1-087_tifsix-3-ni_batch5_N2_308K_rod_repeat.SMP
Started:	02/08/2022 10:04:26	Analysis adsorptive:	N2
Completed:	03/08/2022 21:37:01	Analysis bath temp.:	35.000 °C
Report time:	19/02/2024 11:42:06	Thermal correction:	No
Sample mass:	0.3800 g	Ambient free space:	10.1850 cm³ Measured
Analysis free space:	9.9966 cm³	Equilibration interval:	60 s
Low pressure dose:	None	Sample density:	1.000 g/cm³
Automatic degas:	No
Summary Report
Surface Area
Single point surface area at p/p° = 0.295380121:	2.7656 m²/g
BET Surface Area:	5.1268 m²/g
Langmuir Surface Area:	121.8480 m²/g
t-Plot Micropore Area:	5.1268 m²/g
t-Plot external surface area:	0.0000 m²/g
Pore Volume
t-Plot micropore volume:	0.000000 cm³/g
Freundlich
Qm·C:	0.00007 ± 0.00000 mmol/g
m:	1.0376 ± 0.0032
Temkin
q·alpha/Qm:	60.657019 ± 5.285586 kJ/mol·(mmol/g)
A:	0.1197 ± 0.0643 kPa
Nanoparticle Size:
Average Particle Size	1,170.3130 nm
Horvath-Kawazoe
Maximum pore volume at p/p° = 0.000000000:	0.000000 cm³/g
Median pore width:	0.3937 nm
MP-Method
Cumulative surface area of pores between
0.78375 nm and 1.88000 nm hydraulic radius:	0.0000 m²/g
Cumulative pore volume of pores between
0.78375 nm and 1.88000 nm hydraulic radius:	0.000000 cm³/g
Average pore hydraulic radius (V/A):	0.00000 nm

## Sheet: Isotherm Tabular Report
Flex 6.01	Flex Version 6.01	Page 1
	3Flex Serial # 116 Unit 1 Port 3
Sample:	tifsix-3-ni batch 5
Operator:	Ashlyn
Submitter:	Ashlyn
File:	C:\Users\ml4419\OneDrive - Imperial College Lon...\AL1-087_tifsix-3-ni_batch5_N2_308K_rod_repeat.SMP
Started:	02/08/2022 10:04:26	Analysis adsorptive:	N2
Completed:	03/08/2022 21:37:01	Analysis bath temp.:	35.000 °C
Report time:	19/02/2024 11:42:06	Thermal correction:	No
Sample mass:	0.3800 g	Ambient free space:	10.1850 cm³ Measured
Analysis free space:	9.9966 cm³	Equilibration interval:	60 s
Low pressure dose:	None	Sample density:	1.000 g/cm³
Automatic degas:	No
Isotherm Tabular Report
Relative Pressure (p/p°)	Absolute Pressure (kPa)	Quantity Adsorbed (mmol/g)	Elapsed Time (h:min)	Saturation Pressure (kPa)
				101.325
0.0484437	4.90856	0.00677951	28:03
0.0976229	9.89164	0.0135614	28:15
0.14766	14.9616	0.0204648	28:27
0.196591	19.9195	0.0271513	28:38
0.245707	24.8962	0.0336697	28:49
0.29538	29.9294	0.0402318	29:00
0.344218	34.8779	0.0465431	29:12
0.393448	39.8661	0.0528807	29:23
0.442919	44.8788	0.0590816	29:34
0.492202	49.8723	0.0652678	29:45
0.541881	54.9061	0.0714446	29:56
0.590897	59.8726	0.0775257	30:07
0.640098	64.858	0.0836674	30:18
0.689535	69.8671	0.0897377	30:29
0.739219	74.9013	0.0956822	30:40
0.788686	79.9137	0.101674	30:51
0.837667	84.8766	0.107589	31:02
0.887268	89.9024	0.11356	31:13
0.936491	94.89	0.119431	31:24
0.986045	99.911	0.125463	31:35
0.93876	95.1199	0.119892	31:46
0.889639	90.1427	0.114077	31:57
0.840024	85.1157	0.108097	32:09
0.790722	80.1199	0.102175	32:20
0.741489	75.1314	0.0961263	32:31
0.692159	70.133	0.0900964	32:42
0.642916	65.1435	0.0839663	32:53
0.593311	60.1173	0.0778546	33:04
0.544094	55.1304	0.0716451	33:15
0.494851	50.1408	0.0655025	33:26
0.444696	45.0588	0.0591111	33:38
0.395203	40.044	0.0527155	33:49
0.345989	35.0574	0.0462554	34:00
0.297021	30.0956	0.0397409	34:11
0.247201	25.0476	0.0330339	34:22
0.197572	20.0189	0.0262484	34:33
0.148381	15.0347	0.0194146	34:45
0.098867	10.0177	0.012488	34:57
0.0495128	5.01689	0.00589635	35:12
0.00987914	1.001	0.00105964	35:29

## Sheet: Isotherm Linear Plot
Flex 6.01	Flex Version 6.01	Page 1
	3Flex Serial # 116 Unit 1 Port 3
Sample:	tifsix-3-ni batch 5
Operator:	Ashlyn
Submitter:	Ashlyn
File:	C:\Users\ml4419\OneDrive - Imperial College Lon...\AL1-087_tifsix-3-ni_batch5_N2_308K_rod_repeat.SMP
Started:	02/08/2022 10:04:26	Analysis adsorptive:	N2
Completed:	03/08/2022 21:37:01	Analysis bath temp.:	35.000 °C
Report time:	19/02/2024 11:42:06	Thermal correction:	No
Sample mass:	0.3800 g	Ambient free space:	10.1850 cm³ Measured
Analysis free space:	9.9966 cm³	Equilibration interval:	60 s
Low pressure dose:	None	Sample density:	1.000 g/cm³
Automatic degas:	No
Isotherm Linear Plot
AL1-087_tifsix-3-ni_batch5_N2_308K_rod_repeat : tifsix-3-ni batch 5 : Adsorption		AL1-087_tifsix-3-ni_batch5_N2_308K_rod_repeat : tifsix-3-ni batch 5 : Desorption
Relative Pressure (p/p°)	Quantity Adsorbed (mmol/g)	Relative Pressure (p/p°)	Quantity Adsorbed (mmol/g)
0.0484437	0.00677951	0.986045	0.125463
0.0976229	0.0135614	0.93876	0.119892
0.14766	0.0204648	0.889639	0.114077
0.196591	0.0271513	0.840024	0.108097
0.245707	0.0336697	0.790722	0.102175
0.29538	0.0402318	0.741489	0.0961263
0.344218	0.0465431	0.692159	0.0900964
0.393448	0.0528807	0.642916	0.0839663
0.442919	0.0590816	0.593311	0.0778546
0.492202	0.0652678	0.544094	0.0716451
0.541881	0.0714446	0.494851	0.0655025
0.590897	0.0775257	0.444696	0.0591111
0.640098	0.0836674	0.395203	0.0527155
0.689535	0.0897377	0.345989	0.0462554
0.739219	0.0956822	0.297021	0.0397409
0.788686	0.101674	0.247201	0.0330339
0.837667	0.107589	0.197572	0.0262484
0.887268	0.11356	0.148381	0.0194146
0.936491	0.119431	0.098867	0.012488
0.986045	0.125463	0.0495128	0.00589635
		0.00987914	0.00105964

## Sheet: Isotherm Log Plot
Flex 6.01	Flex Version 6.01	Page 1
	3Flex Serial # 116 Unit 1 Port 3
Sample:	tifsix-3-ni batch 5
Operator:	Ashlyn
Submitter:	Ashlyn
File:	C:\Users\ml4419\OneDrive - Imperial College Lon...\AL1-087_tifsix-3-ni_batch5_N2_308K_rod_repeat.SMP
Started:	02/08/2022 10:04:26	Analysis adsorptive:	N2
Completed:	03/08/2022 21:37:01	Analysis bath temp.:	35.000 °C
Report time:	19/02/2024 11:42:06	Thermal correction:	No
Sample mass:	0.3800 g	Ambient free space:	10.1850 cm³ Measured
Analysis free space:	9.9966 cm³	Equilibration interval:	60 s
Low pressure dose:	None	Sample density:	1.000 g/cm³
Automatic degas:	No
Isotherm Log Plot
AL1-087_tifsix-3-ni_batch5_N2_308K_rod_repeat : tifsix-3-ni batch 5 : Adsorption		AL1-087_tifsix-3-ni_batch5_N2_308K_rod_repeat : tifsix-3-ni batch 5 : Desorption
Relative Pressure (p/p°)	Quantity Adsorbed (mmol/g)	Relative Pressure (p/p°)	Quantity Adsorbed (mmol/g)
0.0484437	0.00677951	0.986045	0.125463
0.0976229	0.0135614	0.93876	0.119892
0.14766	0.0204648	0.889639	0.114077
0.196591	0.0271513	0.840024	0.108097
0.245707	0.0336697	0.790722	0.102175
0.29538	0.0402318	0.741489	0.0961263
0.344218	0.0465431	0.692159	0.0900964
0.393448	0.0528807	0.642916	0.0839663
0.442919	0.0590816	0.593311	0.0778546
0.492202	0.0652678	0.544094	0.0716451
0.541881	0.0714446	0.494851	0.0655025
0.590897	0.0775257	0.444696	0.0591111
0.640098	0.0836674	0.395203	0.0527155
0.689535	0.0897377	0.345989	0.0462554
0.739219	0.0956822	0.297021	0.0397409
0.788686	0.101674	0.247201	0.0330339
0.837667	0.107589	0.197572	0.0262484
0.887268	0.11356	0.148381	0.0194146
0.936491	0.119431	0.098867	0.012488
0.986045	0.125463	0.0495128	0.00589635
		0.00987914	0.00105964

## Sheet: Isotherm Linear Absolute Plot
Flex 6.01	Flex Version 6.01	Page 1
	3Flex Serial # 116 Unit 1 Port 3
Sample:	tifsix-3-ni batch 5
Operator:	Ashlyn
Submitter:	Ashlyn
File:	C:\Users\ml4419\OneDrive - Imperial College Lon...\AL1-087_tifsix-3-ni_batch5_N2_308K_rod_repeat.SMP
Started:	02/08/2022 10:04:26	Analysis adsorptive:	N2
Completed:	03/08/2022 21:37:01	Analysis bath temp.:	35.000 °C
Report time:	19/02/2024 11:42:06	Thermal correction:	No
Sample mass:	0.3800 g	Ambient free space:	10.1850 cm³ Measured
Analysis free space:	9.9966 cm³	Equilibration interval:	60 s
Low pressure dose:	None	Sample density:	1.000 g/cm³
Automatic degas:	No
Isotherm Linear Absolute Plot
AL1-087_tifsix-3-ni_batch5_N2_308K_rod_repeat : tifsix-3-ni batch 5 : Adsorption		AL1-087_tifsix-3-ni_batch5_N2_308K_rod_repeat : tifsix-3-ni batch 5 : Desorption
Absolute Pressure (kPa)	Quantity Adsorbed (mmol/g)	Absolute Pressure (kPa)	Quantity Adsorbed (mmol/g)
4.90856	0.00677951	99.911	0.125463
9.89164	0.0135614	95.1199	0.119892
14.9616	0.0204648	90.1427	0.114077
19.9195	0.0271513	85.1157	0.108097
24.8962	0.0336697	80.1199	0.102175
29.9294	0.0402318	75.1314	0.0961263
34.8779	0.0465431	70.133	0.0900964
39.8661	0.0528807	65.1435	0.0839663
44.8788	0.0590816	60.1173	0.0778546
49.8723	0.0652678	55.1304	0.0716451
54.9061	0.0714446	50.1408	0.0655025
59.8726	0.0775257	45.0588	0.0591111
64.858	0.0836674	40.044	0.0527155
69.8671	0.0897377	35.0574	0.0462554
74.9013	0.0956822	30.0956	0.0397409
79.9137	0.101674	25.0476	0.0330339
84.8766	0.107589	20.0189	0.0262484
89.9024	0.11356	15.0347	0.0194146
94.89	0.119431	10.0177	0.012488
99.911	0.125463	5.01689	0.00589635
		1.001	0.00105964

## Sheet: Isotherm Log Absolute Plot
Flex 6.01	Flex Version 6.01	Page 1
	3Flex Serial # 116 Unit 1 Port 3
Sample:	tifsix-3-ni batch 5
Operator:	Ashlyn
Submitter:	Ashlyn
File:	C:\Users\ml4419\OneDrive - Imperial College Lon...\AL1-087_tifsix-3-ni_batch5_N2_308K_rod_repeat.SMP
Started:	02/08/2022 10:04:26	Analysis adsorptive:	N2
Completed:	03/08/2022 21:37:01	Analysis bath temp.:	35.000 °C
Report time:	19/02/2024 11:42:06	Thermal correction:	No
Sample mass:	0.3800 g	Ambient free space:	10.1850 cm³ Measured
Analysis free space:	9.9966 cm³	Equilibration interval:	60 s
Low pressure dose:	None	Sample density:	1.000 g/cm³
Automatic degas:	No
Isotherm Log Absolute Plot
AL1-087_tifsix-3-ni_batch5_N2_308K_rod_repeat : tifsix-3-ni batch 5 : Adsorption		AL1-087_tifsix-3-ni_batch5_N2_308K_rod_repeat : tifsix-3-ni batch 5 : Desorption
Absolute Pressure (kPa)	Quantity Adsorbed (mmol/g)	Absolute Pressure (kPa)	Quantity Adsorbed (mmol/g)
4.90856	0.00677951	99.911	0.125463
9.89164	0.0135614	95.1199	0.119892
14.9616	0.0204648	90.1427	0.114077
19.9195	0.0271513	85.1157	0.108097
24.8962	0.0336697	80.1199	0.102175
29.9294	0.0402318	75.1314	0.0961263
34.8779	0.0465431	70.133	0.0900964
39.8661	0.0528807	65.1435	0.0839663
44.8788	0.0590816	60.1173	0.0778546
49.8723	0.0652678	55.1304	0.0716451
54.9061	0.0714446	50.1408	0.0655025
59.8726	0.0775257	45.0588	0.0591111
64.858	0.0836674	40.044	0.0527155
69.8671	0.0897377	35.0574	0.0462554
74.9013	0.0956822	30.0956	0.0397409
79.9137	0.101674	25.0476	0.0330339
84.8766	0.107589	20.0189	0.0262484
89.9024	0.11356	15.0347	0.0194146
94.89	0.119431	10.0177	0.012488
99.911	0.125463	5.01689	0.00589635
		1.001	0.00105964

## Sheet: Isotherm Pressure Composition
Flex 6.01	Flex Version 6.01	Page 1
	3Flex Serial # 116 Unit 1 Port 3
Sample:	tifsix-3-ni batch 5
Operator:	Ashlyn
Submitter:	Ashlyn
File:	C:\Users\ml4419\OneDrive - Imperial College Lon...\AL1-087_tifsix-3-ni_batch5_N2_308K_rod_repeat.SMP
Started:	02/08/2022 10:04:26	Analysis adsorptive:	N2
Completed:	03/08/2022 21:37:01	Analysis bath temp.:	35.000 °C
Report time:	19/02/2024 11:42:06	Thermal correction:	No
Sample mass:	0.3800 g	Ambient free space:	10.1850 cm³ Measured
Analysis free space:	9.9966 cm³	Equilibration interval:	60 s
Low pressure dose:	None	Sample density:	1.000 g/cm³
Automatic degas:	No
Isotherm Pressure Composition
AL1-087_tifsix-3-ni_batch5_N2_308K_rod_repeat : tifsix-3-ni batch 5 : Adsorption		AL1-087_tifsix-3-ni_batch5_N2_308K_rod_repeat : tifsix-3-ni batch 5 : Desorption
Weight % N2	Absolute Pressure (kPa)	Weight % N2	Absolute Pressure (kPa)
0.0189919	4.90856	0.351467	99.911
0.0379904	9.89164	0.33586	95.1199
0.0573293	14.9616	0.319571	90.1427
0.0760605	19.9195	0.302819	85.1157
0.094321	24.8962	0.286229	80.1199
0.112704	29.9294	0.269284	75.1314
0.130384	34.8779	0.252393	70.133
0.148138	39.8661	0.23522	65.1435
0.165509	44.8788	0.218099	60.1173
0.182839	49.8723	0.200704	55.1304
0.200142	54.9061	0.183496	50.1408
0.217177	59.8726	0.165592	45.0588
0.234383	64.858	0.147675	40.044
0.251388	69.8671	0.129578	35.0574
0.26804	74.9013	0.111329	30.0956
0.284827	79.9137	0.0925398	25.0476
0.301396	84.8766	0.0735312	20.0189
0.318122	89.9024	0.0543872	15.0347
0.334568	94.89	0.0349834	10.0177
0.351467	99.911	0.0165178	5.01689
		0.00296844	1.001

## Sheet: Options
Flex 6.01	Flex Version 6.01	Page 1
	3Flex Serial # 116 Unit 1 Port 3
Sample:	tifsix-3-ni batch 5
Operator:	Ashlyn
Submitter:	Ashlyn
File:	C:\Users\ml4419\OneDrive - Imperial College Lon...\AL1-087_tifsix-3-ni_batch5_N2_308K_rod_repeat.SMP
Started:	02/08/2022 10:04:26	Analysis adsorptive:	N2
Completed:	03/08/2022 21:37:01	Analysis bath temp.:	35.000 °C
Report time:	19/02/2024 11:42:06	Thermal correction:	No
Sample mass:	0.3800 g	Ambient free space:	10.1850 cm³ Measured
Analysis free space:	9.9966 cm³	Equilibration interval:	60 s
Low pressure dose:	None	Sample density:	1.000 g/cm³
Automatic degas:	No
Method:	Default
Sample:	tifsix-3-ni batch 5
Operator:	Ashlyn
Submitter:	Ashlyn
Mass type:	Calculated
Empty tube:	36.0237 g
Sample + tube:	36.4037 g
Sample mass:	0.3800 g
Density:	1.000 g/cm³
Type of data:	Automatically collected
Instrument type:	3500
Original instrument type:	3500
Comments:
Sample tube:	Sample Tube
Ambient free space:	1.0000 cm³
Analysis free space:	1.0000 cm³
Use isothermal jacket:	No
Use filler rod:	No
Vacuum seal type:	None
Degas conditions:	Degas Conditions
Smart VacPrep evacuation
Backfill sample tube:	Automatic
Evacuation rate:	0.67 kPa/s
Unrest. evacuation from:	0.67 kPa
Vacuum level:	1e-01 kPa
Evacuation time:	10 min
Temperature ramp rate:	10.0 °C/min
Target temperature:	30 °C
Hold pressure:	13.3 kPa
Heating Phase
Sample prep: Stage	Temperature (°C)	Ramp Rate (°C/min)	Time (min)
1	30	10.0	10
Analysis conditions:	Run Conditions
Absolute pressure dosing:	Yes
Set external trigger:	No
Pressure Table
Starting Pressure (kPa)	Pressure Increment (kPa)	Dose Amount (mmol/g)	Equilibration Interval (s)	Ending Pressure (kPa)
0.0000000	5.0000000		60	100.0000000
100.0000000	5.0000000		60	1.0000000
Preparation
Backfill gas:	Helium
Evacuation rate:	0.67 kPa/s
Unrestricted evacuation from:	0.67 kPa
Vacuum level:	6.7e-03 kPa
Evacuation time:	0.50 h
Evacuate and hold:	No
Degas in situ:	Yes
Target temperature:	30 °C
Temperature ramp rate:	5.0 °C/min
Hold pressure:	13.3 kPa
Sample prep: Stage	Temperature (°C)	Ramp Rate (°C/min)	Time (min)
1	120	5.0	1,440
Leak test:	No
Elevator operation:	Automatic
Free Space
Measured before analysis
Lower Dewar for evacuation:	Yes
Evacuation time:	1.00 h
Outgas test:	No
p° and Temperature
p° type:	Entered
p°:	101.3250 kPa
Temperature type:	Entered
Temperature:	35.000 °C
Dosing
Target tolerance:	5.0% or 0.6666 kPa
Minimum equilibration delay:	0.00 h
Maximum equilibration delay:	999.00 h
Termination
Backfill at end of analysis:	Yes
Backfill gas:	Nitrogen
Adsorptive:	Nitrogen (N2)
Maximum manifold pressure:	123.323 kPa
Therm. tran. hard-sphere diameter:	0.36810 nm
Molecular cross-sectional area:	0.162 nm²
Adsorbate molecular weight:	28.01
Mass flow constant:	1.000
Relative thermal conductivity:	1.00
Gas blend:	No
Adsorbed-phase free-space correction:	Yes
Fluid properties:	H:\FPI\fpiv6\nitrogen.fpi
Dosing method:	Normal
Sample Information
Sample Tube
Degas Conditions
Analysis Conditions
Adsorptive Properties
