# Supplementary material for: Physicochemical Properties, Equilibrium Adsorption Performance, Manufacturability, and Stability of TIFSIX-3-Ni for Direct Air Capture of CO2
Source: Energy Fuels. 2024 Jun 18;38(13):11947–65. doi: 10.1021/acs.energyfuels.4c01368 (PMC11228916; doi:10.1021/acs.energyfuels.4c01368)
Supplement: Supplementary file 2 — ef4c01368_si_002.zip [file ef4c01368_si_002.zip › tifsix si raw files/isotherms/isotherms for fitting/O2-25C-batch5.XLS]

## Sheet: Summary
Flex 6.01	Flex Version 6.01	Page 1
	3Flex Serial # 116 Unit 1 Port 3
Sample:	tifsix-3-ni batch 5
Operator:	Ashlyn
Submitter:	Ashlyn
File:	C:\Users\ml4419\OneDrive - Imperial College London\PhD...\AL1-099_tifsix-3-ni_batch5_O2_298K_rod.SMP
Started:	03/09/2022 12:17:38	Analysis adsorptive:	O2
Completed:	05/09/2022 02:28:10	Analysis bath temp.:	25.000 °C
Report time:	19/02/2024 11:42:19	Thermal correction:	No
Sample mass:	0.3800 g	Ambient free space:	10.2636 cm³ Measured
Analysis free space:	10.2507 cm³	Equilibration interval:	60 s
Low pressure dose:	None	Sample density:	1.000 g/cm³
Automatic degas:	No
Summary Report
Surface Area
Single point surface area at p/p° = 0.295015395:	2.4542 m²/g
BET Surface Area:	4.3621 m²/g
Langmuir Surface Area:	85.8127 m²/g
t-Plot Micropore Area:	4.3621 m²/g
t-Plot external surface area:	0.0000 m²/g
Pore Volume
t-Plot micropore volume:	0.000000 cm³/g
Freundlich
Qm·C:	0.00007 ± 0.00000 mmol/g
m:	1.0549 ± 0.0011
Temkin
q·alpha/Qm:	58.556961 ± 5.214001 kJ/mol·(mmol/g)
A:	0.1204 ± 0.0661 kPa
Nanoparticle Size:
Average Particle Size	1,375.4767 nm
Horvath-Kawazoe
Maximum pore volume at p/p° = 0.000000000:	0.000000 cm³/g
Median pore width:	0.2443 nm
MP-Method
Cumulative surface area of pores between
0.78592 nm and 1.88000 nm hydraulic radius:	0.0000 m²/g
Cumulative pore volume of pores between
0.78592 nm and 1.88000 nm hydraulic radius:	0.000000 cm³/g
Average pore hydraulic radius (V/A):	0.00000 nm

## Sheet: Isotherm Tabular Report
Flex 6.01	Flex Version 6.01	Page 1
	3Flex Serial # 116 Unit 1 Port 3
Sample:	tifsix-3-ni batch 5
Operator:	Ashlyn
Submitter:	Ashlyn
File:	C:\Users\ml4419\OneDrive - Imperial College London\PhD...\AL1-099_tifsix-3-ni_batch5_O2_298K_rod.SMP
Started:	03/09/2022 12:17:38	Analysis adsorptive:	O2
Completed:	05/09/2022 02:28:10	Analysis bath temp.:	25.000 °C
Report time:	19/02/2024 11:42:19	Thermal correction:	No
Sample mass:	0.3800 g	Ambient free space:	10.2636 cm³ Measured
Analysis free space:	10.2507 cm³	Equilibration interval:	60 s
Low pressure dose:	None	Sample density:	1.000 g/cm³
Automatic degas:	No
Isotherm Tabular Report
Relative Pressure (p/p°)	Absolute Pressure (kPa)	Quantity Adsorbed (mmol/g)	Elapsed Time (h:min)	Saturation Pressure (kPa)
				101.325
0.0483052	4.89452	0.00720737	28:49
0.0976677	9.89618	0.0140703	29:00
0.14729	14.9242	0.0209036	29:11
0.196987	19.9597	0.0276099	29:22
0.246166	24.9427	0.0341053	29:33
0.295015	29.8924	0.0404248	29:44
0.344108	34.8668	0.0467821	29:55
0.393769	39.8986	0.0530143	30:06
0.442759	44.8626	0.0591185	30:17
0.491955	49.8473	0.0651498	30:28
0.541532	54.8707	0.0712534	30:39
0.591084	59.8916	0.0774736	30:50
0.641955	65.0461	0.0838803	31:01
0.69047	69.9619	0.0900089	31:12
0.740644	75.0458	0.096227	31:23
0.788421	79.8867	0.102089	31:35
0.839541	85.0666	0.108403	31:46
0.888434	90.0206	0.114559	31:57
0.938193	95.0624	0.120774	32:08
0.987444	100.053	0.12697	32:19
0.938586	95.1022	0.121836	32:30
0.88753	89.929	0.116385	32:41
0.838804	84.9918	0.11098	32:52
0.790834	80.1313	0.105619	33:03
0.741544	75.1369	0.0998759	33:14
0.691455	70.0617	0.0939419	33:25
0.642578	65.1092	0.0881241	33:36
0.592685	60.0538	0.0821198	33:47
0.544349	55.1561	0.0761541	33:59
0.494747	50.1302	0.0700946	34:10
0.445493	45.1396	0.0640453	34:21
0.395957	40.1204	0.0578772	34:32
0.346411	35.1002	0.0516816	34:44
0.29673	30.0662	0.0452501	34:55
0.24737	25.0648	0.0388893	35:06
0.197841	20.0462	0.0323252	35:17
0.148329	15.0294	0.025895	35:28
0.0987922	10.0101	0.0192816	35:40
0.0494082	5.00629	0.0130093	35:52
0.00990718	1.00385	0.00829486	36:05

## Sheet: Isotherm Linear Plot
Flex 6.01	Flex Version 6.01	Page 1
	3Flex Serial # 116 Unit 1 Port 3
Sample:	tifsix-3-ni batch 5
Operator:	Ashlyn
Submitter:	Ashlyn
File:	C:\Users\ml4419\OneDrive - Imperial College London\PhD...\AL1-099_tifsix-3-ni_batch5_O2_298K_rod.SMP
Started:	03/09/2022 12:17:38	Analysis adsorptive:	O2
Completed:	05/09/2022 02:28:10	Analysis bath temp.:	25.000 °C
Report time:	19/02/2024 11:42:19	Thermal correction:	No
Sample mass:	0.3800 g	Ambient free space:	10.2636 cm³ Measured
Analysis free space:	10.2507 cm³	Equilibration interval:	60 s
Low pressure dose:	None	Sample density:	1.000 g/cm³
Automatic degas:	No
Isotherm Linear Plot
AL1-099_tifsix-3-ni_batch5_O2_298K_rod : tifsix-3-ni batch 5 : Adsorption		AL1-099_tifsix-3-ni_batch5_O2_298K_rod : tifsix-3-ni batch 5 : Desorption
Relative Pressure (p/p°)	Quantity Adsorbed (mmol/g)	Relative Pressure (p/p°)	Quantity Adsorbed (mmol/g)
0.0483052	0.00720737	0.987444	0.12697
0.0976677	0.0140703	0.938586	0.121836
0.14729	0.0209036	0.88753	0.116385
0.196987	0.0276099	0.838804	0.11098
0.246166	0.0341053	0.790834	0.105619
0.295015	0.0404248	0.741544	0.0998759
0.344108	0.0467821	0.691455	0.0939419
0.393769	0.0530143	0.642578	0.0881241
0.442759	0.0591185	0.592685	0.0821198
0.491955	0.0651498	0.544349	0.0761541
0.541532	0.0712534	0.494747	0.0700946
0.591084	0.0774736	0.445493	0.0640453
0.641955	0.0838803	0.395957	0.0578772
0.69047	0.0900089	0.346411	0.0516816
0.740644	0.096227	0.29673	0.0452501
0.788421	0.102089	0.24737	0.0388893
0.839541	0.108403	0.197841	0.0323252
0.888434	0.114559	0.148329	0.025895
0.938193	0.120774	0.0987922	0.0192816
0.987444	0.12697	0.0494082	0.0130093
		0.00990718	0.00829486

## Sheet: Isotherm Log Plot
Flex 6.01	Flex Version 6.01	Page 1
	3Flex Serial # 116 Unit 1 Port 3
Sample:	tifsix-3-ni batch 5
Operator:	Ashlyn
Submitter:	Ashlyn
File:	C:\Users\ml4419\OneDrive - Imperial College London\PhD...\AL1-099_tifsix-3-ni_batch5_O2_298K_rod.SMP
Started:	03/09/2022 12:17:38	Analysis adsorptive:	O2
Completed:	05/09/2022 02:28:10	Analysis bath temp.:	25.000 °C
Report time:	19/02/2024 11:42:19	Thermal correction:	No
Sample mass:	0.3800 g	Ambient free space:	10.2636 cm³ Measured
Analysis free space:	10.2507 cm³	Equilibration interval:	60 s
Low pressure dose:	None	Sample density:	1.000 g/cm³
Automatic degas:	No
Isotherm Log Plot
AL1-099_tifsix-3-ni_batch5_O2_298K_rod : tifsix-3-ni batch 5 : Adsorption		AL1-099_tifsix-3-ni_batch5_O2_298K_rod : tifsix-3-ni batch 5 : Desorption
Relative Pressure (p/p°)	Quantity Adsorbed (mmol/g)	Relative Pressure (p/p°)	Quantity Adsorbed (mmol/g)
0.0483052	0.00720737	0.987444	0.12697
0.0976677	0.0140703	0.938586	0.121836
0.14729	0.0209036	0.88753	0.116385
0.196987	0.0276099	0.838804	0.11098
0.246166	0.0341053	0.790834	0.105619
0.295015	0.0404248	0.741544	0.0998759
0.344108	0.0467821	0.691455	0.0939419
0.393769	0.0530143	0.642578	0.0881241
0.442759	0.0591185	0.592685	0.0821198
0.491955	0.0651498	0.544349	0.0761541
0.541532	0.0712534	0.494747	0.0700946
0.591084	0.0774736	0.445493	0.0640453
0.641955	0.0838803	0.395957	0.0578772
0.69047	0.0900089	0.346411	0.0516816
0.740644	0.096227	0.29673	0.0452501
0.788421	0.102089	0.24737	0.0388893
0.839541	0.108403	0.197841	0.0323252
0.888434	0.114559	0.148329	0.025895
0.938193	0.120774	0.0987922	0.0192816
0.987444	0.12697	0.0494082	0.0130093
		0.00990718	0.00829486

## Sheet: Isotherm Linear Absolute Plot
Flex 6.01	Flex Version 6.01	Page 1
	3Flex Serial # 116 Unit 1 Port 3
Sample:	tifsix-3-ni batch 5
Operator:	Ashlyn
Submitter:	Ashlyn
File:	C:\Users\ml4419\OneDrive - Imperial College London\PhD...\AL1-099_tifsix-3-ni_batch5_O2_298K_rod.SMP
Started:	03/09/2022 12:17:38	Analysis adsorptive:	O2
Completed:	05/09/2022 02:28:10	Analysis bath temp.:	25.000 °C
Report time:	19/02/2024 11:42:19	Thermal correction:	No
Sample mass:	0.3800 g	Ambient free space:	10.2636 cm³ Measured
Analysis free space:	10.2507 cm³	Equilibration interval:	60 s
Low pressure dose:	None	Sample density:	1.000 g/cm³
Automatic degas:	No
Isotherm Linear Absolute Plot
AL1-099_tifsix-3-ni_batch5_O2_298K_rod : tifsix-3-ni batch 5 : Adsorption		AL1-099_tifsix-3-ni_batch5_O2_298K_rod : tifsix-3-ni batch 5 : Desorption
Absolute Pressure (kPa)	Quantity Adsorbed (mmol/g)	Absolute Pressure (kPa)	Quantity Adsorbed (mmol/g)
4.89452	0.00720737	100.053	0.12697
9.89618	0.0140703	95.1022	0.121836
14.9242	0.0209036	89.929	0.116385
19.9597	0.0276099	84.9918	0.11098
24.9427	0.0341053	80.1313	0.105619
29.8924	0.0404248	75.1369	0.0998759
34.8668	0.0467821	70.0617	0.0939419
39.8986	0.0530143	65.1092	0.0881241
44.8626	0.0591185	60.0538	0.0821198
49.8473	0.0651498	55.1561	0.0761541
54.8707	0.0712534	50.1302	0.0700946
59.8916	0.0774736	45.1396	0.0640453
65.0461	0.0838803	40.1204	0.0578772
69.9619	0.0900089	35.1002	0.0516816
75.0458	0.096227	30.0662	0.0452501
79.8867	0.102089	25.0648	0.0388893
85.0666	0.108403	20.0462	0.0323252
90.0206	0.114559	15.0294	0.025895
95.0624	0.120774	10.0101	0.0192816
100.053	0.12697	5.00629	0.0130093
		1.00385	0.00829486

## Sheet: Isotherm Log Absolute Plot
Flex 6.01	Flex Version 6.01	Page 1
	3Flex Serial # 116 Unit 1 Port 3
Sample:	tifsix-3-ni batch 5
Operator:	Ashlyn
Submitter:	Ashlyn
File:	C:\Users\ml4419\OneDrive - Imperial College London\PhD...\AL1-099_tifsix-3-ni_batch5_O2_298K_rod.SMP
Started:	03/09/2022 12:17:38	Analysis adsorptive:	O2
Completed:	05/09/2022 02:28:10	Analysis bath temp.:	25.000 °C
Report time:	19/02/2024 11:42:19	Thermal correction:	No
Sample mass:	0.3800 g	Ambient free space:	10.2636 cm³ Measured
Analysis free space:	10.2507 cm³	Equilibration interval:	60 s
Low pressure dose:	None	Sample density:	1.000 g/cm³
Automatic degas:	No
Isotherm Log Absolute Plot
AL1-099_tifsix-3-ni_batch5_O2_298K_rod : tifsix-3-ni batch 5 : Adsorption		AL1-099_tifsix-3-ni_batch5_O2_298K_rod : tifsix-3-ni batch 5 : Desorption
Absolute Pressure (kPa)	Quantity Adsorbed (mmol/g)	Absolute Pressure (kPa)	Quantity Adsorbed (mmol/g)
4.89452	0.00720737	100.053	0.12697
9.89618	0.0140703	95.1022	0.121836
14.9242	0.0209036	89.929	0.116385
19.9597	0.0276099	84.9918	0.11098
24.9427	0.0341053	80.1313	0.105619
29.8924	0.0404248	75.1369	0.0998759
34.8668	0.0467821	70.0617	0.0939419
39.8986	0.0530143	65.1092	0.0881241
44.8626	0.0591185	60.0538	0.0821198
49.8473	0.0651498	55.1561	0.0761541
54.8707	0.0712534	50.1302	0.0700946
59.8916	0.0774736	45.1396	0.0640453
65.0461	0.0838803	40.1204	0.0578772
69.9619	0.0900089	35.1002	0.0516816
75.0458	0.096227	30.0662	0.0452501
79.8867	0.102089	25.0648	0.0388893
85.0666	0.108403	20.0462	0.0323252
90.0206	0.114559	15.0294	0.025895
95.0624	0.120774	10.0101	0.0192816
100.053	0.12697	5.00629	0.0130093
		1.00385	0.00829486

## Sheet: Isotherm Pressure Composition
Flex 6.01	Flex Version 6.01	Page 1
	3Flex Serial # 116 Unit 1 Port 3
Sample:	tifsix-3-ni batch 5
Operator:	Ashlyn
Submitter:	Ashlyn
File:	C:\Users\ml4419\OneDrive - Imperial College London\PhD...\AL1-099_tifsix-3-ni_batch5_O2_298K_rod.SMP
Started:	03/09/2022 12:17:38	Analysis adsorptive:	O2
Completed:	05/09/2022 02:28:10	Analysis bath temp.:	25.000 °C
Report time:	19/02/2024 11:42:19	Thermal correction:	No
Sample mass:	0.3800 g	Ambient free space:	10.2636 cm³ Measured
Analysis free space:	10.2507 cm³	Equilibration interval:	60 s
Low pressure dose:	None	Sample density:	1.000 g/cm³
Automatic degas:	No
Isotherm Pressure Composition
AL1-099_tifsix-3-ni_batch5_O2_298K_rod : tifsix-3-ni batch 5 : Adsorption		AL1-099_tifsix-3-ni_batch5_O2_298K_rod : tifsix-3-ni batch 5 : Desorption
Weight % O2	Absolute Pressure (kPa)	Weight % O2	Absolute Pressure (kPa)
0.0230628	4.89452	0.406289	100.053
0.0450233	9.89618	0.389861	95.1022
0.0668894	14.9242	0.372418	89.929
0.0883488	19.9597	0.355125	84.9918
0.109133	24.9427	0.337971	80.1313
0.129355	29.8924	0.319592	75.1369
0.149698	34.8668	0.300604	70.0617
0.16964	39.8986	0.281988	65.1092
0.189173	44.8626	0.262775	60.0538
0.208473	49.8473	0.243685	55.1561
0.228003	54.8707	0.224296	50.1302
0.247907	59.8916	0.204938	45.1396
0.268408	65.0461	0.185201	40.1204
0.28802	69.9619	0.165376	35.1002
0.307916	75.0458	0.144796	30.0662
0.326675	79.8867	0.124442	25.0648
0.346879	85.0666	0.103437	20.0462
0.366577	90.0206	0.0828612	15.0294
0.386463	95.0624	0.0616991	10.0101
0.406289	100.053	0.0416285	5.00629
		0.0265427	1.00385

## Sheet: Options
Flex 6.01	Flex Version 6.01	Page 1
	3Flex Serial # 116 Unit 1 Port 3
Sample:	tifsix-3-ni batch 5
Operator:	Ashlyn
Submitter:	Ashlyn
File:	C:\Users\ml4419\OneDrive - Imperial College London\PhD...\AL1-099_tifsix-3-ni_batch5_O2_298K_rod.SMP
Started:	03/09/2022 12:17:38	Analysis adsorptive:	O2
Completed:	05/09/2022 02:28:10	Analysis bath temp.:	25.000 °C
Report time:	19/02/2024 11:42:19	Thermal correction:	No
Sample mass:	0.3800 g	Ambient free space:	10.2636 cm³ Measured
Analysis free space:	10.2507 cm³	Equilibration interval:	60 s
Low pressure dose:	None	Sample density:	1.000 g/cm³
Automatic degas:	No
Method:	Default
Sample:	tifsix-3-ni batch 5
Operator:	Ashlyn
Submitter:	Ashlyn
Mass type:	Calculated
Empty tube:	36.0237 g
Sample + tube:	36.4037 g
Sample mass:	0.3800 g
Density:	1.000 g/cm³
Type of data:	Automatically collected
Instrument type:	3500
Original instrument type:	3500
Comments:
Sample tube:	Sample Tube
Ambient free space:	1.0000 cm³
Analysis free space:	1.0000 cm³
Use isothermal jacket:	No
Use filler rod:	No
Vacuum seal type:	None
Degas conditions:	Degas Conditions
Smart VacPrep evacuation
Backfill sample tube:	Automatic
Evacuation rate:	0.67 kPa/s
Unrest. evacuation from:	0.67 kPa
Vacuum level:	1e-01 kPa
Evacuation time:	10 min
Temperature ramp rate:	10.0 °C/min
Target temperature:	30 °C
Hold pressure:	13.3 kPa
Heating Phase
Sample prep: Stage	Temperature (°C)	Ramp Rate (°C/min)	Time (min)
1	30	10.0	10
Analysis conditions:	Run Conditions
Absolute pressure dosing:	Yes
Set external trigger:	No
Pressure Table
Starting Pressure (kPa)	Pressure Increment (kPa)	Dose Amount (mmol/g)	Equilibration Interval (s)	Ending Pressure (kPa)
0.0000000	5.0000000		60	100.0000000
100.0000000	5.0000000		60	1.0000000
Preparation
Backfill gas:	Helium
Evacuation rate:	0.67 kPa/s
Unrestricted evacuation from:	0.67 kPa
Vacuum level:	6.7e-03 kPa
Evacuation time:	0.50 h
Evacuate and hold:	No
Degas in situ:	Yes
Target temperature:	30 °C
Temperature ramp rate:	5.0 °C/min
Hold pressure:	13.3 kPa
Sample prep: Stage	Temperature (°C)	Ramp Rate (°C/min)	Time (min)
1	120	5.0	1,440
Leak test:	No
Elevator operation:	Automatic
Free Space
Measured before analysis
Lower Dewar for evacuation:	Yes
Evacuation time:	1.00 h
Outgas test:	No
p° and Temperature
p° type:	Entered
p°:	101.3250 kPa
Temperature type:	Entered
Temperature:	25.000 °C
Dosing
Target tolerance:	5.0% or 0.6666 kPa
Minimum equilibration delay:	0.00 h
Maximum equilibration delay:	999.00 h
Termination
Backfill at end of analysis:	Yes
Backfill gas:	Nitrogen
Adsorptive:	Oxygen (O2)
Maximum manifold pressure:	123.323 kPa
Therm. tran. hard-sphere diameter:	0.34330 nm
Molecular cross-sectional area:	0.143 nm²
Adsorbate molecular weight:	32.00
Mass flow constant:	1.000
Relative thermal conductivity:	1.02
Gas blend:	No
Adsorbed-phase free-space correction:	Yes
Fluid properties:	H:\FPI\fpiv6\oxygen.fpi
Dosing method:	Normal
Sample Information
Sample Tube
Degas Conditions
Analysis Conditions
Adsorptive Properties
