# Supplementary material for: Physicochemical Properties, Equilibrium Adsorption Performance, Manufacturability, and Stability of TIFSIX-3-Ni for Direct Air Capture of CO2
Source: Energy Fuels. 2024 Jun 18;38(13):11947–65. doi: 10.1021/acs.energyfuels.4c01368 (PMC11228916; doi:10.1021/acs.energyfuels.4c01368)
Supplement: Supplementary file 2 — ef4c01368_si_002.zip [file ef4c01368_si_002.zip › tifsix si raw files/isotherms/pellets/CO2-0C-batch5-groundpowder.XLS]

## Sheet: Summary
Flex 6.01	Flex Version 6.01	Page 1
	3Flex Serial # 116 Unit 1 Port 2
Sample:	TIFSIX batch 5 ground powder CO2 0C
Operator:	Ashlyn
Submitter:	Ashlyn
File:	C:\Users\ml4419\OneDrive - Imperial Coll...\AL1-166_tifsix-3-ni_batch5_groundpowder_CO2_273K_rod.SMP
Started:	14/09/2023 15:38:41	Analysis adsorptive:	CO2
Completed:	18/09/2023 02:50:50	Analysis bath temp.:	0.000 °C
Report time:	19/02/2024 12:36:28	Thermal correction:	No
Sample mass:	0.0546 g	Ambient free space:	10.5486 cm³ Measured
Analysis free space:	11.3867 cm³	Equilibration interval:	60 s
Low pressure dose:	None	Sample density:	1.000 g/cm³
Automatic degas:	No
Summary Report
Surface Area
Single point surface area at p/p° = 0.028696405:	189.1605 m²/g
BET Surface Area:	186.2021 m²/g
Langmuir Surface Area:	190.6772 m²/g
t-Plot Micropore Area:	51.3820 m²/g
t-Plot external surface area:	134.8201 m²/g
Pore Volume
Single point adsorption total pore volume of pores
less than --- diameter at p/p° = 0.028696405:	0.108136 cm³/g
Single point desorption total pore volume of pores
less than --- diameter at p/p° = 0.028696405:	0.108136 cm³/g
t-Plot micropore volume:	0.066110 cm³/g
Pore Size
Adsorption average pore diameter (4V/A by BET):	2.3230 nm
Desorption average pore diameter (4V/A by BET):	2.3230 nm
Freundlich
Qm·C:	0.08622 ± 0.00021 mmol/g
m:	31.0445 ± 1.3709
Temkin
q·alpha/Qm:	36.198193 ± 1.292227 kJ/mol·(mmol/g)
A:	27,863,290,282,331.6328 ± 31,032,167,403,382.1406 kPa
Total Volume in Pores	<=	1.048 nm	:	0.09565 cm³/g
Area in Pores	>	1.048 nm	:	0.000 m²/g
Total Area in Pores	>=	0.367 nm	:	511.230 m²/g
Nanoparticle Size:
Average Particle Size	32.2231 nm
Horvath-Kawazoe
Maximum pore volume at p/p° = 0.028696405:	0.108136 cm³/g
Median pore width:	0.0000 nm
Dubinin-Astakhov
Micropore surface area:	491.2904 m²/g
Limiting micropore volume:	0.102242 cm³/g
MP-Method
Cumulative surface area of pores between
0.17627 nm and 0.30000 nm hydraulic radius:	360.6914 m²/g
Cumulative pore volume of pores between
0.17627 nm and 0.30000 nm hydraulic radius:	0.070598 cm³/g
Average pore hydraulic radius (V/A):	0.19573 nm

## Sheet: Isotherm Tabular Report
Flex 6.01	Flex Version 6.01	Page 1
	3Flex Serial # 116 Unit 1 Port 2
Sample:	TIFSIX batch 5 ground powder CO2 0C
Operator:	Ashlyn
Submitter:	Ashlyn
File:	C:\Users\ml4419\OneDrive - Imperial Coll...\AL1-166_tifsix-3-ni_batch5_groundpowder_CO2_273K_rod.SMP
Started:	14/09/2023 15:38:41	Analysis adsorptive:	CO2
Completed:	18/09/2023 02:50:50	Analysis bath temp.:	0.000 °C
Report time:	19/02/2024 12:36:28	Thermal correction:	No
Sample mass:	0.0546 g	Ambient free space:	10.5486 cm³ Measured
Analysis free space:	11.3867 cm³	Equilibration interval:	60 s
Low pressure dose:	None	Sample density:	1.000 g/cm³
Automatic degas:	No
Isotherm Tabular Report
Relative Pressure (p/p°)	Absolute Pressure (kPa)	Quantity Adsorbed (mmol/g)	Elapsed Time (h:min)	Saturation Pressure (kPa)
				3485.25
2.86941e-06	0.0100006	1.44014	31:37
5.50083e-06	0.0191718	1.58781	33:21
8.34957e-06	0.0291004	1.66517	34:45
1.09925e-05	0.0383115	1.70915	35:40
1.38986e-05	0.0484401	1.7434	36:24
1.64651e-05	0.057385	1.76487	36:51
1.92182e-05	0.0669804	1.78349	37:26
2.24782e-05	0.0783421	1.80095	38:01
2.51258e-05	0.0875698	1.81264	38:28
2.82135e-05	0.0983312	1.82416	38:55
3.10922e-05	0.108364	1.83335	39:18
3.39979e-05	0.118491	1.84143	39:41
3.68791e-05	0.128533	1.84849	40:02
3.96684e-05	0.138255	1.85444	40:21
4.24855e-05	0.148073	1.85991	40:39
4.55019e-05	0.158586	1.8653	40:58
4.83026e-05	0.168347	1.86979	41:14
5.11401e-05	0.178236	1.87396	41:30
5.41867e-05	0.188854	1.87806	41:44
5.70162e-05	0.198716	1.88162	42:01
8.40933e-05	0.293087	1.90502	42:25
0.000114362	0.39858	1.92081	42:45
0.000141136	0.491894	1.93055	43:01
0.000171717	0.598476	1.93895	43:15
0.000200363	0.698314	1.9452	43:27
0.000229683	0.800501	1.9505	43:39
0.000258184	0.899835	1.95491	43:51
0.00028699	1.00023	1.95881	44:02
0.00169089	5.89316	2.02427	44:14
0.003164	11.0273	2.05366	44:25
0.00459385	16.0107	2.07483	44:37
0.0060516	21.0914	2.09221	44:48
0.00749358	26.117	2.1064	44:59
0.00886602	30.9003	2.12052	45:17
0.0102888	35.859	2.13421	45:31
0.0117187	40.8427	2.1467	45:42
0.0131532	45.842	2.15913	45:53
0.0146017	50.8905	2.17072	46:04
0.016086	56.0638	2.17885	46:15
0.0174659	60.8731	2.18956	46:26
0.0189834	66.162	2.19798	46:37
0.0203506	70.9271	2.20558	46:48
0.0217642	75.8538	2.21347	47:00
0.0232138	80.9059	2.22244	47:11
0.0246397	85.8755	2.23133	47:22
0.0260798	90.8948	2.24428	47:33
0.0275599	96.0533	2.2597	47:44
0.0286964	100.014	2.27737	47:56
0.027266	95.0288	2.27287	48:07
0.0258254	90.0081	2.26712	48:18
0.0243886	85.0004	2.25955	48:29
0.0229227	79.8913	2.25107	48:41
0.0214757	74.8481	2.24258	48:54
0.0200474	69.8704	2.2353	49:05
0.0186099	64.86	2.22841	49:18
0.0171735	59.8539	2.22041	49:33
0.0157334	54.835	2.21154	49:45
0.0143912	50.1569	2.20181	49:57
0.0129295	45.0627	2.1915	50:08
0.011507	40.1049	2.1808	50:19
0.0100187	34.9179	2.17016	50:37
0.0085843	29.9184	2.15785	50:49
0.00717729	25.0147	2.14321	51:01
0.00572609	19.9568	2.12657	51:13
0.00431068	15.0238	2.10746	51:24
0.00287182	10.009	2.08351	51:36
0.00143822	5.01257	2.05286	51:50
0.000293454	1.02276	1.99759	52:10

## Sheet: Isotherm Linear Plot
Flex 6.01	Flex Version 6.01	Page 1
	3Flex Serial # 116 Unit 1 Port 2
Sample:	TIFSIX batch 5 ground powder CO2 0C
Operator:	Ashlyn
Submitter:	Ashlyn
File:	C:\Users\ml4419\OneDrive - Imperial Coll...\AL1-166_tifsix-3-ni_batch5_groundpowder_CO2_273K_rod.SMP
Started:	14/09/2023 15:38:41	Analysis adsorptive:	CO2
Completed:	18/09/2023 02:50:50	Analysis bath temp.:	0.000 °C
Report time:	19/02/2024 12:36:28	Thermal correction:	No
Sample mass:	0.0546 g	Ambient free space:	10.5486 cm³ Measured
Analysis free space:	11.3867 cm³	Equilibration interval:	60 s
Low pressure dose:	None	Sample density:	1.000 g/cm³
Automatic degas:	No
Isotherm Linear Plot
AL1-166_tifsix-3-ni_batch5_groundpowder_CO2_273K_rod : TIFSIX batch 5 ground powder CO2 0C : Adsorption		AL1-166_tifsix-3-ni_batch5_groundpowder_CO2_273K_rod : TIFSIX batch 5 ground powder CO2 0C : Desorption
Relative Pressure (p/p°)	Quantity Adsorbed (mmol/g)	Relative Pressure (p/p°)	Quantity Adsorbed (mmol/g)
2.86941e-06	1.44014	0.0286964	2.27737
5.50083e-06	1.58781	0.027266	2.27287
8.34957e-06	1.66517	0.0258254	2.26712
1.09925e-05	1.70915	0.0243886	2.25955
1.38986e-05	1.7434	0.0229227	2.25107
1.64651e-05	1.76487	0.0214757	2.24258
1.92182e-05	1.78349	0.0200474	2.2353
2.24782e-05	1.80095	0.0186099	2.22841
2.51258e-05	1.81264	0.0171735	2.22041
2.82135e-05	1.82416	0.0157334	2.21154
3.10922e-05	1.83335	0.0143912	2.20181
3.39979e-05	1.84143	0.0129295	2.1915
3.68791e-05	1.84849	0.011507	2.1808
3.96684e-05	1.85444	0.0100187	2.17016
4.24855e-05	1.85991	0.0085843	2.15785
4.55019e-05	1.8653	0.00717729	2.14321
4.83026e-05	1.86979	0.00572609	2.12657
5.11401e-05	1.87396	0.00431068	2.10746
5.41867e-05	1.87806	0.00287182	2.08351
5.70162e-05	1.88162	0.00143822	2.05286
8.40933e-05	1.90502	0.000293454	1.99759
0.000114362	1.92081
0.000141136	1.93055
0.000171717	1.93895
0.000200363	1.9452
0.000229683	1.9505
0.000258184	1.95491
0.00028699	1.95881
0.00169089	2.02427
0.003164	2.05366
0.00459385	2.07483
0.0060516	2.09221
0.00749358	2.1064
0.00886602	2.12052
0.0102888	2.13421
0.0117187	2.1467
0.0131532	2.15913
0.0146017	2.17072
0.016086	2.17885
0.0174659	2.18956
0.0189834	2.19798
0.0203506	2.20558
0.0217642	2.21347
0.0232138	2.22244
0.0246397	2.23133
0.0260798	2.24428
0.0275599	2.2597
0.0286964	2.27737

## Sheet: Isotherm Log Plot
Flex 6.01	Flex Version 6.01	Page 1
	3Flex Serial # 116 Unit 1 Port 2
Sample:	TIFSIX batch 5 ground powder CO2 0C
Operator:	Ashlyn
Submitter:	Ashlyn
File:	C:\Users\ml4419\OneDrive - Imperial Coll...\AL1-166_tifsix-3-ni_batch5_groundpowder_CO2_273K_rod.SMP
Started:	14/09/2023 15:38:41	Analysis adsorptive:	CO2
Completed:	18/09/2023 02:50:50	Analysis bath temp.:	0.000 °C
Report time:	19/02/2024 12:36:28	Thermal correction:	No
Sample mass:	0.0546 g	Ambient free space:	10.5486 cm³ Measured
Analysis free space:	11.3867 cm³	Equilibration interval:	60 s
Low pressure dose:	None	Sample density:	1.000 g/cm³
Automatic degas:	No
Isotherm Log Plot
AL1-166_tifsix-3-ni_batch5_groundpowder_CO2_273K_rod : TIFSIX batch 5 ground powder CO2 0C : Adsorption		AL1-166_tifsix-3-ni_batch5_groundpowder_CO2_273K_rod : TIFSIX batch 5 ground powder CO2 0C : Desorption
Relative Pressure (p/p°)	Quantity Adsorbed (mmol/g)	Relative Pressure (p/p°)	Quantity Adsorbed (mmol/g)
2.86941e-06	1.44014	0.0286964	2.27737
5.50083e-06	1.58781	0.027266	2.27287
8.34957e-06	1.66517	0.0258254	2.26712
1.09925e-05	1.70915	0.0243886	2.25955
1.38986e-05	1.7434	0.0229227	2.25107
1.64651e-05	1.76487	0.0214757	2.24258
1.92182e-05	1.78349	0.0200474	2.2353
2.24782e-05	1.80095	0.0186099	2.22841
2.51258e-05	1.81264	0.0171735	2.22041
2.82135e-05	1.82416	0.0157334	2.21154
3.10922e-05	1.83335	0.0143912	2.20181
3.39979e-05	1.84143	0.0129295	2.1915
3.68791e-05	1.84849	0.011507	2.1808
3.96684e-05	1.85444	0.0100187	2.17016
4.24855e-05	1.85991	0.0085843	2.15785
4.55019e-05	1.8653	0.00717729	2.14321
4.83026e-05	1.86979	0.00572609	2.12657
5.11401e-05	1.87396	0.00431068	2.10746
5.41867e-05	1.87806	0.00287182	2.08351
5.70162e-05	1.88162	0.00143822	2.05286
8.40933e-05	1.90502	0.000293454	1.99759
0.000114362	1.92081
0.000141136	1.93055
0.000171717	1.93895
0.000200363	1.9452
0.000229683	1.9505
0.000258184	1.95491
0.00028699	1.95881
0.00169089	2.02427
0.003164	2.05366
0.00459385	2.07483
0.0060516	2.09221
0.00749358	2.1064
0.00886602	2.12052
0.0102888	2.13421
0.0117187	2.1467
0.0131532	2.15913
0.0146017	2.17072
0.016086	2.17885
0.0174659	2.18956
0.0189834	2.19798
0.0203506	2.20558
0.0217642	2.21347
0.0232138	2.22244
0.0246397	2.23133
0.0260798	2.24428
0.0275599	2.2597
0.0286964	2.27737

## Sheet: Isotherm Linear Absolute Plot
Flex 6.01	Flex Version 6.01	Page 1
	3Flex Serial # 116 Unit 1 Port 2
Sample:	TIFSIX batch 5 ground powder CO2 0C
Operator:	Ashlyn
Submitter:	Ashlyn
File:	C:\Users\ml4419\OneDrive - Imperial Coll...\AL1-166_tifsix-3-ni_batch5_groundpowder_CO2_273K_rod.SMP
Started:	14/09/2023 15:38:41	Analysis adsorptive:	CO2
Completed:	18/09/2023 02:50:50	Analysis bath temp.:	0.000 °C
Report time:	19/02/2024 12:36:28	Thermal correction:	No
Sample mass:	0.0546 g	Ambient free space:	10.5486 cm³ Measured
Analysis free space:	11.3867 cm³	Equilibration interval:	60 s
Low pressure dose:	None	Sample density:	1.000 g/cm³
Automatic degas:	No
Isotherm Linear Absolute Plot
AL1-166_tifsix-3-ni_batch5_groundpowder_CO2_273K_rod : TIFSIX batch 5 ground powder CO2 0C : Adsorption		AL1-166_tifsix-3-ni_batch5_groundpowder_CO2_273K_rod : TIFSIX batch 5 ground powder CO2 0C : Desorption
Absolute Pressure (kPa)	Quantity Adsorbed (mmol/g)	Absolute Pressure (kPa)	Quantity Adsorbed (mmol/g)
0.0100006	1.44014	100.014	2.27737
0.0191718	1.58781	95.0288	2.27287
0.0291004	1.66517	90.0081	2.26712
0.0383115	1.70915	85.0004	2.25955
0.0484401	1.7434	79.8913	2.25107
0.057385	1.76487	74.8481	2.24258
0.0669804	1.78349	69.8704	2.2353
0.0783421	1.80095	64.86	2.22841
0.0875698	1.81264	59.8539	2.22041
0.0983312	1.82416	54.835	2.21154
0.108364	1.83335	50.1569	2.20181
0.118491	1.84143	45.0627	2.1915
0.128533	1.84849	40.1049	2.1808
0.138255	1.85444	34.9179	2.17016
0.148073	1.85991	29.9184	2.15785
0.158586	1.8653	25.0147	2.14321
0.168347	1.86979	19.9568	2.12657
0.178236	1.87396	15.0238	2.10746
0.188854	1.87806	10.009	2.08351
0.198716	1.88162	5.01257	2.05286
0.293087	1.90502	1.02276	1.99759
0.39858	1.92081
0.491894	1.93055
0.598476	1.93895
0.698314	1.9452
0.800501	1.9505
0.899835	1.95491
1.00023	1.95881
5.89316	2.02427
11.0273	2.05366
16.0107	2.07483
21.0914	2.09221
26.117	2.1064
30.9003	2.12052
35.859	2.13421
40.8427	2.1467
45.842	2.15913
50.8905	2.17072
56.0638	2.17885
60.8731	2.18956
66.162	2.19798
70.9271	2.20558
75.8538	2.21347
80.9059	2.22244
85.8755	2.23133
90.8948	2.24428
96.0533	2.2597
100.014	2.27737

## Sheet: Isotherm Log Absolute Plot
Flex 6.01	Flex Version 6.01	Page 1
	3Flex Serial # 116 Unit 1 Port 2
Sample:	TIFSIX batch 5 ground powder CO2 0C
Operator:	Ashlyn
Submitter:	Ashlyn
File:	C:\Users\ml4419\OneDrive - Imperial Coll...\AL1-166_tifsix-3-ni_batch5_groundpowder_CO2_273K_rod.SMP
Started:	14/09/2023 15:38:41	Analysis adsorptive:	CO2
Completed:	18/09/2023 02:50:50	Analysis bath temp.:	0.000 °C
Report time:	19/02/2024 12:36:28	Thermal correction:	No
Sample mass:	0.0546 g	Ambient free space:	10.5486 cm³ Measured
Analysis free space:	11.3867 cm³	Equilibration interval:	60 s
Low pressure dose:	None	Sample density:	1.000 g/cm³
Automatic degas:	No
Isotherm Log Absolute Plot
AL1-166_tifsix-3-ni_batch5_groundpowder_CO2_273K_rod : TIFSIX batch 5 ground powder CO2 0C : Adsorption		AL1-166_tifsix-3-ni_batch5_groundpowder_CO2_273K_rod : TIFSIX batch 5 ground powder CO2 0C : Desorption
Absolute Pressure (kPa)	Quantity Adsorbed (mmol/g)	Absolute Pressure (kPa)	Quantity Adsorbed (mmol/g)
0.0100006	1.44014	100.014	2.27737
0.0191718	1.58781	95.0288	2.27287
0.0291004	1.66517	90.0081	2.26712
0.0383115	1.70915	85.0004	2.25955
0.0484401	1.7434	79.8913	2.25107
0.057385	1.76487	74.8481	2.24258
0.0669804	1.78349	69.8704	2.2353
0.0783421	1.80095	64.86	2.22841
0.0875698	1.81264	59.8539	2.22041
0.0983312	1.82416	54.835	2.21154
0.108364	1.83335	50.1569	2.20181
0.118491	1.84143	45.0627	2.1915
0.128533	1.84849	40.1049	2.1808
0.138255	1.85444	34.9179	2.17016
0.148073	1.85991	29.9184	2.15785
0.158586	1.8653	25.0147	2.14321
0.168347	1.86979	19.9568	2.12657
0.178236	1.87396	15.0238	2.10746
0.188854	1.87806	10.009	2.08351
0.198716	1.88162	5.01257	2.05286
0.293087	1.90502	1.02276	1.99759
0.39858	1.92081
0.491894	1.93055
0.598476	1.93895
0.698314	1.9452
0.800501	1.9505
0.899835	1.95491
1.00023	1.95881
5.89316	2.02427
11.0273	2.05366
16.0107	2.07483
21.0914	2.09221
26.117	2.1064
30.9003	2.12052
35.859	2.13421
40.8427	2.1467
45.842	2.15913
50.8905	2.17072
56.0638	2.17885
60.8731	2.18956
66.162	2.19798
70.9271	2.20558
75.8538	2.21347
80.9059	2.22244
85.8755	2.23133
90.8948	2.24428
96.0533	2.2597
100.014	2.27737

## Sheet: Isotherm Pressure Composition
Flex 6.01	Flex Version 6.01	Page 1
	3Flex Serial # 116 Unit 1 Port 2
Sample:	TIFSIX batch 5 ground powder CO2 0C
Operator:	Ashlyn
Submitter:	Ashlyn
File:	C:\Users\ml4419\OneDrive - Imperial Coll...\AL1-166_tifsix-3-ni_batch5_groundpowder_CO2_273K_rod.SMP
Started:	14/09/2023 15:38:41	Analysis adsorptive:	CO2
Completed:	18/09/2023 02:50:50	Analysis bath temp.:	0.000 °C
Report time:	19/02/2024 12:36:28	Thermal correction:	No
Sample mass:	0.0546 g	Ambient free space:	10.5486 cm³ Measured
Analysis free space:	11.3867 cm³	Equilibration interval:	60 s
Low pressure dose:	None	Sample density:	1.000 g/cm³
Automatic degas:	No
Isotherm Pressure Composition
AL1-166_tifsix-3-ni_batch5_groundpowder_CO2_273K_rod : TIFSIX batch 5 ground powder CO2 0C : Adsorption		AL1-166_tifsix-3-ni_batch5_groundpowder_CO2_273K_rod : TIFSIX batch 5 ground powder CO2 0C : Desorption
Weight % CO2	Absolute Pressure (kPa)	Weight % CO2	Absolute Pressure (kPa)
6.33805	0.0100006	10.0227	100.014
6.98796	0.0191718	10.0029	95.0288
7.32842	0.0291004	9.97761	90.0081
7.52195	0.0383115	9.94428	85.0004
7.67268	0.0484401	9.90697	79.8913
7.76721	0.057385	9.86959	74.8481
7.84913	0.0669804	9.83754	69.8704
7.92598	0.0783421	9.80722	64.86
7.97741	0.0875698	9.77203	59.8539
8.02812	0.0983312	9.73301	54.835
8.06857	0.108364	9.69016	50.1569
8.10415	0.118491	9.64478	45.0627
8.13519	0.128533	9.59769	40.1049
8.16138	0.138255	9.55085	34.9179
8.18548	0.148073	9.49671	29.9184
8.20918	0.158586	9.43225	25.0147
8.22896	0.168347	9.35902	19.9568
8.24732	0.178236	9.27495	15.0238
8.26535	0.188854	9.16953	10.009
8.28103	0.198716	9.03465	5.01257
8.384	0.293087	8.7914	1.02276
8.45349	0.39858
8.49633	0.491894
8.53331	0.598476
8.56082	0.698314
8.58415	0.800501
8.60356	0.899835
8.62072	1.00023
8.90881	5.89316
9.03814	11.0273
9.13133	16.0107
9.20783	21.0914
9.27025	26.117
9.3324	30.9003
9.39264	35.859
9.44763	40.8427
9.50232	45.842
9.55334	50.8905
9.58911	56.0638
9.63624	60.8731
9.6733	66.162
9.70676	70.9271
9.74148	75.8538
9.78095	80.9059
9.82006	85.8755
9.87707	90.8948
9.94495	96.0533
10.0227	100.014

## Sheet: Dubinin-Astakhov Tabular Report
Flex 6.01	Flex Version 6.01	Page 1
	3Flex Serial # 116 Unit 1 Port 2
Sample:	TIFSIX batch 5 ground powder CO2 0C
Operator:	Ashlyn
Submitter:	Ashlyn
File:	C:\Users\ml4419\OneDrive - Imperial Coll...\AL1-166_tifsix-3-ni_batch5_groundpowder_CO2_273K_rod.SMP
Started:	14/09/2023 15:38:41	Analysis adsorptive:	CO2
Completed:	18/09/2023 02:50:50	Analysis bath temp.:	0.000 °C
Report time:	19/02/2024 12:36:28	Thermal correction:	No
Sample mass:	0.0546 g	Ambient free space:	10.5486 cm³ Measured
Analysis free space:	11.3867 cm³	Equilibration interval:	60 s
Low pressure dose:	None	Sample density:	1.000 g/cm³
Automatic degas:	No
Dubinin-Astakhov Tabular Report
Slope:	-0.002324 ± 0.000040
Y-intercept:	1.683615 ± 0.000903
Correlation coefficient:	0.996650
Astakhov fitted relative pressure range:	0.000023576 to 0.008265624 p/p°
Characteristic energy:	152.840999 kJ/mol
Limiting micropore capacity:	2.15325 mmol/g
Limiting micropore volume:	0.102242 ± 0.000213 cm³/g
Equivalent surface area:	491.290442 m²/g
Affinity coefficient (beta):	0.35000
Optimize exponent:	Yes
Exponent:	2.2495
Density conversion factor:	0.0021184
Molecular cross-sectional area:	0.142 nm²
Medek Quantities
Mean equivalent pore width:	0.832434 nm
Maximum differential pore volume:	0.330033 cm³/g·nm
Modal equivalent pore width:	0.761446 nm
Absolute Pressure (kPa)	Relative Pressure (p/p°)	Quantity Adsorbed (mmol/g)	Log Quantity Adsorbed	Log (p°/p)^2.2495	Differential Pore Volume (cm³/g·nm)
0.0100006	2.86941e-06	1.44014	0.158405	47.08814	0.208683
0.0191718	5.50083e-06	1.58781	0.200799	41.85768	0.167213
0.0291004	8.34957e-06	1.66517	0.221459	38.68279	0.144298
0.0383115	1.09925e-05	1.70915	0.232779	36.66636	0.130998
0.0484401	1.38986e-05	1.7434	0.241396	34.99359	0.12053
0.057385	1.64651e-05	1.76487	0.246714	33.81213	0.113926
0.0669804	1.92182e-05	1.78349	0.25127	32.75376	0.108183
0.0783421	2.24782e-05	1.80095	0.255502	31.70027	0.10278
0.0875698	2.51258e-05	1.81264	0.258311	30.9632	0.0991591
0.0983312	2.82135e-05	1.82416	0.261062	30.2062	0.0955853
0.108364	3.10922e-05	1.83335	0.263245	29.57965	0.0927321
0.118491	3.39979e-05	1.84143	0.265156	29.00994	0.0902212
0.128533	3.68791e-05	1.84849	0.266816	28.49656	0.0880299
0.138255	3.96684e-05	1.85444	0.268213	28.04075	0.0861808
0.148073	4.24855e-05	1.85991	0.269493	27.61554	0.0844799
0.158586	4.55019e-05	1.8653	0.270748	27.19407	0.082807
0.168347	4.83026e-05	1.86979	0.271794	26.82997	0.0814103
0.178236	5.11401e-05	1.87396	0.272761	26.48453	0.080115
0.188854	5.41867e-05	1.87806	0.27371	26.13691	0.0788424
0.198716	5.70162e-05	1.88162	0.274533	25.83324	0.0777361
0.293087	8.40933e-05	1.90502	0.2799	23.57962	0.070479
0.39858	0.000114362	1.92081	0.283485	21.87725	0.0655921
0.491894	0.000141136	1.93055	0.28568	20.75314	0.0625865
0.598476	0.000171717	1.93895	0.287566	19.73467	0.0599959
0.698314	0.000200363	1.9452	0.288964	18.95344	0.0580726
0.800501	0.000229683	1.9505	0.290146	18.27649	0.0564435
0.899835	0.000258184	1.95491	0.291127	17.70753	0.0550907
1.00023	0.00028699	1.95881	0.291992	17.20162	0.0538957
5.89316	0.00169089	2.02427	0.306268	9.908811	0.0341242
11.0273	0.003164	2.05366	0.312528	7.853667	0.0255165
16.0107	0.00459385	2.07483	0.316983	6.755237	0.0194781
21.0914	0.0060516	2.09221	0.320606	6.002005	0.0146602
26.117	0.00749358	2.1064	0.32354	5.451744	0.0108525
30.9003	0.00886602	2.12052	0.326442	5.039308	0.00720918
35.859	0.0102888	2.13421	0.329236	4.689299	0.00388139
40.8427	0.0117187	2.1467	0.331772	4.394673	0.00114207
45.842	0.0131532	2.15913	0.334279	4.142105	0
50.8905	0.0146017	2.17072	0.336604	3.920725	0
56.0638	0.016086	2.17885	0.338227	3.721591	0
60.8731	0.0174659	2.18956	0.340356	3.556826	0
66.162	0.0189834	2.19798	0.342023	3.394244	0
70.9271	0.0203506	2.20558	0.343523	3.261759	0
75.8538	0.0217642	2.21347	0.345074	3.136604	0
80.9059	0.0232138	2.22244	0.34683	3.01899	0
85.8755	0.0246397	2.23133	0.348563	2.912468	0
90.8948	0.0260798	2.24428	0.351077	2.81294	0
96.0533	0.0275599	2.2597	0.354051	2.718059	0
100.014	0.0286964	2.27737	0.357434	2.649747	0

## Sheet: Options
Flex 6.01	Flex Version 6.01	Page 1
	3Flex Serial # 116 Unit 1 Port 2
Sample:	TIFSIX batch 5 ground powder CO2 0C
Operator:	Ashlyn
Submitter:	Ashlyn
File:	C:\Users\ml4419\OneDrive - Imperial Coll...\AL1-166_tifsix-3-ni_batch5_groundpowder_CO2_273K_rod.SMP
Started:	14/09/2023 15:38:41	Analysis adsorptive:	CO2
Completed:	18/09/2023 02:50:50	Analysis bath temp.:	0.000 °C
Report time:	19/02/2024 12:36:28	Thermal correction:	No
Sample mass:	0.0546 g	Ambient free space:	10.5486 cm³ Measured
Analysis free space:	11.3867 cm³	Equilibration interval:	60 s
Low pressure dose:	None	Sample density:	1.000 g/cm³
Automatic degas:	No
Method:	Default
Sample:	TIFSIX batch 5 ground powder CO2 0C
Operator:	Ashlyn
Submitter:	Ashlyn
Mass type:	Calculated
Empty tube:	36.1716 g
Sample + tube:	36.2262 g
Sample mass:	0.0546 g
Density:	1.000 g/cm³
Type of data:	Automatically collected
Instrument type:	3500
Original instrument type:	3500
Comments:
Sample tube:	Sample Tube
Ambient free space:	1.0000 cm³
Analysis free space:	1.0000 cm³
Use isothermal jacket:	No
Use filler rod:	No
Vacuum seal type:	None
Degas conditions:	Degas Conditions
Smart VacPrep evacuation
Backfill sample tube:	Automatic
Evacuation rate:	0.67 kPa/s
Unrest. evacuation from:	0.67 kPa
Vacuum level:	1e-01 kPa
Evacuation time:	10 min
Temperature ramp rate:	10.0 °C/min
Target temperature:	30 °C
Hold pressure:	13.3 kPa
Heating Phase
Sample prep: Stage	Temperature (°C)	Ramp Rate (°C/min)	Time (min)
1	30	10.0	10
Analysis conditions:	Run Conditions
Absolute pressure dosing:	Yes
Set external trigger:	No
Pressure Table
Starting Pressure (kPa)	Pressure Increment (kPa)	Dose Amount (mmol/g)	Equilibration Interval (s)	Ending Pressure (kPa)
0.0000000	0.0100000		60	0.2000000
0.2000000	0.1000000		60	1.0000000
1.0000000	5.0000000		60	100.0000000
100.0000000	5.0000000		60	1.0000000
Preparation
Backfill gas:	Helium
Evacuation rate:	0.67 kPa/s
Unrestricted evacuation from:	0.67 kPa
Vacuum level:	6.7e-03 kPa
Evacuation time:	0.50 h
Evacuate and hold:	No
Degas in situ:	Yes
Target temperature:	30 °C
Temperature ramp rate:	5.0 °C/min
Hold pressure:	13.3 kPa
Sample prep: Stage	Temperature (°C)	Ramp Rate (°C/min)	Time (min)
1	120	5.0	1,440
Leak test:	No
Elevator operation:	Automatic
Free Space
Measured before analysis
Lower Dewar for evacuation:	Yes
Evacuation time:	1.00 h
Outgas test:	No
p° and Temperature
p° type:	Calculated from analysis temperature
Temperature type:	Entered
Temperature:	0.000 °C
Dosing
Target tolerance:	5.0% or 0.6666 kPa
Minimum equilibration delay:	0.00 h
Maximum equilibration delay:	999.00 h
Termination
Backfill at end of analysis:	Yes
Backfill gas:	Nitrogen
Adsorptive:	Carbon Dioxide (CO2)
Maximum manifold pressure:	123.323 kPa
Therm. tran. hard-sphere diameter:	0.39960 nm
Molecular cross-sectional area:	0.142 nm²
Adsorbate molecular weight:	44.01
Mass flow constant:	0.773
Relative thermal conductivity:	0.62
Gas blend:	No
Adsorbed-phase free-space correction:	No
Fluid properties:	H:\FPI\fpiv6\carbon dioxide.fpi
Dosing method:	Normal
Sample Information
Sample Tube
Degas Conditions
Analysis Conditions
Adsorptive Properties
