# Supplementary material for: Physicochemical Properties, Equilibrium Adsorption Performance, Manufacturability, and Stability of TIFSIX-3-Ni for Direct Air Capture of CO2
Source: Energy Fuels. 2024 Jun 18;38(13):11947–65. doi: 10.1021/acs.energyfuels.4c01368 (PMC11228916; doi:10.1021/acs.energyfuels.4c01368)
Supplement: Supplementary file 2 — ef4c01368_si_002.zip [file ef4c01368_si_002.zip › tifsix si raw files/isotherms/pellets/CO2-0C-batch5-pellet.XLS]

## Sheet: Summary
Flex 6.01	Flex Version 6.01	Page 1
	3Flex Serial # 116 Unit 1 Port 3
Sample:	TIFSIX batch 5 pellets CO2 0C
Operator:	Ashlyn
Submitter:	Ashlyn
File:	C:\Users\ml4419\OneDrive - Imperial College L...\AL1-167_tifsix-3-ni_batch5_pellets_CO2_273K_rod.SMP
Started:	14/09/2023 15:38:41	Analysis adsorptive:	CO2
Completed:	18/09/2023 02:50:50	Analysis bath temp.:	0.000 °C
Report time:	19/02/2024 12:36:58	Thermal correction:	No
Sample mass:	0.0974 g	Ambient free space:	10.2936 cm³ Measured
Analysis free space:	11.1351 cm³	Equilibration interval:	60 s
Low pressure dose:	None	Sample density:	1.000 g/cm³
Automatic degas:	No
Summary Report
Surface Area
Single point surface area at p/p° = 0.028581278:	177.6883 m²/g
BET Surface Area:	170.0317 m²/g
Langmuir Surface Area:	174.1098 m²/g
t-Plot Micropore Area:	34.1437 m²/g
t-Plot external surface area:	135.8880 m²/g
Pore Volume
Single point adsorption total pore volume of pores
less than --- diameter at p/p° = 0.028581278:	0.101565 cm³/g
Single point desorption total pore volume of pores
less than --- diameter at p/p° = 0.028581278:	0.101565 cm³/g
t-Plot micropore volume:	0.056174 cm³/g
Pore Size
Adsorption average pore diameter (4V/A by BET):	2.3893 nm
Desorption average pore diameter (4V/A by BET):	2.3893 nm
Freundlich
Qm·C:	0.07766 ± 0.00021 mmol/g
m:	29.2690 ± 1.3540
Temkin
q·alpha/Qm:	37.793343 ± 1.432976 kJ/mol·(mmol/g)
A:	4,481,585,707,427.0381 ± 4,993,281,974,609.7676 kPa
Total Volume in Pores	<=	1.048 nm	:	0.08613 cm³/g
Area in Pores	>	1.048 nm	:	0.000 m²/g
Total Area in Pores	>=	0.367 nm	:	460.345 m²/g
Nanoparticle Size:
Average Particle Size	35.2875 nm
Horvath-Kawazoe
Maximum pore volume at p/p° = 0.028581278:	0.101565 cm³/g
Median pore width:	0.0000 nm
Dubinin-Astakhov
Micropore surface area:	445.8424 m²/g
Limiting micropore volume:	0.092374 cm³/g
MP-Method
Cumulative surface area of pores between
0.17456 nm and 0.30000 nm hydraulic radius:	285.2713 m²/g
Cumulative pore volume of pores between
0.17456 nm and 0.30000 nm hydraulic radius:	0.055835 cm³/g
Average pore hydraulic radius (V/A):	0.19573 nm

## Sheet: Isotherm Tabular Report
Flex 6.01	Flex Version 6.01	Page 1
	3Flex Serial # 116 Unit 1 Port 3
Sample:	TIFSIX batch 5 pellets CO2 0C
Operator:	Ashlyn
Submitter:	Ashlyn
File:	C:\Users\ml4419\OneDrive - Imperial College L...\AL1-167_tifsix-3-ni_batch5_pellets_CO2_273K_rod.SMP
Started:	14/09/2023 15:38:41	Analysis adsorptive:	CO2
Completed:	18/09/2023 02:50:50	Analysis bath temp.:	0.000 °C
Report time:	19/02/2024 12:36:58	Thermal correction:	No
Sample mass:	0.0974 g	Ambient free space:	10.2936 cm³ Measured
Analysis free space:	11.1351 cm³	Equilibration interval:	60 s
Low pressure dose:	None	Sample density:	1.000 g/cm³
Automatic degas:	No
Isotherm Tabular Report
Relative Pressure (p/p°)	Absolute Pressure (kPa)	Quantity Adsorbed (mmol/g)	Elapsed Time (h:min)	Saturation Pressure (kPa)
				3485.25
2.83615e-06	0.00988473	1.24732	39:46
5.45436e-06	0.0190098	1.4389	44:56
8.2998e-06	0.0289269	1.50726	48:19
1.10206e-05	0.0384097	1.5445	50:09
1.3855e-05	0.0482882	1.57253	53:10
1.68513e-05	0.0587311	1.59347	55:44
1.92868e-05	0.0672195	1.6068	57:16
2.20739e-05	0.076933	1.61901	58:37
2.48742e-05	0.0866927	1.6293	59:54
2.77245e-05	0.0966268	1.63835	61:16
3.07496e-05	0.10717	1.64626	62:07
3.32661e-05	0.115941	1.65241	63:23
3.63063e-05	0.126537	1.65865	64:19
3.89856e-05	0.135875	1.66362	65:09
4.2008e-05	0.146409	1.66857	65:54
4.48565e-05	0.156336	1.6728	66:33
4.76904e-05	0.166213	1.67669	67:16
5.06127e-05	0.176398	1.68035	67:57
5.33357e-05	0.185888	1.68353	68:34
5.63116e-05	0.19626	1.68668	69:08
8.24116e-05	0.287225	1.70562	70:25
0.000111001	0.386867	1.71865	71:33
0.000138141	0.481455	1.72743	72:19
0.000168714	0.588011	1.73496	72:54
0.000198101	0.690433	1.74076	73:20
0.000226948	0.79097	1.74559	73:42
0.000255961	0.892089	1.74978	74:02
0.000284797	0.99259	1.7535	74:19
0.0016582	5.77924	1.81716	74:36
0.00311077	10.8418	1.84811	74:49
0.00456222	15.9005	1.87144	75:00
0.00599133	20.8813	1.88986	75:11
0.00744074	25.9328	1.9061	75:22
0.00885943	30.8773	1.91995	75:33
0.010298	35.8911	1.93275	75:44
0.0117204	40.8485	1.94439	75:55
0.0131869	45.9596	1.95532	76:06
0.014632	50.9963	1.96526	76:17
0.0160617	55.9791	1.97446	76:28
0.0174776	60.9139	1.98328	76:39
0.0189196	65.9396	1.99195	76:50
0.0203601	70.9599	2.00001	77:01
0.0217858	75.9288	2.00851	77:12
0.0232325	80.9711	2.01735	77:23
0.0246356	85.8611	2.02741	77:34
0.0260846	90.9115	2.04129	77:45
0.0274996	95.843	2.06494	77:56
0.0285813	99.6129	2.139	78:26
0.0272955	95.1317	2.13863	78:37
0.0258853	90.2166	2.13046	78:48
0.0244427	85.1889	2.11892	78:59
0.0230068	80.1844	2.10381	79:11
0.0215718	75.1832	2.08326	79:22
0.0201401	70.1933	2.0555	79:34
0.0187014	65.179	2.01962	79:48
0.0172447	60.102	1.99135	80:01
0.0158058	55.0873	1.97776	80:12
0.0143739	50.0967	1.96759	80:23
0.0129297	45.0631	1.95757	80:34
0.0115162	40.1368	1.94707	80:46
0.0100592	35.0588	1.93507	80:57
0.00862675	30.0664	1.92181	81:08
0.00717953	25.0225	1.90746	81:19
0.00575029	20.0412	1.8913	81:30
0.00431287	15.0314	1.87216	81:41
0.00287622	10.0244	1.84878	81:52
0.00144297	5.02913	1.81805	82:06
0.000288054	1.00394	1.7632	82:58

## Sheet: Isotherm Linear Plot
Flex 6.01	Flex Version 6.01	Page 1
	3Flex Serial # 116 Unit 1 Port 3
Sample:	TIFSIX batch 5 pellets CO2 0C
Operator:	Ashlyn
Submitter:	Ashlyn
File:	C:\Users\ml4419\OneDrive - Imperial College L...\AL1-167_tifsix-3-ni_batch5_pellets_CO2_273K_rod.SMP
Started:	14/09/2023 15:38:41	Analysis adsorptive:	CO2
Completed:	18/09/2023 02:50:50	Analysis bath temp.:	0.000 °C
Report time:	19/02/2024 12:36:58	Thermal correction:	No
Sample mass:	0.0974 g	Ambient free space:	10.2936 cm³ Measured
Analysis free space:	11.1351 cm³	Equilibration interval:	60 s
Low pressure dose:	None	Sample density:	1.000 g/cm³
Automatic degas:	No
Isotherm Linear Plot
AL1-167_tifsix-3-ni_batch5_pellets_CO2_273K_rod : TIFSIX batch 5 pellets CO2 0C : Adsorption		AL1-167_tifsix-3-ni_batch5_pellets_CO2_273K_rod : TIFSIX batch 5 pellets CO2 0C : Desorption
Relative Pressure (p/p°)	Quantity Adsorbed (mmol/g)	Relative Pressure (p/p°)	Quantity Adsorbed (mmol/g)
2.83615e-06	1.24732	0.0285813	2.139
5.45436e-06	1.4389	0.0272955	2.13863
8.2998e-06	1.50726	0.0258853	2.13046
1.10206e-05	1.5445	0.0244427	2.11892
1.3855e-05	1.57253	0.0230068	2.10381
1.68513e-05	1.59347	0.0215718	2.08326
1.92868e-05	1.6068	0.0201401	2.0555
2.20739e-05	1.61901	0.0187014	2.01962
2.48742e-05	1.6293	0.0172447	1.99135
2.77245e-05	1.63835	0.0158058	1.97776
3.07496e-05	1.64626	0.0143739	1.96759
3.32661e-05	1.65241	0.0129297	1.95757
3.63063e-05	1.65865	0.0115162	1.94707
3.89856e-05	1.66362	0.0100592	1.93507
4.2008e-05	1.66857	0.00862675	1.92181
4.48565e-05	1.6728	0.00717953	1.90746
4.76904e-05	1.67669	0.00575029	1.8913
5.06127e-05	1.68035	0.00431287	1.87216
5.33357e-05	1.68353	0.00287622	1.84878
5.63116e-05	1.68668	0.00144297	1.81805
8.24116e-05	1.70562	0.000288054	1.7632
0.000111001	1.71865
0.000138141	1.72743
0.000168714	1.73496
0.000198101	1.74076
0.000226948	1.74559
0.000255961	1.74978
0.000284797	1.7535
0.0016582	1.81716
0.00311077	1.84811
0.00456222	1.87144
0.00599133	1.88986
0.00744074	1.9061
0.00885943	1.91995
0.010298	1.93275
0.0117204	1.94439
0.0131869	1.95532
0.014632	1.96526
0.0160617	1.97446
0.0174776	1.98328
0.0189196	1.99195
0.0203601	2.00001
0.0217858	2.00851
0.0232325	2.01735
0.0246356	2.02741
0.0260846	2.04129
0.0274996	2.06494
0.0285813	2.139

## Sheet: Isotherm Log Plot
Flex 6.01	Flex Version 6.01	Page 1
	3Flex Serial # 116 Unit 1 Port 3
Sample:	TIFSIX batch 5 pellets CO2 0C
Operator:	Ashlyn
Submitter:	Ashlyn
File:	C:\Users\ml4419\OneDrive - Imperial College L...\AL1-167_tifsix-3-ni_batch5_pellets_CO2_273K_rod.SMP
Started:	14/09/2023 15:38:41	Analysis adsorptive:	CO2
Completed:	18/09/2023 02:50:50	Analysis bath temp.:	0.000 °C
Report time:	19/02/2024 12:36:58	Thermal correction:	No
Sample mass:	0.0974 g	Ambient free space:	10.2936 cm³ Measured
Analysis free space:	11.1351 cm³	Equilibration interval:	60 s
Low pressure dose:	None	Sample density:	1.000 g/cm³
Automatic degas:	No
Isotherm Log Plot
AL1-167_tifsix-3-ni_batch5_pellets_CO2_273K_rod : TIFSIX batch 5 pellets CO2 0C : Adsorption		AL1-167_tifsix-3-ni_batch5_pellets_CO2_273K_rod : TIFSIX batch 5 pellets CO2 0C : Desorption
Relative Pressure (p/p°)	Quantity Adsorbed (mmol/g)	Relative Pressure (p/p°)	Quantity Adsorbed (mmol/g)
2.83615e-06	1.24732	0.0285813	2.139
5.45436e-06	1.4389	0.0272955	2.13863
8.2998e-06	1.50726	0.0258853	2.13046
1.10206e-05	1.5445	0.0244427	2.11892
1.3855e-05	1.57253	0.0230068	2.10381
1.68513e-05	1.59347	0.0215718	2.08326
1.92868e-05	1.6068	0.0201401	2.0555
2.20739e-05	1.61901	0.0187014	2.01962
2.48742e-05	1.6293	0.0172447	1.99135
2.77245e-05	1.63835	0.0158058	1.97776
3.07496e-05	1.64626	0.0143739	1.96759
3.32661e-05	1.65241	0.0129297	1.95757
3.63063e-05	1.65865	0.0115162	1.94707
3.89856e-05	1.66362	0.0100592	1.93507
4.2008e-05	1.66857	0.00862675	1.92181
4.48565e-05	1.6728	0.00717953	1.90746
4.76904e-05	1.67669	0.00575029	1.8913
5.06127e-05	1.68035	0.00431287	1.87216
5.33357e-05	1.68353	0.00287622	1.84878
5.63116e-05	1.68668	0.00144297	1.81805
8.24116e-05	1.70562	0.000288054	1.7632
0.000111001	1.71865
0.000138141	1.72743
0.000168714	1.73496
0.000198101	1.74076
0.000226948	1.74559
0.000255961	1.74978
0.000284797	1.7535
0.0016582	1.81716
0.00311077	1.84811
0.00456222	1.87144
0.00599133	1.88986
0.00744074	1.9061
0.00885943	1.91995
0.010298	1.93275
0.0117204	1.94439
0.0131869	1.95532
0.014632	1.96526
0.0160617	1.97446
0.0174776	1.98328
0.0189196	1.99195
0.0203601	2.00001
0.0217858	2.00851
0.0232325	2.01735
0.0246356	2.02741
0.0260846	2.04129
0.0274996	2.06494
0.0285813	2.139

## Sheet: Isotherm Linear Absolute Plot
Flex 6.01	Flex Version 6.01	Page 1
	3Flex Serial # 116 Unit 1 Port 3
Sample:	TIFSIX batch 5 pellets CO2 0C
Operator:	Ashlyn
Submitter:	Ashlyn
File:	C:\Users\ml4419\OneDrive - Imperial College L...\AL1-167_tifsix-3-ni_batch5_pellets_CO2_273K_rod.SMP
Started:	14/09/2023 15:38:41	Analysis adsorptive:	CO2
Completed:	18/09/2023 02:50:50	Analysis bath temp.:	0.000 °C
Report time:	19/02/2024 12:36:58	Thermal correction:	No
Sample mass:	0.0974 g	Ambient free space:	10.2936 cm³ Measured
Analysis free space:	11.1351 cm³	Equilibration interval:	60 s
Low pressure dose:	None	Sample density:	1.000 g/cm³
Automatic degas:	No
Isotherm Linear Absolute Plot
AL1-167_tifsix-3-ni_batch5_pellets_CO2_273K_rod : TIFSIX batch 5 pellets CO2 0C : Adsorption		AL1-167_tifsix-3-ni_batch5_pellets_CO2_273K_rod : TIFSIX batch 5 pellets CO2 0C : Desorption
Absolute Pressure (kPa)	Quantity Adsorbed (mmol/g)	Absolute Pressure (kPa)	Quantity Adsorbed (mmol/g)
0.00988473	1.24732	99.6129	2.139
0.0190098	1.4389	95.1317	2.13863
0.0289269	1.50726	90.2166	2.13046
0.0384097	1.5445	85.1889	2.11892
0.0482882	1.57253	80.1844	2.10381
0.0587311	1.59347	75.1832	2.08326
0.0672195	1.6068	70.1933	2.0555
0.076933	1.61901	65.179	2.01962
0.0866927	1.6293	60.102	1.99135
0.0966268	1.63835	55.0873	1.97776
0.10717	1.64626	50.0967	1.96759
0.115941	1.65241	45.0631	1.95757
0.126537	1.65865	40.1368	1.94707
0.135875	1.66362	35.0588	1.93507
0.146409	1.66857	30.0664	1.92181
0.156336	1.6728	25.0225	1.90746
0.166213	1.67669	20.0412	1.8913
0.176398	1.68035	15.0314	1.87216
0.185888	1.68353	10.0244	1.84878
0.19626	1.68668	5.02913	1.81805
0.287225	1.70562	1.00394	1.7632
0.386867	1.71865
0.481455	1.72743
0.588011	1.73496
0.690433	1.74076
0.79097	1.74559
0.892089	1.74978
0.99259	1.7535
5.77924	1.81716
10.8418	1.84811
15.9005	1.87144
20.8813	1.88986
25.9328	1.9061
30.8773	1.91995
35.8911	1.93275
40.8485	1.94439
45.9596	1.95532
50.9963	1.96526
55.9791	1.97446
60.9139	1.98328
65.9396	1.99195
70.9599	2.00001
75.9288	2.00851
80.9711	2.01735
85.8611	2.02741
90.9115	2.04129
95.843	2.06494
99.6129	2.139

## Sheet: Isotherm Log Absolute Plot
Flex 6.01	Flex Version 6.01	Page 1
	3Flex Serial # 116 Unit 1 Port 3
Sample:	TIFSIX batch 5 pellets CO2 0C
Operator:	Ashlyn
Submitter:	Ashlyn
File:	C:\Users\ml4419\OneDrive - Imperial College L...\AL1-167_tifsix-3-ni_batch5_pellets_CO2_273K_rod.SMP
Started:	14/09/2023 15:38:41	Analysis adsorptive:	CO2
Completed:	18/09/2023 02:50:50	Analysis bath temp.:	0.000 °C
Report time:	19/02/2024 12:36:58	Thermal correction:	No
Sample mass:	0.0974 g	Ambient free space:	10.2936 cm³ Measured
Analysis free space:	11.1351 cm³	Equilibration interval:	60 s
Low pressure dose:	None	Sample density:	1.000 g/cm³
Automatic degas:	No
Isotherm Log Absolute Plot
AL1-167_tifsix-3-ni_batch5_pellets_CO2_273K_rod : TIFSIX batch 5 pellets CO2 0C : Adsorption		AL1-167_tifsix-3-ni_batch5_pellets_CO2_273K_rod : TIFSIX batch 5 pellets CO2 0C : Desorption
Absolute Pressure (kPa)	Quantity Adsorbed (mmol/g)	Absolute Pressure (kPa)	Quantity Adsorbed (mmol/g)
0.00988473	1.24732	99.6129	2.139
0.0190098	1.4389	95.1317	2.13863
0.0289269	1.50726	90.2166	2.13046
0.0384097	1.5445	85.1889	2.11892
0.0482882	1.57253	80.1844	2.10381
0.0587311	1.59347	75.1832	2.08326
0.0672195	1.6068	70.1933	2.0555
0.076933	1.61901	65.179	2.01962
0.0866927	1.6293	60.102	1.99135
0.0966268	1.63835	55.0873	1.97776
0.10717	1.64626	50.0967	1.96759
0.115941	1.65241	45.0631	1.95757
0.126537	1.65865	40.1368	1.94707
0.135875	1.66362	35.0588	1.93507
0.146409	1.66857	30.0664	1.92181
0.156336	1.6728	25.0225	1.90746
0.166213	1.67669	20.0412	1.8913
0.176398	1.68035	15.0314	1.87216
0.185888	1.68353	10.0244	1.84878
0.19626	1.68668	5.02913	1.81805
0.287225	1.70562	1.00394	1.7632
0.386867	1.71865
0.481455	1.72743
0.588011	1.73496
0.690433	1.74076
0.79097	1.74559
0.892089	1.74978
0.99259	1.7535
5.77924	1.81716
10.8418	1.84811
15.9005	1.87144
20.8813	1.88986
25.9328	1.9061
30.8773	1.91995
35.8911	1.93275
40.8485	1.94439
45.9596	1.95532
50.9963	1.96526
55.9791	1.97446
60.9139	1.98328
65.9396	1.99195
70.9599	2.00001
75.9288	2.00851
80.9711	2.01735
85.8611	2.02741
90.9115	2.04129
95.843	2.06494
99.6129	2.139

## Sheet: Isotherm Pressure Composition
Flex 6.01	Flex Version 6.01	Page 1
	3Flex Serial # 116 Unit 1 Port 3
Sample:	TIFSIX batch 5 pellets CO2 0C
Operator:	Ashlyn
Submitter:	Ashlyn
File:	C:\Users\ml4419\OneDrive - Imperial College L...\AL1-167_tifsix-3-ni_batch5_pellets_CO2_273K_rod.SMP
Started:	14/09/2023 15:38:41	Analysis adsorptive:	CO2
Completed:	18/09/2023 02:50:50	Analysis bath temp.:	0.000 °C
Report time:	19/02/2024 12:36:58	Thermal correction:	No
Sample mass:	0.0974 g	Ambient free space:	10.2936 cm³ Measured
Analysis free space:	11.1351 cm³	Equilibration interval:	60 s
Low pressure dose:	None	Sample density:	1.000 g/cm³
Automatic degas:	No
Isotherm Pressure Composition
AL1-167_tifsix-3-ni_batch5_pellets_CO2_273K_rod : TIFSIX batch 5 pellets CO2 0C : Adsorption		AL1-167_tifsix-3-ni_batch5_pellets_CO2_273K_rod : TIFSIX batch 5 pellets CO2 0C : Desorption
Weight % CO2	Absolute Pressure (kPa)	Weight % CO2	Absolute Pressure (kPa)
5.48945	0.00988473	9.41375	99.6129
6.33261	0.0190098	9.41212	95.1317
6.63343	0.0289269	9.37613	90.2166
6.79735	0.0384097	9.32538	85.1889
6.92072	0.0482882	9.25887	80.1844
7.01287	0.0587311	9.16841	75.1832
7.07153	0.0672195	9.04627	70.1933
7.12527	0.076933	8.88835	65.179
7.17055	0.0866927	8.76394	60.102
7.21038	0.0966268	8.70414	55.0873
7.24519	0.10717	8.65937	50.0967
7.27225	0.115941	8.61527	45.0631
7.29973	0.126537	8.56907	40.1368
7.32159	0.135875	8.51622	35.0588
7.34337	0.146409	8.45787	30.0664
7.36201	0.156336	8.39474	25.0225
7.3791	0.166213	8.3236	20.0412
7.39521	0.176398	8.23937	15.0314
7.40922	0.185888	8.13646	10.0244
7.4231	0.19626	8.00123	5.02913
7.50645	0.287225	7.75986	1.00394
7.5638	0.386867
7.6024	0.481455
7.63557	0.588011
7.6611	0.690433
7.68232	0.79097
7.70078	0.892089
7.71716	0.99259
7.99732	5.77924
8.13354	10.8418
8.23619	15.9005
8.31727	20.8813
8.38876	25.9328
8.44972	30.8773
8.50605	35.8911
8.55727	40.8485
8.60538	45.9596
8.6491	50.9963
8.6896	55.9791
8.72841	60.9139
8.76657	65.9396
8.80205	70.9599
8.83945	75.9288
8.87836	80.9711
8.92265	85.8611
8.98372	90.9115
9.0878	95.843
9.41375	99.6129

## Sheet: Dubinin-Astakhov Tabular Report
Flex 6.01	Flex Version 6.01	Page 1
	3Flex Serial # 116 Unit 1 Port 3
Sample:	TIFSIX batch 5 pellets CO2 0C
Operator:	Ashlyn
Submitter:	Ashlyn
File:	C:\Users\ml4419\OneDrive - Imperial College L...\AL1-167_tifsix-3-ni_batch5_pellets_CO2_273K_rod.SMP
Started:	14/09/2023 15:38:41	Analysis adsorptive:	CO2
Completed:	18/09/2023 02:50:50	Analysis bath temp.:	0.000 °C
Report time:	19/02/2024 12:36:58	Thermal correction:	No
Sample mass:	0.0974 g	Ambient free space:	10.2936 cm³ Measured
Analysis free space:	11.1351 cm³	Equilibration interval:	60 s
Low pressure dose:	None	Sample density:	1.000 g/cm³
Automatic degas:	No
Dubinin-Astakhov Tabular Report
Slope:	-0.002922 ± 0.000055
Y-intercept:	1.639538 ± 0.001114
Correlation coefficient:	0.995767
Astakhov fitted relative pressure range:	0.000017726 to 0.006949960 p/p°
Characteristic energy:	156.233292 kJ/mol
Limiting micropore capacity:	1.94544 mmol/g
Limiting micropore volume:	0.092374 ± 0.000237 cm³/g
Equivalent surface area:	445.842447 m²/g
Affinity coefficient (beta):	0.35000
Optimize exponent:	Yes
Exponent:	2.1309
Density conversion factor:	0.0021184
Molecular cross-sectional area:	0.142 nm²
Medek Quantities
Mean equivalent pore width:	0.828762 nm
Maximum differential pore volume:	0.284873 cm³/g·nm
Modal equivalent pore width:	0.754189 nm
Absolute Pressure (kPa)	Relative Pressure (p/p°)	Quantity Adsorbed (mmol/g)	Log Quantity Adsorbed	Log (p°/p)^2.1309	Differential Pore Volume (cm³/g·nm)
0.00988473	2.83615e-06	1.24732	0.0959778	38.51102	0.192144
0.0190098	5.45436e-06	1.4389	0.158031	34.43078	0.141551
0.0289269	8.2998e-06	1.50726	0.178187	31.9389	0.122223
0.0384097	1.10206e-05	1.5445	0.188789	30.31201	0.111495
0.0482882	1.3855e-05	1.57253	0.1966	29.03164	0.103352
0.0587311	1.68513e-05	1.59347	0.202344	27.95965	0.0972369
0.0672195	1.92868e-05	1.6068	0.205962	27.23296	0.0933327
0.076933	2.20739e-05	1.61901	0.20925	26.51654	0.0897505
0.0866927	2.48742e-05	1.6293	0.212001	25.89102	0.0867284
0.0966268	2.77245e-05	1.63835	0.214407	25.32972	0.0840676
0.10717	3.07496e-05	1.64626	0.216498	24.79998	0.0817411
0.115941	3.32661e-05	1.65241	0.218117	24.40155	0.0799318
0.126537	3.63063e-05	1.65865	0.219755	23.96266	0.078094
0.135875	3.89856e-05	1.66362	0.221054	23.60844	0.076632
0.146409	4.2008e-05	1.66857	0.222344	23.23997	0.0751752
0.156336	4.48565e-05	1.6728	0.223445	22.91875	0.0739287
0.166213	4.76904e-05	1.67669	0.224452	22.62097	0.0727857
0.176398	5.06127e-05	1.68035	0.225399	22.33383	0.0717092
0.185888	5.33357e-05	1.68353	0.226221	22.08245	0.0707723
0.19626	5.63116e-05	1.68668	0.227034	21.82359	0.0698449
0.287225	8.24116e-05	1.70562	0.231883	20.05335	0.0642791
0.386867	0.000111001	1.71865	0.235188	18.72424	0.0604567
0.481455	0.000138141	1.72743	0.237399	17.77881	0.0578884
0.588011	0.000168714	1.73496	0.23929	16.93734	0.0556853
0.690433	0.000198101	1.74076	0.24074	16.27719	0.0539924
0.79097	0.000226948	1.74559	0.241941	15.72918	0.0525867
0.892089	0.000255961	1.74978	0.242984	15.2525	0.0513657
0.99259	0.000284797	1.7535	0.243906	14.83604	0.0502838
5.77924	0.0016582	1.81716	0.259393	8.837956	0.0320411
10.8418	0.00311077	1.84811	0.266728	7.089584	0.0234508
15.9005	0.00456222	1.87144	0.272175	6.124928	0.0171738
20.8813	0.00599133	1.88986	0.27643	5.48388	0.0123848
25.9328	0.00744074	1.9061	0.280146	5.000961	0.00833393
30.8773	0.00885943	1.91995	0.283291	4.629114	0.00506016
35.8911	0.010298	1.93275	0.286177	4.320715	0.00226421
40.8485	0.0117204	1.94439	0.288784	4.064539	0.000126194
45.9596	0.0131869	1.95532	0.291219	3.838335	0
50.9963	0.014632	1.96526	0.29342	3.6445	0
55.9791	0.0160617	1.97446	0.295448	3.475256	0
60.9139	0.0174776	1.98328	0.297384	3.325565	0
65.9396	0.0189196	1.99195	0.299278	3.188275	0
70.9599	0.0203601	2.00001	0.301033	3.063941	0
75.9288	0.0217858	2.00851	0.302874	2.951578	0
80.9711	0.0232325	2.01735	0.304781	2.846899	0
85.8611	0.0246356	2.02741	0.306942	2.753176	0
90.9115	0.0260846	2.04129	0.309905	2.663426	0

## Sheet: Options
Flex 6.01	Flex Version 6.01	Page 1
	3Flex Serial # 116 Unit 1 Port 3
Sample:	TIFSIX batch 5 pellets CO2 0C
Operator:	Ashlyn
Submitter:	Ashlyn
File:	C:\Users\ml4419\OneDrive - Imperial College L...\AL1-167_tifsix-3-ni_batch5_pellets_CO2_273K_rod.SMP
Started:	14/09/2023 15:38:41	Analysis adsorptive:	CO2
Completed:	18/09/2023 02:50:50	Analysis bath temp.:	0.000 °C
Report time:	19/02/2024 12:36:58	Thermal correction:	No
Sample mass:	0.0974 g	Ambient free space:	10.2936 cm³ Measured
Analysis free space:	11.1351 cm³	Equilibration interval:	60 s
Low pressure dose:	None	Sample density:	1.000 g/cm³
Automatic degas:	No
Method:	Default
Sample:	TIFSIX batch 5 pellets CO2 0C
Operator:	Ashlyn
Submitter:	Ashlyn
Mass type:	Calculated
Empty tube:	35.9282 g
Sample + tube:	36.0256 g
Sample mass:	0.0974 g
Density:	1.000 g/cm³
Type of data:	Automatically collected
Instrument type:	3500
Original instrument type:	3500
Comments:
Sample tube:	Sample Tube
Ambient free space:	1.0000 cm³
Analysis free space:	1.0000 cm³
Use isothermal jacket:	No
Use filler rod:	No
Vacuum seal type:	None
Degas conditions:	Degas Conditions
Smart VacPrep evacuation
Backfill sample tube:	Automatic
Evacuation rate:	0.67 kPa/s
Unrest. evacuation from:	0.67 kPa
Vacuum level:	1e-01 kPa
Evacuation time:	10 min
Temperature ramp rate:	10.0 °C/min
Target temperature:	30 °C
Hold pressure:	13.3 kPa
Heating Phase
Sample prep: Stage	Temperature (°C)	Ramp Rate (°C/min)	Time (min)
1	30	10.0	10
Analysis conditions:	Run Conditions
Absolute pressure dosing:	Yes
Set external trigger:	No
Pressure Table
Starting Pressure (kPa)	Pressure Increment (kPa)	Dose Amount (mmol/g)	Equilibration Interval (s)	Ending Pressure (kPa)
0.0000000	0.0100000		60	0.2000000
0.2000000	0.1000000		60	1.0000000
1.0000000	5.0000000		60	100.0000000
100.0000000	5.0000000		60	1.0000000
Preparation
Backfill gas:	Helium
Evacuation rate:	0.67 kPa/s
Unrestricted evacuation from:	0.67 kPa
Vacuum level:	6.7e-03 kPa
Evacuation time:	0.50 h
Evacuate and hold:	No
Degas in situ:	Yes
Target temperature:	30 °C
Temperature ramp rate:	5.0 °C/min
Hold pressure:	13.3 kPa
Sample prep: Stage	Temperature (°C)	Ramp Rate (°C/min)	Time (min)
1	120	5.0	1,440
Leak test:	No
Elevator operation:	Automatic
Free Space
Measured before analysis
Lower Dewar for evacuation:	Yes
Evacuation time:	1.00 h
Outgas test:	No
p° and Temperature
p° type:	Calculated from analysis temperature
Temperature type:	Entered
Temperature:	0.000 °C
Dosing
Target tolerance:	5.0% or 0.6666 kPa
Minimum equilibration delay:	0.00 h
Maximum equilibration delay:	999.00 h
Termination
Backfill at end of analysis:	Yes
Backfill gas:	Nitrogen
Adsorptive:	Carbon Dioxide (CO2)
Maximum manifold pressure:	123.323 kPa
Therm. tran. hard-sphere diameter:	0.39960 nm
Molecular cross-sectional area:	0.142 nm²
Adsorbate molecular weight:	44.01
Mass flow constant:	0.773
Relative thermal conductivity:	0.62
Gas blend:	No
Adsorbed-phase free-space correction:	No
Fluid properties:	H:\FPI\fpiv6\carbon dioxide.fpi
Dosing method:	Normal
Sample Information
Sample Tube
Degas Conditions
Analysis Conditions
Adsorptive Properties
