# Supplementary material for: Physicochemical Properties, Equilibrium Adsorption Performance, Manufacturability, and Stability of TIFSIX-3-Ni for Direct Air Capture of CO2
Source: Energy Fuels. 2024 Jun 18;38(13):11947–65. doi: 10.1021/acs.energyfuels.4c01368 (PMC11228916; doi:10.1021/acs.energyfuels.4c01368)
Supplement: Supplementary file 2 — ef4c01368_si_002.zip [file ef4c01368_si_002.zip › tifsix si raw files/isotherms/pellets/CO2-0C-batch5-powder.XLS]

## Sheet: Summary
Flex 6.01	Flex Version 6.01	Page 1
	3Flex Serial # 116 Unit 1 Port 1
Sample:	TIFSIX batch 5 after CO2 isotherms CO2 0C
Operator:	Ashlyn
Submitter:	Ashlyn
File:	C:\Users\ml4419\OneDrive - Imperial...\AL1-165_tifsix-3-ni_batch5_afterCO2isotherms_CO2_273K_rod.SMP
Started:	14/09/2023 15:38:41	Analysis adsorptive:	CO2
Completed:	18/09/2023 02:50:50	Analysis bath temp.:	0.000 °C
Report time:	19/02/2024 12:36:07	Thermal correction:	No
Sample mass:	0.0642 g	Ambient free space:	10.3149 cm³ Measured
Analysis free space:	11.1471 cm³	Equilibration interval:	60 s
Low pressure dose:	None	Sample density:	1.000 g/cm³
Automatic degas:	No
Summary Report
Surface Area
Single point surface area at p/p° = 0.028650862:	185.9459 m²/g
BET Surface Area:	183.3279 m²/g
Langmuir Surface Area:	187.7335 m²/g
t-Plot Micropore Area:	37.9909 m²/g
t-Plot external surface area:	145.3370 m²/g
Pore Volume
Single point adsorption total pore volume of pores
less than --- diameter at p/p° = 0.028650862:	0.106293 cm³/g
Single point desorption total pore volume of pores
less than --- diameter at p/p° = 0.028650862:	0.106293 cm³/g
t-Plot micropore volume:	0.061062 cm³/g
Pore Size
Adsorption average pore diameter (4V/A by BET):	2.3192 nm
Desorption average pore diameter (4V/A by BET):	2.3192 nm
Freundlich
Qm·C:	0.08333 ± 0.00022 mmol/g
m:	27.5185 ± 1.1923
Temkin
q·alpha/Qm:	33.139458 ± 1.130960 kJ/mol·(mmol/g)
A:	816,590,502,366.8809 ± 771,903,211,507.2487 kPa
Total Volume in Pores	<=	1.048 nm	:	0.09309 cm³/g
Area in Pores	>	1.048 nm	:	0.000 m²/g
Total Area in Pores	>=	0.367 nm	:	497.470 m²/g
Total Volume in Pores	<=	0.445 nm	:	0.11557 cm³/g
Area in Pores	>	0.445 nm	:	0.000 m²/g
Total Area in Pores	>=	0.323 nm	:	642.397 m²/g
Nanoparticle Size:
Average Particle Size	32.7282 nm
Horvath-Kawazoe
Maximum pore volume at p/p° = 0.028650862:	0.106293 cm³/g
Median pore width:	0.0000 nm
Dubinin-Astakhov
Micropore surface area:	449.8780 m²/g
Limiting micropore volume:	0.098251 cm³/g
MP-Method
Cumulative surface area of pores between
0.17761 nm and 0.30000 nm hydraulic radius:	331.5334 m²/g
Cumulative pore volume of pores between
0.17761 nm and 0.30000 nm hydraulic radius:	0.065879 cm³/g
Average pore hydraulic radius (V/A):	0.19871 nm

## Sheet: Isotherm Tabular Report
Flex 6.01	Flex Version 6.01	Page 1
	3Flex Serial # 116 Unit 1 Port 1
Sample:	TIFSIX batch 5 after CO2 isotherms CO2 0C
Operator:	Ashlyn
Submitter:	Ashlyn
File:	C:\Users\ml4419\OneDrive - Imperial...\AL1-165_tifsix-3-ni_batch5_afterCO2isotherms_CO2_273K_rod.SMP
Started:	14/09/2023 15:38:41	Analysis adsorptive:	CO2
Completed:	18/09/2023 02:50:50	Analysis bath temp.:	0.000 °C
Report time:	19/02/2024 12:36:07	Thermal correction:	No
Sample mass:	0.0642 g	Ambient free space:	10.3149 cm³ Measured
Analysis free space:	11.1471 cm³	Equilibration interval:	60 s
Low pressure dose:	None	Sample density:	1.000 g/cm³
Automatic degas:	No
Isotherm Tabular Report
Relative Pressure (p/p°)	Absolute Pressure (kPa)	Quantity Adsorbed (mmol/g)	Elapsed Time (h:min)	Saturation Pressure (kPa)
				3485.25
2.78834e-06	0.00971806	1.34394	31:38
5.48617e-06	0.0191207	1.4987	33:02
8.34509e-06	0.0290847	1.58011	33:58
1.11345e-05	0.0388068	1.62875	34:48
1.38391e-05	0.0482327	1.66145	35:26
1.64567e-05	0.0573558	1.68484	35:48
1.94443e-05	0.0677685	1.70612	36:13
2.24235e-05	0.0781514	1.72332	36:35
2.52883e-05	0.0881359	1.73701	36:54
2.81933e-05	0.0982608	1.74879	37:15
3.11272e-05	0.108487	1.75897	37:34
3.3962e-05	0.118366	1.76748	37:50
3.68195e-05	0.128325	1.77509	38:06
3.97427e-05	0.138514	1.78199	38:21
4.25701e-05	0.148368	1.78798	38:34
4.54473e-05	0.158395	1.79351	38:48
4.83019e-05	0.168344	1.7985	39:02
5.12211e-05	0.178519	1.80319	39:17
5.40856e-05	0.188502	1.8074	39:31
5.68598e-05	0.198171	1.8112	39:43
8.32581e-05	0.290176	1.83667	40:04
0.000114144	0.397822	1.8546	40:23
0.000139377	0.485764	1.86486	40:39
0.000170828	0.59538	1.87451	40:53
0.000199404	0.694973	1.88145	41:05
0.000228271	0.79558	1.88727	41:17
0.000256831	0.895121	1.89218	41:28
0.000286105	0.997149	1.89656	41:40
0.00167659	5.84334	1.96809	41:51
0.0031258	10.8942	1.99975	42:03
0.00455883	15.8887	2.02332	42:16
0.00600078	20.9142	2.04269	42:27
0.00742428	25.8755	2.06011	42:38
0.00886532	30.8979	2.07489	42:50
0.0102952	35.8815	2.08862	43:01
0.0117291	40.8789	2.10088	43:14
0.0131687	45.8962	2.11179	43:25
0.0145994	50.8825	2.12413	43:36
0.0160286	55.8636	2.13534	43:47
0.0174583	60.8467	2.14706	43:58
0.0189317	65.9818	2.15938	44:09
0.0203621	70.9669	2.17065	44:21
0.0217631	75.85	2.18172	44:32
0.0232534	81.0439	2.193	44:43
0.0246423	85.8847	2.2038	44:54
0.026125	91.0522	2.21545	45:05
0.0275046	95.8604	2.22768	45:18
0.0286509	99.8555	2.23857	45:32
0.0272769	95.067	2.23462	45:45
0.0258003	89.9204	2.22696	45:56
0.024361	84.9041	2.21911	46:07
0.0229223	79.89	2.21043	46:18
0.0214956	74.9177	2.2016	46:29
0.0201243	70.1384	2.19292	46:40
0.0186919	65.1459	2.1824	46:51
0.0172328	60.0606	2.17152	47:02
0.0158204	55.1381	2.16001	47:13
0.0143823	50.1259	2.14831	47:25
0.0129433	45.1108	2.13563	47:36
0.0114776	40.0023	2.12243	47:47
0.0100747	35.113	2.10862	47:58
0.0086328	30.0875	2.09384	48:10
0.0071853	25.0426	2.07736	48:21
0.00572773	19.9626	2.0603	48:40
0.00429658	14.9747	2.04049	48:53
0.00286919	9.99984	2.01606	49:04
0.00144047	5.0204	1.98485	49:17
0.000293601	1.02327	1.92526	49:37

## Sheet: Isotherm Linear Plot
Flex 6.01	Flex Version 6.01	Page 1
	3Flex Serial # 116 Unit 1 Port 1
Sample:	TIFSIX batch 5 after CO2 isotherms CO2 0C
Operator:	Ashlyn
Submitter:	Ashlyn
File:	C:\Users\ml4419\OneDrive - Imperial...\AL1-165_tifsix-3-ni_batch5_afterCO2isotherms_CO2_273K_rod.SMP
Started:	14/09/2023 15:38:41	Analysis adsorptive:	CO2
Completed:	18/09/2023 02:50:50	Analysis bath temp.:	0.000 °C
Report time:	19/02/2024 12:36:07	Thermal correction:	No
Sample mass:	0.0642 g	Ambient free space:	10.3149 cm³ Measured
Analysis free space:	11.1471 cm³	Equilibration interval:	60 s
Low pressure dose:	None	Sample density:	1.000 g/cm³
Automatic degas:	No
Isotherm Linear Plot
AL1-165_tifsix-3-ni_batch5_afterCO2isotherms_CO2_273K_rod : TIFSIX batch 5 after CO2 isotherms CO2 0C : Adsorption		AL1-165_tifsix-3-ni_batch5_afterCO2isotherms_CO2_273K_rod : TIFSIX batch 5 after CO2 isotherms CO2 0C : Desorption
Relative Pressure (p/p°)	Quantity Adsorbed (mmol/g)	Relative Pressure (p/p°)	Quantity Adsorbed (mmol/g)
2.78834e-06	1.34394	0.0286509	2.23857
5.48617e-06	1.4987	0.0272769	2.23462
8.34509e-06	1.58011	0.0258003	2.22696
1.11345e-05	1.62875	0.024361	2.21911
1.38391e-05	1.66145	0.0229223	2.21043
1.64567e-05	1.68484	0.0214956	2.2016
1.94443e-05	1.70612	0.0201243	2.19292
2.24235e-05	1.72332	0.0186919	2.1824
2.52883e-05	1.73701	0.0172328	2.17152
2.81933e-05	1.74879	0.0158204	2.16001
3.11272e-05	1.75897	0.0143823	2.14831
3.3962e-05	1.76748	0.0129433	2.13563
3.68195e-05	1.77509	0.0114776	2.12243
3.97427e-05	1.78199	0.0100747	2.10862
4.25701e-05	1.78798	0.0086328	2.09384
4.54473e-05	1.79351	0.0071853	2.07736
4.83019e-05	1.7985	0.00572773	2.0603
5.12211e-05	1.80319	0.00429658	2.04049
5.40856e-05	1.8074	0.00286919	2.01606
5.68598e-05	1.8112	0.00144047	1.98485
8.32581e-05	1.83667	0.000293601	1.92526
0.000114144	1.8546
0.000139377	1.86486
0.000170828	1.87451
0.000199404	1.88145
0.000228271	1.88727
0.000256831	1.89218
0.000286105	1.89656
0.00167659	1.96809
0.0031258	1.99975
0.00455883	2.02332
0.00600078	2.04269
0.00742428	2.06011
0.00886532	2.07489
0.0102952	2.08862
0.0117291	2.10088
0.0131687	2.11179
0.0145994	2.12413
0.0160286	2.13534
0.0174583	2.14706
0.0189317	2.15938
0.0203621	2.17065
0.0217631	2.18172
0.0232534	2.193
0.0246423	2.2038
0.026125	2.21545
0.0275046	2.22768
0.0286509	2.23857

## Sheet: Isotherm Log Plot
Flex 6.01	Flex Version 6.01	Page 1
	3Flex Serial # 116 Unit 1 Port 1
Sample:	TIFSIX batch 5 after CO2 isotherms CO2 0C
Operator:	Ashlyn
Submitter:	Ashlyn
File:	C:\Users\ml4419\OneDrive - Imperial...\AL1-165_tifsix-3-ni_batch5_afterCO2isotherms_CO2_273K_rod.SMP
Started:	14/09/2023 15:38:41	Analysis adsorptive:	CO2
Completed:	18/09/2023 02:50:50	Analysis bath temp.:	0.000 °C
Report time:	19/02/2024 12:36:07	Thermal correction:	No
Sample mass:	0.0642 g	Ambient free space:	10.3149 cm³ Measured
Analysis free space:	11.1471 cm³	Equilibration interval:	60 s
Low pressure dose:	None	Sample density:	1.000 g/cm³
Automatic degas:	No
Isotherm Log Plot
AL1-165_tifsix-3-ni_batch5_afterCO2isotherms_CO2_273K_rod : TIFSIX batch 5 after CO2 isotherms CO2 0C : Adsorption		AL1-165_tifsix-3-ni_batch5_afterCO2isotherms_CO2_273K_rod : TIFSIX batch 5 after CO2 isotherms CO2 0C : Desorption
Relative Pressure (p/p°)	Quantity Adsorbed (mmol/g)	Relative Pressure (p/p°)	Quantity Adsorbed (mmol/g)
2.78834e-06	1.34394	0.0286509	2.23857
5.48617e-06	1.4987	0.0272769	2.23462
8.34509e-06	1.58011	0.0258003	2.22696
1.11345e-05	1.62875	0.024361	2.21911
1.38391e-05	1.66145	0.0229223	2.21043
1.64567e-05	1.68484	0.0214956	2.2016
1.94443e-05	1.70612	0.0201243	2.19292
2.24235e-05	1.72332	0.0186919	2.1824
2.52883e-05	1.73701	0.0172328	2.17152
2.81933e-05	1.74879	0.0158204	2.16001
3.11272e-05	1.75897	0.0143823	2.14831
3.3962e-05	1.76748	0.0129433	2.13563
3.68195e-05	1.77509	0.0114776	2.12243
3.97427e-05	1.78199	0.0100747	2.10862
4.25701e-05	1.78798	0.0086328	2.09384
4.54473e-05	1.79351	0.0071853	2.07736
4.83019e-05	1.7985	0.00572773	2.0603
5.12211e-05	1.80319	0.00429658	2.04049
5.40856e-05	1.8074	0.00286919	2.01606
5.68598e-05	1.8112	0.00144047	1.98485
8.32581e-05	1.83667	0.000293601	1.92526
0.000114144	1.8546
0.000139377	1.86486
0.000170828	1.87451
0.000199404	1.88145
0.000228271	1.88727
0.000256831	1.89218
0.000286105	1.89656
0.00167659	1.96809
0.0031258	1.99975
0.00455883	2.02332
0.00600078	2.04269
0.00742428	2.06011
0.00886532	2.07489
0.0102952	2.08862
0.0117291	2.10088
0.0131687	2.11179
0.0145994	2.12413
0.0160286	2.13534
0.0174583	2.14706
0.0189317	2.15938
0.0203621	2.17065
0.0217631	2.18172
0.0232534	2.193
0.0246423	2.2038
0.026125	2.21545
0.0275046	2.22768
0.0286509	2.23857

## Sheet: Isotherm Linear Absolute Plot
Flex 6.01	Flex Version 6.01	Page 1
	3Flex Serial # 116 Unit 1 Port 1
Sample:	TIFSIX batch 5 after CO2 isotherms CO2 0C
Operator:	Ashlyn
Submitter:	Ashlyn
File:	C:\Users\ml4419\OneDrive - Imperial...\AL1-165_tifsix-3-ni_batch5_afterCO2isotherms_CO2_273K_rod.SMP
Started:	14/09/2023 15:38:41	Analysis adsorptive:	CO2
Completed:	18/09/2023 02:50:50	Analysis bath temp.:	0.000 °C
Report time:	19/02/2024 12:36:07	Thermal correction:	No
Sample mass:	0.0642 g	Ambient free space:	10.3149 cm³ Measured
Analysis free space:	11.1471 cm³	Equilibration interval:	60 s
Low pressure dose:	None	Sample density:	1.000 g/cm³
Automatic degas:	No
Isotherm Linear Absolute Plot
AL1-165_tifsix-3-ni_batch5_afterCO2isotherms_CO2_273K_rod : TIFSIX batch 5 after CO2 isotherms CO2 0C : Adsorption		AL1-165_tifsix-3-ni_batch5_afterCO2isotherms_CO2_273K_rod : TIFSIX batch 5 after CO2 isotherms CO2 0C : Desorption
Absolute Pressure (kPa)	Quantity Adsorbed (mmol/g)	Absolute Pressure (kPa)	Quantity Adsorbed (mmol/g)
0.00971806	1.34394	99.8555	2.23857
0.0191207	1.4987	95.067	2.23462
0.0290847	1.58011	89.9204	2.22696
0.0388068	1.62875	84.9041	2.21911
0.0482327	1.66145	79.89	2.21043
0.0573558	1.68484	74.9177	2.2016
0.0677685	1.70612	70.1384	2.19292
0.0781514	1.72332	65.1459	2.1824
0.0881359	1.73701	60.0606	2.17152
0.0982608	1.74879	55.1381	2.16001
0.108487	1.75897	50.1259	2.14831
0.118366	1.76748	45.1108	2.13563
0.128325	1.77509	40.0023	2.12243
0.138514	1.78199	35.113	2.10862
0.148368	1.78798	30.0875	2.09384
0.158395	1.79351	25.0426	2.07736
0.168344	1.7985	19.9626	2.0603
0.178519	1.80319	14.9747	2.04049
0.188502	1.8074	9.99984	2.01606
0.198171	1.8112	5.0204	1.98485
0.290176	1.83667	1.02327	1.92526
0.397822	1.8546
0.485764	1.86486
0.59538	1.87451
0.694973	1.88145
0.79558	1.88727
0.895121	1.89218
0.997149	1.89656
5.84334	1.96809
10.8942	1.99975
15.8887	2.02332
20.9142	2.04269
25.8755	2.06011
30.8979	2.07489
35.8815	2.08862
40.8789	2.10088
45.8962	2.11179
50.8825	2.12413
55.8636	2.13534
60.8467	2.14706
65.9818	2.15938
70.9669	2.17065
75.85	2.18172
81.0439	2.193
85.8847	2.2038
91.0522	2.21545
95.8604	2.22768
99.8555	2.23857

## Sheet: Isotherm Log Absolute Plot
Flex 6.01	Flex Version 6.01	Page 1
	3Flex Serial # 116 Unit 1 Port 1
Sample:	TIFSIX batch 5 after CO2 isotherms CO2 0C
Operator:	Ashlyn
Submitter:	Ashlyn
File:	C:\Users\ml4419\OneDrive - Imperial...\AL1-165_tifsix-3-ni_batch5_afterCO2isotherms_CO2_273K_rod.SMP
Started:	14/09/2023 15:38:41	Analysis adsorptive:	CO2
Completed:	18/09/2023 02:50:50	Analysis bath temp.:	0.000 °C
Report time:	19/02/2024 12:36:07	Thermal correction:	No
Sample mass:	0.0642 g	Ambient free space:	10.3149 cm³ Measured
Analysis free space:	11.1471 cm³	Equilibration interval:	60 s
Low pressure dose:	None	Sample density:	1.000 g/cm³
Automatic degas:	No
Isotherm Log Absolute Plot
AL1-165_tifsix-3-ni_batch5_afterCO2isotherms_CO2_273K_rod : TIFSIX batch 5 after CO2 isotherms CO2 0C : Adsorption		AL1-165_tifsix-3-ni_batch5_afterCO2isotherms_CO2_273K_rod : TIFSIX batch 5 after CO2 isotherms CO2 0C : Desorption
Absolute Pressure (kPa)	Quantity Adsorbed (mmol/g)	Absolute Pressure (kPa)	Quantity Adsorbed (mmol/g)
0.00971806	1.34394	99.8555	2.23857
0.0191207	1.4987	95.067	2.23462
0.0290847	1.58011	89.9204	2.22696
0.0388068	1.62875	84.9041	2.21911
0.0482327	1.66145	79.89	2.21043
0.0573558	1.68484	74.9177	2.2016
0.0677685	1.70612	70.1384	2.19292
0.0781514	1.72332	65.1459	2.1824
0.0881359	1.73701	60.0606	2.17152
0.0982608	1.74879	55.1381	2.16001
0.108487	1.75897	50.1259	2.14831
0.118366	1.76748	45.1108	2.13563
0.128325	1.77509	40.0023	2.12243
0.138514	1.78199	35.113	2.10862
0.148368	1.78798	30.0875	2.09384
0.158395	1.79351	25.0426	2.07736
0.168344	1.7985	19.9626	2.0603
0.178519	1.80319	14.9747	2.04049
0.188502	1.8074	9.99984	2.01606
0.198171	1.8112	5.0204	1.98485
0.290176	1.83667	1.02327	1.92526
0.397822	1.8546
0.485764	1.86486
0.59538	1.87451
0.694973	1.88145
0.79558	1.88727
0.895121	1.89218
0.997149	1.89656
5.84334	1.96809
10.8942	1.99975
15.8887	2.02332
20.9142	2.04269
25.8755	2.06011
30.8979	2.07489
35.8815	2.08862
40.8789	2.10088
45.8962	2.11179
50.8825	2.12413
55.8636	2.13534
60.8467	2.14706
65.9818	2.15938
70.9669	2.17065
75.85	2.18172
81.0439	2.193
85.8847	2.2038
91.0522	2.21545
95.8604	2.22768
99.8555	2.23857

## Sheet: Isotherm Pressure Composition
Flex 6.01	Flex Version 6.01	Page 1
	3Flex Serial # 116 Unit 1 Port 1
Sample:	TIFSIX batch 5 after CO2 isotherms CO2 0C
Operator:	Ashlyn
Submitter:	Ashlyn
File:	C:\Users\ml4419\OneDrive - Imperial...\AL1-165_tifsix-3-ni_batch5_afterCO2isotherms_CO2_273K_rod.SMP
Started:	14/09/2023 15:38:41	Analysis adsorptive:	CO2
Completed:	18/09/2023 02:50:50	Analysis bath temp.:	0.000 °C
Report time:	19/02/2024 12:36:07	Thermal correction:	No
Sample mass:	0.0642 g	Ambient free space:	10.3149 cm³ Measured
Analysis free space:	11.1471 cm³	Equilibration interval:	60 s
Low pressure dose:	None	Sample density:	1.000 g/cm³
Automatic degas:	No
Isotherm Pressure Composition
AL1-165_tifsix-3-ni_batch5_afterCO2isotherms_CO2_273K_rod : TIFSIX batch 5 after CO2 isotherms CO2 0C : Adsorption		AL1-165_tifsix-3-ni_batch5_afterCO2isotherms_CO2_273K_rod : TIFSIX batch 5 after CO2 isotherms CO2 0C : Desorption
Weight % CO2	Absolute Pressure (kPa)	Weight % CO2	Absolute Pressure (kPa)
5.9147	0.00971806	9.85193	99.8555
6.59579	0.0191207	9.83457	95.067
6.95409	0.0290847	9.80084	89.9204
7.16812	0.0388068	9.76631	84.9041
7.31205	0.0482327	9.72811	79.89
7.41499	0.0573558	9.68924	74.9177
7.50864	0.0677685	9.65103	70.1384
7.58435	0.0781514	9.60474	65.1459
7.64457	0.0881359	9.55686	60.0606
7.69643	0.0982608	9.50624	55.1381
7.74122	0.108487	9.45472	50.1259
7.77867	0.118366	9.3989	45.1108
7.81219	0.128325	9.3408	40.0023
7.84253	0.138514	9.28004	35.113
7.8689	0.148368	9.21498	30.0875
7.89322	0.158395	9.14247	25.0426
7.91522	0.168344	9.06739	19.9626
7.93585	0.178519	8.98019	14.9747
7.95439	0.188502	8.87269	9.99984
7.97108	0.198171	8.73533	5.0204
8.08319	0.290176	8.47305	1.02327
8.16211	0.397822
8.20726	0.485764
8.24973	0.59538
8.28027	0.694973
8.30587	0.79558
8.32748	0.895121
8.34677	0.997149
8.66157	5.84334
8.8009	10.8942
8.90464	15.8887
8.98989	20.9142
9.06654	25.8755
9.1316	30.8979
9.19201	35.8815
9.24598	40.8789
9.29399	45.8962
9.34831	50.8825
9.39764	55.8636
9.44923	60.8467
9.50342	65.9818
9.55301	70.9669
9.60177	75.85
9.65139	81.0439
9.69894	85.8847
9.7502	91.0522
9.80403	95.8604
9.85193	99.8555

## Sheet: BET Tabular Report
Flex 6.01	Flex Version 6.01	Page 1
	3Flex Serial # 116 Unit 1 Port 1
Sample:	TIFSIX batch 5 after CO2 isotherms CO2 0C
Operator:	Ashlyn
Submitter:	Ashlyn
File:	C:\Users\ml4419\OneDrive - Imperial...\AL1-165_tifsix-3-ni_batch5_afterCO2isotherms_CO2_273K_rod.SMP
Started:	14/09/2023 15:38:41	Analysis adsorptive:	CO2
Completed:	18/09/2023 02:50:50	Analysis bath temp.:	0.000 °C
Report time:	19/02/2024 12:36:07	Thermal correction:	No
Sample mass:	0.0642 g	Ambient free space:	10.3149 cm³ Measured
Analysis free space:	11.1471 cm³	Equilibration interval:	60 s
Low pressure dose:	None	Sample density:	1.000 g/cm³
Automatic degas:	No
BET Report
BET surface area:	183.3279 ± 0.4957 m²/g
Slope:	0.46642 ± 0.00126 g/mmol
Y-intercept:	0.00004 ± 0.00001 g/mmol
C:	12,611.934497
Qm:	2.14382 mmol/g
Correlation coefficient:	0.9998319
Molecular cross-sectional area:	0.1420 nm²
Relative Pressure (p/p°)	Quantity Adsorbed (mmol/g)	1/[Q(p°/p - 1)]
2.78834e-06	1.34394	2.07475e-06
5.48617e-06	1.4987	3.66064e-06
8.34509e-06	1.58011	5.28136e-06
1.11345e-05	1.62875	6.83634e-06
1.38391e-05	1.66145	8.32963e-06
1.64567e-05	1.68484	9.76765e-06
1.94443e-05	1.70612	1.1397e-05
2.24235e-05	1.72332	1.3012e-05
2.52883e-05	1.73701	1.45589e-05
2.81933e-05	1.74879	1.6122e-05
3.11272e-05	1.75897	1.76969e-05
3.3962e-05	1.76748	1.92156e-05
3.68195e-05	1.77509	2.0743e-05
3.97427e-05	1.78199	2.23034e-05
4.25701e-05	1.78798	2.38101e-05
4.54473e-05	1.79351	2.53411e-05
4.83019e-05	1.7985	2.6858e-05
5.12211e-05	1.80319	2.84073e-05
5.40856e-05	1.8074	2.99261e-05
5.68598e-05	1.8112	3.13952e-05
8.32581e-05	1.83667	4.53348e-05
0.000114144	1.8546	6.15534e-05
0.000139377	1.86486	7.47489e-05
0.000170828	1.87451	9.11476e-05
0.000199404	1.88145	0.000106005
0.000228271	1.88727	0.00012098
0.000256831	1.89218	0.000135768
0.000286105	1.89656	0.000150898
0.00167659	1.96809	0.000853317
0.0031258	1.99975	0.001568
0.00455883	2.02332	0.00226346
0.00600078	2.04269	0.00295542
0.00742428	2.06011	0.00363079
0.00886532	2.07489	0.00431088
0.0102952	2.08862	0.00498048
0.0117291	2.10088	0.00564921
0.0131687	2.11179	0.00631901
0.0145994	2.12413	0.00697493
0.0160286	2.13534	0.0076286
0.0174583	2.14706	0.00827574
0.0189317	2.15938	0.00893639
0.0203621	2.17065	0.00957563
0.0217631	2.18172	0.0101971
0.0232534	2.193	0.0108559
0.0246423	2.2038	0.0114642
0.026125	2.21545	0.0121085
0.0275046	2.22768	0.0126959
0.0286509	2.23857	0.0131763

## Sheet: BET Transform Plot
Flex 6.01	Flex Version 6.01	Page 1
	3Flex Serial # 116 Unit 1 Port 1
Sample:	TIFSIX batch 5 after CO2 isotherms CO2 0C
Operator:	Ashlyn
Submitter:	Ashlyn
File:	C:\Users\ml4419\OneDrive - Imperial...\AL1-165_tifsix-3-ni_batch5_afterCO2isotherms_CO2_273K_rod.SMP
Started:	14/09/2023 15:38:41	Analysis adsorptive:	CO2
Completed:	18/09/2023 02:50:50	Analysis bath temp.:	0.000 °C
Report time:	19/02/2024 12:36:07	Thermal correction:	No
Sample mass:	0.0642 g	Ambient free space:	10.3149 cm³ Measured
Analysis free space:	11.1471 cm³	Equilibration interval:	60 s
Low pressure dose:	None	Sample density:	1.000 g/cm³
Automatic degas:	No
BET Surface Area Plot
AL1-165_tifsix-3-ni_batch5_afterCO2isotherms_CO2_273K_rod : TIFSIX batch 5 after CO2 isotherms CO2 0C		Not Fitted
Relative Pressure (p/p°)	1/[Q(p°/p - 1)]	Relative Pressure (p/p°)	1/[Q(p°/p - 1)]
2.78834e-06	2.07475e-06
5.48617e-06	3.66064e-06
8.34509e-06	5.28136e-06
1.11345e-05	6.83634e-06
1.38391e-05	8.32963e-06
1.64567e-05	9.76765e-06
1.94443e-05	1.1397e-05
2.24235e-05	1.3012e-05
2.52883e-05	1.45589e-05
2.81933e-05	1.6122e-05
3.11272e-05	1.76969e-05
3.3962e-05	1.92156e-05
3.68195e-05	2.0743e-05
3.97427e-05	2.23034e-05
4.25701e-05	2.38101e-05
4.54473e-05	2.53411e-05
4.83019e-05	2.6858e-05
5.12211e-05	2.84073e-05
5.40856e-05	2.99261e-05
5.68598e-05	3.13952e-05
8.32581e-05	4.53348e-05
0.000114144	6.15534e-05
0.000139377	7.47489e-05
0.000170828	9.11476e-05
0.000199404	0.000106005
0.000228271	0.00012098
0.000256831	0.000135768
0.000286105	0.000150898
0.00167659	0.000853317
0.0031258	0.001568
0.00455883	0.00226346
0.00600078	0.00295542
0.00742428	0.00363079
0.00886532	0.00431088
0.0102952	0.00498048
0.0117291	0.00564921
0.0131687	0.00631901
0.0145994	0.00697493
0.0160286	0.0076286
0.0174583	0.00827574
0.0189317	0.00893639
0.0203621	0.00957563
0.0217631	0.0101971
0.0232534	0.0108559
0.0246423	0.0114642
0.026125	0.0121085
0.0275046	0.0126959
0.0286509	0.0131763

## Sheet: Dubinin-Astakhov Tabular Report
Flex 6.01	Flex Version 6.01	Page 1
	3Flex Serial # 116 Unit 1 Port 1
Sample:	TIFSIX batch 5 after CO2 isotherms CO2 0C
Operator:	Ashlyn
Submitter:	Ashlyn
File:	C:\Users\ml4419\OneDrive - Imperial...\AL1-165_tifsix-3-ni_batch5_afterCO2isotherms_CO2_273K_rod.SMP
Started:	14/09/2023 15:38:41	Analysis adsorptive:	CO2
Completed:	18/09/2023 02:50:50	Analysis bath temp.:	0.000 °C
Report time:	19/02/2024 12:36:07	Thermal correction:	No
Sample mass:	0.0642 g	Ambient free space:	10.3149 cm³ Measured
Analysis free space:	11.1471 cm³	Equilibration interval:	60 s
Low pressure dose:	None	Sample density:	1.000 g/cm³
Automatic degas:	No
Dubinin-Astakhov Tabular Report
Slope:	-0.000985 ± 0.000018
Y-intercept:	1.666324 ± 0.000998
Correlation coefficient:	0.996163
Astakhov fitted relative pressure range:	0.000017835 to 0.006609728 p/p°
Characteristic energy:	127.722941 kJ/mol
Limiting micropore capacity:	2.06920 mmol/g
Limiting micropore volume:	0.098251 ± 0.000226 cm³/g
Equivalent surface area:	449.878042 m²/g
Affinity coefficient (beta):	0.35000
Optimize exponent:	Yes
Exponent:	2.8376
Density conversion factor:	0.0021184
Molecular cross-sectional area:	0.142 nm²
Medek Quantities
Mean equivalent pore width:	0.873579 nm
Maximum differential pore volume:	0.375385 cm³/g·nm
Modal equivalent pore width:	0.814433 nm
Absolute Pressure (kPa)	Relative Pressure (p/p°)	Quantity Adsorbed (mmol/g)	Log Quantity Adsorbed	Log (p°/p)^2.8376	Differential Pore Volume (cm³/g·nm)
0.00971806	2.78834e-06	1.34394	0.128381	129.7263	0.25741
0.0191207	5.48617e-06	1.4987	0.175715	111.1808	0.207343
0.0290847	8.34509e-06	1.58011	0.198689	100.6008	0.178951
0.0388068	1.11345e-05	1.62875	0.211854	93.7194	0.161446
0.0482327	1.38391e-05	1.66145	0.220488	88.73769	0.149479
0.0573558	1.64567e-05	1.68484	0.226559	84.89402	0.140834
0.0677685	1.94443e-05	1.70612	0.23201	81.29612	0.132914
0.0781514	2.24235e-05	1.72332	0.236367	78.30122	0.126478
0.0881359	2.52883e-05	1.73701	0.239802	75.83152	0.121338
0.0982608	2.81933e-05	1.74879	0.242738	73.64172	0.116899
0.108487	3.11272e-05	1.75897	0.245258	71.68412	0.113057
0.118366	3.3962e-05	1.76748	0.247354	69.98889	0.109839
0.128325	3.68195e-05	1.77509	0.249221	68.44101	0.106955
0.138514	3.97427e-05	1.78199	0.250905	66.99767	0.104341
0.148368	4.25701e-05	1.78798	0.252363	65.71631	0.102067
0.158395	4.54473e-05	1.79351	0.253703	64.51174	0.0999687
0.168344	4.83019e-05	1.7985	0.254911	63.40272	0.0980697
0.178519	5.12211e-05	1.80319	0.256042	62.34617	0.0962878
0.188502	5.40856e-05	1.8074	0.257055	61.37663	0.0946856
0.198171	5.68598e-05	1.8112	0.257966	60.4941	0.0932426
0.290176	8.32581e-05	1.83667	0.264031	54.03452	0.0835434
0.397822	0.000114144	1.8546	0.268251	49.04191	0.0767128
0.485764	0.000139377	1.86486	0.270647	46.04186	0.072808
0.59538	0.000170828	1.87451	0.272888	43.11027	0.0691368
0.694973	0.000199404	1.88145	0.274493	40.96468	0.0664997
0.79558	0.000228271	1.88727	0.275834	39.14694	0.0642908
0.895121	0.000256831	1.89218	0.276962	37.60529	0.0624272
0.997149	0.000286105	1.89656	0.277967	36.22868	0.0607663
5.84334	0.00167659	1.96809	0.294045	18.11553	0.0339794
10.8942	0.0031258	1.99975	0.300976	13.54159	0.0224915
15.8887	0.00455883	2.02332	0.306065	11.17597	0.0142254
20.9142	0.00600078	2.04269	0.310203	9.633871	0.00773925
25.8755	0.00742428	2.06011	0.31389	8.539384	0.00234979
30.8979	0.00886532	2.07489	0.316995	7.691543	0
35.8815	0.0102952	2.08862	0.319859	7.020818	0
40.8789	0.0117291	2.10088	0.322402	6.467888	0
45.8962	0.0131687	2.11179	0.324651	6.001308	0
50.8825	0.0145994	2.12413	0.327182	5.604496	0
55.8636	0.0160286	2.13534	0.329468	5.260193	0
60.8467	0.0174583	2.14706	0.331845	4.957468	0
65.9818	0.0189317	2.15938	0.334329	4.681056	0
70.9669	0.0203621	2.17065	0.336589	4.441265	0
75.85	0.0217631	2.18172	0.3388	4.229275	0
81.0439	0.0232534	2.193	0.341038	4.02489	0
85.8847	0.0246423	2.2038	0.343173	3.85122	0
91.0522	0.026125	2.21545	0.345462	3.681292	0
95.8604	0.0275046	2.22768	0.347853	3.535716	0
99.8555	0.0286509	2.23857	0.34997	3.422902	0

[truncated: 1 more sheets: Options]
