# Supplementary material for: Physicochemical Properties, Equilibrium Adsorption Performance, Manufacturability, and Stability of TIFSIX-3-Ni for Direct Air Capture of CO2
Source: Energy Fuels. 2024 Jun 18;38(13):11947–65. doi: 10.1021/acs.energyfuels.4c01368 (PMC11228916; doi:10.1021/acs.energyfuels.4c01368)
Supplement: Supplementary file 2 — ef4c01368_si_002.zip [file ef4c01368_si_002.zip › tifsix si raw files/isotherms/pellets/CO2-25C-batch5-groundpowder.XLS]

## Sheet: Summary
Flex 6.01	Flex Version 6.01	Page 1
	3Flex Serial # 116 Unit 1 Port 1
Sample:	tifsix-3-ni batch 5 ground powder
Operator:	Ashlyn
Submitter:	Ashlyn
File:	C:\Users\ml4419\OneDrive - Imperial Coll...\AL1-116_tifsix-3-ni_batch5_groundpowder_CO2_298K_rod.SMP
Started:	16/12/2022 13:36:24	Analysis adsorptive:	CO2
Completed:	19/12/2022 06:34:28	Analysis bath temp.:	25.000 °C
Report time:	19/02/2024 12:15:41	Thermal correction:	No
Sample mass:	0.0726 g	Ambient free space:	10.7268 cm³ Measured
Analysis free space:	10.6018 cm³	Equilibration interval:	60 s
Low pressure dose:	None	Sample density:	1.000 g/cm³
Automatic degas:	No
Summary Report
Surface Area
Single point surface area at p/p° = 0.255533580:	131.4564 m²/g
BET Surface Area:	127.4935 m²/g
Langmuir Surface Area:	184.7025 m²/g
t-Plot Micropore Area:	98.8511 m²/g
t-Plot external surface area:	28.6424 m²/g
Pore Volume
Single point adsorption total pore volume of pores
less than --- diameter at p/p° = 0.950000000:	0.136608 cm³/g
Single point desorption total pore volume of pores
less than --- diameter at p/p° = 0.950000000:	0.136966 cm³/g
t-Plot micropore volume:	0.115835 cm³/g
Pore Size
Adsorption average pore diameter (4V/A by BET):	4.2860 nm
Desorption average pore diameter (4V/A by BET):	4.2972 nm
Freundlich
Qm·C:	0.07438 ± 0.00091 mmol/g
m:	13.7700 ± 1.3817
Temkin
q·alpha/Qm:	21.668144 ± 1.422406 kJ/mol·(mmol/g)
A:	3,438,412.2610 ± 3,506,995.4740 kPa
Nanoparticle Size:
Average Particle Size	47.0612 nm
Horvath-Kawazoe
Maximum pore volume at p/p° = 0.156794197:	0.127617 cm³/g
Median pore width:	0.0000 nm
Dubinin-Astakhov
Micropore surface area:	410.4450 m²/g
Limiting micropore volume:	0.121207 cm³/g
MP-Method
Cumulative surface area of pores between
0.23307 nm and 1.86000 nm hydraulic radius:	467.7186 m²/g
Cumulative pore volume of pores between
0.23307 nm and 1.86000 nm hydraulic radius:	0.138739 cm³/g
Average pore hydraulic radius (V/A):	0.29663 nm

## Sheet: Isotherm Tabular Report
Flex 6.01	Flex Version 6.01	Page 1
	3Flex Serial # 116 Unit 1 Port 1
Sample:	tifsix-3-ni batch 5 ground powder
Operator:	Ashlyn
Submitter:	Ashlyn
File:	C:\Users\ml4419\OneDrive - Imperial Coll...\AL1-116_tifsix-3-ni_batch5_groundpowder_CO2_298K_rod.SMP
Started:	16/12/2022 13:36:24	Analysis adsorptive:	CO2
Completed:	19/12/2022 06:34:28	Analysis bath temp.:	25.000 °C
Report time:	19/02/2024 12:15:41	Thermal correction:	No
Sample mass:	0.0726 g	Ambient free space:	10.7268 cm³ Measured
Analysis free space:	10.6018 cm³	Equilibration interval:	60 s
Low pressure dose:	None	Sample density:	1.000 g/cm³
Automatic degas:	No
Isotherm Tabular Report
Relative Pressure (p/p°)	Absolute Pressure (kPa)	Quantity Adsorbed (mmol/g)	Elapsed Time (h:min)	Saturation Pressure (kPa)
				101.325
9.65474e-05	0.00978269	0.5766	30:19
0.00018868	0.019118	0.860455	31:25
0.000282507	0.028625	1.03937	32:15
0.00038428	0.0389372	1.17496	33:21
0.00046956	0.0475782	1.25232	33:51
0.000570237	0.0577793	1.32702	34:24
0.000686354	0.0695448	1.39161	34:57
0.000760171	0.0770243	1.42632	35:24
0.000883844	0.0895555	1.47401	35:49
0.000969741	0.0982591	1.50198	36:09
0.00107321	0.108743	1.53121	36:27
0.00117228	0.118781	1.55533	36:42
0.00126744	0.128423	1.57642	37:03
0.00137569	0.139392	1.59719	37:20
0.00146628	0.148571	1.61275	37:35
0.00157025	0.159106	1.62876	37:48
0.00166747	0.168957	1.64232	38:02
0.00176533	0.178872	1.65496	38:16
0.00186618	0.189091	1.66696	38:31
0.00196471	0.199074	1.67767	38:45
0.00287468	0.291277	1.74667	39:08
0.00394614	0.399843	1.79402	39:39
0.00481525	0.487905	1.81957	39:58
0.00582244	0.589959	1.84124	40:13
0.00685078	0.694156	1.85797	40:27
0.00783935	0.794322	1.87074	40:40
0.00886004	0.897743	1.88154	40:53
0.009852	0.998255	1.89032	41:07
0.0569543	5.7709	1.99051	41:18
0.107385	10.8808	2.01953	41:29
0.156794	15.8872	2.03806	41:41
0.206308	20.9042	2.0526	41:52
0.255534	25.8919	2.06488	42:04
0.304629	30.8665	2.07475	42:15
0.353742	35.843	2.08473	42:26
0.404171	40.9526	2.09406	42:37
0.452771	45.877	2.10156	42:48
0.502238	50.8892	2.11002	43:01
0.551932	55.9246	2.11809	43:14
0.60208	61.0057	2.12734	43:25
0.651562	66.0195	2.13548	43:37
0.699535	70.8804	2.14123	43:48
0.748408	75.8325	2.14978	43:59
0.79809	80.8665	2.15769	44:10
0.847566	85.8797	2.16559	44:22
0.897389	90.928	2.17124	44:33
0.947384	95.9937	2.18114	44:45
0.98613	99.9196	2.18875	44:56
0.93606	94.8463	2.18683	45:07
0.888481	90.0254	2.18474	45:18
0.838417	84.9527	2.18085	45:29
0.788086	79.8528	2.17726	45:41
0.739529	74.9328	2.17313	45:52
0.689731	69.887	2.16779	46:03
0.640317	64.8801	2.16246	46:14
0.590995	59.8826	2.15622	46:25
0.541303	54.8475	2.14963	46:36
0.492462	49.8987	2.14239	46:47
0.445322	45.1223	2.13471	46:58
0.393615	39.8831	2.12686	47:09
0.345544	35.0123	2.11769	47:21
0.29709	30.1026	2.10744	47:32
0.24729	25.0567	2.09609	47:43
0.196873	19.9482	2.08342	47:54
0.148349	15.0315	2.06726	48:06
0.0989567	10.0268	2.04675	48:17
0.0494839	5.01396	2.01638	48:29
0.00996204	1.0094	1.92579	48:51

## Sheet: Isotherm Linear Plot
Flex 6.01	Flex Version 6.01	Page 1
	3Flex Serial # 116 Unit 1 Port 1
Sample:	tifsix-3-ni batch 5 ground powder
Operator:	Ashlyn
Submitter:	Ashlyn
File:	C:\Users\ml4419\OneDrive - Imperial Coll...\AL1-116_tifsix-3-ni_batch5_groundpowder_CO2_298K_rod.SMP
Started:	16/12/2022 13:36:24	Analysis adsorptive:	CO2
Completed:	19/12/2022 06:34:28	Analysis bath temp.:	25.000 °C
Report time:	19/02/2024 12:15:41	Thermal correction:	No
Sample mass:	0.0726 g	Ambient free space:	10.7268 cm³ Measured
Analysis free space:	10.6018 cm³	Equilibration interval:	60 s
Low pressure dose:	None	Sample density:	1.000 g/cm³
Automatic degas:	No
Isotherm Linear Plot
AL1-116_tifsix-3-ni_batch5_groundpowder_CO2_298K_rod : tifsix-3-ni batch 5 ground powder : Adsorption		AL1-116_tifsix-3-ni_batch5_groundpowder_CO2_298K_rod : tifsix-3-ni batch 5 ground powder : Desorption
Relative Pressure (p/p°)	Quantity Adsorbed (mmol/g)	Relative Pressure (p/p°)	Quantity Adsorbed (mmol/g)
9.65474e-05	0.5766	0.98613	2.18875
0.00018868	0.860455	0.93606	2.18683
0.000282507	1.03937	0.888481	2.18474
0.00038428	1.17496	0.838417	2.18085
0.00046956	1.25232	0.788086	2.17726
0.000570237	1.32702	0.739529	2.17313
0.000686354	1.39161	0.689731	2.16779
0.000760171	1.42632	0.640317	2.16246
0.000883844	1.47401	0.590995	2.15622
0.000969741	1.50198	0.541303	2.14963
0.00107321	1.53121	0.492462	2.14239
0.00117228	1.55533	0.445322	2.13471
0.00126744	1.57642	0.393615	2.12686
0.00137569	1.59719	0.345544	2.11769
0.00146628	1.61275	0.29709	2.10744
0.00157025	1.62876	0.24729	2.09609
0.00166747	1.64232	0.196873	2.08342
0.00176533	1.65496	0.148349	2.06726
0.00186618	1.66696	0.0989567	2.04675
0.00196471	1.67767	0.0494839	2.01638
0.00287468	1.74667	0.00996204	1.92579
0.00394614	1.79402
0.00481525	1.81957
0.00582244	1.84124
0.00685078	1.85797
0.00783935	1.87074
0.00886004	1.88154
0.009852	1.89032
0.0569543	1.99051
0.107385	2.01953
0.156794	2.03806
0.206308	2.0526
0.255534	2.06488
0.304629	2.07475
0.353742	2.08473
0.404171	2.09406
0.452771	2.10156
0.502238	2.11002
0.551932	2.11809
0.60208	2.12734
0.651562	2.13548
0.699535	2.14123
0.748408	2.14978
0.79809	2.15769
0.847566	2.16559
0.897389	2.17124
0.947384	2.18114
0.98613	2.18875

## Sheet: Isotherm Log Plot
Flex 6.01	Flex Version 6.01	Page 1
	3Flex Serial # 116 Unit 1 Port 1
Sample:	tifsix-3-ni batch 5 ground powder
Operator:	Ashlyn
Submitter:	Ashlyn
File:	C:\Users\ml4419\OneDrive - Imperial Coll...\AL1-116_tifsix-3-ni_batch5_groundpowder_CO2_298K_rod.SMP
Started:	16/12/2022 13:36:24	Analysis adsorptive:	CO2
Completed:	19/12/2022 06:34:28	Analysis bath temp.:	25.000 °C
Report time:	19/02/2024 12:15:41	Thermal correction:	No
Sample mass:	0.0726 g	Ambient free space:	10.7268 cm³ Measured
Analysis free space:	10.6018 cm³	Equilibration interval:	60 s
Low pressure dose:	None	Sample density:	1.000 g/cm³
Automatic degas:	No
Isotherm Log Plot
AL1-116_tifsix-3-ni_batch5_groundpowder_CO2_298K_rod : tifsix-3-ni batch 5 ground powder : Adsorption		AL1-116_tifsix-3-ni_batch5_groundpowder_CO2_298K_rod : tifsix-3-ni batch 5 ground powder : Desorption
Relative Pressure (p/p°)	Quantity Adsorbed (mmol/g)	Relative Pressure (p/p°)	Quantity Adsorbed (mmol/g)
9.65474e-05	0.5766	0.98613	2.18875
0.00018868	0.860455	0.93606	2.18683
0.000282507	1.03937	0.888481	2.18474
0.00038428	1.17496	0.838417	2.18085
0.00046956	1.25232	0.788086	2.17726
0.000570237	1.32702	0.739529	2.17313
0.000686354	1.39161	0.689731	2.16779
0.000760171	1.42632	0.640317	2.16246
0.000883844	1.47401	0.590995	2.15622
0.000969741	1.50198	0.541303	2.14963
0.00107321	1.53121	0.492462	2.14239
0.00117228	1.55533	0.445322	2.13471
0.00126744	1.57642	0.393615	2.12686
0.00137569	1.59719	0.345544	2.11769
0.00146628	1.61275	0.29709	2.10744
0.00157025	1.62876	0.24729	2.09609
0.00166747	1.64232	0.196873	2.08342
0.00176533	1.65496	0.148349	2.06726
0.00186618	1.66696	0.0989567	2.04675
0.00196471	1.67767	0.0494839	2.01638
0.00287468	1.74667	0.00996204	1.92579
0.00394614	1.79402
0.00481525	1.81957
0.00582244	1.84124
0.00685078	1.85797
0.00783935	1.87074
0.00886004	1.88154
0.009852	1.89032
0.0569543	1.99051
0.107385	2.01953
0.156794	2.03806
0.206308	2.0526
0.255534	2.06488
0.304629	2.07475
0.353742	2.08473
0.404171	2.09406
0.452771	2.10156
0.502238	2.11002
0.551932	2.11809
0.60208	2.12734
0.651562	2.13548
0.699535	2.14123
0.748408	2.14978
0.79809	2.15769
0.847566	2.16559
0.897389	2.17124
0.947384	2.18114
0.98613	2.18875

## Sheet: Isotherm Linear Absolute Plot
Flex 6.01	Flex Version 6.01	Page 1
	3Flex Serial # 116 Unit 1 Port 1
Sample:	tifsix-3-ni batch 5 ground powder
Operator:	Ashlyn
Submitter:	Ashlyn
File:	C:\Users\ml4419\OneDrive - Imperial Coll...\AL1-116_tifsix-3-ni_batch5_groundpowder_CO2_298K_rod.SMP
Started:	16/12/2022 13:36:24	Analysis adsorptive:	CO2
Completed:	19/12/2022 06:34:28	Analysis bath temp.:	25.000 °C
Report time:	19/02/2024 12:15:41	Thermal correction:	No
Sample mass:	0.0726 g	Ambient free space:	10.7268 cm³ Measured
Analysis free space:	10.6018 cm³	Equilibration interval:	60 s
Low pressure dose:	None	Sample density:	1.000 g/cm³
Automatic degas:	No
Isotherm Linear Absolute Plot
AL1-116_tifsix-3-ni_batch5_groundpowder_CO2_298K_rod : tifsix-3-ni batch 5 ground powder : Adsorption		AL1-116_tifsix-3-ni_batch5_groundpowder_CO2_298K_rod : tifsix-3-ni batch 5 ground powder : Desorption
Absolute Pressure (kPa)	Quantity Adsorbed (mmol/g)	Absolute Pressure (kPa)	Quantity Adsorbed (mmol/g)
0.00978269	0.5766	99.9196	2.18875
0.019118	0.860455	94.8463	2.18683
0.028625	1.03937	90.0254	2.18474
0.0389372	1.17496	84.9527	2.18085
0.0475782	1.25232	79.8528	2.17726
0.0577793	1.32702	74.9328	2.17313
0.0695448	1.39161	69.887	2.16779
0.0770243	1.42632	64.8801	2.16246
0.0895555	1.47401	59.8826	2.15622
0.0982591	1.50198	54.8475	2.14963
0.108743	1.53121	49.8987	2.14239
0.118781	1.55533	45.1223	2.13471
0.128423	1.57642	39.8831	2.12686
0.139392	1.59719	35.0123	2.11769
0.148571	1.61275	30.1026	2.10744
0.159106	1.62876	25.0567	2.09609
0.168957	1.64232	19.9482	2.08342
0.178872	1.65496	15.0315	2.06726
0.189091	1.66696	10.0268	2.04675
0.199074	1.67767	5.01396	2.01638
0.291277	1.74667	1.0094	1.92579
0.399843	1.79402
0.487905	1.81957
0.589959	1.84124
0.694156	1.85797
0.794322	1.87074
0.897743	1.88154
0.998255	1.89032
5.7709	1.99051
10.8808	2.01953
15.8872	2.03806
20.9042	2.0526
25.8919	2.06488
30.8665	2.07475
35.843	2.08473
40.9526	2.09406
45.877	2.10156
50.8892	2.11002
55.9246	2.11809
61.0057	2.12734
66.0195	2.13548
70.8804	2.14123
75.8325	2.14978
80.8665	2.15769
85.8797	2.16559
90.928	2.17124
95.9937	2.18114
99.9196	2.18875

## Sheet: Isotherm Log Absolute Plot
Flex 6.01	Flex Version 6.01	Page 1
	3Flex Serial # 116 Unit 1 Port 1
Sample:	tifsix-3-ni batch 5 ground powder
Operator:	Ashlyn
Submitter:	Ashlyn
File:	C:\Users\ml4419\OneDrive - Imperial Coll...\AL1-116_tifsix-3-ni_batch5_groundpowder_CO2_298K_rod.SMP
Started:	16/12/2022 13:36:24	Analysis adsorptive:	CO2
Completed:	19/12/2022 06:34:28	Analysis bath temp.:	25.000 °C
Report time:	19/02/2024 12:15:41	Thermal correction:	No
Sample mass:	0.0726 g	Ambient free space:	10.7268 cm³ Measured
Analysis free space:	10.6018 cm³	Equilibration interval:	60 s
Low pressure dose:	None	Sample density:	1.000 g/cm³
Automatic degas:	No
Isotherm Log Absolute Plot
AL1-116_tifsix-3-ni_batch5_groundpowder_CO2_298K_rod : tifsix-3-ni batch 5 ground powder : Adsorption		AL1-116_tifsix-3-ni_batch5_groundpowder_CO2_298K_rod : tifsix-3-ni batch 5 ground powder : Desorption
Absolute Pressure (kPa)	Quantity Adsorbed (mmol/g)	Absolute Pressure (kPa)	Quantity Adsorbed (mmol/g)
0.00978269	0.5766	99.9196	2.18875
0.019118	0.860455	94.8463	2.18683
0.028625	1.03937	90.0254	2.18474
0.0389372	1.17496	84.9527	2.18085
0.0475782	1.25232	79.8528	2.17726
0.0577793	1.32702	74.9328	2.17313
0.0695448	1.39161	69.887	2.16779
0.0770243	1.42632	64.8801	2.16246
0.0895555	1.47401	59.8826	2.15622
0.0982591	1.50198	54.8475	2.14963
0.108743	1.53121	49.8987	2.14239
0.118781	1.55533	45.1223	2.13471
0.128423	1.57642	39.8831	2.12686
0.139392	1.59719	35.0123	2.11769
0.148571	1.61275	30.1026	2.10744
0.159106	1.62876	25.0567	2.09609
0.168957	1.64232	19.9482	2.08342
0.178872	1.65496	15.0315	2.06726
0.189091	1.66696	10.0268	2.04675
0.199074	1.67767	5.01396	2.01638
0.291277	1.74667	1.0094	1.92579
0.399843	1.79402
0.487905	1.81957
0.589959	1.84124
0.694156	1.85797
0.794322	1.87074
0.897743	1.88154
0.998255	1.89032
5.7709	1.99051
10.8808	2.01953
15.8872	2.03806
20.9042	2.0526
25.8919	2.06488
30.8665	2.07475
35.843	2.08473
40.9526	2.09406
45.877	2.10156
50.8892	2.11002
55.9246	2.11809
61.0057	2.12734
66.0195	2.13548
70.8804	2.14123
75.8325	2.14978
80.8665	2.15769
85.8797	2.16559
90.928	2.17124
95.9937	2.18114
99.9196	2.18875

## Sheet: Isotherm Pressure Composition
Flex 6.01	Flex Version 6.01	Page 1
	3Flex Serial # 116 Unit 1 Port 1
Sample:	tifsix-3-ni batch 5 ground powder
Operator:	Ashlyn
Submitter:	Ashlyn
File:	C:\Users\ml4419\OneDrive - Imperial Coll...\AL1-116_tifsix-3-ni_batch5_groundpowder_CO2_298K_rod.SMP
Started:	16/12/2022 13:36:24	Analysis adsorptive:	CO2
Completed:	19/12/2022 06:34:28	Analysis bath temp.:	25.000 °C
Report time:	19/02/2024 12:15:41	Thermal correction:	No
Sample mass:	0.0726 g	Ambient free space:	10.7268 cm³ Measured
Analysis free space:	10.6018 cm³	Equilibration interval:	60 s
Low pressure dose:	None	Sample density:	1.000 g/cm³
Automatic degas:	No
Isotherm Pressure Composition
AL1-116_tifsix-3-ni_batch5_groundpowder_CO2_298K_rod : tifsix-3-ni batch 5 ground powder : Adsorption		AL1-116_tifsix-3-ni_batch5_groundpowder_CO2_298K_rod : tifsix-3-ni batch 5 ground powder : Desorption
Weight % CO2	Absolute Pressure (kPa)	Weight % CO2	Absolute Pressure (kPa)
2.53762	0.00978269	9.63267	99.9196
3.78686	0.019118	9.62426	94.8463
4.57426	0.028625	9.61502	90.0254
5.17098	0.0389372	9.59793	84.9527
5.51147	0.0475782	9.58213	79.8528
5.84022	0.0577793	9.56394	74.9328
6.12447	0.0695448	9.54044	69.887
6.27722	0.0770243	9.51698	64.8801
6.4871	0.0895555	9.48953	59.8826
6.61022	0.0982591	9.46053	54.8475
6.73884	0.108743	9.42866	49.8987
6.84499	0.118781	9.39484	45.1223
6.93781	0.128423	9.36031	39.8831
7.02924	0.139392	9.31996	35.0123
7.09773	0.148571	9.27485	30.1026
7.16816	0.159106	9.2249	25.0567
7.22783	0.168957	9.16915	19.9482
7.28347	0.178872	9.09803	15.0315
7.33627	0.189091	9.00773	10.0268
7.38341	0.199074	8.87409	5.01396
7.68708	0.291277	8.47538	1.0094
7.89547	0.399843
8.00794	0.487905
8.10329	0.589959
8.17693	0.694156
8.23313	0.794322
8.28067	0.897743
8.31932	0.998255
8.76022	5.7709
8.88797	10.8808
8.96949	15.8872
9.03347	20.9042
9.08755	25.8919
9.13099	30.8665
9.17489	35.843
9.21594	40.9526
9.24898	45.877
9.28621	50.8892
9.32173	55.9246
9.3624	61.0057
9.39825	66.0195
9.42356	70.8804
9.46116	75.8325
9.49599	80.8665
9.53078	85.8797
9.55562	90.928
9.59918	95.9937
9.63267	99.9196

## Sheet: Options
Flex 6.01	Flex Version 6.01	Page 1
	3Flex Serial # 116 Unit 1 Port 1
Sample:	tifsix-3-ni batch 5 ground powder
Operator:	Ashlyn
Submitter:	Ashlyn
File:	C:\Users\ml4419\OneDrive - Imperial Coll...\AL1-116_tifsix-3-ni_batch5_groundpowder_CO2_298K_rod.SMP
Started:	16/12/2022 13:36:24	Analysis adsorptive:	CO2
Completed:	19/12/2022 06:34:28	Analysis bath temp.:	25.000 °C
Report time:	19/02/2024 12:15:41	Thermal correction:	No
Sample mass:	0.0726 g	Ambient free space:	10.7268 cm³ Measured
Analysis free space:	10.6018 cm³	Equilibration interval:	60 s
Low pressure dose:	None	Sample density:	1.000 g/cm³
Automatic degas:	No
Method:	Default
Sample:	tifsix-3-ni batch 5 ground powder
Operator:	Ashlyn
Submitter:	Ashlyn
Mass type:	Calculated
Empty tube:	36.0232 g
Sample + tube:	36.0958 g
Sample mass:	0.0726 g
Density:	1.000 g/cm³
Type of data:	Automatically collected
Instrument type:	3500
Original instrument type:	3500
Comments:
Sample tube:	Sample Tube
Ambient free space:	1.0000 cm³
Analysis free space:	1.0000 cm³
Use isothermal jacket:	No
Use filler rod:	No
Vacuum seal type:	None
Degas conditions:	Degas Conditions
Smart VacPrep evacuation
Backfill sample tube:	Automatic
Evacuation rate:	0.67 kPa/s
Unrest. evacuation from:	0.67 kPa
Vacuum level:	1e-01 kPa
Evacuation time:	10 min
Temperature ramp rate:	10.0 °C/min
Target temperature:	30 °C
Hold pressure:	13.3 kPa
Heating Phase
Sample prep: Stage	Temperature (°C)	Ramp Rate (°C/min)	Time (min)
1	30	10.0	10
Analysis conditions:	Run Conditions
Absolute pressure dosing:	Yes
Set external trigger:	No
Pressure Table
Starting Pressure (kPa)	Pressure Increment (kPa)	Dose Amount (mmol/g)	Equilibration Interval (s)	Ending Pressure (kPa)
0.0000000	0.0100000		60	0.2000000
0.2000000	0.1000000		60	1.0000000
1.0000000	5.0000000		60	100.0000000
100.0000000	5.0000000		60	1.0000000
Preparation
Backfill gas:	Helium
Evacuation rate:	0.67 kPa/s
Unrestricted evacuation from:	0.67 kPa
Vacuum level:	6.7e-03 kPa
Evacuation time:	0.50 h
Evacuate and hold:	No
Degas in situ:	Yes
Target temperature:	30 °C
Temperature ramp rate:	5.0 °C/min
Hold pressure:	13.3 kPa
Sample prep: Stage	Temperature (°C)	Ramp Rate (°C/min)	Time (min)
1	120	5.0	1,440
Leak test:	No
Elevator operation:	Automatic
Free Space
Measured before analysis
Lower Dewar for evacuation:	Yes
Evacuation time:	1.00 h
Outgas test:	No
p° and Temperature
p° type:	Entered
p°:	101.3250 kPa
Temperature type:	Entered
Temperature:	25.000 °C
Dosing
Target tolerance:	5.0% or 0.6666 kPa
Minimum equilibration delay:	0.00 h
Maximum equilibration delay:	999.00 h
Termination
Backfill at end of analysis:	Yes
Backfill gas:	Nitrogen
Adsorptive:	Carbon Dioxide (CO2)
Maximum manifold pressure:	123.323 kPa
Therm. tran. hard-sphere diameter:	0.39960 nm
Molecular cross-sectional area:	0.142 nm²
Adsorbate molecular weight:	44.01
Mass flow constant:	0.773
Relative thermal conductivity:	0.62
Gas blend:	No
Adsorbed-phase free-space correction:	No
Fluid properties:	H:\FPI\fpiv6\carbon dioxide.fpi
Dosing method:	Normal
Sample Information
Sample Tube
Degas Conditions
Analysis Conditions
Adsorptive Properties
