# Supplementary material for: Physicochemical Properties, Equilibrium Adsorption Performance, Manufacturability, and Stability of TIFSIX-3-Ni for Direct Air Capture of CO2
Source: Energy Fuels. 2024 Jun 18;38(13):11947–65. doi: 10.1021/acs.energyfuels.4c01368 (PMC11228916; doi:10.1021/acs.energyfuels.4c01368)
Supplement: Supplementary file 2 — ef4c01368_si_002.zip [file ef4c01368_si_002.zip › tifsix si raw files/isotherms/pellets/CO2-25C-batch5-pellet.XLS]

## Sheet: Summary
Flex 6.01	Flex Version 6.01	Page 1
	3Flex Serial # 116 Unit 1 Port 2
Sample:	tifsix-3-ni batch 5 pellets
Operator:	Ashlyn
Submitter:	Ashlyn
File:	C:\Users\ml4419\OneDrive - Imperial College ...\AL1-117_tifsix-3-ni_batch5_pellets2_CO2_298K_rod.SMP
Started:	16/12/2022 13:36:24	Analysis adsorptive:	CO2
Completed:	19/12/2022 06:34:28	Analysis bath temp.:	25.000 °C
Report time:	19/02/2024 12:15:28	Thermal correction:	No
Sample mass:	0.0997 g	Ambient free space:	10.4745 cm³ Measured
Analysis free space:	10.3540 cm³	Equilibration interval:	60 s
Low pressure dose:	None	Sample density:	1.000 g/cm³
Automatic degas:	No
Summary Report
Surface Area
Single point surface area at p/p° = 0.255390328:	117.2485 m²/g
BET Surface Area:	113.8445 m²/g
Langmuir Surface Area:	164.1181 m²/g
t-Plot Micropore Area:	85.2101 m²/g
t-Plot external surface area:	28.6344 m²/g
Pore Volume
Single point adsorption total pore volume of pores
less than --- diameter at p/p° = 0.950000000:	0.121046 cm³/g
Single point desorption total pore volume of pores
less than --- diameter at p/p° = 0.950000000:	0.121084 cm³/g
t-Plot micropore volume:	0.101856 cm³/g
Pore Size
Adsorption average pore diameter (4V/A by BET):	4.2530 nm
Desorption average pore diameter (4V/A by BET):	4.2544 nm
Freundlich
Qm·C:	0.06659 ± 0.00079 mmol/g
m:	14.1398 ± 1.4227
Temkin
q·alpha/Qm:	24.842613 ± 1.617933 kJ/mol·(mmol/g)
A:	4,988,907.5064 ± 5,165,446.3635 kPa
Nanoparticle Size:
Average Particle Size	52.7035 nm
Horvath-Kawazoe
Maximum pore volume at p/p° = 0.156539295:	0.113642 cm³/g
Median pore width:	0.0000 nm
Dubinin-Astakhov
Micropore surface area:	365.1264 m²/g
Limiting micropore volume:	0.107440 cm³/g
MP-Method
Cumulative surface area of pores between
0.23272 nm and 1.86000 nm hydraulic radius:	417.5206 m²/g
Cumulative pore volume of pores between
0.23272 nm and 1.86000 nm hydraulic radius:	0.123859 cm³/g
Average pore hydraulic radius (V/A):	0.29665 nm

## Sheet: Isotherm Tabular Report
Flex 6.01	Flex Version 6.01	Page 1
	3Flex Serial # 116 Unit 1 Port 2
Sample:	tifsix-3-ni batch 5 pellets
Operator:	Ashlyn
Submitter:	Ashlyn
File:	C:\Users\ml4419\OneDrive - Imperial College ...\AL1-117_tifsix-3-ni_batch5_pellets2_CO2_298K_rod.SMP
Started:	16/12/2022 13:36:24	Analysis adsorptive:	CO2
Completed:	19/12/2022 06:34:28	Analysis bath temp.:	25.000 °C
Report time:	19/02/2024 12:15:28	Thermal correction:	No
Sample mass:	0.0997 g	Ambient free space:	10.4745 cm³ Measured
Analysis free space:	10.3540 cm³	Equilibration interval:	60 s
Low pressure dose:	None	Sample density:	1.000 g/cm³
Automatic degas:	No
Isotherm Tabular Report
Relative Pressure (p/p°)	Absolute Pressure (kPa)	Quantity Adsorbed (mmol/g)	Elapsed Time (h:min)	Saturation Pressure (kPa)
				101.325
9.49318e-05	0.00961898	0.514765	36:29
0.000189333	0.0191842	0.798667	40:33
0.000284167	0.0287932	0.958989	42:44
0.000378578	0.0383595	1.06579	44:32
0.000472241	0.0478498	1.14105	45:45
0.000576805	0.0584448	1.20514	46:56
0.000663376	0.0672166	1.24711	47:41
0.000767701	0.0777873	1.28916	48:31
0.000868371	0.0879877	1.32234	49:11
0.000962342	0.0975094	1.34883	49:50
0.001067	0.108114	1.37405	50:24
0.00116444	0.117987	1.39421	50:52
0.00126224	0.127897	1.41214	51:19
0.00136451	0.138259	1.42857	51:42
0.00146065	0.148	1.44248	52:05
0.00156199	0.158269	1.45572	52:28
0.00165806	0.168003	1.46745	52:54
0.00176068	0.178401	1.47859	53:15
0.0018524	0.187695	1.48781	53:36
0.00195123	0.197709	1.49706	54:01
0.00282364	0.286105	1.55443	54:40
0.00387749	0.392887	1.59472	55:09
0.00471765	0.478016	1.61632	55:33
0.00576048	0.583681	1.6359	55:56
0.00677825	0.686807	1.65031	56:15
0.00778841	0.789161	1.66162	56:32
0.00879593	0.891248	1.67084	56:47
0.00978841	0.991811	1.67851	57:03
0.0563374	5.70839	1.76793	57:18
0.107037	10.8456	1.79596	57:29
0.156539	15.8613	1.81487	57:40
0.206173	20.8905	1.82945	57:51
0.25539	25.8774	1.84135	58:02
0.305014	30.9055	1.85145	58:13
0.353706	35.8392	1.86051	58:24
0.404069	40.9423	1.86888	58:36
0.45237	45.8364	1.87657	58:47
0.502121	50.8775	1.88332	58:58
0.551568	55.8877	1.88991	59:09
0.600659	60.8618	1.89637	59:20
0.650366	65.8983	1.90202	59:31
0.69927	70.8536	1.90753	59:42
0.749213	75.9141	1.91341	59:53
0.798485	80.9065	1.91793	60:04
0.847922	85.9157	1.92286	60:15
0.897796	90.9692	1.92867	60:26
0.946159	95.8696	1.93276	60:37
0.985977	99.9041	1.9364	60:48
0.937222	94.9641	1.93278	60:59
0.889782	90.1571	1.92817	61:10
0.839257	85.0377	1.92358	61:21
0.789859	80.0325	1.9191	61:32
0.740941	75.0759	1.91409	61:43
0.69138	70.0541	1.90868	61:55
0.641918	65.0424	1.90292	62:06
0.592951	60.0808	1.89713	62:17
0.543639	55.0842	1.89007	62:28
0.494277	50.0826	1.88313	62:39
0.444493	45.0382	1.8757	62:50
0.396065	40.1313	1.86796	63:01
0.345786	35.0368	1.85894	63:13
0.296493	30.0422	1.84894	63:24
0.246955	25.0228	1.83761	63:35
0.197731	20.0351	1.82498	63:46
0.148449	15.0416	1.80945	63:57
0.0989045	10.0215	1.78976	64:09
0.0495815	5.02385	1.76021	64:21
0.0100948	1.02286	1.68079	64:53

## Sheet: Isotherm Linear Plot
Flex 6.01	Flex Version 6.01	Page 1
	3Flex Serial # 116 Unit 1 Port 2
Sample:	tifsix-3-ni batch 5 pellets
Operator:	Ashlyn
Submitter:	Ashlyn
File:	C:\Users\ml4419\OneDrive - Imperial College ...\AL1-117_tifsix-3-ni_batch5_pellets2_CO2_298K_rod.SMP
Started:	16/12/2022 13:36:24	Analysis adsorptive:	CO2
Completed:	19/12/2022 06:34:28	Analysis bath temp.:	25.000 °C
Report time:	19/02/2024 12:15:28	Thermal correction:	No
Sample mass:	0.0997 g	Ambient free space:	10.4745 cm³ Measured
Analysis free space:	10.3540 cm³	Equilibration interval:	60 s
Low pressure dose:	None	Sample density:	1.000 g/cm³
Automatic degas:	No
Isotherm Linear Plot
AL1-117_tifsix-3-ni_batch5_pellets2_CO2_298K_rod : tifsix-3-ni batch 5 pellets : Adsorption		AL1-117_tifsix-3-ni_batch5_pellets2_CO2_298K_rod : tifsix-3-ni batch 5 pellets : Desorption
Relative Pressure (p/p°)	Quantity Adsorbed (mmol/g)	Relative Pressure (p/p°)	Quantity Adsorbed (mmol/g)
9.49318e-05	0.514765	0.985977	1.9364
0.000189333	0.798667	0.937222	1.93278
0.000284167	0.958989	0.889782	1.92817
0.000378578	1.06579	0.839257	1.92358
0.000472241	1.14105	0.789859	1.9191
0.000576805	1.20514	0.740941	1.91409
0.000663376	1.24711	0.69138	1.90868
0.000767701	1.28916	0.641918	1.90292
0.000868371	1.32234	0.592951	1.89713
0.000962342	1.34883	0.543639	1.89007
0.001067	1.37405	0.494277	1.88313
0.00116444	1.39421	0.444493	1.8757
0.00126224	1.41214	0.396065	1.86796
0.00136451	1.42857	0.345786	1.85894
0.00146065	1.44248	0.296493	1.84894
0.00156199	1.45572	0.246955	1.83761
0.00165806	1.46745	0.197731	1.82498
0.00176068	1.47859	0.148449	1.80945
0.0018524	1.48781	0.0989045	1.78976
0.00195123	1.49706	0.0495815	1.76021
0.00282364	1.55443	0.0100948	1.68079
0.00387749	1.59472
0.00471765	1.61632
0.00576048	1.6359
0.00677825	1.65031
0.00778841	1.66162
0.00879593	1.67084
0.00978841	1.67851
0.0563374	1.76793
0.107037	1.79596
0.156539	1.81487
0.206173	1.82945
0.25539	1.84135
0.305014	1.85145
0.353706	1.86051
0.404069	1.86888
0.45237	1.87657
0.502121	1.88332
0.551568	1.88991
0.600659	1.89637
0.650366	1.90202
0.69927	1.90753
0.749213	1.91341
0.798485	1.91793
0.847922	1.92286
0.897796	1.92867
0.946159	1.93276
0.985977	1.9364

## Sheet: Isotherm Log Plot
Flex 6.01	Flex Version 6.01	Page 1
	3Flex Serial # 116 Unit 1 Port 2
Sample:	tifsix-3-ni batch 5 pellets
Operator:	Ashlyn
Submitter:	Ashlyn
File:	C:\Users\ml4419\OneDrive - Imperial College ...\AL1-117_tifsix-3-ni_batch5_pellets2_CO2_298K_rod.SMP
Started:	16/12/2022 13:36:24	Analysis adsorptive:	CO2
Completed:	19/12/2022 06:34:28	Analysis bath temp.:	25.000 °C
Report time:	19/02/2024 12:15:28	Thermal correction:	No
Sample mass:	0.0997 g	Ambient free space:	10.4745 cm³ Measured
Analysis free space:	10.3540 cm³	Equilibration interval:	60 s
Low pressure dose:	None	Sample density:	1.000 g/cm³
Automatic degas:	No
Isotherm Log Plot
AL1-117_tifsix-3-ni_batch5_pellets2_CO2_298K_rod : tifsix-3-ni batch 5 pellets : Adsorption		AL1-117_tifsix-3-ni_batch5_pellets2_CO2_298K_rod : tifsix-3-ni batch 5 pellets : Desorption
Relative Pressure (p/p°)	Quantity Adsorbed (mmol/g)	Relative Pressure (p/p°)	Quantity Adsorbed (mmol/g)
9.49318e-05	0.514765	0.985977	1.9364
0.000189333	0.798667	0.937222	1.93278
0.000284167	0.958989	0.889782	1.92817
0.000378578	1.06579	0.839257	1.92358
0.000472241	1.14105	0.789859	1.9191
0.000576805	1.20514	0.740941	1.91409
0.000663376	1.24711	0.69138	1.90868
0.000767701	1.28916	0.641918	1.90292
0.000868371	1.32234	0.592951	1.89713
0.000962342	1.34883	0.543639	1.89007
0.001067	1.37405	0.494277	1.88313
0.00116444	1.39421	0.444493	1.8757
0.00126224	1.41214	0.396065	1.86796
0.00136451	1.42857	0.345786	1.85894
0.00146065	1.44248	0.296493	1.84894
0.00156199	1.45572	0.246955	1.83761
0.00165806	1.46745	0.197731	1.82498
0.00176068	1.47859	0.148449	1.80945
0.0018524	1.48781	0.0989045	1.78976
0.00195123	1.49706	0.0495815	1.76021
0.00282364	1.55443	0.0100948	1.68079
0.00387749	1.59472
0.00471765	1.61632
0.00576048	1.6359
0.00677825	1.65031
0.00778841	1.66162
0.00879593	1.67084
0.00978841	1.67851
0.0563374	1.76793
0.107037	1.79596
0.156539	1.81487
0.206173	1.82945
0.25539	1.84135
0.305014	1.85145
0.353706	1.86051
0.404069	1.86888
0.45237	1.87657
0.502121	1.88332
0.551568	1.88991
0.600659	1.89637
0.650366	1.90202
0.69927	1.90753
0.749213	1.91341
0.798485	1.91793
0.847922	1.92286
0.897796	1.92867
0.946159	1.93276
0.985977	1.9364

## Sheet: Isotherm Linear Absolute Plot
Flex 6.01	Flex Version 6.01	Page 1
	3Flex Serial # 116 Unit 1 Port 2
Sample:	tifsix-3-ni batch 5 pellets
Operator:	Ashlyn
Submitter:	Ashlyn
File:	C:\Users\ml4419\OneDrive - Imperial College ...\AL1-117_tifsix-3-ni_batch5_pellets2_CO2_298K_rod.SMP
Started:	16/12/2022 13:36:24	Analysis adsorptive:	CO2
Completed:	19/12/2022 06:34:28	Analysis bath temp.:	25.000 °C
Report time:	19/02/2024 12:15:28	Thermal correction:	No
Sample mass:	0.0997 g	Ambient free space:	10.4745 cm³ Measured
Analysis free space:	10.3540 cm³	Equilibration interval:	60 s
Low pressure dose:	None	Sample density:	1.000 g/cm³
Automatic degas:	No
Isotherm Linear Absolute Plot
AL1-117_tifsix-3-ni_batch5_pellets2_CO2_298K_rod : tifsix-3-ni batch 5 pellets : Adsorption		AL1-117_tifsix-3-ni_batch5_pellets2_CO2_298K_rod : tifsix-3-ni batch 5 pellets : Desorption
Absolute Pressure (kPa)	Quantity Adsorbed (mmol/g)	Absolute Pressure (kPa)	Quantity Adsorbed (mmol/g)
0.00961898	0.514765	99.9041	1.9364
0.0191842	0.798667	94.9641	1.93278
0.0287932	0.958989	90.1571	1.92817
0.0383595	1.06579	85.0377	1.92358
0.0478498	1.14105	80.0325	1.9191
0.0584448	1.20514	75.0759	1.91409
0.0672166	1.24711	70.0541	1.90868
0.0777873	1.28916	65.0424	1.90292
0.0879877	1.32234	60.0808	1.89713
0.0975094	1.34883	55.0842	1.89007
0.108114	1.37405	50.0826	1.88313
0.117987	1.39421	45.0382	1.8757
0.127897	1.41214	40.1313	1.86796
0.138259	1.42857	35.0368	1.85894
0.148	1.44248	30.0422	1.84894
0.158269	1.45572	25.0228	1.83761
0.168003	1.46745	20.0351	1.82498
0.178401	1.47859	15.0416	1.80945
0.187695	1.48781	10.0215	1.78976
0.197709	1.49706	5.02385	1.76021
0.286105	1.55443	1.02286	1.68079
0.392887	1.59472
0.478016	1.61632
0.583681	1.6359
0.686807	1.65031
0.789161	1.66162
0.891248	1.67084
0.991811	1.67851
5.70839	1.76793
10.8456	1.79596
15.8613	1.81487
20.8905	1.82945
25.8774	1.84135
30.9055	1.85145
35.8392	1.86051
40.9423	1.86888
45.8364	1.87657
50.8775	1.88332
55.8877	1.88991
60.8618	1.89637
65.8983	1.90202
70.8536	1.90753
75.9141	1.91341
80.9065	1.91793
85.9157	1.92286
90.9692	1.92867
95.8696	1.93276
99.9041	1.9364

## Sheet: Isotherm Log Absolute Plot
Flex 6.01	Flex Version 6.01	Page 1
	3Flex Serial # 116 Unit 1 Port 2
Sample:	tifsix-3-ni batch 5 pellets
Operator:	Ashlyn
Submitter:	Ashlyn
File:	C:\Users\ml4419\OneDrive - Imperial College ...\AL1-117_tifsix-3-ni_batch5_pellets2_CO2_298K_rod.SMP
Started:	16/12/2022 13:36:24	Analysis adsorptive:	CO2
Completed:	19/12/2022 06:34:28	Analysis bath temp.:	25.000 °C
Report time:	19/02/2024 12:15:28	Thermal correction:	No
Sample mass:	0.0997 g	Ambient free space:	10.4745 cm³ Measured
Analysis free space:	10.3540 cm³	Equilibration interval:	60 s
Low pressure dose:	None	Sample density:	1.000 g/cm³
Automatic degas:	No
Isotherm Log Absolute Plot
AL1-117_tifsix-3-ni_batch5_pellets2_CO2_298K_rod : tifsix-3-ni batch 5 pellets : Adsorption		AL1-117_tifsix-3-ni_batch5_pellets2_CO2_298K_rod : tifsix-3-ni batch 5 pellets : Desorption
Absolute Pressure (kPa)	Quantity Adsorbed (mmol/g)	Absolute Pressure (kPa)	Quantity Adsorbed (mmol/g)
0.00961898	0.514765	99.9041	1.9364
0.0191842	0.798667	94.9641	1.93278
0.0287932	0.958989	90.1571	1.92817
0.0383595	1.06579	85.0377	1.92358
0.0478498	1.14105	80.0325	1.9191
0.0584448	1.20514	75.0759	1.91409
0.0672166	1.24711	70.0541	1.90868
0.0777873	1.28916	65.0424	1.90292
0.0879877	1.32234	60.0808	1.89713
0.0975094	1.34883	55.0842	1.89007
0.108114	1.37405	50.0826	1.88313
0.117987	1.39421	45.0382	1.8757
0.127897	1.41214	40.1313	1.86796
0.138259	1.42857	35.0368	1.85894
0.148	1.44248	30.0422	1.84894
0.158269	1.45572	25.0228	1.83761
0.168003	1.46745	20.0351	1.82498
0.178401	1.47859	15.0416	1.80945
0.187695	1.48781	10.0215	1.78976
0.197709	1.49706	5.02385	1.76021
0.286105	1.55443	1.02286	1.68079
0.392887	1.59472
0.478016	1.61632
0.583681	1.6359
0.686807	1.65031
0.789161	1.66162
0.891248	1.67084
0.991811	1.67851
5.70839	1.76793
10.8456	1.79596
15.8613	1.81487
20.8905	1.82945
25.8774	1.84135
30.9055	1.85145
35.8392	1.86051
40.9423	1.86888
45.8364	1.87657
50.8775	1.88332
55.8877	1.88991
60.8618	1.89637
65.8983	1.90202
70.8536	1.90753
75.9141	1.91341
80.9065	1.91793
85.9157	1.92286
90.9692	1.92867
95.8696	1.93276
99.9041	1.9364

## Sheet: Isotherm Pressure Composition
Flex 6.01	Flex Version 6.01	Page 1
	3Flex Serial # 116 Unit 1 Port 2
Sample:	tifsix-3-ni batch 5 pellets
Operator:	Ashlyn
Submitter:	Ashlyn
File:	C:\Users\ml4419\OneDrive - Imperial College ...\AL1-117_tifsix-3-ni_batch5_pellets2_CO2_298K_rod.SMP
Started:	16/12/2022 13:36:24	Analysis adsorptive:	CO2
Completed:	19/12/2022 06:34:28	Analysis bath temp.:	25.000 °C
Report time:	19/02/2024 12:15:28	Thermal correction:	No
Sample mass:	0.0997 g	Ambient free space:	10.4745 cm³ Measured
Analysis free space:	10.3540 cm³	Equilibration interval:	60 s
Low pressure dose:	None	Sample density:	1.000 g/cm³
Automatic degas:	No
Isotherm Pressure Composition
AL1-117_tifsix-3-ni_batch5_pellets2_CO2_298K_rod : tifsix-3-ni batch 5 pellets : Adsorption		AL1-117_tifsix-3-ni_batch5_pellets2_CO2_298K_rod : tifsix-3-ni batch 5 pellets : Desorption
Weight % CO2	Absolute Pressure (kPa)	Weight % CO2	Absolute Pressure (kPa)
2.26548	0.00961898	8.52211	99.9041
3.51493	0.0191842	8.50615	94.9641
4.22051	0.0287932	8.48588	90.1571
4.69053	0.0383595	8.46568	85.0377
5.02176	0.0478498	8.44597	80.0325
5.30384	0.0584448	8.42392	75.0759
5.48851	0.0672166	8.40012	70.0541
5.67359	0.0777873	8.37477	65.0424
5.8196	0.0879877	8.34929	60.0808
5.93622	0.0975094	8.3182	55.0842
6.0472	0.108114	8.28765	50.0826
6.13593	0.117987	8.25496	45.0382
6.21481	0.127897	8.22088	40.1313
6.28712	0.138259	8.18119	35.0368
6.34835	0.148	8.13718	30.0422
6.40662	0.158269	8.0873	25.0228
6.45825	0.168003	8.03175	20.0351
6.50729	0.178401	7.96341	15.0416
6.54786	0.187695	7.87675	10.0215
6.58858	0.197709	7.74667	5.02385
6.84103	0.286105	7.39717	1.02286
7.01835	0.392887
7.1134	0.478016
7.19961	0.583681
7.26301	0.686807
7.31278	0.789161
7.35337	0.891248
7.38712	0.991811
7.78065	5.70839
7.904	10.8456
7.98724	15.8613
8.0514	20.8905
8.1038	25.8774
8.14823	30.9055
8.1881	35.8392
8.22493	40.9423
8.2588	45.8364
8.28851	50.8775
8.31751	55.8877
8.34592	60.8618
8.37078	65.8983
8.39504	70.8536
8.42093	75.9141
8.44081	80.9065
8.46249	85.9157
8.48809	90.9692
8.50608	95.8696
8.52211	99.9041

## Sheet: Options
Flex 6.01	Flex Version 6.01	Page 1
	3Flex Serial # 116 Unit 1 Port 2
Sample:	tifsix-3-ni batch 5 pellets
Operator:	Ashlyn
Submitter:	Ashlyn
File:	C:\Users\ml4419\OneDrive - Imperial College ...\AL1-117_tifsix-3-ni_batch5_pellets2_CO2_298K_rod.SMP
Started:	16/12/2022 13:36:24	Analysis adsorptive:	CO2
Completed:	19/12/2022 06:34:28	Analysis bath temp.:	25.000 °C
Report time:	19/02/2024 12:15:28	Thermal correction:	No
Sample mass:	0.0997 g	Ambient free space:	10.4745 cm³ Measured
Analysis free space:	10.3540 cm³	Equilibration interval:	60 s
Low pressure dose:	None	Sample density:	1.000 g/cm³
Automatic degas:	No
Method:	Default
Sample:	tifsix-3-ni batch 5 pellets
Operator:	Ashlyn
Submitter:	Ashlyn
Mass type:	Calculated
Empty tube:	36.1715 g
Sample + tube:	36.2712 g
Sample mass:	0.0997 g
Density:	1.000 g/cm³
Type of data:	Automatically collected
Instrument type:	3500
Original instrument type:	3500
Comments:
Sample tube:	Sample Tube
Ambient free space:	1.0000 cm³
Analysis free space:	1.0000 cm³
Use isothermal jacket:	No
Use filler rod:	No
Vacuum seal type:	None
Degas conditions:	Degas Conditions
Smart VacPrep evacuation
Backfill sample tube:	Automatic
Evacuation rate:	0.67 kPa/s
Unrest. evacuation from:	0.67 kPa
Vacuum level:	1e-01 kPa
Evacuation time:	10 min
Temperature ramp rate:	10.0 °C/min
Target temperature:	30 °C
Hold pressure:	13.3 kPa
Heating Phase
Sample prep: Stage	Temperature (°C)	Ramp Rate (°C/min)	Time (min)
1	30	10.0	10
Analysis conditions:	Run Conditions
Absolute pressure dosing:	Yes
Set external trigger:	No
Pressure Table
Starting Pressure (kPa)	Pressure Increment (kPa)	Dose Amount (mmol/g)	Equilibration Interval (s)	Ending Pressure (kPa)
0.0000000	0.0100000		60	0.2000000
0.2000000	0.1000000		60	1.0000000
1.0000000	5.0000000		60	100.0000000
100.0000000	5.0000000		60	1.0000000
Preparation
Backfill gas:	Helium
Evacuation rate:	0.67 kPa/s
Unrestricted evacuation from:	0.67 kPa
Vacuum level:	6.7e-03 kPa
Evacuation time:	0.50 h
Evacuate and hold:	No
Degas in situ:	Yes
Target temperature:	30 °C
Temperature ramp rate:	5.0 °C/min
Hold pressure:	13.3 kPa
Sample prep: Stage	Temperature (°C)	Ramp Rate (°C/min)	Time (min)
1	120	5.0	1,440
Leak test:	No
Elevator operation:	Automatic
Free Space
Measured before analysis
Lower Dewar for evacuation:	Yes
Evacuation time:	1.00 h
Outgas test:	No
p° and Temperature
p° type:	Entered
p°:	101.3250 kPa
Temperature type:	Entered
Temperature:	25.000 °C
Dosing
Target tolerance:	5.0% or 0.6666 kPa
Minimum equilibration delay:	0.00 h
Maximum equilibration delay:	999.00 h
Termination
Backfill at end of analysis:	Yes
Backfill gas:	Nitrogen
Adsorptive:	Carbon Dioxide (CO2)
Maximum manifold pressure:	123.323 kPa
Therm. tran. hard-sphere diameter:	0.39960 nm
Molecular cross-sectional area:	0.142 nm²
Adsorbate molecular weight:	44.01
Mass flow constant:	0.773
Relative thermal conductivity:	0.62
Gas blend:	No
Adsorbed-phase free-space correction:	No
Fluid properties:	H:\FPI\fpiv6\carbon dioxide.fpi
Dosing method:	Normal
Sample Information
Sample Tube
Degas Conditions
Analysis Conditions
Adsorptive Properties
