# Supplementary material for: Physicochemical Properties, Equilibrium Adsorption Performance, Manufacturability, and Stability of TIFSIX-3-Ni for Direct Air Capture of CO2
Source: Energy Fuels. 2024 Jun 18;38(13):11947–65. doi: 10.1021/acs.energyfuels.4c01368 (PMC11228916; doi:10.1021/acs.energyfuels.4c01368)
Supplement: Supplementary file 2 — ef4c01368_si_002.zip [file ef4c01368_si_002.zip › tifsix si raw files/isotherms/pellets/N2-77K-batch5-groundpowder.XLS]

## Sheet: Summary
Flex 6.01	Flex Version 6.01	Page 1
	3Flex Serial # 116 Unit 1 Port 1
Sample:	tifsix-3-ni batch 5 ground powder
Operator:	Ashlyn
Submitter:	Ashlyn
File:	C:\Users\ml4419\OneDrive - Imperial Colleg...\AL1-113_tifsix-3-ni_batch5_groundpowder_N2_77K_rod.SMP
Started:	13/12/2022 12:11:18	Analysis adsorptive:	N2
Completed:	16/12/2022 10:04:36	Analysis bath temp.:	-195.722 °C
Report time:	19/02/2024 12:15:15	Thermal correction:	Yes
Sample mass:	0.0726 g	Ambient free space:	10.6848 cm³ Entered
Analysis free space:	37.2610 cm³	Equilibration interval:	30 s
Low pressure dose:	0.22307 mmol/g	Sample density:	1.000 g/cm³
Automatic degas:	No
Summary Report
Surface Area
Single point surface area at p/p° = 0.201031218:	201.7825 m²/g
BET Surface Area:	206.1858 m²/g
Langmuir Surface Area:	243.8249 m²/g
t-Plot Micropore Area:	140.6902 m²/g
t-Plot external surface area:	72.3098 m²/g
BJH Adsorption cumulative surface area of pores
between 1.7000 nm and 300.0000 nm diameter:	70.9774 m²/g
BJH Desorption cumulative surface area of pores
between 1.7000 nm and 300.0000 nm diameter:	92.8454 m²/g
D-H Adsorption cumulative surface area of pores
between 1.7000 nm and 300.0000 nm diameter:	74.2345 m²/g
D-H Desorption cumulative surface area of pores
between 1.7000 nm and 300.0000 nm diameter:	84.2428 m²/g
Pore Volume
Single point adsorption total pore volume of pores
less than 0.9384 nm diameter at p/p° = 0.010000000:	0.067068 cm³/g
Single point desorption total pore volume of pores
less than 20.7391 nm diameter at p/p° = 0.900000000:	0.224000 cm³/g
t-Plot micropore volume:	0.057513 cm³/g
BJH Adsorption cumulative volume of pores
between 1.7000 nm and 300.0000 nm diameter:	0.495485 cm³/g
BJH Desorption cumulative volume of pores
between 1.7000 nm and 300.0000 nm diameter:	0.512635 cm³/g
D-H Adsorption cumulative volume of pores
between 1.7000 nm and 300.0000 nm diameter:	0.501950 cm³/g
D-H Desorption cumulative volume of pores
between 1.7000 nm and 300.0000 nm diameter:	0.503806 cm³/g
Pore Size
Adsorption average pore diameter (4V/A by BET):	1.3011 nm
Desorption average pore diameter (4V/A by BET):	4.3456 nm
BJH Adsorption average pore diameter (4V/A):	27.9236 nm
BJH Desorption average pore diameter (4V/A):	22.0855 nm
D-H Adsorption average pore diameter (4V/A):	27.0467 nm
D-H Desorption average pore diameter (4V/A):	23.9216 nm
Freundlich
Qm·C:	0.09244 ± 0.00246 mmol/g
m:	6.6960 ± 0.5199
Temkin
q·alpha/Qm:	1.985226 ± 0.505406 kJ/mol·(mmol/g)
A:	6,116.3334 ± 15,882.8148 kPa
Total Volume in Pores	<=	44.883 nm	:	0.44141 cm³/g
Total Area in Pores	>=	0.379 nm	:	546.117 m²/g
Nanoparticle Size:
Average Particle Size	29.1000 nm
Horvath-Kawazoe
Maximum pore volume at p/p° = 0.147932121:	0.086792 cm³/g
Median pore width:	0.7272 nm
Dubinin-Astakhov
Micropore surface area:	214.3976 m²/g
Limiting micropore volume:	0.092879 cm³/g
MP-Method
Cumulative surface area of pores between
1.96629 nm and 1.96629 nm hydraulic radius:	0.0000 m²/g
Cumulative pore volume of pores between
1.96629 nm and 1.96629 nm hydraulic radius:	0.000000 cm³/g
Average pore hydraulic radius (V/A):	0.00000 nm

## Sheet: Isotherm Tabular Report
Flex 6.01	Flex Version 6.01	Page 1
	3Flex Serial # 116 Unit 1 Port 1
Sample:	tifsix-3-ni batch 5 ground powder
Operator:	Ashlyn
Submitter:	Ashlyn
File:	C:\Users\ml4419\OneDrive - Imperial Colleg...\AL1-113_tifsix-3-ni_batch5_groundpowder_N2_77K_rod.SMP
Started:	13/12/2022 12:11:18	Analysis adsorptive:	N2
Completed:	16/12/2022 10:04:36	Analysis bath temp.:	-195.722 °C
Report time:	19/02/2024 12:15:15	Thermal correction:	Yes
Sample mass:	0.0726 g	Ambient free space:	10.6848 cm³ Entered
Analysis free space:	37.2610 cm³	Equilibration interval:	30 s
Low pressure dose:	0.22307 mmol/g	Sample density:	1.000 g/cm³
Automatic degas:	No
Isotherm Tabular Report
Relative Pressure (p/p°)	Absolute Pressure (kPa)	Quantity Adsorbed (mmol/g)	Elapsed Time (h:min)	Saturation Pressure (kPa)
			26:22	101.295
1.20872e-08	1.22629e-06	0.203547	27:07	101.454
2.89787e-08	2.94179e-06	0.408651	27:52	101.516
9.49881e-08	9.65051e-06	0.611927	29:34	101.597
3.53029e-06	0.000359049	0.815194	41:03	101.705
9.59078e-05	0.00976165	1.01538	47:55	101.782
0.000490536	0.0499071	1.20161	50:33	101.74
0.00116072	0.118139	1.37322	51:54	101.781
0.00194473	0.198032	1.53875	53:09	101.83
0.00337405	0.343865	1.69894	54:28	101.915
0.00394336	0.402157	1.74064	55:21	101.983
0.00496136	0.50634	1.79506	56:28	102.057
0.00593144	0.605465	1.83236	57:04	102.077
0.00692224	0.706853	1.86287	57:31	102.113
0.00797614	0.814486	1.88954	57:54	102.115
0.00901863	0.921032	1.91158	58:12	102.126
0.0100059	1.02209	1.92918	58:26	102.149
0.0200584	2.0491	2.04536	58:45	102.156
0.0298015	3.04489	2.11756	58:57	102.172
0.0397954	4.0662	2.17385	59:04	102.178
0.0501419	5.12305	2.22232	59:11	102.171
0.0598527	6.11577	2.26181	59:18	102.18
0.0702499	7.1789	2.29877	59:24	102.191
0.0802564	8.202	2.33138	59:30	102.197
0.0903911	9.23792	2.36131	59:37	102.199
0.100409	10.2627	2.38873	59:43	102.209
0.147932	15.121	2.4964	59:49	102.216
0.201031	20.5502	2.58872	59:55	102.224
0.251435	25.7036	2.66291	60:01	102.228
0.300896	30.7593	2.72899	60:08	102.226
0.3506	35.8423	2.79175	60:14	102.231
0.39909	40.7991	2.85508	60:20	102.23
0.45026	46.0307	2.92202	60:27	102.231
0.500641	51.1855	2.99234	60:33	102.24
0.551048	56.3254	3.0693	60:39	102.215
0.60037	61.367	3.16001	60:45	102.215
0.650855	66.5245	3.27602	60:51	102.211
0.699447	71.4928	3.42438	60:57	102.213
0.747765	76.4386	3.64403	61:03	102.223
0.795933	81.3604	4.00627	61:10	102.22
0.844852	86.3688	4.63682	61:17	102.23
0.896913	91.7186	5.78529	61:26	102.26
0.920233	94.1093	6.70838	61:35	102.267
0.946551	96.8279	8.51687	61:47	102.296
0.968602	99.0941	11.8766	62:03	102.306
0.994982	101.811	16.2276	62:21	102.324
0.956155	97.8353	12.6739	62:36	102.322
0.905896	92.7225	6.72386	62:54	102.354
0.846586	86.6651	5.21612	63:03	102.37
0.793152	81.2055	4.42346	63:11	102.383
0.755697	77.3734	3.98883	63:18	102.387
0.699366	71.6102	3.58744	63:25	102.393
0.652454	66.8084	3.39473	63:31	102.395
0.601887	61.6328	3.25423	63:37	102.399
0.551565	56.4897	3.15004	63:44	102.417
0.50078	51.2869	3.06806	63:50	102.414
0.452484	46.3454	2.94053	63:57	102.425
0.400359	41.0131	2.86293	64:03	102.441
0.351426	36.001	2.79693	64:09	102.443
0.300329	30.7674	2.73368	64:16	102.446
0.250365	25.6506	2.67541	64:22	102.453
0.200346	20.5281	2.61055	64:28	102.464
0.150333	15.4052	2.53399	64:34	102.474
0.10455	10.715	2.44466	64:41	102.487
0.0751454	7.70249	2.37048	64:47	102.501
0.0501143	5.13706	2.28649	64:55	102.507
0.0253601	2.5996	2.16322	65:07	102.508
0.0102229	1.0481	2.01762	65:33	102.524

## Sheet: Isotherm Linear Plot
Flex 6.01	Flex Version 6.01	Page 1
	3Flex Serial # 116 Unit 1 Port 1
Sample:	tifsix-3-ni batch 5 ground powder
Operator:	Ashlyn
Submitter:	Ashlyn
File:	C:\Users\ml4419\OneDrive - Imperial Colleg...\AL1-113_tifsix-3-ni_batch5_groundpowder_N2_77K_rod.SMP
Started:	13/12/2022 12:11:18	Analysis adsorptive:	N2
Completed:	16/12/2022 10:04:36	Analysis bath temp.:	-195.722 °C
Report time:	19/02/2024 12:15:15	Thermal correction:	Yes
Sample mass:	0.0726 g	Ambient free space:	10.6848 cm³ Entered
Analysis free space:	37.2610 cm³	Equilibration interval:	30 s
Low pressure dose:	0.22307 mmol/g	Sample density:	1.000 g/cm³
Automatic degas:	No
Isotherm Linear Plot
AL1-113_tifsix-3-ni_batch5_groundpowder_N2_77K_rod : tifsix-3-ni batch 5 ground powder : Adsorption		AL1-113_tifsix-3-ni_batch5_groundpowder_N2_77K_rod : tifsix-3-ni batch 5 ground powder : Desorption
Relative Pressure (p/p°)	Quantity Adsorbed (mmol/g)	Relative Pressure (p/p°)	Quantity Adsorbed (mmol/g)
1.20872e-08	0.203547	0.994982	16.2276
2.89787e-08	0.408651	0.956155	12.6739
9.49881e-08	0.611927	0.905896	6.72386
3.53029e-06	0.815194	0.846586	5.21612
9.59078e-05	1.01538	0.793152	4.42346
0.000490536	1.20161	0.755697	3.98883
0.00116072	1.37322	0.699366	3.58744
0.00194473	1.53875	0.652454	3.39473
0.00337405	1.69894	0.601887	3.25423
0.00394336	1.74064	0.551565	3.15004
0.00496136	1.79506	0.50078	3.06806
0.00593144	1.83236	0.452484	2.94053
0.00692224	1.86287	0.400359	2.86293
0.00797614	1.88954	0.351426	2.79693
0.00901863	1.91158	0.300329	2.73368
0.0100059	1.92918	0.250365	2.67541
0.0200584	2.04536	0.200346	2.61055
0.0298015	2.11756	0.150333	2.53399
0.0397954	2.17385	0.10455	2.44466
0.0501419	2.22232	0.0751454	2.37048
0.0598527	2.26181	0.0501143	2.28649
0.0702499	2.29877	0.0253601	2.16322
0.0802564	2.33138	0.0102229	2.01762
0.0903911	2.36131
0.100409	2.38873
0.147932	2.4964
0.201031	2.58872
0.251435	2.66291
0.300896	2.72899
0.3506	2.79175
0.39909	2.85508
0.45026	2.92202
0.500641	2.99234
0.551048	3.0693
0.60037	3.16001
0.650855	3.27602
0.699447	3.42438
0.747765	3.64403
0.795933	4.00627
0.844852	4.63682
0.896913	5.78529
0.920233	6.70838
0.946551	8.51687
0.968602	11.8766
0.994982	16.2276

## Sheet: BET Tabular Report
Flex 6.01	Flex Version 6.01	Page 1
	3Flex Serial # 116 Unit 1 Port 1
Sample:	tifsix-3-ni batch 5 ground powder
Operator:	Ashlyn
Submitter:	Ashlyn
File:	C:\Users\ml4419\OneDrive - Imperial Colleg...\AL1-113_tifsix-3-ni_batch5_groundpowder_N2_77K_rod.SMP
Started:	13/12/2022 12:11:18	Analysis adsorptive:	N2
Completed:	16/12/2022 10:04:36	Analysis bath temp.:	-195.722 °C
Report time:	19/02/2024 12:15:15	Thermal correction:	Yes
Sample mass:	0.0726 g	Ambient free space:	10.6848 cm³ Entered
Analysis free space:	37.2610 cm³	Equilibration interval:	30 s
Low pressure dose:	0.22307 mmol/g	Sample density:	1.000 g/cm³
Automatic degas:	No
BET Report
BET surface area:	206.1858 ± 1.0815 m²/g
Slope:	0.47294 ± 0.00248 g/mmol
Y-intercept:	0.00022 ± 0.00017 g/mmol
C:	2,117.981509
Qm:	2.11344 mmol/g
Correlation coefficient:	0.9997260
Molecular cross-sectional area:	0.1620 nm²
Relative Pressure (p/p°)	Quantity Adsorbed (mmol/g)	1/[Q(p°/p - 1)]
0.000490536	1.20161	0.000408433
0.00116072	1.37322	0.00084624
0.00194473	1.53875	0.0012663
0.00337405	1.69894	0.00199269
0.00394336	1.74064	0.00227444
0.00496136	1.79506	0.00277768
0.00593144	1.83236	0.00325636
0.00692224	1.86287	0.0037418
0.00797614	1.88954	0.00425514
0.00901863	1.91158	0.00476083
0.0100059	1.92918	0.00523903
0.0200584	2.04536	0.0100076
0.0298015	2.11756	0.0145058
0.0397954	2.17385	0.0190651
0.0501419	2.22232	0.023754
0.0598527	2.26181	0.0281469
0.0702499	2.29877	0.0328688
0.0802564	2.33138	0.0374283
0.0903911	2.36131	0.0420842
0.100409	2.38873	0.0467263
0.147932	2.4964	0.0695464
0.201031	2.58872	0.0971959

## Sheet: BET Transform Plot
Flex 6.01	Flex Version 6.01	Page 1
	3Flex Serial # 116 Unit 1 Port 1
Sample:	tifsix-3-ni batch 5 ground powder
Operator:	Ashlyn
Submitter:	Ashlyn
File:	C:\Users\ml4419\OneDrive - Imperial Colleg...\AL1-113_tifsix-3-ni_batch5_groundpowder_N2_77K_rod.SMP
Started:	13/12/2022 12:11:18	Analysis adsorptive:	N2
Completed:	16/12/2022 10:04:36	Analysis bath temp.:	-195.722 °C
Report time:	19/02/2024 12:15:15	Thermal correction:	Yes
Sample mass:	0.0726 g	Ambient free space:	10.6848 cm³ Entered
Analysis free space:	37.2610 cm³	Equilibration interval:	30 s
Low pressure dose:	0.22307 mmol/g	Sample density:	1.000 g/cm³
Automatic degas:	No
BET Surface Area Plot
AL1-113_tifsix-3-ni_batch5_groundpowder_N2_77K_rod : tifsix-3-ni batch 5 ground powder		Not Fitted
Relative Pressure (p/p°)	1/[Q(p°/p - 1)]	Relative Pressure (p/p°)	1/[Q(p°/p - 1)]
0.000490536	0.000408433	1.20872e-08	5.93828e-08
0.00116072	0.00084624	2.89787e-08	7.09133e-08
0.00194473	0.0012663	9.49881e-08	1.55228e-07
0.00337405	0.00199269	3.53029e-06	4.33064e-06
0.00394336	0.00227444	9.59078e-05	9.44645e-05
0.00496136	0.00277768	0.251435	0.126136
0.00593144	0.00325636	0.300896	0.157715
0.00692224	0.0037418	0.3506	0.193385
0.00797614	0.00425514	0.39909	0.232618
0.00901863	0.00476083	0.45026	0.2803
0.0100059	0.00523903	0.500641	0.335045
0.0200584	0.0100076	0.551048	0.399899
0.0298015	0.0145058	0.60037	0.475413
0.0397954	0.0190651	0.650855	0.569025
0.0501419	0.023754	0.699447	0.679598
0.0598527	0.0281469	0.747765	0.813541
0.0702499	0.0328688	0.795933	0.973561
0.0802564	0.0374283	0.844852	1.1744
0.0903911	0.0420842
0.100409	0.0467263
0.147932	0.0695464
0.201031	0.0971959

## Sheet: Langmuir Tabular Report
Flex 6.01	Flex Version 6.01	Page 1
	3Flex Serial # 116 Unit 1 Port 1
Sample:	tifsix-3-ni batch 5 ground powder
Operator:	Ashlyn
Submitter:	Ashlyn
File:	C:\Users\ml4419\OneDrive - Imperial Colleg...\AL1-113_tifsix-3-ni_batch5_groundpowder_N2_77K_rod.SMP
Started:	13/12/2022 12:11:18	Analysis adsorptive:	N2
Completed:	16/12/2022 10:04:36	Analysis bath temp.:	-195.722 °C
Report time:	19/02/2024 12:15:15	Thermal correction:	Yes
Sample mass:	0.0726 g	Ambient free space:	10.6848 cm³ Entered
Analysis free space:	37.2610 cm³	Equilibration interval:	30 s
Low pressure dose:	0.22307 mmol/g	Sample density:	1.000 g/cm³
Automatic degas:	No
Langmuir Report
Langmuir surface area:	243.8249 ± 2.2721 m²/g
Slope:	0.40012 ± 0.00373 g/mmol
Y-intercept:	0.228 ± 0.025 kPa·g/mmol
b:	1.75649 1/kPa
Qm:	2.49925 mmol/g
Correlation coefficient:	0.999696
Molecular cross-sectional area:	0.1620 nm²
Pressure (kPa)	Quantity Adsorbed (mmol/g)	p/Q (kPa·g/mmol)
2.0491	2.04536	1.00183
3.04489	2.11756	1.43792
4.0662	2.17385	1.87051
5.12305	2.22232	2.30527
6.11577	2.26181	2.70392
7.1789	2.29877	3.12293
8.202	2.33138	3.51809
9.23792	2.36131	3.91221
10.2627	2.38873	4.2963

## Sheet: Langmuir Transform Report
Flex 6.01	Flex Version 6.01	Page 1
	3Flex Serial # 116 Unit 1 Port 1
Sample:	tifsix-3-ni batch 5 ground powder
Operator:	Ashlyn
Submitter:	Ashlyn
File:	C:\Users\ml4419\OneDrive - Imperial Colleg...\AL1-113_tifsix-3-ni_batch5_groundpowder_N2_77K_rod.SMP
Started:	13/12/2022 12:11:18	Analysis adsorptive:	N2
Completed:	16/12/2022 10:04:36	Analysis bath temp.:	-195.722 °C
Report time:	19/02/2024 12:15:15	Thermal correction:	Yes
Sample mass:	0.0726 g	Ambient free space:	10.6848 cm³ Entered
Analysis free space:	37.2610 cm³	Equilibration interval:	30 s
Low pressure dose:	0.22307 mmol/g	Sample density:	1.000 g/cm³
Automatic degas:	No
Langmuir Surface Area Plot
AL1-113_tifsix-3-ni_batch5_groundpowder_N2_77K_rod : tifsix-3-ni batch 5 ground powder		Not Fitted
Pressure (kPa)	p/Q (kPa·g/mmol)	Pressure (kPa)	p/Q (kPa·g/mmol)
2.0491	1.00183	1.22629e-06	6.02462e-06
3.04489	1.43792	2.94179e-06	7.1988e-06
4.0662	1.87051	9.65051e-06	1.57707e-05
5.12305	2.30527	0.000359049	0.000440446
6.11577	2.70392	0.00976165	0.00961383
7.1789	3.12293	0.0499071	0.0415335
8.202	3.51809	0.118139	0.0860309
9.23792	3.91221	0.198032	0.128697
10.2627	4.2963	0.343865	0.202399
		0.402157	0.23104
		0.50634	0.282074
		0.605465	0.330429
		0.706853	0.379443
		0.814486	0.43105
		0.921032	0.481817
		1.02209	0.529809
		15.121	6.05714

## Sheet: t-Plot Tabular Report
Flex 6.01	Flex Version 6.01	Page 1
	3Flex Serial # 116 Unit 1 Port 1
Sample:	tifsix-3-ni batch 5 ground powder
Operator:	Ashlyn
Submitter:	Ashlyn
File:	C:\Users\ml4419\OneDrive - Imperial Colleg...\AL1-113_tifsix-3-ni_batch5_groundpowder_N2_77K_rod.SMP
Started:	13/12/2022 12:11:18	Analysis adsorptive:	N2
Completed:	16/12/2022 10:04:36	Analysis bath temp.:	-195.722 °C
Report time:	19/02/2024 12:15:15	Thermal correction:	Yes
Sample mass:	0.0726 g	Ambient free space:	10.6848 cm³ Entered
Analysis free space:	37.2610 cm³	Equilibration interval:	30 s
Low pressure dose:	0.22307 mmol/g	Sample density:	1.000 g/cm³
Automatic degas:	No
t-Plot Report
Micropore volume:	0.057513 cm³/g
Micropore area:	140.6902 m²/g
External surface area:	72.3098 m²/g
Slope:	2.079845 ± 0.044417 mmol/g·nm
Y-intercept:	1.654240 ± 0.027520 mmol/g
Correlation coefficient:	0.997049
Surface area correction factor:	1.000
Density conversion factor:	0.0015511
Total surface area (Entered):	213.0000 m²/g
Thickness range:	0.35354 to 0.94000 nm
Thickness equation:	Harkins and Jura
Thickness Curve
	t = [ 13.99 / ( 0.034 - log(p/p°) ) ] ^ 0.5
t-Plot Report - Data
Relative Pressure (p/p°)	Statistical Thickness (nm)	Quantity Adsorbed (mmol/g)	Fitted
1.20872e-08	0.132642	0.203547
2.89787e-08	0.135927	0.408651
9.49881e-08	0.140805	0.611927
3.53029e-06	0.159688	0.815194
9.59078e-05	0.185809	1.01538
0.000490536	0.204559	1.20161
0.00116072	0.217062	1.37322
0.00194473	0.225749	1.53875
0.00337405	0.236282	1.69894
0.00394336	0.239541	1.74064
0.00496136	0.244596	1.79506
0.00593144	0.248756	1.83236
0.00692224	0.252531	1.86287
0.00797614	0.25615	1.88954
0.00901863	0.259416	1.91158
0.0100059	0.262277	1.92918
0.0200584	0.284232	2.04536
0.0298015	0.299488	2.11756
0.0397954	0.312327	2.17385
0.0501419	0.323865	2.22232
0.0598527	0.333623	2.26181
0.0702499	0.343256	2.29877
0.0802564	0.351934	2.33138
0.0903911	0.360267	2.36131	*
0.100409	0.368147	2.38873	*
0.147932	0.402409	2.4964	*
0.201031	0.437551	2.58872	*
0.251435	0.469905	2.66291	*
0.300896	0.501804	2.72899	*
0.3506	0.534775	2.79175	*
0.39909	0.568461	2.85508	*
0.45026	0.606332	2.92202	*
0.500641	0.646738	2.99234	*
0.551048	0.691218	3.0693	*
0.60037	0.739851	3.16001	*
0.650855	0.796506	3.27602	*
0.699447	0.859798	3.42438	*
0.747765	0.934395	3.64403	*
0.795933	1.02514	4.00627
0.844852	1.14228	4.63682

## Sheet: t-Plot Plot
Flex 6.01	Flex Version 6.01	Page 1
	3Flex Serial # 116 Unit 1 Port 1
Sample:	tifsix-3-ni batch 5 ground powder
Operator:	Ashlyn
Submitter:	Ashlyn
File:	C:\Users\ml4419\OneDrive - Imperial Colleg...\AL1-113_tifsix-3-ni_batch5_groundpowder_N2_77K_rod.SMP
Started:	13/12/2022 12:11:18	Analysis adsorptive:	N2
Completed:	16/12/2022 10:04:36	Analysis bath temp.:	-195.722 °C
Report time:	19/02/2024 12:15:15	Thermal correction:	Yes
Sample mass:	0.0726 g	Ambient free space:	10.6848 cm³ Entered
Analysis free space:	37.2610 cm³	Equilibration interval:	30 s
Low pressure dose:	0.22307 mmol/g	Sample density:	1.000 g/cm³
Automatic degas:	No
t-Plot
Harkins and Jura
AL1-113_tifsix-3-ni_batch5_groundpowder_N2_77K_rod : tifsix-3-ni batch 5 ground powder		Not Fitted
Thickness (nm)	Quantity Adsorbed (mmol/g)	Thickness (nm)	Quantity Adsorbed (mmol/g)
0.360267	2.36131	0.132642	0.203547
0.368147	2.38873	0.135927	0.408651
0.402409	2.4964	0.140805	0.611927
0.437551	2.58872	0.159688	0.815194
0.469905	2.66291	0.185809	1.01538
0.501804	2.72899	0.204559	1.20161
0.534775	2.79175	0.217062	1.37322
0.568461	2.85508	0.225749	1.53875
0.606332	2.92202	0.236282	1.69894
0.646738	2.99234	0.239541	1.74064
0.691218	3.0693	0.244596	1.79506
0.739851	3.16001	0.248756	1.83236
0.796506	3.27602	0.252531	1.86287
0.859798	3.42438	0.25615	1.88954
0.934395	3.64403	0.259416	1.91158
		0.262277	1.92918
		0.284232	2.04536
		0.299488	2.11756
		0.312327	2.17385
		0.323865	2.22232
		0.333623	2.26181
		0.343256	2.29877
		0.351934	2.33138
		1.02514	4.00627
		1.14228	4.63682

## Sheet: DFT Pore Size Pore Table
Flex 6.01	Flex Version 6.01	Page 1
	3Flex Serial # 116 Unit 1 Port 1
Sample:	tifsix-3-ni batch 5 ground powder
Operator:	Ashlyn
Submitter:	Ashlyn
File:	C:\Users\ml4419\OneDrive - Imperial Colleg...\AL1-113_tifsix-3-ni_batch5_groundpowder_N2_77K_rod.SMP
Started:	13/12/2022 12:11:18	Analysis adsorptive:	N2
Completed:	16/12/2022 10:04:36	Analysis bath temp.:	-195.722 °C
Report time:	19/02/2024 12:15:15	Thermal correction:	Yes
Sample mass:	0.0726 g	Ambient free space:	10.6848 cm³ Entered
Analysis free space:	37.2610 cm³	Equilibration interval:	30 s
Low pressure dose:	0.22307 mmol/g	Sample density:	1.000 g/cm³
Automatic degas:	No
	Porosity Distribution by Non-Local Density Functional Theory
	Model: N2 - Tarazona NLDFT, Esf = 30.0K
	Method: Non-negative Regularization: 0.03160
	Standard Deviation of Fit: 1.163244 mmol/g
Total Volume in Pores	<=	44.883 nm	:	0.44141 cm³/g
Total Area in Pores	>=	0.379 nm	:	546.117 m²/g
Pore Table
Pore Width (nm)	Cumulative Pore Volume (cm³/g)	Incremental Pore Volume (cm³/g)	Cumulative Pore Area (m²/g)	Incremental Pore Area (m²/g)
0.378908	0.00969141	0.00969141	102.309	102.309
0.414654	0.0187673	0.00907587	189.86	87.5513
0.4504	0.0264069	0.00763963	257.708	67.8476
0.486146	0.0317995	0.0053926	302.078	44.3703
0.521892	0.0348301	0.00303063	325.306	23.2281
0.593384	0.0362979	0.00146778	335.2	9.89428
0.62913	0.0369793	0.000681384	339.533	4.33223
0.664876	0.0376984	0.000719052	343.859	4.32594
0.736368	0.0389693	0.00127099	350.763	6.90411
0.772114	0.0408239	0.00185451	360.37	9.60744
0.843606	0.0432576	0.00243377	371.91	11.5399
0.879352	0.0461984	0.00294075	385.287	13.3769
0.950844	0.0498719	0.00367356	400.741	15.4539
1.02234	0.0542932	0.00442124	418.039	17.2986
1.09383	0.059286	0.00499278	436.297	18.258
1.16532	0.064509	0.00522302	454.226	17.9282
1.23681	0.069373	0.00486404	469.957	15.7309
1.3083	0.0731613	0.00378832	481.539	11.5824
1.3798	0.0753117	0.00215039	487.773	6.23394
1.48703	0.0759609	0.000649139	489.519	1.74613
1.55853	0.0759609	0	489.519	0
1.66576	0.0759609	0	489.519	0
1.773	0.0759609	0	489.519	0
1.84449	0.0759609	0	489.519	0
1.98748	0.0759609	0	489.519	0
2.09472	0.0759609	0	489.519	0
2.20195	0.0759609	0	489.519	0
2.34494	0.0759609	0	489.519	0
2.45218	0.0762527	0.000291797	489.995	0.475981
2.59516	0.0767777	0.000525077	490.804	0.809317
2.73814	0.0776608	0.000883104	492.094	1.29007
2.91687	0.078725	0.0010642	493.554	1.45938
3.05986	0.0798962	0.00117113	495.085	1.53096
3.23859	0.0811438	0.0012476	496.626	1.54092
3.41732	0.0822398	0.00109606	497.909	1.28295
3.59605	0.0828914	0.000651572	498.633	0.724765
3.81052	0.0831048	0.000213402	498.857	0.224014
4.025	0.0831048	0	498.857	0
4.23948	0.0831048	0	498.857	0
4.45395	0.0831048	0	498.857	0
4.70417	0.0831048	0	498.857	0
4.9544	0.0831048	0	498.857	0
5.20462	0.0831048	0	498.857	0
5.49059	0.0831048	0	498.857	0
5.77655	0.0831048	0	498.857	0
6.09827	0.0831048	0	498.857	0
6.41998	0.0831048	0	498.857	0
6.7417	0.0831048	0	498.857	0
7.09916	0.0831048	0	498.857	0
7.45662	0.0837343	0.000629454	499.195	0.337662
7.84982	0.084909	0.00117477	499.794	0.598622
8.27877	0.0863785	0.00146949	500.504	0.710005
8.70773	0.0875034	0.00112485	501.02	0.516714
9.13668	0.0883482	0.000844789	501.39	0.369845
9.63712	0.0894522	0.00110403	501.848	0.458239
10.1376	0.0907468	0.00129458	502.359	0.510805
10.638	0.0912592	0.000512402	502.552	0.192668
11.2099	0.0920276	0.0007684	502.826	0.274185
11.7819	0.0943719	0.00234438	503.622	0.795926
12.3896	0.0984391	0.00406713	504.935	1.31308
13.033	0.102787	0.00434743	506.269	1.33429
13.6764	0.106412	0.00362515	507.33	1.06026
14.3913	0.110141	0.00372916	508.366	1.0365
15.1063	0.114068	0.00392687	509.406	1.0398
15.8927	0.118406	0.00433803	510.498	1.09183
16.7148	0.124288	0.00588224	511.905	1.40767
17.5727	0.130217	0.00592936	513.255	1.34967
18.4664	0.134788	0.00457084	514.245	0.990088
19.3958	0.138751	0.00396325	515.063	0.817342
20.3967	0.142025	0.00327312	515.704	0.641893
21.4333	0.146847	0.00482283	516.604	0.900063
22.5057	0.152048	0.0052009	517.529	0.924372
23.6496	0.157227	0.00517842	518.405	0.87586
24.8292	0.162265	0.0050383	519.216	0.811675
26.116	0.167152	0.00488714	519.965	0.748528
27.4386	0.172563	0.00541058	520.754	0.788754
28.797	0.178843	0.00628006	521.626	0.872322
30.2626	0.185635	0.00679188	522.524	0.897727
31.7996	0.19223	0.00659558	523.353	0.829642
33.4082	0.196618	0.00438777	523.879	0.525352
35.0883	0.201973	0.00535544	524.489	0.61051
36.8756	0.207762	0.00578819	525.117	0.627862
38.7344	0.214013	0.00625087	525.763	0.645512
40.6646	0.219121	0.00510844	526.265	0.502494
42.7379	0.228356	0.00923502	527.129	0.864339
44.8827	0.441413	0.213057	546.117	18.9879

[truncated: 10 more sheets: DFT Pore Size Isotherm Table, DFT Pore Size Cumulative Area Graph, DFT Pore Size Incremental Area Graph, DFT Pore Size dA-dlog(W) Area Graph, DFT Pore Size Cumulative Volume Graph, DFT Pore Size Incremental Volume Graph, DFT Pore Size dV-dlog(W) Volume Graph, DFT Pore Size Log Goodness of Fit Graph, DFT Pore Size Goodness of Fit Graph, Dubinin-Astakhov Tabular Report]
