# Supplementary material for: Physicochemical Properties, Equilibrium Adsorption Performance, Manufacturability, and Stability of TIFSIX-3-Ni for Direct Air Capture of CO2
Source: Energy Fuels. 2024 Jun 18;38(13):11947–65. doi: 10.1021/acs.energyfuels.4c01368 (PMC11228916; doi:10.1021/acs.energyfuels.4c01368)
Supplement: Supplementary file 2 — ef4c01368_si_002.zip [file ef4c01368_si_002.zip › tifsix si raw files/isotherms/pellets/N2-77K-batch5-pellet.XLS]

## Sheet: Summary
Flex 6.01	Flex Version 6.01	Page 1
	3Flex Serial # 116 Unit 1 Port 2
Sample:	tifsix-3-ni batch 5 pellet2
Operator:	Ashlyn
Submitter:	Ashlyn
File:	C:\Users\ml4419\OneDrive - Imperial College Lo...\AL1-114_tifsix-3-ni_batch5_pellets2_N2_77K_rod.SMP
Started:	13/12/2022 12:11:18	Analysis adsorptive:	N2
Completed:	16/12/2022 10:04:36	Analysis bath temp.:	-195.720 °C
Report time:	19/02/2024 12:39:40	Thermal correction:	Yes
Sample mass:	0.0997 g	Ambient free space:	10.4424 cm³ Entered
Analysis free space:	36.4271 cm³	Equilibration interval:	30 s
Low pressure dose:	0.22307 mmol/g	Sample density:	1.000 g/cm³
Automatic degas:	No
Summary Report
Surface Area
Single point surface area at p/p° = 0.201011439:	104.1226 m²/g
BET Surface Area:	105.9286 m²/g
Langmuir Surface Area:	125.2307 m²/g
t-Plot Micropore Area:	70.5854 m²/g
t-Plot external surface area:	35.4146 m²/g
BJH Adsorption cumulative surface area of pores
between 1.7000 nm and 300.0000 nm diameter:	37.8409 m²/g
BJH Desorption cumulative surface area of pores
between 1.7000 nm and 300.0000 nm diameter:	61.5873 m²/g
D-H Adsorption cumulative surface area of pores
between 1.7000 nm and 300.0000 nm diameter:	39.8759 m²/g
D-H Desorption cumulative surface area of pores
between 1.7000 nm and 300.0000 nm diameter:	36.6901 m²/g
Pore Volume
Single point adsorption total pore volume of pores
less than 0.9384 nm diameter at p/p° = 0.010000000:	0.031924 cm³/g
Single point desorption total pore volume of pores
less than 20.7391 nm diameter at p/p° = 0.900000000:	0.108537 cm³/g
t-Plot micropore volume:	0.031424 cm³/g
BJH Adsorption cumulative volume of pores
between 1.7000 nm and 300.0000 nm diameter:	0.361955 cm³/g
BJH Desorption cumulative volume of pores
between 1.7000 nm and 300.0000 nm diameter:	0.374319 cm³/g
D-H Adsorption cumulative volume of pores
between 1.7000 nm and 300.0000 nm diameter:	0.210088 cm³/g
D-H Desorption cumulative volume of pores
between 1.7000 nm and 300.0000 nm diameter:	0.199283 cm³/g
Pore Size
Adsorption average pore diameter (4V/A by BET):	1.2055 nm
Desorption average pore diameter (4V/A by BET):	4.0985 nm
BJH Adsorption average pore diameter (4V/A):	38.2607 nm
BJH Desorption average pore diameter (4V/A):	24.3114 nm
D-H Adsorption average pore diameter (4V/A):	21.0742 nm
D-H Desorption average pore diameter (4V/A):	21.7260 nm
Freundlich
Qm·C:	0.04289 ± 0.00164 mmol/g
m:	5.6957 ± 0.5863
Temkin
q·alpha/Qm:	2.525688 ± 0.841325 kJ/mol·(mmol/g)
A:	141.8574 ± 328.6666 kPa
Total Volume in Pores	<=	400.309 nm	:	0.38219 cm³/g
Total Area in Pores	>=	0.393 nm	:	93.114 m²/g
Nanoparticle Size:
Average Particle Size	56.6419 nm
Horvath-Kawazoe
Maximum pore volume at p/p° = 0.148369247:	0.044419 cm³/g
Median pore width:	0.7710 nm
Dubinin-Astakhov
Micropore surface area:	122.3504 m²/g
Limiting micropore volume:	0.058700 cm³/g
MP-Method
Cumulative surface area of pores between
2.00279 nm and 2.00279 nm hydraulic radius:	0.0000 m²/g
Cumulative pore volume of pores between
2.00279 nm and 2.00279 nm hydraulic radius:	0.000000 cm³/g
Average pore hydraulic radius (V/A):	0.00000 nm

## Sheet: Isotherm Tabular Report
Flex 6.01	Flex Version 6.01	Page 1
	3Flex Serial # 116 Unit 1 Port 2
Sample:	tifsix-3-ni batch 5 pellet2
Operator:	Ashlyn
Submitter:	Ashlyn
File:	C:\Users\ml4419\OneDrive - Imperial College Lo...\AL1-114_tifsix-3-ni_batch5_pellets2_N2_77K_rod.SMP
Started:	13/12/2022 12:11:18	Analysis adsorptive:	N2
Completed:	16/12/2022 10:04:36	Analysis bath temp.:	-195.720 °C
Report time:	19/02/2024 12:39:40	Thermal correction:	Yes
Sample mass:	0.0997 g	Ambient free space:	10.4424 cm³ Entered
Analysis free space:	36.4271 cm³	Equilibration interval:	30 s
Low pressure dose:	0.22307 mmol/g	Sample density:	1.000 g/cm³
Automatic degas:	No
Isotherm Tabular Report
Relative Pressure (p/p°)	Absolute Pressure (kPa)	Quantity Adsorbed (mmol/g)	Elapsed Time (h:min)	Saturation Pressure (kPa)
			26:22	101.295
1.58158e-07	1.60779e-05	0.197568	31:00	101.657
2.05357e-05	0.00208831	0.391352	40:35	101.692
0.000547222	0.0557092	0.566812	47:15	101.804
0.00198812	0.20227	0.705931	49:43	101.74
0.0030659	0.311968	0.771214	51:41	101.754
0.00413754	0.42127	0.812993	53:00	101.817
0.00479167	0.488136	0.832992	53:51	101.872
0.00599145	0.610706	0.859873	54:34	101.93
0.00689355	0.702891	0.876011	54:59	101.964
0.0079054	0.80634	0.892551	55:37	101.999
0.00897431	0.91556	0.906279	55:56	102.02
0.00996631	1.01698	0.917867	56:13	102.042
0.019985	2.04007	0.990746	56:44	102.08
0.0297275	3.03449	1.0357	57:01	102.077
0.0396432	4.04699	1.07102	57:10	102.085
0.049423	5.046	1.10011	57:17	102.098
0.0595413	6.07993	1.12645	57:25	102.113
0.0699206	7.1395	1.15024	57:32	102.109
0.0797627	8.14438	1.17128	57:40	102.108
0.0902611	9.21659	1.19128	57:47	102.11
0.100298	10.2422	1.20919	57:54	102.118
0.148369	15.1516	1.27761	58:02	102.121
0.201011	20.5275	1.33578	58:09	102.121
0.251252	25.6622	1.38228	58:15	102.137
0.299439	30.5871	1.42294	58:21	102.148
0.351014	35.8567	1.46147	58:28	102.152
0.398817	40.7363	1.49799	58:34	102.143
0.4506	46.0284	1.53581	58:41	102.149
0.500421	51.1211	1.57388	58:48	102.156
0.548831	56.0708	1.61559	58:54	102.164
0.600537	61.3574	1.66198	59:00	102.171
0.649724	66.3872	1.71436	59:06	102.178
0.700831	71.6086	1.77544	59:13	102.177
0.74947	76.5892	1.84835	59:19	102.191
0.799228	81.6731	1.94348	59:26	102.19
0.849494	86.8118	2.08169	59:34	102.192
0.895555	91.5371	2.32173	59:44	102.213
0.920961	94.1435	2.61974	59:57	102.223
0.943574	96.4571	3.32787	60:22	102.225
0.971701	99.3702	6.99384	61:33	102.264
0.997982	102.12	11.4052	62:25	102.327
0.987379	101.032	11.4884	62:32	102.324
0.953411	97.6298	6.80687	63:36	102.401
0.872848	89.4293	2.29597	64:22	102.457
0.853877	87.495	2.1717	64:31	102.468
0.80468	82.4697	2.00107	64:39	102.488
0.751835	77.0603	1.90041	64:46	102.496
0.70084	71.8364	1.82856	64:53	102.5
0.649634	66.5902	1.7674	65:00	102.504
0.599798	61.4834	1.71891	65:06	102.507
0.551348	56.5164	1.67908	65:12	102.506
0.499297	51.185	1.64328	65:18	102.514
0.454022	46.5469	1.51727	65:30	102.521
0.401068	41.1224	1.48129	65:37	102.532
0.351342	36.0295	1.45306	65:43	102.548
0.300471	30.8129	1.42668	65:50	102.549
0.250503	25.6916	1.39981	65:57	102.56
0.200437	20.5553	1.36886	66:03	102.552
0.150369	15.4223	1.32997	66:10	102.563
0.10392	10.6598	1.28212	66:18	102.577
0.0752146	7.71612	1.2414	66:26	102.588
0.0524544	5.38144	1.19942	66:35	102.593
0.0261613	2.68438	1.12444	66:58	102.609
0.0104114	1.06972	1.03664	67:46	102.746

## Sheet: Isotherm Linear Plot
Flex 6.01	Flex Version 6.01	Page 1
	3Flex Serial # 116 Unit 1 Port 2
Sample:	tifsix-3-ni batch 5 pellet2
Operator:	Ashlyn
Submitter:	Ashlyn
File:	C:\Users\ml4419\OneDrive - Imperial College Lo...\AL1-114_tifsix-3-ni_batch5_pellets2_N2_77K_rod.SMP
Started:	13/12/2022 12:11:18	Analysis adsorptive:	N2
Completed:	16/12/2022 10:04:36	Analysis bath temp.:	-195.720 °C
Report time:	19/02/2024 12:39:40	Thermal correction:	Yes
Sample mass:	0.0997 g	Ambient free space:	10.4424 cm³ Entered
Analysis free space:	36.4271 cm³	Equilibration interval:	30 s
Low pressure dose:	0.22307 mmol/g	Sample density:	1.000 g/cm³
Automatic degas:	No
Isotherm Linear Plot
AL1-114_tifsix-3-ni_batch5_pellets2_N2_77K_rod : tifsix-3-ni batch 5 pellet2 : Adsorption		AL1-114_tifsix-3-ni_batch5_pellets2_N2_77K_rod : tifsix-3-ni batch 5 pellet2 : Desorption
Relative Pressure (p/p°)	Quantity Adsorbed (mmol/g)	Relative Pressure (p/p°)	Quantity Adsorbed (mmol/g)
1.58158e-07	0.197568	0.997982	11.4052
2.05357e-05	0.391352	0.987379	11.4884
0.000547222	0.566812	0.953411	6.80687
0.00198812	0.705931	0.872848	2.29597
0.0030659	0.771214	0.853877	2.1717
0.00413754	0.812993	0.80468	2.00107
0.00479167	0.832992	0.751835	1.90041
0.00599145	0.859873	0.70084	1.82856
0.00689355	0.876011	0.649634	1.7674
0.0079054	0.892551	0.599798	1.71891
0.00897431	0.906279	0.551348	1.67908
0.00996631	0.917867	0.499297	1.64328
0.019985	0.990746	0.454022	1.51727
0.0297275	1.0357	0.401068	1.48129
0.0396432	1.07102	0.351342	1.45306
0.049423	1.10011	0.300471	1.42668
0.0595413	1.12645	0.250503	1.39981
0.0699206	1.15024	0.200437	1.36886
0.0797627	1.17128	0.150369	1.32997
0.0902611	1.19128	0.10392	1.28212
0.100298	1.20919	0.0752146	1.2414
0.148369	1.27761	0.0524544	1.19942
0.201011	1.33578	0.0261613	1.12444
0.251252	1.38228	0.0104114	1.03664
0.299439	1.42294
0.351014	1.46147
0.398817	1.49799
0.4506	1.53581
0.500421	1.57388
0.548831	1.61559
0.600537	1.66198
0.649724	1.71436
0.700831	1.77544
0.74947	1.84835
0.799228	1.94348
0.849494	2.08169
0.895555	2.32173
0.920961	2.61974
0.943574	3.32787
0.971701	6.99384
0.997982	11.4052

## Sheet: BET Tabular Report
Flex 6.01	Flex Version 6.01	Page 1
	3Flex Serial # 116 Unit 1 Port 2
Sample:	tifsix-3-ni batch 5 pellet2
Operator:	Ashlyn
Submitter:	Ashlyn
File:	C:\Users\ml4419\OneDrive - Imperial College Lo...\AL1-114_tifsix-3-ni_batch5_pellets2_N2_77K_rod.SMP
Started:	13/12/2022 12:11:18	Analysis adsorptive:	N2
Completed:	16/12/2022 10:04:36	Analysis bath temp.:	-195.720 °C
Report time:	19/02/2024 12:39:40	Thermal correction:	Yes
Sample mass:	0.0997 g	Ambient free space:	10.4424 cm³ Entered
Analysis free space:	36.4271 cm³	Equilibration interval:	30 s
Low pressure dose:	0.22307 mmol/g	Sample density:	1.000 g/cm³
Automatic degas:	No
BET Report
BET surface area:	105.9286 ± 0.4086 m²/g
Slope:	0.91962 ± 0.00354 g/mmol
Y-intercept:	0.00137 ± 0.00025 g/mmol
C:	673.208541
Qm:	1.08579 mmol/g
Correlation coefficient:	0.9998590
Molecular cross-sectional area:	0.1620 nm²
Relative Pressure (p/p°)	Quantity Adsorbed (mmol/g)	1/[Q(p°/p - 1)]
0.000547222	0.566812	0.000965966
0.00198812	0.705931	0.00282191
0.0030659	0.771214	0.00398765
0.00413754	0.812993	0.00511041
0.00479167	0.832992	0.00578005
0.00599145	0.859873	0.00700983
0.00689355	0.876011	0.00792388
0.0079054	0.892551	0.00892765
0.00897431	0.906279	0.00999204
0.00996631	0.917867	0.0109674
0.019985	0.990746	0.0205831
0.0297275	1.0357	0.0295821
0.0396432	1.07102	0.0385423
0.049423	1.10011	0.0472615
0.0595413	1.12645	0.0562037
0.0699206	1.15024	0.0653579
0.0797627	1.17128	0.0740011
0.0902611	1.19128	0.0832857
0.100298	1.20919	0.092193
0.148369	1.27761	0.136363
0.201011	1.33578	0.18834

## Sheet: BET Transform Plot
Flex 6.01	Flex Version 6.01	Page 1
	3Flex Serial # 116 Unit 1 Port 2
Sample:	tifsix-3-ni batch 5 pellet2
Operator:	Ashlyn
Submitter:	Ashlyn
File:	C:\Users\ml4419\OneDrive - Imperial College Lo...\AL1-114_tifsix-3-ni_batch5_pellets2_N2_77K_rod.SMP
Started:	13/12/2022 12:11:18	Analysis adsorptive:	N2
Completed:	16/12/2022 10:04:36	Analysis bath temp.:	-195.720 °C
Report time:	19/02/2024 12:39:40	Thermal correction:	Yes
Sample mass:	0.0997 g	Ambient free space:	10.4424 cm³ Entered
Analysis free space:	36.4271 cm³	Equilibration interval:	30 s
Low pressure dose:	0.22307 mmol/g	Sample density:	1.000 g/cm³
Automatic degas:	No
BET Surface Area Plot
AL1-114_tifsix-3-ni_batch5_pellets2_N2_77K_rod : tifsix-3-ni batch 5 pellet2		Not Fitted
Relative Pressure (p/p°)	1/[Q(p°/p - 1)]	Relative Pressure (p/p°)	1/[Q(p°/p - 1)]
0.000547222	0.000965966	1.58158e-07	8.00523e-07
0.00198812	0.00282191	2.05357e-05	5.24748e-05
0.0030659	0.00398765	0.251252	0.24276
0.00413754	0.00511041	0.299439	0.300384
0.00479167	0.00578005	0.351014	0.370083
0.00599145	0.00700983	0.398817	0.442853
0.00689355	0.00792388	0.4506	0.53403
0.0079054	0.00892765	0.500421	0.636446
0.00897431	0.00999204	0.548831	0.752955
0.00996631	0.0109674	0.600537	0.904561
0.019985	0.0205831	0.649724	1.08197
0.0297275	0.0295821	0.700831	1.31944
0.0396432	0.0385423	0.74947	1.6185
0.049423	0.0472615	0.799228	2.04827
0.0595413	0.0562037	0.849494	2.71139
0.0699206	0.0653579
0.0797627	0.0740011
0.0902611	0.0832857
0.100298	0.092193
0.148369	0.136363
0.201011	0.18834

## Sheet: Langmuir Tabular Report
Flex 6.01	Flex Version 6.01	Page 1
	3Flex Serial # 116 Unit 1 Port 2
Sample:	tifsix-3-ni batch 5 pellet2
Operator:	Ashlyn
Submitter:	Ashlyn
File:	C:\Users\ml4419\OneDrive - Imperial College Lo...\AL1-114_tifsix-3-ni_batch5_pellets2_N2_77K_rod.SMP
Started:	13/12/2022 12:11:18	Analysis adsorptive:	N2
Completed:	16/12/2022 10:04:36	Analysis bath temp.:	-195.720 °C
Report time:	19/02/2024 12:39:40	Thermal correction:	Yes
Sample mass:	0.0997 g	Ambient free space:	10.4424 cm³ Entered
Analysis free space:	36.4271 cm³	Equilibration interval:	30 s
Low pressure dose:	0.22307 mmol/g	Sample density:	1.000 g/cm³
Automatic degas:	No
Langmuir Report
Langmuir surface area:	125.2307 ± 1.5232 m²/g
Slope:	0.77904 ± 0.00948 g/mmol
Y-intercept:	0.587 ± 0.063 kPa·g/mmol
b:	1.32790 1/kPa
Qm:	1.28364 mmol/g
Correlation coefficient:	0.999483
Molecular cross-sectional area:	0.1620 nm²
Pressure (kPa)	Quantity Adsorbed (mmol/g)	p/Q (kPa·g/mmol)
2.04007	0.990746	2.05913
3.03449	1.0357	2.92988
4.04699	1.07102	3.77863
5.046	1.10011	4.58683
6.07993	1.12645	5.39741
7.1395	1.15024	6.20699
8.14438	1.17128	6.95338
9.21659	1.19128	7.73672
10.2422	1.20919	8.47028

## Sheet: Langmuir Transform Report
Flex 6.01	Flex Version 6.01	Page 1
	3Flex Serial # 116 Unit 1 Port 2
Sample:	tifsix-3-ni batch 5 pellet2
Operator:	Ashlyn
Submitter:	Ashlyn
File:	C:\Users\ml4419\OneDrive - Imperial College Lo...\AL1-114_tifsix-3-ni_batch5_pellets2_N2_77K_rod.SMP
Started:	13/12/2022 12:11:18	Analysis adsorptive:	N2
Completed:	16/12/2022 10:04:36	Analysis bath temp.:	-195.720 °C
Report time:	19/02/2024 12:39:40	Thermal correction:	Yes
Sample mass:	0.0997 g	Ambient free space:	10.4424 cm³ Entered
Analysis free space:	36.4271 cm³	Equilibration interval:	30 s
Low pressure dose:	0.22307 mmol/g	Sample density:	1.000 g/cm³
Automatic degas:	No
Langmuir Surface Area Plot
AL1-114_tifsix-3-ni_batch5_pellets2_N2_77K_rod : tifsix-3-ni batch 5 pellet2		Not Fitted
Pressure (kPa)	p/Q (kPa·g/mmol)	Pressure (kPa)	p/Q (kPa·g/mmol)
2.04007	2.05913	1.60779e-05	8.1379e-05
3.03449	2.92988	0.00208831	0.00533614
4.04699	3.77863	0.0557092	0.0982851
5.046	4.58683	0.20227	0.286529
6.07993	5.39741	0.311968	0.404516
7.1395	6.20699	0.42127	0.518171
8.14438	6.95338	0.488136	0.586003
9.21659	7.73672	0.610706	0.710228
10.2422	8.47028	0.702891	0.802378
		0.80634	0.90341
		0.91556	1.01024
		1.01698	1.10799
		15.1516	11.8593

## Sheet: t-Plot Tabular Report
Flex 6.01	Flex Version 6.01	Page 1
	3Flex Serial # 116 Unit 1 Port 2
Sample:	tifsix-3-ni batch 5 pellet2
Operator:	Ashlyn
Submitter:	Ashlyn
File:	C:\Users\ml4419\OneDrive - Imperial College Lo...\AL1-114_tifsix-3-ni_batch5_pellets2_N2_77K_rod.SMP
Started:	13/12/2022 12:11:18	Analysis adsorptive:	N2
Completed:	16/12/2022 10:04:36	Analysis bath temp.:	-195.720 °C
Report time:	19/02/2024 12:39:40	Thermal correction:	Yes
Sample mass:	0.0997 g	Ambient free space:	10.4424 cm³ Entered
Analysis free space:	36.4271 cm³	Equilibration interval:	30 s
Low pressure dose:	0.22307 mmol/g	Sample density:	1.000 g/cm³
Automatic degas:	No
t-Plot Report
Micropore volume:	0.031424 cm³/g
Micropore area:	70.5854 m²/g
External surface area:	35.4146 m²/g
Slope:	1.018617 ± 0.017078 mmol/g·nm
Y-intercept:	0.903826 ± 0.012391 mmol/g
Correlation coefficient:	0.998178
Surface area correction factor:	1.000
Density conversion factor:	0.0015511
Total surface area (Entered):	106.0000 m²/g
Thickness range:	0.37918 to 1.21345 nm
Thickness equation:	Harkins and Jura
Thickness Curve
	t = [ 13.99 / ( 0.034 - log(p/p°) ) ] ^ 0.5
t-Plot Report - Data
Relative Pressure (p/p°)	Statistical Thickness (nm)	Quantity Adsorbed (mmol/g)	Fitted
1.58158e-07	0.143068	0.197568
2.05357e-05	0.172135	0.391352
0.000547222	0.206028	0.566812
0.00198812	0.226144	0.705931
0.0030659	0.234346	0.771214
0.00413754	0.240573	0.812993
0.00479167	0.243809	0.832992
0.00599145	0.248997	0.859873
0.00689355	0.252427	0.876011
0.0079054	0.255918	0.892551
0.00897431	0.259282	0.906279
0.00996631	0.262166	0.917867
0.019985	0.284101	0.990746
0.0297275	0.299385	1.0357
0.0396432	0.312146	1.07102
0.049423	0.323106	1.10011
0.0595413	0.333322	1.12645
0.0699206	0.342962	1.15024
0.0797627	0.351518	1.17128
0.0902611	0.360163	1.19128
0.100298	0.368061	1.20919
0.148369	0.402708	1.27761	*
0.201011	0.437538	1.33578	*
0.251252	0.469788	1.38228	*
0.299439	0.500855	1.42294	*
0.351014	0.535055	1.46147	*
0.398817	0.568266	1.49799	*
0.4506	0.606593	1.53581	*
0.500421	0.646553	1.57388	*
0.548831	0.689161	1.61559	*
0.600537	0.740024	1.66198	*
0.649724	0.795146	1.71436	*
0.700831	0.861754	1.77544	*
0.74947	0.937293	1.84835	*
0.799228	1.03211	1.94348	*
0.849494	1.15517	2.08169	*
0.895555	1.30691	2.32173
0.920961	1.41615	2.61974
0.943574	1.53695	3.32787

## Sheet: t-Plot Plot
Flex 6.01	Flex Version 6.01	Page 1
	3Flex Serial # 116 Unit 1 Port 2
Sample:	tifsix-3-ni batch 5 pellet2
Operator:	Ashlyn
Submitter:	Ashlyn
File:	C:\Users\ml4419\OneDrive - Imperial College Lo...\AL1-114_tifsix-3-ni_batch5_pellets2_N2_77K_rod.SMP
Started:	13/12/2022 12:11:18	Analysis adsorptive:	N2
Completed:	16/12/2022 10:04:36	Analysis bath temp.:	-195.720 °C
Report time:	19/02/2024 12:39:40	Thermal correction:	Yes
Sample mass:	0.0997 g	Ambient free space:	10.4424 cm³ Entered
Analysis free space:	36.4271 cm³	Equilibration interval:	30 s
Low pressure dose:	0.22307 mmol/g	Sample density:	1.000 g/cm³
Automatic degas:	No
t-Plot
Harkins and Jura
AL1-114_tifsix-3-ni_batch5_pellets2_N2_77K_rod : tifsix-3-ni batch 5 pellet2		Not Fitted
Thickness (nm)	Quantity Adsorbed (mmol/g)	Thickness (nm)	Quantity Adsorbed (mmol/g)
0.402708	1.27761	0.143068	0.197568
0.437538	1.33578	0.172135	0.391352
0.469788	1.38228	0.206028	0.566812
0.500855	1.42294	0.226144	0.705931
0.535055	1.46147	0.234346	0.771214
0.568266	1.49799	0.240573	0.812993
0.606593	1.53581	0.243809	0.832992
0.646553	1.57388	0.248997	0.859873
0.689161	1.61559	0.252427	0.876011
0.740024	1.66198	0.255918	0.892551
0.795146	1.71436	0.259282	0.906279
0.861754	1.77544	0.262166	0.917867
0.937293	1.84835	0.284101	0.990746
1.03211	1.94348	0.299385	1.0357
1.15517	2.08169	0.312146	1.07102
		0.323106	1.10011
		0.333322	1.12645
		0.342962	1.15024
		0.351518	1.17128
		0.360163	1.19128
		0.368061	1.20919
		1.30691	2.32173
		1.41615	2.61974
		1.53695	3.32787

## Sheet: DFT Pore Size Pore Table
Flex 6.01	Flex Version 6.01	Page 1
	3Flex Serial # 116 Unit 1 Port 2
Sample:	tifsix-3-ni batch 5 pellet2
Operator:	Ashlyn
Submitter:	Ashlyn
File:	C:\Users\ml4419\OneDrive - Imperial College Lo...\AL1-114_tifsix-3-ni_batch5_pellets2_N2_77K_rod.SMP
Started:	13/12/2022 12:11:18	Analysis adsorptive:	N2
Completed:	16/12/2022 10:04:36	Analysis bath temp.:	-195.720 °C
Report time:	19/02/2024 12:39:40	Thermal correction:	Yes
Sample mass:	0.0997 g	Ambient free space:	10.4424 cm³ Entered
Analysis free space:	36.4271 cm³	Equilibration interval:	30 s
Low pressure dose:	0.22307 mmol/g	Sample density:	1.000 g/cm³
Automatic degas:	No
	Porosity Distribution by Original Density Functional Theory
	Model: N2 - DFT Model
	Method: Non-negative Regularization: 0.03160
	Standard Deviation of Fit: 0.045562 mmol/g
Total Volume in Pores	<=	400.309 nm	:	0.38219 cm³/g
Total Area in Pores	>=	0.393 nm	:	93.114 m²/g
Pore Table
Pore Width (nm)	Cumulative Pore Volume (cm³/g)	Incremental Pore Volume (cm³/g)	Cumulative Pore Area (m²/g)	Incremental Pore Area (m²/g)
0.393161	0.00225898	0.00225898	11.4914	11.4914
0.428903	0.00436453	0.00210555	21.3097	9.81829
0.464645	0.00625986	0.00189533	29.4678	8.15818
0.500387	0.00789512	0.00163526	36.0038	6.53599
0.536129	0.00923207	0.00133695	40.9913	4.98744
0.589742	0.0102809	0.00104883	44.5482	3.55692
0.643354	0.0110189	0.000737952	46.8423	2.29408
0.679096	0.0114429	0.000424087	48.0912	1.24898
0.732709	0.0116174	0.00017442	48.5673	0.476097
0.804193	0.0116319	1.45485e-05	48.6035	0.0361817
0.857806	0.0116319	0	48.6035	0
0.92929	0.0117847	0.000152792	48.9324	0.328837
1.00077	0.0123116	0.000526923	49.9854	1.05303
1.09013	0.0134178	0.00110615	52.0148	2.02939
1.17948	0.0151708	0.00175301	54.9873	2.9725
1.26884	0.0174382	0.00226743	58.5613	3.57403
1.35819	0.0199304	0.00249217	62.2311	3.66983
1.48329	0.0223593	0.0024289	65.5062	3.27502
1.59052	0.0244033	0.002044	68.0764	2.57024
1.71561	0.025938	0.00153469	69.8655	1.78909
1.85858	0.0269822	0.00104423	70.9892	1.12368
2.00155	0.0276627	0.000680487	71.6691	0.679961
2.16239	0.0281722	0.000509539	72.1404	0.471275
2.3411	0.0286819	0.000509708	72.5759	0.435444
2.5198	0.029277	0.000595028	73.0481	0.472281
2.73426	0.0299495	0.000672563	73.54	0.491953
2.94871	0.0306053	0.000655741	73.9849	0.444765
3.18103	0.0311459	0.000540634	74.3248	0.339911
3.43122	0.0315232	0.000377341	74.5447	0.219946
3.69929	0.0317713	0.000248016	74.6788	0.134088
4.00309	0.0319967	0.000225465	74.7915	0.112645
4.32477	0.0323145	0.000317811	74.9384	0.146972
4.66432	0.0327728	0.000458253	75.1349	0.196493
5.03961	0.0333437	0.000570909	75.3615	0.226569
5.43277	0.0339663	0.000622549	75.5907	0.229183
5.87954	0.0345865	0.000620288	75.8017	0.210999
6.34419	0.0351895	0.000602942	75.9917	0.190076
6.84458	0.0358136	0.000624154	76.1741	0.182379
7.39858	0.0365145	0.000700849	76.3636	0.189455
7.98832	0.0373562	0.000841714	76.5743	0.210736
8.63167	0.038366	0.00100978	76.8083	0.233971
9.31077	0.0394523	0.0010863	77.0416	0.233343
10.0613	0.0405163	0.00106403	77.2531	0.211508
10.8655	0.0415522	0.00103586	77.4438	0.190669
11.7233	0.0427147	0.00116251	77.6421	0.198325
12.6526	0.0442516	0.00153694	77.8851	0.242943
13.6713	0.0461014	0.00184981	78.1557	0.270612
14.7614	0.0480379	0.00193649	78.4181	0.262372
15.9409	0.0502556	0.00221769	78.6963	0.278239
17.2097	0.0533575	0.00310185	79.0568	0.360476
18.5858	0.0569881	0.00363065	79.4475	0.390691
20.0691	0.0605117	0.00352361	79.7986	0.351148
21.6596	0.0647573	0.00424554	80.1906	0.392024
23.3931	0.0715367	0.0067795	80.7703	0.579616
25.2517	0.0820544	0.0105176	81.6033	0.833025
27.2711	0.095885	0.0138306	82.6176	1.01431
29.4513	0.109524	0.0136393	83.5438	0.926226
31.7924	0.124857	0.0153329	84.5084	0.964566
34.3301	0.145247	0.0203898	85.6962	1.18787
37.0644	0.16662	0.0213726	86.8495	1.15327
40.0309	0.186752	0.0201324	87.8554	1.00584
43.2298	0.201677	0.0149253	88.5459	0.690508
46.6789	0.215599	0.0139221	89.1424	0.596503
50.3961	0.232676	0.0170761	89.82	0.677675
54.4171	0.248338	0.0156625	90.3957	0.575648
58.7597	0.259265	0.0109268	90.7676	0.371916
63.4419	0.269273	0.0100081	91.0831	0.315506
68.4994	0.281351	0.0120785	91.4358	0.352659
73.9679	0.289931	0.00857946	91.6677	0.231978
79.8653	0.297707	0.00777594	91.8625	0.194726
86.2452	0.307239	0.00953177	92.0835	0.221039
93.1255	0.315908	0.00866933	92.2697	0.186186
100.56	0.321918	0.0060104	92.3892	0.119539
108.566	0.327445	0.00552677	92.4911	0.101814
117.233	0.334199	0.00675425	92.6063	0.115227
126.58	0.338912	0.00471224	92.6807	0.0744548
136.677	0.343231	0.00431887	92.7439	0.0631981
147.596	0.348523	0.00529268	92.8157	0.0717183
159.355	0.352206	0.003683	92.8619	0.0462237
172.079	0.355588	0.00338205	92.9012	0.039308
185.804	0.359739	0.00415071	92.9459	0.0446782
200.619	0.362623	0.00288364	92.9746	0.0287474
216.632	0.365268	0.00264516	92.999	0.0244208
233.913	0.36775	0.00248206	93.0203	0.0212221
252.57	0.370042	0.00229269	93.0384	0.0181548
272.729	0.372856	0.00281332	93.059	0.0206309
294.478	0.374805	0.0019494	93.0723	0.0132397
317.978	0.376601	0.00179601	93.0836	0.0112965
343.337	0.37881	0.00220848	93.0964	0.0128648
370.733	0.38034	0.00153012	93.1047	0.00825457
400.309	0.382193	0.00185277	93.1139	0.00925671

[truncated: 10 more sheets: DFT Pore Size Isotherm Table, DFT Pore Size Cumulative Area Graph, DFT Pore Size Incremental Area Graph, DFT Pore Size dA-dlog(W) Area Graph, DFT Pore Size Cumulative Volume Graph, DFT Pore Size Incremental Volume Graph, DFT Pore Size dV-dlog(W) Volume Graph, DFT Pore Size Log Goodness of Fit Graph, DFT Pore Size Goodness of Fit Graph, Dubinin-Astakhov Tabular Report]
