# Supplementary material for: Physicochemical Properties, Equilibrium Adsorption Performance, Manufacturability, and Stability of TIFSIX-3-Ni for Direct Air Capture of CO2
Source: Energy Fuels. 2024 Jun 18;38(13):11947–65. doi: 10.1021/acs.energyfuels.4c01368 (PMC11228916; doi:10.1021/acs.energyfuels.4c01368)
Supplement: Supplementary file 2 — ef4c01368_si_002.zip [file ef4c01368_si_002.zip › tifsix si raw files/TGA thermal decomposition/Batch 1.csv]

#EXPORTTYPE:	DATA ALL						##Temp./�C	Time/min	Mass/%
#FILE:	TIFSIX-3-Ni_n2.ngb-dt9						30.882	0	100
#FORMAT:	NETZSCH5						31.014	0.005	99.99849
#FTYPE:	ANSI						31.115	0.01	99.99849
#IDENTITY:	TIFSIX-3-Ni						31.217	0.015	99.99799
#DECIMAL:	POINT						31.312	0.02	99.99799
#SEPARATOR:	COMMA						31.408	0.025	99.99849
#MTYPE:	TG						31.503	0.03	99.99849
#INSTRUMENT:	NETZSCH TG 209F1 Libra						31.599	0.035	99.99799
#PROJECT:							31.691	0.04	99.99799
#DATE/TIME:	27/09/2021 15:44:18 (UTC+1)						31.784	0.045	99.99799
#CORR. FILE:	blank_n2_900C_straight_ramp.ngb-bt9						31.875	0.05	99.99749
#TEMPCAL:	TempCal_150221.ngb-tt9						31.963	0.055	99.99698
#LABORATORY:	ACEX 519						32.052	0.06	99.99698
#OPERATOR:	Ashlyn						32.139	0.065	99.99698
#REMARK:							32.229	0.07	99.99648
#SAMPLE:	TIFSIX-3-Ni						32.312	0.075	99.99598
#SAMPLE MASS /mg:	15.57						32.399	0.08	99.99598
#MATERIAL:	Empty crucible (Al2O3)						32.484	0.085	99.99447
#TYPE OF CRUCIBLE:	Al2O3 (large)						32.571	0.09	99.99397
#SAMPLE CRUCIBLE MASS /mg:	0						32.65	0.095	99.99296
#REFERENCE CRUCIBLE MASS /mg:							32.728	0.1	99.99296
#M.RANGE /mg:	2000						32.813	0.105	99.99196
#CORR. CODE:	20						32.89	0.11	99.99146
#RANGE:	30�C/10.0(K/min)/900�C						32.97	0.115	99.98995
#SEGMENT:	S1/1						33.05	0.12	99.98995
#SEG. 1:	30�C/10.0(K/min)/900�C						33.124	0.125	99.98894
							33.203	0.13	99.98945
##Temp./�C	Time/min	Mass/%	Gas Flow(protective)/(ml/min)				33.28	0.135	99.98844
25.045	0	100	100				33.351	0.14	99.98794
25.046	0.005	99.99743	100				33.428	0.145	99.98693
25.042	0.01	99.99679	100				33.499	0.15	99.98744
25.041	0.015	99.99679	100				33.573	0.155	99.98693
25.04	0.02	99.99615	100				33.643	0.16	99.98643
25.036	0.025	99.99486	100				33.718	0.165	99.98492
25.039	0.03	99.99422	100				33.792	0.17	99.98492
25.039	0.035	99.99358	100				33.859	0.175	99.98442
25.042	0.04	99.99294	100				33.931	0.18	99.98291
25.04	0.045	99.99358	100				34	0.185	99.98291
25.042	0.05	99.99229	100				34.064	0.19	99.98291
25.038	0.055	99.99229	100				34.131	0.195	99.98191
25.039	0.06	99.99101	100				34.201	0.2	99.9809
25.039	0.065	99.99101	100				34.262	0.205	99.9809
25.036	0.07	99.99037	100				34.331	0.21	99.9809
25.042	0.075	99.98972	100				34.396	0.215	99.9804
25.05	0.08	99.98972	100				34.456	0.22	99.9794
25.06	0.085	99.99101	100				34.524	0.225	99.97889
25.071	0.09	99.99101	100				34.583	0.23	99.97889
25.094	0.095	99.99165	100				34.645	0.235	99.97789
25.121	0.1	99.99358	100				34.71	0.24	99.97688
25.153	0.105	99.99358	100				34.771	0.245	99.97688
25.188	0.11	99.9955	100				34.831	0.25	99.97588
25.231	0.115	99.99743	100				34.89	0.255	99.97538
25.277	0.12	99.99936	100				34.948	0.26	99.97387
25.331	0.125	100.00193	100				35.007	0.265	99.97337
25.382	0.13	100.00578	100				35.065	0.27	99.97337
25.452	0.135	100.00642	100				35.123	0.275	99.97186
25.519	0.14	100.01028	100				35.179	0.28	99.97085
25.584	0.145	100.01156	100				35.234	0.285	99.97085
25.654	0.15	100.01734	100				35.291	0.29	99.96935
25.726	0.155	100.01798	100				35.346	0.295	99.96884
25.802	0.16	100.01863	100				35.399	0.3	99.96734
25.879	0.165	100.01734	100				35.456	0.305	99.96734
25.95	0.17	100.01798	100				35.511	0.31	99.96583
26.029	0.175	100.01798	100				35.563	0.315	99.96583
26.104	0.18	100.01798	100				35.618	0.32	99.96482
26.179	0.185	100.01991	100				35.669	0.325	99.96482
26.257	0.19	100.02055	100				35.715	0.33	99.96432
26.331	0.195	100.02055	100				35.768	0.335	99.96432
26.398	0.2	100.02119	100				35.814	0.34	99.96231
26.476	0.205	100.01991	100				35.868	0.345	99.96332
26.548	0.21	100.02055	100				35.918	0.35	99.96332
26.62	0.215	100.02184	100				35.967	0.355	99.96181
26.692	0.22	100.02376	100				36.015	0.36	99.96131
26.758	0.225	100.02376	100				36.066	0.365	99.9603
26.827	0.23	100.02505	100				36.112	0.37	99.9598
26.896	0.235	100.02569	100				36.159	0.375	99.9603
26.964	0.24	100.02633	100				36.203	0.38	99.9593
27.031	0.245	100.02633	100				36.251	0.385	99.95879
27.098	0.25	100.02697	100				36.296	0.39	99.95729
27.159	0.255	100.02697	100				36.342	0.395	99.95729
27.23	0.26	100.02826	100				36.383	0.4	99.95678
27.297	0.265	100.02826	100				36.427	0.405	99.95678
27.363	0.27	100.0289	100				36.473	0.41	99.95528
27.426	0.275	100.0289	100				36.515	0.415	99.95477
27.494	0.28	100.02954	100				36.56	0.42	99.95427
27.565	0.285	100.03019	100				36.604	0.425	99.95427
27.628	0.29	100.03019	100				36.642	0.43	99.95226
27.695	0.295	100.03147	100				36.688	0.435	99.95176
27.768	0.3	100.03147	100				36.73	0.44	99.95075
27.838	0.305	100.03211	100				36.772	0.445	99.95075
27.905	0.31	100.03276	100				36.812	0.45	99.94925
27.979	0.315	100.03276	100				36.854	0.455	99.94824
28.05	0.32	100.0334	100				36.892	0.46	99.94724
28.122	0.325	100.0334	100				36.93	0.465	99.94724
28.199	0.33	100.03468	100				36.968	0.47	99.94673
28.276	0.335	100.03532	100				37.003	0.475	99.94523
28.351	0.34	100.03597	100				37.048	0.48	99.94573
28.425	0.345	100.03597	100				37.085	0.485	99.94573
28.508	0.35	100.03661	100				37.121	0.49	99.94472
28.584	0.355	100.03661	100				37.152	0.495	99.94422
28.67	0.36	100.03725	100				37.193	0.5	99.94322
28.747	0.365	100.03725	100				37.226	0.505	99.94372
28.826	0.37	100.03789	100				37.264	0.51	99.94271
28.906	0.375	100.03789	100				37.299	0.515	99.94271
28.992	0.38	100.03789	100				37.335	0.52	99.94322
29.076	0.385	100.03982	100				37.372	0.525	99.94322
29.154	0.39	100.04046	100				37.408	0.53	99.94322
29.24	0.395	100.04046	100				37.441	0.535	99.94221
29.32	0.4	100.04046	100				37.475	0.54	99.94322
29.402	0.405	100.0411	100				37.507	0.545	99.94372
29.494	0.41	100.04175	100				37.541	0.55	99.94422
29.572	0.415	100.04046	100				37.569	0.555	99.94422
29.652	0.42	100.0411	100				37.608	0.56	99.94422
29.733	0.425	100.0411	100				37.633	0.565	99.94422
29.817	0.43	100.04239	100				37.665	0.57	99.94372
29.899	0.435	100.04175	100				37.701	0.575	99.94322
29.982	0.44	100.04175	100				37.73	0.58	99.94171
30.066	0.445	100.0411	100				37.761	0.585	99.9397
30.148	0.45	100.04175	100				37.792	0.59	99.93769
30.227	0.455	100.04239	100				37.823	0.595	99.93668
30.313	0.46	100.0411	100				37.852	0.6	99.93467
30.395	0.465	100.0411	100				37.881	0.605	99.93317
30.476	0.47	100.04175	100				37.91	0.61	99.93065
30.559	0.475	100.04239	100				37.935	0.615	99.92965
30.642	0.48	100.0411	100				37.963	0.62	99.92864
30.725	0.485	100.04046	100				37.994	0.625	99.92814
30.807	0.49	100.04046	100				38.022	0.63	99.92714
30.887	0.495	100.0411	100				38.049	0.635	99.92714
30.964	0.5	100.03982	100				38.076	0.64	99.92965
31.05	0.505	100.03982	100				38.104	0.645	99.93065
31.133	0.51	100.04046	100				38.126	0.65	99.93367
31.213	0.515	100.04046	100				38.153	0.655	99.93518
31.3	0.52	100.03918	100				38.177	0.66	99.9392
31.385	0.525	100.03789	100				38.207	0.665	99.9402
31.471	0.53	100.03789	100				38.231	0.67	99.94422
31.55	0.535	100.03854	100				38.256	0.675	99.94573
31.638	0.54	100.03661	100				38.282	0.68	99.94925
31.72	0.545	100.03597	100				38.307	0.685	99.95025
31.806	0.55	100.03661	100				38.328	0.69	99.95276
31.893	0.555	100.03404	100				38.355	0.695	99.95276
31.976	0.56	100.03404	100				38.378	0.7	99.95377
32.056	0.565	100.03211	100				38.402	0.705	99.95327
32.143	0.57	100.03276	100				38.427	0.71	99.95327
32.226	0.575	100.03147	100				38.452	0.715	99.95226
32.311	0.58	100.03019	100				38.47	0.72	99.95226
32.404	0.585	100.02954	100				38.492	0.725	99.95176
32.486	0.59	100.02762	100				38.514	0.73	99.95126
32.57	0.595	100.02697	100				38.536	0.735	99.95025
32.659	0.6	100.02505	100				38.551	0.74	99.95025
32.748	0.605	100.02441	100				38.574	0.745	99.94774
32.83	0.61	100.02312	100				38.594	0.75	99.94673
32.917	0.615	100.02184	100				38.621	0.755	99.94573
33.003	0.62	100.01991	100				38.639	0.76	99.94523
33.091	0.625	100.01927	100				38.656	0.765	99.94472
33.175	0.63	100.0167	100				38.682	0.77	99.94372
33.26	0.635	100.01541	100				38.701	0.775	99.94271
33.346	0.64	100.01349	100				38.721	0.78	99.94271
33.433	0.645	100.0122	100				38.738	0.785	99.94221
33.519	0.65	100.01092	100				38.758	0.79	99.94171
33.603	0.655	100.01028	100				38.776	0.795	99.94121
33.688	0.66	100.00706	100				38.794	0.8	99.94121
33.771	0.665	100.00642	100				38.813	0.805	99.9402
33.859	0.67	100.00385	100				38.834	0.81	99.9402
33.946	0.675	100.00193	100				38.848	0.815	99.9402
34.028	0.68	99.99936	100				38.867	0.82	99.9402
34.112	0.685	99.99872	100				38.879	0.825	99.9397
34.197	0.69	99.99615	100				38.899	0.83	99.9397
34.281	0.695	99.99615	100				38.919	0.835	99.9392
34.363	0.7	99.99358	100				38.934	0.84	99.93869
34.446	0.705	99.99165	100				38.95	0.845	99.93769
34.529	0.71	99.99101	100				38.965	0.85	99.93719
34.618	0.715	99.98908	100				38.98	0.855	99.93618
34.701	0.72	99.98651	100				38.998	0.86	99.93618
34.781	0.725	99.98587	100				39.013	0.865	99.93568
34.866	0.73	99.98459	100				39.031	0.87	99.93417
34.952	0.735	99.98394	100				39.041	0.875	99.93367
35.035	0.74	99.98137	100				39.055	0.88	99.93417
35.117	0.745	99.98009	100				39.074	0.885	99.93367
35.199	0.75	99.97881	100				39.085	0.89	99.93317
35.281	0.755	99.97752	100				39.101	0.895	99.93317
35.366	0.76	99.97559	100				39.116	0.9	99.93266
35.447	0.765	99.97495	100				39.126	0.905	99.93317
35.528	0.77	99.97238	100				39.145	0.91	99.93317
35.611	0.775	99.9711	100				39.156	0.915	99.93317
35.695	0.78	99.96917	100				39.168	0.92	99.93317
35.778	0.785	99.96789	100				39.182	0.925	99.93216
35.858	0.79	99.96596	100				39.194	0.93	99.93166
35.942	0.795	99.96403	100				39.21	0.935	99.93216
36.022	0.8	99.96275	100				39.22	0.94	99.93166
36.104	0.805	99.96082	100				39.234	0.945	99.93116
36.185	0.81	99.95954	100				39.241	0.95	99.93116
36.266	0.815	99.95825	100				39.256	0.955	99.93065
36.348	0.82	99.95568	100				39.268	0.96	99.93065
36.432	0.825	99.95376	100				39.279	0.965	99.93116
36.511	0.83	99.95247	100				39.291	0.97	99.93116
36.587	0.835	99.95055	100				39.303	0.975	99.93116
36.67	0.84	99.94798	100				39.311	0.98	99.93065
36.75	0.845	99.94798	100				39.326	0.985	99.93116
36.828	0.85	99.94541	100				39.328	0.99	99.93015
36.904	0.855	99.94412	100				39.343	0.995	99.93116
36.984	0.86	99.94155	100				39.35	1	99.93065
37.064	0.865	99.94027	100				39.362	1.005	99.93116
37.148	0.87	99.93834	100				39.373	1.01	99.93065
37.225	0.875	99.93642	100				39.383	1.015	99.93116
37.303	0.88	99.93513	100				39.389	1.02	99.93015
37.382	0.885	99.93385	100				39.402	1.025	99.93015
37.463	0.89	99.93064	100				39.413	1.03	99.93116
37.538	0.895	99.92999	100				39.418	1.035	99.93116
37.62	0.9	99.92742	100				39.426	1.04	99.93065
37.693	0.905	99.92421	100				39.437	1.045	99.93065
37.77	0.91	99.92357	100				39.444	1.05	99.93015
37.848	0.915	99.92036	100				39.45	1.055	99.92965
37.926	0.92	99.91843	100				39.46	1.06	99.92965
37.998	0.925	99.91586	100				39.466	1.065	99.92915
38.077	0.93	99.91458	100				39.471	1.07	99.92915
38.15	0.935	99.91137	100				39.478	1.075	99.92864
38.229	0.94	99.90944	100				39.488	1.08	99.92764
38.306	0.945	99.90623	100				39.492	1.085	99.92814
38.381	0.95	99.90623	100				39.502	1.09	99.92764
38.454	0.955	99.90238	100				39.51	1.095	99.92714
38.53	0.96	99.90109	100				39.517	1.1	99.92663
38.607	0.965	99.89724	100				39.526	1.105	99.92663
38.682	0.97	99.89595	100				39.528	1.11	99.92663
38.754	0.975	99.8921	100				39.539	1.115	99.92663
38.828	0.98	99.89082	100				39.538	1.12	99.92663
38.901	0.985	99.88696	100				39.545	1.125	99.92663
38.975	0.99	99.88568	100				39.556	1.13	99.92613
39.052	0.995	99.88118	100				39.561	1.135	99.92613
39.124	1	99.88118	100				39.565	1.14	99.92563
39.193	1.005	99.87733	100				39.567	1.145	99.92563
39.264	1.01	99.8754	100				39.572	1.15	99.92462
39.339	1.015	99.87219	100				39.582	1.155	99.92412
39.412	1.02	99.87026	100				39.586	1.16	99.92412
39.482	1.025	99.86705	100				39.596	1.165	99.92362
39.555	1.03	99.86577	100				39.599	1.17	99.92362
39.626	1.035	99.86256	100				39.612	1.175	99.92362
39.697	1.04	99.86063	100				39.623	1.18	99.92312
39.769	1.045	99.85678	100				39.63	1.185	99.92312
39.836	1.05	99.85485	100				39.64	1.19	99.92261
39.91	1.055	99.851	100				39.65	1.195	99.92261
39.981	1.06	99.85035	100				39.668	1.2	99.92211
40.051	1.065	99.84714	100				39.678	1.205	99.92211
40.12	1.07	99.84522	100				39.695	1.21	99.92211
40.188	1.075	99.84072	100				39.713	1.215	99.92211
40.259	1.08	99.83879	100				39.722	1.22	99.92161
40.33	1.085	99.83494	100				39.746	1.225	99.92161
40.4	1.09	99.8343	100				39.762	1.23	99.92111
40.468	1.095	99.83044	100				39.784	1.235	99.92111
40.533	1.1	99.82787	100				39.801	1.24	99.92111
40.602	1.105	99.82466	100				39.818	1.245	99.92111
40.669	1.11	99.82274	100				39.847	1.25	99.9206
40.735	1.115	99.81824	100				39.867	1.255	99.9201
40.806	1.12	99.8176	100				39.89	1.26	99.9191
40.871	1.125	99.81374	100				39.917	1.265	99.9191
40.939	1.13	99.81182	100				39.943	1.27	99.9191
41.007	1.135	99.80796	100				39.969	1.275	99.91859
41.073	1.14	99.80604	100				39.993	1.28	99.91859
41.141	1.145	99.80283	100				40.019	1.285	99.91859
41.204	1.15	99.80154	100				40.05	1.29	99.91809
41.271	1.155	99.79705	100				40.076	1.295	99.91809
41.339	1.16	99.79512	100				40.105	1.3	99.91759
41.404	1.165	99.79191	100				40.13	1.305	99.91809
41.464	1.17	99.79062	100				40.162	1.31	99.91709
41.529	1.175	99.78484	100				40.192	1.315	99.91658
41.591	1.18	99.78356	100				40.222	1.32	99.91608
41.658	1.185	99.78035	100				40.254	1.325	99.91608
41.724	1.19	99.77842	100				40.284	1.33	99.91558
41.788	1.195	99.77392	100				40.31	1.335	99.91457
41.848	1.2	99.77071	100				40.341	1.34	99.91407
41.915	1.205	99.76943	100				40.373	1.345	99.91307
41.977	1.21	99.76557	100				40.408	1.35	99.91307
42.042	1.215	99.76301	100				40.435	1.355	99.91256
42.105	1.22	99.75979	100				40.469	1.36	99.91156
42.168	1.225	99.75723	100				40.502	1.365	99.91156
42.221	1.23	99.75594	100				40.539	1.37	99.91106
42.292	1.235	99.7508	100				40.572	1.375	99.91055
42.351	1.24	99.74631	100				40.61	1.38	99.91005
42.409	1.245	99.74438	100				40.644	1.385	99.91005
42.475	1.25	99.73924	100				40.68	1.39	99.91005
42.538	1.255	99.73796	100				40.717	1.395	99.90905
42.598	1.26	99.73346	100				40.754	1.4	99.90854
42.661	1.265	99.73089	100				40.79	1.405	99.90905
42.719	1.27	99.7264	100				40.828	1.41	99.90854
42.781	1.275	99.72254	100				40.867	1.415	99.90854
42.838	1.28	99.71869	100				40.91	1.42	99.90804
42.898	1.285	99.71612	100				40.95	1.425	99.90854
42.963	1.29	99.71227	100				40.992	1.43	99.90754
43.02	1.295	99.70906	100				41.034	1.435	99.90704
43.078	1.3	99.7052	100				41.075	1.44	99.90754
43.14	1.305	99.70263	100				41.124	1.445	99.90704
43.194	1.31	99.69814	100				41.169	1.45	99.90653
43.252	1.315	99.69428	100				41.212	1.455	99.90653
43.315	1.32	99.68979	100				41.257	1.46	99.90653
43.37	1.325	99.68722	100				41.304	1.465	99.90603
43.425	1.33	99.68272	100				41.35	1.47	99.90503
43.491	1.335	99.67951	100				41.397	1.475	99.90452
43.545	1.34	99.67373	100				41.443	1.48	99.90452
43.606	1.345	99.6718	100				41.493	1.485	99.90402
43.662	1.35	99.66602	100				41.545	1.49	99.90302
43.721	1.355	99.66346	100				41.596	1.495	99.90201
43.776	1.36	99.65768	100				41.642	1.5	99.90201
43.83	1.365	99.65446	100				41.69	1.505	99.90151
43.887	1.37	99.64933	100				41.744	1.51	99.9005
43.945	1.375	99.64547	100				41.796	1.515	99.8995
44	1.38	99.64162	100				41.851	1.52	99.8995
44.06	1.385	99.63841	100				41.898	1.525	99.89899
44.115	1.39	99.63263	100				41.954	1.53	99.89849
44.165	1.395	99.62942	100				42.007	1.535	99.89698
44.224	1.4	99.62556	100				42.061	1.54	99.89698
44.28	1.405	99.62299	100				42.116	1.545	99.89648
44.337	1.41	99.6185	100				42.169	1.55	99.89598
44.391	1.415	99.61593	100				42.221	1.555	99.89548
44.447	1.42	99.61272	100				42.27	1.56	99.89548
44.502	1.425	99.61015	100				42.33	1.565	99.89497
44.558	1.43	99.60629	100				42.386	1.57	99.89497
44.613	1.435	99.60308	100				42.442	1.575	99.89447
44.666	1.44	99.59923	100				42.499	1.58	99.89397
44.718	1.445	99.5973	100				42.551	1.585	99.89397
44.769	1.45	99.59473	100				42.611	1.59	99.89296
44.827	1.455	99.59216	100				42.666	1.595	99.89296
44.875	1.46	99.58895	100				42.723	1.6	99.89296
44.934	1.465	99.58574	100				42.784	1.605	99.89246
44.988	1.47	99.58189	100				42.839	1.61	99.89246
45.04	1.475	99.57996	100				42.901	1.615	99.89196
45.095	1.48	99.57611	100				42.958	1.62	99.89196
45.147	1.485	99.57354	100				43.021	1.625	99.89146
45.202	1.49	99.56904	100				43.078	1.63	99.89146
45.253	1.495	99.56647	100				43.142	1.635	99.89095
45.304	1.5	99.56198	100				43.2	1.64	99.89095
45.36	1.505	99.56005	100				43.261	1.645	99.89045
45.411	1.51	99.55491	100				43.324	1.65	99.89095
45.464	1.515	99.55363	100				43.388	1.655	99.88945
45.511	1.52	99.54849	100				43.451	1.66	99.88894
45.566	1.525	99.54656	100				43.509	1.665	99.88894
45.62	1.53	99.54207	100				43.57	1.67	99.88844
45.669	1.535	99.5395	100				43.636	1.675	99.88844
45.721	1.54	99.53565	100				43.704	1.68	99.88794
45.773	1.545	99.53372	100				43.769	1.685	99.88844
45.825	1.55	99.53051	100				43.824	1.69	99.88744
45.872	1.555	99.52473	100				43.896	1.695	99.88744
45.932	1.56	99.5228	100				43.958	1.7	99.88744
45.982	1.565	99.51895	100				44.023	1.705	99.88693
46.028	1.57	99.51702	100				44.09	1.71	99.88693
46.079	1.575	99.51252	100				44.155	1.715	99.88693
46.131	1.58	99.51124	100				44.218	1.72	99.88693
46.18	1.585	99.50546	100				44.284	1.725	99.88693
46.226	1.59	99.50417	100				44.356	1.73	99.88643
46.278	1.595	99.50032	100				44.42	1.735	99.88643
46.329	1.6	99.49711	100				44.488	1.74	99.88543
46.381	1.605	99.4939	100				44.555	1.745	99.88543
46.43	1.61	99.49069	100				44.623	1.75	99.88492
46.478	1.615	99.48683	100				44.69	1.755	99.88442
46.525	1.62	99.48491	100				44.752	1.76	99.88392
46.578	1.625	99.48105	100				44.824	1.765	99.88392
46.628	1.63	99.47913	100				44.893	1.77	99.88241
46.682	1.635	99.47463	100				44.961	1.775	99.88191
46.729	1.64	99.47206	100				45.029	1.78	99.88141
46.776	1.645	99.46885	100				45.095	1.785	99.88141
46.827	1.65	99.46628	100				45.167	1.79	99.8809
46.872	1.655	99.46179	100				45.234	1.795	99.8799
46.924	1.66	99.45922	100				45.301	1.8	99.8799
46.973	1.665	99.45536	100				45.368	1.805	99.8794
47.022	1.67	99.45279	100				45.442	1.81	99.8794
47.07	1.675	99.4483	100				45.511	1.815	99.87889
47.119	1.68	99.44573	100				45.575	1.82	99.87889
47.164	1.685	99.44188	100				45.645	1.825	99.87839
47.216	1.69	99.43931	100				45.717	1.83	99.87588
47.262	1.695	99.43417	100				45.785	1.835	99.87538
47.308	1.7	99.43224	100				45.855	1.84	99.87286
47.357	1.705	99.42839	100				45.925	1.845	99.87085
47.41	1.71	99.42582	100				45.994	1.85	99.86633
47.458	1.715	99.42004	100				46.063	1.855	99.86533
47.505	1.72	99.41747	100				46.139	1.86	99.86131
47.555	1.725	99.41426	100				46.21	1.865	99.8598
47.604	1.73	99.41105	100				46.276	1.87	99.85427
47.649	1.735	99.40655	100				46.349	1.875	99.85226
47.697	1.74	99.40462	100				46.421	1.88	99.84925
47.745	1.745	99.40141	100				46.492	1.885	99.84724
47.791	1.75	99.3982	100				46.556	1.89	99.84673
47.841	1.755	99.39435	100				46.636	1.895	99.84673
47.888	1.76	99.39242	100				46.704	1.9	99.84824
47.936	1.765	99.38793	100				46.774	1.905	99.84925
47.981	1.77	99.38664	100				46.846	1.91	99.85276
48.03	1.775	99.38279	100				46.916	1.915	99.85477
48.073	1.78	99.38086	100				46.992	1.92	99.85779
48.125	1.785	99.37636	100				47.061	1.925	99.8598
48.171	1.79	99.3738	100				47.135	1.93	99.86382
48.218	1.795	99.36994	100				47.204	1.935	99.86533
48.268	1.8	99.36866	100				47.277	1.94	99.86935
48.31	1.805	99.36545	100				47.347	1.945	99.87085
48.36	1.81	99.36352	100				47.419	1.95	99.87337
48.405	1.815	99.35967	100				47.49	1.955	99.87337
48.455	1.82	99.35774	100				47.56	1.96	99.87337
48.498	1.825	99.35453	100				47.631	1.965	99.87286
48.547	1.83	99.3526	100				47.698	1.97	99.87136
48.593	1.835	99.34875	100				47.777	1.975	99.87085
48.64	1.84	99.34682	100				47.848	1.98	99.87035
48.688	1.845	99.34361	100				47.915	1.985	99.86784
48.738	1.85	99.34104	100				47.988	1.99	99.86734
48.785	1.855	99.33719	100				48.063	1.995	99.86633
48.829	1.86	99.33462	100				48.129	2	99.86482
48.875	1.865	99.33076	100				48.205	2.005	99.86432
48.915	1.87	99.32627	100				48.277	2.01	99.86382
48.967	1.875	99.3237	100				48.347	2.015	99.86281
49.013	1.88	99.32113	100				48.416	2.02	99.86231
49.061	1.885	99.31728	100				48.486	2.025	99.86131
49.107	1.89	99.31278	100				48.562	2.03	99.8603
49.159	1.895	99.31021	100				48.634	2.035	99.8598
49.2	1.9	99.30636	100				48.703	2.04	99.85879
49.245	1.905	99.30379	100				48.772	2.045	99.85829
49.293	1.91	99.29801	100				48.843	2.05	99.85829
49.337	1.915	99.29608	100				48.914	2.055	99.85678
49.387	1.92	99.29159	100				48.987	2.06	99.85678
49.43	1.925	99.28966	100				49.059	2.065	99.85477
49.474	1.93	99.28516	100				49.126	2.07	99.85477
49.522	1.935	99.28195	100				49.196	2.075	99.85377
49.57	1.94	99.27681	100				49.271	2.08	99.85327
49.618	1.945	99.27553	100				49.341	2.085	99.85276
49.658	1.95	99.27039	100				49.408	2.09	99.85276
49.708	1.955	99.26847	100				49.477	2.095	99.85126
49.751	1.96	99.26397	100				49.55	2.1	99.85126
49.799	1.965	99.26204	100				49.619	2.105	99.85075
49.85	1.97	99.2569	100				49.695	2.11	99.84925
49.892	1.975	99.25562	100				49.768	2.115	99.84925
49.939	1.98	99.25241	100				49.836	2.12	99.84874
49.983	1.985	99.25048	100				49.904	2.125	99.84824
50.032	1.99	99.24663	100				49.97	2.13	99.84724
50.076	1.995	99.24406	100				50.045	2.135	99.84724
50.123	2	99.24085	100				50.115	2.14	99.84673
50.169	2.005	99.23956	100				50.184	2.145	99.84623
50.211	2.01	99.23571	100				50.253	2.15	99.84623
50.261	2.015	99.23378	100				50.322	2.155	99.84573
50.309	2.02	99.23057	100				50.393	2.16	99.84573
50.353	2.025	99.22929	100				50.459	2.165	99.84422
50.399	2.03	99.22479	100				50.531	2.17	99.84372
50.444	2.035	99.22286	100				50.6	2.175	99.84322
50.488	2.04	99.21965	100				50.67	2.18	99.84271
50.536	2.045	99.21773	100				50.734	2.185	99.84271
50.584	2.05	99.21387	100				50.802	2.19	99.84221
50.63	2.055	99.2113	100				50.874	2.195	99.84171
50.675	2.06	99.20809	100				50.942	2.2	99.84121
50.725	2.065	99.20552	100				51.011	2.205	99.8407
50.768	2.07	99.20167	100				51.081	2.21	99.8397
50.812	2.075	99.1991	100				51.146	2.215	99.8397
50.86	2.08	99.19589	100				51.213	2.22	99.8392
50.903	2.085	99.19396	100				51.279	2.225	99.83869
50.945	2.09	99.18947	100				51.351	2.23	99.83819
50.997	2.095	99.18754	100				51.412	2.235	99.83819
51.042	2.1	99.1824	100				51.482	2.24	99.83719
51.088	2.105	99.18112	100				51.551	2.245	99.83668
51.132	2.11	99.17598	100				51.619	2.25	99.83618
51.182	2.115	99.17405	100				51.686	2.255	99.83618
51.23	2.12	99.17084	100				51.754	2.26	99.83568
51.27	2.125	99.16827	100				51.817	2.265	99.83467
51.318	2.13	99.16313	100				51.887	2.27	99.83417
51.366	2.135	99.16185	100				51.954	2.275	99.83417
51.41	2.14	99.158	100				52.022	2.28	99.83367
51.457	2.145	99.15543	100				52.087	2.285	99.83317
51.502	2.15	99.15157	100				52.154	2.29	99.83216
51.548	2.155	99.149	100				52.221	2.295	99.83216
51.594	2.16	99.14387	100				52.281	2.3	99.83116
51.64	2.165	99.14194	100				52.349	2.305	99.83065
51.689	2.17	99.13809	100				52.412	2.31	99.82965
51.736	2.175	99.13616	100				52.481	2.315	99.82965
51.782	2.18	99.13231	100				52.547	2.32	99.82915
51.826	2.185	99.13102	100				52.612	2.325	99.82864
51.873	2.19	99.12653	100				52.675	2.33	99.82814
51.919	2.195	99.12524	100				52.743	2.335	99.82814
51.967	2.2	99.12203	100				52.804	2.34	99.82714
52.016	2.205	99.1201	100				52.868	2.345	99.82663
52.062	2.21	99.11625	100				52.933	2.35	99.82613
52.107	2.215	99.11175	100				53	2.355	99.82613
52.149	2.22	99.10983	100				53.063	2.36	99.82563
52.199	2.225	99.10597	100				53.127	2.365	99.82462
52.244	2.23	99.1034	100				53.187	2.37	99.82462
52.292	2.235	99.10019	100				53.253	2.375	99.82462
52.337	2.24	99.09827	100				53.316	2.38	99.82412
52.386	2.245	99.09377	100				53.382	2.385	99.82362
52.431	2.25	99.09184	100				53.446	2.39	99.82362
52.473	2.255	99.08799	100				53.506	2.395	99.82362
52.523	2.26	99.08671	100				53.566	2.4	99.82161
52.569	2.265	99.08285	100				53.625	2.405	99.82111
52.617	2.27	99.08028	100				53.692	2.41	99.8196
52.66	2.275	99.07643	100				53.756	2.415	99.8196
52.708	2.28	99.07386	100				53.821	2.42	99.8191
52.76	2.285	99.07129	100				53.878	2.425	99.81759
52.806	2.29	99.06872	100				53.942	2.43	99.81709
52.853	2.295	99.06487	100				53.999	2.435	99.81709
52.897	2.3	99.0623	100				54.064	2.44	99.81457
52.947	2.305	99.05716	100				54.124	2.445	99.81457
52.995	2.31	99.05523	100				54.185	2.45	99.81357
53.036	2.315	99.05074	100				54.245	2.455	99.81357
53.088	2.32	99.04945	100				54.309	2.46	99.81206
53.135	2.325	99.04496	100				54.367	2.465	99.81156
53.182	2.33	99.04303	100				54.427	2.47	99.81106
53.23	2.335	99.03854	100				54.487	2.475	99.81106
53.273	2.34	99.03661	100				54.552	2.48	99.80955
53.321	2.345	99.03276	100				54.609	2.485	99.80854
53.37	2.35	99.03147	100				54.67	2.49	99.80804
53.415	2.355	99.02762	100				54.728	2.495	99.80804
53.462	2.36	99.02633	100				54.785	2.5	99.80704
53.509	2.365	99.02248	100				54.849	2.505	99.80603
53.56	2.37	99.01991	100				54.904	2.51	99.80553
53.607	2.375	99.0167	100				54.969	2.515	99.80452
53.649	2.38	99.0167	100				55.024	2.52	99.80352
53.701	2.385	99.0122	100				55.083	2.525	99.80251
53.747	2.39	99.01028	100				55.145	2.53	99.80151
53.793	2.395	99.00642	100				55.205	2.535	99.80151
53.84	2.4	99.00514	100				55.265	2.54	99.8005
53.888	2.405	99.00128	100				55.321	2.545	99.79849
53.936	2.41	98.99936	100				55.375	2.55	99.79799
53.986	2.415	98.9955	100				55.436	2.555	99.79749
54.033	2.42	98.99358	100				55.494	2.56	99.79497
54.08	2.425	98.98972	100				55.554	2.565	99.79447
54.128	2.43	98.98715	100				55.605	2.57	99.79397
54.176	2.435	98.98459	100				55.668	2.575	99.79196
54.22	2.44	98.98266	100				55.723	2.58	99.79196
54.267	2.445	98.97881	100				55.777	2.585	99.79095
54.317	2.45	98.97688	100				55.84	2.59	99.78995
54.366	2.455	98.97367	100				55.896	2.595	99.78894
54.412	2.46	98.97238	100				55.949	2.6	99.78894
54.461	2.465	98.96853	100				56.01	2.605	99.78794
54.51	2.47	98.96724	100				56.066	2.61	99.78744
54.556	2.475	98.96403	100				56.125	2.615	99.78593
54.605	2.48	98.96211	100				56.178	2.62	99.78593
54.653	2.485	98.9589	100				56.232	2.625	99.78492
54.701	2.49	98.95761	100				56.291	2.63	99.78342
54.748	2.495	98.9544	100				56.346	2.635	99.78291
54.794	2.5	98.95247	100				56.403	2.64	99.78241
54.839	2.505	98.94926	100				56.459	2.645	99.7804
54.89	2.51	98.94798	100				56.514	2.65	99.7799
54.937	2.515	98.94605	100				56.567	2.655	99.77839
54.988	2.52	98.94412	100				56.625	2.66	99.77839
55.036	2.525	98.94091	100				56.683	2.665	99.77789
55.085	2.53	98.93963	100				56.735	2.67	99.77688
55.134	2.535	98.93642	100				56.79	2.675	99.77538
55.179	2.54	98.9332	100				56.849	2.68	99.77538
55.226	2.545	98.93064	100				56.897	2.685	99.77487
55.279	2.55	98.92742	100				56.956	2.69	99.77337
55.324	2.555	98.9255	100				57.008	2.695	99.77286
55.374	2.56	98.92229	100				57.064	2.7	99.77286
55.424	2.565	98.92036	100				57.114	2.705	99.77236
55.475	2.57	98.91715	100				57.171	2.71	99.77085
55.522	2.575	98.91586	100				57.224	2.715	99.77035
55.571	2.58	98.91265	100				57.28	2.72	99.77035
55.615	2.585	98.91137	100				57.334	2.725	99.76884
55.668	2.59	98.90687	100				57.385	2.73	99.76734
55.714	2.595	98.90623	100				57.44	2.735	99.76683
55.766	2.6	98.90366	100				57.491	2.74	99.76683
55.813	2.605	98.90238	100				57.543	2.745	99.76583
55.861	2.61	98.89788	100				57.597	2.75	99.76533
55.908	2.615	98.8966	100				57.651	2.755	99.76482
55.956	2.62	98.89403	100				57.705	2.76	99.76482
56.007	2.625	98.8921	100				57.754	2.765	99.76332
56.056	2.63	98.88889	100				57.811	2.77	99.76332
56.106	2.635	98.8876	100				57.864	2.775	99.76281
56.153	2.64	98.88439	100				57.914	2.78	99.76332
56.202	2.645	98.88311	100				57.967	2.785	99.76181
56.248	2.65	98.87925	100				58.019	2.79	99.76181
56.298	2.655	98.87669	100				58.073	2.795	99.76131
56.35	2.66	98.87347	100				58.128	2.8	99.76231
56.394	2.665	98.87155	100				58.177	2.805	99.76181
56.448	2.67	98.86705	100				58.23	2.81	99.7608
56.497	2.675	98.86513	100				58.28	2.815	99.7603
56.543	2.68	98.86127	100				58.335	2.82	99.7603
56.595	2.685	98.8587	100				58.387	2.825	99.7598
56.646	2.69	98.85421	100				58.437	2.83	99.75879
56.693	2.695	98.85164	100				58.488	2.835	99.7593
56.744	2.7	98.84778	100				58.541	2.84	99.75779
56.792	2.705	98.84522	100				58.592	2.845	99.75829
56.84	2.71	98.84008	100				58.645	2.85	99.75729
56.884	2.715	98.83879	100				58.693	2.855	99.75779
56.937	2.72	98.8343	100				58.745	2.86	99.75678
56.987	2.725	98.83237	100				58.797	2.865	99.75628
57.038	2.73	98.82723	100				58.845	2.87	99.75678
57.087	2.735	98.82595	100				58.898	2.875	99.75729
57.136	2.74	98.82145	100				58.948	2.88	99.75578
57.186	2.745	98.81952	100				59.001	2.885	99.75578
57.233	2.75	98.81503	100				59.05	2.89	99.75528
57.285	2.755	98.81503	100				59.102	2.895	99.75578
57.333	2.76	98.81182	100				59.152	2.9	99.75427
57.381	2.765	98.80925	100				59.203	2.905	99.75477
57.432	2.77	98.80539	100				59.253	2.91	99.75427
57.481	2.775	98.80347	100				59.306	2.915	99.75477
57.53	2.78	98.80026	100				59.354	2.92	99.75377
57.582	2.785	98.79833	100				59.406	2.925	99.75377
57.634	2.79	98.79512	100				59.449	2.93	99.75276
57.678	2.795	98.79255	100				59.504	2.935	99.75327
57.728	2.8	98.78998	100				59.553	2.94	99.75226
57.783	2.805	98.78741	100				59.597	2.945	99.75126
57.823	2.81	98.78356	100				59.648	2.95	99.75075
57.879	2.815	98.78227	100				59.698	2.955	99.75176
57.932	2.82	98.7797	100				59.752	2.96	99.75075
57.979	2.825	98.77714	100				59.802	2.965	99.74975
58.028	2.83	98.77328	100				59.847	2.97	99.74925
58.076	2.835	98.77136	100				59.898	2.975	99.74975
58.127	2.84	98.7675	100				59.95	2.98	99.74824
58.177	2.845	98.76365	100				59.994	2.985	99.74774
58.227	2.85	98.76108	100				60.048	2.99	99.74724
58.275	2.855	98.75915	100				60.095	2.995	99.74724
58.325	2.86	98.7553	100				60.147	3	99.74523
58.378	2.865	98.75273	100				60.195	3.005	99.74472
58.428	2.87	98.74888	100				60.243	3.01	99.74322
58.477	2.875	98.74759	100				60.29	3.015	99.74322
58.525	2.88	98.74374	100				60.344	3.02	99.74121
58.576	2.885	98.73988	100				60.391	3.025	99.7402
58.627	2.89	98.73732	100				60.441	3.03	99.7397
58.677	2.895	98.7341	100				60.488	3.035	99.73819
58.724	2.9	98.73282	100				60.536	3.04	99.73719
58.775	2.905	98.72768	100				60.587	3.045	99.73568
58.823	2.91	98.7264	100				60.633	3.05	99.73417
58.875	2.915	98.72254	100				60.683	3.055	99.73317
58.921	2.92	98.72126	100				60.734	3.06	99.73116
58.975	2.925	98.71741	100				60.78	3.065	99.73116
59.027	2.93	98.71548	100				60.827	3.07	99.73065
59.075	2.935	98.71162	100				60.879	3.075	99.72864
59.125	2.94	98.71034	100				60.926	3.08	99.72814
59.172	2.945	98.70584	100				60.971	3.085	99.72764
59.223	2.95	98.7052	100				61.02	3.09	99.72663
59.276	2.955	98.70071	100				61.066	3.095	99.72563
59.324	2.96	98.69942	100				61.115	3.1	99.72513
59.374	2.965	98.69557	100				61.167	3.105	99.72513
59.425	2.97	98.693	100				61.214	3.11	99.72362
59.476	2.975	98.68979	100				61.261	3.115	99.72312
59.524	2.98	98.6885	100				61.31	3.12	99.72261
59.577	2.985	98.68401	100				61.361	3.125	99.72261
59.624	2.99	98.68208	100				61.407	3.13	99.72161
59.675	2.995	98.67823	100				61.457	3.135	99.72111
59.731	3	98.67694	100				61.5	3.14	99.7206
59.774	3.005	98.67245	100				61.552	3.145	99.7206
59.823	3.01	98.67116	100				61.599	3.15	99.7196
59.875	3.015	98.66795	100				61.648	3.155	99.7191
59.928	3.02	98.66667	100				61.694	3.16	99.71809
59.975	3.025	98.66281	100				61.745	3.165	99.71709
60.027	3.03	98.66024	100				61.789	3.17	99.71709
60.078	3.035	98.65703	100				61.835	3.175	99.71608
60.129	3.04	98.65575	100				61.888	3.18	99.71558
60.178	3.045	98.65125	100				61.935	3.185	99.71407
60.229	3.05	98.64997	100				61.981	3.19	99.71407
60.275	3.055	98.64611	100				62.03	3.195	99.71307
60.329	3.06	98.64547	100				62.08	3.2	99.71256
60.378	3.065	98.64162	100				62.123	3.205	99.71106
60.428	3.07	98.63905	100				62.171	3.21	99.71106
60.477	3.075	98.63584	100				62.22	3.215	99.71055
60.529	3.08	98.63455	100				62.266	3.22	99.71005
60.578	3.085	98.62942	100				62.317	3.225	99.70905
60.631	3.09	98.62685	100				62.366	3.23	99.70905
60.682	3.095	98.62364	100				62.411	3.235	99.70804
60.733	3.1	98.62235	100				62.459	3.24	99.70754
60.783	3.105	98.61785	100				62.505	3.245	99.70603
60.831	3.11	98.61593	100				62.554	3.25	99.70603
60.885	3.115	98.61143	100				62.6	3.255	99.70553
60.935	3.12	98.61015	100				62.651	3.26	99.70503
60.982	3.125	98.60501	100				62.699	3.265	99.70352
61.036	3.13	98.60373	100				62.744	3.27	99.70352
61.086	3.135	98.59987	100				62.793	3.275	99.70302
61.136	3.14	98.59859	100				62.84	3.28	99.70251
61.185	3.145	98.59409	100				62.888	3.285	99.70101
61.237	3.15	98.59152	100				62.935	3.29	99.70101
61.287	3.155	98.58767	100				62.981	3.295	99.7
61.338	3.16	98.58638	100				63.029	3.3	99.69849
61.387	3.165	98.58189	100				63.078	3.305	99.69799
61.437	3.17	98.57739	100				63.122	3.31	99.69799
61.49	3.175	98.57611	100				63.173	3.315	99.69598
61.538	3.18	98.57547	100				63.22	3.32	99.69548
61.59	3.185	98.57097	100				63.265	3.325	99.69497
61.638	3.19	98.56712	100				63.315	3.33	99.69497
61.692	3.195	98.56519	100				63.362	3.335	99.69296
61.741	3.2	98.56069	100				63.411	3.34	99.69246
61.792	3.205	98.55812	100				63.454	3.345	99.69146
61.839	3.21	98.55491	100				63.503	3.35	99.69146
61.893	3.215	98.55299	100				63.548	3.355	99.68945
61.941	3.22	98.54913	100				63.597	3.36	99.68844
61.993	3.225	98.54721	100				63.646	3.365	99.68794
62.045	3.23	98.54335	100				63.69	3.37	99.68794
62.097	3.235	98.54078	100				63.741	3.375	99.68593
62.145	3.24	98.53693	100				63.788	3.38	99.68543
62.195	3.245	98.535	100				63.838	3.385	99.68492
62.243	3.25	98.53115	100				63.883	3.39	99.68392
62.294	3.255	98.52987	100				63.93	3.395	99.68241
62.342	3.26	98.52473	100				63.978	3.4	99.68241
62.398	3.265	98.52216	100				64.025	3.405	99.6809
62.446	3.27	98.5183	100				64.073	3.41	99.6804
62.493	3.275	98.51702	100				64.122	3.415	99.6794
62.542	3.28	98.51188	100				64.167	3.42	99.67839
62.595	3.285	98.5106	100				64.212	3.425	99.67739
62.647	3.29	98.5061	100				64.262	3.43	99.67688
62.697	3.295	98.50482	100				64.308	3.435	99.67588
62.75	3.3	98.50032	100				64.356	3.44	99.67487
62.798	3.305	98.49839	100				64.403	3.445	99.67337
62.845	3.31	98.4939	100				64.449	3.45	99.67337
62.901	3.315	98.49261	100				64.499	3.455	99.67286
62.95	3.32	98.48876	100				64.547	3.46	99.67186
63.002	3.325	98.48619	100				64.596	3.465	99.67085
63.049	3.33	98.48234	100				64.643	3.47	99.67136
63.101	3.335	98.48041	100				64.692	3.475	99.67085
63.153	3.34	98.47656	100				64.74	3.48	99.66985
63.203	3.345	98.47399	100				64.783	3.485	99.66834
63.255	3.35	98.47013	100				64.831	3.49	99.66784
63.3	3.355	98.46821	100				64.878	3.495	99.66784
63.353	3.36	98.46371	100				64.927	3.5	99.66633
63.403	3.365	98.46114	100				64.977	3.505	99.66583
63.455	3.37	98.45729	100				65.023	3.51	99.66482
63.504	3.375	98.45472	100				65.07	3.515	99.66382
63.555	3.38	98.45087	100				65.118	3.52	99.66332
63.606	3.385	98.4483	100				65.163	3.525	99.66281
63.655	3.39	98.4438	100				65.211	3.53	99.66131
63.706	3.395	98.44123	100				65.262	3.535	99.66131
63.759	3.4	98.43738	100				65.307	3.54	99.6608
63.806	3.405	98.43481	100				65.358	3.545	99.6598
63.86	3.41	98.43224	100				65.403	3.55	99.6593
63.91	3.415	98.42967	100				65.451	3.555	99.65829
63.963	3.42	98.42582	100				65.498	3.56	99.65779
64.012	3.425	98.42325	100				65.546	3.565	99.65779
64.066	3.43	98.4194	100				65.597	3.57	99.65628
64.111	3.435	98.41747	100				65.641	3.575	99.65578
64.161	3.44	98.41362	100				65.69	3.58	99.65477
64.216	3.445	98.41105	100				65.736	3.585	99.65427
64.265	3.45	98.40784	100				65.786	3.59	99.65327
64.311	3.455	98.40527	100				65.834	3.595	99.65226
64.363	3.46	98.40141	100				65.882	3.6	99.65176
64.414	3.465	98.39884	100				65.931	3.605	99.65176
64.468	3.47	98.39499	100				65.981	3.61	99.65025
64.515	3.475	98.39371	100				66.025	3.615	99.64975
64.564	3.48	98.38857	100				66.076	3.62	99.64774
64.617	3.485	98.386	100				66.123	3.625	99.64774
64.665	3.49	98.38215	100				66.167	3.63	99.64673
64.718	3.495	98.38086	100				66.218	3.635	99.64623
64.766	3.5	98.37636	100				66.267	3.64	99.64472
64.822	3.505	98.37187	100				66.316	3.645	99.64472
64.871	3.51	98.36994	100				66.363	3.65	99.64372
64.92	3.515	98.36866	100				66.408	3.655	99.64271
64.972	3.52	98.36352	100				66.46	3.66	99.64171
65.021	3.525	98.35967	100				66.506	3.665	99.64221
65.071	3.53	98.3571	100				66.552	3.67	99.6407
65.121	3.535	98.35389	100				66.604	3.675	99.6402
65.175	3.54	98.35067	100				66.645	3.68	99.6397
65.225	3.545	98.34682	100				66.699	3.685	99.63869
65.275	3.55	98.34554	100				66.745	3.69	99.63769
65.325	3.555	98.34104	100				66.794	3.695	99.63719
65.375	3.56	98.33911	100				66.845	3.7	99.63518
65.427	3.565	98.33462	100				66.887	3.705	99.63467
65.478	3.57	98.33333	100				66.943	3.71	99.63317
65.528	3.575	98.33012	100				66.989	3.715	99.63216
65.578	3.58	98.3282	100				67.036	3.72	99.63015
65.627	3.585	98.32434	100				67.088	3.725	99.62965
65.674	3.59	98.32306	100				67.135	3.73	99.62814
65.725	3.595	98.31985	100				67.183	3.735	99.62764
65.777	3.6	98.31792	100				67.228	3.74	99.62663
65.832	3.605	98.31407	100				67.274	3.745	99.62563
65.878	3.61	98.31278	100				67.323	3.75	99.62513
65.928	3.615	98.30957	100				67.375	3.755	99.62412
65.974	3.62	98.30764	100				67.423	3.76	99.62312
66.03	3.625	98.30315	100				67.468	3.765	99.62261
66.079	3.63	98.30186	100				67.517	3.77	99.62211
66.132	3.635	98.29865	100				67.566	3.775	99.62211
66.18	3.64	98.29608	100				67.619	3.78	99.61859
66.232	3.645	98.29223	100				67.664	3.785	99.61759
66.282	3.65	98.2903	100				67.714	3.79	99.61508
66.331	3.655	98.28709	100				67.761	3.795	99.61357
66.384	3.66	98.28452	100				67.811	3.8	99.61055
66.436	3.665	98.28067	100				67.862	3.805	99.60804
66.478	3.67	98.28003	100				67.908	3.81	99.60553
66.532	3.675	98.27681	100				67.956	3.815	99.60452
66.585	3.68	98.27425	100				68.006	3.82	99.6
66.633	3.685	98.27039	100				68.054	3.825	99.59899
66.682	3.69	98.26846	100				68.104	3.83	99.59799
66.733	3.695	98.26525	100				68.153	3.835	99.59698
66.785	3.7	98.26397	100				68.204	3.84	99.59749
66.835	3.705	98.26012	100				68.245	3.845	99.59849
66.887	3.71	98.25883	100				68.296	3.85	99.6005
66.938	3.715	98.25562	100				68.345	3.855	99.6005
66.987	3.72	98.25305	100				68.397	3.86	99.60352
67.039	3.725	98.24984	100				68.444	3.865	99.60452
67.087	3.73	98.24791	100				68.494	3.87	99.60603
67.142	3.735	98.2447	100				68.539	3.875	99.60704
67.189	3.74	98.24342	100				68.587	3.88	99.61005
67.238	3.745	98.23956	100				68.637	3.885	99.61005
67.29	3.75	98.23828	100				68.686	3.89	99.61005
67.338	3.755	98.23571	100				68.737	3.895	99.60955
67.39	3.76	98.23314	100				68.784	3.9	99.60955
67.442	3.765	98.23057	100				68.834	3.905	99.60905
67.493	3.77	98.22864	100				68.885	3.91	99.60704
67.544	3.775	98.22543	100				68.937	3.915	99.60653
67.593	3.78	98.22415	100				68.982	3.92	99.60553
67.642	3.785	98.21965	100				69.03	3.925	99.60402
67.695	3.79	98.21773	100				69.079	3.93	99.60302
67.745	3.795	98.21451	100				69.128	3.935	99.60201
67.791	3.8	98.21195	100				69.179	3.94	99.6005
67.849	3.805	98.20745	100				69.229	3.945	99.5995
67.894	3.81	98.20617	100				69.276	3.95	99.59749
67.944	3.815	98.20231	100				69.324	3.955	99.59648
67.993	3.82	98.19974	100				69.373	3.96	99.59497
68.045	3.825	98.1946	100				69.422	3.965	99.59347
68.095	3.83	98.19332	100				69.471	3.97	99.59246
68.148	3.835	98.18882	100				69.521	3.975	99.59095
68.194	3.84	98.18626	100				69.57	3.98	99.58995
68.244	3.845	98.18112	100				69.62	3.985	99.58894
68.296	3.85	98.17919	100				69.665	3.99	99.58844
68.344	3.855	98.17469	100				69.717	3.995	99.58693
68.398	3.86	98.1702	100				69.766	4	99.58543
68.445	3.865	98.16763	100				69.819	4.005	99.58392
68.496	3.87	98.16313	100				69.864	4.01	99.58342
68.549	3.875	98.16057	100				69.913	4.015	99.58291
68.597	3.88	98.15543	100				69.963	4.02	99.58191
68.648	3.885	98.1535	100				70.014	4.025	99.5809
68.695	3.89	98.149	100				70.061	4.03	99.5804
68.746	3.895	98.14644	100				70.11	4.035	99.5794
68.797	3.9	98.14194	100				70.161	4.04	99.5794
68.844	3.905	98.13937	100				70.21	4.045	99.57839
68.893	3.91	98.13552	100				70.257	4.05	99.57739
68.948	3.915	98.13295	100				70.311	4.055	99.57688
68.993	3.92	98.12781	100				70.359	4.06	99.57688
69.046	3.925	98.12588	100				70.405	4.065	99.57487
69.1	3.93	98.12075	100				70.455	4.07	99.57437
69.149	3.935	98.11946	100				70.505	4.075	99.57286
69.196	3.94	98.11496	100				70.557	4.08	99.57186
69.242	3.945	98.11304	100				70.605	4.085	99.57085
69.297	3.95	98.10854	100				70.653	4.09	99.56985
69.347	3.955	98.10662	100				70.707	4.095	99.56784
69.395	3.96	98.10212	100				70.753	4.1	99.56734
69.446	3.965	98.09955	100				70.802	4.105	99.56583
69.504	3.97	98.0957	100				70.85	4.11	99.56482
69.548	3.975	98.09313	100				70.902	4.115	99.56281
69.601	3.98	98.08863	100				70.95	4.12	99.56231
69.649	3.985	98.08606	100				71.004	4.125	99.5608
69.695	3.99	98.08092	100				71.054	4.13	99.5603
69.749	3.995	98.07964	100				71.103	4.135	99.5593
69.794	4	98.07386	100				71.151	4.14	99.55829
69.847	4.005	98.07129	100				71.204	4.145	99.55729
69.899	4.01	98.0668	100				71.252	4.15	99.55528
69.946	4.015	98.06487	100				71.299	4.155	99.55427
70	4.02	98.05909	100				71.35	4.16	99.55377
70.047	4.025	98.05716	100				71.399	4.165	99.55176
70.098	4.03	98.05267	100				71.449	4.17	99.55126
70.148	4.035	98.05074	100				71.503	4.175	99.54975
70.197	4.04	98.0456	100				71.55	4.18	99.54874
70.25	4.045	98.04367	100				71.602	4.185	99.54774
70.298	4.05	98.03918	100				71.649	4.19	99.54673
70.35	4.055	98.03725	100				71.7	4.195	99.54623
70.398	4.06	98.03211	100				71.752	4.2	99.54472
70.448	4.065	98.03083	100				71.8	4.205	99.54472
70.5	4.07	98.02633	100				71.845	4.21	99.54271
70.547	4.075	98.02441	100				71.896	4.215	99.54221
70.598	4.08	98.02119	100				71.945	4.22	99.54171
70.65	4.085	98.01863	100				71.995	4.225	99.54121
70.698	4.09	98.01477	100				72.046	4.23	99.5397
70.75	4.095	98.0122	100				72.099	4.235	99.5397
70.795	4.1	98.00771	100				72.15	4.24	99.53869
70.85	4.105	98.00642	100				72.198	4.245	99.53769
70.899	4.11	98.00257	100				72.249	4.25	99.53769
70.947	4.115	98	100				72.295	4.255	99.53719
70.998	4.12	97.9955	100				72.35	4.26	99.53568
71.052	4.125	97.99422	100				72.4	4.265	99.53568
71.101	4.13	97.99037	100				72.446	4.27	99.53417
71.147	4.135	97.9878	100				72.5	4.275	99.53317
71.199	4.14	97.98266	100				72.551	4.28	99.53266
71.251	4.145	97.98137	100				72.596	4.285	99.53216
71.298	4.15	97.97688	100				72.647	4.29	99.53065
71.351	4.155	97.97559	100				72.7	4.295	99.53065
71.399	4.16	97.97046	100				72.743	4.3	99.52915
71.451	4.165	97.96853	100				72.796	4.305	99.52864
71.5	4.17	97.96403	100				72.845	4.31	99.52663
71.55	4.175	97.96403	100				72.895	4.315	99.52663
71.599	4.18	97.95825	100				72.945	4.32	99.52462
71.648	4.185	97.95697	100				72.998	4.325	99.52412
71.702	4.19	97.95183	100				73.043	4.33	99.52211
71.751	4.195	97.94798	100				73.099	4.335	99.52211
71.8	4.2	97.94541	100				73.15	4.34	99.5206
71.849	4.205	97.94091	100				73.198	4.345	99.5196
71.902	4.21	97.93899	100				73.247	4.35	99.51759
71.95	4.215	97.93449	100				73.298	4.355	99.51709
72.002	4.22	97.93128	100				73.343	4.36	99.51558
72.049	4.225	97.92678	100				73.395	4.365	99.51508
72.102	4.23	97.9255	100				73.446	4.37	99.51357
72.151	4.235	97.921	100				73.5	4.375	99.51256
72.202	4.24	97.91908	100				73.546	4.38	99.51055
72.249	4.245	97.91458	100				73.596	4.385	99.51005
72.299	4.25	97.91329	100				73.65	4.39	99.50905
72.352	4.255	97.9088	100				73.699	4.395	99.50754
72.403	4.26	97.90687	100				73.749	4.4	99.50653
72.447	4.265	97.90238	100				73.8	4.405	99.50553
72.501	4.27	97.90173	100				73.85	4.41	99.50452
72.548	4.275	97.8966	100				73.901	4.415	99.50402
72.598	4.28	97.89467	100				73.95	4.42	99.50251
72.651	4.285	97.89146	100				74	4.425	99.50201
72.701	4.29	97.89017	100				74.049	4.43	99.5005
72.749	4.295	97.88504	100				74.101	4.435	99.5
72.802	4.3	97.88311	100				74.151	4.44	99.4995
72.851	4.305	97.87797	100				74.199	4.445	99.49849
72.901	4.31	97.87669	100				74.251	4.45	99.49749
72.955	4.315	97.87155	100				74.304	4.455	99.49698
72.998	4.32	97.86898	100				74.35	4.46	99.49497
73.052	4.325	97.86513	100				74.4	4.465	99.49497
73.098	4.33	97.86256	100				74.447	4.47	99.49296
73.152	4.335	97.85806	100				74.505	4.475	99.49246
73.203	4.34	97.85549	100				74.552	4.48	99.49095
73.25	4.345	97.85164	100				74.602	4.485	99.49045
73.3	4.35	97.84778	100				74.654	4.49	99.49045
73.346	4.355	97.84329	100				74.703	4.495	99.48945
73.398	4.36	97.84072	100				74.754	4.5	99.48794
73.452	4.365	97.83558	100				74.804	4.505	99.48744
73.501	4.37	97.8343	100				74.858	4.51	99.48593
73.55	4.375	97.82916	100				74.901	4.515	99.48543
73.602	4.38	97.82723	100				74.953	4.52	99.48442
73.652	4.385	97.82209	100				75.006	4.525	99.48291
73.699	4.39	97.82209	100				75.05	4.53	99.48241
73.752	4.395	97.81696	100				75.101	4.535	99.4809
73.797	4.4	97.81439	100				75.156	4.54	99.4809
73.85	4.405	97.80989	100				75.207	4.545	99.4794
73.901	4.41	97.80796	100				75.251	4.55	99.47889
73.949	4.415	97.80347	100				75.303	4.555	99.47688
73.998	4.42	97.80154	100				75.356	4.56	99.47538
74.053	4.425	97.79705	100				75.407	4.565	99.47437
74.099	4.43	97.79448	100				75.455	4.57	99.47337
74.151	4.435	97.78934	100				75.507	4.575	99.47186
74.202	4.44	97.78741	100				75.554	4.58	99.47035
74.25	4.445	97.78227	100				75.605	4.585	99.46935
74.297	4.45	97.7797	100				75.656	4.59	99.46834
74.346	4.455	97.77585	100				75.707	4.595	99.46683
74.395	4.46	97.77328	100				75.759	4.6	99.46583
74.449	4.465	97.76879	100				75.807	4.605	99.46432
74.502	4.47	97.76686	100				75.859	4.61	99.46382
74.548	4.475	97.76236	100				75.903	4.615	99.4608
74.595	4.48	97.75915	100				75.959	4.62	99.4603
74.646	4.485	97.75466	100				76.008	4.625	99.45829
74.7	4.49	97.75016	100				76.057	4.63	99.45779
74.749	4.495	97.74759	100				76.109	4.635	99.45678
74.796	4.5	97.74502	100				76.159	4.64	99.45528
74.85	4.505	97.74053	100				76.21	4.645	99.45427
74.898	4.51	97.73796	100				76.263	4.65	99.45327
74.946	4.515	97.73282	100				76.314	4.655	99.45226
74.997	4.52	97.72768	100				76.362	4.66	99.45176
75.052	4.525	97.72511	100				76.414	4.665	99.45025
75.095	4.53	97.72062	100				76.462	4.67	99.45025
75.145	4.535	97.71805	100				76.517	4.675	99.44925
75.194	4.54	97.71227	100				76.568	4.68	99.44824
75.245	4.545	97.71034	100				76.616	4.685	99.44724
75.298	4.55	97.7052	100				76.67	4.69	99.44673
75.346	4.555	97.70199	100				76.717	4.695	99.44623
75.398	4.56	97.69685	100				76.767	4.7	99.44523
75.446	4.565	97.69428	100				76.819	4.705	99.44372
75.498	4.57	97.68786	100				76.864	4.71	99.44271
75.549	4.575	97.68593	100				76.912	4.715	99.44171
75.596	4.58	97.68015	100				76.968	4.72	99.44121
75.649	4.585	97.67694	100				77.019	4.725	99.4392
75.699	4.59	97.67309	100				77.068	4.73	99.43819
75.744	4.595	97.66988	100				77.117	4.735	99.43618
75.798	4.6	97.6641	100				77.17	4.74	99.43568
75.85	4.605	97.66089	100				77.22	4.745	99.43367
75.898	4.61	97.65703	100				77.268	4.75	99.43216
75.948	4.615	97.65382	100				77.321	4.755	99.43015
75.995	4.62	97.64933	100				77.372	4.76	99.42915
76.051	4.625	97.64676	100				77.419	4.765	99.42714
76.098	4.63	97.6429	100				77.47	4.77	99.42663
76.148	4.635	97.63969	100				77.518	4.775	99.42462
76.199	4.64	97.63455	100				77.572	4.78	99.42412
76.248	4.645	97.63198	100				77.619	4.785	99.42211
76.299	4.65	97.62813	100				77.668	4.79	99.42161
76.347	4.655	97.62556	100				77.721	4.795	99.4206
76.395	4.66	97.62107	100				77.774	4.8	99.4196
76.443	4.665	97.61914	100				77.821	4.805	99.41809
76.497	4.67	97.61529	100				77.874	4.81	99.41709
76.545	4.675	97.61272	100				77.916	4.815	99.41658
76.593	4.68	97.60822	100				77.97	4.82	99.41608
76.648	4.685	97.60565	100				78.02	4.825	99.41407
76.696	4.69	97.60244	100				78.072	4.83	99.41256
76.746	4.695	97.59923	100				78.129	4.835	99.41256
76.795	4.7	97.59538	100				78.174	4.84	99.41156
76.843	4.705	97.59281	100				78.224	4.845	99.41005
76.895	4.71	97.5896	100				78.275	4.85	99.40905
76.944	4.715	97.58638	100				78.322	4.855	99.40754
76.996	4.72	97.58253	100				78.374	4.86	99.40603
77.047	4.725	97.57996	100				78.423	4.865	99.40503
77.095	4.73	97.57611	100				78.472	4.87	99.40352
77.144	4.735	97.57354	100				78.523	4.875	99.40251
77.193	4.74	97.56904	100				78.577	4.88	99.40101
77.248	4.745	97.56712	100				78.627	4.885	99.3995
77.297	4.75	97.56326	100				78.676	4.89	99.39849
77.346	4.755	97.56005	100				78.726	4.895	99.39749
77.395	4.76	97.55491	100				78.777	4.9	99.39598
77.447	4.765	97.55363	100				78.823	4.905	99.39497
77.496	4.77	97.55042	100				78.877	4.91	99.39397
77.543	4.775	97.54785	100				78.928	4.915	99.39397
77.59	4.78	97.54271	100				78.979	4.92	99.39246
77.646	4.785	97.54078	100				79.026	4.925	99.39146
77.698	4.79	97.53629	100				79.074	4.93	99.38995
77.745	4.795	97.53436	100				79.128	4.935	99.38945
77.796	4.8	97.52922	100				79.18	4.94	99.38794
77.846	4.805	97.52665	100				79.229	4.945	99.38744
77.897	4.81	97.52216	100				79.276	4.95	99.38643
77.944	4.815	97.51959	100				79.329	4.955	99.38492
77.996	4.82	97.51381	100				79.381	4.96	99.38392
78.044	4.825	97.50996	100				79.427	4.965	99.38291
78.091	4.83	97.50739	100				79.48	4.97	99.38141
78.143	4.835	97.50096	100				79.532	4.975	99.3804
78.197	4.84	97.49775	100				79.581	4.98	99.3799
78.243	4.845	97.49326	100				79.633	4.985	99.37839
78.294	4.85	97.49069	100				79.682	4.99	99.37638
78.344	4.855	97.48426	100				79.732	4.995	99.37588
78.395	4.86	97.48234	100				79.778	5	99.37337
78.442	4.865	97.4772	100				79.832	5.005	99.37286
78.49	4.87	97.47527	100				79.88	5.01	99.36985
78.543	4.875	97.46885	100				79.928	5.015	99.36884
78.595	4.88	97.46692	100				79.978	5.02	99.36683
78.643	4.885	97.46179	100				80.03	5.025	99.36633
78.691	4.89	97.45986	100				80.08	5.03	99.36432
78.743	4.895	97.45408	100				80.13	5.035	99.36382
78.79	4.9	97.45151	100				80.181	5.04	99.36231
78.839	4.905	97.44573	100				80.229	5.045	99.36181
78.891	4.91	97.44509	100				80.284	5.05	99.3598
78.943	4.915	97.43866	100				80.333	5.055	99.3593
78.99	4.92	97.43738	100				80.384	5.06	99.35829
79.04	4.925	97.43224	100				80.432	5.065	99.35729
79.091	4.93	97.43096	100				80.484	5.07	99.35678
79.14	4.935	97.42518	100				80.534	5.075	99.35678
79.194	4.94	97.42261	100				80.582	5.08	99.35578
79.24	4.945	97.41747	100				80.634	5.085	99.35477
79.291	4.95	97.41683	100				80.68	5.09	99.35327
79.341	4.955	97.41105	100				80.735	5.095	99.35327
79.393	4.96	97.40848	100				80.783	5.1	99.35126
79.437	4.965	97.40398	100				80.835	5.105	99.35075
79.489	4.97	97.40206	100				80.886	5.11	99.34824
79.541	4.975	97.39692	100				80.936	5.115	99.34774
79.588	4.98	97.39435	100				80.983	5.12	99.34573
79.641	4.985	97.39049	100				81.036	5.125	99.34472
79.685	4.99	97.38857	100				81.086	5.13	99.34221
79.743	4.995	97.38407	100				81.136	5.135	99.3402
79.79	5	97.3815	100				81.185	5.14	99.33869
79.838	5.005	97.37765	100				81.237	5.145	99.33668
79.89	5.01	97.37508	100				81.287	5.15	99.33618
79.937	5.015	97.36994	100				81.336	5.155	99.33367
79.99	5.02	97.36802	100				81.386	5.16	99.33317
80.039	5.025	97.36352	100				81.436	5.165	99.33116
80.087	5.03	97.36159	100				81.484	5.17	99.33015
80.137	5.035	97.35645	100				81.538	5.175	99.32814
80.191	5.04	97.35453	100				81.587	5.18	99.32764
80.237	5.045	97.34939	100				81.638	5.185	99.32513
80.292	5.05	97.34811	100				81.69	5.19	99.32462
80.341	5.055	97.34297	100				81.738	5.195	99.32312
80.39	5.06	97.3404	100				81.789	5.2	99.32261
80.436	5.065	97.3359	100				81.84	5.205	99.3206
80.485	5.07	97.33398	100				81.884	5.21	99.3201
80.539	5.075	97.32884	100				81.938	5.215	99.31809
80.591	5.08	97.32627	100				81.99	5.22	99.31709
80.638	5.085	97.32241	100				82.041	5.225	99.31508
80.689	5.09	97.31985	100				82.092	5.23	99.31508
80.738	5.095	97.31407	100				82.138	5.235	99.31307
80.791	5.1	97.3115	100				82.189	5.24	99.31156
80.836	5.105	97.307	100				82.24	5.245	99.31005
80.89	5.11	97.30443	100				82.291	5.25	99.30854
80.939	5.115	97.29865	100				82.339	5.255	99.30704
80.989	5.12	97.29608	100				82.392	5.26	99.30653
81.038	5.125	97.29094	100				82.441	5.265	99.30452
81.091	5.13	97.28837	100				82.492	5.27	99.30352
81.138	5.135	97.28195	100				82.542	5.275	99.30201
81.185	5.14	97.27938	100				82.591	5.28	99.30101
81.235	5.145	97.2736	100				82.641	5.285	99.2995
81.287	5.15	97.26911	100				82.692	5.29	99.29899
81.34	5.155	97.2659	100				82.739	5.295	99.29698
81.388	5.16	97.26268	100				82.788	5.3	99.29648
81.438	5.165	97.25755	100				82.839	5.305	99.29447
81.488	5.17	97.25562	100				82.892	5.31	99.29347
81.541	5.175	97.2492	100				82.941	5.315	99.29196
81.589	5.18	97.24406	100				82.99	5.32	99.29095
81.639	5.185	97.24149	100				83.039	5.325	99.28894
81.689	5.19	97.23635	100				83.093	5.33	99.28744
81.738	5.195	97.23507	100				83.14	5.335	99.28593
81.785	5.2	97.22929	100				83.19	5.34	99.28492
81.837	5.205	97.22672	100				83.238	5.345	99.28291
81.887	5.21	97.22222	100				83.293	5.35	99.28291
81.939	5.215	97.21901	100				83.338	5.355	99.2809
81.987	5.22	97.21387	100				83.392	5.36	99.2804
82.037	5.225	97.21195	100				83.442	5.365	99.27839
82.089	5.23	97.20681	100				83.492	5.37	99.27789
82.137	5.235	97.20424	100				83.545	5.375	99.27638
82.189	5.24	97.19974	100				83.593	5.38	99.27588
82.24	5.245	97.19653	100				83.642	5.385	99.27387
82.285	5.25	97.19075	100				83.694	5.39	99.27286
82.337	5.255	97.18754	100				83.743	5.395	99.27136
82.387	5.26	97.1824	100				83.793	5.4	99.27035
82.437	5.265	97.17983	100				83.84	5.405	99.26834
82.486	5.27	97.17341	100				83.894	5.41	99.26784
82.533	5.275	97.1702	100				83.945	5.415	99.26633
82.583	5.28	97.16378	100				83.993	5.42	99.26533
82.633	5.285	97.16057	100				84.039	5.425	99.26332
82.686	5.29	97.15543	100				84.089	5.43	99.26281
82.738	5.295	97.15286	100				84.143	5.435	99.2608
82.785	5.3	97.14644	100				84.192	5.44	99.2603
82.834	5.305	97.14387	100				84.241	5.445	99.25829
82.884	5.31	97.13744	100				84.294	5.45	99.25779
82.937	5.315	97.13423	100				84.344	5.455	99.25578
82.983	5.32	97.12845	100				84.391	5.46	99.25477
83.034	5.325	97.12588	100				84.445	5.465	99.25276
83.085	5.33	97.12075	100				84.49	5.47	99.25226
83.132	5.335	97.11753	100				84.546	5.475	99.25075
83.185	5.34	97.1124	100				84.593	5.48	99.24874
83.233	5.345	97.10918	100				84.641	5.485	99.24774
83.284	5.35	97.1034	100				84.694	5.49	99.24623
83.336	5.355	97.10148	100				84.745	5.495	99.24573
83.383	5.36	97.0957	100				84.797	5.5	99.24372
83.431	5.365	97.09313	100				84.844	5.505	99.24322
83.484	5.37	97.08735	100				84.894	5.51	99.24121
83.533	5.375	97.08542	100				84.941	5.515	99.2407
83.584	5.38	97.08028	100				84.995	5.52	99.23869
83.636	5.385	97.07771	100				85.047	5.525	99.23819
83.685	5.39	97.07193	100				85.092	5.53	99.23618
83.735	5.395	97.06872	100				85.145	5.535	99.23518
83.786	5.4	97.06294	100				85.192	5.54	99.23317
83.832	5.405	97.06166	100				85.246	5.545	99.23166
83.884	5.41	97.05523	100				85.297	5.55	99.23065
83.934	5.415	97.05267	100				85.347	5.555	99.22915
83.98	5.42	97.04753	100				85.398	5.56	99.22764
84.034	5.425	97.04496	100				85.449	5.565	99.22714
84.084	5.43	97.04046	100				85.498	5.57	99.22663
84.134	5.435	97.03725	100				85.549	5.575	99.22814
84.18	5.44	97.03211	100				85.602	5.58	99.23065
84.233	5.445	97.03083	100				85.655	5.585	99.23216
84.282	5.45	97.02569	100				85.703	5.59	99.23467
84.329	5.455	97.02312	100				85.752	5.595	99.23668
84.38	5.46	97.01798	100				85.803	5.6	99.2397
84.436	5.465	97.01541	100				85.853	5.605	99.24121
84.484	5.47	97.01092	100				85.905	5.61	99.24372
84.531	5.475	97.00771	100				85.955	5.615	99.24472
84.578	5.48	97.00193	100				86.001	5.62	99.24573
84.632	5.485	97	100				86.051	5.625	99.24372
84.68	5.49	96.99358	100				86.1	5.63	99.23869
84.729	5.495	96.98844	100				86.148	5.635	99.23568
84.78	5.5	96.98587	100				86.199	5.64	99.22915
84.831	5.505	96.98073	100				86.248	5.645	99.22462
84.882	5.51	96.97881	100				86.301	5.65	99.21608
84.931	5.515	96.97238	100				86.348	5.655	99.21206
84.979	5.52	96.96917	100				86.397	5.66	99.20553
85.027	5.525	96.96532	100				86.446	5.665	99.2005
85.079	5.53	96.96211	100				86.499	5.67	99.19347
85.13	5.535	96.95568	100				86.548	5.675	99.19045
85.182	5.54	96.95376	100				86.602	5.68	99.18693
85.229	5.545	96.94862	100				86.651	5.685	99.18492
85.278	5.55	96.94541	100				86.699	5.69	99.18241
85.331	5.555	96.93899	100				86.752	5.695	99.1809
85.378	5.56	96.9377	100				86.8	5.7	99.1804
85.426	5.565	96.93192	100				86.848	5.705	99.17889
85.48	5.57	96.92871	100				86.901	5.71	99.17789
85.53	5.575	96.92293	100				86.948	5.715	99.17739
85.58	5.58	96.91972	100				87.002	5.72	99.17588
85.629	5.585	96.91394	100				87.05	5.725	99.17538
85.678	5.59	96.91073	100				87.101	5.73	99.17387
85.729	5.595	96.90559	100				87.146	5.735	99.17337
85.777	5.6	96.90238	100				87.2	5.74	99.17286
85.829	5.605	96.89724	100				87.253	5.745	99.17136
85.879	5.61	96.89403	100				87.297	5.75	99.17085
85.925	5.615	96.88632	100				87.351	5.755	99.17035
85.978	5.62	96.88439	100				87.405	5.76	99.16884
86.027	5.625	96.87861	100				87.451	5.765	99.16884
86.075	5.63	96.87347	100				87.498	5.77	99.16834
86.131	5.635	96.86641	100				87.552	5.775	99.16734
86.179	5.64	96.86127	100				87.603	5.78	99.16633
86.229	5.645	96.85485	100				87.65	5.785	99.16633
86.279	5.65	96.84843	100				87.7	5.79	99.16382
86.328	5.655	96.84072	100				87.751	5.795	99.16281
86.38	5.66	96.83365	100				87.8	5.8	99.16131
86.429	5.665	96.82659	100				87.852	5.805	99.1603
86.48	5.67	96.81888	100				87.905	5.81	99.15879
86.529	5.675	96.81053	100				87.955	5.815	99.15628
86.579	5.68	96.80283	100				88.004	5.82	99.15578
86.628	5.685	96.79576	100				88.057	5.825	99.15427
86.673	5.69	96.79062	100				88.106	5.83	99.15226
86.726	5.695	96.7842	100				88.158	5.835	99.15025
86.778	5.7	96.78163	100				88.206	5.84	99.14925
86.828	5.705	96.77714	100				88.256	5.845	99.14774
86.874	5.71	96.77778	100				88.304	5.85	99.14673
86.928	5.715	96.77264	100				88.357	5.855	99.14523
86.977	5.72	96.77521	100				88.408	5.86	99.14472
87.029	5.725	96.77328	100				88.457	5.865	99.14271
87.078	5.73	96.77585	100				88.506	5.87	99.14121
87.127	5.735	96.77585	100				88.558	5.875	99.1397
87.176	5.74	96.77585	100				88.605	5.88	99.13819
87.227	5.745	96.77392	100				88.654	5.885	99.13618
87.276	5.75	96.77521	100				88.708	5.89	99.13518
87.327	5.755	96.77007	100				88.758	5.895	99.13266
87.377	5.76	96.76943	100				88.807	5.9	99.13216
87.424	5.765	96.76429	100				88.858	5.905	99.13015
87.472	5.77	96.76172	100				88.91	5.91	99.12864
87.523	5.775	96.75594	100				88.96	5.915	99.12663
87.577	5.78	96.75145	100				89.01	5.92	99.12513
87.628	5.785	96.74502	100				89.059	5.925	99.12312
87.678	5.79	96.74053	100				89.106	5.93	99.12211
87.722	5.795	96.73218	100				89.158	5.935	99.1196
87.775	5.8	96.72897	100				89.21	5.94	99.11859
87.825	5.805	96.72126	100				89.257	5.945	99.11658
87.875	5.81	96.71291	100				89.306	5.95	99.11407
87.923	5.815	96.70841	100				89.355	5.955	99.11106
87.974	5.82	96.70199	100				89.409	5.96	99.11005
88.025	5.825	96.6975	100				89.46	5.965	99.10754
88.077	5.83	96.69043	100				89.508	5.97	99.10603
88.123	5.835	96.68658	100				89.558	5.975	99.10302
88.171	5.84	96.68015	100				89.608	5.98	99.10151
88.224	5.845	96.67694	100				89.66	5.985	99.1
88.273	5.85	96.66988	100				89.705	5.99	99.09849
88.321	5.855	96.66731	100				89.756	5.995	99.09648
88.369	5.86	96.66089	100				89.81	6	99.09548
88.42	5.865	96.65832	100				89.86	6.005	99.09347
88.472	5.87	96.65125	100				89.911	6.01	99.09246
88.52	5.875	96.64804	100				89.962	6.015	99.09045
88.57	5.88	96.64226	100				90.007	6.02	99.08995
88.621	5.885	96.64033	100				90.061	6.025	99.08794
88.671	5.89	96.63263	100				90.108	6.03	99.08643
88.721	5.895	96.62942	100				90.161	6.035	99.08392
88.773	5.9	96.62428	100				90.209	6.04	99.08291
88.819	5.905	96.62171	100				90.257	6.045	99.0809
88.87	5.91	96.61464	100				90.308	6.05	99.0799
88.92	5.915	96.61143	100				90.359	6.055	99.07688
88.973	5.92	96.60565	100				90.409	6.06	99.07538
89.019	5.925	96.60244	100				90.461	6.065	99.07387
89.072	5.93	96.59602	100				90.512	6.07	99.07236
89.117	5.935	96.59281	100				90.562	6.075	99.06985
89.168	5.94	96.58638	100				90.613	6.08	99.06884
89.218	5.945	96.58382	100				90.657	6.085	99.06683
89.272	5.95	96.57675	100				90.709	6.09	99.06533
89.322	5.955	96.57354	100				90.757	6.095	99.06332
89.366	5.96	96.56776	100				90.811	6.1	99.06281
89.417	5.965	96.56455	100				90.86	6.105	99.0608
89.469	5.97	96.55748	100				90.911	6.11	99.0598
89.518	5.975	96.55363	100				90.96	6.115	99.05729
89.57	5.98	96.54721	100				91.012	6.12	99.05678
89.619	5.985	96.54528	100				91.063	6.125	99.05477
89.674	5.99	96.53693	100				91.115	6.13	99.05327
89.723	5.995	96.53372	100				91.159	6.135	99.05176
89.769	6	96.5273	100				91.209	6.14	99.04975
89.821	6.005	96.52537	100				91.262	6.145	99.04925
89.872	6.01	96.51702	100				91.313	6.15	99.04774
89.92	6.015	96.51381	100				91.361	6.155	99.04523
89.97	6.02	96.50739	100				91.413	6.16	99.04322
90.017	6.025	96.50417	100				91.459	6.165	99.04271
90.072	6.03	96.49711	100				91.513	6.17	99.0402
90.121	6.035	96.4939	100				91.564	6.175	99.0397
90.169	6.04	96.48812	100				91.614	6.18	99.03719
90.222	6.045	96.48555	100				91.662	6.185	99.03568
90.272	6.05	96.47784	100				91.713	6.19	99.03367
90.32	6.055	96.47463	100				91.765	6.195	99.03216
90.372	6.06	96.46885	100				91.814	6.2	99.02965
90.421	6.065	96.46564	100				91.861	6.205	99.02864
90.47	6.07	96.45857	100				91.913	6.21	99.02563
90.519	6.075	96.45601	100				91.966	6.215	99.02362
90.572	6.08	96.44958	100				92.014	6.22	99.02111
90.62	6.085	96.44637	100				92.06	6.225	99.02111
90.671	6.09	96.43866	100				92.112	6.23	99.01759
90.722	6.095	96.43481	100				92.159	6.235	99.01709
90.77	6.1	96.42839	100				92.211	6.24	99.01457
90.819	6.105	96.42646	100				92.264	6.245	99.01407
90.871	6.11	96.4194	100				92.311	6.25	99.01156
90.921	6.115	96.41618	100				92.358	6.255	99.01005
90.97	6.12	96.40976	100				92.414	6.26	99.00854
91.022	6.125	96.40655	100				92.463	6.265	99.00804
91.068	6.13	96.3982	100				92.513	6.27	99.00653
91.12	6.135	96.39499	100				92.564	6.275	99.00503
91.165	6.14	96.38857	100				92.615	6.28	99.00302
91.219	6.145	96.38536	100				92.666	6.285	99.00201
91.269	6.15	96.37893	100				92.714	6.29	98.9995
91.319	6.155	96.37251	100				92.764	6.295	98.9995
91.371	6.16	96.3693	100				92.81	6.3	98.99698
91.42	6.165	96.36288	100				92.863	6.305	98.99548
91.47	6.17	96.35902	100				92.915	6.31	98.99296
91.519	6.175	96.35196	100				92.965	6.315	98.99196
91.567	6.18	96.34875	100				93.013	6.32	98.98945
91.621	6.185	96.34232	100				93.063	6.325	98.98844
91.669	6.19	96.33783	100				93.109	6.33	98.98543
91.72	6.195	96.33076	100				93.161	6.335	98.98442
91.769	6.2	96.32755	100				93.214	6.34	98.98241
91.823	6.205	96.32049	100				93.267	6.345	98.9809
91.871	6.21	96.31663	100				93.317	6.35	98.97839
91.915	6.215	96.30893	100				93.364	6.355	98.97739
91.97	6.22	96.30572	100				93.416	6.36	98.97538
92.02	6.225	96.29865	100				93.465	6.365	98.97437
92.066	6.23	96.29544	100				93.515	6.37	98.97236
92.118	6.235	96.28838	100				93.564	6.375	98.97085
92.167	6.24	96.28516	100				93.616	6.38	98.96935
92.219	6.245	96.2781	100				93.666	6.385	98.96784
92.27	6.25	96.2736	100				93.713	6.39	98.96533
92.32	6.255	96.26718	100				93.761	6.395	98.96482
92.368	6.26	96.26397	100				93.812	6.4	98.96281
92.416	6.265	96.25626	100				93.862	6.405	98.96181
92.469	6.27	96.25241	100				93.912	6.41	98.9593
92.519	6.275	96.24599	100				93.969	6.415	98.95829
92.571	6.28	96.24213	100				94.016	6.42	98.95578
92.617	6.285	96.23507	100				94.066	6.425	98.95528
92.667	6.29	96.2325	100				94.118	6.43	98.95226
92.72	6.295	96.22608	100				94.165	6.435	98.95075
92.77	6.3	96.22286	100				94.218	6.44	98.94824
92.818	6.305	96.21452	100				94.266	6.445	98.94673
92.867	6.31	96.2113	100				94.319	6.45	98.94372
92.92	6.315	96.20424	100				94.369	6.455	98.94221
92.969	6.32	96.20103	100				94.416	6.46	98.9397
93.021	6.325	96.19332	100				94.466	6.465	98.93719
93.071	6.33	96.18882	100				94.519	6.47	98.93618
93.114	6.335	96.18176	100				94.568	6.475	98.93417
93.165	6.34	96.17726	100				94.617	6.48	98.93166
93.221	6.345	96.16956	100				94.668	6.485	98.93116
93.269	6.35	96.1657	100				94.713	6.49	98.92864
93.319	6.355	96.15735	100				94.764	6.495	98.92663
93.37	6.36	96.15286	100				94.814	6.5	98.92613
93.42	6.365	96.14451	100				94.867	6.505	98.92412
93.467	6.37	96.14001	100				94.916	6.51	98.92312
93.519	6.375	96.13295	100				94.968	6.515	98.9201
93.565	6.38	96.12974	100				95.019	6.52	98.9191
93.614	6.385	96.12139	100				95.065	6.525	98.91658
93.665	6.39	96.11689	100				95.116	6.53	98.91558
93.719	6.395	96.10983	100				95.164	6.535	98.91307
93.768	6.4	96.10597	100				95.216	6.54	98.91156
93.819	6.405	96.09827	100				95.264	6.545	98.90854
93.869	6.41	96.09377	100				95.319	6.55	98.90754
93.92	6.415	96.08671	100				95.367	6.555	98.90503
93.968	6.42	96.08285	100				95.413	6.56	98.90352
94.014	6.425	96.0745	100				95.468	6.565	98.9005
94.066	6.43	96.07001	100				95.517	6.57	98.899
94.113	6.435	96.0623	100				95.568	6.575	98.89648
94.166	6.44	96.05845	100				95.619	6.58	98.89598
94.216	6.445	96.04945	100				95.668	6.585	98.89347
94.267	6.45	96.0456	100				95.719	6.59	98.89246
94.316	6.455	96.03661	100				95.763	6.595	98.89045
94.366	6.46	96.0334	100				95.818	6.6	98.88995
94.414	6.465	96.02441	100				95.866	6.605	98.88744
94.466	6.47	96.02055	100				95.919	6.61	98.88593
94.515	6.475	96.01156	100				95.971	6.615	98.88392
94.565	6.48	96.00899	100				96.019	6.62	98.88291
94.614	6.485	96.00128	100				96.068	6.625	98.8804
94.665	6.49	95.99229	100				96.118	6.63	98.87889
94.711	6.495	95.98908	100				96.167	6.635	98.87789
94.759	6.5	95.98137	100				96.219	6.64	98.87638
94.817	6.505	95.97688	100				96.269	6.645	98.87387
94.866	6.51	95.96789	100				96.32	6.65	98.87286
94.914	6.515	95.96403	100				96.366	6.655	98.87035
94.962	6.52	95.95697	100				96.415	6.66	98.86884
95.015	6.525	95.95247	100				96.464	6.665	98.86633
95.064	6.53	95.94477	100				96.517	6.67	98.86533
95.113	6.535	95.94027	100				96.566	6.675	98.86281
95.164	6.54	95.93321	100				96.621	6.68	98.86181
95.215	6.545	95.92935	100				96.672	6.685	98.8593
95.262	6.55	95.92036	100				96.719	6.69	98.85829
95.311	6.555	95.91651	100				96.766	6.695	98.85578
95.361	6.56	95.91137	100				96.82	6.7	98.85377
95.414	6.565	95.90623	100				96.87	6.705	98.85126
95.465	6.57	95.89852	100				96.919	6.71	98.85025
95.515	6.575	95.89467	100				96.969	6.715	98.84774
95.565	6.58	95.8876	100				97.017	6.72	98.84623
95.612	6.585	95.88311	100				97.072	6.725	98.84271
95.665	6.59	95.87412	100				97.117	6.73	98.84121
95.718	6.595	95.87026	100				97.17	6.735	98.83869
95.763	6.6	95.86256	100				97.221	6.74	98.83719
95.813	6.605	95.85934	100				97.268	6.745	98.83568
95.865	6.61	95.85035	100				97.32	6.75	98.83467
95.913	6.615	95.8465	100				97.37	6.755	98.83216
95.965	6.62	95.83879	100				97.422	6.76	98.83116
96.012	6.625	95.83365	100				97.466	6.765	98.82864
96.066	6.63	95.82595	100				97.518	6.77	98.82764
96.115	6.635	95.82209	100				97.568	6.775	98.82513
96.162	6.64	95.81439	100				97.621	6.78	98.82362
96.215	6.645	95.80925	100				97.671	6.785	98.82211
96.267	6.65	95.79961	100				97.717	6.79	98.8206
96.315	6.655	95.79576	100				97.772	6.795	98.81809
96.363	6.66	95.78741	100				97.821	6.8	98.81658
96.411	6.665	95.78292	100				97.87	6.805	98.81407
96.462	6.67	95.77392	100				97.92	6.81	98.81156
96.513	6.675	95.76879	100				97.972	6.815	98.81005
96.564	6.68	95.76044	100				98.021	6.82	98.80854
96.614	6.685	95.75594	100				98.07	6.825	98.80653
96.664	6.69	95.74759	100				98.124	6.83	98.80452
96.715	6.695	95.74374	100				98.172	6.835	98.80352
96.766	6.7	95.73667	100				98.219	6.84	98.80101
96.814	6.705	95.73153	100				98.27	6.845	98.7995
96.868	6.71	95.72319	100				98.321	6.85	98.79698
96.914	6.715	95.71997	100				98.368	6.855	98.79648
96.963	6.72	95.71227	100				98.419	6.86	98.79447
97.016	6.725	95.70777	100				98.473	6.865	98.79447
97.062	6.73	95.69878	100				98.522	6.87	98.79196
97.118	6.735	95.69557	100				98.574	6.875	98.79045
97.165	6.74	95.6885	100				98.622	6.88	98.78794
97.217	6.745	95.68272	100				98.671	6.885	98.78693
97.267	6.75	95.67437	100				98.724	6.89	98.78342
97.314	6.755	95.66988	100				98.77	6.895	98.78241
97.363	6.76	95.66281	100				98.824	6.9	98.7799
97.414	6.765	95.65832	100				98.87	6.905	98.77839
97.466	6.77	95.64868	100				98.918	6.91	98.77538
97.516	6.775	95.64419	100				98.972	6.915	98.77487
97.566	6.78	95.63648	100				99.025	6.92	98.77236
97.615	6.785	95.62685	100				99.071	6.925	98.77035
97.666	6.79	95.62107	100				99.125	6.93	98.76734
97.716	6.795	95.61721	100				99.175	6.935	98.76583
97.767	6.8	95.60951	100				99.223	6.94	98.76432
97.814	6.805	95.59987	100				99.273	6.945	98.76281
97.863	6.81	95.59473	100				99.321	6.95	98.7603
97.918	6.815	95.58574	100				99.375	6.955	98.75829
97.966	6.82	95.58253	100				99.424	6.96	98.75578
98.016	6.825	95.57225	100				99.476	6.965	98.75427
98.068	6.83	95.56712	100				99.522	6.97	98.75176
98.119	6.835	95.55812	100				99.57	6.975	98.75075
98.17	6.84	95.55427	100				99.625	6.98	98.74824
98.22	6.845	95.54464	100				99.673	6.985	98.74673
98.267	6.85	95.5395	100				99.721	6.99	98.74422
98.318	6.855	95.53179	100				99.773	6.995	98.74322
98.368	6.86	95.52794	100				99.822	7	98.7407
98.417	6.865	95.5183	100				99.871	7.005	98.7392
98.471	6.87	95.51317	100				99.924	7.01	98.73719
98.52	6.875	95.50482	100				99.97	7.015	98.73568
98.569	6.88	95.50161	100				100.022	7.02	98.73317
98.618	6.885	95.49069	100				100.075	7.025	98.73166
98.669	6.89	95.48683	100				100.126	7.03	98.72915
98.716	6.895	95.47913	100				100.175	7.035	98.72764
98.769	6.9	95.47592	100				100.223	7.04	98.72513
98.82	6.905	95.46564	100				100.277	7.045	98.72312
98.87	6.91	95.46114	100				100.327	7.05	98.7206
98.922	6.915	95.45344	100				100.376	7.055	98.7196
98.972	6.92	95.45022	100				100.426	7.06	98.71608
99.022	6.925	95.44059	100				100.477	7.065	98.71457
99.072	6.93	95.4361	100				100.523	7.07	98.71156
99.122	6.935	95.42839	100				100.578	7.075	98.71106
99.175	6.94	95.42518	100				100.627	7.08	98.70854
99.225	6.945	95.41554	100				100.673	7.085	98.70704
99.271	6.95	95.41169	100				100.724	7.09	98.70402
99.326	6.955	95.40398	100				100.774	7.095	98.70302
99.373	6.96	95.39949	100				100.825	7.1	98.7005
99.423	6.965	95.38921	100				100.878	7.105	98.69849
99.474	6.97	95.38536	100				100.928	7.11	98.69598
99.524	6.975	95.37636	100				100.977	7.115	98.69296
99.573	6.98	95.37315	100				101.023	7.12	98.69146
99.627	6.985	95.36288	100				101.076	7.125	98.69045
99.676	6.99	95.35774	100				101.125	7.13	98.68693
99.726	6.995	95.34875	100				101.178	7.135	98.68442
99.774	7	95.34425	100				101.226	7.14	98.68392
99.828	7.005	95.33398	100				101.277	7.145	98.6809
99.879	7.01	95.32884	100				101.331	7.15	98.6794
99.929	7.015	95.31985	100				101.379	7.155	98.67889
99.978	7.02	95.31599	100				101.427	7.16	98.67688
100.027	7.025	95.30443	100				101.478	7.165	98.67487
100.081	7.03	95.29994	100				101.531	7.17	98.67387
100.129	7.035	95.2903	100				101.579	7.175	98.67186
100.176	7.04	95.28709	100				101.626	7.18	98.67035
100.232	7.045	95.27553	100				101.676	7.185	98.66784
100.28	7.05	95.26975	100				101.727	7.19	98.66683
100.332	7.055	95.26012	100				101.779	7.195	98.66432
100.379	7.06	95.2569	100				101.831	7.2	98.66281
100.432	7.065	95.24534	100				101.879	7.205	98.6598
100.483	7.07	95.24085	100				101.929	7.21	98.65829
100.532	7.075	95.23186	100				101.978	7.215	98.65578
100.581	7.08	95.228	100				102.029	7.22	98.65477
100.633	7.085	95.21644	100				102.078	7.225	98.65176
100.681	7.09	95.21195	100				102.128	7.23	98.65025
100.734	7.095	95.20231	100				102.181	7.235	98.64774
100.782	7.1	95.19782	100				102.225	7.24	98.64673
100.833	7.105	95.18818	100				102.276	7.245	98.64372
100.885	7.11	95.18369	100				102.33	7.25	98.64221
100.932	7.115	95.17469	100				102.379	7.255	98.6397
100.986	7.12	95.17213	100				102.428	7.26	98.6392
101.036	7.125	95.16121	100				102.478	7.265	98.63618
101.08	7.13	95.15671	100				102.526	7.27	98.63467
101.134	7.135	95.14836	100				102.575	7.275	98.63216
101.181	7.14	95.14451	100				102.624	7.28	98.63166
101.236	7.145	95.13487	100				102.678	7.285	98.62814
101.287	7.15	95.12524	100				102.726	7.29	98.62663
101.333	7.155	95.12203	100				102.776	7.295	98.62462
101.387	7.16	95.1124	100				102.825	7.3	98.62312
101.435	7.165	95.10726	100				102.875	7.305	98.6196
101.487	7.17	95.09762	100				102.925	7.31	98.61809
101.538	7.175	95.09377	100				102.973	7.315	98.61508
101.587	7.18	95.08349	100				103.024	7.32	98.61357
101.636	7.185	95.07836	100				103.076	7.325	98.61005
101.689	7.19	95.06808	100				103.128	7.33	98.60854
101.737	7.195	95.06423	100				103.173	7.335	98.60553
101.788	7.2	95.05459	100				103.225	7.34	98.60452
101.837	7.205	95.04881	100				103.278	7.345	98.60101
101.887	7.21	95.03918	100				103.327	7.35	98.5995
101.937	7.215	95.03597	100				103.376	7.355	98.59698
101.99	7.22	95.02569	100				103.425	7.36	98.59648
102.041	7.225	95.02055	100				103.476	7.365	98.59296
102.092	7.23	95.01092	100				103.527	7.37	98.59196
102.144	7.235	95.00706	100				103.577	7.375	98.58945
102.189	7.24	94.99743	100				103.629	7.38	98.58894
102.242	7.245	94.99165	100				103.679	7.385	98.58543
102.295	7.25	94.9833	100				103.728	7.39	98.58442
102.342	7.255	94.97816	100				103.777	7.395	98.58241
102.391	7.26	94.96853	100				103.828	7.4	98.58191
102.444	7.265	94.96403	100				103.877	7.405	98.57839
102.49	7.27	94.95504	100				103.924	7.41	98.57739
102.544	7.275	94.9499	100				103.979	7.415	98.57487
102.595	7.28	94.94027	100				104.031	7.42	98.57337
102.647	7.285	94.93577	100				104.078	7.425	98.57035
102.698	7.29	94.92678	100				104.129	7.43	98.56884
102.742	7.295	94.92229	100				104.18	7.435	98.56583
102.796	7.3	94.91329	100				104.23	7.44	98.56533
102.847	7.305	94.90751	100				104.276	7.445	98.56231
102.897	7.31	94.89852	100				104.329	7.45	98.5593
102.946	7.315	94.89338	100				104.378	7.455	98.55779
102.998	7.32	94.88375	100				104.427	7.46	98.55477
103.049	7.325	94.87861	100				104.479	7.465	98.55327
103.096	7.33	94.86898	100				104.528	7.47	98.55226
103.148	7.335	94.86513	100				104.576	7.475	98.54925
103.201	7.34	94.85549	100				104.628	7.48	98.54673
103.249	7.345	94.84971	100				104.677	7.485	98.54523
103.298	7.35	94.84008	100				104.73	7.49	98.54271
103.352	7.355	94.83622	100				104.778	7.495	98.54171
103.401	7.36	94.82595	100				104.831	7.5	98.5392
103.453	7.365	94.82017	100				104.881	7.505	98.53769
103.501	7.37	94.81053	100				104.929	7.51	98.53518
103.552	7.375	94.80668	100				104.98	7.515	98.53417
103.599	7.38	94.79576	100				105.03	7.52	98.53116
103.654	7.385	94.79062	100				105.077	7.525	98.52965
103.703	7.39	94.78099	100				105.127	7.53	98.52663
103.752	7.395	94.77585	100				105.179	7.535	98.52513
103.802	7.4	94.76622	100				105.232	7.54	98.52211
103.857	7.405	94.76044	100				105.276	7.545	98.5201
103.901	7.41	94.7508	100				105.331	7.55	98.51709
103.951	7.415	94.74631	100				105.379	7.555	98.51608
104.004	7.42	94.73732	100				105.43	7.56	98.51256
104.057	7.425	94.73153	100				105.475	7.565	98.51106
104.105	7.43	94.7219	100				105.532	7.57	98.50804
104.157	7.435	94.71676	100				105.576	7.575	98.50653
104.205	7.44	94.70713	100				105.63	7.58	98.50402
104.257	7.445	94.69685	100				105.678	7.585	98.50201
104.304	7.45	94.693	100				105.728	7.59	98.49849
104.356	7.455	94.68529	100				105.778	7.595	98.49698
104.41	7.46	94.67951	100				105.828	7.6	98.49447
104.461	7.465	94.66924	100				105.88	7.605	98.49246
104.513	7.47	94.66474	100				105.929	7.61	98.48995
104.563	7.475	94.65639	100				105.979	7.615	98.48894
104.612	7.48	94.65061	100				106.03	7.62	98.48543
104.661	7.485	94.64033	100				106.078	7.625	98.48392
104.709	7.49	94.63584	100				106.131	7.63	98.4804
104.765	7.495	94.62749	100				106.18	7.635	98.4794
104.813	7.5	94.62171	100				106.233	7.64	98.47688
104.867	7.505	94.61207	100				106.279	7.645	98.47487
104.918	7.51	94.60758	100				106.33	7.65	98.47236
104.966	7.515	94.59923	100				106.379	7.655	98.47136
105.017	7.52	94.59409	100				106.425	7.66	98.46884
105.068	7.525	94.58317	100				106.479	7.665	98.46784
105.12	7.53	94.57868	100				106.53	7.67	98.46533
105.168	7.535	94.57033	100				106.579	7.675	98.46432
105.217	7.54	94.56583	100				106.627	7.68	98.46181
105.266	7.545	94.55491	100				106.679	7.685	98.4593
105.317	7.55	94.55042	100				106.729	7.69	98.45678
105.37	7.555	94.54143	100				106.78	7.695	98.45528
105.419	7.56	94.53565	100				106.83	7.7	98.45226
105.472	7.565	94.52537	100				106.877	7.705	98.44975
105.52	7.57	94.52087	100				106.927	7.71	98.44724
105.572	7.575	94.51252	100				106.977	7.715	98.44623
105.623	7.58	94.50739	100				107.028	7.72	98.44322
105.673	7.585	94.49647	100				107.081	7.725	98.44171
105.724	7.59	94.49197	100				107.128	7.73	98.43869
105.773	7.595	94.48298	100				107.18	7.735	98.43719
105.825	7.6	94.4772	100				107.229	7.74	98.43467
105.875	7.605	94.46692	100				107.28	7.745	98.43317
105.926	7.61	94.46114	100				107.329	7.75	98.43116
105.976	7.615	94.45215	100				107.378	7.755	98.42965
106.029	7.62	94.44637	100				107.432	7.76	98.42663
106.079	7.625	94.43545	100				107.48	7.765	98.42462
106.13	7.63	94.42967	100				107.528	7.77	98.42161
106.176	7.635	94.42004	100				107.577	7.775	98.4196
106.228	7.64	94.41426	100				107.632	7.78	98.41658
106.282	7.645	94.40334	100				107.684	7.785	98.41357
106.331	7.65	94.39756	100				107.733	7.79	98.41156
106.383	7.655	94.38857	100				107.783	7.795	98.40905
106.432	7.66	94.38215	100				107.833	7.8	98.40704
106.483	7.665	94.37123	100				107.883	7.805	98.40402
106.534	7.67	94.36609	100				107.93	7.81	98.40201
106.585	7.675	94.35645	100				107.977	7.815	98.3995
106.636	7.68	94.35067	100				108.03	7.82	98.39698
106.684	7.685	94.33976	100				108.085	7.825	98.39397
106.734	7.69	94.33462	100				108.134	7.83	98.39196
106.784	7.695	94.32755	100				108.176	7.835	98.38945
106.833	7.7	94.32113	100				108.233	7.84	98.38794
106.886	7.705	94.31021	100				108.285	7.845	98.38543
106.934	7.71	94.30572	100				108.329	7.85	98.38392
106.987	7.715	94.29672	100				108.382	7.855	98.38141
107.036	7.72	94.29159	100				108.429	7.86	98.3799
107.088	7.725	94.28131	100				108.483	7.865	98.37688
107.141	7.73	94.27681	100				108.533	7.87	98.37588
107.191	7.735	94.26782	100				108.582	7.875	98.37387
107.24	7.74	94.26204	100				108.629	7.88	98.37236
107.291	7.745	94.25177	100				108.682	7.885	98.36985
107.341	7.75	94.24663	100				108.729	7.89	98.36884
107.39	7.755	94.23828	100				108.782	7.895	98.36633
107.44	7.76	94.2325	100				108.835	7.9	98.36432
107.492	7.765	94.22222	100				108.882	7.905	98.3603
107.543	7.77	94.21708	100				108.935	7.91	98.3593
107.595	7.775	94.20809	100				108.982	7.915	98.35628
107.643	7.78	94.19782	100				109.033	7.92	98.35427
107.69	7.785	94.19268	100				109.083	7.925	98.35025
107.747	7.79	94.18304	100				109.132	7.93	98.34874
107.794	7.795	94.17919	100				109.181	7.935	98.34623
107.845	7.8	94.16827	100				109.229	7.94	98.34422
107.897	7.805	94.16378	100				109.282	7.945	98.3402
107.946	7.81	94.15414	100				109.334	7.95	98.3392
107.995	7.815	94.15029	100				109.383	7.955	98.33668
108.047	7.82	94.13873	100				109.429	7.96	98.33467
108.094	7.825	94.13487	100				109.483	7.965	98.33216
108.149	7.83	94.12588	100				109.53	7.97	98.33116
108.198	7.835	94.12203	100				109.582	7.975	98.32864
108.249	7.84	94.11047	100				109.633	7.98	98.32714
108.302	7.845	94.10533	100				109.679	7.985	98.32412
108.351	7.85	94.09698	100				109.731	7.99	98.32261
108.404	7.855	94.09313	100				109.778	7.995	98.32111
108.451	7.86	94.08221	100				109.83	8	98.3191
108.501	7.865	94.07643	100				109.881	8.005	98.31658
108.554	7.87	94.06744	100				109.933	8.01	98.31508
108.601	7.875	94.06358	100				109.983	8.015	98.31256
108.651	7.88	94.05331	100				110.032	8.02	98.31106
108.703	7.885	94.04753	100				110.082	8.025	98.30754
108.753	7.89	94.03982	100				110.132	8.03	98.30653
108.801	7.895	94.03532	100				110.183	8.035	98.30302
108.852	7.9	94.02441	100				110.234	8.04	98.30151
108.9	7.905	94.01991	100				110.282	8.045	98.29849
108.949	7.91	94.01092	100				110.332	8.05	98.29648
109.002	7.915	94.00642	100				110.385	8.055	98.29397
109.056	7.92	93.9955	100				110.429	8.06	98.29196
109.104	7.925	93.99037	100				110.478	8.065	98.28894
109.152	7.93	93.98073	100				110.532	8.07	98.28794
109.204	7.935	93.97688	100				110.584	8.075	98.28543
109.253	7.94	93.96532	100				110.63	8.08	98.28342
109.304	7.945	93.96018	100				110.685	8.085	98.2804
109.356	7.95	93.95055	100				110.727	8.09	98.27839
109.404	7.955	93.94605	100				110.779	8.095	98.27588
109.452	7.96	93.93577	100				110.83	8.1	98.27487
109.508	7.965	93.93064	100				110.882	8.105	98.27236
109.561	7.97	93.921	100				110.931	8.11	98.26985
109.609	7.975	93.91715	100				110.986	8.115	98.26834
109.655	7.98	93.90559	100				111.031	8.12	98.26482
109.707	7.985	93.90109	100				111.084	8.125	98.26332
109.76	7.99	93.89146	100				111.137	8.13	98.2608
109.809	7.995	93.88696	100				111.183	8.135	98.2603
109.861	8	93.8754	100				111.233	8.14	98.25729
109.91	8.005	93.87091	100				111.286	8.145	98.25578
109.961	8.01	93.86127	100				111.331	8.15	98.25276
110.008	8.015	93.85678	100				111.383	8.155	98.25176
110.06	8.02	93.84457	100				111.431	8.16	98.24774
110.11	8.025	93.83943	100				111.483	8.165	98.24573
110.16	8.03	93.8298	100				111.538	8.17	98.24271
110.213	8.035	93.8253	100				111.582	8.175	98.24171
110.262	8.04	93.81374	100				111.631	8.18	98.23769
110.311	8.045	93.80796	100				111.681	8.185	98.23568
110.362	8.05	93.79961	100				111.736	8.19	98.23266
110.412	8.055	93.79512	100				111.787	8.195	98.23166
110.464	8.06	93.78292	100				111.832	8.2	98.22814
110.508	8.065	93.77842	100				111.884	8.205	98.22714
110.558	8.07	93.76943	100				111.935	8.21	98.22462
110.614	8.075	93.76429	100				111.983	8.215	98.22312
110.659	8.08	93.75337	100				112.035	8.22	98.2206
110.713	8.085	93.74759	100				112.086	8.225	98.2196
110.763	8.09	93.7386	100				112.134	8.23	98.21709
110.81	8.095	93.73475	100				112.186	8.235	98.21658
110.862	8.1	93.72254	100				112.233	8.24	98.21307
110.911	8.105	93.71741	100				112.284	8.245	98.21206
110.96	8.11	93.70777	100				112.335	8.25	98.20955
111.009	8.115	93.70392	100				112.384	8.255	98.20804
111.061	8.12	93.69171	100				112.437	8.26	98.20503
111.112	8.125	93.68658	100				112.487	8.265	98.20402
111.161	8.13	93.67694	100				112.535	8.27	98.20201
111.212	8.135	93.66731	100				112.587	8.275	98.2
111.262	8.14	93.66153	100				112.637	8.28	98.19698
111.311	8.145	93.65189	100				112.684	8.285	98.19548
111.362	8.15	93.6474	100				112.735	8.29	98.19246
111.411	8.155	93.63648	100				112.79	8.295	98.19095
111.462	8.16	93.63134	100				112.839	8.3	98.18844
111.511	8.165	93.62171	100				112.887	8.305	98.18744
111.563	8.17	93.61657	100				112.939	8.31	98.18392
111.611	8.175	93.60629	100				112.985	8.315	98.18291
111.657	8.18	93.6018	100				113.038	8.32	98.1799
111.71	8.185	93.59088	100				113.089	8.325	98.17889
111.763	8.19	93.58703	100				113.135	8.33	98.17638
111.811	8.195	93.57675	100				113.188	8.335	98.17538
111.858	8.2	93.57097	100				113.239	8.34	98.17136
111.91	8.205	93.56134	100				113.288	8.345	98.17035
111.956	8.21	93.55556	100				113.34	8.35	98.16784
112.005	8.215	93.54464	100				113.388	8.355	98.16734
112.058	8.22	93.5395	100				113.44	8.36	98.16382
112.105	8.225	93.52987	100				113.487	8.365	98.16181
112.159	8.23	93.52473	100				113.539	8.37	98.1593
112.208	8.235	93.51445	100				113.586	8.375	98.15779
112.256	8.24	93.50867	100				113.636	8.38	98.15427
112.309	8.245	93.49904	100				113.687	8.385	98.15276
112.357	8.25	93.49454	100				113.739	8.39	98.14975
112.405	8.255	93.48362	100				113.788	8.395	98.14874
112.454	8.26	93.47848	100				113.837	8.4	98.14472
112.508	8.265	93.46885	100				113.886	8.405	98.14372
112.557	8.27	93.46307	100				113.936	8.41	98.1407
112.609	8.275	93.45279	100				113.989	8.415	98.1402
112.661	8.28	93.44701	100				114.033	8.42	98.13719
112.705	8.285	93.43674	100				114.088	8.425	98.13568
112.756	8.29	93.4316	100				114.139	8.43	98.13317
112.81	8.295	93.42132	100				114.191	8.435	98.13266
112.857	8.3	93.41554	100				114.24	8.44	98.12965
112.906	8.305	93.40527	100				114.289	8.445	98.12714
112.957	8.31	93.40077	100				114.338	8.45	98.12613
113.007	8.315	93.38985	100				114.39	8.455	98.12513
113.057	8.32	93.38471	100				114.44	8.46	98.12161
113.103	8.325	93.37508	100				114.484	8.465	98.11859
113.156	8.33	93.36994	100				114.538	8.47	98.11759
113.204	8.335	93.36031	100				114.589	8.475	98.11407
113.254	8.34	93.35453	100				114.638	8.48	98.11256
113.304	8.345	93.34425	100				114.686	8.485	98.10905
113.356	8.35	93.34168	100				114.736	8.49	98.10905
113.404	8.355	93.33076	100				114.786	8.495	98.10603
113.456	8.36	93.32563	100				114.836	8.5	98.10452
113.506	8.365	93.31535	100				114.889	8.505	98.10151
113.555	8.37	93.31214	100				114.94	8.51	98.1005
113.606	8.375	93.30186	100				114.989	8.515	98.09749
113.654	8.38	93.29608	100				115.039	8.52	98.09648
113.701	8.385	93.28581	100				115.088	8.525	98.09347
113.753	8.39	93.28131	100				115.136	8.53	98.09246
113.802	8.395	93.27232	100				115.188	8.535	98.08945
113.852	8.4	93.26654	100				115.238	8.54	98.08794
113.902	8.405	93.25626	100				115.287	8.545	98.08492
113.949	8.41	93.25241	100				115.337	8.55	98.08342
114.001	8.415	93.24149	100				115.389	8.555	98.0804
114.052	8.42	93.23635	100				115.437	8.56	98.0794
114.098	8.425	93.22543	100				115.491	8.565	98.07638
114.154	8.43	93.21708	100				115.537	8.57	98.07487
114.201	8.435	93.21066	100				115.583	8.575	98.07186
114.253	8.44	93.20039	100				115.637	8.58	98.06985
114.303	8.445	93.19589	100				115.69	8.585	98.06633
114.351	8.45	93.18626	100				115.739	8.59	98.06533
114.399	8.455	93.17983	100				115.792	8.595	98.06281
114.453	8.46	93.16956	100				115.839	8.6	98.0608
114.501	8.465	93.16378	100				115.888	8.605	98.05829
114.552	8.47	93.15414	100				115.939	8.61	98.05729
114.601	8.475	93.149	100				115.988	8.615	98.05377
114.649	8.48	93.13809	100				116.044	8.62	98.05276
114.699	8.485	93.13295	100				116.088	8.625	98.04975
114.749	8.49	93.1246	100				116.14	8.63	98.04824
114.797	8.495	93.11818	100				116.192	8.635	98.04573
114.85	8.5	93.10726	100				116.237	8.64	98.04372
114.899	8.505	93.10276	100				116.29	8.645	98.0407
114.951	8.51	93.09313	100				116.342	8.65	98.0392
114.997	8.515	93.08671	100				116.391	8.655	98.03568
115.044	8.52	93.07579	100				116.439	8.66	98.03417
115.096	8.525	93.07065	100				116.491	8.665	98.03065
115.148	8.53	93.06101	100				116.539	8.67	98.02915
115.197	8.535	93.05459	100				116.591	8.675	98.02613
115.247	8.54	93.04432	100				116.64	8.68	98.02362
115.297	8.545	93.03918	100				116.69	8.685	98.0206
115.346	8.55	93.02954	100				116.74	8.69	98.0191
115.397	8.555	93.02441	100				116.793	8.695	98.01508
115.444	8.56	93.01349	100				116.843	8.7	98.01357
115.496	8.565	93.00899	100				116.89	8.705	98.01055
115.545	8.57	92.99936	100				116.942	8.71	98.00955
115.595	8.575	92.99358	100				116.992	8.715	98.00553
115.647	8.58	92.9833	100				117.042	8.72	98.00402
115.695	8.585	92.97752	100				117.087	8.725	98.00151
115.741	8.59	92.96853	100				117.143	8.73	98
115.793	8.595	92.96339	100				117.192	8.735	97.99698
115.843	8.6	92.95183	100				117.241	8.74	97.99548
115.891	8.605	92.94733	100				117.289	8.745	97.99196
115.945	8.61	92.93834	100				117.342	8.75	97.99095
115.993	8.615	92.93192	100				117.391	8.755	97.98844
116.04	8.62	92.92164	100				117.442	8.76	97.98643
116.091	8.625	92.91651	100				117.493	8.765	97.98342
116.144	8.63	92.90751	100				117.543	8.77	97.98191
116.191	8.635	92.90173	100				117.592	8.775	97.97889
116.245	8.64	92.89082	100				117.641	8.78	97.97638
116.292	8.645	92.88568	100				117.688	8.785	97.97538
116.342	8.65	92.87604	100				117.74	8.79	97.97286
116.395	8.655	92.87091	100				117.79	8.795	97.97085
116.441	8.66	92.85934	100				117.844	8.8	97.96834
116.492	8.665	92.85549	100				117.891	8.805	97.96633
116.542	8.67	92.84586	100				117.943	8.81	97.96382
116.592	8.675	92.83943	100				117.991	8.815	97.96281
116.641	8.68	92.82787	100				118.037	8.82	97.9593
116.688	8.685	92.82338	100				118.087	8.825	97.95779
116.738	8.69	92.81374	100				118.143	8.83	97.95528
116.787	8.695	92.80732	100				118.191	8.835	97.95327
116.841	8.7	92.79576	100				118.239	8.84	97.95025
116.888	8.705	92.78998	100				118.291	8.845	97.94874
116.942	8.71	92.78035	100				118.345	8.85	97.94573
116.99	8.715	92.77521	100				118.392	8.855	97.94422
117.038	8.72	92.76429	100				118.443	8.86	97.94121
117.09	8.725	92.75851	100				118.493	8.865	97.9402
117.14	8.73	92.74888	100				118.542	8.87	97.93769
117.193	8.735	92.74245	100				118.59	8.875	97.93618
117.238	8.74	92.73025	100				118.638	8.88	97.93367
117.291	8.745	92.72575	100				118.694	8.885	97.93266
117.34	8.75	92.71676	100				118.74	8.89	97.93015
117.391	8.755	92.70456	100				118.794	8.895	97.92814
117.441	8.76	92.69878	100				118.845	8.9	97.92563
117.486	8.765	92.69364	100				118.893	8.905	97.92412
117.54	8.77	92.68401	100				118.945	8.91	97.92111
117.591	8.775	92.6718	100				118.994	8.915	97.9201
117.639	8.78	92.66602	100				119.047	8.92	97.91658
117.688	8.785	92.66153	100				119.095	8.925	97.91558
117.742	8.79	92.65189	100				119.144	8.93	97.91307
117.789	8.795	92.63969	100				119.196	8.935	97.91156
117.842	8.8	92.63391	100				119.245	8.94	97.90854
117.891	8.805	92.62428	100				119.294	8.945	97.90804
117.939	8.81	92.61978	100				119.346	8.95	97.90603
117.992	8.815	92.60822	100				119.394	8.955	97.90402
118.043	8.82	92.60373	100				119.443	8.96	97.90151
118.091	8.825	92.59409	100				119.491	8.965	97.9005
118.142	8.83	92.58895	100				119.543	8.97	97.89799
118.192	8.835	92.57803	100				119.594	8.975	97.89598
118.242	8.84	92.57225	100				119.641	8.98	97.89296
118.292	8.845	92.56326	100				119.692	8.985	97.89146
118.341	8.85	92.55877	100				119.742	8.99	97.88894
118.39	8.855	92.54785	100				119.79	8.995	97.88643
118.445	8.86	92.54207	100				119.846	9	97.88342
118.493	8.865	92.53243	100				119.893	9.005	97.88241
118.542	8.87	92.52794	100				119.944	9.01	97.87889
118.594	8.875	92.51574	100				119.995	9.015	97.87789
118.646	8.88	92.51188	100				120.042	9.02	97.87487
118.693	8.885	92.50096	100				120.093	9.025	97.87337
118.745	8.89	92.49647	100				120.145	9.03	97.87085
118.794	8.895	92.48491	100				120.198	9.035	97.86985
118.845	8.9	92.48105	100				120.245	9.04	97.86734
118.896	8.905	92.47013	100				120.292	9.045	97.86583
118.943	8.91	92.46628	100				120.342	9.05	97.86332
118.994	8.915	92.45344	100				120.396	9.055	97.86281
119.047	8.92	92.44958	100				120.44	9.06	97.8603
119.099	8.925	92.43866	100				120.496	9.065	97.85829
119.149	8.93	92.43417	100				120.544	9.07	97.85578
119.194	8.935	92.42197	100				120.592	9.075	97.85377
119.249	8.94	92.41747	100				120.644	9.08	97.85025
119.302	8.945	92.40655	100				120.697	9.085	97.84874
119.348	8.95	92.40334	100				120.746	9.09	97.84573
119.398	8.955	92.39114	100				120.798	9.095	97.84271
119.447	8.96	92.386	100				120.848	9.1	97.8407
119.5	8.965	92.37701	100				120.896	9.105	97.8392
119.551	8.97	92.37251	100				120.948	9.11	97.83719
119.601	8.975	92.36159	100				120.997	9.115	97.83417
119.65	8.98	92.35645	100				121.047	9.12	97.83367
119.702	8.985	92.34682	100				121.1	9.125	97.83166
119.751	8.99	92.34425	100				121.151	9.13	97.83116
119.802	8.995	92.33205	100				121.197	9.135	97.82864
119.853	9	92.32755	100				121.249	9.14	97.82714
119.903	9.005	92.31792	100				121.296	9.145	97.82513
119.952	9.01	92.31471	100				121.35	9.15	97.82462
120.001	9.015	92.30315	100				121.4	9.155	97.82211
120.051	9.02	92.29737	100				121.45	9.16	97.82211
120.104	9.025	92.28902	100				121.498	9.165	97.8196
120.155	9.03	92.28388	100				121.546	9.17	97.81809
120.204	9.035	92.27296	100				121.599	9.175	97.81508
120.256	9.04	92.26782	100				121.649	9.18	97.81357
120.307	9.045	92.25819	100				121.699	9.185	97.81055
120.353	9.05	92.25434	100				121.747	9.19	97.80955
120.405	9.055	92.24277	100				121.799	9.195	97.80603
120.455	9.06	92.23764	100				121.848	9.2	97.80452
120.51	9.065	92.22865	100				121.896	9.205	97.801
120.56	9.07	92.22351	100				121.949	9.21	97.8
120.608	9.075	92.21259	100				121.999	9.215	97.79598
120.656	9.08	92.20681	100				122.05	9.22	97.79497
120.707	9.085	92.19717	100				122.099	9.225	97.79196
120.758	9.09	92.1869	100				122.147	9.23	97.79045
120.809	9.095	92.18048	100				122.202	9.235	97.78693
120.86	9.1	92.17534	100				122.25	9.24	97.78543
120.912	9.105	92.16506	100				122.299	9.245	97.78291
120.961	9.11	92.16121	100				122.348	9.25	97.78191
121.011	9.115	92.149	100				122.4	9.255	97.77839
121.061	9.12	92.13873	100				122.449	9.26	97.77739
121.112	9.125	92.13359	100				122.494	9.265	97.77487
121.163	9.13	92.12331	100				122.549	9.27	97.77437
121.213	9.135	92.11753	100				122.598	9.275	97.77085
121.258	9.14	92.1079	100				122.65	9.28	97.76985
121.313	9.145	92.1034	100				122.7	9.285	97.76734
121.362	9.15	92.09313	100				122.746	9.29	97.76583
121.413	9.155	92.08799	100				122.801	9.295	97.76332
121.463	9.16	92.07771	100				122.852	9.3	97.76231
121.515	9.165	92.07386	100				122.9	9.305	97.7598
121.565	9.17	92.06294	100				122.954	9.31	97.75829
121.616	9.175	92.0578	100				123.001	9.315	97.75528
121.663	9.18	92.04817	100				123.052	9.32	97.75427
121.718	9.185	92.04303	100				123.099	9.325	97.75176
121.767	9.19	92.0334	100				123.15	9.33	97.75075
121.819	9.195	92.02826	100				123.199	9.335	97.74774
121.868	9.2	92.01863	100				123.249	9.34	97.74673
121.918	9.205	92.01477	100				123.299	9.345	97.74422
121.966	9.21	92.0045	100				123.348	9.35	97.74322
122.019	9.215	91.99872	100				123.401	9.355	97.7402
122.072	9.22	91.98908	100				123.449	9.36	97.7392
122.12	9.225	91.98459	100				123.498	9.365	97.73668
122.171	9.23	91.97431	100				123.549	9.37	97.73518
122.221	9.235	91.96853	100				123.598	9.375	97.73216
122.272	9.24	91.9589	100				123.648	9.38	97.73065
122.322	9.245	91.95504	100				123.7	9.385	97.72814
122.37	9.25	91.94412	100				123.748	9.39	97.72714
122.422	9.255	91.93898	100				123.799	9.395	97.72412
122.475	9.26	91.92935	100				123.851	9.4	97.72261
122.525	9.265	91.92421	100				123.901	9.405	97.7201
122.575	9.27	91.91394	100				123.95	9.41	97.7196
122.625	9.275	91.90816	100				123.995	9.415	97.71658
122.676	9.28	91.89852	100				124.048	9.42	97.71508
122.726	9.285	91.89403	100				124.099	9.425	97.71307
122.778	9.29	91.88311	100				124.149	9.43	97.71055
122.826	9.295	91.87797	100				124.199	9.435	97.70854
122.877	9.3	91.86834	100				124.248	9.44	97.70653
122.929	9.305	91.8632	100				124.297	9.445	97.70452
122.979	9.31	91.85356	100				124.349	9.45	97.70352
123.027	9.315	91.84778	100				124.398	9.455	97.6995
123.081	9.32	91.83815	100				124.449	9.46	97.69698
123.129	9.325	91.8343	100				124.501	9.465	97.69598
123.181	9.33	91.82402	100				124.547	9.47	97.69296
123.232	9.335	91.81824	100				124.599	9.475	97.69095
123.278	9.34	91.80861	100				124.649	9.48	97.68844
123.328	9.345	91.80475	100				124.701	9.485	97.68693
123.382	9.35	91.79448	100				124.751	9.49	97.68442
123.432	9.355	91.78934	100				124.798	9.495	97.68342
123.483	9.36	91.77906	100				124.849	9.5	97.6809
123.531	9.365	91.77521	100				124.901	9.505	97.6794
123.579	9.37	91.76429	100				124.951	9.51	97.67789
123.632	9.375	91.75979	100				124.999	9.515	97.67638
123.679	9.38	91.75016	100				125.047	9.52	97.67387
123.736	9.385	91.74502	100				125.099	9.525	97.67337
123.785	9.39	91.73539	100				125.15	9.53	97.67085
123.835	9.395	91.73089	100				125.2	9.535	97.66935
123.885	9.4	91.72126	100				125.25	9.54	97.66583
123.931	9.405	91.71612	100				125.302	9.545	97.66533
123.983	9.41	91.70649	100				125.351	9.55	97.66231
124.034	9.415	91.70135	100				125.399	9.555	97.6608
124.084	9.42	91.69171	100				125.451	9.56	97.65829
124.137	9.425	91.68337	100				125.5	9.565	97.65729
124.184	9.43	91.67758	100				125.552	9.57	97.65377
124.235	9.435	91.66667	100				125.601	9.575	97.65226
124.285	9.44	91.66153	100				125.654	9.58	97.64975
124.331	9.445	91.65254	100				125.699	9.585	97.64824
124.386	9.45	91.64611	100				125.75	9.59	97.64523
124.437	9.455	91.63584	100				125.798	9.595	97.64422
124.488	9.46	91.63134	100				125.848	9.6	97.64121
124.536	9.465	91.62299	100				125.898	9.605	97.6397
124.586	9.47	91.61721	100				125.947	9.61	97.63719
124.638	9.475	91.60694	100				126.001	9.615	97.63518
124.688	9.48	91.60308	100				126.051	9.62	97.63266
124.741	9.485	91.59409	100				126.1	9.625	97.63166
124.788	9.49	91.58831	100				126.151	9.63	97.62915
124.837	9.495	91.57932	100				126.198	9.635	97.62613
124.884	9.5	91.57547	100				126.25	9.64	97.62362
124.937	9.505	91.56647	100				126.301	9.645	97.62261
124.99	9.51	91.56069	100				126.353	9.65	97.6201
125.039	9.515	91.55042	100				126.402	9.655	97.61809
125.09	9.52	91.54592	100				126.45	9.66	97.61608
125.14	9.525	91.53757	100				126.502	9.665	97.61457
125.19	9.53	91.53243	100				126.553	9.67	97.61206
125.242	9.535	91.5228	100				126.604	9.675	97.61055
125.291	9.54	91.51766	100				126.649	9.68	97.60804
125.344	9.545	91.50995	100				126.701	9.685	97.60704
125.393	9.55	91.50418	100				126.752	9.69	97.60503
125.438	9.555	91.49454	100				126.803	9.695	97.60302
125.487	9.56	91.49069	100				126.853	9.7	97.6005
125.542	9.565	91.48234	100				126.903	9.705	97.5995
125.591	9.57	91.47656	100				126.955	9.71	97.59648
125.643	9.575	91.46628	100				126.999	9.715	97.59447
125.691	9.58	91.46179	100				127.052	9.72	97.59146
125.745	9.585	91.45279	100				127.1	9.725	97.58995
125.793	9.59	91.44766	100				127.152	9.73	97.58744
125.843	9.595	91.43674	100				127.202	9.735	97.58643
125.891	9.6	91.43224	100				127.25	9.74	97.58291
125.944	9.605	91.42325	100				127.301	9.745	97.58241
125.995	9.61	91.41811	100				127.349	9.75	97.5794
126.042	9.615	91.40784	100				127.399	9.755	97.57789
126.091	9.62	91.40206	100				127.451	9.76	97.57638
126.143	9.625	91.39371	100				127.503	9.765	97.57387
126.194	9.63	91.38793	100				127.551	9.77	97.57186
126.241	9.635	91.37636	100				127.601	9.775	97.57085
126.293	9.64	91.37187	100				127.65	9.78	97.56884
126.343	9.645	91.36288	100				127.701	9.785	97.56683
126.394	9.65	91.35645	100				127.752	9.79	97.56583
126.443	9.655	91.34554	100				127.803	9.795	97.56332
126.494	9.66	91.3404	100				127.851	9.8	97.56181
126.541	9.665	91.33076	100				127.904	9.805	97.5598
126.593	9.67	91.32434	100				127.949	9.81	97.5593
126.644	9.675	91.31342	100				128.00301	9.815	97.55678
126.693	9.68	91.30829	100				128.05	9.82	97.55528
126.742	9.685	91.29865	100				128.10201	9.825	97.55276
126.79	9.69	91.29223	100				128.15401	9.83	97.55176
126.84	9.695	91.28131	100				128.205	9.835	97.54874
126.891	9.7	91.27617	100				128.255	9.84	97.54724
126.944	9.705	91.26654	100				128.3	9.845	97.54472
126.989	9.71	91.26076	100				128.351	9.85	97.54322
127.042	9.715	91.24984	100				128.40199	9.855	97.5397
127.088	9.72	91.2447	100				128.453	9.86	97.53869
127.14	9.725	91.23507	100				128.506	9.865	97.53518
127.191	9.73	91.22993	100				128.552	9.87	97.53367
127.238	9.735	91.21901	100				128.603	9.875	97.53065
127.292	9.74	91.20938	100				128.653	9.88	97.52965
127.339	9.745	91.20424	100				128.701	9.885	97.52714
127.39	9.75	91.19782	100				128.75	9.89	97.52613
127.442	9.755	91.1869	100				128.802	9.895	97.52412
127.491	9.76	91.1824	100				128.851	9.9	97.52261
127.541	9.765	91.17277	100				128.90199	9.905	97.52111
127.589	9.77	91.16699	100				128.95399	9.91	97.5196
127.638	9.775	91.15607	100				129.00101	9.915	97.51759
127.686	9.78	91.14644	100				129.052	9.92	97.51658
127.736	9.785	91.14258	100				129.105	9.925	97.51407
127.784	9.79	91.13102	100				129.149	9.93	97.51307
127.837	9.795	91.12653	100				129.202	9.935	97.51005
127.888	9.8	91.11689	100				129.252	9.94	97.50955
127.938	9.805	91.11304	100				129.3	9.945	97.50704
127.989	9.81	91.10212	100				129.351	9.95	97.50653
128.039	9.815	91.09634	100				129.403	9.955	97.50352
128.08501	9.82	91.08735	100				129.44901	9.96	97.50201
128.138	9.825	91.08285	100				129.50301	9.965	97.5005
128.183	9.83	91.07129	100				129.552	9.97	97.49899
128.23801	9.835	91.06744	100				129.60001	9.975	97.49648
128.287	9.84	91.05845	100				129.64999	9.98	97.49598
128.338	9.845	91.05395	100				129.69901	9.985	97.49397
128.38699	9.85	91.04303	100				129.74899	9.99	97.49296
[truncated: 15,429 more rows]
