# Supplementary material for: Physicochemical Properties, Equilibrium Adsorption Performance, Manufacturability, and Stability of TIFSIX-3-Ni for Direct Air Capture of CO2
Source: Energy Fuels. 2024 Jun 18;38(13):11947–65. doi: 10.1021/acs.energyfuels.4c01368 (PMC11228916; doi:10.1021/acs.energyfuels.4c01368)
Supplement: Supplementary file 2 — ef4c01368_si_002.zip [file ef4c01368_si_002.zip › tifsix si raw files/TGA thermal decomposition/Batch 2.csv]

#EXPORTTYPE:	DATA ALL
#FILE:	TIFSIX-3-Ni_David_n2.ngb-dt9
#FORMAT:	NETZSCH5
#FTYPE:	ANSI
#IDENTITY:	tifsix-3-ni-_david
#DECIMAL:	POINT
#SEPARATOR:	COMMA
#MTYPE:	TG
#INSTRUMENT:	NETZSCH TG 209F1 Libra
#PROJECT:
#DATE/TIME:	05/01/2022 13:39:50 (UTC+0)
#CORR. FILE:	blank_n2_900C_straight_ramp.ngb-bt9
#TEMPCAL:	TempCal_150221.ngb-tt9
#LABORATORY:	ACEX 519
#OPERATOR:	Ashlyn
#REMARK:
#SAMPLE:	tifsix-3-ni-_david
#SAMPLE MASS /mg:	19.60
#MATERIAL:	Empty crucible (Al2O3)
#TYPE OF CRUCIBLE:	Al2O3 (large)
#SAMPLE CRUCIBLE MASS /mg:	0
#REFERENCE CRUCIBLE MASS /mg:
#M.RANGE /mg:	2000
#CORR. CODE:	020
#RANGE:	30�C/10.0(K/min)/900�C
#SEGMENT:	S1/1
#SEG. 1:	30�C/10.0(K/min)/900�C
##Temp./�C	Time/min	Mass/%	Gas Flow(protective)/(ml/min)
26.94100	0.00000	100.00000	100.00000
26.94800	0.00500	99.99796	100.00000
26.95200	0.01000	99.99745	100.00000
26.95200	0.01500	99.99745	100.00000
26.95500	0.02000	99.99694	100.00000
26.95900	0.02500	99.99745	100.00000
26.96200	0.03000	99.99643	100.00000
26.96200	0.03500	99.99694	100.00000
26.96900	0.04000	99.99643	100.00000
26.97300	0.04500	99.99694	100.00000
26.97300	0.05000	99.99643	100.00000
26.98200	0.05500	99.99643	100.00000
26.98300	0.06000	99.99592	100.00000
26.98300	0.06500	99.99694	100.00000
26.98800	0.07000	99.99694	100.00000
26.99500	0.07500	99.99694	100.00000
27.00300	0.08000	99.99592	100.00000
27.01500	0.08500	99.99592	100.00000
27.03100	0.09000	99.99592	100.00000
27.05100	0.09500	99.99592	100.00000
27.07600	0.10000	99.99592	100.00000
27.11300	0.10500	99.99745	100.00000
27.14900	0.11000	99.99796	100.00000
27.18700	0.11500	99.99796	100.00000
27.23500	0.12000	99.99898	100.00000
27.28400	0.12500	99.99949	100.00000
27.33800	0.13000	100.00153	100.00000
27.39900	0.13500	100.00255	100.00000
27.46300	0.14000	100.00357	100.00000
27.52000	0.14500	100.00510	100.00000
27.58500	0.15000	100.00714	100.00000
27.65600	0.15500	100.00816	100.00000
27.72400	0.16000	100.00867	100.00000
27.79800	0.16500	100.01020	100.00000
27.86200	0.17000	100.01173	100.00000
27.93300	0.17500	100.01276	100.00000
28.00000	0.18000	100.01429	100.00000
28.07000	0.18500	100.01531	100.00000
28.14000	0.19000	100.01684	100.00000
28.20400	0.19500	100.01888	100.00000
28.27000	0.20000	100.01990	100.00000
28.33400	0.20500	100.02143	100.00000
28.40400	0.21000	100.02347	100.00000
28.46800	0.21500	100.02500	100.00000
28.53300	0.22000	100.02653	100.00000
28.59700	0.22500	100.02806	100.00000
28.65600	0.23000	100.03112	100.00000
28.71100	0.23500	100.03214	100.00000
28.77200	0.24000	100.03316	100.00000
28.83400	0.24500	100.03520	100.00000
28.89700	0.25000	100.03673	100.00000
28.95400	0.25500	100.03776	100.00000
29.01400	0.26000	100.03929	100.00000
29.06400	0.26500	100.03980	100.00000
29.13100	0.27000	100.04133	100.00000
29.18800	0.27500	100.04184	100.00000
29.24600	0.28000	100.04286	100.00000
29.30000	0.28500	100.04388	100.00000
29.35700	0.29000	100.04388	100.00000
29.41600	0.29500	100.04439	100.00000
29.47400	0.30000	100.04490	100.00000
29.54000	0.30500	100.04541	100.00000
29.59900	0.31000	100.04541	100.00000
29.65800	0.31500	100.04643	100.00000
29.71800	0.32000	100.04694	100.00000
29.77800	0.32500	100.04745	100.00000
29.84200	0.33000	100.04745	100.00000
29.90600	0.33500	100.04796	100.00000
29.96700	0.34000	100.04796	100.00000
30.03500	0.34500	100.04898	100.00000
30.09800	0.35000	100.05000	100.00000
30.16600	0.35500	100.05000	100.00000
30.23000	0.36000	100.05051	100.00000
30.29400	0.36500	100.05051	100.00000
30.36200	0.37000	100.05102	100.00000
30.42600	0.37500	100.05204	100.00000
30.49100	0.38000	100.05204	100.00000
30.55800	0.38500	100.05357	100.00000
30.62500	0.39000	100.05357	100.00000
30.69400	0.39500	100.05408	100.00000
30.75600	0.40000	100.05408	100.00000
30.82700	0.40500	100.05408	100.00000
30.89000	0.41000	100.05408	100.00000
30.96300	0.41500	100.05408	100.00000
31.02400	0.42000	100.05408	100.00000
31.08900	0.42500	100.05408	100.00000
31.16000	0.43000	100.05357	100.00000
31.22600	0.43500	100.05408	100.00000
31.29300	0.44000	100.05357	100.00000
31.35700	0.44500	100.05357	100.00000
31.42600	0.45000	100.05255	100.00000
31.49200	0.45500	100.05306	100.00000
31.55600	0.46000	100.05306	100.00000
31.61800	0.46500	100.05306	100.00000
31.68400	0.47000	100.05306	100.00000
31.75100	0.47500	100.05357	100.00000
31.81800	0.48000	100.05459	100.00000
31.88200	0.48500	100.05459	100.00000
31.94700	0.49000	100.05510	100.00000
32.01500	0.49500	100.05510	100.00000
32.07800	0.50000	100.05510	100.00000
32.14900	0.50500	100.05510	100.00000
32.21600	0.51000	100.05510	100.00000
32.28000	0.51500	100.05561	100.00000
32.34000	0.52000	100.05663	100.00000
32.41300	0.52500	100.05663	100.00000
32.47600	0.53000	100.05663	100.00000
32.54600	0.53500	100.05663	100.00000
32.61800	0.54000	100.05765	100.00000
32.68300	0.54500	100.05867	100.00000
32.75200	0.55000	100.05918	100.00000
32.81800	0.55500	100.05918	100.00000
32.89100	0.56000	100.05969	100.00000
32.96100	0.56500	100.05969	100.00000
33.03000	0.57000	100.05969	100.00000
33.10100	0.57500	100.05969	100.00000
33.17000	0.58000	100.05765	100.00000
33.24200	0.58500	100.05714	100.00000
33.31100	0.59000	100.05561	100.00000
33.38000	0.59500	100.05510	100.00000
33.44600	0.60000	100.05306	100.00000
33.52100	0.60500	100.05153	100.00000
33.59200	0.61000	100.04949	100.00000
33.65800	0.61500	100.04898	100.00000
33.72400	0.62000	100.04694	100.00000
33.79600	0.62500	100.04694	100.00000
33.86300	0.63000	100.04694	100.00000
33.94000	0.63500	100.04745	100.00000
34.00900	0.64000	100.04949	100.00000
34.07500	0.64500	100.05102	100.00000
34.14500	0.65000	100.05408	100.00000
34.21100	0.65500	100.05663	100.00000
34.28400	0.66000	100.05969	100.00000
34.35300	0.66500	100.06122	100.00000
34.42200	0.67000	100.06531	100.00000
34.48800	0.67500	100.06735	100.00000
34.56300	0.68000	100.07092	100.00000
34.63300	0.68500	100.07245	100.00000
34.69800	0.69000	100.07449	100.00000
34.77000	0.69500	100.07500	100.00000
34.83800	0.70000	100.07500	100.00000
34.90500	0.70500	100.07449	100.00000
34.97300	0.71000	100.07449	100.00000
35.04700	0.71500	100.07449	100.00000
35.11700	0.72000	100.07398	100.00000
35.18100	0.72500	100.07296	100.00000
35.25600	0.73000	100.07245	100.00000
35.32400	0.73500	100.07194	100.00000
35.39300	0.74000	100.07143	100.00000
35.46200	0.74500	100.07041	100.00000
35.53300	0.75000	100.06990	100.00000
35.60100	0.75500	100.06990	100.00000
35.66900	0.76000	100.06786	100.00000
35.74000	0.76500	100.06786	100.00000
35.80900	0.77000	100.06786	100.00000
35.88000	0.77500	100.06684	100.00000
35.95000	0.78000	100.06582	100.00000
36.02000	0.78500	100.06582	100.00000
36.08600	0.79000	100.06531	100.00000
36.15500	0.79500	100.06429	100.00000
36.22900	0.80000	100.06327	100.00000
36.30100	0.80500	100.06327	100.00000
36.36700	0.81000	100.06276	100.00000
36.43500	0.81500	100.06276	100.00000
36.50500	0.82000	100.06224	100.00000
36.57600	0.82500	100.06224	100.00000
36.64200	0.83000	100.06122	100.00000
36.71100	0.83500	100.06122	100.00000
36.78200	0.84000	100.05969	100.00000
36.84800	0.84500	100.05969	100.00000
36.92000	0.85000	100.05918	100.00000
36.98700	0.85500	100.05867	100.00000
37.05600	0.86000	100.05765	100.00000
37.12500	0.86500	100.05765	100.00000
37.18900	0.87000	100.05714	100.00000
37.25900	0.87500	100.05663	100.00000
37.32800	0.88000	100.05663	100.00000
37.39400	0.88500	100.05663	100.00000
37.46600	0.89000	100.05612	100.00000
37.53500	0.89500	100.05510	100.00000
37.60400	0.90000	100.05357	100.00000
37.66700	0.90500	100.05408	100.00000
37.73600	0.91000	100.05306	100.00000
37.80400	0.91500	100.05255	100.00000
37.86900	0.92000	100.05153	100.00000
37.93600	0.92500	100.05102	100.00000
38.00200	0.93000	100.04898	100.00000
38.06600	0.93500	100.04898	100.00000
38.13600	0.94000	100.04745	100.00000
38.20100	0.94500	100.04643	100.00000
38.26700	0.95000	100.04541	100.00000
38.33700	0.95500	100.04592	100.00000
38.40500	0.96000	100.04490	100.00000
38.46700	0.96500	100.04541	100.00000
38.53800	0.97000	100.04439	100.00000
38.60300	0.97500	100.04388	100.00000
38.67100	0.98000	100.04388	100.00000
38.73800	0.98500	100.04388	100.00000
38.80500	0.99000	100.04235	100.00000
38.86700	0.99500	100.04337	100.00000
38.93600	1.00000	100.04337	100.00000
39.00000	1.00500	100.04337	100.00000
39.06600	1.01000	100.04184	100.00000
39.13200	1.01500	100.04184	100.00000
39.19600	1.02000	100.04184	100.00000
39.26300	1.02500	100.04082	100.00000
39.32900	1.03000	100.04133	100.00000
39.39400	1.03500	100.04133	100.00000
39.46200	1.04000	100.04133	100.00000
39.51800	1.04500	100.04082	100.00000
39.59100	1.05000	100.03980	100.00000
39.65500	1.05500	100.03929	100.00000
39.72100	1.06000	100.03929	100.00000
39.78500	1.06500	100.03878	100.00000
39.85100	1.07000	100.03724	100.00000
39.91100	1.07500	100.03673	100.00000
39.97400	1.08000	100.03673	100.00000
40.03700	1.08500	100.03673	100.00000
40.10200	1.09000	100.03571	100.00000
40.16700	1.09500	100.03520	100.00000
40.23100	1.10000	100.03520	100.00000
40.29500	1.10500	100.03469	100.00000
40.35500	1.11000	100.03520	100.00000
40.42200	1.11500	100.03367	100.00000
40.48300	1.12000	100.03418	100.00000
40.54600	1.12500	100.03367	100.00000
40.60700	1.13000	100.03316	100.00000
40.67200	1.13500	100.03163	100.00000
40.73500	1.14000	100.03112	100.00000
40.79700	1.14500	100.02959	100.00000
40.85500	1.15000	100.02908	100.00000
40.91800	1.15500	100.02704	100.00000
40.98500	1.16000	100.02653	100.00000
41.04300	1.16500	100.02551	100.00000
41.10600	1.17000	100.02398	100.00000
41.16800	1.17500	100.02194	100.00000
41.23100	1.18000	100.02143	100.00000
41.28900	1.18500	100.01939	100.00000
41.34900	1.19000	100.01939	100.00000
41.41700	1.19500	100.01735	100.00000
41.47400	1.20000	100.01684	100.00000
41.53200	1.20500	100.01480	100.00000
41.59500	1.21000	100.01429	100.00000
41.65700	1.21500	100.01224	100.00000
41.71800	1.22000	100.01122	100.00000
41.77900	1.22500	100.00969	100.00000
41.83500	1.23000	100.00867	100.00000
41.89500	1.23500	100.00663	100.00000
41.95800	1.24000	100.00561	100.00000
42.01900	1.24500	100.00408	100.00000
42.07500	1.25000	100.00306	100.00000
42.13800	1.25500	100.00102	100.00000
42.19800	1.26000	99.99949	100.00000
42.25700	1.26500	99.99745	100.00000
42.31500	1.27000	99.99694	100.00000
42.37000	1.27500	99.99541	100.00000
42.43600	1.28000	99.99337	100.00000
42.49300	1.28500	99.99337	100.00000
42.55100	1.29000	99.99082	100.00000
42.61100	1.29500	99.99031	100.00000
42.66700	1.30000	99.98827	100.00000
42.72200	1.30500	99.98776	100.00000
42.78700	1.31000	99.98571	100.00000
42.84300	1.31500	99.98418	100.00000
42.90100	1.32000	99.98214	100.00000
42.96300	1.32500	99.98112	100.00000
43.02000	1.33000	99.97959	100.00000
43.07600	1.33500	99.97704	100.00000
43.13300	1.34000	99.97551	100.00000
43.19400	1.34500	99.97296	100.00000
43.25200	1.35000	99.97194	100.00000
43.30700	1.35500	99.96939	100.00000
43.36300	1.36000	99.96735	100.00000
43.41700	1.36500	99.96684	100.00000
43.47400	1.37000	99.96531	100.00000
43.53500	1.37500	99.96429	100.00000
43.59000	1.38000	99.96276	100.00000
43.64900	1.38500	99.96122	100.00000
43.70700	1.39000	99.96020	100.00000
43.75800	1.39500	99.95918	100.00000
43.81800	1.40000	99.95765	100.00000
43.87500	1.40500	99.95765	100.00000
43.93000	1.41000	99.95663	100.00000
43.98800	1.41500	99.95561	100.00000
44.04200	1.42000	99.95459	100.00000
44.09400	1.42500	99.95459	100.00000
44.15100	1.43000	99.95306	100.00000
44.20300	1.43500	99.95102	100.00000
44.26400	1.44000	99.95000	100.00000
44.31900	1.44500	99.94949	100.00000
44.37600	1.45000	99.94847	100.00000
44.42900	1.45500	99.94592	100.00000
44.48500	1.46000	99.94541	100.00000
44.53500	1.46500	99.94439	100.00000
44.59600	1.47000	99.94184	100.00000
44.64500	1.47500	99.94031	100.00000
44.70100	1.48000	99.93827	100.00000
44.75600	1.48500	99.93724	100.00000
44.81200	1.49000	99.93418	100.00000
44.86300	1.49500	99.93265	100.00000
44.92000	1.50000	99.93061	100.00000
44.97300	1.50500	99.92908	100.00000
45.02700	1.51000	99.92653	100.00000
45.08100	1.51500	99.92449	100.00000
45.13100	1.52000	99.92245	100.00000
45.18400	1.52500	99.92092	100.00000
45.24100	1.53000	99.91837	100.00000
45.29400	1.53500	99.91633	100.00000
45.34700	1.54000	99.91480	100.00000
45.40200	1.54500	99.91327	100.00000
45.45600	1.55000	99.91122	100.00000
45.50900	1.55500	99.91020	100.00000
45.56200	1.56000	99.90918	100.00000
45.61300	1.56500	99.90765	100.00000
45.66300	1.57000	99.90714	100.00000
45.71900	1.57500	99.90561	100.00000
45.76900	1.58000	99.90408	100.00000
45.82600	1.58500	99.90408	100.00000
45.87600	1.59000	99.90153	100.00000
45.92800	1.59500	99.90051	100.00000
45.98100	1.60000	99.89949	100.00000
46.02900	1.60500	99.89847	100.00000
46.08400	1.61000	99.89694	100.00000
46.13600	1.61500	99.89439	100.00000
46.18900	1.62000	99.89388	100.00000
46.24100	1.62500	99.89286	100.00000
46.29200	1.63000	99.89031	100.00000
46.34100	1.63500	99.88878	100.00000
46.39600	1.64000	99.88827	100.00000
46.44900	1.64500	99.88622	100.00000
46.49900	1.65000	99.88571	100.00000
46.55200	1.65500	99.88214	100.00000
46.60300	1.66000	99.88112	100.00000
46.65200	1.66500	99.87959	100.00000
46.70100	1.67000	99.87857	100.00000
46.75700	1.67500	99.87653	100.00000
46.80400	1.68000	99.87551	100.00000
46.85800	1.68500	99.87347	100.00000
46.91000	1.69000	99.87194	100.00000
46.96100	1.69500	99.86990	100.00000
47.01200	1.70000	99.86939	100.00000
47.06200	1.70500	99.86786	100.00000
47.11300	1.71000	99.86684	100.00000
47.16600	1.71500	99.86582	100.00000
47.21400	1.72000	99.86531	100.00000
47.26300	1.72500	99.86480	100.00000
47.31500	1.73000	99.86276	100.00000
47.36500	1.73500	99.86276	100.00000
47.41400	1.74000	99.86173	100.00000
47.46500	1.74500	99.86071	100.00000
47.51800	1.75000	99.85918	100.00000
47.56400	1.75500	99.85816	100.00000
47.61800	1.76000	99.85765	100.00000
47.66700	1.76500	99.85714	100.00000
47.71900	1.77000	99.85459	100.00000
47.76800	1.77500	99.85357	100.00000
47.81500	1.78000	99.85255	100.00000
47.86700	1.78500	99.85204	100.00000
47.91700	1.79000	99.85051	100.00000
47.96500	1.79500	99.84847	100.00000
48.01200	1.80000	99.84847	100.00000
48.06600	1.80500	99.84643	100.00000
48.11500	1.81000	99.84592	100.00000
48.16600	1.81500	99.84439	100.00000
48.21000	1.82000	99.84337	100.00000
48.26200	1.82500	99.84184	100.00000
48.30700	1.83000	99.83980	100.00000
48.36200	1.83500	99.83724	100.00000
48.41200	1.84000	99.83418	100.00000
48.46200	1.84500	99.83112	100.00000
48.51100	1.85000	99.82602	100.00000
48.56000	1.85500	99.82296	100.00000
48.60800	1.86000	99.81837	100.00000
48.65300	1.86500	99.81480	100.00000
48.70300	1.87000	99.80969	100.00000
48.75400	1.87500	99.80561	100.00000
48.80600	1.88000	99.80204	100.00000
48.85200	1.88500	99.79847	100.00000
48.90500	1.89000	99.79745	100.00000
48.95400	1.89500	99.79541	100.00000
49.00100	1.90000	99.79643	100.00000
49.04500	1.90500	99.79541	100.00000
49.09800	1.91000	99.79847	100.00000
49.14100	1.91500	99.79847	100.00000
49.19100	1.92000	99.80102	100.00000
49.24000	1.92500	99.80051	100.00000
49.28900	1.93000	99.80408	100.00000
49.33900	1.93500	99.80306	100.00000
49.39100	1.94000	99.80561	100.00000
49.43800	1.94500	99.80612	100.00000
49.49000	1.95000	99.80816	100.00000
49.53700	1.95500	99.80612	100.00000
49.58200	1.96000	99.80510	100.00000
49.63300	1.96500	99.80357	100.00000
49.68100	1.97000	99.80051	100.00000
49.72800	1.97500	99.79949	100.00000
49.77800	1.98000	99.79745	100.00000
49.82300	1.98500	99.79490	100.00000
49.87500	1.99000	99.79286	100.00000
49.91900	1.99500	99.79184	100.00000
49.96700	2.00000	99.78827	100.00000
50.01400	2.00500	99.78776	100.00000
50.06800	2.01000	99.78520	100.00000
50.11600	2.01500	99.78367	100.00000
50.16600	2.02000	99.78112	100.00000
50.20900	2.02500	99.78061	100.00000
50.26100	2.03000	99.77755	100.00000
50.31000	2.03500	99.77602	100.00000
50.35400	2.04000	99.77347	100.00000
50.40300	2.04500	99.77245	100.00000
50.45300	2.05000	99.77041	100.00000
50.49900	2.05500	99.76786	100.00000
50.54200	2.06000	99.76684	100.00000
50.59100	2.06500	99.76480	100.00000
50.64200	2.07000	99.76327	100.00000
50.69100	2.07500	99.76173	100.00000
50.74200	2.08000	99.76020	100.00000
50.78900	2.08500	99.75918	100.00000
50.84000	2.09000	99.75816	100.00000
50.88200	2.09500	99.75714	100.00000
50.93400	2.10000	99.75510	100.00000
50.97900	2.10500	99.75459	100.00000
51.03100	2.11000	99.75204	100.00000
51.08000	2.11500	99.75153	100.00000
51.12900	2.12000	99.74949	100.00000
51.17500	2.12500	99.74847	100.00000
51.22500	2.13000	99.74694	100.00000
51.26700	2.13500	99.74643	100.00000
51.31700	2.14000	99.74439	100.00000
51.36500	2.14500	99.74388	100.00000
51.41300	2.15000	99.74286	100.00000
51.46200	2.15500	99.74133	100.00000
51.51000	2.16000	99.74031	100.00000
51.55900	2.16500	99.73929	100.00000
51.60800	2.17000	99.73827	100.00000
51.65600	2.17500	99.73776	100.00000
51.70300	2.18000	99.73622	100.00000
51.75100	2.18500	99.73571	100.00000
51.79900	2.19000	99.73418	100.00000
51.84800	2.19500	99.73265	100.00000
51.89600	2.20000	99.73112	100.00000
51.93800	2.20500	99.73061	100.00000
51.99300	2.21000	99.72857	100.00000
52.03500	2.21500	99.72806	100.00000
52.08700	2.22000	99.72602	100.00000
52.13100	2.22500	99.72551	100.00000
52.18800	2.23000	99.72347	100.00000
52.23200	2.23500	99.72296	100.00000
52.28000	2.24000	99.72092	100.00000
52.32300	2.24500	99.72041	100.00000
52.37400	2.25000	99.71837	100.00000
52.42500	2.25500	99.71786	100.00000
52.46800	2.26000	99.71531	100.00000
52.51600	2.26500	99.71480	100.00000
52.56500	2.27000	99.71276	100.00000
52.61900	2.27500	99.71122	100.00000
52.66600	2.28000	99.70969	100.00000
52.71300	2.28500	99.70816	100.00000
52.75800	2.29000	99.70612	100.00000
52.80700	2.29500	99.70510	100.00000
52.85700	2.30000	99.70255	100.00000
52.90100	2.30500	99.70051	100.00000
52.95100	2.31000	99.70000	100.00000
53.00400	2.31500	99.69796	100.00000
53.05400	2.32000	99.69694	100.00000
53.09700	2.32500	99.69490	100.00000
53.14600	2.33000	99.69439	100.00000
53.19500	2.33500	99.69184	100.00000
53.24400	2.34000	99.69082	100.00000
53.28900	2.34500	99.68929	100.00000
53.34100	2.35000	99.68827	100.00000
53.38700	2.35500	99.68673	100.00000
53.43700	2.36000	99.68520	100.00000
53.48100	2.36500	99.68418	100.00000
53.52800	2.37000	99.68316	100.00000
53.57600	2.37500	99.68112	100.00000
53.62500	2.38000	99.68061	100.00000
53.67600	2.38500	99.67857	100.00000
53.72300	2.39000	99.67908	100.00000
53.77500	2.39500	99.67704	100.00000
53.82600	2.40000	99.67551	100.00000
53.86900	2.40500	99.67347	100.00000
53.92100	2.41000	99.67296	100.00000
53.96800	2.41500	99.67092	100.00000
54.01700	2.42000	99.67041	100.00000
54.06200	2.42500	99.66939	100.00000
54.11200	2.43000	99.66837	100.00000
54.16200	2.43500	99.66735	100.00000
54.20600	2.44000	99.66633	100.00000
54.25600	2.44500	99.66480	100.00000
54.30500	2.45000	99.66480	100.00000
54.35700	2.45500	99.66429	100.00000
54.40300	2.46000	99.66276	100.00000
54.45200	2.46500	99.66173	100.00000
54.50200	2.47000	99.66173	100.00000
54.55200	2.47500	99.66020	100.00000
54.60000	2.48000	99.66020	100.00000
54.64800	2.48500	99.65969	100.00000
54.69600	2.49000	99.65867	100.00000
54.74100	2.49500	99.65765	100.00000
54.79300	2.50000	99.65765	100.00000
54.84000	2.50500	99.65663	100.00000
54.88900	2.51000	99.65612	100.00000
54.93600	2.51500	99.65459	100.00000
54.98600	2.52000	99.65408	100.00000
55.03500	2.52500	99.65306	100.00000
55.08200	2.53000	99.65204	100.00000
55.13900	2.53500	99.65102	100.00000
55.18400	2.54000	99.65051	100.00000
55.23200	2.54500	99.64898	100.00000
55.28000	2.55000	99.64796	100.00000
55.32900	2.55500	99.64592	100.00000
55.37700	2.56000	99.64388	100.00000
55.42500	2.56500	99.64235	100.00000
55.47500	2.57000	99.64133	100.00000
55.52600	2.57500	99.63929	100.00000
55.57700	2.58000	99.63827	100.00000
55.62300	2.58500	99.63622	100.00000
55.67000	2.59000	99.63571	100.00000
55.71800	2.59500	99.63316	100.00000
55.76800	2.60000	99.63163	100.00000
55.81300	2.60500	99.63061	100.00000
55.86700	2.61000	99.62857	100.00000
55.91100	2.61500	99.62755	100.00000
55.96400	2.62000	99.62551	100.00000
56.01200	2.62500	99.62500	100.00000
56.06400	2.63000	99.62296	100.00000
56.11500	2.63500	99.62143	100.00000
56.15500	2.64000	99.61837	100.00000
56.20800	2.64500	99.61735	100.00000
56.26100	2.65000	99.61480	100.00000
56.31100	2.65500	99.61327	100.00000
56.35600	2.66000	99.61071	100.00000
56.40400	2.66500	99.60969	100.00000
56.45100	2.67000	99.60714	100.00000
56.50400	2.67500	99.60561	100.00000
56.55300	2.68000	99.60255	100.00000
56.60000	2.68500	99.60153	100.00000
56.65000	2.69000	99.59898	100.00000
56.70100	2.69500	99.59745	100.00000
56.74800	2.70000	99.59490	100.00000
56.79900	2.70500	99.59388	100.00000
56.85000	2.71000	99.59133	100.00000
56.89900	2.71500	99.58980	100.00000
56.94900	2.72000	99.58724	100.00000
56.99900	2.72500	99.58571	100.00000
57.04600	2.73000	99.58367	100.00000
57.09700	2.73500	99.58265	100.00000
57.14000	2.74000	99.58112	100.00000
57.19300	2.74500	99.58163	100.00000
57.24600	2.75000	99.57959	100.00000
57.29100	2.75500	99.57857	100.00000
57.34200	2.76000	99.57704	100.00000
57.39000	2.76500	99.57602	100.00000
57.44400	2.77000	99.57449	100.00000
57.49200	2.77500	99.57398	100.00000
57.54200	2.78000	99.57245	100.00000
57.58800	2.78500	99.57092	100.00000
57.64000	2.79000	99.56888	100.00000
57.68600	2.79500	99.56786	100.00000
57.73900	2.80000	99.56684	100.00000
57.78900	2.80500	99.56582	100.00000
57.83900	2.81000	99.56429	100.00000
57.88900	2.81500	99.56378	100.00000
57.93700	2.82000	99.56224	100.00000
57.98600	2.82500	99.56224	100.00000
58.03800	2.83000	99.56020	100.00000
58.09200	2.83500	99.56071	100.00000
58.13300	2.84000	99.55918	100.00000
58.18800	2.84500	99.55918	100.00000
58.23700	2.85000	99.55714	100.00000
58.28100	2.85500	99.55714	100.00000
58.33100	2.86000	99.55612	100.00000
58.38500	2.86500	99.55510	100.00000
58.43200	2.87000	99.55408	100.00000
58.48000	2.87500	99.55408	100.00000
58.53200	2.88000	99.55204	100.00000
58.58300	2.88500	99.55204	100.00000
58.63000	2.89000	99.55000	100.00000
58.68200	2.89500	99.55000	100.00000
58.73000	2.90000	99.54796	100.00000
58.78200	2.90500	99.54847	100.00000
58.82600	2.91000	99.54643	100.00000
58.87600	2.91500	99.54643	100.00000
58.92700	2.92000	99.54439	100.00000
58.97900	2.92500	99.54388	100.00000
59.03000	2.93000	99.54184	100.00000
59.07800	2.93500	99.54031	100.00000
59.12900	2.94000	99.53929	100.00000
59.18000	2.94500	99.53776	100.00000
59.22600	2.95000	99.53571	100.00000
59.27900	2.95500	99.53418	100.00000
59.32800	2.96000	99.53316	100.00000
59.37900	2.96500	99.53112	100.00000
59.42700	2.97000	99.53010	100.00000
59.47800	2.97500	99.52806	100.00000
59.52900	2.98000	99.52653	100.00000
59.58000	2.98500	99.52449	100.00000
59.63000	2.99000	99.52296	100.00000
59.67500	2.99500	99.51939	100.00000
59.72500	3.00000	99.51786	100.00000
59.77800	3.00500	99.51531	100.00000
59.82600	3.01000	99.51276	100.00000
59.87700	3.01500	99.50969	100.00000
59.92800	3.02000	99.50816	100.00000
59.98000	3.02500	99.50510	100.00000
60.02600	3.03000	99.50357	100.00000
60.07700	3.03500	99.49949	100.00000
60.12900	3.04000	99.49847	100.00000
60.17800	3.04500	99.49592	100.00000
60.22800	3.05000	99.49337	100.00000
60.27500	3.05500	99.49082	100.00000
60.32800	3.06000	99.48878	100.00000
60.37800	3.06500	99.48622	100.00000
60.42600	3.07000	99.48469	100.00000
60.47800	3.07500	99.48163	100.00000
60.52500	3.08000	99.48061	100.00000
60.57500	3.08500	99.47806	100.00000
60.62800	3.09000	99.47653	100.00000
60.67400	3.09500	99.47347	100.00000
60.72800	3.10000	99.47245	100.00000
60.77800	3.10500	99.47041	100.00000
60.82400	3.11000	99.46837	100.00000
60.87700	3.11500	99.46582	100.00000
60.92600	3.12000	99.46480	100.00000
60.97300	3.12500	99.46276	100.00000
61.02600	3.13000	99.46173	100.00000
61.07600	3.13500	99.45918	100.00000
61.12900	3.14000	99.45867	100.00000
61.18000	3.14500	99.45663	100.00000
61.22600	3.15000	99.45612	100.00000
61.27700	3.15500	99.45357	100.00000
61.32400	3.16000	99.45306	100.00000
61.37800	3.16500	99.45102	100.00000
61.42400	3.17000	99.45000	100.00000
61.47800	3.17500	99.44796	100.00000
61.52800	3.18000	99.44643	100.00000
61.57600	3.18500	99.44439	100.00000
61.62500	3.19000	99.44286	100.00000
61.68000	3.19500	99.44031	100.00000
61.72900	3.20000	99.43980	100.00000
61.77800	3.20500	99.43724	100.00000
61.82800	3.21000	99.43571	100.00000
61.88000	3.21500	99.43418	100.00000
61.93300	3.22000	99.43265	100.00000
61.97800	3.22500	99.43010	100.00000
62.02900	3.23000	99.42908	100.00000
62.08200	3.23500	99.42653	100.00000
62.12900	3.24000	99.42500	100.00000
62.18100	3.24500	99.42245	100.00000
62.23500	3.25000	99.42143	100.00000
62.28100	3.25500	99.41888	100.00000
62.32900	3.26000	99.41735	100.00000
62.38000	3.26500	99.41480	100.00000
62.42900	3.27000	99.41224	100.00000
62.48000	3.27500	99.41122	100.00000
62.53100	3.28000	99.40867	100.00000
62.58100	3.28500	99.40765	100.00000
62.63400	3.29000	99.40459	100.00000
62.68400	3.29500	99.40357	100.00000
62.73000	3.30000	99.40102	100.00000
62.78200	3.30500	99.40051	100.00000
62.83200	3.31000	99.39796	100.00000
62.88500	3.31500	99.39643	100.00000
62.93500	3.32000	99.39439	100.00000
62.98700	3.32500	99.39388	100.00000
63.03700	3.33000	99.39133	100.00000
63.08500	3.33500	99.39031	100.00000
63.13200	3.34000	99.38827	100.00000
63.18300	3.34500	99.38724	100.00000
63.23600	3.35000	99.38469	100.00000
63.28300	3.35500	99.38265	100.00000
63.33600	3.36000	99.38112	100.00000
63.38400	3.36500	99.37959	100.00000
63.43300	3.37000	99.37755	100.00000
63.48900	3.37500	99.37602	100.00000
63.53800	3.38000	99.37398	100.00000
63.58800	3.38500	99.37347	100.00000
63.63900	3.39000	99.37092	100.00000
63.68700	3.39500	99.36888	100.00000
63.74000	3.40000	99.36735	100.00000
63.78700	3.40500	99.36582	100.00000
63.83700	3.41000	99.36327	100.00000
63.88900	3.41500	99.36224	100.00000
63.93800	3.42000	99.35969	100.00000
63.99300	3.42500	99.35816	100.00000
64.03800	3.43000	99.35561	100.00000
64.09300	3.43500	99.35357	100.00000
64.14200	3.44000	99.35204	100.00000
64.19200	3.44500	99.35051	100.00000
64.24200	3.45000	99.34745	100.00000
64.29200	3.45500	99.34694	100.00000
64.34400	3.46000	99.34439	100.00000
64.39500	3.46500	99.34337	100.00000
64.44700	3.47000	99.34133	100.00000
64.49400	3.47500	99.34031	100.00000
64.54600	3.48000	99.33827	100.00000
64.59500	3.48500	99.33776	100.00000
64.64500	3.49000	99.33520	100.00000
64.69600	3.49500	99.33367	100.00000
64.74700	3.50000	99.33214	100.00000
64.80000	3.50500	99.33112	100.00000
64.84800	3.51000	99.32857	100.00000
64.90000	3.51500	99.32755	100.00000
64.94500	3.52000	99.32551	100.00000
64.99900	3.52500	99.32500	100.00000
65.05000	3.53000	99.32194	100.00000
65.09900	3.53500	99.32041	100.00000
65.14800	3.54000	99.31786	100.00000
65.19800	3.54500	99.31633	100.00000
65.24700	3.55000	99.31276	100.00000
65.29600	3.55500	99.31173	100.00000
65.34900	3.56000	99.30765	100.00000
65.40100	3.56500	99.30663	100.00000
65.45200	3.57000	99.30204	100.00000
65.50200	3.57500	99.30000	100.00000
65.55100	3.58000	99.29592	100.00000
65.60100	3.58500	99.29439	100.00000
65.65100	3.59000	99.29082	100.00000
65.70300	3.59500	99.28724	100.00000
65.75200	3.60000	99.28622	100.00000
65.80500	3.60500	99.28469	100.00000
65.85400	3.61000	99.28214	100.00000
65.90100	3.61500	99.28112	100.00000
65.95700	3.62000	99.27857	100.00000
66.00000	3.62500	99.27806	100.00000
66.05700	3.63000	99.27602	100.00000
66.10700	3.63500	99.27500	100.00000
66.15400	3.64000	99.27347	100.00000
66.20400	3.64500	99.27143	100.00000
66.25700	3.65000	99.27092	100.00000
66.30200	3.65500	99.26888	100.00000
66.36200	3.66000	99.26837	100.00000
66.40300	3.66500	99.26684	100.00000
66.45800	3.67000	99.26633	100.00000
66.51000	3.67500	99.26429	100.00000
66.56000	3.68000	99.26378	100.00000
66.61200	3.68500	99.26173	100.00000
66.66200	3.69000	99.26071	100.00000
66.71100	3.69500	99.25867	100.00000
66.76400	3.70000	99.25714	100.00000
66.81000	3.70500	99.25561	100.00000
66.86100	3.71000	99.25459	100.00000
66.91300	3.71500	99.25255	100.00000
66.96300	3.72000	99.25102	100.00000
67.01300	3.72500	99.24847	100.00000
67.06900	3.73000	99.24745	100.00000
67.11100	3.73500	99.24541	100.00000
67.16000	3.74000	99.24388	100.00000
67.20900	3.74500	99.24133	100.00000
67.26000	3.75000	99.24031	100.00000
67.31500	3.75500	99.23776	100.00000
67.36400	3.76000	99.23776	100.00000
67.41500	3.76500	99.23520	100.00000
67.46600	3.77000	99.23367	100.00000
67.51300	3.77500	99.23112	100.00000
67.56500	3.78000	99.22806	100.00000
67.61300	3.78500	99.22551	100.00000
67.66700	3.79000	99.22296	100.00000
67.71800	3.79500	99.21888	100.00000
67.76900	3.80000	99.21582	100.00000
67.81800	3.80500	99.21173	100.00000
67.87000	3.81000	99.20816	100.00000
67.92000	3.81500	99.20408	100.00000
67.96700	3.82000	99.20000	100.00000
68.01600	3.82500	99.19592	100.00000
68.07200	3.83000	99.19337	100.00000
68.11900	3.83500	99.19031	100.00000
68.16800	3.84000	99.19031	100.00000
68.21800	3.84500	99.18776	100.00000
68.26700	3.85000	99.18827	100.00000
68.32100	3.85500	99.18622	100.00000
68.37100	3.86000	99.18776	100.00000
68.42100	3.86500	99.18520	100.00000
68.47000	3.87000	99.18673	100.00000
68.52000	3.87500	99.18418	100.00000
68.57000	3.88000	99.18622	100.00000
68.62200	3.88500	99.18316	100.00000
68.67300	3.89000	99.18214	100.00000
68.72100	3.89500	99.17959	100.00000
68.77300	3.90000	99.17857	100.00000
68.82400	3.90500	99.17500	100.00000
68.86900	3.91000	99.17347	100.00000
68.92200	3.91500	99.17092	100.00000
68.96800	3.92000	99.16837	100.00000
69.01800	3.92500	99.16582	100.00000
69.07000	3.93000	99.16429	100.00000
69.12100	3.93500	99.16173	100.00000
69.17100	3.94000	99.15918	100.00000
69.22100	3.94500	99.15765	100.00000
69.27200	3.95000	99.15459	100.00000
69.31700	3.95500	99.15408	100.00000
69.36900	3.96000	99.15102	100.00000
69.42200	3.96500	99.14898	100.00000
69.47000	3.97000	99.14643	100.00000
69.52300	3.97500	99.14490	100.00000
69.57700	3.98000	99.14235	100.00000
69.62600	3.98500	99.14082	100.00000
69.67300	3.99000	99.13776	100.00000
69.72300	3.99500	99.13571	100.00000
69.77300	4.00000	99.13265	100.00000
69.82400	4.00500	99.13112	100.00000
69.87100	4.01000	99.12704	100.00000
69.92300	4.01500	99.12551	100.00000
69.97500	4.02000	99.12194	100.00000
70.02900	4.02500	99.11939	100.00000
70.07400	4.03000	99.11582	100.00000
70.12300	4.03500	99.11429	100.00000
70.17300	4.04000	99.11122	100.00000
70.22200	4.04500	99.10918	100.00000
70.27300	4.05000	99.10561	100.00000
70.32500	4.05500	99.10357	100.00000
70.37400	4.06000	99.10051	100.00000
70.42500	4.06500	99.09796	100.00000
70.47500	4.07000	99.09439	100.00000
70.52200	4.07500	99.09235	100.00000
70.57700	4.08000	99.08776	100.00000
70.62600	4.08500	99.08622	100.00000
70.67700	4.09000	99.08163	100.00000
70.72700	4.09500	99.07857	100.00000
70.77700	4.10000	99.07500	100.00000
70.82900	4.10500	99.07245	100.00000
70.87900	4.11000	99.06786	100.00000
70.92400	4.11500	99.06531	100.00000
70.97600	4.12000	99.06224	100.00000
71.02300	4.12500	99.05969	100.00000
71.08000	4.13000	99.05561	100.00000
71.13000	4.13500	99.05459	100.00000
71.17800	4.14000	99.05153	100.00000
71.22900	4.14500	99.04949	100.00000
71.27900	4.15000	99.04592	100.00000
71.32300	4.15500	99.04439	100.00000
71.37800	4.16000	99.04184	100.00000
71.42700	4.16500	99.04082	100.00000
71.47900	4.17000	99.03827	100.00000
71.52100	4.17500	99.03673	100.00000
71.57400	4.18000	99.03418	100.00000
71.62700	4.18500	99.03316	100.00000
71.67800	4.19000	99.03061	100.00000
71.72700	4.19500	99.02908	100.00000
71.77900	4.20000	99.02704	100.00000
71.82900	4.20500	99.02602	100.00000
71.87700	4.21000	99.02398	100.00000
71.92800	4.21500	99.02296	100.00000
71.97800	4.22000	99.02041	100.00000
72.02800	4.22500	99.01888	100.00000
72.07700	4.23000	99.01633	100.00000
72.12400	4.23500	99.01531	100.00000
72.17600	4.24000	99.01276	100.00000
72.22800	4.24500	99.01122	100.00000
72.27600	4.25000	99.00918	100.00000
72.32400	4.25500	99.00816	100.00000
72.37400	4.26000	99.00561	100.00000
72.42600	4.26500	99.00357	100.00000
72.47800	4.27000	99.00102	100.00000
72.52900	4.27500	98.99949	100.00000
72.57500	4.28000	98.99847	100.00000
72.62300	4.28500	98.99490	100.00000
72.67200	4.29000	98.99388	100.00000
72.73000	4.29500	98.99286	100.00000
72.77500	4.30000	98.99184	100.00000
72.82400	4.30500	98.98827	100.00000
72.87000	4.31000	98.98724	100.00000
72.92800	4.31500	98.98520	100.00000
72.98100	4.32000	98.98367	100.00000
73.02800	4.32500	98.98061	100.00000
73.07500	4.33000	98.97959	100.00000
73.12600	4.33500	98.97653	100.00000
73.17600	4.34000	98.97551	100.00000
73.22800	4.34500	98.97143	100.00000
73.27500	4.35000	98.96990	100.00000
73.32500	4.35500	98.96633	100.00000
73.37500	4.36000	98.96531	100.00000
73.42900	4.36500	98.96122	100.00000
73.47600	4.37000	98.95918	100.00000
73.52500	4.37500	98.95561	100.00000
73.57500	4.38000	98.95306	100.00000
73.62800	4.38500	98.94949	100.00000
73.68000	4.39000	98.94745	100.00000
73.72800	4.39500	98.94439	100.00000
73.77600	4.40000	98.94286	100.00000
73.82500	4.40500	98.93980	100.00000
73.87900	4.41000	98.93827	100.00000
73.92600	4.41500	98.93571	100.00000
73.97500	4.42000	98.93469	100.00000
74.02600	4.42500	98.93163	100.00000
74.07800	4.43000	98.93010	100.00000
74.12800	4.43500	98.92755	100.00000
74.17700	4.44000	98.92704	100.00000
74.22400	4.44500	98.92347	100.00000
74.27600	4.45000	98.92194	100.00000
74.32800	4.45500	98.91939	100.00000
74.37600	4.46000	98.91735	100.00000
74.42900	4.46500	98.91429	100.00000
74.47700	4.47000	98.91224	100.00000
74.52800	4.47500	98.90969	100.00000
74.57600	4.48000	98.90816	100.00000
74.62600	4.48500	98.90459	100.00000
74.68100	4.49000	98.90255	100.00000
74.72800	4.49500	98.90000	100.00000
74.78100	4.50000	98.89898	100.00000
74.82500	4.50500	98.89490	100.00000
74.87900	4.51000	98.89388	100.00000
74.92800	4.51500	98.89031	100.00000
74.97600	4.52000	98.88929	100.00000
75.03100	4.52500	98.88622	100.00000
75.07800	4.53000	98.88469	100.00000
75.12900	4.53500	98.88163	100.00000
75.18000	4.54000	98.88214	100.00000
75.22500	4.54500	98.87806	100.00000
75.27700	4.55000	98.87704	100.00000
75.32600	4.55500	98.87347	100.00000
75.37900	4.56000	98.87143	100.00000
75.42900	4.56500	98.86837	100.00000
75.47400	4.57000	98.86684	100.00000
75.52900	4.57500	98.86327	100.00000
75.57900	4.58000	98.86173	100.00000
75.62700	4.58500	98.85816	100.00000
75.67400	4.59000	98.85459	100.00000
75.72500	4.59500	98.85306	100.00000
75.78000	4.60000	98.85051	100.00000
75.82900	4.60500	98.84745	100.00000
75.87700	4.61000	98.84439	100.00000
75.92900	4.61500	98.84184	100.00000
75.97300	4.62000	98.83878	100.00000
76.02200	4.62500	98.83673	100.00000
76.07800	4.63000	98.83367	100.00000
76.12400	4.63500	98.83265	100.00000
76.17600	4.64000	98.82857	100.00000
76.22900	4.64500	98.82755	100.00000
76.27900	4.65000	98.82347	100.00000
76.32800	4.65500	98.82143	100.00000
76.37900	4.66000	98.81786	100.00000
76.42400	4.66500	98.81582	100.00000
76.47900	4.67000	98.81224	100.00000
76.52500	4.67500	98.81071	100.00000
76.58000	4.68000	98.80714	100.00000
76.62700	4.68500	98.80510	100.00000
76.67800	4.69000	98.80102	100.00000
76.73000	4.69500	98.80102	100.00000
76.77700	4.70000	98.79694	100.00000
76.83000	4.70500	98.79541	100.00000
76.87800	4.71000	98.79133	100.00000
76.92800	4.71500	98.79082	100.00000
76.97800	4.72000	98.78673	100.00000
77.02800	4.72500	98.78469	100.00000
77.07800	4.73000	98.78112	100.00000
77.12400	4.73500	98.77908	100.00000
77.17500	4.74000	98.77551	100.00000
77.22400	4.74500	98.77347	100.00000
77.27900	4.75000	98.76888	100.00000
77.32900	4.75500	98.76735	100.00000
77.37800	4.76000	98.76327	100.00000
77.42500	4.76500	98.76122	100.00000
77.47700	4.77000	98.75714	100.00000
77.52700	4.77500	98.75561	100.00000
77.57900	4.78000	98.75153	100.00000
77.62600	4.78500	98.75000	100.00000
77.67700	4.79000	98.74643	100.00000
77.72900	4.79500	98.74490	100.00000
77.77900	4.80000	98.74133	100.00000
77.83000	4.80500	98.73980	100.00000
77.87500	4.81000	98.73673	100.00000
77.92600	4.81500	98.73571	100.00000
77.97800	4.82000	98.73163	100.00000
78.02900	4.82500	98.73010	100.00000
78.07900	4.83000	98.72602	100.00000
78.12400	4.83500	98.72551	100.00000
78.17700	4.84000	98.72143	100.00000
78.22500	4.84500	98.71888	100.00000
78.27700	4.85000	98.71531	100.00000
78.32700	4.85500	98.71327	100.00000
78.37800	4.86000	98.70867	100.00000
78.42700	4.86500	98.70714	100.00000
78.47900	4.87000	98.70255	100.00000
78.52600	4.87500	98.70051	100.00000
78.57700	4.88000	98.69592	100.00000
78.62800	4.88500	98.69439	100.00000
78.67900	4.89000	98.68980	100.00000
78.72600	4.89500	98.68776	100.00000
78.77700	4.90000	98.68418	100.00000
78.82700	4.90500	98.68163	100.00000
78.87400	4.91000	98.67755	100.00000
78.92700	4.91500	98.67602	100.00000
78.97700	4.92000	98.67245	100.00000
79.02600	4.92500	98.67041	100.00000
79.07500	4.93000	98.66684	100.00000
79.11900	4.93500	98.66327	100.00000
79.17200	4.94000	98.66071	100.00000
79.22200	4.94500	98.65918	100.00000
79.27400	4.95000	98.65510	100.00000
79.32300	4.95500	98.65204	100.00000
79.37500	4.96000	98.65000	100.00000
79.42600	4.96500	98.64643	100.00000
79.47600	4.97000	98.64439	100.00000
79.52500	4.97500	98.64133	100.00000
79.57800	4.98000	98.63980	100.00000
79.62600	4.98500	98.63622	100.00000
79.67700	4.99000	98.63469	100.00000
79.72500	4.99500	98.63112	100.00000
79.77100	5.00000	98.62959	100.00000
79.82700	5.00500	98.62551	100.00000
79.87600	5.01000	98.62347	100.00000
79.92400	5.01500	98.61990	100.00000
79.97100	5.02000	98.61837	100.00000
80.02800	5.02500	98.61480	100.00000
80.07600	5.03000	98.61327	100.00000
80.13000	5.03500	98.61071	100.00000
80.17800	5.04000	98.60867	100.00000
80.22600	5.04500	98.60459	100.00000
80.27700	5.05000	98.60255	100.00000
80.32900	5.05500	98.60000	100.00000
80.37900	5.06000	98.59745	100.00000
80.42300	5.06500	98.59337	100.00000
80.47400	5.07000	98.59235	100.00000
80.52300	5.07500	98.58827	100.00000
80.57500	5.08000	98.58622	100.00000
80.62400	5.08500	98.58214	100.00000
80.67600	5.09000	98.57959	100.00000
80.72000	5.09500	98.57551	100.00000
80.77800	5.10000	98.57398	100.00000
80.82300	5.10500	98.56990	100.00000
80.87400	5.11000	98.56735	100.00000
80.92700	5.11500	98.56378	100.00000
80.97300	5.12000	98.56173	100.00000
81.02500	5.12500	98.55816	100.00000
81.07300	5.13000	98.55612	100.00000
81.12600	5.13500	98.55204	100.00000
81.17500	5.14000	98.55000	100.00000
81.22600	5.14500	98.54592	100.00000
81.27200	5.15000	98.54490	100.00000
81.32800	5.15500	98.54133	100.00000
81.37600	5.16000	98.53929	100.00000
81.42600	5.16500	98.53520	100.00000
81.47700	5.17000	98.53316	100.00000
81.52500	5.17500	98.53061	100.00000
81.57600	5.18000	98.52857	100.00000
81.62200	5.18500	98.52398	100.00000
81.67200	5.19000	98.52296	100.00000
81.72800	5.19500	98.51990	100.00000
81.77700	5.20000	98.51735	100.00000
81.82400	5.20500	98.51327	100.00000
81.87500	5.21000	98.51224	100.00000
81.92400	5.21500	98.50816	100.00000
81.97600	5.22000	98.50612	100.00000
82.02100	5.22500	98.50204	100.00000
82.07300	5.23000	98.50051	100.00000
82.12600	5.23500	98.49745	100.00000
82.17500	5.24000	98.49490	100.00000
82.22100	5.24500	98.49031	100.00000
82.27400	5.25000	98.48827	100.00000
82.32700	5.25500	98.48571	100.00000
82.37600	5.26000	98.48112	100.00000
82.42500	5.26500	98.47908	100.00000
82.47400	5.27000	98.47755	100.00000
82.52300	5.27500	98.47347	100.00000
82.57700	5.28000	98.46837	100.00000
82.62200	5.28500	98.46633	100.00000
82.66900	5.29000	98.46224	100.00000
82.72600	5.29500	98.46020	100.00000
82.77400	5.30000	98.45561	100.00000
82.82300	5.30500	98.45306	100.00000
82.87500	5.31000	98.44949	100.00000
82.92400	5.31500	98.44745	100.00000
82.97800	5.32000	98.44235	100.00000
83.02400	5.32500	98.44031	100.00000
83.07100	5.33000	98.43622	100.00000
83.12400	5.33500	98.43469	100.00000
83.17300	5.34000	98.43010	100.00000
83.22700	5.34500	98.42857	100.00000
83.27700	5.35000	98.42551	100.00000
83.32600	5.35500	98.42398	100.00000
83.37500	5.36000	98.41990	100.00000
83.42300	5.36500	98.41786	100.00000
83.47500	5.37000	98.41480	100.00000
83.52700	5.37500	98.41378	100.00000
83.57800	5.38000	98.40969	100.00000
83.62500	5.38500	98.40867	100.00000
83.67100	5.39000	98.40510	100.00000
83.72200	5.39500	98.40408	100.00000
83.77500	5.40000	98.40000	100.00000
83.82700	5.40500	98.39898	100.00000
83.87100	5.41000	98.39592	100.00000
83.92500	5.41500	98.39439	100.00000
83.97800	5.42000	98.39082	100.00000
84.02800	5.42500	98.38929	100.00000
84.07700	5.43000	98.38571	100.00000
84.12700	5.43500	98.38367	100.00000
84.17600	5.44000	98.37908	100.00000
84.22400	5.44500	98.37755	100.00000
84.27700	5.45000	98.37347	100.00000
84.32500	5.45500	98.37143	100.00000
84.37700	5.46000	98.36735	100.00000
84.42700	5.46500	98.36480	100.00000
84.47200	5.47000	98.36071	100.00000
84.52600	5.47500	98.35867	100.00000
84.58000	5.48000	98.35306	100.00000
84.62700	5.48500	98.35051	100.00000
84.67600	5.49000	98.34592	100.00000
84.72600	5.49500	98.34490	100.00000
84.77700	5.50000	98.33980	100.00000
84.82700	5.50500	98.33724	100.00000
84.87500	5.51000	98.33265	100.00000
84.92700	5.51500	98.33061	100.00000
84.97800	5.52000	98.32500	100.00000
85.02600	5.52500	98.32296	100.00000
85.07700	5.53000	98.31837	100.00000
85.12700	5.53500	98.31684	100.00000
85.17500	5.54000	98.31224	100.00000
85.22700	5.54500	98.30969	100.00000
85.27200	5.55000	98.30561	100.00000
85.32000	5.55500	98.30408	100.00000
85.37400	5.56000	98.29949	100.00000
85.42100	5.56500	98.29745	100.00000
85.47300	5.57000	98.29337	100.00000
85.52000	5.57500	98.29184	100.00000
85.57700	5.58000	98.28673	100.00000
85.62500	5.58500	98.28418	100.00000
85.67600	5.59000	98.27959	100.00000
85.72500	5.59500	98.27449	100.00000
85.77500	5.60000	98.27194	100.00000
85.82700	5.60500	98.26684	100.00000
85.87600	5.61000	98.26429	100.00000
85.92200	5.61500	98.25918	100.00000
85.97300	5.62000	98.25663	100.00000
86.02000	5.62500	98.25204	100.00000
86.07500	5.63000	98.25000	100.00000
86.12300	5.63500	98.24592	100.00000
86.17200	5.64000	98.24337	100.00000
86.22400	5.64500	98.23929	100.00000
86.27200	5.65000	98.23724	100.00000
86.32200	5.65500	98.23367	100.00000
86.37100	5.66000	98.23112	100.00000
86.42400	5.66500	98.22704	100.00000
86.47300	5.67000	98.22551	100.00000
86.52500	5.67500	98.22092	100.00000
86.57100	5.68000	98.21837	100.00000
86.61900	5.68500	98.21276	100.00000
86.67500	5.69000	98.21020	100.00000
86.72400	5.69500	98.20510	100.00000
86.77300	5.70000	98.20204	100.00000
86.82100	5.70500	98.19592	100.00000
86.87100	5.71000	98.19337	100.00000
86.91900	5.71500	98.18724	100.00000
86.97000	5.72000	98.18418	100.00000
87.02300	5.72500	98.17806	100.00000
87.07200	5.73000	98.17551	100.00000
87.12000	5.73500	98.17041	100.00000
87.16800	5.74000	98.16786	100.00000
87.22200	5.74500	98.16276	100.00000
87.27300	5.75000	98.16122	100.00000
87.32000	5.75500	98.15663	100.00000
87.37000	5.76000	98.15408	100.00000
87.42000	5.76500	98.14949	100.00000
87.47000	5.77000	98.14745	100.00000
87.52200	5.77500	98.14388	100.00000
87.57200	5.78000	98.14133	100.00000
87.62000	5.78500	98.13673	100.00000
87.66800	5.79000	98.13469	100.00000
87.72000	5.79500	98.13061	100.00000
87.76800	5.80000	98.12806	100.00000
87.82000	5.80500	98.12347	100.00000
87.87200	5.81000	98.12143	100.00000
87.92200	5.81500	98.11684	100.00000
87.97000	5.82000	98.11429	100.00000
88.02000	5.82500	98.10969	100.00000
88.07000	5.83000	98.10765	100.00000
88.11600	5.83500	98.10255	100.00000
88.16800	5.84000	98.10051	100.00000
88.22200	5.84500	98.09541	100.00000
88.26800	5.85000	98.09337	100.00000
88.31900	5.85500	98.08980	100.00000
88.37000	5.86000	98.08724	100.00000
88.41700	5.86500	98.08265	100.00000
88.47000	5.87000	98.08061	100.00000
88.52100	5.87500	98.07602	100.00000
88.56700	5.88000	98.07347	100.00000
88.61800	5.88500	98.06837	100.00000
88.66800	5.89000	98.06684	100.00000
88.72000	5.89500	98.06173	100.00000
88.76700	5.90000	98.05918	100.00000
88.82100	5.90500	98.05408	100.00000
88.86500	5.91000	98.04949	100.00000
88.92000	5.91500	98.04643	100.00000
88.96800	5.92000	98.04133	100.00000
89.01600	5.92500	98.03878	100.00000
89.06700	5.93000	98.03673	100.00000
89.11800	5.93500	98.03163	100.00000
89.16800	5.94000	98.02755	100.00000
89.21500	5.94500	98.02551	100.00000
89.26500	5.95000	98.02041	100.00000
89.31700	5.95500	98.01786	100.00000
89.36600	5.96000	98.01276	100.00000
89.41500	5.96500	98.01122	100.00000
89.46500	5.97000	98.00714	100.00000
89.51700	5.97500	98.00459	100.00000
89.56800	5.98000	97.99949	100.00000
89.61700	5.98500	97.99694	100.00000
89.66800	5.99000	97.99337	100.00000
89.71800	5.99500	97.98980	100.00000
89.76600	6.00000	97.98469	100.00000
89.81700	6.00500	97.98316	100.00000
89.86800	6.01000	97.97857	100.00000
89.91700	6.01500	97.97551	100.00000
89.96600	6.02000	97.97041	100.00000
90.01900	6.02500	97.96837	100.00000
90.06800	6.03000	97.96378	100.00000
90.11600	6.03500	97.96071	100.00000
90.16700	6.04000	97.95510	100.00000
90.21700	6.04500	97.95255	100.00000
90.26500	6.05000	97.94796	100.00000
90.31300	6.05500	97.94439	100.00000
90.36600	6.06000	97.93929	100.00000
90.41500	6.06500	97.93673	100.00000
90.46800	6.07000	97.93163	100.00000
90.51400	6.07500	97.92857	100.00000
90.56300	6.08000	97.92245	100.00000
90.61700	6.08500	97.91990	100.00000
90.66600	6.09000	97.91480	100.00000
90.71000	6.09500	97.91224	100.00000
90.76200	6.10000	97.90663	100.00000
90.81200	6.10500	97.90357	100.00000
90.86600	6.11000	97.89847	100.00000
90.91300	6.11500	97.89490	100.00000
90.96600	6.12000	97.88929	100.00000
91.01500	6.12500	97.88673	100.00000
91.06700	6.13000	97.88163	100.00000
91.11600	6.13500	97.87857	100.00000
91.16400	6.14000	97.87296	100.00000
91.21200	6.14500	97.87092	100.00000
91.26400	6.15000	97.86633	100.00000
91.31400	6.15500	97.86378	100.00000
91.36300	6.16000	97.85918	100.00000
91.41000	6.16500	97.85765	100.00000
91.46700	6.17000	97.85357	100.00000
91.51700	6.17500	97.85153	100.00000
91.56800	6.18000	97.84694	100.00000
91.61700	6.18500	97.84541	100.00000
91.66400	6.19000	97.84184	100.00000
91.71300	6.19500	97.83929	100.00000
91.76400	6.20000	97.83418	100.00000
91.81400	6.20500	97.83214	100.00000
91.86800	6.21000	97.82704	100.00000
91.91800	6.21500	97.82449	100.00000
91.96700	6.22000	97.81888	100.00000
92.01300	6.22500	97.81633	100.00000
92.06500	6.23000	97.81173	100.00000
92.11300	6.23500	97.80867	100.00000
92.16500	6.24000	97.80255	100.00000
92.21400	6.24500	97.80102	100.00000
92.27000	6.25000	97.79643	100.00000
92.31900	6.25500	97.79337	100.00000
92.36900	6.26000	97.78827	100.00000
92.42300	6.26500	97.78418	100.00000
92.46800	6.27000	97.78214	100.00000
92.51800	6.27500	97.77908	100.00000
92.57200	6.28000	97.77398	100.00000
92.61800	6.28500	97.76939	100.00000
92.66800	6.29000	97.76735	100.00000
92.72100	6.29500	97.76173	100.00000
92.76900	6.30000	97.75918	100.00000
92.81600	6.30500	97.75408	100.00000
92.87300	6.31000	97.75153	100.00000
92.92000	6.31500	97.74592	100.00000
92.97100	6.32000	97.74337	100.00000
93.01800	6.32500	97.73827	100.00000
93.07200	6.33000	97.73622	100.00000
93.12200	6.33500	97.72959	100.00000
93.16900	6.34000	97.72704	100.00000
93.21900	6.34500	97.72194	100.00000
93.27000	6.35000	97.71939	100.00000
93.32500	6.35500	97.71327	100.00000
93.37200	6.36000	97.71020	100.00000
93.41800	6.36500	97.70408	100.00000
93.46700	6.37000	97.70153	100.00000
93.51900	6.37500	97.69388	100.00000
93.57000	6.38000	97.69082	100.00000
93.62300	6.38500	97.68469	100.00000
93.67200	6.39000	97.68112	100.00000
93.71900	6.39500	97.67347	100.00000
93.77200	6.40000	97.67041	100.00000
93.82100	6.40500	97.66429	100.00000
93.86800	6.41000	97.66071	100.00000
93.91800	6.41500	97.65306	100.00000
93.97100	6.42000	97.65000	100.00000
94.02100	6.42500	97.64439	100.00000
94.07000	6.43000	97.64133	100.00000
94.11600	6.43500	97.63418	100.00000
94.17200	6.44000	97.63112	100.00000
94.22100	6.44500	97.62449	100.00000
94.26600	6.45000	97.62194	100.00000
94.31800	6.45500	97.61582	100.00000
94.37100	6.46000	97.61276	100.00000
94.42000	6.46500	97.60765	100.00000
94.47000	6.47000	97.60561	100.00000
94.52000	6.47500	97.59847	100.00000
94.56600	6.48000	97.59592	100.00000
94.61500	6.48500	97.59082	100.00000
94.67200	6.49000	97.58929	100.00000
94.72100	6.49500	97.58265	100.00000
94.76900	6.50000	97.58010	100.00000
94.81900	6.50500	97.57500	100.00000
94.87100	6.51000	97.57296	100.00000
94.92100	6.51500	97.56633	100.00000
94.97200	6.52000	97.56378	100.00000
95.02400	6.52500	97.55816	100.00000
95.07000	6.53000	97.55612	100.00000
95.11900	6.53500	97.54949	100.00000
95.17000	6.54000	97.54694	100.00000
95.22100	6.54500	97.54184	100.00000
95.27100	6.55000	97.54031	100.00000
95.31800	6.55500	97.53418	100.00000
95.37200	6.56000	97.53112	100.00000
95.42200	6.56500	97.52653	100.00000
95.47200	6.57000	97.52398	100.00000
95.52300	6.57500	97.51888	100.00000
95.57100	6.58000	97.51633	100.00000
95.62400	6.58500	97.51224	100.00000
95.67200	6.59000	97.50969	100.00000
95.72000	6.59500	97.50306	100.00000
95.77300	6.60000	97.49796	100.00000
95.82200	6.60500	97.49490	100.00000
95.87100	6.61000	97.48929	100.00000
95.91900	6.61500	97.48673	100.00000
95.97500	6.62000	97.48061	100.00000
96.02500	6.62500	97.47755	100.00000
96.07500	6.63000	97.47143	100.00000
96.12600	6.63500	97.46837	100.00000
96.17700	6.64000	97.46276	100.00000
96.22200	6.64500	97.45969	100.00000
96.27100	6.65000	97.45408	100.00000
96.32300	6.65500	97.45051	100.00000
96.37100	6.66000	97.44490	100.00000
96.42300	6.66500	97.44286	100.00000
96.47500	6.67000	97.43725	100.00000
96.52600	6.67500	97.43418	100.00000
96.57500	6.68000	97.42908	100.00000
96.62400	6.68500	97.42653	100.00000
96.67500	6.69000	97.42092	100.00000
96.72600	6.69500	97.41837	100.00000
96.77800	6.70000	97.41276	100.00000
96.82800	6.70500	97.41020	100.00000
96.87800	6.71000	97.40408	100.00000
96.92500	6.71500	97.40102	100.00000
96.97800	6.72000	97.39490	100.00000
97.02800	6.72500	97.39133	100.00000
97.08000	6.73000	97.38469	100.00000
97.12600	6.73500	97.38112	100.00000
97.17900	6.74000	97.37449	100.00000
97.22700	6.74500	97.37296	100.00000
97.27900	6.75000	97.36582	100.00000
97.32800	6.75500	97.36224	100.00000
97.38200	6.76000	97.35561	100.00000
97.43100	6.76500	97.35306	100.00000
97.47600	6.77000	97.34643	100.00000
97.52600	6.77500	97.34286	100.00000
97.57900	6.78000	97.33673	100.00000
97.63000	6.78500	97.33418	100.00000
97.67800	6.79000	97.32755	100.00000
97.72900	6.79500	97.32449	100.00000
97.78100	6.80000	97.31735	100.00000
97.82700	6.80500	97.31480	100.00000
97.88000	6.81000	97.30816	100.00000
97.92800	6.81500	97.30459	100.00000
97.98200	6.82000	97.29796	100.00000
98.03200	6.82500	97.29490	100.00000
98.08300	6.83000	97.28827	100.00000
98.13300	6.83500	97.28469	100.00000
98.18200	6.84000	97.27806	100.00000
98.23100	6.84500	97.27500	100.00000
98.28200	6.85000	97.26786	100.00000
98.33200	6.85500	97.26429	100.00000
98.38000	6.86000	97.25765	100.00000
98.42800	6.86500	97.25561	100.00000
98.48100	6.87000	97.24847	100.00000
98.53200	6.87500	97.24541	100.00000
98.58000	6.88000	97.23929	100.00000
98.63100	6.88500	97.23571	100.00000
98.68100	6.89000	97.22959	100.00000
98.73100	6.89500	97.22551	100.00000
98.78300	6.90000	97.21939	100.00000
98.83300	6.90500	97.21684	100.00000
98.88400	6.91000	97.21020	100.00000
98.93200	6.91500	97.20714	100.00000
98.98400	6.92000	97.20051	100.00000
99.03200	6.92500	97.19490	100.00000
99.08100	6.93000	97.19133	100.00000
99.13200	6.93500	97.18827	100.00000
99.17900	6.94000	97.18163	100.00000
99.23200	6.94500	97.17602	100.00000
99.28200	6.95000	97.17296	100.00000
99.33100	6.95500	97.16531	100.00000
99.38200	6.96000	97.16224	100.00000
99.43400	6.96500	97.15714	100.00000
99.48600	6.97000	97.15306	100.00000
99.53100	6.97500	97.14694	100.00000
99.58700	6.98000	97.14388	100.00000
99.63500	6.98500	97.13776	100.00000
99.68200	6.99000	97.13469	100.00000
99.73400	6.99500	97.12755	100.00000
99.78700	7.00000	97.12500	100.00000
99.83800	7.00500	97.11939	100.00000
99.88400	7.01000	97.11684	100.00000
99.93800	7.01500	97.11020	100.00000
99.98700	7.02000	97.10714	100.00000
100.03700	7.02500	97.10153	100.00000
100.08800	7.03000	97.09745	100.00000
100.14100	7.03500	97.09133	100.00000
100.19000	7.04000	97.08776	100.00000
100.23900	7.04500	97.08265	100.00000
100.28900	7.05000	97.07908	100.00000
100.34200	7.05500	97.07347	100.00000
100.39000	7.06000	97.06888	100.00000
100.43600	7.06500	97.06327	100.00000
100.48700	7.07000	97.06020	100.00000
100.53900	7.07500	97.05357	100.00000
100.58900	7.08000	97.05051	100.00000
100.64000	7.08500	97.04541	100.00000
100.69500	7.09000	97.04184	100.00000
100.74200	7.09500	97.03469	100.00000
100.79300	7.10000	97.03163	100.00000
100.84300	7.10500	97.02551	100.00000
100.89300	7.11000	97.02194	100.00000
100.94600	7.11500	97.01480	100.00000
100.99500	7.12000	97.01173	100.00000
101.04100	7.12500	97.00612	100.00000
101.09500	7.13000	97.00153	100.00000
101.14600	7.13500	96.99439	100.00000
101.19300	7.14000	96.99133	100.00000
101.24500	7.14500	96.98571	100.00000
101.29600	7.15000	96.98112	100.00000
101.34300	7.15500	96.97398	100.00000
101.39700	7.16000	96.97092	100.00000
101.44900	7.16500	96.96531	100.00000
101.49500	7.17000	96.96122	100.00000
101.54700	7.17500	96.95408	100.00000
101.59500	7.18000	96.95000	100.00000
101.64900	7.18500	96.94439	100.00000
101.70000	7.19000	96.94031	100.00000
101.74400	7.19500	96.93265	100.00000
101.79500	7.20000	96.92959	100.00000
101.84500	7.20500	96.92347	100.00000
101.89500	7.21000	96.91939	100.00000
101.94400	7.21500	96.91224	100.00000
102.00100	7.22000	96.90918	100.00000
102.04900	7.22500	96.90306	100.00000
102.09600	7.23000	96.89898	100.00000
102.14600	7.23500	96.89133	100.00000
102.19800	7.24000	96.88520	100.00000
102.24800	7.24500	96.88265	100.00000
102.30100	7.25000	96.87857	100.00000
102.34800	7.25500	96.87194	100.00000
102.39900	7.26000	96.86582	100.00000
102.45100	7.26500	96.86276	100.00000
102.50100	7.27000	96.85561	100.00000
102.55200	7.27500	96.85306	100.00000
102.59800	7.28000	96.84796	100.00000
102.65100	7.28500	96.84541	100.00000
102.70100	7.29000	96.83827	100.00000
102.74900	7.29500	96.83622	100.00000
102.80100	7.30000	96.83061	100.00000
102.85300	7.30500	96.82755	100.00000
102.90300	7.31000	96.82041	100.00000
102.95300	7.31500	96.81735	100.00000
103.00300	7.32000	96.81071	100.00000
103.05100	7.32500	96.80816	100.00000
103.10100	7.33000	96.80051	100.00000
103.14800	7.33500	96.79745	100.00000
103.20200	7.34000	96.79031	100.00000
103.25300	7.34500	96.78776	100.00000
103.30300	7.35000	96.77908	100.00000
103.35200	7.35500	96.77551	100.00000
103.40400	7.36000	96.76837	100.00000
103.45100	7.36500	96.76531	100.00000
103.50000	7.37000	96.75612	100.00000
103.55000	7.37500	96.75255	100.00000
103.60600	7.38000	96.74541	100.00000
103.65500	7.38500	96.74235	100.00000
103.70400	7.39000	96.73367	100.00000
103.75500	7.39500	96.73061	100.00000
103.80000	7.40000	96.72398	100.00000
103.85300	7.40500	96.72092	100.00000
103.90500	7.41000	96.71327	100.00000
103.95100	7.41500	96.70969	100.00000
104.00500	7.42000	96.70357	100.00000
104.05600	7.42500	96.70051	100.00000
104.10800	7.43000	96.69388	100.00000
104.15800	7.43500	96.68980	100.00000
104.20800	7.44000	96.68316	100.00000
104.25600	7.44500	96.68061	100.00000
104.30400	7.45000	96.67296	100.00000
104.35600	7.45500	96.66939	100.00000
104.40400	7.46000	96.66276	100.00000
104.45600	7.46500	96.65969	100.00000
104.50700	7.47000	96.65204	100.00000
104.55700	7.47500	96.64796	100.00000
104.60800	7.48000	96.64133	100.00000
104.65500	7.48500	96.63827	100.00000
104.71000	7.49000	96.63010	100.00000
104.76200	7.49500	96.62653	100.00000
104.80900	7.50000	96.61990	100.00000
104.85800	7.50500	96.61735	100.00000
104.91100	7.51000	96.60867	100.00000
104.96200	7.51500	96.60561	100.00000
105.01200	7.52000	96.59949	100.00000
105.05700	7.52500	96.59592	100.00000
105.11300	7.53000	96.58827	100.00000
105.16500	7.53500	96.58520	100.00000
105.21200	7.54000	96.57908	100.00000
105.25900	7.54500	96.57551	100.00000
105.31200	7.55000	96.56735	100.00000
105.36200	7.55500	96.56378	100.00000
105.41200	7.56000	96.55714	100.00000
105.46000	7.56500	96.55357	100.00000
105.50900	7.57000	96.54592	100.00000
105.56100	7.57500	96.54286	100.00000
105.61300	7.58000	96.53622	100.00000
105.66100	7.58500	96.53214	100.00000
105.70700	7.59000	96.52449	100.00000
105.76200	7.59500	96.51990	100.00000
105.81000	7.60000	96.51378	100.00000
105.86000	7.60500	96.51122	100.00000
105.90900	7.61000	96.50357	100.00000
105.96400	7.61500	96.49643	100.00000
106.00900	7.62000	96.49337	100.00000
106.05900	7.62500	96.48571	100.00000
106.11200	7.63000	96.48163	100.00000
106.16400	7.63500	96.47500	100.00000
106.21400	7.64000	96.47143	100.00000
106.26100	7.64500	96.46378	100.00000
106.31000	7.65000	96.46020	100.00000
106.36500	7.65500	96.45255	100.00000
106.41300	7.66000	96.44949	100.00000
106.46400	7.66500	96.44235	100.00000
106.51600	7.67000	96.43878	100.00000
106.56400	7.67500	96.43469	100.00000
106.61800	7.68000	96.43316	100.00000
106.66600	7.68500	96.42959	100.00000
106.71800	7.69000	96.42806	100.00000
106.76900	7.69500	96.42500	100.00000
106.81900	7.70000	96.42296	100.00000
106.86800	7.70500	96.41939	100.00000
106.91200	7.71000	96.41735	100.00000
106.96400	7.71500	96.41327	100.00000
107.01200	7.72000	96.41071	100.00000
107.06300	7.72500	96.40102	100.00000
107.11400	7.73000	96.39133	100.00000
107.16400	7.73500	96.35867	100.00000
107.21400	7.74000	96.33265	100.00000
107.26300	7.74500	96.27449	100.00000
107.31500	7.75000	96.23929	100.00000
107.36200	7.75500	96.23265	100.00000
107.41100	7.76000	96.23010	100.00000
107.46200	7.76500	96.22602	100.00000
107.51100	7.77000	96.22551	100.00000
107.56100	7.77500	96.22602	100.00000
107.61100	7.78000	96.22755	100.00000
107.66400	7.78500	96.23010	100.00000
107.71400	7.79000	96.23112	100.00000
107.76100	7.79500	96.23265	100.00000
107.80900	7.80000	96.23265	100.00000
107.86000	7.80500	96.23112	100.00000
107.90700	7.81000	96.23061	100.00000
107.96000	7.81500	96.22806	100.00000
108.01000	7.82000	96.22551	100.00000
108.06100	7.82500	96.22194	100.00000
108.10900	7.83000	96.21939	100.00000
108.15500	7.83500	96.21480	100.00000
108.20400	7.84000	96.21224	100.00000
108.25500	7.84500	96.20765	100.00000
108.30800	7.85000	96.20510	100.00000
108.35700	7.85500	96.20051	100.00000
108.40700	7.86000	96.19796	100.00000
108.45900	7.86500	96.19286	100.00000
108.50700	7.87000	96.19031	100.00000
108.55400	7.87500	96.18520	100.00000
108.61000	7.88000	96.18316	100.00000
108.66200	7.88500	96.17857	100.00000
108.71100	7.89000	96.17551	100.00000
108.75800	7.89500	96.17041	100.00000
108.80900	7.90000	96.16786	100.00000
108.85700	7.90500	96.16173	100.00000
108.90800	7.91000	96.15408	100.00000
108.95500	7.91500	96.15051	100.00000
109.01000	7.92000	96.14439	100.00000
109.06000	7.92500	96.13980	100.00000
109.10600	7.93000	96.13163	100.00000
109.15800	7.93500	96.12857	100.00000
109.20600	7.94000	96.12143	100.00000
109.25900	7.94500	96.11684	100.00000
109.31000	7.95000	96.10918	100.00000
109.35700	7.95500	96.10561	100.00000
109.40800	7.96000	96.09949	100.00000
109.45600	7.96500	96.09541	100.00000
109.50800	7.97000	96.08776	100.00000
109.55800	7.97500	96.08520	100.00000
109.60500	7.98000	96.07908	100.00000
109.65500	7.98500	96.07500	100.00000
109.70600	7.99000	96.06786	100.00000
109.75800	7.99500	96.06531	100.00000
109.81000	8.00000	96.05867	100.00000
109.85500	8.00500	96.05510	100.00000
109.90500	8.01000	96.04796	100.00000
109.95600	8.01500	96.04439	100.00000
110.00700	8.02000	96.03827	100.00000
110.05700	8.02500	96.03418	100.00000
110.10700	8.03000	96.02551	100.00000
110.15500	8.03500	96.02143	100.00000
110.20100	8.04000	96.01429	100.00000
110.25200	8.04500	96.00969	100.00000
110.30200	8.05000	96.00102	100.00000
110.35200	8.05500	95.99694	100.00000
110.40100	8.06000	95.99031	100.00000
110.45100	8.06500	95.98571	100.00000
110.50400	8.07000	95.97653	100.00000
110.55100	8.07500	95.97296	100.00000
110.60100	8.08000	95.96582	100.00000
110.65400	8.08500	95.96122	100.00000
110.70100	8.09000	95.95255	100.00000
110.74900	8.09500	95.94949	100.00000
110.80200	8.10000	95.94286	100.00000
110.85200	8.10500	95.93878	100.00000
110.90300	8.11000	95.93112	100.00000
110.94900	8.11500	95.92704	100.00000
110.99900	8.12000	95.92092	100.00000
111.05200	8.12500	95.91633	100.00000
111.10000	8.13000	95.90918	100.00000
111.15000	8.13500	95.90561	100.00000
111.20400	8.14000	95.90000	100.00000
111.24800	8.14500	95.89541	100.00000
111.29900	8.15000	95.88724	100.00000
111.35000	8.15500	95.88367	100.00000
111.39900	8.16000	95.87704	100.00000
111.45000	8.16500	95.87194	100.00000
111.50000	8.17000	95.86327	100.00000
111.54600	8.17500	95.85969	100.00000
111.60100	8.18000	95.85255	100.00000
111.64700	8.18500	95.84745	100.00000
111.70100	8.19000	95.83929	100.00000
111.74400	8.19500	95.83520	100.00000
111.80100	8.20000	95.82908	100.00000
111.84800	8.20500	95.82449	100.00000
111.89900	8.21000	95.81684	100.00000
111.94900	8.21500	95.81327	100.00000
111.99900	8.22000	95.80663	100.00000
112.04900	8.22500	95.80204	100.00000
112.09800	8.23000	95.79439	100.00000
112.14800	8.23500	95.79082	100.00000
112.19800	8.24000	95.78418	100.00000
112.24700	8.24500	95.77551	100.00000
112.29400	8.25000	95.77092	100.00000
112.34200	8.25500	95.76735	100.00000
112.39500	8.26000	95.76020	100.00000
112.44500	8.26500	95.75510	100.00000
112.49300	8.27000	95.74745	100.00000
112.54000	8.27500	95.73980	100.00000
112.59300	8.28000	95.73622	100.00000
112.64500	8.28500	95.72704	100.00000
112.69600	8.29000	95.72296	100.00000
112.74300	8.29500	95.71582	100.00000
112.79300	8.30000	95.71327	100.00000
112.84400	8.30500	95.70459	100.00000
112.89400	8.31000	95.70051	100.00000
112.94300	8.31500	95.69337	100.00000
112.99400	8.32000	95.69031	100.00000
113.04300	8.32500	95.68214	100.00000
113.09100	8.33000	95.67806	100.00000
113.14300	8.33500	95.67092	100.00000
113.19400	8.34000	95.66786	100.00000
113.23900	8.34500	95.65918	100.00000
113.29200	8.35000	95.65510	100.00000
113.33700	8.35500	95.64898	100.00000
113.38800	8.36000	95.64592	100.00000
113.44100	8.36500	95.63725	100.00000
113.48900	8.37000	95.63316	100.00000
113.53700	8.37500	95.62551	100.00000
113.58600	8.38000	95.62245	100.00000
113.63900	8.38500	95.61327	100.00000
113.69000	8.39000	95.60918	100.00000
113.73800	8.39500	95.60204	100.00000
113.79100	8.40000	95.59898	100.00000
113.83800	8.40500	95.58980	100.00000
113.88900	8.41000	95.58571	100.00000
113.93500	8.41500	95.57908	100.00000
113.98600	8.42000	95.57500	100.00000
114.03900	8.42500	95.56531	100.00000
114.08900	8.43000	95.56122	100.00000
114.13600	8.43500	95.55306	100.00000
114.18800	8.44000	95.54949	100.00000
114.23300	8.44500	95.53673	100.00000
114.28800	8.45000	95.52704	100.00000
114.33500	8.45500	95.49745	100.00000
114.38500	8.46000	95.48061	100.00000
114.43300	8.46500	95.45510	100.00000
114.48300	8.47000	95.45357	100.00000
114.53200	8.47500	95.45000	100.00000
114.58200	8.48000	95.44847	100.00000
114.63500	8.48500	95.44490	100.00000
114.68400	8.49000	95.44388	100.00000
114.73400	8.49500	95.43980	100.00000
114.78400	8.50000	95.43827	100.00000
114.83300	8.50500	95.43316	100.00000
114.88400	8.51000	95.43010	100.00000
114.93500	8.51500	95.42449	100.00000
114.98400	8.52000	95.42194	100.00000
115.02800	8.52500	95.41633	100.00000
115.07800	8.53000	95.41276	100.00000
115.13200	8.53500	95.40663	100.00000
115.18000	8.54000	95.40459	100.00000
115.23300	8.54500	95.39745	100.00000
115.28000	8.55000	95.39388	100.00000
115.33100	8.55500	95.38673	100.00000
115.38100	8.56000	95.38469	100.00000
115.42500	8.56500	95.37755	100.00000
115.48000	8.57000	95.37347	100.00000
115.52800	8.57500	95.36735	100.00000
115.57900	8.58000	95.36327	100.00000
115.62900	8.58500	95.35561	100.00000
115.67700	8.59000	95.35153	100.00000
115.72900	8.59500	95.34439	100.00000
115.77900	8.60000	95.33827	100.00000
115.82800	8.60500	95.33367	100.00000
115.87400	8.61000	95.32602	100.00000
115.92300	8.61500	95.32296	100.00000
115.97600	8.62000	95.31633	100.00000
116.02700	8.62500	95.31224	100.00000
116.07600	8.63000	95.30357	100.00000
116.12400	8.63500	95.30000	100.00000
116.17500	8.64000	95.29337	100.00000
116.22500	8.64500	95.28827	100.00000
116.27600	8.65000	95.27908	100.00000
116.32800	8.65500	95.27500	100.00000
116.37800	8.66000	95.26837	100.00000
116.42400	8.66500	95.26327	100.00000
116.47100	8.67000	95.25306	100.00000
116.52200	8.67500	95.24898	100.00000
116.57200	8.68000	95.24031	100.00000
116.62200	8.68500	95.23520	100.00000
116.67800	8.69000	95.21786	100.00000
116.72500	8.69500	95.20306	100.00000
116.77500	8.70000	95.17194	100.00000
116.81900	8.70500	95.15051	100.00000
116.87100	8.71000	95.14490	100.00000
116.92100	8.71500	95.14184	100.00000
116.97400	8.72000	95.13827	100.00000
117.02400	8.72500	95.13622	100.00000
117.07500	8.73000	95.12959	100.00000
117.12500	8.73500	95.12704	100.00000
117.17100	8.74000	95.12143	100.00000
117.22200	8.74500	95.11888	100.00000
117.27100	8.75000	95.11122	100.00000
117.32000	8.75500	95.10816	100.00000
117.37400	8.76000	95.10204	100.00000
117.42400	8.76500	95.09898	100.00000
117.47300	8.77000	95.09133	100.00000
117.52400	8.77500	95.08775	100.00000
117.57300	8.78000	95.08214	100.00000
117.62400	8.78500	95.07959	100.00000
117.67400	8.79000	95.07194	100.00000
117.72500	8.79500	95.06888	100.00000
117.77400	8.80000	95.06327	100.00000
117.82400	8.80500	95.06071	100.00000
117.87400	8.81000	95.05357	100.00000
117.92300	8.81500	95.05051	100.00000
117.97400	8.82000	95.04388	100.00000
118.02200	8.82500	95.04133	100.00000
118.07100	8.83000	95.03367	100.00000
118.12100	8.83500	95.03010	100.00000
118.17300	8.84000	95.02347	100.00000
118.22500	8.84500	95.02041	100.00000
118.27500	8.85000	95.01122	100.00000
118.32600	8.85500	95.00765	100.00000
118.37400	8.86000	95.00051	100.00000
118.42700	8.86500	94.99745	100.00000
118.47700	8.87000	94.98776	100.00000
118.52700	8.87500	94.98418	100.00000
118.57700	8.88000	94.97653	100.00000
118.62400	8.88500	94.97296	100.00000
118.67400	8.89000	94.96378	100.00000
118.73000	8.89500	94.95918	100.00000
118.77800	8.90000	94.95153	100.00000
118.83100	8.90500	94.94847	100.00000
118.87800	8.91000	94.93827	100.00000
118.93100	8.91500	94.92959	100.00000
118.97900	8.92000	94.92602	100.00000
119.02800	8.92500	94.92194	100.00000
119.07900	8.93000	94.90918	100.00000
119.13100	8.93500	94.88469	100.00000
119.18000	8.94000	94.86837	100.00000
119.23200	8.94500	94.82806	100.00000
119.28300	8.95000	94.82296	100.00000
119.33100	8.95500	94.81786	100.00000
119.38300	8.96000	94.81633	100.00000
119.42900	8.96500	94.81122	100.00000
119.48400	8.97000	94.80714	100.00000
119.53600	8.97500	94.80102	100.00000
119.57900	8.98000	94.79745	100.00000
119.63000	8.98500	94.79235	100.00000
119.68100	8.99000	94.78827	100.00000
119.73400	8.99500	94.78061	100.00000
119.78300	9.00000	94.77755	100.00000
119.83600	9.00500	94.77143	100.00000
119.88500	9.01000	94.76735	100.00000
119.93700	9.01500	94.76020	100.00000
119.98700	9.02000	94.75714	100.00000
120.03900	9.02500	94.75102	100.00000
120.09000	9.03000	94.74745	100.00000
120.13600	9.03500	94.74031	100.00000
120.18700	9.04000	94.73775	100.00000
120.24000	9.04500	94.73214	100.00000
120.29300	9.05000	94.72806	100.00000
120.34300	9.05500	94.72194	100.00000
120.39200	9.06000	94.71837	100.00000
120.44200	9.06500	94.71276	100.00000
120.49500	9.07000	94.70816	100.00000
120.54400	9.07500	94.70153	100.00000
120.59800	9.08000	94.69796	100.00000
120.64800	9.08500	94.69133	100.00000
120.69700	9.09000	94.68673	100.00000
120.74700	9.09500	94.67857	100.00000
120.80000	9.10000	94.67449	100.00000
120.85100	9.10500	94.66735	100.00000
120.89900	9.11000	94.66276	100.00000
120.95200	9.11500	94.65408	100.00000
121.00400	9.12000	94.65000	100.00000
121.05100	9.12500	94.64235	100.00000
121.10300	9.13000	94.63776	100.00000
121.15900	9.13500	94.62959	100.00000
121.20600	9.14000	94.62602	100.00000
121.25700	9.14500	94.61888	100.00000
121.31000	9.15000	94.61429	100.00000
121.35900	9.15500	94.60663	100.00000
121.40600	9.16000	94.60408	100.00000
121.46000	9.16500	94.59745	100.00000
121.50700	9.17000	94.59235	100.00000
121.55900	9.17500	94.58469	100.00000
121.60800	9.18000	94.58112	100.00000
121.66300	9.18500	94.57347	100.00000
121.71500	9.19000	94.56837	100.00000
121.76500	9.19500	94.55102	100.00000
121.81800	9.20000	94.53673	100.00000
121.86700	9.20500	94.50306	100.00000
121.91600	9.21000	94.48061	100.00000
121.97000	9.21500	94.47296	100.00000
122.01900	9.22000	94.47041	100.00000
122.07300	9.22500	94.46531	100.00000
122.12200	9.23000	94.46276	100.00000
122.17500	9.23500	94.45510	100.00000
122.22500	9.24000	94.44898	100.00000
122.27500	9.24500	94.44643	100.00000
122.32800	9.25000	94.43929	100.00000
122.37400	9.25500	94.43571	100.00000
122.42600	9.26000	94.43214	100.00000
122.47600	9.26500	94.42551	100.00000
122.53100	9.27000	94.41837	100.00000
122.58100	9.27500	94.41378	100.00000
122.63100	9.28000	94.40663	100.00000
122.68100	9.28500	94.40357	100.00000
122.73400	9.29000	94.39541	100.00000
122.78200	9.29500	94.39133	100.00000
122.83200	9.30000	94.38367	100.00000
122.88500	9.30500	94.38010	100.00000
122.93700	9.31000	94.37245	100.00000
122.98800	9.31500	94.36786	100.00000
123.04000	9.32000	94.36071	100.00000
123.09100	9.32500	94.35714	100.00000
123.13700	9.33000	94.35000	100.00000
123.19000	9.33500	94.34541	100.00000
123.24100	9.34000	94.33878	100.00000
123.29400	9.34500	94.33520	100.00000
123.34600	9.35000	94.32755	100.00000
123.39600	9.35500	94.32398	100.00000
123.44600	9.36000	94.31633	100.00000
123.49900	9.36500	94.31327	100.00000
123.54800	9.37000	94.30459	100.00000
123.59600	9.37500	94.30051	100.00000
123.65300	9.38000	94.29184	100.00000
123.70100	9.38500	94.28827	100.00000
123.74900	9.39000	94.27908	100.00000
123.79900	9.39500	94.27245	100.00000
123.85400	9.40000	94.24847	100.00000
123.90500	9.40500	94.23418	100.00000
123.95600	9.41000	94.19490	100.00000
124.00100	9.41500	94.19082	100.00000
124.05200	9.42000	94.18673	100.00000
124.10800	9.42500	94.18469	100.00000
124.15800	9.43000	94.18112	100.00000
124.20900	9.43500	94.17602	100.00000
124.25800	9.44000	94.17041	100.00000
124.31200	9.44500	94.16786	100.00000
124.36400	9.45000	94.16327	100.00000
124.41100	9.45500	94.15918	100.00000
124.46400	9.46000	94.15204	100.00000
124.51300	9.46500	94.14898	100.00000
124.56300	9.47000	94.14286	100.00000
124.61700	9.47500	94.13878	100.00000
124.67000	9.48000	94.13112	100.00000
124.71500	9.48500	94.12755	100.00000
124.76700	9.49000	94.12143	100.00000
124.81800	9.49500	94.11633	100.00000
124.87100	9.50000	94.10714	100.00000
124.92200	9.50500	94.10408	100.00000
124.97300	9.51000	94.09694	100.00000
125.02400	9.51500	94.09184	100.00000
125.07400	9.52000	94.08418	100.00000
125.12000	9.52500	94.08112	100.00000
125.17100	9.53000	94.07500	100.00000
125.22300	9.53500	94.07041	100.00000
125.27600	9.54000	94.06173	100.00000
125.32600	9.54500	94.05816	100.00000
125.37600	9.55000	94.05204	100.00000
125.42500	9.55500	94.04796	100.00000
125.47400	9.56000	94.04031	100.00000
125.52900	9.56500	94.03725	100.00000
125.57700	9.57000	94.03010	100.00000
125.62700	9.57500	94.02449	100.00000
125.67900	9.58000	94.01633	100.00000
125.73100	9.58500	94.00867	100.00000
125.78200	9.59000	94.00561	100.00000
125.83200	9.59500	93.99592	100.00000
125.88300	9.60000	93.99082	100.00000
125.93300	9.60500	93.98316	100.00000
125.98300	9.61000	93.97959	100.00000
126.03300	9.61500	93.97041	100.00000
126.08400	9.62000	93.96684	100.00000
126.13800	9.62500	93.95969	100.00000
126.18800	9.63000	93.95663	100.00000
126.23700	9.63500	93.94745	100.00000
126.28800	9.64000	93.94337	100.00000
126.33900	9.64500	93.93622	100.00000
126.39100	9.65000	93.93367	100.00000
126.44400	9.65500	93.92500	100.00000
126.49200	9.66000	93.92092	100.00000
126.54300	9.66500	93.91378	100.00000
126.59400	9.67000	93.91020	100.00000
126.64900	9.67500	93.90102	100.00000
126.69300	9.68000	93.89694	100.00000
126.74400	9.68500	93.88878	100.00000
126.79400	9.69000	93.88469	100.00000
126.84400	9.69500	93.87143	100.00000
126.89500	9.70000	93.86122	100.00000
126.94500	9.70500	93.83112	100.00000
126.99600	9.71000	93.81276	100.00000
127.04700	9.71500	93.78622	100.00000
127.09600	9.72000	93.78418	100.00000
127.14600	9.72500	93.77908	100.00000
127.19600	9.73000	93.77653	100.00000
127.24800	9.73500	93.77041	100.00000
127.29600	9.74000	93.76684	100.00000
127.34900	9.74500	93.76276	100.00000
127.39500	9.75000	93.76020	100.00000
127.44900	9.75500	93.75357	100.00000
127.50100	9.76000	93.75000	100.00000
127.55300	9.76500	93.74286	100.00000
127.60100	9.77000	93.73980	100.00000
127.64900	9.77500	93.73265	100.00000
127.70000	9.78000	93.72806	100.00000
127.75000	9.78500	93.72143	100.00000
127.79400	9.79000	93.71786	100.00000
127.85100	9.79500	93.70918	100.00000
127.90100	9.80000	93.70153	100.00000
127.95200	9.80500	93.67653	100.00000
127.99800	9.81000	93.66173	100.00000
128.04900	9.81500	93.63673	100.00000
128.09900	9.82000	93.63418	100.00000
128.15401	9.82500	93.63010	100.00000
128.20300	9.83000	93.62806	100.00000
128.25101	9.83500	93.62245	100.00000
128.30200	9.84000	93.61990	100.00000
128.35201	9.84500	93.61633	100.00000
128.40199	9.85000	93.61480	100.00000
128.45399	9.85500	93.61020	100.00000
[truncated: 15,428 more rows]
