# Supplementary material for: Physicochemical Properties, Equilibrium Adsorption Performance, Manufacturability, and Stability of TIFSIX-3-Ni for Direct Air Capture of CO2
Source: Energy Fuels. 2024 Jun 18;38(13):11947–65. doi: 10.1021/acs.energyfuels.4c01368 (PMC11228916; doi:10.1021/acs.energyfuels.4c01368)
Supplement: Supplementary file 2 — ef4c01368_si_002.zip [file ef4c01368_si_002.zip › tifsix si raw files/TGA thermal decomposition/Batch 3.csv]

#EXPORTTYPE:	DATA ALL
#FILE:	TIFSIX-3-Ni_Ashlyn_n2.ngb-dt9
#FORMAT:	NETZSCH5
#FTYPE:	ANSI
#IDENTITY:	tifsix-3-ni-_ashlyn
#DECIMAL:	POINT
#SEPARATOR:	COMMA
#MTYPE:	TG
#INSTRUMENT:	NETZSCH TG 209F1 Libra
#PROJECT:
#DATE/TIME:	05/01/2022 15:40:16 (UTC+0)
#CORR. FILE:	blank_n2_900C_straight_ramp.ngb-bt9
#TEMPCAL:	TempCal_150221.ngb-tt9
#LABORATORY:	ACEX 519
#OPERATOR:	Ashlyn
#REMARK:
#SAMPLE:	tifsix-3-ni-_ashlyn
#SAMPLE MASS /mg:	20.04
#MATERIAL:	Empty crucible (Al2O3)
#TYPE OF CRUCIBLE:	Al2O3 (large)
#SAMPLE CRUCIBLE MASS /mg:	0
#REFERENCE CRUCIBLE MASS /mg:
#M.RANGE /mg:	2000
#CORR. CODE:	020
#RANGE:	30�C/10.0(K/min)/900�C
#SEGMENT:	S1/1
#SEG. 1:	30�C/10.0(K/min)/900�C
##Temp./�C	Time/min	Mass/%	Gas Flow(protective)/(ml/min)
30.67600	0.00000	100.00000	100.00000
30.81000	0.00500	99.99900	100.00000
30.90400	0.01000	99.99900	100.00000
31.00800	0.01500	99.99850	100.00000
31.10100	0.02000	99.99750	100.00000
31.19400	0.02500	99.99800	100.00000
31.29100	0.03000	99.99750	100.00000
31.38900	0.03500	99.99800	100.00000
31.47600	0.04000	99.99750	100.00000
31.56800	0.04500	99.99750	100.00000
31.65600	0.05000	99.99601	100.00000
31.74800	0.05500	99.99601	100.00000
31.83700	0.06000	99.99551	100.00000
31.92300	0.06500	99.99501	100.00000
32.00900	0.07000	99.99451	100.00000
32.09500	0.07500	99.99401	100.00000
32.18100	0.08000	99.99251	100.00000
32.26300	0.08500	99.99202	100.00000
32.34700	0.09000	99.99102	100.00000
32.42700	0.09500	99.99102	100.00000
32.50800	0.10000	99.98952	100.00000
32.58600	0.10500	99.98952	100.00000
32.66900	0.11000	99.98802	100.00000
32.74600	0.11500	99.98802	100.00000
32.82700	0.12000	99.98752	100.00000
32.90500	0.12500	99.98703	100.00000
32.97600	0.13000	99.98553	100.00000
33.05600	0.13500	99.98603	100.00000
33.12800	0.14000	99.98453	100.00000
33.20200	0.14500	99.98453	100.00000
33.27700	0.15000	99.98403	100.00000
33.34900	0.15500	99.98453	100.00000
33.42100	0.16000	99.98253	100.00000
33.49000	0.16500	99.98253	100.00000
33.56100	0.17000	99.98104	100.00000
33.63400	0.17500	99.98054	100.00000
33.70100	0.18000	99.97904	100.00000
33.77200	0.18500	99.97954	100.00000
33.84300	0.19000	99.97854	100.00000
33.90500	0.19500	99.97854	100.00000
33.97100	0.20000	99.97754	100.00000
34.03800	0.20500	99.97754	100.00000
34.10400	0.21000	99.97655	100.00000
34.16900	0.21500	99.97655	100.00000
34.23600	0.22000	99.97505	100.00000
34.29700	0.22500	99.97605	100.00000
34.35700	0.23000	99.97505	100.00000
34.42100	0.23500	99.97505	100.00000
34.48500	0.24000	99.97355	100.00000
34.54200	0.24500	99.97405	100.00000
34.60500	0.25000	99.97255	100.00000
34.66500	0.25500	99.97255	100.00000
34.72400	0.26000	99.97056	100.00000
34.78000	0.26500	99.97056	100.00000
34.83800	0.27000	99.96956	100.00000
34.89400	0.27500	99.96906	100.00000
34.95300	0.28000	99.96707	100.00000
35.00900	0.28500	99.96657	100.00000
35.06500	0.29000	99.96457	100.00000
35.12100	0.29500	99.96457	100.00000
35.17300	0.30000	99.96257	100.00000
35.22800	0.30500	99.96257	100.00000
35.28300	0.31000	99.96108	100.00000
35.33800	0.31500	99.96108	100.00000
35.39100	0.32000	99.96158	100.00000
35.44300	0.32500	99.96108	100.00000
35.48900	0.33000	99.96008	100.00000
35.54500	0.33500	99.96008	100.00000
35.59100	0.34000	99.95858	100.00000
35.63900	0.34500	99.95908	100.00000
35.69000	0.35000	99.95958	100.00000
35.74300	0.35500	99.95908	100.00000
35.78900	0.36000	99.95808	100.00000
35.83400	0.36500	99.95758	100.00000
35.88700	0.37000	99.95659	100.00000
35.93100	0.37500	99.95659	100.00000
35.97800	0.38000	99.95609	100.00000
36.02700	0.38500	99.95559	100.00000
36.07200	0.39000	99.95459	100.00000
36.11800	0.39500	99.95359	100.00000
36.16200	0.40000	99.95309	100.00000
36.20500	0.40500	99.95210	100.00000
36.25000	0.41000	99.95110	100.00000
36.29400	0.41500	99.95010	100.00000
36.33700	0.42000	99.95010	100.00000
36.38200	0.42500	99.94860	100.00000
36.42300	0.43000	99.94760	100.00000
36.46500	0.43500	99.94711	100.00000
36.50200	0.44000	99.94661	100.00000
36.54600	0.44500	99.94611	100.00000
36.58600	0.45000	99.94361	100.00000
36.62900	0.45500	99.94311	100.00000
36.66800	0.46000	99.94311	100.00000
36.70500	0.46500	99.94261	100.00000
36.74200	0.47000	99.94112	100.00000
36.78400	0.47500	99.94062	100.00000
36.82100	0.48000	99.94112	100.00000
36.86000	0.48500	99.93912	100.00000
36.89600	0.49000	99.93962	100.00000
36.93200	0.49500	99.93812	100.00000
36.97100	0.50000	99.93713	100.00000
37.00600	0.50500	99.93613	100.00000
37.04100	0.51000	99.93563	100.00000
37.07800	0.51500	99.93513	100.00000
37.11100	0.52000	99.93463	100.00000
37.14800	0.52500	99.93363	100.00000
37.18300	0.53000	99.93313	100.00000
37.21300	0.53500	99.93214	100.00000
37.25000	0.54000	99.93263	100.00000
37.28300	0.54500	99.93164	100.00000
37.31600	0.55000	99.93214	100.00000
37.34600	0.55500	99.93064	100.00000
37.37700	0.56000	99.93064	100.00000
37.40900	0.56500	99.93014	100.00000
37.44600	0.57000	99.92964	100.00000
37.47700	0.57500	99.92864	100.00000
37.50200	0.58000	99.92565	100.00000
37.53300	0.58500	99.92315	100.00000
37.56700	0.59000	99.92116	100.00000
37.59500	0.59500	99.91966	100.00000
37.62600	0.60000	99.91617	100.00000
37.65500	0.60500	99.91317	100.00000
37.68600	0.61000	99.91068	100.00000
37.70800	0.61500	99.90868	100.00000
37.74100	0.62000	99.90669	100.00000
37.77000	0.62500	99.90469	100.00000
37.79600	0.63000	99.90469	100.00000
37.82700	0.63500	99.90369	100.00000
37.85200	0.64000	99.90569	100.00000
37.87600	0.64500	99.90669	100.00000
37.90600	0.65000	99.90968	100.00000
37.93000	0.65500	99.91068	100.00000
37.95700	0.66000	99.91467	100.00000
37.98200	0.66500	99.91567	100.00000
38.00700	0.67000	99.91966	100.00000
38.03400	0.67500	99.92066	100.00000
38.05300	0.68000	99.92365	100.00000
38.07900	0.68500	99.92565	100.00000
38.10600	0.69000	99.92764	100.00000
38.13100	0.69500	99.92665	100.00000
38.15200	0.70000	99.92715	100.00000
38.17400	0.70500	99.92715	100.00000
38.19900	0.71000	99.92565	100.00000
38.22400	0.71500	99.92515	100.00000
38.24300	0.72000	99.92465	100.00000
38.26800	0.72500	99.92465	100.00000
38.29000	0.73000	99.92315	100.00000
38.31500	0.73500	99.92216	100.00000
38.33200	0.74000	99.92166	100.00000
38.35700	0.74500	99.92066	100.00000
38.37400	0.75000	99.91916	100.00000
38.39900	0.75500	99.91866	100.00000
38.41900	0.76000	99.91766	100.00000
38.43900	0.76500	99.91766	100.00000
38.45700	0.77000	99.91717	100.00000
38.47500	0.77500	99.91617	100.00000
38.49600	0.78000	99.91517	100.00000
38.51500	0.78500	99.91467	100.00000
38.53500	0.79000	99.91317	100.00000
38.55500	0.79500	99.91317	100.00000
38.56900	0.80000	99.91267	100.00000
38.58900	0.80500	99.91118	100.00000
38.60900	0.81000	99.91018	100.00000
38.62500	0.81500	99.91068	100.00000
38.64600	0.82000	99.91018	100.00000
38.65900	0.82500	99.90868	100.00000
38.68000	0.83000	99.90818	100.00000
38.69200	0.83500	99.90818	100.00000
38.71000	0.84000	99.90719	100.00000
38.72500	0.84500	99.90569	100.00000
38.74200	0.85000	99.90519	100.00000
38.76200	0.85500	99.90469	100.00000
38.77300	0.86000	99.90319	100.00000
38.79000	0.86500	99.90269	100.00000
38.80400	0.87000	99.90220	100.00000
38.82100	0.87500	99.90220	100.00000
38.83400	0.88000	99.90220	100.00000
38.85300	0.88500	99.90070	100.00000
38.86700	0.89000	99.90020	100.00000
38.87900	0.89500	99.90020	100.00000
38.89200	0.90000	99.89920	100.00000
38.90300	0.90500	99.89920	100.00000
38.92100	0.91000	99.89870	100.00000
38.93300	0.91500	99.89920	100.00000
38.94600	0.92000	99.89721	100.00000
38.96100	0.92500	99.89671	100.00000
38.97100	0.93000	99.89521	100.00000
38.98800	0.93500	99.89571	100.00000
38.99900	0.94000	99.89521	100.00000
39.01100	0.94500	99.89371	100.00000
39.02300	0.95000	99.89271	100.00000
39.03600	0.95500	99.89321	100.00000
39.04400	0.96000	99.89172	100.00000
39.05600	0.96500	99.89271	100.00000
39.06500	0.97000	99.89222	100.00000
39.07700	0.97500	99.89172	100.00000
39.09100	0.98000	99.89072	100.00000
39.10400	0.98500	99.89122	100.00000
39.11300	0.99000	99.89022	100.00000
39.11700	0.99500	99.89122	100.00000
39.13500	1.00000	99.89022	100.00000
39.14300	1.00500	99.88972	100.00000
39.15200	1.01000	99.88972	100.00000
39.15900	1.01500	99.88872	100.00000
39.16900	1.02000	99.88872	100.00000
39.17900	1.02500	99.88822	100.00000
39.19000	1.03000	99.88872	100.00000
39.19900	1.03500	99.88772	100.00000
39.20900	1.04000	99.88772	100.00000
39.21400	1.04500	99.88723	100.00000
39.22000	1.05000	99.88623	100.00000
39.23300	1.05500	99.88573	100.00000
39.24000	1.06000	99.88573	100.00000
39.24500	1.06500	99.88473	100.00000
39.25600	1.07000	99.88373	100.00000
39.26200	1.07500	99.88323	100.00000
39.27400	1.08000	99.88323	100.00000
39.27800	1.08500	99.88323	100.00000
39.28800	1.09000	99.88273	100.00000
39.29800	1.09500	99.88174	100.00000
39.30300	1.10000	99.88174	100.00000
39.31100	1.10500	99.88124	100.00000
39.32300	1.11000	99.88174	100.00000
39.32900	1.11500	99.88124	100.00000
39.34300	1.12000	99.88174	100.00000
39.35500	1.12500	99.88074	100.00000
39.36600	1.13000	99.88024	100.00000
39.37800	1.13500	99.87974	100.00000
39.39200	1.14000	99.87974	100.00000
39.40400	1.14500	99.87824	100.00000
39.41600	1.15000	99.87774	100.00000
39.43300	1.15500	99.87774	100.00000
39.45200	1.16000	99.87774	100.00000
39.46900	1.16500	99.87675	100.00000
39.49000	1.17000	99.87675	100.00000
39.50800	1.17500	99.87675	100.00000
39.53000	1.18000	99.87675	100.00000
39.55400	1.18500	99.87675	100.00000
39.57600	1.19000	99.87625	100.00000
39.59800	1.19500	99.87625	100.00000
39.62100	1.20000	99.87625	100.00000
39.64800	1.20500	99.87625	100.00000
39.67600	1.21000	99.87625	100.00000
39.70000	1.21500	99.87575	100.00000
39.72500	1.22000	99.87575	100.00000
39.75000	1.22500	99.87575	100.00000
39.77600	1.23000	99.87475	100.00000
39.80300	1.23500	99.87475	100.00000
39.83200	1.24000	99.87475	100.00000
39.86200	1.24500	99.87425	100.00000
39.89000	1.25000	99.87375	100.00000
39.91700	1.25500	99.87375	100.00000
39.94500	1.26000	99.87176	100.00000
39.97300	1.26500	99.87176	100.00000
40.00700	1.27000	99.87176	100.00000
40.03100	1.27500	99.87126	100.00000
40.06600	1.28000	99.87076	100.00000
40.09600	1.28500	99.87076	100.00000
40.12200	1.29000	99.87026	100.00000
40.15100	1.29500	99.86976	100.00000
40.19100	1.30000	99.86926	100.00000
40.22500	1.30500	99.86926	100.00000
40.25500	1.31000	99.86776	100.00000
40.29000	1.31500	99.86727	100.00000
40.31900	1.32000	99.86677	100.00000
40.35400	1.32500	99.86677	100.00000
40.39300	1.33000	99.86527	100.00000
40.42700	1.33500	99.86427	100.00000
40.46200	1.34000	99.86377	100.00000
40.50100	1.34500	99.86277	100.00000
40.53600	1.35000	99.86228	100.00000
40.57800	1.35500	99.86128	100.00000
40.61300	1.36000	99.86028	100.00000
40.65100	1.36500	99.85978	100.00000
40.69200	1.37000	99.85928	100.00000
40.73300	1.37500	99.85828	100.00000
40.77400	1.38000	99.85778	100.00000
40.81900	1.38500	99.85679	100.00000
40.85900	1.39000	99.85679	100.00000
40.90500	1.39500	99.85579	100.00000
40.94700	1.40000	99.85479	100.00000
40.98900	1.40500	99.85479	100.00000
41.04100	1.41000	99.85429	100.00000
41.08500	1.41500	99.85429	100.00000
41.13000	1.42000	99.85379	100.00000
41.17700	1.42500	99.85379	100.00000
41.22400	1.43000	99.85180	100.00000
41.27100	1.43500	99.85130	100.00000
41.32100	1.44000	99.85130	100.00000
41.36700	1.44500	99.85030	100.00000
41.41400	1.45000	99.84980	100.00000
41.46800	1.45500	99.84880	100.00000
41.51100	1.46000	99.84830	100.00000
41.56600	1.46500	99.84780	100.00000
41.61600	1.47000	99.84681	100.00000
41.66300	1.47500	99.84581	100.00000
41.71400	1.48000	99.84581	100.00000
41.76500	1.48500	99.84531	100.00000
41.81000	1.49000	99.84381	100.00000
41.86400	1.49500	99.84281	100.00000
41.92200	1.50000	99.84281	100.00000
41.97800	1.50500	99.84232	100.00000
42.02700	1.51000	99.84032	100.00000
42.08100	1.51500	99.83932	100.00000
42.13600	1.52000	99.83932	100.00000
42.18700	1.52500	99.83782	100.00000
42.24400	1.53000	99.83733	100.00000
42.29800	1.53500	99.83583	100.00000
42.35300	1.54000	99.83533	100.00000
42.41100	1.54500	99.83483	100.00000
42.46900	1.55000	99.83433	100.00000
42.51900	1.55500	99.83333	100.00000
42.57800	1.56000	99.83283	100.00000
42.63400	1.56500	99.83234	100.00000
42.69600	1.57000	99.83234	100.00000
42.74700	1.57500	99.83184	100.00000
42.81200	1.58000	99.83034	100.00000
42.86700	1.58500	99.83034	100.00000
42.92700	1.59000	99.82934	100.00000
42.98900	1.59500	99.82934	100.00000
43.04800	1.60000	99.82884	100.00000
43.11100	1.60500	99.82834	100.00000
43.16700	1.61000	99.82784	100.00000
43.23000	1.61500	99.82735	100.00000
43.29000	1.62000	99.82735	100.00000
43.35100	1.62500	99.82635	100.00000
43.40900	1.63000	99.82535	100.00000
43.47400	1.63500	99.82485	100.00000
43.53300	1.64000	99.82385	100.00000
43.59700	1.64500	99.82335	100.00000
43.66200	1.65000	99.82285	100.00000
43.72800	1.65500	99.82136	100.00000
43.79000	1.66000	99.82086	100.00000
43.84900	1.66500	99.82036	100.00000
43.91300	1.67000	99.81986	100.00000
43.98400	1.67500	99.81936	100.00000
44.04400	1.68000	99.81886	100.00000
44.11100	1.68500	99.81786	100.00000
44.17400	1.69000	99.81687	100.00000
44.23500	1.69500	99.81637	100.00000
44.30300	1.70000	99.81637	100.00000
44.36300	1.70500	99.81537	100.00000
44.43300	1.71000	99.81487	100.00000
44.49600	1.71500	99.81387	100.00000
44.56100	1.72000	99.81337	100.00000
44.62700	1.72500	99.81287	100.00000
44.69200	1.73000	99.81238	100.00000
44.76400	1.73500	99.81188	100.00000
44.83000	1.74000	99.81088	100.00000
44.89200	1.74500	99.81038	100.00000
44.96000	1.75000	99.80888	100.00000
45.02500	1.75500	99.80788	100.00000
45.09200	1.76000	99.80739	100.00000
45.16100	1.76500	99.80689	100.00000
45.23100	1.77000	99.80589	100.00000
45.29500	1.77500	99.80489	100.00000
45.36100	1.78000	99.80439	100.00000
45.43300	1.78500	99.80339	100.00000
45.49700	1.79000	99.80289	100.00000
45.56400	1.79500	99.80140	100.00000
45.63300	1.80000	99.80140	100.00000
45.70200	1.80500	99.80040	100.00000
45.77100	1.81000	99.80040	100.00000
45.83700	1.81500	99.79940	100.00000
45.90400	1.82000	99.79940	100.00000
45.97800	1.82500	99.79790	100.00000
46.04500	1.83000	99.79591	100.00000
46.11300	1.83500	99.79491	100.00000
46.18300	1.84000	99.79242	100.00000
46.25100	1.84500	99.79092	100.00000
46.32500	1.85000	99.78593	100.00000
46.39000	1.85500	99.78493	100.00000
46.45800	1.86000	99.78044	100.00000
46.52900	1.86500	99.77794	100.00000
46.59600	1.87000	99.77345	100.00000
46.66500	1.87500	99.77096	100.00000
46.73700	1.88000	99.76747	100.00000
46.80000	1.88500	99.76447	100.00000
46.87500	1.89000	99.76397	100.00000
46.94400	1.89500	99.76347	100.00000
47.00900	1.90000	99.76497	100.00000
47.08200	1.90500	99.76547	100.00000
47.14900	1.91000	99.76946	100.00000
47.22000	1.91500	99.76996	100.00000
47.29100	1.92000	99.77345	100.00000
47.36000	1.92500	99.77395	100.00000
47.42600	1.93000	99.77794	100.00000
47.49500	1.93500	99.77894	100.00000
47.56500	1.94000	99.78244	100.00000
47.63500	1.94500	99.78244	100.00000
47.70600	1.95000	99.78443	100.00000
47.77600	1.95500	99.78293	100.00000
47.84400	1.96000	99.78293	100.00000
47.91200	1.96500	99.78144	100.00000
47.98600	1.97000	99.77844	100.00000
48.05900	1.97500	99.77794	100.00000
48.12600	1.98000	99.77545	100.00000
48.19300	1.98500	99.77295	100.00000
48.26400	1.99000	99.77096	100.00000
48.33400	1.99500	99.76946	100.00000
48.40300	2.00000	99.76597	100.00000
48.47100	2.00500	99.76547	100.00000
48.54000	2.01000	99.76297	100.00000
48.60500	2.01500	99.76098	100.00000
48.67700	2.02000	99.75898	100.00000
48.74700	2.02500	99.75798	100.00000
48.81700	2.03000	99.75549	100.00000
48.88600	2.03500	99.75399	100.00000
48.95400	2.04000	99.75250	100.00000
49.02300	2.04500	99.75050	100.00000
49.09400	2.05000	99.74950	100.00000
49.16200	2.05500	99.74800	100.00000
49.22700	2.06000	99.74651	100.00000
49.30100	2.06500	99.74551	100.00000
49.36900	2.07000	99.74351	100.00000
49.43400	2.07500	99.74251	100.00000
49.50400	2.08000	99.74102	100.00000
49.57200	2.08500	99.74052	100.00000
49.63700	2.09000	99.73952	100.00000
49.70300	2.09500	99.73802	100.00000
49.77300	2.10000	99.73703	100.00000
49.84100	2.10500	99.73553	100.00000
49.91300	2.11000	99.73353	100.00000
49.97500	2.11500	99.73303	100.00000
50.04900	2.12000	99.73154	100.00000
50.11600	2.12500	99.73054	100.00000
50.18200	2.13000	99.72904	100.00000
50.25100	2.13500	99.72854	100.00000
50.31800	2.14000	99.72655	100.00000
50.38300	2.14500	99.72605	100.00000
50.45200	2.15000	99.72405	100.00000
50.51600	2.15500	99.72355	100.00000
50.58300	2.16000	99.72156	100.00000
50.64800	2.16500	99.72056	100.00000
50.71900	2.17000	99.71906	100.00000
50.78300	2.17500	99.71806	100.00000
50.85100	2.18000	99.71707	100.00000
50.91700	2.18500	99.71607	100.00000
50.98000	2.19000	99.71457	100.00000
51.04900	2.19500	99.71357	100.00000
51.11500	2.20000	99.71257	100.00000
51.18100	2.20500	99.71257	100.00000
51.24700	2.21000	99.71158	100.00000
51.30800	2.21500	99.71108	100.00000
51.37600	2.22000	99.71008	100.00000
51.44000	2.22500	99.71008	100.00000
51.50700	2.23000	99.70908	100.00000
51.57400	2.23500	99.70858	100.00000
51.63700	2.24000	99.70808	100.00000
51.70000	2.24500	99.70758	100.00000
51.76400	2.25000	99.70609	100.00000
51.83200	2.25500	99.70559	100.00000
51.89500	2.26000	99.70409	100.00000
51.96000	2.26500	99.70359	100.00000
52.01800	2.27000	99.70160	100.00000
52.08500	2.27500	99.70060	100.00000
52.14700	2.28000	99.69860	100.00000
52.21300	2.28500	99.69611	100.00000
52.27800	2.29000	99.69511	100.00000
52.34100	2.29500	99.69361	100.00000
52.40100	2.30000	99.69162	100.00000
52.47200	2.30500	99.69062	100.00000
52.53100	2.31000	99.68812	100.00000
52.59500	2.31500	99.68563	100.00000
52.65400	2.32000	99.68513	100.00000
52.72000	2.32500	99.68263	100.00000
52.78000	2.33000	99.68114	100.00000
52.84700	2.33500	99.68014	100.00000
52.90500	2.34000	99.67914	100.00000
52.97000	2.34500	99.67814	100.00000
53.03300	2.35000	99.67764	100.00000
53.09500	2.35500	99.67615	100.00000
53.15200	2.36000	99.67615	100.00000
53.21900	2.36500	99.67565	100.00000
53.28100	2.37000	99.67565	100.00000
53.33700	2.37500	99.67465	100.00000
53.40000	2.38000	99.67465	100.00000
53.46400	2.38500	99.67415	100.00000
53.52300	2.39000	99.67465	100.00000
53.58500	2.39500	99.67415	100.00000
53.64600	2.40000	99.67315	100.00000
53.70900	2.40500	99.67216	100.00000
53.76600	2.41000	99.67166	100.00000
53.83100	2.41500	99.67066	100.00000
53.88800	2.42000	99.66966	100.00000
53.94800	2.42500	99.66866	100.00000
54.00800	2.43000	99.66816	100.00000
54.06600	2.43500	99.66617	100.00000
54.13000	2.44000	99.66417	100.00000
54.18900	2.44500	99.66267	100.00000
54.24600	2.45000	99.66168	100.00000
54.30000	2.45500	99.66018	100.00000
54.36400	2.46000	99.65868	100.00000
54.42100	2.46500	99.65768	100.00000
54.48300	2.47000	99.65669	100.00000
54.53700	2.47500	99.65419	100.00000
54.59600	2.48000	99.65369	100.00000
54.65700	2.48500	99.65170	100.00000
54.71100	2.49000	99.65120	100.00000
54.76900	2.49500	99.64870	100.00000
54.83000	2.50000	99.64820	100.00000
54.89000	2.50500	99.64621	100.00000
54.94700	2.51000	99.64571	100.00000
55.00200	2.51500	99.64321	100.00000
55.06300	2.52000	99.64122	100.00000
55.11900	2.52500	99.63972	100.00000
55.17600	2.53000	99.63872	100.00000
55.23500	2.53500	99.63623	100.00000
55.29200	2.54000	99.63523	100.00000
55.34300	2.54500	99.63323	100.00000
55.40600	2.55000	99.63174	100.00000
55.46100	2.55500	99.62974	100.00000
55.51900	2.56000	99.62725	100.00000
55.57300	2.56500	99.62575	100.00000
55.63000	2.57000	99.62425	100.00000
55.68700	2.57500	99.62176	100.00000
55.74400	2.58000	99.62126	100.00000
55.80100	2.58500	99.61976	100.00000
55.85600	2.59000	99.61876	100.00000
55.91000	2.59500	99.61727	100.00000
55.96600	2.60000	99.61627	100.00000
56.01900	2.60500	99.61527	100.00000
56.07800	2.61000	99.61327	100.00000
56.13200	2.61500	99.61277	100.00000
56.18600	2.62000	99.61228	100.00000
56.23900	2.62500	99.61028	100.00000
56.29600	2.63000	99.60978	100.00000
56.35100	2.63500	99.60778	100.00000
56.40300	2.64000	99.60579	100.00000
56.46200	2.64500	99.60479	100.00000
56.51100	2.65000	99.60429	100.00000
56.56700	2.65500	99.60230	100.00000
56.62600	2.66000	99.60080	100.00000
56.67400	2.66500	99.59980	100.00000
56.73100	2.67000	99.59780	100.00000
56.78100	2.67500	99.59731	100.00000
56.83800	2.68000	99.59531	100.00000
56.88900	2.68500	99.59481	100.00000
56.94200	2.69000	99.59281	100.00000
56.99700	2.69500	99.59182	100.00000
57.05200	2.70000	99.58982	100.00000
57.10600	2.70500	99.58932	100.00000
57.15400	2.71000	99.58733	100.00000
57.21000	2.71500	99.58583	100.00000
57.25900	2.72000	99.58433	100.00000
57.31700	2.72500	99.58234	100.00000
57.36800	2.73000	99.58084	100.00000
57.42200	2.73500	99.57934	100.00000
57.47700	2.74000	99.57834	100.00000
57.52900	2.74500	99.57784	100.00000
57.58000	2.75000	99.57585	100.00000
57.63000	2.75500	99.57485	100.00000
57.68400	2.76000	99.57285	100.00000
57.73300	2.76500	99.57186	100.00000
57.78900	2.77000	99.56986	100.00000
57.83700	2.77500	99.56836	100.00000
57.89100	2.78000	99.56687	100.00000
57.94300	2.78500	99.56587	100.00000
57.99200	2.79000	99.56437	100.00000
58.04000	2.79500	99.56337	100.00000
58.09300	2.80000	99.56238	100.00000
58.14900	2.80500	99.56188	100.00000
58.20300	2.81000	99.56038	100.00000
58.25300	2.81500	99.55988	100.00000
58.29700	2.82000	99.55888	100.00000
58.35000	2.82500	99.55888	100.00000
58.40300	2.83000	99.55689	100.00000
58.45200	2.83500	99.55739	100.00000
58.50700	2.84000	99.55589	100.00000
58.55700	2.84500	99.55589	100.00000
58.60300	2.85000	99.55389	100.00000
58.65600	2.85500	99.55389	100.00000
58.70400	2.86000	99.55240	100.00000
58.76000	2.86500	99.55140	100.00000
58.81200	2.87000	99.55040	100.00000
58.86300	2.87500	99.54990	100.00000
58.90800	2.88000	99.54790	100.00000
58.96200	2.88500	99.54691	100.00000
59.00900	2.89000	99.54541	100.00000
59.06000	2.89500	99.54441	100.00000
59.11100	2.90000	99.54242	100.00000
59.16200	2.90500	99.54242	100.00000
59.21200	2.91000	99.54092	100.00000
59.26000	2.91500	99.54042	100.00000
59.31300	2.92000	99.53842	100.00000
59.36000	2.92500	99.53842	100.00000
59.41200	2.93000	99.53693	100.00000
59.45900	2.93500	99.53643	100.00000
59.51000	2.94000	99.53443	100.00000
59.55600	2.94500	99.53343	100.00000
59.61000	2.95000	99.53194	100.00000
59.65400	2.95500	99.53194	100.00000
59.70300	2.96000	99.52994	100.00000
59.75400	2.96500	99.52944	100.00000
59.80500	2.97000	99.52745	100.00000
59.85200	2.97500	99.52645	100.00000
59.90100	2.98000	99.52495	100.00000
59.95300	2.98500	99.52295	100.00000
59.99800	2.99000	99.52246	100.00000
60.04900	2.99500	99.52046	100.00000
60.09900	3.00000	99.51946	100.00000
60.14300	3.00500	99.51747	100.00000
60.19700	3.01000	99.51597	100.00000
60.24700	3.01500	99.51397	100.00000
60.29500	3.02000	99.51198	100.00000
60.34100	3.02500	99.51048	100.00000
60.38900	3.03000	99.50898	100.00000
60.43900	3.03500	99.50599	100.00000
60.48800	3.04000	99.50499	100.00000
60.53500	3.04500	99.50349	100.00000
60.58300	3.05000	99.50100	100.00000
60.63300	3.05500	99.49950	100.00000
60.68200	3.06000	99.49751	100.00000
60.73100	3.06500	99.49601	100.00000
60.77800	3.07000	99.49501	100.00000
60.82500	3.07500	99.49301	100.00000
60.87700	3.08000	99.49202	100.00000
60.92500	3.08500	99.49102	100.00000
60.97400	3.09000	99.48952	100.00000
61.02200	3.09500	99.48703	100.00000
61.06800	3.10000	99.48653	100.00000
61.11700	3.10500	99.48453	100.00000
61.16000	3.11000	99.48353	100.00000
61.21400	3.11500	99.48104	100.00000
61.26000	3.12000	99.48054	100.00000
61.30800	3.12500	99.47804	100.00000
61.35700	3.13000	99.47705	100.00000
61.40500	3.13500	99.47455	100.00000
61.45500	3.14000	99.47405	100.00000
61.49900	3.14500	99.47156	100.00000
61.54800	3.15000	99.47006	100.00000
61.59100	3.15500	99.46756	100.00000
61.64600	3.16000	99.46707	100.00000
61.69200	3.16500	99.46507	100.00000
61.74000	3.17000	99.46407	100.00000
61.78900	3.17500	99.46208	100.00000
61.83800	3.18000	99.46108	100.00000
61.88700	3.18500	99.45908	100.00000
61.92700	3.19000	99.45858	100.00000
61.97800	3.19500	99.45659	100.00000
62.02500	3.20000	99.45609	100.00000
62.07600	3.20500	99.45459	100.00000
62.12100	3.21000	99.45359	100.00000
62.16900	3.21500	99.45160	100.00000
62.21900	3.22000	99.45060	100.00000
62.26500	3.22500	99.44910	100.00000
62.31100	3.23000	99.44711	100.00000
62.36300	3.23500	99.44561	100.00000
62.41100	3.24000	99.44411	100.00000
62.45700	3.24500	99.44212	100.00000
62.50500	3.25000	99.44062	100.00000
62.55200	3.25500	99.43862	100.00000
62.60100	3.26000	99.43713	100.00000
62.65000	3.26500	99.43563	100.00000
62.69300	3.27000	99.43313	100.00000
62.74300	3.27500	99.43214	100.00000
62.78800	3.28000	99.43064	100.00000
62.83500	3.28500	99.42914	100.00000
62.88600	3.29000	99.42814	100.00000
62.93100	3.29500	99.42615	100.00000
62.98100	3.30000	99.42315	100.00000
63.03200	3.30500	99.42265	100.00000
63.07600	3.31000	99.42016	100.00000
63.12500	3.31500	99.41866	100.00000
63.17400	3.32000	99.41667	100.00000
63.22500	3.32500	99.41567	100.00000
63.27000	3.33000	99.41317	100.00000
63.31600	3.33500	99.41118	100.00000
63.36100	3.34000	99.40968	100.00000
63.41600	3.34500	99.40818	100.00000
63.46100	3.35000	99.40569	100.00000
63.50900	3.35500	99.40369	100.00000
63.55700	3.36000	99.40170	100.00000
63.60500	3.36500	99.40120	100.00000
63.65100	3.37000	99.39870	100.00000
63.70200	3.37500	99.39671	100.00000
63.74800	3.38000	99.39571	100.00000
63.79500	3.38500	99.39421	100.00000
63.84400	3.39000	99.39222	100.00000
63.88900	3.39500	99.39122	100.00000
63.93700	3.40000	99.38922	100.00000
63.98600	3.40500	99.38822	100.00000
64.03200	3.41000	99.38623	100.00000
64.08200	3.41500	99.38523	100.00000
64.13000	3.42000	99.38323	100.00000
64.17300	3.42500	99.38174	100.00000
64.21900	3.43000	99.37924	100.00000
64.26900	3.43500	99.37824	100.00000
64.32100	3.44000	99.37575	100.00000
64.36500	3.44500	99.37525	100.00000
64.41500	3.45000	99.37176	100.00000
64.46200	3.45500	99.37076	100.00000
64.51000	3.46000	99.36876	100.00000
64.55800	3.46500	99.36776	100.00000
64.60400	3.47000	99.36577	100.00000
64.65500	3.47500	99.36427	100.00000
64.69900	3.48000	99.36178	100.00000
64.75200	3.48500	99.36128	100.00000
64.79900	3.49000	99.35878	100.00000
64.84800	3.49500	99.35828	100.00000
64.89200	3.50000	99.35629	100.00000
64.94200	3.50500	99.35579	100.00000
64.99000	3.51000	99.35379	100.00000
65.04000	3.51500	99.35230	100.00000
65.09000	3.52000	99.35130	100.00000
65.13600	3.52500	99.35080	100.00000
65.17900	3.53000	99.34830	100.00000
65.23000	3.53500	99.34731	100.00000
65.28000	3.54000	99.34581	100.00000
65.32800	3.54500	99.34431	100.00000
65.37500	3.55000	99.34182	100.00000
65.42200	3.55500	99.34132	100.00000
65.47100	3.56000	99.33932	100.00000
65.52000	3.56500	99.33882	100.00000
65.56700	3.57000	99.33633	100.00000
65.61700	3.57500	99.33483	100.00000
65.66200	3.58000	99.33333	100.00000
65.71400	3.58500	99.33184	100.00000
65.75800	3.59000	99.32934	100.00000
65.80400	3.59500	99.32884	100.00000
65.85500	3.60000	99.32635	100.00000
65.90100	3.60500	99.32585	100.00000
65.95300	3.61000	99.32335	100.00000
65.99700	3.61500	99.32186	100.00000
66.04600	3.62000	99.31986	100.00000
66.09600	3.62500	99.31886	100.00000
66.14300	3.63000	99.31637	100.00000
66.19200	3.63500	99.31537	100.00000
66.23600	3.64000	99.31337	100.00000
66.28900	3.64500	99.31138	100.00000
66.33900	3.65000	99.31038	100.00000
66.38500	3.65500	99.30838	100.00000
66.43500	3.66000	99.30788	100.00000
66.48000	3.66500	99.30589	100.00000
66.53300	3.67000	99.30439	100.00000
66.58000	3.67500	99.30190	100.00000
66.62800	3.68000	99.30190	100.00000
66.67500	3.68500	99.29890	100.00000
66.72300	3.69000	99.29741	100.00000
66.77000	3.69500	99.29491	100.00000
66.82100	3.70000	99.29391	100.00000
66.86800	3.70500	99.29142	100.00000
66.92000	3.71000	99.28992	100.00000
66.96700	3.71500	99.28693	100.00000
67.01500	3.72000	99.28593	100.00000
67.06500	3.72500	99.28343	100.00000
67.11000	3.73000	99.28194	100.00000
67.16000	3.73500	99.28044	100.00000
67.20900	3.74000	99.27894	100.00000
67.25800	3.74500	99.27645	100.00000
67.30800	3.75000	99.27545	100.00000
67.35700	3.75500	99.27345	100.00000
67.40400	3.76000	99.27246	100.00000
67.45400	3.76500	99.27096	100.00000
67.49900	3.77000	99.26946	100.00000
67.55000	3.77500	99.26747	100.00000
67.60000	3.78000	99.26497	100.00000
67.64400	3.78500	99.26248	100.00000
67.69700	3.79000	99.26048	100.00000
67.74100	3.79500	99.25699	100.00000
67.79000	3.80000	99.25449	100.00000
67.84300	3.80500	99.25100	100.00000
67.89000	3.81000	99.24751	100.00000
67.93600	3.81500	99.24401	100.00000
67.98700	3.82000	99.24052	100.00000
68.03600	3.82500	99.23703	100.00000
68.08700	3.83000	99.23503	100.00000
68.13500	3.83500	99.23253	100.00000
68.18500	3.84000	99.23353	100.00000
68.23400	3.84500	99.23253	100.00000
68.28200	3.85000	99.23403	100.00000
68.33100	3.85500	99.23303	100.00000
68.38100	3.86000	99.23553	100.00000
68.42900	3.86500	99.23453	100.00000
68.47700	3.87000	99.23653	100.00000
68.52300	3.87500	99.23603	100.00000
68.57600	3.88000	99.23802	100.00000
68.62400	3.88500	99.23653	100.00000
68.67300	3.89000	99.23603	100.00000
68.71900	3.89500	99.23403	100.00000
68.77300	3.90000	99.23303	100.00000
68.82100	3.90500	99.23054	100.00000
68.87000	3.91000	99.22854	100.00000
68.91600	3.91500	99.22655	100.00000
68.96700	3.92000	99.22455	100.00000
69.01800	3.92500	99.22255	100.00000
69.06400	3.93000	99.22006	100.00000
69.11100	3.93500	99.21906	100.00000
69.16400	3.94000	99.21657	100.00000
69.21100	3.94500	99.21507	100.00000
69.26100	3.95000	99.21158	100.00000
69.31300	3.95500	99.21008	100.00000
69.36300	3.96000	99.20709	100.00000
69.40600	3.96500	99.20559	100.00000
69.45700	3.97000	99.20210	100.00000
69.50700	3.97500	99.20060	100.00000
69.56000	3.98000	99.19760	100.00000
69.60500	3.98500	99.19611	100.00000
69.65700	3.99000	99.19261	100.00000
69.70800	3.99500	99.19112	100.00000
69.75700	4.00000	99.18762	100.00000
69.80600	4.00500	99.18563	100.00000
69.85700	4.01000	99.18263	100.00000
69.90600	4.01500	99.18114	100.00000
69.95400	4.02000	99.17864	100.00000
70.00300	4.02500	99.17715	100.00000
70.05300	4.03000	99.17465	100.00000
70.10300	4.03500	99.17365	100.00000
70.14700	4.04000	99.17116	100.00000
70.20100	4.04500	99.16966	100.00000
70.24800	4.05000	99.16717	100.00000
70.30000	4.05500	99.16667	100.00000
70.35100	4.06000	99.16417	100.00000
70.40100	4.06500	99.16218	100.00000
70.45000	4.07000	99.15968	100.00000
70.49800	4.07500	99.15868	100.00000
70.54500	4.08000	99.15569	100.00000
70.59800	4.08500	99.15369	100.00000
70.64500	4.09000	99.15120	100.00000
70.69900	4.09500	99.14920	100.00000
70.74700	4.10000	99.14721	100.00000
70.79800	4.10500	99.14571	100.00000
70.84600	4.11000	99.14421	100.00000
70.89600	4.11500	99.14222	100.00000
70.94300	4.12000	99.14122	100.00000
70.99600	4.12500	99.13972	100.00000
71.03800	4.13000	99.13772	100.00000
71.09400	4.13500	99.13673	100.00000
71.14100	4.14000	99.13473	100.00000
71.18800	4.14500	99.13373	100.00000
71.23700	4.15000	99.12974	100.00000
71.28700	4.15500	99.12874	100.00000
71.34000	4.16000	99.12625	100.00000
71.39200	4.16500	99.12425	100.00000
71.43800	4.17000	99.12126	100.00000
71.48900	4.17500	99.11976	100.00000
71.54100	4.18000	99.11727	100.00000
71.59000	4.18500	99.11577	100.00000
71.64000	4.19000	99.11228	100.00000
71.68700	4.19500	99.11128	100.00000
71.73800	4.20000	99.10928	100.00000
71.78900	4.20500	99.10828	100.00000
71.84200	4.21000	99.10579	100.00000
71.89100	4.21500	99.10429	100.00000
71.94000	4.22000	99.10230	100.00000
71.99100	4.22500	99.10130	100.00000
72.03700	4.23000	99.09930	100.00000
72.09000	4.23500	99.09830	100.00000
72.13900	4.24000	99.09631	100.00000
72.19100	4.24500	99.09481	100.00000
72.24000	4.25000	99.09281	100.00000
72.28800	4.25500	99.09232	100.00000
72.33500	4.26000	99.08982	100.00000
72.39000	4.26500	99.08683	100.00000
72.44300	4.27000	99.08533	100.00000
72.49100	4.27500	99.08433	100.00000
72.54200	4.28000	99.08234	100.00000
72.59000	4.28500	99.08084	100.00000
72.63900	4.29000	99.07784	100.00000
72.68900	4.29500	99.07635	100.00000
72.74200	4.30000	99.07535	100.00000
72.79000	4.30500	99.07186	100.00000
72.84300	4.31000	99.07086	100.00000
72.89000	4.31500	99.06886	100.00000
72.94100	4.32000	99.06737	100.00000
72.99100	4.32500	99.06487	100.00000
73.03900	4.33000	99.06387	100.00000
73.09000	4.33500	99.06188	100.00000
73.14100	4.34000	99.06138	100.00000
73.19300	4.34500	99.05888	100.00000
73.24100	4.35000	99.05788	100.00000
73.29100	4.35500	99.05539	100.00000
73.33700	4.36000	99.05539	100.00000
73.38700	4.36500	99.05289	100.00000
73.44000	4.37000	99.05190	100.00000
73.49000	4.37500	99.04990	100.00000
73.54200	4.38000	99.04790	100.00000
73.59100	4.38500	99.04491	100.00000
73.64300	4.39000	99.04391	100.00000
73.69400	4.39500	99.04042	100.00000
73.74300	4.40000	99.03942	100.00000
73.79200	4.40500	99.03543	100.00000
73.84200	4.41000	99.03393	100.00000
73.89100	4.41500	99.03144	100.00000
73.94200	4.42000	99.02994	100.00000
73.99300	4.42500	99.02645	100.00000
74.04300	4.43000	99.02495	100.00000
74.09100	4.43500	99.02246	100.00000
74.14400	4.44000	99.02196	100.00000
74.19500	4.44500	99.01846	100.00000
74.24400	4.45000	99.01747	100.00000
74.29100	4.45500	99.01547	100.00000
74.34500	4.46000	99.01447	100.00000
74.39300	4.46500	99.01098	100.00000
74.44300	4.47000	99.00998	100.00000
74.49600	4.47500	99.00749	100.00000
74.54300	4.48000	99.00599	100.00000
74.59000	4.48500	99.00249	100.00000
74.64500	4.49000	99.00100	100.00000
74.69200	4.49500	98.99800	100.00000
74.74200	4.50000	98.99701	100.00000
74.79800	4.50500	98.99351	100.00000
74.84600	4.51000	98.99202	100.00000
74.89700	4.51500	98.98952	100.00000
74.94700	4.52000	98.98802	100.00000
74.99200	4.52500	98.98503	100.00000
75.04400	4.53000	98.98353	100.00000
75.09700	4.53500	98.98104	100.00000
75.14400	4.54000	98.98104	100.00000
75.19300	4.54500	98.97804	100.00000
75.24400	4.55000	98.97605	100.00000
75.29700	4.55500	98.97355	100.00000
75.34500	4.56000	98.97106	100.00000
75.40200	4.56500	98.96856	100.00000
75.44700	4.57000	98.96707	100.00000
75.49600	4.57500	98.96407	100.00000
75.54800	4.58000	98.96257	100.00000
75.59600	4.58500	98.95958	100.00000
75.64500	4.59000	98.95659	100.00000
75.69700	4.59500	98.95509	100.00000
75.74500	4.60000	98.95210	100.00000
75.79900	4.60500	98.95060	100.00000
75.85000	4.61000	98.94810	100.00000
75.90000	4.61500	98.94561	100.00000
75.94800	4.62000	98.94311	100.00000
76.00200	4.62500	98.94112	100.00000
76.05100	4.63000	98.93862	100.00000
76.10100	4.63500	98.93713	100.00000
76.14900	4.64000	98.93463	100.00000
76.20100	4.64500	98.93263	100.00000
76.25100	4.65000	98.93014	100.00000
76.30100	4.65500	98.92864	100.00000
76.35100	4.66000	98.92565	100.00000
76.40300	4.66500	98.92365	100.00000
76.45300	4.67000	98.92066	100.00000
76.50100	4.67500	98.91966	100.00000
76.55400	4.68000	98.91617	100.00000
76.60200	4.68500	98.91517	100.00000
76.65400	4.69000	98.91218	100.00000
76.70300	4.69500	98.91168	100.00000
76.75400	4.70000	98.90918	100.00000
76.80200	4.70500	98.90719	100.00000
76.85300	4.71000	98.90469	100.00000
76.90400	4.71500	98.90419	100.00000
76.95100	4.72000	98.90120	100.00000
77.00100	4.72500	98.89970	100.00000
77.05400	4.73000	98.89671	100.00000
77.10100	4.73500	98.89471	100.00000
77.15300	4.74000	98.89172	100.00000
77.20300	4.74500	98.88972	100.00000
77.25500	4.75000	98.88623	100.00000
77.30500	4.75500	98.88473	100.00000
77.35500	4.76000	98.88074	100.00000
77.40900	4.76500	98.87924	100.00000
77.45500	4.77000	98.87575	100.00000
77.51000	4.77500	98.87425	100.00000
77.55900	4.78000	98.87126	100.00000
77.60400	4.78500	98.86926	100.00000
77.65400	4.79000	98.86627	100.00000
77.70800	4.79500	98.86477	100.00000
77.75900	4.80000	98.86178	100.00000
77.81200	4.80500	98.85978	100.00000
77.86000	4.81000	98.85729	100.00000
77.91100	4.81500	98.85579	100.00000
77.95900	4.82000	98.85279	100.00000
78.00600	4.82500	98.85080	100.00000
78.05900	4.83000	98.84830	100.00000
78.11000	4.83500	98.84780	100.00000
78.15900	4.84000	98.84481	100.00000
78.20900	4.84500	98.84281	100.00000
78.26200	4.85000	98.84032	100.00000
78.31100	4.85500	98.83832	100.00000
78.36100	4.86000	98.83533	100.00000
78.41500	4.86500	98.83433	100.00000
78.46400	4.87000	98.83084	100.00000
78.51600	4.87500	98.82984	100.00000
78.56500	4.88000	98.82685	100.00000
78.61500	4.88500	98.82535	100.00000
78.66400	4.89000	98.82236	100.00000
78.71000	4.89500	98.82086	100.00000
78.76000	4.90000	98.81786	100.00000
78.81500	4.90500	98.81587	100.00000
78.86600	4.91000	98.81287	100.00000
78.91400	4.91500	98.81238	100.00000
78.96400	4.92000	98.80888	100.00000
79.01100	4.92500	98.80788	100.00000
79.06300	4.93000	98.80489	100.00000
79.11600	4.93500	98.80289	100.00000
79.16200	4.94000	98.79990	100.00000
79.21300	4.94500	98.79641	100.00000
79.26200	4.95000	98.79541	100.00000
79.31400	4.95500	98.79242	100.00000
79.36300	4.96000	98.79092	100.00000
79.41500	4.96500	98.78743	100.00000
79.46400	4.97000	98.78593	100.00000
79.51200	4.97500	98.78343	100.00000
79.56200	4.98000	98.78244	100.00000
79.61500	4.98500	98.77944	100.00000
79.66600	4.99000	98.77745	100.00000
79.71600	4.99500	98.77495	100.00000
79.76800	5.00000	98.77345	100.00000
79.81100	5.00500	98.76996	100.00000
79.86600	5.01000	98.76747	100.00000
79.91500	5.01500	98.76397	100.00000
79.96600	5.02000	98.76248	100.00000
80.01500	5.02500	98.75898	100.00000
80.06800	5.03000	98.75749	100.00000
80.11800	5.03500	98.75499	100.00000
80.16700	5.04000	98.75299	100.00000
80.21600	5.04500	98.74900	100.00000
80.26500	5.05000	98.74750	100.00000
80.31400	5.05500	98.74501	100.00000
80.36700	5.06000	98.74301	100.00000
80.41800	5.06500	98.73952	100.00000
80.46600	5.07000	98.73802	100.00000
80.51600	5.07500	98.73503	100.00000
80.56900	5.08000	98.73303	100.00000
80.61800	5.08500	98.73004	100.00000
80.67100	5.09000	98.72754	100.00000
80.71900	5.09500	98.72505	100.00000
80.76700	5.10000	98.72305	100.00000
80.82000	5.10500	98.72006	100.00000
80.86400	5.11000	98.71856	100.00000
80.92200	5.11500	98.71607	100.00000
80.96800	5.12000	98.71407	100.00000
81.01600	5.12500	98.71158	100.00000
81.06700	5.13000	98.70958	100.00000
81.11700	5.13500	98.70609	100.00000
81.16600	5.14000	98.70409	100.00000
81.22100	5.14500	98.70060	100.00000
81.26900	5.15000	98.69910	100.00000
81.31900	5.15500	98.69561	100.00000
81.37000	5.16000	98.69311	100.00000
81.42100	5.16500	98.68962	100.00000
81.47100	5.17000	98.68762	100.00000
81.52100	5.17500	98.68413	100.00000
81.57100	5.18000	98.68214	100.00000
81.62300	5.18500	98.67764	100.00000
81.67100	5.19000	98.67665	100.00000
81.71700	5.19500	98.67365	100.00000
81.77200	5.20000	98.67166	100.00000
81.82200	5.20500	98.66866	100.00000
81.87000	5.21000	98.66667	100.00000
81.92200	5.21500	98.66417	100.00000
81.97200	5.22000	98.66218	100.00000
82.02300	5.22500	98.65868	100.00000
82.07300	5.23000	98.65719	100.00000
82.12000	5.23500	98.65469	100.00000
82.17300	5.24000	98.65220	100.00000
82.22200	5.24500	98.64820	100.00000
82.27300	5.25000	98.64521	100.00000
82.31900	5.25500	98.64471	100.00000
82.37100	5.26000	98.64022	100.00000
82.41700	5.26500	98.63822	100.00000
82.46900	5.27000	98.63523	100.00000
82.52300	5.27500	98.63323	100.00000
82.57000	5.28000	98.62974	100.00000
82.62100	5.28500	98.62774	100.00000
82.67200	5.29000	98.62375	100.00000
82.72100	5.29500	98.62226	100.00000
82.77400	5.30000	98.61776	100.00000
82.81700	5.30500	98.61577	100.00000
82.87100	5.31000	98.61228	100.00000
82.92100	5.31500	98.61028	100.00000
82.96500	5.32000	98.60629	100.00000
83.01700	5.32500	98.60479	100.00000
83.07200	5.33000	98.60080	100.00000
83.11800	5.33500	98.59930	100.00000
83.16900	5.34000	98.59531	100.00000
83.22200	5.34500	98.59331	100.00000
83.27100	5.35000	98.59082	100.00000
83.31900	5.35500	98.58982	100.00000
83.36600	5.36000	98.58533	100.00000
83.41900	5.36500	98.58333	100.00000
83.47300	5.37000	98.58034	100.00000
83.52000	5.37500	98.57834	100.00000
83.56600	5.38000	98.57485	100.00000
83.61700	5.38500	98.57236	100.00000
83.66700	5.39000	98.56886	100.00000
83.71800	5.39500	98.56737	100.00000
83.77000	5.40000	98.56337	100.00000
83.81800	5.40500	98.56138	100.00000
83.87000	5.41000	98.55788	100.00000
83.92000	5.41500	98.55639	100.00000
83.96900	5.42000	98.55240	100.00000
84.01900	5.42500	98.55040	100.00000
84.06800	5.43000	98.54741	100.00000
84.11700	5.43500	98.54491	100.00000
84.16600	5.44000	98.54092	100.00000
84.21500	5.44500	98.53942	100.00000
84.26500	5.45000	98.53593	100.00000
84.31900	5.45500	98.53443	100.00000
84.36600	5.46000	98.53044	100.00000
84.41500	5.46500	98.52844	100.00000
84.46800	5.47000	98.52495	100.00000
84.52100	5.47500	98.52295	100.00000
84.56900	5.48000	98.51846	100.00000
84.61800	5.48500	98.51697	100.00000
84.66900	5.49000	98.51297	100.00000
84.72000	5.49500	98.51148	100.00000
84.77200	5.50000	98.50748	100.00000
84.82300	5.50500	98.50549	100.00000
84.87300	5.51000	98.50250	100.00000
84.91800	5.51500	98.50050	100.00000
84.97100	5.52000	98.49601	100.00000
85.01700	5.52500	98.49401	100.00000
85.06900	5.53000	98.49102	100.00000
85.11500	5.53500	98.48902	100.00000
85.16700	5.54000	98.48553	100.00000
85.22200	5.54500	98.48353	100.00000
85.26700	5.55000	98.48004	100.00000
85.31800	5.55500	98.47804	100.00000
85.37100	5.56000	98.47355	100.00000
85.41500	5.56500	98.47206	100.00000
85.46700	5.57000	98.46856	100.00000
85.52000	5.57500	98.46657	100.00000
85.56300	5.58000	98.46208	100.00000
85.61500	5.58500	98.45808	100.00000
85.66500	5.59000	98.45609	100.00000
85.71700	5.59500	98.45409	100.00000
85.76900	5.60000	98.44960	100.00000
85.82100	5.60500	98.44611	100.00000
85.87000	5.61000	98.44411	100.00000
85.91400	5.61500	98.44062	100.00000
85.96800	5.62000	98.43812	100.00000
86.02100	5.62500	98.43463	100.00000
86.07000	5.63000	98.43313	100.00000
86.11900	5.63500	98.42914	100.00000
86.16500	5.64000	98.42715	100.00000
86.22100	5.64500	98.42415	100.00000
86.27000	5.65000	98.42216	100.00000
86.31500	5.65500	98.41866	100.00000
86.36800	5.66000	98.41617	100.00000
86.42000	5.66500	98.41218	100.00000
86.47100	5.67000	98.41068	100.00000
86.51900	5.67500	98.40619	100.00000
86.56800	5.68000	98.40369	100.00000
86.62000	5.68500	98.39870	100.00000
86.66800	5.69000	98.39671	100.00000
86.71500	5.69500	98.39271	100.00000
86.76700	5.70000	98.39022	100.00000
86.81600	5.70500	98.38573	100.00000
86.87200	5.71000	98.38373	100.00000
86.91700	5.71500	98.37924	100.00000
86.96400	5.72000	98.37675	100.00000
87.01800	5.72500	98.37275	100.00000
87.06800	5.73000	98.37076	100.00000
87.12000	5.73500	98.36627	100.00000
87.16900	5.74000	98.36377	100.00000
87.21700	5.74500	98.36028	100.00000
87.26800	5.75000	98.35828	100.00000
87.31600	5.75500	98.35379	100.00000
87.36500	5.76000	98.35130	100.00000
87.42100	5.76500	98.34780	100.00000
87.46900	5.77000	98.34581	100.00000
87.51700	5.77500	98.34132	100.00000
87.56800	5.78000	98.33932	100.00000
87.61400	5.78500	98.33533	100.00000
87.66000	5.79000	98.33383	100.00000
87.71500	5.79500	98.32934	100.00000
87.76400	5.80000	98.32685	100.00000
87.81300	5.80500	98.32285	100.00000
87.86500	5.81000	98.32086	100.00000
87.91500	5.81500	98.31587	100.00000
87.96500	5.82000	98.31337	100.00000
88.01400	5.82500	98.30838	100.00000
88.06500	5.83000	98.30589	100.00000
88.11800	5.83500	98.30090	100.00000
88.16500	5.84000	98.29840	100.00000
88.21600	5.84500	98.29291	100.00000
88.26400	5.85000	98.29092	100.00000
88.31300	5.85500	98.28593	100.00000
88.36400	5.86000	98.28293	100.00000
88.41000	5.86500	98.27794	100.00000
88.45900	5.87000	98.27595	100.00000
88.51300	5.87500	98.27096	100.00000
88.56400	5.88000	98.26796	100.00000
88.61500	5.88500	98.26347	100.00000
88.66500	5.89000	98.26098	100.00000
88.71200	5.89500	98.25649	100.00000
88.76000	5.90000	98.25150	100.00000
88.81200	5.90500	98.24950	100.00000
88.86300	5.91000	98.24601	100.00000
88.90800	5.91500	98.24301	100.00000
88.96200	5.92000	98.23802	100.00000
89.01300	5.92500	98.23603	100.00000
89.06200	5.93000	98.23403	100.00000
89.11200	5.93500	98.22954	100.00000
89.16100	5.94000	98.22455	100.00000
89.20800	5.94500	98.22255	100.00000
89.26200	5.95000	98.21707	100.00000
89.31000	5.95500	98.21457	100.00000
89.36300	5.96000	98.21008	100.00000
89.40800	5.96500	98.20758	100.00000
89.46700	5.97000	98.20409	100.00000
89.50900	5.97500	98.20160	100.00000
89.55800	5.98000	98.19711	100.00000
89.61000	5.98500	98.19511	100.00000
89.66200	5.99000	98.19162	100.00000
89.71200	5.99500	98.18912	100.00000
89.75700	6.00000	98.18463	100.00000
89.80600	6.00500	98.18214	100.00000
89.86200	6.01000	98.17864	100.00000
89.91300	6.01500	98.17515	100.00000
89.96100	6.02000	98.17016	100.00000
90.00800	6.02500	98.16766	100.00000
90.05900	6.03000	98.16367	100.00000
90.11100	6.03500	98.16018	100.00000
90.15800	6.04000	98.15469	100.00000
90.21100	6.04500	98.15220	100.00000
90.25800	6.05000	98.14721	100.00000
90.30800	6.05500	98.14421	100.00000
90.35900	6.06000	98.13872	100.00000
90.40800	6.06500	98.13623	100.00000
90.46000	6.07000	98.13174	100.00000
90.50700	6.07500	98.12924	100.00000
90.55400	6.08000	98.12375	100.00000
90.60900	6.08500	98.12176	100.00000
90.65500	6.09000	98.11776	100.00000
90.70500	6.09500	98.11577	100.00000
90.75600	6.10000	98.11078	100.00000
90.80700	6.10500	98.10828	100.00000
90.86000	6.11000	98.10429	100.00000
90.90900	6.11500	98.10180	100.00000
90.95900	6.12000	98.09681	100.00000
91.01000	6.12500	98.09431	100.00000
91.05700	6.13000	98.09082	100.00000
91.10500	6.13500	98.08733	100.00000
91.15600	6.14000	98.08234	100.00000
91.21000	6.14500	98.07984	100.00000
91.25700	6.15000	98.07585	100.00000
91.30200	6.15500	98.07236	100.00000
91.35600	6.16000	98.06687	100.00000
91.40900	6.16500	98.06437	100.00000
91.45300	6.17000	98.05988	100.00000
91.50800	6.17500	98.05739	100.00000
91.55700	6.18000	98.05190	100.00000
91.60700	6.18500	98.04940	100.00000
91.65500	6.19000	98.04591	100.00000
91.70500	6.19500	98.04291	100.00000
91.75500	6.20000	98.03792	100.00000
91.81000	6.20500	98.03543	100.00000
91.86100	6.21000	98.03094	100.00000
91.90900	6.21500	98.02794	100.00000
91.95800	6.22000	98.02295	100.00000
92.00600	6.22500	98.02096	100.00000
92.05600	6.23000	98.01647	100.00000
92.10800	6.23500	98.01397	100.00000
92.16000	6.24000	98.00848	100.00000
92.20900	6.24500	98.00599	100.00000
92.25600	6.25000	98.00150	100.00000
92.30700	6.25500	97.99900	100.00000
92.35900	6.26000	97.99351	100.00000
92.40700	6.26500	97.98902	100.00000
92.45900	6.27000	97.98653	100.00000
92.50800	6.27500	97.98104	100.00000
92.55300	6.28000	97.97754	100.00000
92.60700	6.28500	97.97355	100.00000
92.65500	6.29000	97.97106	100.00000
92.70800	6.29500	97.96507	100.00000
92.75600	6.30000	97.96257	100.00000
92.80700	6.30500	97.95709	100.00000
92.85500	6.31000	97.95509	100.00000
92.90800	6.31500	97.94910	100.00000
92.95600	6.32000	97.94561	100.00000
93.00600	6.32500	97.94062	100.00000
93.05700	6.33000	97.93812	100.00000
93.10800	6.33500	97.93214	100.00000
93.15900	6.34000	97.92914	100.00000
93.20900	6.34500	97.92415	100.00000
93.25900	6.35000	97.92166	100.00000
93.30500	6.35500	97.91517	100.00000
93.35600	6.36000	97.91218	100.00000
93.40800	6.36500	97.90669	100.00000
93.45900	6.37000	97.90419	100.00000
93.51200	6.37500	97.89770	100.00000
93.56300	6.38000	97.89471	100.00000
93.60600	6.38500	97.88972	100.00000
93.65900	6.39000	97.88723	100.00000
93.70600	6.39500	97.88074	100.00000
93.76100	6.40000	97.87824	100.00000
93.80900	6.40500	97.87325	100.00000
93.86000	6.41000	97.87076	100.00000
93.90900	6.41500	97.86477	100.00000
93.95900	6.42000	97.86228	100.00000
94.01000	6.42500	97.85729	100.00000
94.05600	6.43000	97.85479	100.00000
94.11000	6.43500	97.84930	100.00000
94.16100	6.44000	97.84581	100.00000
94.20700	6.44500	97.84032	100.00000
94.25600	6.45000	97.83782	100.00000
94.30700	6.45500	97.83184	100.00000
94.36100	6.46000	97.82934	100.00000
94.41300	6.46500	97.82385	100.00000
94.45900	6.47000	97.82136	100.00000
94.51300	6.47500	97.81437	100.00000
94.56400	6.48000	97.81138	100.00000
94.60900	6.48500	97.80639	100.00000
94.66300	6.49000	97.80389	100.00000
94.71300	6.49500	97.79741	100.00000
94.76500	6.50000	97.79441	100.00000
94.81100	6.50500	97.78892	100.00000
94.86300	6.51000	97.78693	100.00000
94.91600	6.51500	97.77944	100.00000
94.96500	6.52000	97.77695	100.00000
95.01100	6.52500	97.77196	100.00000
95.06000	6.53000	97.76946	100.00000
95.11100	6.53500	97.76347	100.00000
95.16100	6.54000	97.76048	100.00000
95.21300	6.54500	97.75549	100.00000
95.26500	6.55000	97.75299	100.00000
95.31200	6.55500	97.74601	100.00000
95.36600	6.56000	97.74351	100.00000
95.41400	6.56500	97.73802	100.00000
95.46500	6.57000	97.73154	100.00000
95.51800	6.57500	97.72854	100.00000
95.56200	6.58000	97.72305	100.00000
95.61000	6.58500	97.71956	100.00000
95.66200	6.59000	97.71357	100.00000
95.71500	6.59500	97.71058	100.00000
95.76500	6.60000	97.70409	100.00000
95.81700	6.60500	97.70110	100.00000
95.86800	6.61000	97.69461	100.00000
95.91600	6.61500	97.69162	100.00000
95.96900	6.62000	97.68563	100.00000
96.01800	6.62500	97.68313	100.00000
96.06700	6.63000	97.67665	100.00000
96.11700	6.63500	97.67415	100.00000
96.16900	6.64000	97.66766	100.00000
96.21900	6.64500	97.66517	100.00000
96.26700	6.65000	97.65968	100.00000
96.32400	6.65500	97.65619	100.00000
96.37000	6.66000	97.65020	100.00000
96.42100	6.66500	97.64770	100.00000
96.47000	6.67000	97.64222	100.00000
96.51700	6.67500	97.63872	100.00000
96.57200	6.68000	97.63273	100.00000
96.62000	6.68500	97.62974	100.00000
96.67100	6.69000	97.62375	100.00000
96.71800	6.69500	97.61976	100.00000
96.76900	6.70000	97.61327	100.00000
96.81900	6.70500	97.60978	100.00000
96.87100	6.71000	97.60379	100.00000
96.92200	6.71500	97.59980	100.00000
96.97400	6.72000	97.59381	100.00000
97.02300	6.72500	97.59032	100.00000
97.07000	6.73000	97.58483	100.00000
97.12400	6.73500	97.58134	100.00000
97.17400	6.74000	97.57585	100.00000
97.22700	6.74500	97.57435	100.00000
97.27900	6.75000	97.56886	100.00000
97.32300	6.75500	97.56587	100.00000
97.37400	6.76000	97.55988	100.00000
97.42500	6.76500	97.55739	100.00000
97.47500	6.77000	97.55140	100.00000
97.52800	6.77500	97.54840	100.00000
97.57600	6.78000	97.54192	100.00000
97.62400	6.78500	97.53892	100.00000
97.67400	6.79000	97.53194	100.00000
97.72700	6.79500	97.52894	100.00000
97.78200	6.80000	97.52096	100.00000
97.82500	6.80500	97.51846	100.00000
97.88100	6.81000	97.51148	100.00000
97.92800	6.81500	97.50798	100.00000
97.98100	6.82000	97.50150	100.00000
98.03100	6.82500	97.49850	100.00000
98.08300	6.83000	97.49251	100.00000
98.13100	6.83500	97.48852	100.00000
98.18100	6.84000	97.48253	100.00000
98.23200	6.84500	97.47904	100.00000
98.28400	6.85000	97.47305	100.00000
98.33500	6.85500	97.46906	100.00000
98.38100	6.86000	97.46307	100.00000
98.43500	6.86500	97.46108	100.00000
98.48300	6.87000	97.45459	100.00000
98.53400	6.87500	97.45110	100.00000
98.58400	6.88000	97.44461	100.00000
98.63600	6.88500	97.44212	100.00000
98.68600	6.89000	97.43513	100.00000
98.73400	6.89500	97.42914	100.00000
98.78300	6.90000	97.42615	100.00000
98.83600	6.90500	97.42265	100.00000
98.88600	6.91000	97.41667	100.00000
98.93600	6.91500	97.41317	100.00000
98.99000	6.92000	97.40719	100.00000
99.03500	6.92500	97.40369	100.00000
99.09300	6.93000	97.39721	100.00000
99.14200	6.93500	97.39022	100.00000
99.19100	6.94000	97.38723	100.00000
99.24200	6.94500	97.38174	100.00000
99.28800	6.95000	97.37774	100.00000
99.33900	6.95500	97.37026	100.00000
99.39500	6.96000	97.36677	100.00000
99.44200	6.96500	97.36078	100.00000
99.49300	6.97000	97.35679	100.00000
99.54300	6.97500	97.35030	100.00000
99.59400	6.98000	97.34631	100.00000
99.64300	6.98500	97.34082	100.00000
99.69600	6.99000	97.33683	100.00000
99.74400	6.99500	97.32934	100.00000
99.79500	7.00000	97.32635	100.00000
99.84500	7.00500	97.32086	100.00000
99.89600	7.01000	97.31786	100.00000
99.94700	7.01500	97.31138	100.00000
99.99400	7.02000	97.30788	100.00000
100.04500	7.02500	97.30240	100.00000
100.09900	7.03000	97.29890	100.00000
100.14800	7.03500	97.29142	100.00000
100.19600	7.04000	97.28792	100.00000
100.24800	7.04500	97.28194	100.00000
100.29800	7.05000	97.27794	100.00000
100.34900	7.05500	97.27046	100.00000
100.39800	7.06000	97.26647	100.00000
100.44800	7.06500	97.26048	100.00000
100.49600	7.07000	97.25649	100.00000
100.54600	7.07500	97.24950	100.00000
100.60000	7.08000	97.24651	100.00000
100.64900	7.08500	97.24102	100.00000
100.70000	7.09000	97.23703	100.00000
100.75300	7.09500	97.22954	100.00000
100.80300	7.10000	97.22655	100.00000
100.85500	7.10500	97.22056	100.00000
100.90300	7.11000	97.21657	100.00000
100.95000	7.11500	97.20908	100.00000
101.00000	7.12000	97.20609	100.00000
101.05100	7.12500	97.19960	100.00000
101.10200	7.13000	97.19611	100.00000
101.15700	7.13500	97.18862	100.00000
101.20700	7.14000	97.18563	100.00000
101.25400	7.14500	97.17964	100.00000
101.30800	7.15000	97.17565	100.00000
101.35500	7.15500	97.16916	100.00000
101.40300	7.16000	97.16617	100.00000
101.45600	7.16500	97.16168	100.00000
101.50900	7.17000	97.15768	100.00000
101.55700	7.17500	97.15020	100.00000
101.60600	7.18000	97.14721	100.00000
101.65800	7.18500	97.14222	100.00000
101.70600	7.19000	97.13822	100.00000
101.75800	7.19500	97.13074	100.00000
101.80900	7.20000	97.12774	100.00000
101.85700	7.20500	97.12126	100.00000
101.90400	7.21000	97.11776	100.00000
101.95800	7.21500	97.11078	100.00000
102.00900	7.22000	97.10479	100.00000
102.05900	7.22500	97.10130	100.00000
102.10800	7.23000	97.09481	100.00000
102.16000	7.23500	97.09082	100.00000
102.21500	7.24000	97.08483	100.00000
102.26200	7.24500	97.08234	100.00000
102.31100	7.25000	97.07485	100.00000
102.36100	7.25500	97.07186	100.00000
102.40800	7.26000	97.06537	100.00000
102.46100	7.26500	97.06238	100.00000
102.51200	7.27000	97.05489	100.00000
102.56200	7.27500	97.05190	100.00000
102.61200	7.28000	97.04541	100.00000
102.66300	7.28500	97.04242	100.00000
102.71300	7.29000	97.03493	100.00000
102.76300	7.29500	97.03144	100.00000
102.81400	7.30000	97.02445	100.00000
102.86400	7.30500	97.02146	100.00000
102.91300	7.31000	97.01397	100.00000
102.96700	7.31500	97.01048	100.00000
103.01400	7.32000	97.00399	100.00000
103.06400	7.32500	97.00100	100.00000
103.11200	7.33000	96.99301	100.00000
103.16200	7.33500	96.98952	100.00000
103.21100	7.34000	96.98353	100.00000
103.26200	7.34500	96.98054	100.00000
103.31500	7.35000	96.97156	100.00000
103.36500	7.35500	96.96856	100.00000
103.41400	7.36000	96.96158	100.00000
103.46500	7.36500	96.95858	100.00000
103.51400	7.37000	96.95060	100.00000
103.56500	7.37500	96.94661	100.00000
103.61400	7.38000	96.94012	100.00000
103.66600	7.38500	96.93663	100.00000
103.71300	7.39000	96.92864	100.00000
103.76500	7.39500	96.92465	100.00000
103.81800	7.40000	96.91816	100.00000
103.86600	7.40500	96.91467	100.00000
103.91700	7.41000	96.90669	100.00000
103.96700	7.41500	96.90319	100.00000
104.01900	7.42000	96.89621	100.00000
104.06700	7.42500	96.89321	100.00000
104.11700	7.43000	96.88623	100.00000
104.16800	7.43500	96.88174	100.00000
104.21400	7.44000	96.87575	100.00000
104.26900	7.44500	96.87226	100.00000
104.31700	7.45000	96.86427	100.00000
104.36500	7.45500	96.86128	100.00000
104.41800	7.46000	96.85429	100.00000
104.46600	7.46500	96.85130	100.00000
104.51500	7.47000	96.84381	100.00000
104.56300	7.47500	96.83932	100.00000
104.62000	7.48000	96.83283	100.00000
104.66800	7.48500	96.82934	100.00000
104.71300	7.49000	96.82086	100.00000
104.76500	7.49500	96.81687	100.00000
104.81900	7.50000	96.81038	100.00000
104.86800	7.50500	96.80689	100.00000
104.91900	7.51000	96.79890	100.00000
104.96800	7.51500	96.79541	100.00000
105.02100	7.52000	96.78842	100.00000
105.06900	7.52500	96.78543	100.00000
105.11700	7.53000	96.77695	100.00000
105.16800	7.53500	96.77345	100.00000
105.21900	7.54000	96.76697	100.00000
105.26800	7.54500	96.76397	100.00000
105.32000	7.55000	96.75599	100.00000
105.36900	7.55500	96.75299	100.00000
105.41500	7.56000	96.74601	100.00000
105.47100	7.56500	96.74251	100.00000
105.52200	7.57000	96.73403	100.00000
105.57100	7.57500	96.72755	100.00000
105.61500	7.58000	96.72405	100.00000
105.66500	7.58500	96.71557	100.00000
105.71800	7.59000	96.71208	100.00000
105.77200	7.59500	96.70409	100.00000
105.81600	7.60000	96.70110	100.00000
105.86800	7.60500	96.69411	100.00000
105.91600	7.61000	96.69012	100.00000
105.97000	7.61500	96.68363	100.00000
106.01900	7.62000	96.68014	100.00000
106.06800	7.62500	96.67265	100.00000
106.12100	7.63000	96.66916	100.00000
106.16800	7.63500	96.66168	100.00000
106.21800	7.64000	96.65868	100.00000
106.26700	7.64500	96.65120	100.00000
106.31500	7.65000	96.64721	100.00000
106.37100	7.65500	96.63972	100.00000
106.41700	7.66000	96.63673	100.00000
106.46600	7.66500	96.62974	100.00000
106.51800	7.67000	96.62525	100.00000
106.56800	7.67500	96.61826	100.00000
106.61800	7.68000	96.61477	100.00000
106.66600	7.68500	96.60679	100.00000
106.72100	7.69000	96.60279	100.00000
106.76800	7.69500	96.59631	100.00000
106.82100	7.70000	96.59281	100.00000
106.87000	7.70500	96.58483	100.00000
106.91600	7.71000	96.58134	100.00000
106.96900	7.71500	96.57435	100.00000
107.02000	7.72000	96.57136	100.00000
107.06900	7.72500	96.56437	100.00000
107.12000	7.73000	96.55988	100.00000
107.16800	7.73500	96.55339	100.00000
107.21900	7.74000	96.54940	100.00000
107.27100	7.74500	96.54192	100.00000
107.31800	7.75000	96.53792	100.00000
107.37300	7.75500	96.53044	100.00000
107.41700	7.76000	96.52695	100.00000
107.46900	7.76500	96.51946	100.00000
107.51800	7.77000	96.51497	100.00000
107.57000	7.77500	96.50749	100.00000
107.61700	7.78000	96.50399	100.00000
107.66700	7.78500	96.49651	100.00000
107.72000	7.79000	96.49251	100.00000
107.76400	7.79500	96.48503	100.00000
107.81800	7.80000	96.48154	100.00000
107.86800	7.80500	96.47405	100.00000
107.91400	7.81000	96.46956	100.00000
107.96300	7.81500	96.46208	100.00000
108.01500	7.82000	96.45858	100.00000
108.06500	7.82500	96.45010	100.00000
108.11700	7.83000	96.44661	100.00000
108.16500	7.83500	96.43912	100.00000
108.21600	7.84000	96.43613	100.00000
108.26500	7.84500	96.42864	100.00000
108.31500	7.85000	96.42465	100.00000
108.36400	7.85500	96.41766	100.00000
108.41300	7.86000	96.41467	100.00000
108.46500	7.86500	96.40719	100.00000
108.51800	7.87000	96.40319	100.00000
108.56400	7.87500	96.39671	100.00000
108.61300	7.88000	96.39271	100.00000
108.66300	7.88500	96.38573	100.00000
108.71400	7.89000	96.38224	100.00000
108.76500	7.89500	96.37475	100.00000
108.81500	7.90000	96.36776	100.00000
108.86400	7.90500	96.36327	100.00000
108.91700	7.91000	96.35579	100.00000
108.96400	7.91500	96.35230	100.00000
109.01300	7.92000	96.34830	100.00000
109.06200	7.92500	96.34082	100.00000
109.11100	7.93000	96.33333	100.00000
109.15900	7.93500	96.32984	100.00000
109.21000	7.94000	96.32335	100.00000
109.26300	7.94500	96.31886	100.00000
109.31300	7.95000	96.31138	100.00000
109.36100	7.95500	96.30788	100.00000
109.41100	7.96000	96.30140	100.00000
109.45900	7.96500	96.29741	100.00000
109.50800	7.97000	96.28992	100.00000
109.56000	7.97500	96.28593	100.00000
109.60800	7.98000	96.27894	100.00000
109.66000	7.98500	96.27495	100.00000
109.70900	7.99000	96.26747	100.00000
109.76200	7.99500	96.26347	100.00000
109.80800	8.00000	96.25649	100.00000
109.85600	8.00500	96.25150	100.00000
109.90900	8.01000	96.24351	100.00000
109.96000	8.01500	96.24052	100.00000
110.01200	8.02000	96.23353	100.00000
110.06000	8.02500	96.22854	100.00000
110.11000	8.03000	96.22056	100.00000
110.15700	8.03500	96.21707	100.00000
110.20900	8.04000	96.21008	100.00000
110.26000	8.04500	96.20559	100.00000
110.31200	8.05000	96.19760	100.00000
110.36100	8.05500	96.19361	100.00000
110.40900	8.06000	96.18762	100.00000
110.45700	8.06500	96.18313	100.00000
110.50900	8.07000	96.17515	100.00000
110.55800	8.07500	96.17116	100.00000
110.60500	8.08000	96.16467	100.00000
110.65900	8.08500	96.16018	100.00000
110.70700	8.09000	96.15170	100.00000
110.75600	8.09500	96.14770	100.00000
110.80600	8.10000	96.14072	100.00000
110.85800	8.10500	96.13673	100.00000
110.90700	8.11000	96.12824	100.00000
110.95100	8.11500	96.12475	100.00000
111.00700	8.12000	96.11727	100.00000
111.05600	8.12500	96.11277	100.00000
111.10600	8.13000	96.10479	100.00000
111.15600	8.13500	96.10130	100.00000
111.20400	8.14000	96.09481	100.00000
111.25800	8.14500	96.08982	100.00000
111.30200	8.15000	96.08234	100.00000
111.35600	8.15500	96.07884	100.00000
111.40400	8.16000	96.07186	100.00000
111.45300	8.16500	96.06737	100.00000
111.50700	8.17000	96.05938	100.00000
111.55300	8.17500	96.05539	100.00000
111.60100	8.18000	96.04890	100.00000
111.65200	8.18500	96.04391	100.00000
111.70500	8.19000	96.03493	100.00000
111.75000	8.19500	96.03144	100.00000
111.80100	8.20000	96.02395	100.00000
111.85300	8.20500	96.01896	100.00000
111.90300	8.21000	96.00998	100.00000
111.95200	8.21500	96.00549	100.00000
112.00000	8.22000	95.99900	100.00000
112.04800	8.22500	95.99401	100.00000
112.10200	8.23000	95.98503	100.00000
112.15300	8.23500	95.98054	100.00000
112.20200	8.24000	95.97405	100.00000
112.24900	8.24500	95.96906	100.00000
112.29900	8.25000	95.96058	100.00000
112.34800	8.25500	95.95309	100.00000
112.39900	8.26000	95.94960	100.00000
112.44700	8.26500	95.94062	100.00000
112.49400	8.27000	95.93762	100.00000
112.54500	8.27500	95.93014	100.00000
112.59500	8.28000	95.92615	100.00000
112.64800	8.28500	95.91766	100.00000
112.70100	8.29000	95.91317	100.00000
112.74500	8.29500	95.90569	100.00000
112.79400	8.30000	95.90269	100.00000
112.84700	8.30500	95.89371	100.00000
112.89600	8.31000	95.88922	100.00000
112.94100	8.31500	95.88174	100.00000
112.99300	8.32000	95.87824	100.00000
113.04400	8.32500	95.86926	100.00000
113.09500	8.33000	95.86477	100.00000
113.13900	8.33500	95.85729	100.00000
113.19300	8.34000	95.85379	100.00000
113.23800	8.34500	95.84431	100.00000
113.29300	8.35000	95.84082	100.00000
113.34100	8.35500	95.83433	100.00000
113.38800	8.36000	95.83034	100.00000
113.44000	8.36500	95.82186	100.00000
113.49200	8.37000	95.81786	100.00000
113.54000	8.37500	95.81038	100.00000
113.59100	8.38000	95.80689	100.00000
113.64300	8.38500	95.79790	100.00000
113.69200	8.39000	95.79441	100.00000
113.73800	8.39500	95.78693	100.00000
113.78900	8.40000	95.78343	100.00000
113.83700	8.40500	95.77445	100.00000
113.88900	8.41000	95.77096	100.00000
113.93700	8.41500	95.76347	100.00000
113.98400	8.42000	95.75998	100.00000
114.03900	8.42500	95.75050	100.00000
114.08700	8.43000	95.74651	100.00000
114.13600	8.43500	95.73902	100.00000
114.18000	8.44000	95.73553	100.00000
114.23300	8.44500	95.72605	100.00000
114.28400	8.45000	95.72206	100.00000
114.33600	8.45500	95.71407	100.00000
114.38100	8.46000	95.71008	100.00000
114.43600	8.46500	95.70110	100.00000
114.48400	8.47000	95.69661	100.00000
114.53100	8.47500	95.68862	100.00000
114.58200	8.48000	95.68463	100.00000
114.63200	8.48500	95.67515	100.00000
114.68300	8.49000	95.67216	100.00000
114.73600	8.49500	95.66467	100.00000
114.78200	8.50000	95.66118	100.00000
114.83400	8.50500	95.65220	100.00000
114.88200	8.51000	95.64870	100.00000
114.93300	8.51500	95.64122	100.00000
114.98100	8.52000	95.63822	100.00000
115.02900	8.52500	95.62924	100.00000
115.08300	8.53000	95.62575	100.00000
115.13100	8.53500	95.61727	100.00000
115.18000	8.54000	95.61427	100.00000
115.23300	8.54500	95.60479	100.00000
115.27800	8.55000	95.59681	100.00000
115.33200	8.55500	95.59232	100.00000
115.38100	8.56000	95.58483	100.00000
115.42800	8.56500	95.57784	100.00000
115.47600	8.57000	95.55739	100.00000
115.53000	8.57500	95.54142	100.00000
115.57900	8.58000	95.50549	100.00000
115.63000	8.58500	95.48254	100.00000
115.67700	8.59000	95.47555	100.00000
115.72300	8.59500	95.47405	100.00000
115.77900	8.60000	95.47006	100.00000
115.82700	8.60500	95.46756	100.00000
115.87400	8.61000	95.46208	100.00000
115.92800	8.61500	95.45958	100.00000
115.97700	8.62000	95.45459	100.00000
116.02800	8.62500	95.45210	100.00000
116.07300	8.63000	95.44511	100.00000
116.12600	8.63500	95.44212	100.00000
116.17800	8.64000	95.43713	100.00000
116.22600	8.64500	95.43413	100.00000
116.27500	8.65000	95.42665	100.00000
116.32800	8.65500	95.42365	100.00000
116.37500	8.66000	95.41717	100.00000
116.42600	8.66500	95.41417	100.00000
116.47400	8.67000	95.40569	100.00000
116.52500	8.67500	95.40170	100.00000
116.57600	8.68000	95.39421	100.00000
116.62500	8.68500	95.39122	100.00000
116.67400	8.69000	95.38273	100.00000
116.71900	8.69500	95.37774	100.00000
116.77200	8.70000	95.37076	100.00000
116.82000	8.70500	95.36727	100.00000
116.87400	8.71000	95.35828	100.00000
116.92500	8.71500	95.35429	100.00000
116.97400	8.72000	95.34731	100.00000
117.02100	8.72500	95.34431	100.00000
117.07300	8.73000	95.33533	100.00000
117.12700	8.73500	95.33134	100.00000
117.17300	8.74000	95.32435	100.00000
117.22100	8.74500	95.32086	100.00000
117.27100	8.75000	95.31188	100.00000
117.32400	8.75500	95.30739	100.00000
117.37500	8.76000	95.30090	100.00000
117.42400	8.76500	95.29641	100.00000
117.46800	8.77000	95.28792	100.00000
117.52100	8.77500	95.28393	100.00000
117.57400	8.78000	95.27645	100.00000
117.62400	8.78500	95.27345	100.00000
117.67600	8.79000	95.26447	100.00000
117.72400	8.79500	95.26048	100.00000
117.77600	8.80000	95.25299	100.00000
117.82200	8.80500	95.24900	100.00000
117.87600	8.81000	95.23653	100.00000
117.92100	8.81500	95.22655	100.00000
117.97500	8.82000	95.19810	100.00000
118.02600	8.82500	95.18064	100.00000
118.07500	8.83000	95.15319	100.00000
118.12200	8.83500	95.14721	100.00000
118.17600	8.84000	95.13673	100.00000
118.22500	8.84500	95.13224	100.00000
118.27200	8.85000	95.12824	100.00000
118.32000	8.85500	95.12625	100.00000
118.37300	8.86000	95.12226	100.00000
118.42200	8.86500	95.11876	100.00000
118.47300	8.87000	95.11228	100.00000
118.52300	8.87500	95.10729	100.00000
118.57600	8.88000	95.10479	100.00000
118.62600	8.88500	95.10080	100.00000
118.67500	8.89000	95.09381	100.00000
118.72400	8.89500	95.08832	100.00000
118.77700	8.90000	95.08483	100.00000
118.82400	8.90500	95.07735	100.00000
118.87900	8.91000	95.07435	100.00000
118.92700	8.91500	95.06836	100.00000
118.97500	8.92000	95.06587	100.00000
119.02400	8.92500	95.05739	100.00000
119.07300	8.93000	95.05389	100.00000
119.12800	8.93500	95.04840	100.00000
119.18100	8.94000	95.04491	100.00000
119.22500	8.94500	95.03743	100.00000
119.27800	8.95000	95.03393	100.00000
119.33000	8.95500	95.02695	100.00000
119.37900	8.96000	95.02395	100.00000
119.42900	8.96500	95.01547	100.00000
119.47800	8.97000	95.01148	100.00000
119.53100	8.97500	95.00449	100.00000
119.58100	8.98000	95.00050	100.00000
119.63300	8.98500	94.99202	100.00000
119.68000	8.99000	94.98802	100.00000
119.73100	8.99500	94.98004	100.00000
119.78200	9.00000	94.97655	100.00000
119.83400	9.00500	94.96707	100.00000
119.88100	9.01000	94.96258	100.00000
119.93400	9.01500	94.95509	100.00000
119.98600	9.02000	94.95160	100.00000
120.03300	9.02500	94.93962	100.00000
120.08700	9.03000	94.93014	100.00000
120.13600	9.03500	94.90220	100.00000
120.18600	9.04000	94.88523	100.00000
120.23800	9.04500	94.85978	100.00000
120.29000	9.05000	94.85729	100.00000
120.33800	9.05500	94.85329	100.00000
120.38700	9.06000	94.85180	100.00000
120.44200	9.06500	94.84481	100.00000
120.48900	9.07000	94.84182	100.00000
120.54000	9.07500	94.83533	100.00000
120.59300	9.08000	94.83234	100.00000
120.64400	9.08500	94.82435	100.00000
120.69700	9.09000	94.81986	100.00000
120.74200	9.09500	94.81238	100.00000
120.79600	9.10000	94.80938	100.00000
120.84700	9.10500	94.80090	100.00000
120.89500	9.11000	94.79790	100.00000
120.94200	9.11500	94.79042	100.00000
120.99800	9.12000	94.78743	100.00000
121.04800	9.12500	94.77994	100.00000
121.09700	9.13000	94.77645	100.00000
121.15000	9.13500	94.76946	100.00000
121.19700	9.14000	94.76647	100.00000
121.24900	9.14500	94.75898	100.00000
121.30300	9.15000	94.75549	100.00000
121.35600	9.15500	94.74850	100.00000
121.40500	9.16000	94.74651	100.00000
121.45700	9.16500	94.73902	100.00000
121.50900	9.17000	94.73503	100.00000
121.55600	9.17500	94.72754	100.00000
121.60700	9.18000	94.72405	100.00000
121.65800	9.18500	94.71657	100.00000
121.71000	9.19000	94.71208	100.00000
121.76100	9.19500	94.70409	100.00000
121.81100	9.20000	94.69711	100.00000
121.86600	9.20500	94.69162	100.00000
121.91300	9.21000	94.67465	100.00000
121.96100	9.21500	94.66068	100.00000
122.01400	9.22000	94.62725	100.00000
122.06400	9.22500	94.60479	100.00000
122.11800	9.23000	94.59780	100.00000
122.16700	9.23500	94.59581	100.00000
122.22000	9.24000	94.59182	100.00000
122.27000	9.24500	94.58982	100.00000
122.31800	9.25000	94.58234	100.00000
122.36900	9.25500	94.57984	100.00000
122.41800	9.26000	94.57435	100.00000
122.47300	9.26500	94.57186	100.00000
122.52100	9.27000	94.56437	100.00000
122.57100	9.27500	94.56038	100.00000
122.62400	9.28000	94.55439	100.00000
122.67500	9.28500	94.55190	100.00000
122.73000	9.29000	94.54341	100.00000
122.78300	9.29500	94.53992	100.00000
122.83100	9.30000	94.53293	100.00000
122.87800	9.30500	94.52994	100.00000
122.93200	9.31000	94.52096	100.00000
122.98400	9.31500	94.51697	100.00000
123.03400	9.32000	94.50998	100.00000
123.08500	9.32500	94.50699	100.00000
123.13700	9.33000	94.49750	100.00000
123.18700	9.33500	94.49351	100.00000
123.23500	9.34000	94.48603	100.00000
123.28900	9.34500	94.48303	100.00000
123.34200	9.35000	94.47355	100.00000
123.39200	9.35500	94.47006	100.00000
123.43700	9.36000	94.46257	100.00000
123.49100	9.36500	94.45958	100.00000
123.54400	9.37000	94.45060	100.00000
123.59700	9.37500	94.44611	100.00000
123.64600	9.38000	94.43962	100.00000
123.69800	9.38500	94.43563	100.00000
123.74800	9.39000	94.42615	100.00000
123.79700	9.39500	94.42216	100.00000
123.85100	9.40000	94.41467	100.00000
123.90400	9.40500	94.41068	100.00000
123.95200	9.41000	94.39870	100.00000
124.00600	9.41500	94.38872	100.00000
124.05500	9.42000	94.36078	100.00000
124.10600	9.42500	94.34331	100.00000
124.15900	9.43000	94.31587	100.00000
124.20900	9.43500	94.31237	100.00000
124.26300	9.44000	94.30739	100.00000
124.30800	9.44500	94.30489	100.00000
124.36200	9.45000	94.29890	100.00000
124.41200	9.45500	94.29491	100.00000
124.46700	9.46000	94.28892	100.00000
124.51900	9.46500	94.28543	100.00000
124.56800	9.47000	94.27894	100.00000
124.62100	9.47500	94.27495	100.00000
124.66300	9.48000	94.26796	100.00000
124.72000	9.48500	94.26497	100.00000
124.76900	9.49000	94.25798	100.00000
124.82100	9.49500	94.25449	100.00000
124.86900	9.50000	94.24751	100.00000
124.92300	9.50500	94.24451	100.00000
124.97400	9.51000	94.23703	100.00000
125.02500	9.51500	94.23303	100.00000
125.07300	9.52000	94.22555	100.00000
125.12500	9.52500	94.22256	100.00000
125.17600	9.53000	94.21457	100.00000
125.22700	9.53500	94.21058	100.00000
125.27600	9.54000	94.20259	100.00000
125.33100	9.54500	94.19611	100.00000
125.37800	9.55000	94.19162	100.00000
125.42500	9.55500	94.18713	100.00000
125.48000	9.56000	94.17964	100.00000
125.53400	9.56500	94.17265	100.00000
125.58100	9.57000	94.16766	100.00000
125.63400	9.57500	94.15918	100.00000
125.68400	9.58000	94.15569	100.00000
125.73200	9.58500	94.14870	100.00000
125.78400	9.59000	94.14421	100.00000
125.83800	9.59500	94.13573	100.00000
125.88700	9.60000	94.13124	100.00000
125.93800	9.60500	94.12375	100.00000
125.98800	9.61000	94.11876	100.00000
126.03800	9.61500	94.10180	100.00000
126.08700	9.62000	94.08932	100.00000
126.13900	9.62500	94.05888	100.00000
126.18700	9.63000	94.03842	100.00000
126.23900	9.63500	94.02695	100.00000
126.28700	9.64000	94.02196	100.00000
126.34200	9.64500	94.01747	100.00000
126.39000	9.65000	94.01497	100.00000
126.44100	9.65500	94.01048	100.00000
126.49200	9.66000	94.00749	100.00000
126.54200	9.66500	94.00050	100.00000
126.59000	9.67000	93.99800	100.00000
126.64300	9.67500	93.99202	100.00000
126.69600	9.68000	93.98703	100.00000
126.74500	9.68500	93.97904	100.00000
126.79300	9.69000	93.97505	100.00000
126.84400	9.69500	93.96906	100.00000
126.89700	9.70000	93.96457	100.00000
126.94100	9.70500	93.95659	100.00000
126.99600	9.71000	93.95259	100.00000
127.04400	9.71500	93.94661	100.00000
127.09500	9.72000	93.94162	100.00000
127.14800	9.72500	93.93363	100.00000
127.19300	9.73000	93.93014	100.00000
127.24400	9.73500	93.92415	100.00000
127.29600	9.74000	93.91966	100.00000
127.35000	9.74500	93.91168	100.00000
127.39600	9.75000	93.90868	100.00000
127.44600	9.75500	93.90170	100.00000
127.49800	9.76000	93.89721	100.00000
127.54600	9.76500	93.88872	100.00000
127.59500	9.77000	93.88473	100.00000
127.65100	9.77500	93.87824	100.00000
127.69900	9.78000	93.87375	100.00000
127.75100	9.78500	93.86627	100.00000
127.80100	9.79000	93.86228	100.00000
127.85300	9.79500	93.85629	100.00000
127.90100	9.80000	93.85130	100.00000
127.94900	9.80500	93.84331	100.00000
128.00301	9.81000	93.83982	100.00000
128.05299	9.81500	93.83283	100.00000
128.10300	9.82000	93.82784	100.00000
128.14999	9.82500	93.81886	100.00000
128.20200	9.83000	93.81487	100.00000
128.25000	9.83500	93.80739	100.00000
128.30200	9.84000	93.80190	100.00000
128.35300	9.84500	93.78443	100.00000
128.40500	9.85000	93.76996	100.00000
128.45599	9.85500	93.73703	100.00000
[truncated: 15,428 more rows]
