# Supplementary material for: Physicochemical Properties, Equilibrium Adsorption Performance, Manufacturability, and Stability of TIFSIX-3-Ni for Direct Air Capture of CO2
Source: Energy Fuels. 2024 Jun 18;38(13):11947–65. doi: 10.1021/acs.energyfuels.4c01368 (PMC11228916; doi:10.1021/acs.energyfuels.4c01368)
Supplement: Supplementary file 2 — ef4c01368_si_002.zip [file ef4c01368_si_002.zip › tifsix si raw files/TGA thermal decomposition/Batch 4.csv]

#EXPORTTYPE:	DATA ALL
#FILE:	TIFSIX-3-Ni_largescale_n2.ngb-dt9
#FORMAT:	NETZSCH5
#FTYPE:	ANSI
#IDENTITY:	tifsix-3-ni-_large scale
#DECIMAL:	POINT
#SEPARATOR:	COMMA
#MTYPE:	TG
#INSTRUMENT:	NETZSCH TG 209F1 Libra
#PROJECT:
#DATE/TIME:	05/01/2022 17:39:23 (UTC+0)
#CORR. FILE:	blank_n2_900C_straight_ramp.ngb-bt9
#TEMPCAL:	TempCal_150221.ngb-tt9
#LABORATORY:	ACEX 519
#OPERATOR:	Ashlyn
#REMARK:
#SAMPLE:	tifsix-3-ni-_large scale
#SAMPLE MASS /mg:	19.9
#MATERIAL:	Empty crucible (Al2O3)
#TYPE OF CRUCIBLE:	Al2O3 (large)
#SAMPLE CRUCIBLE MASS /mg:	0
#REFERENCE CRUCIBLE MASS /mg:
#M.RANGE /mg:	2000
#CORR. CODE:	20
#RANGE:	30�C/10.0(K/min)/900�C
#SEGMENT:	S1/1
#SEG. 1:	30�C/10.0(K/min)/900�C
##Temp./�C	Time/min	Mass/%	Gas Flow(protective)/(ml/min)
30.882	0	100	100
31.014	0.005	99.99849	100
31.115	0.01	99.99849	100
31.217	0.015	99.99799	100
31.312	0.02	99.99799	100
31.408	0.025	99.99849	100
31.503	0.03	99.99849	100
31.599	0.035	99.99799	100
31.691	0.04	99.99799	100
31.784	0.045	99.99799	100
31.875	0.05	99.99749	100
31.963	0.055	99.99698	100
32.052	0.06	99.99698	100
32.139	0.065	99.99698	100
32.229	0.07	99.99648	100
32.312	0.075	99.99598	100
32.399	0.08	99.99598	100
32.484	0.085	99.99447	100
32.571	0.09	99.99397	100
32.65	0.095	99.99296	100
32.728	0.1	99.99296	100
32.813	0.105	99.99196	100
32.89	0.11	99.99146	100
32.97	0.115	99.98995	100
33.05	0.12	99.98995	100
33.124	0.125	99.98894	100
33.203	0.13	99.98945	100
33.28	0.135	99.98844	100
33.351	0.14	99.98794	100
33.428	0.145	99.98693	100
33.499	0.15	99.98744	100
33.573	0.155	99.98693	100
33.643	0.16	99.98643	100
33.718	0.165	99.98492	100
33.792	0.17	99.98492	100
33.859	0.175	99.98442	100
33.931	0.18	99.98291	100
34	0.185	99.98291	100
34.064	0.19	99.98291	100
34.131	0.195	99.98191	100
34.201	0.2	99.9809	100
34.262	0.205	99.9809	100
34.331	0.21	99.9809	100
34.396	0.215	99.9804	100
34.456	0.22	99.9794	100
34.524	0.225	99.97889	100
34.583	0.23	99.97889	100
34.645	0.235	99.97789	100
34.71	0.24	99.97688	100
34.771	0.245	99.97688	100
34.831	0.25	99.97588	100
34.89	0.255	99.97538	100
34.948	0.26	99.97387	100
35.007	0.265	99.97337	100
35.065	0.27	99.97337	100
35.123	0.275	99.97186	100
35.179	0.28	99.97085	100
35.234	0.285	99.97085	100
35.291	0.29	99.96935	100
35.346	0.295	99.96884	100
35.399	0.3	99.96734	100
35.456	0.305	99.96734	100
35.511	0.31	99.96583	100
35.563	0.315	99.96583	100
35.618	0.32	99.96482	100
35.669	0.325	99.96482	100
35.715	0.33	99.96432	100
35.768	0.335	99.96432	100
35.814	0.34	99.96231	100
35.868	0.345	99.96332	100
35.918	0.35	99.96332	100
35.967	0.355	99.96181	100
36.015	0.36	99.96131	100
36.066	0.365	99.9603	100
36.112	0.37	99.9598	100
36.159	0.375	99.9603	100
36.203	0.38	99.9593	100
36.251	0.385	99.95879	100
36.296	0.39	99.95729	100
36.342	0.395	99.95729	100
36.383	0.4	99.95678	100
36.427	0.405	99.95678	100
36.473	0.41	99.95528	100
36.515	0.415	99.95477	100
36.56	0.42	99.95427	100
36.604	0.425	99.95427	100
36.642	0.43	99.95226	100
36.688	0.435	99.95176	100
36.73	0.44	99.95075	100
36.772	0.445	99.95075	100
36.812	0.45	99.94925	100
36.854	0.455	99.94824	100
36.892	0.46	99.94724	100
36.93	0.465	99.94724	100
36.968	0.47	99.94673	100
37.003	0.475	99.94523	100
37.048	0.48	99.94573	100
37.085	0.485	99.94573	100
37.121	0.49	99.94472	100
37.152	0.495	99.94422	100
37.193	0.5	99.94322	100
37.226	0.505	99.94372	100
37.264	0.51	99.94271	100
37.299	0.515	99.94271	100
37.335	0.52	99.94322	100
37.372	0.525	99.94322	100
37.408	0.53	99.94322	100
37.441	0.535	99.94221	100
37.475	0.54	99.94322	100
37.507	0.545	99.94372	100
37.541	0.55	99.94422	100
37.569	0.555	99.94422	100
37.608	0.56	99.94422	100
37.633	0.565	99.94422	100
37.665	0.57	99.94372	100
37.701	0.575	99.94322	100
37.73	0.58	99.94171	100
37.761	0.585	99.9397	100
37.792	0.59	99.93769	100
37.823	0.595	99.93668	100
37.852	0.6	99.93467	100
37.881	0.605	99.93317	100
37.91	0.61	99.93065	100
37.935	0.615	99.92965	100
37.963	0.62	99.92864	100
37.994	0.625	99.92814	100
38.022	0.63	99.92714	100
38.049	0.635	99.92714	100
38.076	0.64	99.92965	100
38.104	0.645	99.93065	100
38.126	0.65	99.93367	100
38.153	0.655	99.93518	100
38.177	0.66	99.9392	100
38.207	0.665	99.9402	100
38.231	0.67	99.94422	100
38.256	0.675	99.94573	100
38.282	0.68	99.94925	100
38.307	0.685	99.95025	100
38.328	0.69	99.95276	100
38.355	0.695	99.95276	100
38.378	0.7	99.95377	100
38.402	0.705	99.95327	100
38.427	0.71	99.95327	100
38.452	0.715	99.95226	100
38.47	0.72	99.95226	100
38.492	0.725	99.95176	100
38.514	0.73	99.95126	100
38.536	0.735	99.95025	100
38.551	0.74	99.95025	100
38.574	0.745	99.94774	100
38.594	0.75	99.94673	100
38.621	0.755	99.94573	100
38.639	0.76	99.94523	100
38.656	0.765	99.94472	100
38.682	0.77	99.94372	100
38.701	0.775	99.94271	100
38.721	0.78	99.94271	100
38.738	0.785	99.94221	100
38.758	0.79	99.94171	100
38.776	0.795	99.94121	100
38.794	0.8	99.94121	100
38.813	0.805	99.9402	100
38.834	0.81	99.9402	100
38.848	0.815	99.9402	100
38.867	0.82	99.9402	100
38.879	0.825	99.9397	100
38.899	0.83	99.9397	100
38.919	0.835	99.9392	100
38.934	0.84	99.93869	100
38.95	0.845	99.93769	100
38.965	0.85	99.93719	100
38.98	0.855	99.93618	100
38.998	0.86	99.93618	100
39.013	0.865	99.93568	100
39.031	0.87	99.93417	100
39.041	0.875	99.93367	100
39.055	0.88	99.93417	100
39.074	0.885	99.93367	100
39.085	0.89	99.93317	100
39.101	0.895	99.93317	100
39.116	0.9	99.93266	100
39.126	0.905	99.93317	100
39.145	0.91	99.93317	100
39.156	0.915	99.93317	100
39.168	0.92	99.93317	100
39.182	0.925	99.93216	100
39.194	0.93	99.93166	100
39.21	0.935	99.93216	100
39.22	0.94	99.93166	100
39.234	0.945	99.93116	100
39.241	0.95	99.93116	100
39.256	0.955	99.93065	100
39.268	0.96	99.93065	100
39.279	0.965	99.93116	100
39.291	0.97	99.93116	100
39.303	0.975	99.93116	100
39.311	0.98	99.93065	100
39.326	0.985	99.93116	100
39.328	0.99	99.93015	100
39.343	0.995	99.93116	100
39.35	1	99.93065	100
39.362	1.005	99.93116	100
39.373	1.01	99.93065	100
39.383	1.015	99.93116	100
39.389	1.02	99.93015	100
39.402	1.025	99.93015	100
39.413	1.03	99.93116	100
39.418	1.035	99.93116	100
39.426	1.04	99.93065	100
39.437	1.045	99.93065	100
39.444	1.05	99.93015	100
39.45	1.055	99.92965	100
39.46	1.06	99.92965	100
39.466	1.065	99.92915	100
39.471	1.07	99.92915	100
39.478	1.075	99.92864	100
39.488	1.08	99.92764	100
39.492	1.085	99.92814	100
39.502	1.09	99.92764	100
39.51	1.095	99.92714	100
39.517	1.1	99.92663	100
39.526	1.105	99.92663	100
39.528	1.11	99.92663	100
39.539	1.115	99.92663	100
39.538	1.12	99.92663	100
39.545	1.125	99.92663	100
39.556	1.13	99.92613	100
39.561	1.135	99.92613	100
39.565	1.14	99.92563	100
39.567	1.145	99.92563	100
39.572	1.15	99.92462	100
39.582	1.155	99.92412	100
39.586	1.16	99.92412	100
39.596	1.165	99.92362	100
39.599	1.17	99.92362	100
39.612	1.175	99.92362	100
39.623	1.18	99.92312	100
39.63	1.185	99.92312	100
39.64	1.19	99.92261	100
39.65	1.195	99.92261	100
39.668	1.2	99.92211	100
39.678	1.205	99.92211	100
39.695	1.21	99.92211	100
39.713	1.215	99.92211	100
39.722	1.22	99.92161	100
39.746	1.225	99.92161	100
39.762	1.23	99.92111	100
39.784	1.235	99.92111	100
39.801	1.24	99.92111	100
39.818	1.245	99.92111	100
39.847	1.25	99.9206	100
39.867	1.255	99.9201	100
39.89	1.26	99.9191	100
39.917	1.265	99.9191	100
39.943	1.27	99.9191	100
39.969	1.275	99.91859	100
39.993	1.28	99.91859	100
40.019	1.285	99.91859	100
40.05	1.29	99.91809	100
40.076	1.295	99.91809	100
40.105	1.3	99.91759	100
40.13	1.305	99.91809	100
40.162	1.31	99.91709	100
40.192	1.315	99.91658	100
40.222	1.32	99.91608	100
40.254	1.325	99.91608	100
40.284	1.33	99.91558	100
40.31	1.335	99.91457	100
40.341	1.34	99.91407	100
40.373	1.345	99.91307	100
40.408	1.35	99.91307	100
40.435	1.355	99.91256	100
40.469	1.36	99.91156	100
40.502	1.365	99.91156	100
40.539	1.37	99.91106	100
40.572	1.375	99.91055	100
40.61	1.38	99.91005	100
40.644	1.385	99.91005	100
40.68	1.39	99.91005	100
40.717	1.395	99.90905	100
40.754	1.4	99.90854	100
40.79	1.405	99.90905	100
40.828	1.41	99.90854	100
40.867	1.415	99.90854	100
40.91	1.42	99.90804	100
40.95	1.425	99.90854	100
40.992	1.43	99.90754	100
41.034	1.435	99.90704	100
41.075	1.44	99.90754	100
41.124	1.445	99.90704	100
41.169	1.45	99.90653	100
41.212	1.455	99.90653	100
41.257	1.46	99.90653	100
41.304	1.465	99.90603	100
41.35	1.47	99.90503	100
41.397	1.475	99.90452	100
41.443	1.48	99.90452	100
41.493	1.485	99.90402	100
41.545	1.49	99.90302	100
41.596	1.495	99.90201	100
41.642	1.5	99.90201	100
41.69	1.505	99.90151	100
41.744	1.51	99.9005	100
41.796	1.515	99.8995	100
41.851	1.52	99.8995	100
41.898	1.525	99.89899	100
41.954	1.53	99.89849	100
42.007	1.535	99.89698	100
42.061	1.54	99.89698	100
42.116	1.545	99.89648	100
42.169	1.55	99.89598	100
42.221	1.555	99.89548	100
42.27	1.56	99.89548	100
42.33	1.565	99.89497	100
42.386	1.57	99.89497	100
42.442	1.575	99.89447	100
42.499	1.58	99.89397	100
42.551	1.585	99.89397	100
42.611	1.59	99.89296	100
42.666	1.595	99.89296	100
42.723	1.6	99.89296	100
42.784	1.605	99.89246	100
42.839	1.61	99.89246	100
42.901	1.615	99.89196	100
42.958	1.62	99.89196	100
43.021	1.625	99.89146	100
43.078	1.63	99.89146	100
43.142	1.635	99.89095	100
43.2	1.64	99.89095	100
43.261	1.645	99.89045	100
43.324	1.65	99.89095	100
43.388	1.655	99.88945	100
43.451	1.66	99.88894	100
43.509	1.665	99.88894	100
43.57	1.67	99.88844	100
43.636	1.675	99.88844	100
43.704	1.68	99.88794	100
43.769	1.685	99.88844	100
43.824	1.69	99.88744	100
43.896	1.695	99.88744	100
43.958	1.7	99.88744	100
44.023	1.705	99.88693	100
44.09	1.71	99.88693	100
44.155	1.715	99.88693	100
44.218	1.72	99.88693	100
44.284	1.725	99.88693	100
44.356	1.73	99.88643	100
44.42	1.735	99.88643	100
44.488	1.74	99.88543	100
44.555	1.745	99.88543	100
44.623	1.75	99.88492	100
44.69	1.755	99.88442	100
44.752	1.76	99.88392	100
44.824	1.765	99.88392	100
44.893	1.77	99.88241	100
44.961	1.775	99.88191	100
45.029	1.78	99.88141	100
45.095	1.785	99.88141	100
45.167	1.79	99.8809	100
45.234	1.795	99.8799	100
45.301	1.8	99.8799	100
45.368	1.805	99.8794	100
45.442	1.81	99.8794	100
45.511	1.815	99.87889	100
45.575	1.82	99.87889	100
45.645	1.825	99.87839	100
45.717	1.83	99.87588	100
45.785	1.835	99.87538	100
45.855	1.84	99.87286	100
45.925	1.845	99.87085	100
45.994	1.85	99.86633	100
46.063	1.855	99.86533	100
46.139	1.86	99.86131	100
46.21	1.865	99.8598	100
46.276	1.87	99.85427	100
46.349	1.875	99.85226	100
46.421	1.88	99.84925	100
46.492	1.885	99.84724	100
46.556	1.89	99.84673	100
46.636	1.895	99.84673	100
46.704	1.9	99.84824	100
46.774	1.905	99.84925	100
46.846	1.91	99.85276	100
46.916	1.915	99.85477	100
46.992	1.92	99.85779	100
47.061	1.925	99.8598	100
47.135	1.93	99.86382	100
47.204	1.935	99.86533	100
47.277	1.94	99.86935	100
47.347	1.945	99.87085	100
47.419	1.95	99.87337	100
47.49	1.955	99.87337	100
47.56	1.96	99.87337	100
47.631	1.965	99.87286	100
47.698	1.97	99.87136	100
47.777	1.975	99.87085	100
47.848	1.98	99.87035	100
47.915	1.985	99.86784	100
47.988	1.99	99.86734	100
48.063	1.995	99.86633	100
48.129	2	99.86482	100
48.205	2.005	99.86432	100
48.277	2.01	99.86382	100
48.347	2.015	99.86281	100
48.416	2.02	99.86231	100
48.486	2.025	99.86131	100
48.562	2.03	99.8603	100
48.634	2.035	99.8598	100
48.703	2.04	99.85879	100
48.772	2.045	99.85829	100
48.843	2.05	99.85829	100
48.914	2.055	99.85678	100
48.987	2.06	99.85678	100
49.059	2.065	99.85477	100
49.126	2.07	99.85477	100
49.196	2.075	99.85377	100
49.271	2.08	99.85327	100
49.341	2.085	99.85276	100
49.408	2.09	99.85276	100
49.477	2.095	99.85126	100
49.55	2.1	99.85126	100
49.619	2.105	99.85075	100
49.695	2.11	99.84925	100
49.768	2.115	99.84925	100
49.836	2.12	99.84874	100
49.904	2.125	99.84824	100
49.97	2.13	99.84724	100
50.045	2.135	99.84724	100
50.115	2.14	99.84673	100
50.184	2.145	99.84623	100
50.253	2.15	99.84623	100
50.322	2.155	99.84573	100
50.393	2.16	99.84573	100
50.459	2.165	99.84422	100
50.531	2.17	99.84372	100
50.6	2.175	99.84322	100
50.67	2.18	99.84271	100
50.734	2.185	99.84271	100
50.802	2.19	99.84221	100
50.874	2.195	99.84171	100
50.942	2.2	99.84121	100
51.011	2.205	99.8407	100
51.081	2.21	99.8397	100
51.146	2.215	99.8397	100
51.213	2.22	99.8392	100
51.279	2.225	99.83869	100
51.351	2.23	99.83819	100
51.412	2.235	99.83819	100
51.482	2.24	99.83719	100
51.551	2.245	99.83668	100
51.619	2.25	99.83618	100
51.686	2.255	99.83618	100
51.754	2.26	99.83568	100
51.817	2.265	99.83467	100
51.887	2.27	99.83417	100
51.954	2.275	99.83417	100
52.022	2.28	99.83367	100
52.087	2.285	99.83317	100
52.154	2.29	99.83216	100
52.221	2.295	99.83216	100
52.281	2.3	99.83116	100
52.349	2.305	99.83065	100
52.412	2.31	99.82965	100
52.481	2.315	99.82965	100
52.547	2.32	99.82915	100
52.612	2.325	99.82864	100
52.675	2.33	99.82814	100
52.743	2.335	99.82814	100
52.804	2.34	99.82714	100
52.868	2.345	99.82663	100
52.933	2.35	99.82613	100
53	2.355	99.82613	100
53.063	2.36	99.82563	100
53.127	2.365	99.82462	100
53.187	2.37	99.82462	100
53.253	2.375	99.82462	100
53.316	2.38	99.82412	100
53.382	2.385	99.82362	100
53.446	2.39	99.82362	100
53.506	2.395	99.82362	100
53.566	2.4	99.82161	100
53.625	2.405	99.82111	100
53.692	2.41	99.8196	100
53.756	2.415	99.8196	100
53.821	2.42	99.8191	100
53.878	2.425	99.81759	100
53.942	2.43	99.81709	100
53.999	2.435	99.81709	100
54.064	2.44	99.81457	100
54.124	2.445	99.81457	100
54.185	2.45	99.81357	100
54.245	2.455	99.81357	100
54.309	2.46	99.81206	100
54.367	2.465	99.81156	100
54.427	2.47	99.81106	100
54.487	2.475	99.81106	100
54.552	2.48	99.80955	100
54.609	2.485	99.80854	100
54.67	2.49	99.80804	100
54.728	2.495	99.80804	100
54.785	2.5	99.80704	100
54.849	2.505	99.80603	100
54.904	2.51	99.80553	100
54.969	2.515	99.80452	100
55.024	2.52	99.80352	100
55.083	2.525	99.80251	100
55.145	2.53	99.80151	100
55.205	2.535	99.80151	100
55.265	2.54	99.8005	100
55.321	2.545	99.79849	100
55.375	2.55	99.79799	100
55.436	2.555	99.79749	100
55.494	2.56	99.79497	100
55.554	2.565	99.79447	100
55.605	2.57	99.79397	100
55.668	2.575	99.79196	100
55.723	2.58	99.79196	100
55.777	2.585	99.79095	100
55.84	2.59	99.78995	100
55.896	2.595	99.78894	100
55.949	2.6	99.78894	100
56.01	2.605	99.78794	100
56.066	2.61	99.78744	100
56.125	2.615	99.78593	100
56.178	2.62	99.78593	100
56.232	2.625	99.78492	100
56.291	2.63	99.78342	100
56.346	2.635	99.78291	100
56.403	2.64	99.78241	100
56.459	2.645	99.7804	100
56.514	2.65	99.7799	100
56.567	2.655	99.77839	100
56.625	2.66	99.77839	100
56.683	2.665	99.77789	100
56.735	2.67	99.77688	100
56.79	2.675	99.77538	100
56.849	2.68	99.77538	100
56.897	2.685	99.77487	100
56.956	2.69	99.77337	100
57.008	2.695	99.77286	100
57.064	2.7	99.77286	100
57.114	2.705	99.77236	100
57.171	2.71	99.77085	100
57.224	2.715	99.77035	100
57.28	2.72	99.77035	100
57.334	2.725	99.76884	100
57.385	2.73	99.76734	100
57.44	2.735	99.76683	100
57.491	2.74	99.76683	100
57.543	2.745	99.76583	100
57.597	2.75	99.76533	100
57.651	2.755	99.76482	100
57.705	2.76	99.76482	100
57.754	2.765	99.76332	100
57.811	2.77	99.76332	100
57.864	2.775	99.76281	100
57.914	2.78	99.76332	100
57.967	2.785	99.76181	100
58.019	2.79	99.76181	100
58.073	2.795	99.76131	100
58.128	2.8	99.76231	100
58.177	2.805	99.76181	100
58.23	2.81	99.7608	100
58.28	2.815	99.7603	100
58.335	2.82	99.7603	100
58.387	2.825	99.7598	100
58.437	2.83	99.75879	100
58.488	2.835	99.7593	100
58.541	2.84	99.75779	100
58.592	2.845	99.75829	100
58.645	2.85	99.75729	100
58.693	2.855	99.75779	100
58.745	2.86	99.75678	100
58.797	2.865	99.75628	100
58.845	2.87	99.75678	100
58.898	2.875	99.75729	100
58.948	2.88	99.75578	100
59.001	2.885	99.75578	100
59.05	2.89	99.75528	100
59.102	2.895	99.75578	100
59.152	2.9	99.75427	100
59.203	2.905	99.75477	100
59.253	2.91	99.75427	100
59.306	2.915	99.75477	100
59.354	2.92	99.75377	100
59.406	2.925	99.75377	100
59.449	2.93	99.75276	100
59.504	2.935	99.75327	100
59.553	2.94	99.75226	100
59.597	2.945	99.75126	100
59.648	2.95	99.75075	100
59.698	2.955	99.75176	100
59.752	2.96	99.75075	100
59.802	2.965	99.74975	100
59.847	2.97	99.74925	100
59.898	2.975	99.74975	100
59.95	2.98	99.74824	100
59.994	2.985	99.74774	100
60.048	2.99	99.74724	100
60.095	2.995	99.74724	100
60.147	3	99.74523	100
60.195	3.005	99.74472	100
60.243	3.01	99.74322	100
60.29	3.015	99.74322	100
60.344	3.02	99.74121	100
60.391	3.025	99.7402	100
60.441	3.03	99.7397	100
60.488	3.035	99.73819	100
60.536	3.04	99.73719	100
60.587	3.045	99.73568	100
60.633	3.05	99.73417	100
60.683	3.055	99.73317	100
60.734	3.06	99.73116	100
60.78	3.065	99.73116	100
60.827	3.07	99.73065	100
60.879	3.075	99.72864	100
60.926	3.08	99.72814	100
60.971	3.085	99.72764	100
61.02	3.09	99.72663	100
61.066	3.095	99.72563	100
61.115	3.1	99.72513	100
61.167	3.105	99.72513	100
61.214	3.11	99.72362	100
61.261	3.115	99.72312	100
61.31	3.12	99.72261	100
61.361	3.125	99.72261	100
61.407	3.13	99.72161	100
61.457	3.135	99.72111	100
61.5	3.14	99.7206	100
61.552	3.145	99.7206	100
61.599	3.15	99.7196	100
61.648	3.155	99.7191	100
61.694	3.16	99.71809	100
61.745	3.165	99.71709	100
61.789	3.17	99.71709	100
61.835	3.175	99.71608	100
61.888	3.18	99.71558	100
61.935	3.185	99.71407	100
61.981	3.19	99.71407	100
62.03	3.195	99.71307	100
62.08	3.2	99.71256	100
62.123	3.205	99.71106	100
62.171	3.21	99.71106	100
62.22	3.215	99.71055	100
62.266	3.22	99.71005	100
62.317	3.225	99.70905	100
62.366	3.23	99.70905	100
62.411	3.235	99.70804	100
62.459	3.24	99.70754	100
62.505	3.245	99.70603	100
62.554	3.25	99.70603	100
62.6	3.255	99.70553	100
62.651	3.26	99.70503	100
62.699	3.265	99.70352	100
62.744	3.27	99.70352	100
62.793	3.275	99.70302	100
62.84	3.28	99.70251	100
62.888	3.285	99.70101	100
62.935	3.29	99.70101	100
62.981	3.295	99.7	100
63.029	3.3	99.69849	100
63.078	3.305	99.69799	100
63.122	3.31	99.69799	100
63.173	3.315	99.69598	100
63.22	3.32	99.69548	100
63.265	3.325	99.69497	100
63.315	3.33	99.69497	100
63.362	3.335	99.69296	100
63.411	3.34	99.69246	100
63.454	3.345	99.69146	100
63.503	3.35	99.69146	100
63.548	3.355	99.68945	100
63.597	3.36	99.68844	100
63.646	3.365	99.68794	100
63.69	3.37	99.68794	100
63.741	3.375	99.68593	100
63.788	3.38	99.68543	100
63.838	3.385	99.68492	100
63.883	3.39	99.68392	100
63.93	3.395	99.68241	100
63.978	3.4	99.68241	100
64.025	3.405	99.6809	100
64.073	3.41	99.6804	100
64.122	3.415	99.6794	100
64.167	3.42	99.67839	100
64.212	3.425	99.67739	100
64.262	3.43	99.67688	100
64.308	3.435	99.67588	100
64.356	3.44	99.67487	100
64.403	3.445	99.67337	100
64.449	3.45	99.67337	100
64.499	3.455	99.67286	100
64.547	3.46	99.67186	100
64.596	3.465	99.67085	100
64.643	3.47	99.67136	100
64.692	3.475	99.67085	100
64.74	3.48	99.66985	100
64.783	3.485	99.66834	100
64.831	3.49	99.66784	100
64.878	3.495	99.66784	100
64.927	3.5	99.66633	100
64.977	3.505	99.66583	100
65.023	3.51	99.66482	100
65.07	3.515	99.66382	100
65.118	3.52	99.66332	100
65.163	3.525	99.66281	100
65.211	3.53	99.66131	100
65.262	3.535	99.66131	100
65.307	3.54	99.6608	100
65.358	3.545	99.6598	100
65.403	3.55	99.6593	100
65.451	3.555	99.65829	100
65.498	3.56	99.65779	100
65.546	3.565	99.65779	100
65.597	3.57	99.65628	100
65.641	3.575	99.65578	100
65.69	3.58	99.65477	100
65.736	3.585	99.65427	100
65.786	3.59	99.65327	100
65.834	3.595	99.65226	100
65.882	3.6	99.65176	100
65.931	3.605	99.65176	100
65.981	3.61	99.65025	100
66.025	3.615	99.64975	100
66.076	3.62	99.64774	100
66.123	3.625	99.64774	100
66.167	3.63	99.64673	100
66.218	3.635	99.64623	100
66.267	3.64	99.64472	100
66.316	3.645	99.64472	100
66.363	3.65	99.64372	100
66.408	3.655	99.64271	100
66.46	3.66	99.64171	100
66.506	3.665	99.64221	100
66.552	3.67	99.6407	100
66.604	3.675	99.6402	100
66.645	3.68	99.6397	100
66.699	3.685	99.63869	100
66.745	3.69	99.63769	100
66.794	3.695	99.63719	100
66.845	3.7	99.63518	100
66.887	3.705	99.63467	100
66.943	3.71	99.63317	100
66.989	3.715	99.63216	100
67.036	3.72	99.63015	100
67.088	3.725	99.62965	100
67.135	3.73	99.62814	100
67.183	3.735	99.62764	100
67.228	3.74	99.62663	100
67.274	3.745	99.62563	100
67.323	3.75	99.62513	100
67.375	3.755	99.62412	100
67.423	3.76	99.62312	100
67.468	3.765	99.62261	100
67.517	3.77	99.62211	100
67.566	3.775	99.62211	100
67.619	3.78	99.61859	100
67.664	3.785	99.61759	100
67.714	3.79	99.61508	100
67.761	3.795	99.61357	100
67.811	3.8	99.61055	100
67.862	3.805	99.60804	100
67.908	3.81	99.60553	100
67.956	3.815	99.60452	100
68.006	3.82	99.6	100
68.054	3.825	99.59899	100
68.104	3.83	99.59799	100
68.153	3.835	99.59698	100
68.204	3.84	99.59749	100
68.245	3.845	99.59849	100
68.296	3.85	99.6005	100
68.345	3.855	99.6005	100
68.397	3.86	99.60352	100
68.444	3.865	99.60452	100
68.494	3.87	99.60603	100
68.539	3.875	99.60704	100
68.587	3.88	99.61005	100
68.637	3.885	99.61005	100
68.686	3.89	99.61005	100
68.737	3.895	99.60955	100
68.784	3.9	99.60955	100
68.834	3.905	99.60905	100
68.885	3.91	99.60704	100
68.937	3.915	99.60653	100
68.982	3.92	99.60553	100
69.03	3.925	99.60402	100
69.079	3.93	99.60302	100
69.128	3.935	99.60201	100
69.179	3.94	99.6005	100
69.229	3.945	99.5995	100
69.276	3.95	99.59749	100
69.324	3.955	99.59648	100
69.373	3.96	99.59497	100
69.422	3.965	99.59347	100
69.471	3.97	99.59246	100
69.521	3.975	99.59095	100
69.57	3.98	99.58995	100
69.62	3.985	99.58894	100
69.665	3.99	99.58844	100
69.717	3.995	99.58693	100
69.766	4	99.58543	100
69.819	4.005	99.58392	100
69.864	4.01	99.58342	100
69.913	4.015	99.58291	100
69.963	4.02	99.58191	100
70.014	4.025	99.5809	100
70.061	4.03	99.5804	100
70.11	4.035	99.5794	100
70.161	4.04	99.5794	100
70.21	4.045	99.57839	100
70.257	4.05	99.57739	100
70.311	4.055	99.57688	100
70.359	4.06	99.57688	100
70.405	4.065	99.57487	100
70.455	4.07	99.57437	100
70.505	4.075	99.57286	100
70.557	4.08	99.57186	100
70.605	4.085	99.57085	100
70.653	4.09	99.56985	100
70.707	4.095	99.56784	100
70.753	4.1	99.56734	100
70.802	4.105	99.56583	100
70.85	4.11	99.56482	100
70.902	4.115	99.56281	100
70.95	4.12	99.56231	100
71.004	4.125	99.5608	100
71.054	4.13	99.5603	100
71.103	4.135	99.5593	100
71.151	4.14	99.55829	100
71.204	4.145	99.55729	100
71.252	4.15	99.55528	100
71.299	4.155	99.55427	100
71.35	4.16	99.55377	100
71.399	4.165	99.55176	100
71.449	4.17	99.55126	100
71.503	4.175	99.54975	100
71.55	4.18	99.54874	100
71.602	4.185	99.54774	100
71.649	4.19	99.54673	100
71.7	4.195	99.54623	100
71.752	4.2	99.54472	100
71.8	4.205	99.54472	100
71.845	4.21	99.54271	100
71.896	4.215	99.54221	100
71.945	4.22	99.54171	100
71.995	4.225	99.54121	100
72.046	4.23	99.5397	100
72.099	4.235	99.5397	100
72.15	4.24	99.53869	100
72.198	4.245	99.53769	100
72.249	4.25	99.53769	100
72.295	4.255	99.53719	100
72.35	4.26	99.53568	100
72.4	4.265	99.53568	100
72.446	4.27	99.53417	100
72.5	4.275	99.53317	100
72.551	4.28	99.53266	100
72.596	4.285	99.53216	100
72.647	4.29	99.53065	100
72.7	4.295	99.53065	100
72.743	4.3	99.52915	100
72.796	4.305	99.52864	100
72.845	4.31	99.52663	100
72.895	4.315	99.52663	100
72.945	4.32	99.52462	100
72.998	4.325	99.52412	100
73.043	4.33	99.52211	100
73.099	4.335	99.52211	100
73.15	4.34	99.5206	100
73.198	4.345	99.5196	100
73.247	4.35	99.51759	100
73.298	4.355	99.51709	100
73.343	4.36	99.51558	100
73.395	4.365	99.51508	100
73.446	4.37	99.51357	100
73.5	4.375	99.51256	100
73.546	4.38	99.51055	100
73.596	4.385	99.51005	100
73.65	4.39	99.50905	100
73.699	4.395	99.50754	100
73.749	4.4	99.50653	100
73.8	4.405	99.50553	100
73.85	4.41	99.50452	100
73.901	4.415	99.50402	100
73.95	4.42	99.50251	100
74	4.425	99.50201	100
74.049	4.43	99.5005	100
74.101	4.435	99.5	100
74.151	4.44	99.4995	100
74.199	4.445	99.49849	100
74.251	4.45	99.49749	100
74.304	4.455	99.49698	100
74.35	4.46	99.49497	100
74.4	4.465	99.49497	100
74.447	4.47	99.49296	100
74.505	4.475	99.49246	100
74.552	4.48	99.49095	100
74.602	4.485	99.49045	100
74.654	4.49	99.49045	100
74.703	4.495	99.48945	100
74.754	4.5	99.48794	100
74.804	4.505	99.48744	100
74.858	4.51	99.48593	100
74.901	4.515	99.48543	100
74.953	4.52	99.48442	100
75.006	4.525	99.48291	100
75.05	4.53	99.48241	100
75.101	4.535	99.4809	100
75.156	4.54	99.4809	100
75.207	4.545	99.4794	100
75.251	4.55	99.47889	100
75.303	4.555	99.47688	100
75.356	4.56	99.47538	100
75.407	4.565	99.47437	100
75.455	4.57	99.47337	100
75.507	4.575	99.47186	100
75.554	4.58	99.47035	100
75.605	4.585	99.46935	100
75.656	4.59	99.46834	100
75.707	4.595	99.46683	100
75.759	4.6	99.46583	100
75.807	4.605	99.46432	100
75.859	4.61	99.46382	100
75.903	4.615	99.4608	100
75.959	4.62	99.4603	100
76.008	4.625	99.45829	100
76.057	4.63	99.45779	100
76.109	4.635	99.45678	100
76.159	4.64	99.45528	100
76.21	4.645	99.45427	100
76.263	4.65	99.45327	100
76.314	4.655	99.45226	100
76.362	4.66	99.45176	100
76.414	4.665	99.45025	100
76.462	4.67	99.45025	100
76.517	4.675	99.44925	100
76.568	4.68	99.44824	100
76.616	4.685	99.44724	100
76.67	4.69	99.44673	100
76.717	4.695	99.44623	100
76.767	4.7	99.44523	100
76.819	4.705	99.44372	100
76.864	4.71	99.44271	100
76.912	4.715	99.44171	100
76.968	4.72	99.44121	100
77.019	4.725	99.4392	100
77.068	4.73	99.43819	100
77.117	4.735	99.43618	100
77.17	4.74	99.43568	100
77.22	4.745	99.43367	100
77.268	4.75	99.43216	100
77.321	4.755	99.43015	100
77.372	4.76	99.42915	100
77.419	4.765	99.42714	100
77.47	4.77	99.42663	100
77.518	4.775	99.42462	100
77.572	4.78	99.42412	100
77.619	4.785	99.42211	100
77.668	4.79	99.42161	100
77.721	4.795	99.4206	100
77.774	4.8	99.4196	100
77.821	4.805	99.41809	100
77.874	4.81	99.41709	100
77.916	4.815	99.41658	100
77.97	4.82	99.41608	100
78.02	4.825	99.41407	100
78.072	4.83	99.41256	100
78.129	4.835	99.41256	100
78.174	4.84	99.41156	100
78.224	4.845	99.41005	100
78.275	4.85	99.40905	100
78.322	4.855	99.40754	100
78.374	4.86	99.40603	100
78.423	4.865	99.40503	100
78.472	4.87	99.40352	100
78.523	4.875	99.40251	100
78.577	4.88	99.40101	100
78.627	4.885	99.3995	100
78.676	4.89	99.39849	100
78.726	4.895	99.39749	100
78.777	4.9	99.39598	100
78.823	4.905	99.39497	100
78.877	4.91	99.39397	100
78.928	4.915	99.39397	100
78.979	4.92	99.39246	100
79.026	4.925	99.39146	100
79.074	4.93	99.38995	100
79.128	4.935	99.38945	100
79.18	4.94	99.38794	100
79.229	4.945	99.38744	100
79.276	4.95	99.38643	100
79.329	4.955	99.38492	100
79.381	4.96	99.38392	100
79.427	4.965	99.38291	100
79.48	4.97	99.38141	100
79.532	4.975	99.3804	100
79.581	4.98	99.3799	100
79.633	4.985	99.37839	100
79.682	4.99	99.37638	100
79.732	4.995	99.37588	100
79.778	5	99.37337	100
79.832	5.005	99.37286	100
79.88	5.01	99.36985	100
79.928	5.015	99.36884	100
79.978	5.02	99.36683	100
80.03	5.025	99.36633	100
80.08	5.03	99.36432	100
80.13	5.035	99.36382	100
80.181	5.04	99.36231	100
80.229	5.045	99.36181	100
80.284	5.05	99.3598	100
80.333	5.055	99.3593	100
80.384	5.06	99.35829	100
80.432	5.065	99.35729	100
80.484	5.07	99.35678	100
80.534	5.075	99.35678	100
80.582	5.08	99.35578	100
80.634	5.085	99.35477	100
80.68	5.09	99.35327	100
80.735	5.095	99.35327	100
80.783	5.1	99.35126	100
80.835	5.105	99.35075	100
80.886	5.11	99.34824	100
80.936	5.115	99.34774	100
80.983	5.12	99.34573	100
81.036	5.125	99.34472	100
81.086	5.13	99.34221	100
81.136	5.135	99.3402	100
81.185	5.14	99.33869	100
81.237	5.145	99.33668	100
81.287	5.15	99.33618	100
81.336	5.155	99.33367	100
81.386	5.16	99.33317	100
81.436	5.165	99.33116	100
81.484	5.17	99.33015	100
81.538	5.175	99.32814	100
81.587	5.18	99.32764	100
81.638	5.185	99.32513	100
81.69	5.19	99.32462	100
81.738	5.195	99.32312	100
81.789	5.2	99.32261	100
81.84	5.205	99.3206	100
81.884	5.21	99.3201	100
81.938	5.215	99.31809	100
81.99	5.22	99.31709	100
82.041	5.225	99.31508	100
82.092	5.23	99.31508	100
82.138	5.235	99.31307	100
82.189	5.24	99.31156	100
82.24	5.245	99.31005	100
82.291	5.25	99.30854	100
82.339	5.255	99.30704	100
82.392	5.26	99.30653	100
82.441	5.265	99.30452	100
82.492	5.27	99.30352	100
82.542	5.275	99.30201	100
82.591	5.28	99.30101	100
82.641	5.285	99.2995	100
82.692	5.29	99.29899	100
82.739	5.295	99.29698	100
82.788	5.3	99.29648	100
82.839	5.305	99.29447	100
82.892	5.31	99.29347	100
82.941	5.315	99.29196	100
82.99	5.32	99.29095	100
83.039	5.325	99.28894	100
83.093	5.33	99.28744	100
83.14	5.335	99.28593	100
83.19	5.34	99.28492	100
83.238	5.345	99.28291	100
83.293	5.35	99.28291	100
83.338	5.355	99.2809	100
83.392	5.36	99.2804	100
83.442	5.365	99.27839	100
83.492	5.37	99.27789	100
83.545	5.375	99.27638	100
83.593	5.38	99.27588	100
83.642	5.385	99.27387	100
83.694	5.39	99.27286	100
83.743	5.395	99.27136	100
83.793	5.4	99.27035	100
83.84	5.405	99.26834	100
83.894	5.41	99.26784	100
83.945	5.415	99.26633	100
83.993	5.42	99.26533	100
84.039	5.425	99.26332	100
84.089	5.43	99.26281	100
84.143	5.435	99.2608	100
84.192	5.44	99.2603	100
84.241	5.445	99.25829	100
84.294	5.45	99.25779	100
84.344	5.455	99.25578	100
84.391	5.46	99.25477	100
84.445	5.465	99.25276	100
84.49	5.47	99.25226	100
84.546	5.475	99.25075	100
84.593	5.48	99.24874	100
84.641	5.485	99.24774	100
84.694	5.49	99.24623	100
84.745	5.495	99.24573	100
84.797	5.5	99.24372	100
84.844	5.505	99.24322	100
84.894	5.51	99.24121	100
84.941	5.515	99.2407	100
84.995	5.52	99.23869	100
85.047	5.525	99.23819	100
85.092	5.53	99.23618	100
85.145	5.535	99.23518	100
85.192	5.54	99.23317	100
85.246	5.545	99.23166	100
85.297	5.55	99.23065	100
85.347	5.555	99.22915	100
85.398	5.56	99.22764	100
85.449	5.565	99.22714	100
85.498	5.57	99.22663	100
85.549	5.575	99.22814	100
85.602	5.58	99.23065	100
85.655	5.585	99.23216	100
85.703	5.59	99.23467	100
85.752	5.595	99.23668	100
85.803	5.6	99.2397	100
85.853	5.605	99.24121	100
85.905	5.61	99.24372	100
85.955	5.615	99.24472	100
86.001	5.62	99.24573	100
86.051	5.625	99.24372	100
86.1	5.63	99.23869	100
86.148	5.635	99.23568	100
86.199	5.64	99.22915	100
86.248	5.645	99.22462	100
86.301	5.65	99.21608	100
86.348	5.655	99.21206	100
86.397	5.66	99.20553	100
86.446	5.665	99.2005	100
86.499	5.67	99.19347	100
86.548	5.675	99.19045	100
86.602	5.68	99.18693	100
86.651	5.685	99.18492	100
86.699	5.69	99.18241	100
86.752	5.695	99.1809	100
86.8	5.7	99.1804	100
86.848	5.705	99.17889	100
86.901	5.71	99.17789	100
86.948	5.715	99.17739	100
87.002	5.72	99.17588	100
87.05	5.725	99.17538	100
87.101	5.73	99.17387	100
87.146	5.735	99.17337	100
87.2	5.74	99.17286	100
87.253	5.745	99.17136	100
87.297	5.75	99.17085	100
87.351	5.755	99.17035	100
87.405	5.76	99.16884	100
87.451	5.765	99.16884	100
87.498	5.77	99.16834	100
87.552	5.775	99.16734	100
87.603	5.78	99.16633	100
87.65	5.785	99.16633	100
87.7	5.79	99.16382	100
87.751	5.795	99.16281	100
87.8	5.8	99.16131	100
87.852	5.805	99.1603	100
87.905	5.81	99.15879	100
87.955	5.815	99.15628	100
88.004	5.82	99.15578	100
88.057	5.825	99.15427	100
88.106	5.83	99.15226	100
88.158	5.835	99.15025	100
88.206	5.84	99.14925	100
88.256	5.845	99.14774	100
88.304	5.85	99.14673	100
88.357	5.855	99.14523	100
88.408	5.86	99.14472	100
88.457	5.865	99.14271	100
88.506	5.87	99.14121	100
88.558	5.875	99.1397	100
88.605	5.88	99.13819	100
88.654	5.885	99.13618	100
88.708	5.89	99.13518	100
88.758	5.895	99.13266	100
88.807	5.9	99.13216	100
88.858	5.905	99.13015	100
88.91	5.91	99.12864	100
88.96	5.915	99.12663	100
89.01	5.92	99.12513	100
89.059	5.925	99.12312	100
89.106	5.93	99.12211	100
89.158	5.935	99.1196	100
89.21	5.94	99.11859	100
89.257	5.945	99.11658	100
89.306	5.95	99.11407	100
89.355	5.955	99.11106	100
89.409	5.96	99.11005	100
89.46	5.965	99.10754	100
89.508	5.97	99.10603	100
89.558	5.975	99.10302	100
89.608	5.98	99.10151	100
89.66	5.985	99.1	100
89.705	5.99	99.09849	100
89.756	5.995	99.09648	100
89.81	6	99.09548	100
89.86	6.005	99.09347	100
89.911	6.01	99.09246	100
89.962	6.015	99.09045	100
90.007	6.02	99.08995	100
90.061	6.025	99.08794	100
90.108	6.03	99.08643	100
90.161	6.035	99.08392	100
90.209	6.04	99.08291	100
90.257	6.045	99.0809	100
90.308	6.05	99.0799	100
90.359	6.055	99.07688	100
90.409	6.06	99.07538	100
90.461	6.065	99.07387	100
90.512	6.07	99.07236	100
90.562	6.075	99.06985	100
90.613	6.08	99.06884	100
90.657	6.085	99.06683	100
90.709	6.09	99.06533	100
90.757	6.095	99.06332	100
90.811	6.1	99.06281	100
90.86	6.105	99.0608	100
90.911	6.11	99.0598	100
90.96	6.115	99.05729	100
91.012	6.12	99.05678	100
91.063	6.125	99.05477	100
91.115	6.13	99.05327	100
91.159	6.135	99.05176	100
91.209	6.14	99.04975	100
91.262	6.145	99.04925	100
91.313	6.15	99.04774	100
91.361	6.155	99.04523	100
91.413	6.16	99.04322	100
91.459	6.165	99.04271	100
91.513	6.17	99.0402	100
91.564	6.175	99.0397	100
91.614	6.18	99.03719	100
91.662	6.185	99.03568	100
91.713	6.19	99.03367	100
91.765	6.195	99.03216	100
91.814	6.2	99.02965	100
91.861	6.205	99.02864	100
91.913	6.21	99.02563	100
91.966	6.215	99.02362	100
92.014	6.22	99.02111	100
92.06	6.225	99.02111	100
92.112	6.23	99.01759	100
92.159	6.235	99.01709	100
92.211	6.24	99.01457	100
92.264	6.245	99.01407	100
92.311	6.25	99.01156	100
92.358	6.255	99.01005	100
92.414	6.26	99.00854	100
92.463	6.265	99.00804	100
92.513	6.27	99.00653	100
92.564	6.275	99.00503	100
92.615	6.28	99.00302	100
92.666	6.285	99.00201	100
92.714	6.29	98.9995	100
92.764	6.295	98.9995	100
92.81	6.3	98.99698	100
92.863	6.305	98.99548	100
92.915	6.31	98.99296	100
92.965	6.315	98.99196	100
93.013	6.32	98.98945	100
93.063	6.325	98.98844	100
93.109	6.33	98.98543	100
93.161	6.335	98.98442	100
93.214	6.34	98.98241	100
93.267	6.345	98.9809	100
93.317	6.35	98.97839	100
93.364	6.355	98.97739	100
93.416	6.36	98.97538	100
93.465	6.365	98.97437	100
93.515	6.37	98.97236	100
93.564	6.375	98.97085	100
93.616	6.38	98.96935	100
93.666	6.385	98.96784	100
93.713	6.39	98.96533	100
93.761	6.395	98.96482	100
93.812	6.4	98.96281	100
93.862	6.405	98.96181	100
93.912	6.41	98.9593	100
93.969	6.415	98.95829	100
94.016	6.42	98.95578	100
94.066	6.425	98.95528	100
94.118	6.43	98.95226	100
94.165	6.435	98.95075	100
94.218	6.44	98.94824	100
94.266	6.445	98.94673	100
94.319	6.45	98.94372	100
94.369	6.455	98.94221	100
94.416	6.46	98.9397	100
94.466	6.465	98.93719	100
94.519	6.47	98.93618	100
94.568	6.475	98.93417	100
94.617	6.48	98.93166	100
94.668	6.485	98.93116	100
94.713	6.49	98.92864	100
94.764	6.495	98.92663	100
94.814	6.5	98.92613	100
94.867	6.505	98.92412	100
94.916	6.51	98.92312	100
94.968	6.515	98.9201	100
95.019	6.52	98.9191	100
95.065	6.525	98.91658	100
95.116	6.53	98.91558	100
95.164	6.535	98.91307	100
95.216	6.54	98.91156	100
95.264	6.545	98.90854	100
95.319	6.55	98.90754	100
95.367	6.555	98.90503	100
95.413	6.56	98.90352	100
95.468	6.565	98.9005	100
95.517	6.57	98.899	100
95.568	6.575	98.89648	100
95.619	6.58	98.89598	100
95.668	6.585	98.89347	100
95.719	6.59	98.89246	100
95.763	6.595	98.89045	100
95.818	6.6	98.88995	100
95.866	6.605	98.88744	100
95.919	6.61	98.88593	100
95.971	6.615	98.88392	100
96.019	6.62	98.88291	100
96.068	6.625	98.8804	100
96.118	6.63	98.87889	100
96.167	6.635	98.87789	100
96.219	6.64	98.87638	100
96.269	6.645	98.87387	100
96.32	6.65	98.87286	100
96.366	6.655	98.87035	100
96.415	6.66	98.86884	100
96.464	6.665	98.86633	100
96.517	6.67	98.86533	100
96.566	6.675	98.86281	100
96.621	6.68	98.86181	100
96.672	6.685	98.8593	100
96.719	6.69	98.85829	100
96.766	6.695	98.85578	100
96.82	6.7	98.85377	100
96.87	6.705	98.85126	100
96.919	6.71	98.85025	100
96.969	6.715	98.84774	100
97.017	6.72	98.84623	100
97.072	6.725	98.84271	100
97.117	6.73	98.84121	100
97.17	6.735	98.83869	100
97.221	6.74	98.83719	100
97.268	6.745	98.83568	100
97.32	6.75	98.83467	100
97.37	6.755	98.83216	100
97.422	6.76	98.83116	100
97.466	6.765	98.82864	100
97.518	6.77	98.82764	100
97.568	6.775	98.82513	100
97.621	6.78	98.82362	100
97.671	6.785	98.82211	100
97.717	6.79	98.8206	100
97.772	6.795	98.81809	100
97.821	6.8	98.81658	100
97.87	6.805	98.81407	100
97.92	6.81	98.81156	100
97.972	6.815	98.81005	100
98.021	6.82	98.80854	100
98.07	6.825	98.80653	100
98.124	6.83	98.80452	100
98.172	6.835	98.80352	100
98.219	6.84	98.80101	100
98.27	6.845	98.7995	100
98.321	6.85	98.79698	100
98.368	6.855	98.79648	100
98.419	6.86	98.79447	100
98.473	6.865	98.79447	100
98.522	6.87	98.79196	100
98.574	6.875	98.79045	100
98.622	6.88	98.78794	100
98.671	6.885	98.78693	100
98.724	6.89	98.78342	100
98.77	6.895	98.78241	100
98.824	6.9	98.7799	100
98.87	6.905	98.77839	100
98.918	6.91	98.77538	100
98.972	6.915	98.77487	100
99.025	6.92	98.77236	100
99.071	6.925	98.77035	100
99.125	6.93	98.76734	100
99.175	6.935	98.76583	100
99.223	6.94	98.76432	100
99.273	6.945	98.76281	100
99.321	6.95	98.7603	100
99.375	6.955	98.75829	100
99.424	6.96	98.75578	100
99.476	6.965	98.75427	100
99.522	6.97	98.75176	100
99.57	6.975	98.75075	100
99.625	6.98	98.74824	100
99.673	6.985	98.74673	100
99.721	6.99	98.74422	100
99.773	6.995	98.74322	100
99.822	7	98.7407	100
99.871	7.005	98.7392	100
99.924	7.01	98.73719	100
99.97	7.015	98.73568	100
100.022	7.02	98.73317	100
100.075	7.025	98.73166	100
100.126	7.03	98.72915	100
100.175	7.035	98.72764	100
100.223	7.04	98.72513	100
100.277	7.045	98.72312	100
100.327	7.05	98.7206	100
100.376	7.055	98.7196	100
100.426	7.06	98.71608	100
100.477	7.065	98.71457	100
100.523	7.07	98.71156	100
100.578	7.075	98.71106	100
100.627	7.08	98.70854	100
100.673	7.085	98.70704	100
100.724	7.09	98.70402	100
100.774	7.095	98.70302	100
100.825	7.1	98.7005	100
100.878	7.105	98.69849	100
100.928	7.11	98.69598	100
100.977	7.115	98.69296	100
101.023	7.12	98.69146	100
101.076	7.125	98.69045	100
101.125	7.13	98.68693	100
101.178	7.135	98.68442	100
101.226	7.14	98.68392	100
101.277	7.145	98.6809	100
101.331	7.15	98.6794	100
101.379	7.155	98.67889	100
101.427	7.16	98.67688	100
101.478	7.165	98.67487	100
101.531	7.17	98.67387	100
101.579	7.175	98.67186	100
101.626	7.18	98.67035	100
101.676	7.185	98.66784	100
101.727	7.19	98.66683	100
101.779	7.195	98.66432	100
101.831	7.2	98.66281	100
101.879	7.205	98.6598	100
101.929	7.21	98.65829	100
101.978	7.215	98.65578	100
102.029	7.22	98.65477	100
102.078	7.225	98.65176	100
102.128	7.23	98.65025	100
102.181	7.235	98.64774	100
102.225	7.24	98.64673	100
102.276	7.245	98.64372	100
102.33	7.25	98.64221	100
102.379	7.255	98.6397	100
102.428	7.26	98.6392	100
102.478	7.265	98.63618	100
102.526	7.27	98.63467	100
102.575	7.275	98.63216	100
102.624	7.28	98.63166	100
102.678	7.285	98.62814	100
102.726	7.29	98.62663	100
102.776	7.295	98.62462	100
102.825	7.3	98.62312	100
102.875	7.305	98.6196	100
102.925	7.31	98.61809	100
102.973	7.315	98.61508	100
103.024	7.32	98.61357	100
103.076	7.325	98.61005	100
103.128	7.33	98.60854	100
103.173	7.335	98.60553	100
103.225	7.34	98.60452	100
103.278	7.345	98.60101	100
103.327	7.35	98.5995	100
103.376	7.355	98.59698	100
103.425	7.36	98.59648	100
103.476	7.365	98.59296	100
103.527	7.37	98.59196	100
103.577	7.375	98.58945	100
103.629	7.38	98.58894	100
103.679	7.385	98.58543	100
103.728	7.39	98.58442	100
103.777	7.395	98.58241	100
103.828	7.4	98.58191	100
103.877	7.405	98.57839	100
103.924	7.41	98.57739	100
103.979	7.415	98.57487	100
104.031	7.42	98.57337	100
104.078	7.425	98.57035	100
104.129	7.43	98.56884	100
104.18	7.435	98.56583	100
104.23	7.44	98.56533	100
104.276	7.445	98.56231	100
104.329	7.45	98.5593	100
104.378	7.455	98.55779	100
104.427	7.46	98.55477	100
104.479	7.465	98.55327	100
104.528	7.47	98.55226	100
104.576	7.475	98.54925	100
104.628	7.48	98.54673	100
104.677	7.485	98.54523	100
104.73	7.49	98.54271	100
104.778	7.495	98.54171	100
104.831	7.5	98.5392	100
104.881	7.505	98.53769	100
104.929	7.51	98.53518	100
104.98	7.515	98.53417	100
105.03	7.52	98.53116	100
105.077	7.525	98.52965	100
105.127	7.53	98.52663	100
105.179	7.535	98.52513	100
105.232	7.54	98.52211	100
105.276	7.545	98.5201	100
105.331	7.55	98.51709	100
105.379	7.555	98.51608	100
105.43	7.56	98.51256	100
105.475	7.565	98.51106	100
105.532	7.57	98.50804	100
105.576	7.575	98.50653	100
105.63	7.58	98.50402	100
105.678	7.585	98.50201	100
105.728	7.59	98.49849	100
105.778	7.595	98.49698	100
105.828	7.6	98.49447	100
105.88	7.605	98.49246	100
105.929	7.61	98.48995	100
105.979	7.615	98.48894	100
106.03	7.62	98.48543	100
106.078	7.625	98.48392	100
106.131	7.63	98.4804	100
106.18	7.635	98.4794	100
106.233	7.64	98.47688	100
106.279	7.645	98.47487	100
106.33	7.65	98.47236	100
106.379	7.655	98.47136	100
106.425	7.66	98.46884	100
106.479	7.665	98.46784	100
106.53	7.67	98.46533	100
106.579	7.675	98.46432	100
106.627	7.68	98.46181	100
106.679	7.685	98.4593	100
106.729	7.69	98.45678	100
106.78	7.695	98.45528	100
106.83	7.7	98.45226	100
106.877	7.705	98.44975	100
106.927	7.71	98.44724	100
106.977	7.715	98.44623	100
107.028	7.72	98.44322	100
107.081	7.725	98.44171	100
107.128	7.73	98.43869	100
107.18	7.735	98.43719	100
107.229	7.74	98.43467	100
107.28	7.745	98.43317	100
107.329	7.75	98.43116	100
107.378	7.755	98.42965	100
107.432	7.76	98.42663	100
107.48	7.765	98.42462	100
107.528	7.77	98.42161	100
107.577	7.775	98.4196	100
107.632	7.78	98.41658	100
107.684	7.785	98.41357	100
107.733	7.79	98.41156	100
107.783	7.795	98.40905	100
107.833	7.8	98.40704	100
107.883	7.805	98.40402	100
107.93	7.81	98.40201	100
107.977	7.815	98.3995	100
108.03	7.82	98.39698	100
108.085	7.825	98.39397	100
108.134	7.83	98.39196	100
108.176	7.835	98.38945	100
108.233	7.84	98.38794	100
108.285	7.845	98.38543	100
108.329	7.85	98.38392	100
108.382	7.855	98.38141	100
108.429	7.86	98.3799	100
108.483	7.865	98.37688	100
108.533	7.87	98.37588	100
108.582	7.875	98.37387	100
108.629	7.88	98.37236	100
108.682	7.885	98.36985	100
108.729	7.89	98.36884	100
108.782	7.895	98.36633	100
108.835	7.9	98.36432	100
108.882	7.905	98.3603	100
108.935	7.91	98.3593	100
108.982	7.915	98.35628	100
109.033	7.92	98.35427	100
109.083	7.925	98.35025	100
109.132	7.93	98.34874	100
109.181	7.935	98.34623	100
109.229	7.94	98.34422	100
109.282	7.945	98.3402	100
109.334	7.95	98.3392	100
109.383	7.955	98.33668	100
109.429	7.96	98.33467	100
109.483	7.965	98.33216	100
109.53	7.97	98.33116	100
109.582	7.975	98.32864	100
109.633	7.98	98.32714	100
109.679	7.985	98.32412	100
109.731	7.99	98.32261	100
109.778	7.995	98.32111	100
109.83	8	98.3191	100
109.881	8.005	98.31658	100
109.933	8.01	98.31508	100
109.983	8.015	98.31256	100
110.032	8.02	98.31106	100
110.082	8.025	98.30754	100
110.132	8.03	98.30653	100
110.183	8.035	98.30302	100
110.234	8.04	98.30151	100
110.282	8.045	98.29849	100
110.332	8.05	98.29648	100
110.385	8.055	98.29397	100
110.429	8.06	98.29196	100
110.478	8.065	98.28894	100
110.532	8.07	98.28794	100
110.584	8.075	98.28543	100
110.63	8.08	98.28342	100
110.685	8.085	98.2804	100
110.727	8.09	98.27839	100
110.779	8.095	98.27588	100
110.83	8.1	98.27487	100
110.882	8.105	98.27236	100
110.931	8.11	98.26985	100
110.986	8.115	98.26834	100
111.031	8.12	98.26482	100
111.084	8.125	98.26332	100
111.137	8.13	98.2608	100
111.183	8.135	98.2603	100
111.233	8.14	98.25729	100
111.286	8.145	98.25578	100
111.331	8.15	98.25276	100
111.383	8.155	98.25176	100
111.431	8.16	98.24774	100
111.483	8.165	98.24573	100
111.538	8.17	98.24271	100
111.582	8.175	98.24171	100
111.631	8.18	98.23769	100
111.681	8.185	98.23568	100
111.736	8.19	98.23266	100
111.787	8.195	98.23166	100
111.832	8.2	98.22814	100
111.884	8.205	98.22714	100
111.935	8.21	98.22462	100
111.983	8.215	98.22312	100
112.035	8.22	98.2206	100
112.086	8.225	98.2196	100
112.134	8.23	98.21709	100
112.186	8.235	98.21658	100
112.233	8.24	98.21307	100
112.284	8.245	98.21206	100
112.335	8.25	98.20955	100
112.384	8.255	98.20804	100
112.437	8.26	98.20503	100
112.487	8.265	98.20402	100
112.535	8.27	98.20201	100
112.587	8.275	98.2	100
112.637	8.28	98.19698	100
112.684	8.285	98.19548	100
112.735	8.29	98.19246	100
112.79	8.295	98.19095	100
112.839	8.3	98.18844	100
112.887	8.305	98.18744	100
112.939	8.31	98.18392	100
112.985	8.315	98.18291	100
113.038	8.32	98.1799	100
113.089	8.325	98.17889	100
113.135	8.33	98.17638	100
113.188	8.335	98.17538	100
113.239	8.34	98.17136	100
113.288	8.345	98.17035	100
113.34	8.35	98.16784	100
113.388	8.355	98.16734	100
113.44	8.36	98.16382	100
113.487	8.365	98.16181	100
113.539	8.37	98.1593	100
113.586	8.375	98.15779	100
113.636	8.38	98.15427	100
113.687	8.385	98.15276	100
113.739	8.39	98.14975	100
113.788	8.395	98.14874	100
113.837	8.4	98.14472	100
113.886	8.405	98.14372	100
113.936	8.41	98.1407	100
113.989	8.415	98.1402	100
114.033	8.42	98.13719	100
114.088	8.425	98.13568	100
114.139	8.43	98.13317	100
114.191	8.435	98.13266	100
114.24	8.44	98.12965	100
114.289	8.445	98.12714	100
114.338	8.45	98.12613	100
114.39	8.455	98.12513	100
114.44	8.46	98.12161	100
114.484	8.465	98.11859	100
114.538	8.47	98.11759	100
114.589	8.475	98.11407	100
114.638	8.48	98.11256	100
114.686	8.485	98.10905	100
114.736	8.49	98.10905	100
114.786	8.495	98.10603	100
114.836	8.5	98.10452	100
114.889	8.505	98.10151	100
114.94	8.51	98.1005	100
114.989	8.515	98.09749	100
115.039	8.52	98.09648	100
115.088	8.525	98.09347	100
115.136	8.53	98.09246	100
115.188	8.535	98.08945	100
115.238	8.54	98.08794	100
115.287	8.545	98.08492	100
115.337	8.55	98.08342	100
115.389	8.555	98.0804	100
115.437	8.56	98.0794	100
115.491	8.565	98.07638	100
115.537	8.57	98.07487	100
115.583	8.575	98.07186	100
115.637	8.58	98.06985	100
115.69	8.585	98.06633	100
115.739	8.59	98.06533	100
115.792	8.595	98.06281	100
115.839	8.6	98.0608	100
115.888	8.605	98.05829	100
115.939	8.61	98.05729	100
115.988	8.615	98.05377	100
116.044	8.62	98.05276	100
116.088	8.625	98.04975	100
116.14	8.63	98.04824	100
116.192	8.635	98.04573	100
116.237	8.64	98.04372	100
116.29	8.645	98.0407	100
116.342	8.65	98.0392	100
116.391	8.655	98.03568	100
116.439	8.66	98.03417	100
116.491	8.665	98.03065	100
116.539	8.67	98.02915	100
116.591	8.675	98.02613	100
116.64	8.68	98.02362	100
116.69	8.685	98.0206	100
116.74	8.69	98.0191	100
116.793	8.695	98.01508	100
116.843	8.7	98.01357	100
116.89	8.705	98.01055	100
116.942	8.71	98.00955	100
116.992	8.715	98.00553	100
117.042	8.72	98.00402	100
117.087	8.725	98.00151	100
117.143	8.73	98	100
117.192	8.735	97.99698	100
117.241	8.74	97.99548	100
117.289	8.745	97.99196	100
117.342	8.75	97.99095	100
117.391	8.755	97.98844	100
117.442	8.76	97.98643	100
117.493	8.765	97.98342	100
117.543	8.77	97.98191	100
117.592	8.775	97.97889	100
117.641	8.78	97.97638	100
117.688	8.785	97.97538	100
117.74	8.79	97.97286	100
117.79	8.795	97.97085	100
117.844	8.8	97.96834	100
117.891	8.805	97.96633	100
117.943	8.81	97.96382	100
117.991	8.815	97.96281	100
118.037	8.82	97.9593	100
118.087	8.825	97.95779	100
118.143	8.83	97.95528	100
118.191	8.835	97.95327	100
118.239	8.84	97.95025	100
118.291	8.845	97.94874	100
118.345	8.85	97.94573	100
118.392	8.855	97.94422	100
118.443	8.86	97.94121	100
118.493	8.865	97.9402	100
118.542	8.87	97.93769	100
118.59	8.875	97.93618	100
118.638	8.88	97.93367	100
118.694	8.885	97.93266	100
118.74	8.89	97.93015	100
118.794	8.895	97.92814	100
118.845	8.9	97.92563	100
118.893	8.905	97.92412	100
118.945	8.91	97.92111	100
118.994	8.915	97.9201	100
119.047	8.92	97.91658	100
119.095	8.925	97.91558	100
119.144	8.93	97.91307	100
119.196	8.935	97.91156	100
119.245	8.94	97.90854	100
119.294	8.945	97.90804	100
119.346	8.95	97.90603	100
119.394	8.955	97.90402	100
119.443	8.96	97.90151	100
119.491	8.965	97.9005	100
119.543	8.97	97.89799	100
119.594	8.975	97.89598	100
119.641	8.98	97.89296	100
119.692	8.985	97.89146	100
119.742	8.99	97.88894	100
119.79	8.995	97.88643	100
119.846	9	97.88342	100
119.893	9.005	97.88241	100
119.944	9.01	97.87889	100
119.995	9.015	97.87789	100
120.042	9.02	97.87487	100
120.093	9.025	97.87337	100
120.145	9.03	97.87085	100
120.198	9.035	97.86985	100
120.245	9.04	97.86734	100
120.292	9.045	97.86583	100
120.342	9.05	97.86332	100
120.396	9.055	97.86281	100
120.44	9.06	97.8603	100
120.496	9.065	97.85829	100
120.544	9.07	97.85578	100
120.592	9.075	97.85377	100
120.644	9.08	97.85025	100
120.697	9.085	97.84874	100
120.746	9.09	97.84573	100
120.798	9.095	97.84271	100
120.848	9.1	97.8407	100
120.896	9.105	97.8392	100
120.948	9.11	97.83719	100
120.997	9.115	97.83417	100
121.047	9.12	97.83367	100
121.1	9.125	97.83166	100
121.151	9.13	97.83116	100
121.197	9.135	97.82864	100
121.249	9.14	97.82714	100
121.296	9.145	97.82513	100
121.35	9.15	97.82462	100
121.4	9.155	97.82211	100
121.45	9.16	97.82211	100
121.498	9.165	97.8196	100
121.546	9.17	97.81809	100
121.599	9.175	97.81508	100
121.649	9.18	97.81357	100
121.699	9.185	97.81055	100
121.747	9.19	97.80955	100
121.799	9.195	97.80603	100
121.848	9.2	97.80452	100
121.896	9.205	97.801	100
121.949	9.21	97.8	100
121.999	9.215	97.79598	100
122.05	9.22	97.79497	100
122.099	9.225	97.79196	100
122.147	9.23	97.79045	100
122.202	9.235	97.78693	100
122.25	9.24	97.78543	100
122.299	9.245	97.78291	100
122.348	9.25	97.78191	100
122.4	9.255	97.77839	100
122.449	9.26	97.77739	100
122.494	9.265	97.77487	100
122.549	9.27	97.77437	100
122.598	9.275	97.77085	100
122.65	9.28	97.76985	100
122.7	9.285	97.76734	100
122.746	9.29	97.76583	100
122.801	9.295	97.76332	100
122.852	9.3	97.76231	100
122.9	9.305	97.7598	100
122.954	9.31	97.75829	100
123.001	9.315	97.75528	100
123.052	9.32	97.75427	100
123.099	9.325	97.75176	100
123.15	9.33	97.75075	100
123.199	9.335	97.74774	100
123.249	9.34	97.74673	100
123.299	9.345	97.74422	100
123.348	9.35	97.74322	100
123.401	9.355	97.7402	100
123.449	9.36	97.7392	100
123.498	9.365	97.73668	100
123.549	9.37	97.73518	100
123.598	9.375	97.73216	100
123.648	9.38	97.73065	100
123.7	9.385	97.72814	100
123.748	9.39	97.72714	100
123.799	9.395	97.72412	100
123.851	9.4	97.72261	100
123.901	9.405	97.7201	100
123.95	9.41	97.7196	100
123.995	9.415	97.71658	100
124.048	9.42	97.71508	100
124.099	9.425	97.71307	100
124.149	9.43	97.71055	100
124.199	9.435	97.70854	100
124.248	9.44	97.70653	100
124.297	9.445	97.70452	100
124.349	9.45	97.70352	100
124.398	9.455	97.6995	100
124.449	9.46	97.69698	100
124.501	9.465	97.69598	100
124.547	9.47	97.69296	100
124.599	9.475	97.69095	100
124.649	9.48	97.68844	100
124.701	9.485	97.68693	100
124.751	9.49	97.68442	100
124.798	9.495	97.68342	100
124.849	9.5	97.6809	100
124.901	9.505	97.6794	100
124.951	9.51	97.67789	100
124.999	9.515	97.67638	100
125.047	9.52	97.67387	100
125.099	9.525	97.67337	100
125.15	9.53	97.67085	100
125.2	9.535	97.66935	100
125.25	9.54	97.66583	100
125.302	9.545	97.66533	100
125.351	9.55	97.66231	100
125.399	9.555	97.6608	100
125.451	9.56	97.65829	100
125.5	9.565	97.65729	100
125.552	9.57	97.65377	100
125.601	9.575	97.65226	100
125.654	9.58	97.64975	100
125.699	9.585	97.64824	100
125.75	9.59	97.64523	100
125.798	9.595	97.64422	100
125.848	9.6	97.64121	100
125.898	9.605	97.6397	100
125.947	9.61	97.63719	100
126.001	9.615	97.63518	100
126.051	9.62	97.63266	100
126.1	9.625	97.63166	100
126.151	9.63	97.62915	100
126.198	9.635	97.62613	100
126.25	9.64	97.62362	100
126.301	9.645	97.62261	100
126.353	9.65	97.6201	100
126.402	9.655	97.61809	100
126.45	9.66	97.61608	100
126.502	9.665	97.61457	100
126.553	9.67	97.61206	100
126.604	9.675	97.61055	100
126.649	9.68	97.60804	100
126.701	9.685	97.60704	100
126.752	9.69	97.60503	100
126.803	9.695	97.60302	100
126.853	9.7	97.6005	100
126.903	9.705	97.5995	100
126.955	9.71	97.59648	100
126.999	9.715	97.59447	100
127.052	9.72	97.59146	100
127.1	9.725	97.58995	100
127.152	9.73	97.58744	100
127.202	9.735	97.58643	100
127.25	9.74	97.58291	100
127.301	9.745	97.58241	100
127.349	9.75	97.5794	100
127.399	9.755	97.57789	100
127.451	9.76	97.57638	100
127.503	9.765	97.57387	100
127.551	9.77	97.57186	100
127.601	9.775	97.57085	100
127.65	9.78	97.56884	100
127.701	9.785	97.56683	100
127.752	9.79	97.56583	100
127.803	9.795	97.56332	100
127.851	9.8	97.56181	100
127.904	9.805	97.5598	100
127.949	9.81	97.5593	100
128.00301	9.815	97.55678	100
128.05	9.82	97.55528	100
128.10201	9.825	97.55276	100
128.15401	9.83	97.55176	100
128.205	9.835	97.54874	100
128.255	9.84	97.54724	100
128.3	9.845	97.54472	100
128.351	9.85	97.54322	100
128.40199	9.855	97.5397	100
[truncated: 15,428 more rows]
