# Supplementary material for: Physicochemical Properties, Equilibrium Adsorption Performance, Manufacturability, and Stability of TIFSIX-3-Ni for Direct Air Capture of CO2
Source: Energy Fuels. 2024 Jun 18;38(13):11947–65. doi: 10.1021/acs.energyfuels.4c01368 (PMC11228916; doi:10.1021/acs.energyfuels.4c01368)
Supplement: Supplementary file 2 — ef4c01368_si_002.zip [file ef4c01368_si_002.zip › tifsix si raw files/TGA thermal decomposition/Batch 5 precursor.csv]

#EXPORTTYPE:	DATA ALL
#FILE:	tifsix_precursor_n2_900C_070723.ngb-dt9
#FORMAT:	NETZSCH5
#FTYPE:	ANSI
#IDENTITY:	tifsix_precursor
#DECIMAL:	POINT
#SEPARATOR:	COMMA
#MTYPE:	TG
#INSTRUMENT:	NETZSCH TG 209F1 Libra
#PROJECT:
#DATE/TIME:	07/07/2023 12:25:14 (UTC+1)
#CORR. FILE:	Blank_N2_900Cramp_070723.ngb-bt9
#TEMPCAL:	TempCal_270122.ngb-tt9
#LABORATORY:	ACEX 519
#OPERATOR:	Callum
#REMARK:
#SAMPLE:	tifsix_precursor
#SAMPLE MASS /mg:	16.78
#MATERIAL:	Empty crucible (Al2O3)
#TYPE OF CRUCIBLE:	Al2O3 (large)
#SAMPLE CRUCIBLE MASS /mg:	0
#REFERENCE CRUCIBLE MASS /mg:
#M.RANGE /mg:	2000
#CORR. CODE:	020
#RANGE:	30�C/10.0(K/min)/900�C
#SEGMENT:	S1/1
#SEG. 1:	30�C/10.0(K/min)/900�C
##Temp./�C	Time/min	Mass/%	Gas Flow(protective)/(ml/min)
30.07100	0.00000	100.00000	100.00000
30.20400	0.00500	99.99762	100.00000
30.29500	0.01000	99.99762	100.00000
30.39600	0.01500	99.99583	100.00000
30.49200	0.02000	99.99642	100.00000
30.58600	0.02500	99.99583	100.00000
30.67800	0.03000	99.99523	100.00000
30.76600	0.03500	99.99404	100.00000
30.85900	0.04000	99.99404	100.00000
30.95100	0.04500	99.99404	100.00000
31.03900	0.05000	99.99404	100.00000
31.12600	0.05500	99.99285	100.00000
31.21600	0.06000	99.99344	100.00000
31.30200	0.06500	99.99285	100.00000
31.39000	0.07000	99.99285	100.00000
31.47100	0.07500	99.99225	100.00000
31.55800	0.08000	99.99285	100.00000
31.64100	0.08500	99.99166	100.00000
31.72200	0.09000	99.99225	100.00000
31.80500	0.09500	99.99166	100.00000
31.88900	0.10000	99.99166	100.00000
31.96400	0.10500	99.99225	100.00000
32.04500	0.11000	99.99166	100.00000
32.12600	0.11500	99.99106	100.00000
32.20600	0.12000	99.99106	100.00000
32.28300	0.12500	99.99106	100.00000
32.35500	0.13000	99.98987	100.00000
32.43400	0.13500	99.98987	100.00000
32.51000	0.14000	99.98868	100.00000
32.58800	0.14500	99.98868	100.00000
32.65800	0.15000	99.98689	100.00000
32.73200	0.15500	99.98689	100.00000
32.80100	0.16000	99.98629	100.00000
32.87600	0.16500	99.98629	100.00000
32.95000	0.17000	99.98451	100.00000
33.02200	0.17500	99.98391	100.00000
33.09200	0.18000	99.98272	100.00000
33.15900	0.18500	99.98212	100.00000
33.22500	0.19000	99.98212	100.00000
33.29300	0.19500	99.98272	100.00000
33.36400	0.20000	99.98093	100.00000
33.42800	0.20500	99.98093	100.00000
33.49800	0.21000	99.97974	100.00000
33.56200	0.21500	99.98033	100.00000
33.63100	0.22000	99.97914	100.00000
33.69400	0.22500	99.97855	100.00000
33.75700	0.23000	99.97914	100.00000
33.82300	0.23500	99.98033	100.00000
33.88500	0.24000	99.97795	100.00000
33.94800	0.24500	99.97795	100.00000
34.00700	0.25000	99.97735	100.00000
34.07400	0.25500	99.97914	100.00000
34.13000	0.26000	99.97795	100.00000
34.19200	0.26500	99.97735	100.00000
34.25200	0.27000	99.97616	100.00000
34.31000	0.27500	99.97616	100.00000
34.36800	0.28000	99.97497	100.00000
34.42900	0.28500	99.97497	100.00000
34.48600	0.29000	99.97437	100.00000
34.54500	0.29500	99.97437	100.00000
34.59900	0.30000	99.97199	100.00000
34.65500	0.30500	99.97199	100.00000
34.71600	0.31000	99.97139	100.00000
34.77100	0.31500	99.97199	100.00000
34.82300	0.32000	99.97020	100.00000
34.88300	0.32500	99.97020	100.00000
34.93200	0.33000	99.96782	100.00000
34.98500	0.33500	99.96841	100.00000
35.03800	0.34000	99.96782	100.00000
35.09000	0.34500	99.96663	100.00000
35.14300	0.35000	99.96603	100.00000
35.19800	0.35500	99.96603	100.00000
35.25300	0.36000	99.96424	100.00000
35.30300	0.36500	99.96484	100.00000
35.34800	0.37000	99.96305	100.00000
35.39800	0.37500	99.96305	100.00000
35.45000	0.38000	99.96126	100.00000
35.50200	0.38500	99.96067	100.00000
35.55000	0.39000	99.95888	100.00000
35.59700	0.39500	99.95888	100.00000
35.64500	0.40000	99.95828	100.00000
35.69500	0.40500	99.95709	100.00000
35.73800	0.41000	99.95709	100.00000
35.78400	0.41500	99.95471	100.00000
35.83500	0.42000	99.95471	100.00000
35.88200	0.42500	99.95411	100.00000
35.92500	0.43000	99.95352	100.00000
35.97000	0.43500	99.95292	100.00000
36.01400	0.44000	99.95173	100.00000
36.06000	0.44500	99.95054	100.00000
36.10800	0.45000	99.94934	100.00000
36.15000	0.45500	99.94875	100.00000
36.18900	0.46000	99.94934	100.00000
36.23500	0.46500	99.94756	100.00000
36.27800	0.47000	99.94696	100.00000
36.31900	0.47500	99.94577	100.00000
36.36000	0.48000	99.94577	100.00000
36.39800	0.48500	99.94517	100.00000
36.44500	0.49000	99.94398	100.00000
36.48600	0.49500	99.94279	100.00000
36.52600	0.50000	99.94279	100.00000
36.56400	0.50500	99.94160	100.00000
36.60700	0.51000	99.94041	100.00000
36.64300	0.51500	99.94041	100.00000
36.68200	0.52000	99.93981	100.00000
36.72300	0.52500	99.93862	100.00000
36.75900	0.53000	99.93862	100.00000
36.79800	0.53500	99.93683	100.00000
36.83500	0.54000	99.93683	100.00000
36.87000	0.54500	99.93504	100.00000
36.91200	0.55000	99.93564	100.00000
36.94600	0.55500	99.93504	100.00000
36.98200	0.56000	99.93504	100.00000
37.01600	0.56500	99.93445	100.00000
37.05300	0.57000	99.93325	100.00000
37.08500	0.57500	99.93206	100.00000
37.12700	0.58000	99.93266	100.00000
37.15900	0.58500	99.93147	100.00000
37.19500	0.59000	99.93206	100.00000
37.22900	0.59500	99.92968	100.00000
37.26100	0.60000	99.92968	100.00000
37.29400	0.60500	99.92789	100.00000
37.32700	0.61000	99.92849	100.00000
37.36400	0.61500	99.92670	100.00000
37.39100	0.62000	99.92670	100.00000
37.42100	0.62500	99.92551	100.00000
37.46000	0.63000	99.92491	100.00000
37.49300	0.63500	99.92431	100.00000
37.52300	0.64000	99.92372	100.00000
37.55100	0.64500	99.92312	100.00000
37.58500	0.65000	99.92193	100.00000
37.61700	0.65500	99.92133	100.00000
37.64600	0.66000	99.92133	100.00000
37.67700	0.66500	99.92014	100.00000
37.70700	0.67000	99.91895	100.00000
37.73800	0.67500	99.92014	100.00000
37.76000	0.68000	99.91895	100.00000
37.79200	0.68500	99.91836	100.00000
37.82300	0.69000	99.91836	100.00000
37.85500	0.69500	99.91597	100.00000
37.88200	0.70000	99.91597	100.00000
37.91100	0.70500	99.91359	100.00000
37.93300	0.71000	99.91299	100.00000
37.96300	0.71500	99.91240	100.00000
37.99500	0.72000	99.91240	100.00000
38.01800	0.72500	99.91001	100.00000
38.04600	0.73000	99.90763	100.00000
38.07400	0.73500	99.90703	100.00000
38.09600	0.74000	99.90822	100.00000
38.12300	0.74500	99.90644	100.00000
38.15000	0.75000	99.90524	100.00000
38.17400	0.75500	99.90405	100.00000
38.20100	0.76000	99.90405	100.00000
38.22500	0.76500	99.90405	100.00000
38.24800	0.77000	99.90346	100.00000
38.27600	0.77500	99.90465	100.00000
38.29800	0.78000	99.90346	100.00000
38.32400	0.78500	99.90405	100.00000
38.34800	0.79000	99.90346	100.00000
38.36600	0.79500	99.90346	100.00000
38.39000	0.80000	99.90346	100.00000
38.41700	0.80500	99.90346	100.00000
38.44000	0.81000	99.90346	100.00000
38.45900	0.81500	99.90346	100.00000
38.48300	0.82000	99.90346	100.00000
38.50900	0.82500	99.90346	100.00000
38.52900	0.83000	99.90346	100.00000
38.54900	0.83500	99.90346	100.00000
38.56400	0.84000	99.90286	100.00000
38.58700	0.84500	99.90346	100.00000
38.61300	0.85000	99.90286	100.00000
38.63400	0.85500	99.90405	100.00000
38.65400	0.86000	99.90465	100.00000
38.67700	0.86500	99.90405	100.00000
38.69100	0.87000	99.90286	100.00000
38.71600	0.87500	99.90346	100.00000
38.73500	0.88000	99.90286	100.00000
38.75200	0.88500	99.90226	100.00000
38.77300	0.89000	99.90286	100.00000
38.79100	0.89500	99.90346	100.00000
38.80800	0.90000	99.90286	100.00000
38.82900	0.90500	99.90286	100.00000
38.84400	0.91000	99.90107	100.00000
38.86400	0.91500	99.90226	100.00000
38.88300	0.92000	99.90167	100.00000
38.90000	0.92500	99.90107	100.00000
38.91600	0.93000	99.90048	100.00000
38.93500	0.93500	99.90048	100.00000
38.95300	0.94000	99.89869	100.00000
38.96700	0.94500	99.89928	100.00000
38.98600	0.95000	99.89988	100.00000
39.00500	0.95500	99.89928	100.00000
39.02300	0.96000	99.89809	100.00000
39.03600	0.96500	99.89869	100.00000
39.04900	0.97000	99.89809	100.00000
39.06600	0.97500	99.89869	100.00000
39.08300	0.98000	99.89809	100.00000
39.10200	0.98500	99.89750	100.00000
39.11200	0.99000	99.89690	100.00000
39.12600	0.99500	99.89750	100.00000
39.14700	1.00000	99.89690	100.00000
39.16200	1.00500	99.89690	100.00000
39.17600	1.01000	99.89571	100.00000
39.19200	1.01500	99.89631	100.00000
39.20700	1.02000	99.89571	100.00000
39.22000	1.02500	99.89452	100.00000
39.23300	1.03000	99.89333	100.00000
39.25300	1.03500	99.89333	100.00000
39.26500	1.04000	99.89213	100.00000
39.27800	1.04500	99.89154	100.00000
39.29800	1.05000	99.89035	100.00000
39.31500	1.05500	99.88915	100.00000
39.33400	1.06000	99.88915	100.00000
39.35000	1.06500	99.88856	100.00000
39.36600	1.07000	99.88737	100.00000
39.38500	1.07500	99.88737	100.00000
39.40600	1.08000	99.88677	100.00000
39.42400	1.08500	99.88677	100.00000
39.44600	1.09000	99.88677	100.00000
39.46900	1.09500	99.88617	100.00000
39.48900	1.10000	99.88617	100.00000
39.51000	1.10500	99.88558	100.00000
39.52700	1.11000	99.88498	100.00000
39.55600	1.11500	99.88498	100.00000
39.57800	1.12000	99.88498	100.00000
39.60400	1.12500	99.88379	100.00000
39.62900	1.13000	99.88379	100.00000
39.65200	1.13500	99.88319	100.00000
39.67800	1.14000	99.88260	100.00000
39.70200	1.14500	99.88260	100.00000
39.72600	1.15000	99.88260	100.00000
39.75500	1.15500	99.88200	100.00000
39.77700	1.16000	99.88200	100.00000
39.81000	1.16500	99.88141	100.00000
39.83700	1.17000	99.88141	100.00000
39.86000	1.17500	99.88081	100.00000
39.89300	1.18000	99.88081	100.00000
39.92000	1.18500	99.87962	100.00000
39.94900	1.19000	99.87962	100.00000
39.97700	1.19500	99.87843	100.00000
40.00600	1.20000	99.87783	100.00000
40.03500	1.20500	99.87783	100.00000
40.06000	1.21000	99.87723	100.00000
40.09400	1.21500	99.87664	100.00000
40.12100	1.22000	99.87604	100.00000
40.15900	1.22500	99.87604	100.00000
40.18700	1.23000	99.87426	100.00000
40.21900	1.23500	99.87426	100.00000
40.24700	1.24000	99.87306	100.00000
40.27700	1.24500	99.87306	100.00000
40.31000	1.25000	99.87128	100.00000
40.34500	1.25500	99.87128	100.00000
40.37600	1.26000	99.87068	100.00000
40.40800	1.26500	99.86889	100.00000
40.43900	1.27000	99.86889	100.00000
40.47500	1.27500	99.86830	100.00000
40.51200	1.28000	99.86770	100.00000
40.54600	1.28500	99.86710	100.00000
40.58100	1.29000	99.86651	100.00000
40.61600	1.29500	99.86591	100.00000
40.64600	1.30000	99.86591	100.00000
40.68800	1.30500	99.86353	100.00000
40.72700	1.31000	99.86353	100.00000
40.76000	1.31500	99.86293	100.00000
40.80000	1.32000	99.86234	100.00000
40.84000	1.32500	99.86174	100.00000
40.87600	1.33000	99.86174	100.00000
40.91400	1.33500	99.86114	100.00000
40.95700	1.34000	99.86114	100.00000
40.99700	1.34500	99.85995	100.00000
41.03700	1.35000	99.85995	100.00000
41.08400	1.35500	99.85936	100.00000
41.12400	1.36000	99.85936	100.00000
41.16400	1.36500	99.85876	100.00000
41.20400	1.37000	99.85876	100.00000
41.25000	1.37500	99.85816	100.00000
41.28800	1.38000	99.85816	100.00000
41.33300	1.38500	99.85697	100.00000
41.38400	1.39000	99.85697	100.00000
41.42700	1.39500	99.85638	100.00000
41.47200	1.40000	99.85638	100.00000
41.51300	1.40500	99.85578	100.00000
41.55600	1.41000	99.85518	100.00000
41.60700	1.41500	99.85518	100.00000
41.65100	1.42000	99.85459	100.00000
41.70000	1.42500	99.85459	100.00000
41.74600	1.43000	99.85459	100.00000
41.79200	1.43500	99.85280	100.00000
41.83700	1.44000	99.85280	100.00000
41.88400	1.44500	99.85221	100.00000
41.93500	1.45000	99.85221	100.00000
41.98600	1.45500	99.85161	100.00000
42.03200	1.46000	99.85042	100.00000
42.07800	1.46500	99.84982	100.00000
42.13200	1.47000	99.84982	100.00000
42.18100	1.47500	99.84982	100.00000
42.22900	1.48000	99.84803	100.00000
42.28100	1.48500	99.84803	100.00000
42.33100	1.49000	99.84744	100.00000
42.38100	1.49500	99.84684	100.00000
42.42800	1.50000	99.84625	100.00000
42.47800	1.50500	99.84625	100.00000
42.53400	1.51000	99.84505	100.00000
42.58900	1.51500	99.84386	100.00000
42.63900	1.52000	99.84267	100.00000
42.69400	1.52500	99.84207	100.00000
42.74600	1.53000	99.84148	100.00000
42.79800	1.53500	99.84029	100.00000
42.85100	1.54000	99.84029	100.00000
42.90300	1.54500	99.83969	100.00000
42.95800	1.55000	99.83850	100.00000
43.01300	1.55500	99.83790	100.00000
43.06800	1.56000	99.83731	100.00000
43.12400	1.56500	99.83731	100.00000
43.17700	1.57000	99.83671	100.00000
43.23300	1.57500	99.83552	100.00000
43.29100	1.58000	99.83492	100.00000
43.34600	1.58500	99.83492	100.00000
43.40400	1.59000	99.83373	100.00000
43.45800	1.59500	99.83254	100.00000
43.51500	1.60000	99.83135	100.00000
43.57700	1.60500	99.83135	100.00000
43.62800	1.61000	99.83075	100.00000
43.69100	1.61500	99.83015	100.00000
43.74900	1.62000	99.82896	100.00000
43.80500	1.62500	99.82837	100.00000
43.86300	1.63000	99.82777	100.00000
43.91900	1.63500	99.82658	100.00000
43.98400	1.64000	99.82598	100.00000
44.04300	1.64500	99.82479	100.00000
44.10300	1.65000	99.82420	100.00000
44.16300	1.65500	99.82360	100.00000
44.21900	1.66000	99.82300	100.00000
44.28000	1.66500	99.82300	100.00000
44.34200	1.67000	99.82241	100.00000
44.40400	1.67500	99.82122	100.00000
44.46300	1.68000	99.82002	100.00000
44.52300	1.68500	99.82002	100.00000
44.58200	1.69000	99.81943	100.00000
44.64700	1.69500	99.81883	100.00000
44.71000	1.70000	99.81764	100.00000
44.76700	1.70500	99.81704	100.00000
44.83000	1.71000	99.81585	100.00000
44.89200	1.71500	99.81406	100.00000
44.94800	1.72000	99.81347	100.00000
45.01500	1.72500	99.81228	100.00000
45.07500	1.73000	99.80989	100.00000
45.14300	1.73500	99.80870	100.00000
45.20200	1.74000	99.80810	100.00000
45.26300	1.74500	99.80632	100.00000
45.32600	1.75000	99.80572	100.00000
45.38900	1.75500	99.80334	100.00000
45.45200	1.76000	99.80274	100.00000
45.51700	1.76500	99.80215	100.00000
45.58000	1.77000	99.80036	100.00000
45.64100	1.77500	99.79917	100.00000
45.70800	1.78000	99.79917	100.00000
45.77100	1.78500	99.79738	100.00000
45.83400	1.79000	99.79678	100.00000
45.89500	1.79500	99.79559	100.00000
45.96100	1.80000	99.79559	100.00000
46.02800	1.80500	99.79380	100.00000
46.08900	1.81000	99.79261	100.00000
46.15800	1.81500	99.79201	100.00000
46.22500	1.82000	99.79201	100.00000
46.28800	1.82500	99.79023	100.00000
46.35300	1.83000	99.78963	100.00000
46.41500	1.83500	99.78844	100.00000
46.48100	1.84000	99.78844	100.00000
46.54800	1.84500	99.78725	100.00000
46.61100	1.85000	99.78605	100.00000
46.67800	1.85500	99.78546	100.00000
46.74300	1.86000	99.78546	100.00000
46.80600	1.86500	99.78427	100.00000
46.87300	1.87000	99.78248	100.00000
46.93800	1.87500	99.78188	100.00000
47.00500	1.88000	99.78188	100.00000
47.06900	1.88500	99.78129	100.00000
47.13900	1.89000	99.78129	100.00000
47.20200	1.89500	99.78010	100.00000
47.26900	1.90000	99.78010	100.00000
47.33000	1.90500	99.77950	100.00000
47.39900	1.91000	99.77890	100.00000
47.46600	1.91500	99.77831	100.00000
47.53300	1.92000	99.77831	100.00000
47.59500	1.92500	99.77712	100.00000
47.66100	1.93000	99.77712	100.00000
47.72900	1.93500	99.77652	100.00000
47.79200	1.94000	99.77533	100.00000
47.86000	1.94500	99.77414	100.00000
47.92900	1.95000	99.77414	100.00000
47.99400	1.95500	99.77354	100.00000
48.06000	1.96000	99.77294	100.00000
48.12200	1.96500	99.77235	100.00000
48.19100	1.97000	99.77235	100.00000
48.25900	1.97500	99.77116	100.00000
48.32500	1.98000	99.76996	100.00000
48.39400	1.98500	99.76937	100.00000
48.45600	1.99000	99.76937	100.00000
48.52600	1.99500	99.76758	100.00000
48.59100	2.00000	99.76698	100.00000
48.65500	2.00500	99.76579	100.00000
48.72200	2.01000	99.76520	100.00000
48.79100	2.01500	99.76400	100.00000
48.85100	2.02000	99.76222	100.00000
48.92100	2.02500	99.75864	100.00000
48.98900	2.03000	99.75685	100.00000
49.05000	2.03500	99.75566	100.00000
49.11900	2.04000	99.75149	100.00000
49.18500	2.04500	99.74970	100.00000
49.25200	2.05000	99.74672	100.00000
49.31400	2.05500	99.74493	100.00000
49.37900	2.06000	99.74076	100.00000
49.44600	2.06500	99.73957	100.00000
49.51400	2.07000	99.73659	100.00000
49.57900	2.07500	99.73421	100.00000
49.64400	2.08000	99.73123	100.00000
49.70600	2.08500	99.73004	100.00000
49.77200	2.09000	99.72706	100.00000
49.84200	2.09500	99.72646	100.00000
49.90600	2.10000	99.72348	100.00000
49.97200	2.10500	99.72169	100.00000
50.03800	2.11000	99.71931	100.00000
50.10100	2.11500	99.71871	100.00000
50.17200	2.12000	99.71633	100.00000
50.23700	2.12500	99.71573	100.00000
50.30500	2.13000	99.71454	100.00000
50.36500	2.13500	99.71335	100.00000
50.43000	2.14000	99.71037	100.00000
50.49500	2.14500	99.70977	100.00000
50.56300	2.15000	99.70858	100.00000
50.62600	2.15500	99.70679	100.00000
50.68900	2.16000	99.70620	100.00000
50.75600	2.16500	99.70560	100.00000
50.82100	2.17000	99.70381	100.00000
50.88600	2.17500	99.70381	100.00000
50.94600	2.18000	99.70381	100.00000
51.01000	2.18500	99.70501	100.00000
51.07900	2.19000	99.70441	100.00000
51.14600	2.19500	99.70679	100.00000
51.20400	2.20000	99.70620	100.00000
51.27100	2.20500	99.70858	100.00000
51.33700	2.21000	99.70799	100.00000
51.40300	2.21500	99.71156	100.00000
51.46700	2.22000	99.71275	100.00000
51.53100	2.22500	99.71514	100.00000
51.59300	2.23000	99.71514	100.00000
51.65400	2.23500	99.71871	100.00000
51.71900	2.24000	99.71931	100.00000
51.78500	2.24500	99.72110	100.00000
51.84900	2.25000	99.72050	100.00000
51.91100	2.25500	99.72229	100.00000
51.97700	2.26000	99.72169	100.00000
52.03800	2.26500	99.72348	100.00000
52.10200	2.27000	99.72169	100.00000
52.16300	2.27500	99.72229	100.00000
52.22800	2.28000	99.72110	100.00000
52.29000	2.28500	99.72169	100.00000
52.35300	2.29000	99.71871	100.00000
52.41700	2.29500	99.71871	100.00000
52.47800	2.30000	99.71633	100.00000
52.54000	2.30500	99.71692	100.00000
52.60200	2.31000	99.71454	100.00000
52.66600	2.31500	99.71335	100.00000
52.72600	2.32000	99.71097	100.00000
52.79200	2.32500	99.71097	100.00000
52.85100	2.33000	99.70799	100.00000
52.91000	2.33500	99.70739	100.00000
52.96900	2.34000	99.70620	100.00000
53.03400	2.34500	99.70501	100.00000
53.09700	2.35000	99.70262	100.00000
53.15700	2.35500	99.70083	100.00000
53.21900	2.36000	99.69964	100.00000
53.28100	2.36500	99.69845	100.00000
53.33600	2.37000	99.69666	100.00000
53.39500	2.37500	99.69487	100.00000
53.46200	2.38000	99.69368	100.00000
53.52500	2.38500	99.69249	100.00000
53.58000	2.39000	99.68951	100.00000
53.63900	2.39500	99.68832	100.00000
53.70100	2.40000	99.68772	100.00000
53.76800	2.40500	99.68534	100.00000
53.82700	2.41000	99.68474	100.00000
53.88300	2.41500	99.68236	100.00000
53.94600	2.42000	99.68176	100.00000
54.00600	2.42500	99.67878	100.00000
54.06400	2.43000	99.67819	100.00000
54.12800	2.43500	99.67640	100.00000
54.18800	2.44000	99.67580	100.00000
54.24100	2.44500	99.67342	100.00000
54.30000	2.45000	99.67282	100.00000
54.36200	2.45500	99.67104	100.00000
54.42200	2.46000	99.67044	100.00000
54.48100	2.46500	99.66925	100.00000
54.53800	2.47000	99.66746	100.00000
54.59900	2.47500	99.66627	100.00000
54.65300	2.48000	99.66508	100.00000
54.71300	2.48500	99.66389	100.00000
54.77200	2.49000	99.66389	100.00000
54.82600	2.49500	99.66210	100.00000
54.89000	2.50000	99.66150	100.00000
54.94600	2.50500	99.65971	100.00000
55.00000	2.51000	99.65912	100.00000
55.06000	2.51500	99.65793	100.00000
55.12000	2.52000	99.65793	100.00000
55.17700	2.52500	99.65614	100.00000
55.23400	2.53000	99.65554	100.00000
55.29400	2.53500	99.65375	100.00000
55.34800	2.54000	99.65375	100.00000
55.40500	2.54500	99.65256	100.00000
55.45800	2.55000	99.65256	100.00000
55.51700	2.55500	99.65077	100.00000
55.57900	2.56000	99.65018	100.00000
55.63200	2.56500	99.64958	100.00000
55.69100	2.57000	99.64839	100.00000
55.74400	2.57500	99.64779	100.00000
55.80300	2.58000	99.64779	100.00000
55.85700	2.58500	99.64601	100.00000
55.91000	2.59000	99.64541	100.00000
55.96400	2.59500	99.64422	100.00000
56.02600	2.60000	99.64303	100.00000
56.07600	2.60500	99.64184	100.00000
56.13800	2.61000	99.64243	100.00000
56.18800	2.61500	99.64064	100.00000
56.24500	2.62000	99.64005	100.00000
56.30100	2.62500	99.63826	100.00000
56.35400	2.63000	99.63766	100.00000
56.41200	2.63500	99.63647	100.00000
56.46600	2.64000	99.63528	100.00000
56.52200	2.64500	99.63349	100.00000
56.57700	2.65000	99.63290	100.00000
56.63100	2.65500	99.63170	100.00000
56.68300	2.66000	99.63111	100.00000
56.74000	2.66500	99.62872	100.00000
56.79600	2.67000	99.62813	100.00000
56.84700	2.67500	99.62634	100.00000
56.90700	2.68000	99.62455	100.00000
56.96100	2.68500	99.62396	100.00000
57.01300	2.69000	99.62277	100.00000
57.06400	2.69500	99.62157	100.00000
57.12100	2.70000	99.61979	100.00000
57.17200	2.70500	99.61800	100.00000
57.22700	2.71000	99.61740	100.00000
57.28000	2.71500	99.61621	100.00000
57.33400	2.72000	99.61442	100.00000
57.38600	2.72500	99.61263	100.00000
57.44100	2.73000	99.61144	100.00000
57.49300	2.73500	99.61144	100.00000
57.54500	2.74000	99.60965	100.00000
57.59900	2.74500	99.60787	100.00000
57.65200	2.75000	99.60667	100.00000
57.70200	2.75500	99.60489	100.00000
57.75700	2.76000	99.60310	100.00000
57.81100	2.76500	99.60250	100.00000
57.86100	2.77000	99.60012	100.00000
57.91500	2.77500	99.59952	100.00000
57.97000	2.78000	99.59654	100.00000
58.01400	2.78500	99.59595	100.00000
58.07100	2.79000	99.59356	100.00000
58.12200	2.79500	99.59356	100.00000
58.17400	2.80000	99.59118	100.00000
58.22800	2.80500	99.58999	100.00000
58.27500	2.81000	99.58820	100.00000
58.33200	2.81500	99.58760	100.00000
58.37800	2.82000	99.58522	100.00000
58.43000	2.82500	99.58403	100.00000
58.48200	2.83000	99.58224	100.00000
58.53500	2.83500	99.58224	100.00000
58.58400	2.84000	99.57986	100.00000
58.63900	2.84500	99.57926	100.00000
58.68600	2.85000	99.57688	100.00000
58.73700	2.85500	99.57628	100.00000
58.79300	2.86000	99.57390	100.00000
58.84300	2.86500	99.57330	100.00000
58.89500	2.87000	99.57211	100.00000
58.94700	2.87500	99.57151	100.00000
58.99800	2.88000	99.56913	100.00000
59.04700	2.88500	99.56794	100.00000
59.09300	2.89000	99.56615	100.00000
59.14700	2.89500	99.56615	100.00000
59.20000	2.90000	99.56377	100.00000
59.24600	2.90500	99.56317	100.00000
59.29800	2.91000	99.56138	100.00000
59.34700	2.91500	99.56079	100.00000
59.40100	2.92000	99.55900	100.00000
59.44800	2.92500	99.55840	100.00000
59.50000	2.93000	99.55781	100.00000
59.54900	2.93500	99.55840	100.00000
59.59900	2.94000	99.55662	100.00000
59.64600	2.94500	99.55602	100.00000
59.70000	2.95000	99.55542	100.00000
59.75100	2.95500	99.55662	100.00000
59.79700	2.96000	99.55483	100.00000
59.85000	2.96500	99.55423	100.00000
59.89900	2.97000	99.55304	100.00000
59.94500	2.97500	99.55304	100.00000
59.99700	2.98000	99.55066	100.00000
60.04600	2.98500	99.55066	100.00000
60.09600	2.99000	99.54827	100.00000
60.14400	2.99500	99.54768	100.00000
60.19600	3.00000	99.54529	100.00000
60.24600	3.00500	99.54231	100.00000
60.29300	3.01000	99.54112	100.00000
60.33900	3.01500	99.53814	100.00000
60.39200	3.02000	99.53754	100.00000
60.44000	3.02500	99.53397	100.00000
60.49000	3.03000	99.53278	100.00000
60.54000	3.03500	99.52980	100.00000
60.58900	3.04000	99.52920	100.00000
60.63900	3.04500	99.52682	100.00000
60.68500	3.05000	99.52622	100.00000
60.73000	3.05500	99.52324	100.00000
60.78000	3.06000	99.52205	100.00000
60.83000	3.06500	99.51907	100.00000
60.87900	3.07000	99.51788	100.00000
60.92800	3.07500	99.51549	100.00000
60.97600	3.08000	99.51549	100.00000
61.02500	3.08500	99.51251	100.00000
61.07400	3.09000	99.51073	100.00000
61.12400	3.09500	99.50894	100.00000
61.16900	3.10000	99.50834	100.00000
61.22000	3.10500	99.50536	100.00000
61.26700	3.11000	99.50417	100.00000
61.31600	3.11500	99.50358	100.00000
61.36400	3.12000	99.50238	100.00000
61.41300	3.12500	99.50000	100.00000
61.45700	3.13000	99.49940	100.00000
61.50800	3.13500	99.49762	100.00000
61.55500	3.14000	99.49702	100.00000
61.60100	3.14500	99.49464	100.00000
61.65100	3.15000	99.49404	100.00000
61.69900	3.15500	99.49285	100.00000
61.74800	3.16000	99.49225	100.00000
61.79100	3.16500	99.48987	100.00000
61.84400	3.17000	99.48927	100.00000
61.89000	3.17500	99.48749	100.00000
61.93700	3.18000	99.48689	100.00000
61.98300	3.18500	99.48451	100.00000
62.03100	3.19000	99.48391	100.00000
62.08100	3.19500	99.48331	100.00000
62.12900	3.20000	99.48272	100.00000
62.17700	3.20500	99.48033	100.00000
62.22400	3.21000	99.47974	100.00000
62.27100	3.21500	99.47795	100.00000
62.32400	3.22000	99.47735	100.00000
62.36900	3.22500	99.47616	100.00000
62.41100	3.23000	99.47497	100.00000
62.46300	3.23500	99.47378	100.00000
62.51200	3.24000	99.47378	100.00000
62.56000	3.24500	99.47139	100.00000
62.60700	3.25000	99.47080	100.00000
62.65400	3.25500	99.46901	100.00000
62.70200	3.26000	99.46901	100.00000
62.74600	3.26500	99.46722	100.00000
62.79400	3.27000	99.46663	100.00000
62.84500	3.27500	99.46544	100.00000
62.89000	3.28000	99.46424	100.00000
62.94000	3.28500	99.46246	100.00000
62.99000	3.29000	99.46246	100.00000
63.03500	3.29500	99.46126	100.00000
63.08400	3.30000	99.46067	100.00000
63.13400	3.30500	99.45828	100.00000
63.18000	3.31000	99.45769	100.00000
63.22600	3.31500	99.45530	100.00000
63.27400	3.32000	99.45471	100.00000
63.32000	3.32500	99.45232	100.00000
63.37100	3.33000	99.45232	100.00000
63.41400	3.33500	99.44994	100.00000
63.46100	3.34000	99.44934	100.00000
63.51000	3.34500	99.44696	100.00000
63.55700	3.35000	99.44517	100.00000
63.60100	3.35500	99.44398	100.00000
63.65300	3.36000	99.44279	100.00000
63.70200	3.36500	99.44160	100.00000
63.74700	3.37000	99.43981	100.00000
63.79500	3.37500	99.43921	100.00000
63.84200	3.38000	99.43683	100.00000
63.89100	3.38500	99.43623	100.00000
63.93600	3.39000	99.43445	100.00000
63.98700	3.39500	99.43325	100.00000
64.02800	3.40000	99.43087	100.00000
64.08000	3.40500	99.43027	100.00000
64.12800	3.41000	99.42849	100.00000
64.17200	3.41500	99.42789	100.00000
64.21600	3.42000	99.42551	100.00000
64.26800	3.42500	99.42372	100.00000
64.31800	3.43000	99.42253	100.00000
64.36300	3.43500	99.42074	100.00000
64.41300	3.44000	99.41836	100.00000
64.45800	3.44500	99.41716	100.00000
64.50700	3.45000	99.41478	100.00000
64.55100	3.45500	99.41418	100.00000
64.59800	3.46000	99.41240	100.00000
64.64600	3.46500	99.41180	100.00000
64.69500	3.47000	99.40942	100.00000
64.74300	3.47500	99.40882	100.00000
64.78600	3.48000	99.40644	100.00000
64.84000	3.48500	99.40524	100.00000
64.88500	3.49000	99.40346	100.00000
64.93200	3.49500	99.40286	100.00000
64.98000	3.50000	99.40048	100.00000
65.02400	3.50500	99.39988	100.00000
65.07500	3.51000	99.39750	100.00000
65.12100	3.51500	99.39690	100.00000
65.16900	3.52000	99.39571	100.00000
65.21900	3.52500	99.39392	100.00000
65.26600	3.53000	99.39273	100.00000
65.31600	3.53500	99.39213	100.00000
65.36300	3.54000	99.38975	100.00000
65.41000	3.54500	99.38856	100.00000
65.45600	3.55000	99.38737	100.00000
65.50700	3.55500	99.38558	100.00000
65.55300	3.56000	99.38379	100.00000
65.60200	3.56500	99.38319	100.00000
65.64400	3.57000	99.38141	100.00000
65.69400	3.57500	99.38021	100.00000
65.74100	3.58000	99.37843	100.00000
65.79200	3.58500	99.37664	100.00000
65.83800	3.59000	99.37426	100.00000
65.88600	3.59500	99.37426	100.00000
65.93400	3.60000	99.37187	100.00000
65.98200	3.60500	99.37128	100.00000
66.02900	3.61000	99.36889	100.00000
66.07800	3.61500	99.36770	100.00000
66.12000	3.62000	99.36651	100.00000
66.16600	3.62500	99.36591	100.00000
66.21700	3.63000	99.36353	100.00000
66.26500	3.63500	99.36293	100.00000
66.31200	3.64000	99.36055	100.00000
66.36100	3.64500	99.35995	100.00000
66.41200	3.65000	99.35816	100.00000
66.45900	3.65500	99.35697	100.00000
66.50400	3.66000	99.35459	100.00000
66.55400	3.66500	99.35280	100.00000
66.60200	3.67000	99.35221	100.00000
66.65100	3.67500	99.35042	100.00000
66.69900	3.68000	99.34923	100.00000
66.74300	3.68500	99.34863	100.00000
66.78900	3.69000	99.34625	100.00000
66.83800	3.69500	99.34505	100.00000
66.88900	3.70000	99.34386	100.00000
66.93700	3.70500	99.34148	100.00000
66.98300	3.71000	99.34088	100.00000
67.03200	3.71500	99.34029	100.00000
67.07500	3.72000	99.33909	100.00000
67.12500	3.72500	99.33671	100.00000
67.17800	3.73000	99.33611	100.00000
67.22200	3.73500	99.33373	100.00000
67.27400	3.74000	99.33313	100.00000
67.32000	3.74500	99.33075	100.00000
67.37000	3.75000	99.33015	100.00000
67.41600	3.75500	99.32777	100.00000
67.46700	3.76000	99.32598	100.00000
67.51100	3.76500	99.32539	100.00000
67.56000	3.77000	99.32539	100.00000
67.61200	3.77500	99.32539	100.00000
67.65700	3.78000	99.32539	100.00000
67.70300	3.78500	99.32598	100.00000
67.75600	3.79000	99.32598	100.00000
67.80700	3.79500	99.32777	100.00000
67.85100	3.80000	99.32837	100.00000
67.90600	3.80500	99.32956	100.00000
67.95100	3.81000	99.33075	100.00000
68.00000	3.81500	99.33194	100.00000
68.04800	3.82000	99.33194	100.00000
68.09300	3.82500	99.33433	100.00000
68.14700	3.83000	99.33433	100.00000
68.19400	3.83500	99.33433	100.00000
68.24300	3.84000	99.33433	100.00000
68.28900	3.84500	99.33433	100.00000
68.33800	3.85000	99.33254	100.00000
68.38600	3.85500	99.33135	100.00000
68.43600	3.86000	99.33135	100.00000
68.48300	3.86500	99.32956	100.00000
68.52900	3.87000	99.32777	100.00000
68.58000	3.87500	99.32420	100.00000
68.62800	3.88000	99.32181	100.00000
68.67700	3.88500	99.31824	100.00000
68.72500	3.89000	99.31526	100.00000
68.77600	3.89500	99.30989	100.00000
68.82300	3.90000	99.30691	100.00000
68.86700	3.90500	99.30215	100.00000
68.91600	3.91000	99.29917	100.00000
68.96600	3.91500	99.29380	100.00000
69.01600	3.92000	99.29201	100.00000
69.06600	3.92500	99.28725	100.00000
69.11200	3.93000	99.28486	100.00000
69.16200	3.93500	99.28010	100.00000
69.20800	3.94000	99.27890	100.00000
69.26100	3.94500	99.27533	100.00000
69.30800	3.95000	99.27294	100.00000
69.35800	3.95500	99.26877	100.00000
69.40400	3.96000	99.26818	100.00000
69.45000	3.96500	99.26520	100.00000
69.50300	3.97000	99.26281	100.00000
69.55400	3.97500	99.25983	100.00000
69.60400	3.98000	99.25864	100.00000
69.65100	3.98500	99.25685	100.00000
69.70100	3.99000	99.25328	100.00000
69.74800	3.99500	99.25149	100.00000
69.79500	4.00000	99.25089	100.00000
69.84400	4.00500	99.24791	100.00000
69.89000	4.01000	99.24672	100.00000
69.94100	4.01500	99.24434	100.00000
69.99300	4.02000	99.24195	100.00000
70.04300	4.02500	99.24136	100.00000
70.09300	4.03000	99.23838	100.00000
70.13800	4.03500	99.23719	100.00000
70.18800	4.04000	99.23480	100.00000
70.23800	4.04500	99.23421	100.00000
70.28500	4.05000	99.23182	100.00000
70.34000	4.05500	99.23182	100.00000
70.38200	4.06000	99.23004	100.00000
70.43400	4.06500	99.22884	100.00000
70.48200	4.07000	99.22646	100.00000
70.53100	4.07500	99.22646	100.00000
70.58300	4.08000	99.22467	100.00000
70.62700	4.08500	99.22348	100.00000
70.68000	4.09000	99.22229	100.00000
70.73000	4.09500	99.22169	100.00000
70.77900	4.10000	99.22050	100.00000
70.83000	4.10500	99.22050	100.00000
70.87300	4.11000	99.21871	100.00000
70.92300	4.11500	99.21871	100.00000
70.97800	4.12000	99.21812	100.00000
71.02700	4.12500	99.21633	100.00000
71.07300	4.13000	99.21692	100.00000
71.12500	4.13500	99.21692	100.00000
71.17400	4.14000	99.21633	100.00000
71.22300	4.14500	99.21514	100.00000
71.27100	4.15000	99.21395	100.00000
71.32100	4.15500	99.21275	100.00000
71.37000	4.16000	99.21156	100.00000
71.42200	4.16500	99.21097	100.00000
71.47100	4.17000	99.20858	100.00000
71.51800	4.17500	99.20799	100.00000
71.57100	4.18000	99.20560	100.00000
71.62200	4.18500	99.20501	100.00000
71.66800	4.19000	99.20262	100.00000
71.72100	4.19500	99.20083	100.00000
71.76400	4.20000	99.19845	100.00000
71.81600	4.20500	99.19785	100.00000
71.86900	4.21000	99.19428	100.00000
71.91800	4.21500	99.19368	100.00000
71.96700	4.22000	99.19070	100.00000
72.01400	4.22500	99.18951	100.00000
72.06800	4.23000	99.18594	100.00000
72.11700	4.23500	99.18474	100.00000
72.16600	4.24000	99.18117	100.00000
72.21300	4.24500	99.17938	100.00000
72.26400	4.25000	99.17580	100.00000
72.31200	4.25500	99.17521	100.00000
72.36800	4.26000	99.17223	100.00000
72.41400	4.26500	99.17044	100.00000
72.46300	4.27000	99.16746	100.00000
72.51000	4.27500	99.16567	100.00000
72.56300	4.28000	99.16269	100.00000
72.61100	4.28500	99.16210	100.00000
72.66600	4.29000	99.15852	100.00000
72.71500	4.29500	99.15793	100.00000
72.76100	4.30000	99.15614	100.00000
72.81700	4.30500	99.15435	100.00000
72.86700	4.31000	99.15137	100.00000
72.91400	4.31500	99.15018	100.00000
72.96500	4.32000	99.14839	100.00000
73.01500	4.32500	99.14779	100.00000
73.06100	4.33000	99.14482	100.00000
73.11400	4.33500	99.14184	100.00000
73.16600	4.34000	99.14064	100.00000
73.21600	4.34500	99.14005	100.00000
73.26400	4.35000	99.13707	100.00000
73.31100	4.35500	99.13468	100.00000
73.35800	4.36000	99.13409	100.00000
73.41500	4.36500	99.13170	100.00000
73.46300	4.37000	99.13051	100.00000
73.51500	4.37500	99.12872	100.00000
73.56400	4.38000	99.12813	100.00000
73.61700	4.38500	99.12574	100.00000
73.66300	4.39000	99.12455	100.00000
73.71600	4.39500	99.12217	100.00000
73.76500	4.40000	99.12157	100.00000
73.81300	4.40500	99.11979	100.00000
73.86500	4.41000	99.11800	100.00000
73.91300	4.41500	99.11621	100.00000
73.96500	4.42000	99.11621	100.00000
74.01500	4.42500	99.11442	100.00000
74.06300	4.43000	99.11323	100.00000
74.11600	4.43500	99.11144	100.00000
74.16500	4.44000	99.11025	100.00000
74.21200	4.44500	99.10787	100.00000
74.26600	4.45000	99.10727	100.00000
74.30800	4.45500	99.10489	100.00000
74.36200	4.46000	99.10429	100.00000
74.41300	4.46500	99.10191	100.00000
74.46500	4.47000	99.10072	100.00000
74.51600	4.47500	99.09774	100.00000
74.56500	4.48000	99.09714	100.00000
74.61200	4.48500	99.09416	100.00000
74.66600	4.49000	99.09297	100.00000
74.71700	4.49500	99.08999	100.00000
74.76500	4.50000	99.08939	100.00000
74.82000	4.50500	99.08641	100.00000
74.86800	4.51000	99.08522	100.00000
74.91900	4.51500	99.08284	100.00000
74.96700	4.52000	99.08164	100.00000
75.01600	4.52500	99.07926	100.00000
75.06800	4.53000	99.07807	100.00000
75.11700	4.53500	99.07509	100.00000
75.16400	4.54000	99.07449	100.00000
75.22000	4.54500	99.07211	100.00000
75.27000	4.55000	99.07092	100.00000
75.32100	4.55500	99.06853	100.00000
75.37100	4.56000	99.06734	100.00000
75.41900	4.56500	99.06555	100.00000
75.47200	4.57000	99.06377	100.00000
75.52200	4.57500	99.06138	100.00000
75.57000	4.58000	99.06019	100.00000
75.62000	4.58500	99.05900	100.00000
75.67000	4.59000	99.05781	100.00000
75.72500	4.59500	99.05542	100.00000
75.76700	4.60000	99.05483	100.00000
75.82000	4.60500	99.05185	100.00000
75.87000	4.61000	99.05125	100.00000
75.92000	4.61500	99.04827	100.00000
75.97100	4.62000	99.04768	100.00000
76.02500	4.62500	99.04529	100.00000
76.07000	4.63000	99.04410	100.00000
76.12000	4.63500	99.04172	100.00000
76.17400	4.64000	99.04052	100.00000
76.22100	4.64500	99.03874	100.00000
76.27300	4.65000	99.03635	100.00000
76.32700	4.65500	99.03516	100.00000
76.38000	4.66000	99.03397	100.00000
76.42700	4.66500	99.03099	100.00000
76.47800	4.67000	99.02920	100.00000
76.52800	4.67500	99.02741	100.00000
76.57300	4.68000	99.02622	100.00000
76.62600	4.68500	99.02443	100.00000
76.67400	4.69000	99.02205	100.00000
76.72900	4.69500	99.02086	100.00000
76.77800	4.70000	99.01847	100.00000
76.82900	4.70500	99.01669	100.00000
76.88000	4.71000	99.01371	100.00000
76.92900	4.71500	99.01311	100.00000
76.97700	4.72000	99.01013	100.00000
77.03000	4.72500	99.00894	100.00000
77.08200	4.73000	99.00656	100.00000
77.13400	4.73500	99.00477	100.00000
77.18400	4.74000	99.00298	100.00000
77.23600	4.74500	99.00238	100.00000
77.28400	4.75000	98.99940	100.00000
77.33500	4.75500	98.99881	100.00000
77.38500	4.76000	98.99583	100.00000
77.43400	4.76500	98.99404	100.00000
77.48400	4.77000	98.99285	100.00000
77.53800	4.77500	98.99106	100.00000
77.58500	4.78000	98.98868	100.00000
77.63700	4.78500	98.98808	100.00000
77.69000	4.79000	98.98570	100.00000
77.74000	4.79500	98.98451	100.00000
77.78900	4.80000	98.98272	100.00000
77.84100	4.80500	98.98093	100.00000
77.88800	4.81000	98.97795	100.00000
77.94000	4.81500	98.97676	100.00000
77.98900	4.82000	98.97557	100.00000
78.04000	4.82500	98.97437	100.00000
78.08900	4.83000	98.97139	100.00000
78.13600	4.83500	98.97020	100.00000
78.19100	4.84000	98.96782	100.00000
78.24100	4.84500	98.96663	100.00000
78.29000	4.85000	98.96365	100.00000
78.34100	4.85500	98.96365	100.00000
78.39400	4.86000	98.96067	100.00000
78.44200	4.86500	98.95888	100.00000
78.49200	4.87000	98.95650	100.00000
78.54300	4.87500	98.95590	100.00000
78.59600	4.88000	98.95292	100.00000
78.64600	4.88500	98.95113	100.00000
78.69600	4.89000	98.94934	100.00000
78.74800	4.89500	98.94875	100.00000
78.79900	4.90000	98.94636	100.00000
78.85000	4.90500	98.94517	100.00000
78.90000	4.91000	98.94219	100.00000
78.94900	4.91500	98.94100	100.00000
79.00100	4.92000	98.93921	100.00000
79.04900	4.92500	98.93743	100.00000
79.10100	4.93000	98.93445	100.00000
79.15100	4.93500	98.93325	100.00000
79.20300	4.94000	98.93087	100.00000
79.25400	4.94500	98.92968	100.00000
79.30400	4.95000	98.92670	100.00000
79.35200	4.95500	98.92551	100.00000
79.40500	4.96000	98.92312	100.00000
79.45200	4.96500	98.92074	100.00000
79.50300	4.97000	98.91895	100.00000
79.55400	4.97500	98.91776	100.00000
79.60500	4.98000	98.91538	100.00000
79.65300	4.98500	98.91240	100.00000
79.70600	4.99000	98.91120	100.00000
79.75700	4.99500	98.90822	100.00000
79.80800	5.00000	98.90763	100.00000
79.86000	5.00500	98.90524	100.00000
79.90800	5.01000	98.90226	100.00000
79.96200	5.01500	98.90107	100.00000
80.01200	5.02000	98.89988	100.00000
80.06000	5.02500	98.89571	100.00000
80.11000	5.03000	98.89452	100.00000
80.15900	5.03500	98.89154	100.00000
80.20900	5.04000	98.88975	100.00000
80.25900	5.04500	98.88677	100.00000
80.31400	5.05000	98.88498	100.00000
80.35900	5.05500	98.88260	100.00000
80.41300	5.06000	98.88141	100.00000
80.46100	5.06500	98.87783	100.00000
80.51400	5.07000	98.87664	100.00000
80.56200	5.07500	98.87426	100.00000
80.61500	5.08000	98.87247	100.00000
80.66500	5.08500	98.86949	100.00000
80.71500	5.09000	98.86830	100.00000
80.76600	5.09500	98.86591	100.00000
80.81500	5.10000	98.86412	100.00000
80.86900	5.10500	98.86055	100.00000
80.91300	5.11000	98.85936	100.00000
80.96600	5.11500	98.85757	100.00000
81.01900	5.12000	98.85578	100.00000
81.06700	5.12500	98.85280	100.00000
81.11800	5.13000	98.85161	100.00000
81.16900	5.13500	98.84982	100.00000
81.21500	5.14000	98.84923	100.00000
81.26800	5.14500	98.84625	100.00000
81.31300	5.15000	98.84446	100.00000
81.36200	5.15500	98.84207	100.00000
81.41900	5.16000	98.84148	100.00000
81.47200	5.16500	98.83850	100.00000
81.52000	5.17000	98.83671	100.00000
81.56800	5.17500	98.83373	100.00000
81.62100	5.18000	98.83313	100.00000
81.67100	5.18500	98.83015	100.00000
81.71700	5.19000	98.82837	100.00000
81.76900	5.19500	98.82658	100.00000
81.82200	5.20000	98.82479	100.00000
81.87300	5.20500	98.82241	100.00000
81.92100	5.21000	98.82122	100.00000
81.97300	5.21500	98.81824	100.00000
82.02500	5.22000	98.81764	100.00000
82.07400	5.22500	98.81466	100.00000
82.12100	5.23000	98.81347	100.00000
82.17400	5.23500	98.81049	100.00000
82.22400	5.24000	98.80989	100.00000
82.27400	5.24500	98.80632	100.00000
82.32400	5.25000	98.80513	100.00000
82.37200	5.25500	98.80334	100.00000
82.42400	5.26000	98.80155	100.00000
82.47500	5.26500	98.79797	100.00000
82.52500	5.27000	98.79738	100.00000
82.57600	5.27500	98.79499	100.00000
82.62400	5.28000	98.79321	100.00000
82.67500	5.28500	98.78963	100.00000
82.72500	5.29000	98.78963	100.00000
82.77500	5.29500	98.78665	100.00000
82.82500	5.30000	98.78486	100.00000
82.87600	5.30500	98.78188	100.00000
82.92700	5.31000	98.78069	100.00000
82.97800	5.31500	98.77771	100.00000
83.02600	5.32000	98.77533	100.00000
83.07900	5.32500	98.77354	100.00000
83.13100	5.33000	98.77235	100.00000
83.17800	5.33500	98.76996	100.00000
83.22600	5.34000	98.76758	100.00000
83.28200	5.34500	98.76639	100.00000
83.33200	5.35000	98.76520	100.00000
83.38000	5.35500	98.76400	100.00000
83.43000	5.36000	98.76162	100.00000
83.47700	5.36500	98.76103	100.00000
83.53300	5.37000	98.75864	100.00000
83.58300	5.37500	98.75745	100.00000
83.63500	5.38000	98.75566	100.00000
83.68100	5.38500	98.75387	100.00000
83.73100	5.39000	98.75089	100.00000
83.78000	5.39500	98.74970	100.00000
83.83300	5.40000	98.74791	100.00000
83.88300	5.40500	98.74613	100.00000
83.93000	5.41000	98.74255	100.00000
83.98100	5.41500	98.74076	100.00000
84.03400	5.42000	98.73838	100.00000
84.07600	5.42500	98.73659	100.00000
84.13400	5.43000	98.73361	100.00000
84.17800	5.43500	98.73182	100.00000
84.23000	5.44000	98.72825	100.00000
84.28300	5.44500	98.72586	100.00000
84.33000	5.45000	98.72288	100.00000
84.38100	5.45500	98.72110	100.00000
84.42800	5.46000	98.71752	100.00000
84.47900	5.46500	98.71514	100.00000
84.53300	5.47000	98.71097	100.00000
84.58300	5.47500	98.70918	100.00000
84.63300	5.48000	98.70560	100.00000
84.68300	5.48500	98.70322	100.00000
84.73200	5.49000	98.69905	100.00000
84.78600	5.49500	98.69666	100.00000
84.83300	5.50000	98.69190	100.00000
84.88600	5.50500	98.69130	100.00000
84.93400	5.51000	98.68713	100.00000
84.98400	5.51500	98.68534	100.00000
85.03500	5.52000	98.68117	100.00000
85.08200	5.52500	98.67938	100.00000
85.13300	5.53000	98.67521	100.00000
85.18000	5.53500	98.67402	100.00000
85.23500	5.54000	98.67104	100.00000
85.28200	5.54500	98.66865	100.00000
85.33200	5.55000	98.66508	100.00000
85.38200	5.55500	98.66389	100.00000
85.43400	5.56000	98.66091	100.00000
85.48000	5.56500	98.65852	100.00000
85.53500	5.57000	98.65554	100.00000
85.58400	5.57500	98.65495	100.00000
85.63100	5.58000	98.65197	100.00000
85.68200	5.58500	98.64958	100.00000
85.73600	5.59000	98.64660	100.00000
85.78600	5.59500	98.64541	100.00000
85.83400	5.60000	98.64362	100.00000
85.88100	5.60500	98.64124	100.00000
85.93600	5.61000	98.63826	100.00000
85.98300	5.61500	98.63647	100.00000
86.03100	5.62000	98.63290	100.00000
86.08500	5.62500	98.63170	100.00000
86.13200	5.63000	98.62872	100.00000
86.18600	5.63500	98.62694	100.00000
86.23200	5.64000	98.62336	100.00000
86.28700	5.64500	98.62157	100.00000
86.33500	5.65000	98.61800	100.00000
86.38400	5.65500	98.61561	100.00000
86.43100	5.66000	98.61383	100.00000
86.48300	5.66500	98.61263	100.00000
86.53600	5.67000	98.60965	100.00000
86.58500	5.67500	98.60846	100.00000
86.63300	5.68000	98.60489	100.00000
86.68500	5.68500	98.60369	100.00000
86.73500	5.69000	98.60131	100.00000
86.78100	5.69500	98.59833	100.00000
86.83200	5.70000	98.59714	100.00000
86.88200	5.70500	98.59356	100.00000
86.93600	5.71000	98.59237	100.00000
86.98600	5.71500	98.58999	100.00000
87.03700	5.72000	98.58820	100.00000
87.08500	5.72500	98.58403	100.00000
87.13500	5.73000	98.58284	100.00000
87.18100	5.73500	98.57986	100.00000
87.23400	5.74000	98.57807	100.00000
87.27900	5.74500	98.57449	100.00000
87.33200	5.75000	98.57211	100.00000
87.38500	5.75500	98.57032	100.00000
87.43300	5.76000	98.56794	100.00000
87.48300	5.76500	98.56436	100.00000
87.53500	5.77000	98.56317	100.00000
87.58200	5.77500	98.55959	100.00000
87.63600	5.78000	98.55781	100.00000
87.68200	5.78500	98.55364	100.00000
87.73400	5.79000	98.55304	100.00000
87.78400	5.79500	98.54946	100.00000
87.83600	5.80000	98.54768	100.00000
87.88400	5.80500	98.54410	100.00000
87.93700	5.81000	98.54231	100.00000
87.98600	5.81500	98.53874	100.00000
88.03400	5.82000	98.53814	100.00000
88.08500	5.82500	98.53397	100.00000
88.13700	5.83000	98.53218	100.00000
88.18600	5.83500	98.52920	100.00000
88.23700	5.84000	98.52801	100.00000
88.28600	5.84500	98.52384	100.00000
88.33100	5.85000	98.52265	100.00000
88.38500	5.85500	98.51907	100.00000
88.43300	5.86000	98.51788	100.00000
88.48100	5.86500	98.51430	100.00000
88.53100	5.87000	98.51192	100.00000
88.58300	5.87500	98.50894	100.00000
88.63600	5.88000	98.50715	100.00000
88.68500	5.88500	98.50358	100.00000
88.73300	5.89000	98.50358	100.00000
88.78400	5.89500	98.49940	100.00000
88.83300	5.90000	98.49821	100.00000
88.88400	5.90500	98.49464	100.00000
88.93700	5.91000	98.49285	100.00000
88.98600	5.91500	98.48987	100.00000
89.03500	5.92000	98.48749	100.00000
89.08200	5.92500	98.48451	100.00000
89.13100	5.93000	98.48212	100.00000
89.18600	5.93500	98.47914	100.00000
89.23600	5.94000	98.47795	100.00000
89.28600	5.94500	98.47497	100.00000
89.33300	5.95000	98.47318	100.00000
89.38200	5.95500	98.47020	100.00000
89.43300	5.96000	98.46782	100.00000
89.48200	5.96500	98.46424	100.00000
89.53100	5.97000	98.46126	100.00000
89.58100	5.97500	98.46007	100.00000
89.63500	5.98000	98.45828	100.00000
89.68600	5.98500	98.45471	100.00000
89.73700	5.99000	98.45054	100.00000
89.78400	5.99500	98.44934	100.00000
89.83400	6.00000	98.44577	100.00000
89.88400	6.00500	98.44338	100.00000
89.93400	6.01000	98.44160	100.00000
89.98400	6.01500	98.43921	100.00000
90.03400	6.02000	98.43564	100.00000
90.08300	6.02500	98.43325	100.00000
90.13400	6.03000	98.42968	100.00000
90.18500	6.03500	98.42789	100.00000
90.23500	6.04000	98.42431	100.00000
90.28600	6.04500	98.42193	100.00000
90.33400	6.05000	98.41836	100.00000
90.38500	6.05500	98.41657	100.00000
90.43800	6.06000	98.41299	100.00000
90.48300	6.06500	98.41061	100.00000
90.53500	6.07000	98.40763	100.00000
90.58500	6.07500	98.40584	100.00000
90.63600	6.08000	98.40167	100.00000
90.68700	6.08500	98.39988	100.00000
90.73800	6.09000	98.39631	100.00000
90.78700	6.09500	98.39511	100.00000
90.83600	6.10000	98.39154	100.00000
90.88500	6.10500	98.38915	100.00000
90.93300	6.11000	98.38617	100.00000
90.98600	6.11500	98.38498	100.00000
91.03700	6.12000	98.38021	100.00000
91.08400	6.12500	98.37843	100.00000
91.13500	6.13000	98.37604	100.00000
91.18900	6.13500	98.37366	100.00000
91.23500	6.14000	98.37008	100.00000
91.28600	6.14500	98.36770	100.00000
91.33400	6.15000	98.36412	100.00000
91.38800	6.15500	98.36234	100.00000
91.43500	6.16000	98.35816	100.00000
91.48400	6.16500	98.35638	100.00000
91.53200	6.17000	98.35280	100.00000
91.58400	6.17500	98.35101	100.00000
91.63100	6.18000	98.34684	100.00000
91.68100	6.18500	98.34505	100.00000
91.73600	6.19000	98.34148	100.00000
91.78500	6.19500	98.33909	100.00000
91.83500	6.20000	98.33552	100.00000
91.88800	6.20500	98.33313	100.00000
91.93500	6.21000	98.32956	100.00000
91.98600	6.21500	98.32837	100.00000
92.03500	6.22000	98.32300	100.00000
92.08300	6.22500	98.32122	100.00000
92.13200	6.23000	98.31764	100.00000
92.18600	6.23500	98.31526	100.00000
92.23700	6.24000	98.31108	100.00000
92.28700	6.24500	98.30870	100.00000
92.33700	6.25000	98.30513	100.00000
92.38600	6.25500	98.30393	100.00000
92.43300	6.26000	98.29917	100.00000
92.48300	6.26500	98.29738	100.00000
92.53300	6.27000	98.29321	100.00000
92.58500	6.27500	98.29142	100.00000
92.63900	6.28000	98.28725	100.00000
92.68700	6.28500	98.28486	100.00000
92.73200	6.29000	98.28010	100.00000
92.78300	6.29500	98.27652	100.00000
92.83500	6.30000	98.27354	100.00000
92.88400	6.30500	98.26996	100.00000
92.93700	6.31000	98.26818	100.00000
92.98600	6.31500	98.26400	100.00000
93.03200	6.32000	98.26162	100.00000
93.08200	6.32500	98.25924	100.00000
93.13500	6.33000	98.25507	100.00000
93.18300	6.33500	98.25030	100.00000
93.23400	6.34000	98.24791	100.00000
93.28700	6.34500	98.24374	100.00000
93.33700	6.35000	98.24315	100.00000
93.38600	6.35500	98.23897	100.00000
93.43700	6.36000	98.23600	100.00000
93.48800	6.36500	98.23242	100.00000
93.53700	6.37000	98.23004	100.00000
93.58200	6.37500	98.22527	100.00000
93.63500	6.38000	98.22229	100.00000
93.68400	6.38500	98.21812	100.00000
93.73600	6.39000	98.21692	100.00000
93.78600	6.39500	98.21275	100.00000
93.83500	6.40000	98.20977	100.00000
93.88500	6.40500	98.20501	100.00000
93.93200	6.41000	98.20381	100.00000
93.98400	6.41500	98.19905	100.00000
94.03900	6.42000	98.19607	100.00000
94.08600	6.42500	98.19190	100.00000
94.13900	6.43000	98.19011	100.00000
94.18600	6.43500	98.18594	100.00000
94.23400	6.44000	98.18296	100.00000
94.28600	6.44500	98.17998	100.00000
94.33700	6.45000	98.17759	100.00000
94.38800	6.45500	98.17282	100.00000
94.43500	6.46000	98.17163	100.00000
94.48900	6.46500	98.16687	100.00000
94.53800	6.47000	98.16448	100.00000
94.59000	6.47500	98.16031	100.00000
94.63400	6.48000	98.15912	100.00000
94.68400	6.48500	98.15495	100.00000
94.73700	6.49000	98.15316	100.00000
94.78500	6.49500	98.14839	100.00000
94.83300	6.50000	98.14720	100.00000
94.88700	6.50500	98.14243	100.00000
94.93900	6.51000	98.14124	100.00000
94.98600	6.51500	98.13647	100.00000
95.03900	6.52000	98.13468	100.00000
95.08900	6.52500	98.13051	100.00000
95.13800	6.53000	98.12813	100.00000
95.18700	6.53500	98.12515	100.00000
95.23500	6.54000	98.12277	100.00000
95.28700	6.54500	98.11800	100.00000
95.33800	6.55000	98.11681	100.00000
95.38400	6.55500	98.11204	100.00000
95.43600	6.56000	98.10965	100.00000
95.48600	6.56500	98.10608	100.00000
95.53200	6.57000	98.10429	100.00000
95.58800	6.57500	98.09952	100.00000
95.63300	6.58000	98.09774	100.00000
95.68500	6.58500	98.09297	100.00000
95.73900	6.59000	98.09118	100.00000
95.78800	6.59500	98.08582	100.00000
95.83600	6.60000	98.08462	100.00000
95.88500	6.60500	98.08045	100.00000
95.93700	6.61000	98.07807	100.00000
95.98400	6.61500	98.07271	100.00000
96.03400	6.62000	98.07032	100.00000
96.08300	6.62500	98.06615	100.00000
96.13200	6.63000	98.06198	100.00000
96.18500	6.63500	98.05900	100.00000
96.23000	6.64000	98.05423	100.00000
96.28400	6.64500	98.05244	100.00000
96.33400	6.65000	98.04768	100.00000
96.38500	6.65500	98.04470	100.00000
96.43400	6.66000	98.04052	100.00000
96.48200	6.66500	98.03814	100.00000
96.53000	6.67000	98.03456	100.00000
96.57900	6.67500	98.03278	100.00000
96.63300	6.68000	98.02741	100.00000
96.68200	6.68500	98.02503	100.00000
96.73000	6.69000	98.02145	100.00000
96.78500	6.69500	98.01847	100.00000
96.83800	6.70000	98.01371	100.00000
96.88300	6.70500	98.01132	100.00000
96.93300	6.71000	98.00775	100.00000
96.98400	6.71500	98.00477	100.00000
97.03000	6.72000	97.99940	100.00000
97.08200	6.72500	97.99702	100.00000
97.13000	6.73000	97.99404	100.00000
97.18500	6.73500	97.99106	100.00000
97.23500	6.74000	97.98570	100.00000
97.28100	6.74500	97.98391	100.00000
97.33600	6.75000	97.98033	100.00000
97.38600	6.75500	97.97795	100.00000
97.43000	6.76000	97.97318	100.00000
97.48400	6.76500	97.97080	100.00000
97.53300	6.77000	97.96663	100.00000
97.58500	6.77500	97.96365	100.00000
97.63400	6.78000	97.95888	100.00000
97.68300	6.78500	97.95709	100.00000
97.73300	6.79000	97.95232	100.00000
97.78500	6.79500	97.94934	100.00000
97.83600	6.80000	97.94517	100.00000
97.88400	6.80500	97.94279	100.00000
97.93600	6.81000	97.93921	100.00000
97.98800	6.81500	97.93623	100.00000
98.03600	6.82000	97.93147	100.00000
98.08100	6.82500	97.92849	100.00000
98.13500	6.83000	97.92610	100.00000
98.18800	6.83500	97.92312	100.00000
98.23800	6.84000	97.91836	100.00000
98.28800	6.84500	97.91657	100.00000
98.33200	6.85000	97.91180	100.00000
98.38300	6.85500	97.90882	100.00000
98.43700	6.86000	97.90346	100.00000
98.48600	6.86500	97.90167	100.00000
98.53600	6.87000	97.89690	100.00000
98.58400	6.87500	97.89392	100.00000
98.63800	6.88000	97.88856	100.00000
98.68300	6.88500	97.88677	100.00000
98.73400	6.89000	97.88200	100.00000
98.78700	6.89500	97.87902	100.00000
98.83600	6.90000	97.87545	100.00000
98.88600	6.90500	97.87306	100.00000
98.93500	6.91000	97.86830	100.00000
98.98700	6.91500	97.86591	100.00000
99.03500	6.92000	97.86114	100.00000
99.08400	6.92500	97.85876	100.00000
99.13300	6.93000	97.85459	100.00000
99.18200	6.93500	97.85280	100.00000
99.23900	6.94000	97.84803	100.00000
99.28700	6.94500	97.84625	100.00000
99.33600	6.95000	97.84148	100.00000
99.38700	6.95500	97.83552	100.00000
99.43500	6.96000	97.83373	100.00000
99.48000	6.96500	97.83135	100.00000
99.53500	6.97000	97.82658	100.00000
99.58400	6.97500	97.82181	100.00000
99.63500	6.98000	97.81883	100.00000
99.68400	6.98500	97.81466	100.00000
99.73200	6.99000	97.81228	100.00000
99.78500	6.99500	97.80632	100.00000
99.83600	7.00000	97.80513	100.00000
99.88700	7.00500	97.80036	100.00000
99.93500	7.01000	97.79797	100.00000
99.98600	7.01500	97.79261	100.00000
100.03900	7.02000	97.78963	100.00000
100.08500	7.02500	97.78486	100.00000
100.13600	7.03000	97.78367	100.00000
100.18500	7.03500	97.77652	100.00000
100.23500	7.04000	97.77354	100.00000
100.28400	7.04500	97.76996	100.00000
100.33700	7.05000	97.76698	100.00000
100.38600	7.05500	97.76102	100.00000
100.43700	7.06000	97.75924	100.00000
100.48700	7.06500	97.75387	100.00000
100.53400	7.07000	97.75149	100.00000
100.58800	7.07500	97.74613	100.00000
100.63800	7.08000	97.74315	100.00000
100.68800	7.08500	97.73838	100.00000
100.73800	7.09000	97.73659	100.00000
100.78600	7.09500	97.73063	100.00000
100.83500	7.10000	97.72765	100.00000
100.88400	7.10500	97.72288	100.00000
100.93300	7.11000	97.72050	100.00000
100.98600	7.11500	97.71395	100.00000
101.03200	7.12000	97.71156	100.00000
101.08500	7.12500	97.70799	100.00000
101.13300	7.13000	97.70560	100.00000
101.18700	7.13500	97.69905	100.00000
101.23700	7.14000	97.69607	100.00000
101.28600	7.14500	97.69130	100.00000
101.33600	7.15000	97.68892	100.00000
101.38200	7.15500	97.68296	100.00000
101.43300	7.16000	97.67998	100.00000
101.48400	7.16500	97.67461	100.00000
101.53400	7.17000	97.67342	100.00000
101.58400	7.17500	97.66746	100.00000
101.63400	7.18000	97.66448	100.00000
101.68600	7.18500	97.65912	100.00000
101.73700	7.19000	97.65673	100.00000
101.78400	7.19500	97.65077	100.00000
101.83400	7.20000	97.64780	100.00000
101.88300	7.20500	97.64243	100.00000
101.93500	7.21000	97.64064	100.00000
101.98300	7.21500	97.63468	100.00000
102.03400	7.22000	97.63170	100.00000
102.08800	7.22500	97.62574	100.00000
102.13600	7.23000	97.62336	100.00000
102.18600	7.23500	97.61740	100.00000
102.23600	7.24000	97.61442	100.00000
102.28500	7.24500	97.60906	100.00000
102.33200	7.25000	97.60727	100.00000
102.38700	7.25500	97.60012	100.00000
102.43600	7.26000	97.59774	100.00000
102.48300	7.26500	97.59297	100.00000
102.53300	7.27000	97.58999	100.00000
102.58500	7.27500	97.58403	100.00000
102.63600	7.28000	97.58105	100.00000
102.68300	7.28500	97.57509	100.00000
102.73400	7.29000	97.56913	100.00000
102.78200	7.29500	97.56615	100.00000
102.83200	7.30000	97.56377	100.00000
102.88400	7.30500	97.55840	100.00000
102.93600	7.31000	97.55244	100.00000
102.98600	7.31500	97.54887	100.00000
103.03500	7.32000	97.54350	100.00000
103.08300	7.32500	97.54052	100.00000
103.13400	7.33000	97.53576	100.00000
103.18500	7.33500	97.53278	100.00000
103.23500	7.34000	97.52682	100.00000
103.28700	7.34500	97.52443	100.00000
103.33300	7.35000	97.51907	100.00000
103.38700	7.35500	97.51549	100.00000
103.43400	7.36000	97.51013	100.00000
103.48300	7.36500	97.50715	100.00000
103.53200	7.37000	97.50179	100.00000
103.58800	7.37500	97.49881	100.00000
103.64000	7.38000	97.49344	100.00000
103.68700	7.38500	97.49046	100.00000
103.73700	7.39000	97.48451	100.00000
103.78500	7.39500	97.48153	100.00000
103.83300	7.40000	97.47676	100.00000
103.88600	7.40500	97.47437	100.00000
103.93800	7.41000	97.46841	100.00000
103.98700	7.41500	97.46484	100.00000
104.03600	7.42000	97.45888	100.00000
104.08800	7.42500	97.45709	100.00000
104.13500	7.43000	97.45113	100.00000
104.18300	7.43500	97.44756	100.00000
104.23900	7.44000	97.44160	100.00000
104.28600	7.44500	97.43921	100.00000
104.33700	7.45000	97.43266	100.00000
104.38900	7.45500	97.42968	100.00000
104.43700	7.46000	97.42431	100.00000
104.48400	7.46500	97.42133	100.00000
104.53800	7.47000	97.41538	100.00000
104.58200	7.47500	97.41240	100.00000
104.63700	7.48000	97.40644	100.00000
104.68500	7.48500	97.40346	100.00000
104.73900	7.49000	97.39750	100.00000
104.78700	7.49500	97.39511	100.00000
104.83900	7.50000	97.38915	100.00000
104.88300	7.50500	97.38677	100.00000
104.93800	7.51000	97.37962	100.00000
104.98800	7.51500	97.37723	100.00000
105.03500	7.52000	97.37068	100.00000
105.08400	7.52500	97.36830	100.00000
105.13800	7.53000	97.36234	100.00000
105.18900	7.53500	97.35936	100.00000
105.23700	7.54000	97.35340	100.00000
105.28700	7.54500	97.35161	100.00000
105.33700	7.55000	97.34505	100.00000
105.38600	7.55500	97.34148	100.00000
105.43700	7.56000	97.33611	100.00000
105.48300	7.56500	97.33313	100.00000
105.53700	7.57000	97.32598	100.00000
105.58900	7.57500	97.32360	100.00000
105.63600	7.58000	97.31704	100.00000
105.68700	7.58500	97.31466	100.00000
105.73700	7.59000	97.30810	100.00000
105.78300	7.59500	97.30513	100.00000
105.83400	7.60000	97.29857	100.00000
105.88700	7.60500	97.29678	100.00000
105.93600	7.61000	97.28963	100.00000
105.98600	7.61500	97.28665	100.00000
106.03400	7.62000	97.28010	100.00000
106.08800	7.62500	97.27712	100.00000
106.13700	7.63000	97.27116	100.00000
106.18500	7.63500	97.26818	100.00000
106.23400	7.64000	97.26162	100.00000
106.28900	7.64500	97.25864	100.00000
106.33500	7.65000	97.25149	100.00000
106.38800	7.65500	97.24553	100.00000
106.43900	7.66000	97.24255	100.00000
106.48900	7.66500	97.23659	100.00000
106.53300	7.67000	97.23302	100.00000
106.58600	7.67500	97.22646	100.00000
106.63500	7.68000	97.22229	100.00000
106.68600	7.68500	97.21752	100.00000
106.73800	7.69000	97.21335	100.00000
106.78800	7.69500	97.20679	100.00000
106.83500	7.70000	97.20381	100.00000
106.88400	7.70500	97.19785	100.00000
106.93500	7.71000	97.19428	100.00000
106.98400	7.71500	97.18713	100.00000
107.03700	7.72000	97.18415	100.00000
107.08300	7.72500	97.17819	100.00000
107.13500	7.73000	97.17461	100.00000
107.18700	7.73500	97.16925	100.00000
107.23400	7.74000	97.16627	100.00000
107.28500	7.74500	97.16031	100.00000
107.33700	7.75000	97.15673	100.00000
107.38600	7.75500	97.14899	100.00000
107.44000	7.76000	97.14601	100.00000
107.48200	7.76500	97.14005	100.00000
107.53200	7.77000	97.13707	100.00000
107.58200	7.77500	97.12932	100.00000
107.63500	7.78000	97.12634	100.00000
107.68600	7.78500	97.12038	100.00000
107.73700	7.79000	97.11681	100.00000
107.78300	7.79500	97.11025	100.00000
107.83200	7.80000	97.10727	100.00000
107.88300	7.80500	97.10131	100.00000
107.93100	7.81000	97.09714	100.00000
107.98200	7.81500	97.08999	100.00000
108.03400	7.82000	97.08760	100.00000
108.08600	7.82500	97.08164	100.00000
108.13400	7.83000	97.07807	100.00000
108.18300	7.83500	97.07151	100.00000
108.23400	7.84000	97.06853	100.00000
108.28200	7.84500	97.06257	100.00000
108.33400	7.85000	97.05840	100.00000
108.38400	7.85500	97.05125	100.00000
108.43500	7.86000	97.04827	100.00000
108.48500	7.86500	97.04231	100.00000
108.53400	7.87000	97.03814	100.00000
108.58400	7.87500	97.03039	100.00000
108.63400	7.88000	97.02682	100.00000
108.68000	7.88500	97.02145	100.00000
108.73500	7.89000	97.01669	100.00000
108.78500	7.89500	97.00954	100.00000
108.83400	7.90000	97.00656	100.00000
108.88000	7.90500	97.00060	100.00000
108.93600	7.91000	96.99642	100.00000
108.98200	7.91500	96.98927	100.00000
109.03300	7.92000	96.98749	100.00000
109.07900	7.92500	96.98093	100.00000
109.13600	7.93000	96.97676	100.00000
109.18000	7.93500	96.96961	100.00000
109.23200	7.94000	96.96365	100.00000
109.28300	7.94500	96.95948	100.00000
109.33100	7.95000	96.95232	100.00000
109.38400	7.95500	96.94875	100.00000
109.43600	7.96000	96.94219	100.00000
109.48400	7.96500	96.93862	100.00000
109.53500	7.97000	96.93504	100.00000
109.58000	7.97500	96.92729	100.00000
109.63400	7.98000	96.92074	100.00000
109.68200	7.98500	96.91776	100.00000
109.73200	7.99000	96.90942	100.00000
109.78200	7.99500	96.90584	100.00000
109.83100	8.00000	96.89929	100.00000
109.88000	8.00500	96.89511	100.00000
109.93300	8.01000	96.88677	100.00000
109.98500	8.01500	96.88260	100.00000
110.03000	8.02000	96.87604	100.00000
110.08000	8.02500	96.87306	100.00000
110.13200	8.03000	96.86412	100.00000
110.18000	8.03500	96.86114	100.00000
110.23000	8.04000	96.85459	100.00000
110.28000	8.04500	96.85161	100.00000
110.33300	8.05000	96.84327	100.00000
110.37900	8.05500	96.84148	100.00000
110.42700	8.06000	96.83492	100.00000
110.47900	8.06500	96.83075	100.00000
110.53100	8.07000	96.82360	100.00000
110.58000	8.07500	96.82062	100.00000
110.62800	8.08000	96.81406	100.00000
110.68200	8.08500	96.81049	100.00000
110.72800	8.09000	96.80274	100.00000
110.77700	8.09500	96.79917	100.00000
110.83100	8.10000	96.79261	100.00000
110.88100	8.10500	96.79082	100.00000
110.93200	8.11000	96.78248	100.00000
110.98000	8.11500	96.77831	100.00000
111.03000	8.12000	96.77175	100.00000
111.07700	8.12500	96.76937	100.00000
111.12900	8.13000	96.76043	100.00000
111.18000	8.13500	96.75685	100.00000
111.22800	8.14000	96.75089	100.00000
111.27800	8.14500	96.74732	100.00000
111.33000	8.15000	96.73897	100.00000
111.37600	8.15500	96.73540	100.00000
111.42900	8.16000	96.72884	100.00000
111.48000	8.16500	96.72586	100.00000
111.52900	8.17000	96.71692	100.00000
111.57500	8.17500	96.71335	100.00000
111.63100	8.18000	96.70560	100.00000
111.67800	8.18500	96.70262	100.00000
111.72500	8.19000	96.69368	100.00000
111.78000	8.19500	96.69011	100.00000
111.82500	8.20000	96.68355	100.00000
111.87800	8.20500	96.67938	100.00000
111.92400	8.21000	96.67163	100.00000
111.97700	8.21500	96.66687	100.00000
112.02600	8.22000	96.65971	100.00000
112.07700	8.22500	96.65673	100.00000
112.12900	8.23000	96.64780	100.00000
112.17500	8.23500	96.64422	100.00000
112.22900	8.24000	96.63707	100.00000
112.27400	8.24500	96.63349	100.00000
112.32100	8.25000	96.62455	100.00000
112.37600	8.25500	96.62038	100.00000
112.42600	8.26000	96.61323	100.00000
112.47400	8.26500	96.60489	100.00000
112.52300	8.27000	96.60072	100.00000
112.57500	8.27500	96.59356	100.00000
112.62800	8.28000	96.58999	100.00000
112.67300	8.28500	96.58641	100.00000
112.72300	8.29000	96.57747	100.00000
112.77600	8.29500	96.57330	100.00000
112.82400	8.30000	96.56734	100.00000
112.87100	8.30500	96.56377	100.00000
112.92600	8.31000	96.55483	100.00000
112.97200	8.31500	96.54708	100.00000
113.02600	8.32000	96.54350	100.00000
113.07400	8.32500	96.53516	100.00000
113.12400	8.33000	96.53039	100.00000
113.17700	8.33500	96.52384	100.00000
113.22000	8.34000	96.52026	100.00000
113.26900	8.34500	96.51192	100.00000
113.32300	8.35000	96.50775	100.00000
113.37300	8.35500	96.50060	100.00000
113.42400	8.36000	96.49702	100.00000
113.47500	8.36500	96.48868	100.00000
113.52200	8.37000	96.48510	100.00000
113.57100	8.37500	96.47735	100.00000
113.62100	8.38000	96.47318	100.00000
113.67400	8.38500	96.46543	100.00000
113.71800	8.39000	96.46126	100.00000
113.77400	8.39500	96.45292	100.00000
113.82200	8.40000	96.44934	100.00000
113.87100	8.40500	96.44100	100.00000
113.92300	8.41000	96.43623	100.00000
113.97200	8.41500	96.42849	100.00000
114.02000	8.42000	96.42491	100.00000
114.06900	8.42500	96.41657	100.00000
114.12200	8.43000	96.41180	100.00000
114.17200	8.43500	96.40405	100.00000
114.22200	8.44000	96.39988	100.00000
114.27400	8.44500	96.39154	100.00000
114.31900	8.45000	96.38737	100.00000
114.37100	8.45500	96.37843	100.00000
114.42100	8.46000	96.37604	100.00000
114.47000	8.46500	96.36770	100.00000
114.52100	8.47000	96.36234	100.00000
114.56900	8.47500	96.35399	100.00000
114.62100	8.48000	96.35101	100.00000
114.67100	8.48500	96.34267	100.00000
114.71900	8.49000	96.33790	100.00000
114.77000	8.49500	96.32956	100.00000
114.82000	8.50000	96.32658	100.00000
114.87200	8.50500	96.31764	100.00000
114.92300	8.51000	96.31347	100.00000
114.97300	8.51500	96.30453	100.00000
115.02000	8.52000	96.30095	100.00000
115.07200	8.52500	96.29201	100.00000
115.12200	8.53000	96.28784	100.00000
115.17100	8.53500	96.27950	100.00000
115.22200	8.54000	96.27533	100.00000
115.27200	8.54500	96.26698	100.00000
115.32000	8.55000	96.26222	100.00000
115.36900	8.55500	96.25328	100.00000
115.41800	8.56000	96.24970	100.00000
115.47100	8.56500	96.24076	100.00000
115.51800	8.57000	96.23600	100.00000
115.57100	8.57500	96.22706	100.00000
115.62100	8.58000	96.22408	100.00000
115.67100	8.58500	96.21514	100.00000
115.71800	8.59000	96.21097	100.00000
115.77100	8.59500	96.20203	100.00000
115.81800	8.60000	96.19487	100.00000
115.87000	8.60500	96.18951	100.00000
115.92000	8.61000	96.18534	100.00000
115.97000	8.61500	96.17640	100.00000
116.01900	8.62000	96.16925	100.00000
116.06900	8.62500	96.16389	100.00000
116.11800	8.63000	96.15554	100.00000
116.16800	8.63500	96.15137	100.00000
116.21800	8.64000	96.14362	100.00000
116.26300	8.64500	96.13886	100.00000
116.31800	8.65000	96.13051	100.00000
116.36800	8.65500	96.12574	100.00000
116.41700	8.66000	96.11740	100.00000
116.46600	8.66500	96.11442	100.00000
116.51600	8.67000	96.10489	100.00000
116.56600	8.67500	96.10012	100.00000
116.61800	8.68000	96.09237	100.00000
116.66900	8.68500	96.08760	100.00000
116.71700	8.69000	96.07747	100.00000
116.76700	8.69500	96.07330	100.00000
116.81600	8.70000	96.06496	100.00000
116.86800	8.70500	96.06019	100.00000
116.91700	8.71000	96.05066	100.00000
116.96600	8.71500	96.04648	100.00000
117.01200	8.72000	96.03874	100.00000
117.06500	8.72500	96.03278	100.00000
117.11800	8.73000	96.02443	100.00000
117.16300	8.73500	96.01967	100.00000
117.21400	8.74000	96.01132	100.00000
117.26400	8.74500	96.00656	100.00000
117.31400	8.75000	95.99702	100.00000
117.36500	8.75500	95.99285	100.00000
117.41500	8.76000	95.98451	100.00000
117.46600	8.76500	95.97914	100.00000
117.51500	8.77000	95.96961	100.00000
117.56500	8.77500	95.96484	100.00000
117.61500	8.78000	95.95709	100.00000
117.66300	8.78500	95.95173	100.00000
117.70800	8.79000	95.94160	100.00000
117.76200	8.79500	95.93743	100.00000
117.81600	8.80000	95.92849	100.00000
117.86000	8.80500	95.92431	100.00000
117.91100	8.81000	95.91418	100.00000
117.96300	8.81500	95.90942	100.00000
118.01200	8.82000	95.90048	100.00000
118.06300	8.82500	95.89571	100.00000
118.11500	8.83000	95.88558	100.00000
118.16100	8.83500	95.88081	100.00000
118.21200	8.84000	95.87187	100.00000
118.25800	8.84500	95.86591	100.00000
118.31000	8.85000	95.85638	100.00000
118.36200	8.85500	95.85280	100.00000
118.40900	8.86000	95.84386	100.00000
118.45600	8.86500	95.83790	100.00000
118.50900	8.87000	95.82777	100.00000
118.56000	8.87500	95.82300	100.00000
118.61200	8.88000	95.81466	100.00000
118.66100	8.88500	95.80930	100.00000
118.70600	8.89000	95.79857	100.00000
118.75900	8.89500	95.79440	100.00000
118.81100	8.90000	95.78605	100.00000
118.86200	8.90500	95.78129	100.00000
118.91400	8.91000	95.77116	100.00000
118.95800	8.91500	95.76639	100.00000
119.00700	8.92000	95.75745	100.00000
119.05900	8.92500	95.74732	100.00000
119.11000	8.93000	95.74195	100.00000
119.16100	8.93500	95.73302	100.00000
119.20700	8.94000	95.72884	100.00000
119.25500	8.94500	95.72288	100.00000
119.30900	8.95000	95.71335	100.00000
119.35800	8.95500	95.70858	100.00000
119.40500	8.96000	95.69964	100.00000
119.45400	8.96500	95.69487	100.00000
119.50600	8.97000	95.68474	100.00000
119.55300	8.97500	95.67580	100.00000
119.60300	8.98000	95.67163	100.00000
119.65400	8.98500	95.66091	100.00000
119.70400	8.99000	95.65554	100.00000
119.75700	8.99500	95.64779	100.00000
119.80900	9.00000	95.64422	100.00000
119.85700	9.00500	95.63290	100.00000
119.90500	9.01000	95.62813	100.00000
119.95600	9.01500	95.61800	100.00000
120.00600	9.02000	95.61442	100.00000
120.05600	9.02500	95.60250	100.00000
120.10600	9.03000	95.59714	100.00000
120.15600	9.03500	95.58760	100.00000
120.20400	9.04000	95.58343	100.00000
120.25500	9.04500	95.56853	100.00000
120.30500	9.05000	95.55721	100.00000
120.35500	9.05500	95.52443	100.00000
120.40600	9.06000	95.50358	100.00000
120.45200	9.06500	95.45054	100.00000
120.50600	9.07000	95.44636	100.00000
120.55600	9.07500	95.44100	100.00000
120.60600	9.08000	95.43862	100.00000
120.65700	9.08500	95.43385	100.00000
120.70700	9.09000	95.42908	100.00000
120.75300	9.09500	95.42193	100.00000
120.80500	9.10000	95.41895	100.00000
120.85400	9.10500	95.41359	100.00000
120.90300	9.11000	95.40942	100.00000
120.95300	9.11500	95.40226	100.00000
121.00400	9.12000	95.39869	100.00000
121.05300	9.12500	95.39154	100.00000
121.10100	9.13000	95.38737	100.00000
121.15200	9.13500	95.37843	100.00000
121.20400	9.14000	95.37485	100.00000
121.25000	9.14500	95.36770	100.00000
121.30000	9.15000	95.36293	100.00000
121.35200	9.15500	95.35340	100.00000
121.40200	9.16000	95.34982	100.00000
121.45100	9.16500	95.34148	100.00000
121.50300	9.17000	95.33731	100.00000
121.54900	9.17500	95.32718	100.00000
121.59900	9.18000	95.32241	100.00000
121.64900	9.18500	95.31466	100.00000
121.70100	9.19000	95.30989	100.00000
121.75100	9.19500	95.29976	100.00000
121.79900	9.20000	95.29619	100.00000
121.84700	9.20500	95.28725	100.00000
121.89600	9.21000	95.28188	100.00000
121.95000	9.21500	95.27235	100.00000
122.00200	9.22000	95.26818	100.00000
122.04900	9.22500	95.25924	100.00000
122.10100	9.23000	95.25328	100.00000
122.14900	9.23500	95.24434	100.00000
122.20300	9.24000	95.23957	100.00000
122.24700	9.24500	95.23063	100.00000
122.29900	9.25000	95.22467	100.00000
122.35000	9.25500	95.20381	100.00000
122.39600	9.26000	95.16984	100.00000
122.44700	9.26500	95.14779	100.00000
122.49900	9.27000	95.12038	100.00000
122.54800	9.27500	95.11144	100.00000
122.59700	9.28000	95.10548	100.00000
122.64600	9.28500	95.10250	100.00000
122.70100	9.29000	95.10012	100.00000
122.74500	9.29500	95.09118	100.00000
122.79700	9.30000	95.08403	100.00000
122.85000	9.30500	95.07986	100.00000
122.89600	9.31000	95.07271	100.00000
122.94700	9.31500	95.06794	100.00000
123.00000	9.32000	95.05959	100.00000
123.04700	9.32500	95.05602	100.00000
123.09600	9.33000	95.04827	100.00000
123.14800	9.33500	95.04410	100.00000
123.19900	9.34000	95.03516	100.00000
123.24400	9.34500	95.03099	100.00000
123.29500	9.35000	95.02265	100.00000
123.34800	9.35500	95.01788	100.00000
123.40000	9.36000	95.00894	100.00000
123.44500	9.36500	95.00477	100.00000
123.49400	9.37000	94.99523	100.00000
123.54600	9.37500	94.99046	100.00000
123.59800	9.38000	94.98093	100.00000
123.64700	9.38500	94.97735	100.00000
123.69200	9.39000	94.96663	100.00000
123.74600	9.39500	94.96246	100.00000
123.79700	9.40000	94.95232	100.00000
123.84700	9.40500	94.94756	100.00000
123.89100	9.41000	94.93683	100.00000
123.94600	9.41500	94.92849	100.00000
123.99300	9.42000	94.90167	100.00000
124.04200	9.42500	94.88319	100.00000
124.09300	9.43000	94.83373	100.00000
124.14600	9.43500	94.82777	100.00000
124.19600	9.44000	94.81585	100.00000
124.24400	9.44500	94.80989	100.00000
124.29500	9.45000	94.80393	100.00000
124.34200	9.45500	94.80095	100.00000
124.39100	9.46000	94.79499	100.00000
124.44500	9.46500	94.79023	100.00000
124.49300	9.47000	94.78129	100.00000
124.54100	9.47500	94.77771	100.00000
124.59100	9.48000	94.77116	100.00000
124.64200	9.48500	94.76520	100.00000
124.68800	9.49000	94.75507	100.00000
124.73700	9.49500	94.75149	100.00000
124.79500	9.50000	94.74374	100.00000
124.84000	9.50500	94.73778	100.00000
124.89000	9.51000	94.72825	100.00000
124.93800	9.51500	94.72408	100.00000
124.99000	9.52000	94.71693	100.00000
125.04000	9.52500	94.71097	100.00000
125.09300	9.53000	94.68832	100.00000
125.14100	9.53500	94.67282	100.00000
125.19000	9.54000	94.63051	100.00000
125.24000	9.54500	94.62515	100.00000
125.29200	9.55000	94.61144	100.00000
125.34200	9.55500	94.60489	100.00000
125.38700	9.56000	94.59237	100.00000
125.44100	9.56500	94.58582	100.00000
125.49200	9.57000	94.57330	100.00000
125.53900	9.57500	94.56675	100.00000
125.59000	9.58000	94.55364	100.00000
125.64100	9.58500	94.54648	100.00000
125.68800	9.59000	94.53457	100.00000
125.74000	9.59500	94.52801	100.00000
125.78900	9.60000	94.51549	100.00000
125.83900	9.60500	94.50954	100.00000
125.89000	9.61000	94.49642	100.00000
125.94000	9.61500	94.49046	100.00000
125.98900	9.62000	94.47676	100.00000
126.03900	9.62500	94.47080	100.00000
126.08700	9.63000	94.45769	100.00000
126.13900	9.63500	94.44398	100.00000
126.18800	9.64000	94.43802	100.00000
126.23700	9.64500	94.42491	100.00000
126.28700	9.65000	94.41836	100.00000
126.34000	9.65500	94.40584	100.00000
126.39000	9.66000	94.39928	100.00000
126.43400	9.66500	94.38677	100.00000
126.48800	9.67000	94.37902	100.00000
126.53800	9.67500	94.36651	100.00000
126.58900	9.68000	94.36055	100.00000
126.63700	9.68500	94.34684	100.00000
126.68500	9.69000	94.34029	100.00000
126.73200	9.69500	94.32777	100.00000
126.78600	9.70000	94.32122	100.00000
126.83400	9.70500	94.30811	100.00000
126.88100	9.71000	94.30036	100.00000
126.93500	9.71500	94.28605	100.00000
126.98400	9.72000	94.28010	100.00000
127.03200	9.72500	94.26698	100.00000
127.08300	9.73000	94.25983	100.00000
127.13200	9.73500	94.24613	100.00000
127.17900	9.74000	94.23838	100.00000
127.23000	9.74500	94.22586	100.00000
127.28000	9.75000	94.21871	100.00000
127.32600	9.75500	94.20501	100.00000
127.38200	9.76000	94.19785	100.00000
127.43000	9.76500	94.18534	100.00000
127.48100	9.77000	94.17759	100.00000
127.52900	9.77500	94.16508	100.00000
127.57800	9.78000	94.15793	100.00000
127.63000	9.78500	94.14362	100.00000
127.68200	9.79000	94.13588	100.00000
127.72700	9.79500	94.12336	100.00000
127.78400	9.80000	94.11621	100.00000
127.83400	9.80500	94.10310	100.00000
127.88200	9.81000	94.09535	100.00000
127.93100	9.81500	94.08164	100.00000
127.98400	9.82000	94.07390	100.00000
128.02901	9.82500	94.06019	100.00000
128.08501	9.83000	94.05304	100.00000
128.13100	9.83500	94.03874	100.00000
128.18100	9.84000	94.03218	100.00000
128.23000	9.84500	94.01967	100.00000
128.28300	9.85000	94.01252	100.00000
128.33200	9.85500	93.99762	100.00000
[truncated: 15,428 more rows]
