# Supplementary material for: Physicochemical Properties, Equilibrium Adsorption Performance, Manufacturability, and Stability of TIFSIX-3-Ni for Direct Air Capture of CO2
Source: Energy Fuels. 2024 Jun 18;38(13):11947–65. doi: 10.1021/acs.energyfuels.4c01368 (PMC11228916; doi:10.1021/acs.energyfuels.4c01368)
Supplement: Supplementary file 2 — ef4c01368_si_002.zip [file ef4c01368_si_002.zip › tifsix si raw files/TGA thermal decomposition/Batch 5.csv]

#EXPORTTYPE:	DATA ALL
#FILE:	tifsix_batch5_n2_900_101022.ngb-dt9
#FORMAT:	NETZSCH5
#FTYPE:	ANSI
#IDENTITY:	tifsix-3-ni batch 5
#DECIMAL:	POINT
#SEPARATOR:	COMMA
#MTYPE:	TG
#INSTRUMENT:	NETZSCH TG 209F1 Libra
#PROJECT:
#DATE/TIME:	10/10/2022 12:38:25 (UTC+1)
#CORR. FILE:	blank_n2_900C_straight_ramp_101022.ngb-bt9
#TEMPCAL:	TempCal_270122.ngb-tt9
#LABORATORY:	ACEX 519
#OPERATOR:	Ashlyn
#REMARK:	chiller 30C
#SAMPLE:	tifsix-3-ni batch 5
#SAMPLE MASS /mg:	17.20
#MATERIAL:	Empty crucible (Al2O3)
#TYPE OF CRUCIBLE:	Al2O3 (large)
#SAMPLE CRUCIBLE MASS /mg:	0
#REFERENCE CRUCIBLE MASS /mg:
#M.RANGE /mg:	2000
#CORR. CODE:	020
#RANGE:	30�C/10.0(K/min)/900�C
#SEGMENT:	S1/1
#SEG. 1:	30�C/10.0(K/min)/900�C
##Temp./�C	Time/min	Mass/%	Gas Flow(protective)/(ml/min)
30.97200	0.00000	100.00000	100.00000
30.97300	0.00500	99.99942	100.00000
30.97300	0.01000	99.99942	100.00000
30.97400	0.01500	99.99826	100.00000
30.97200	0.02000	99.99826	100.00000
30.97100	0.02500	99.99826	100.00000
30.97400	0.03000	99.99826	100.00000
30.97200	0.03500	99.99826	100.00000
30.96900	0.04000	99.99826	100.00000
30.96800	0.04500	99.99826	100.00000
30.97100	0.05000	99.99826	100.00000
30.96400	0.05500	99.99826	100.00000
30.96900	0.06000	99.99826	100.00000
30.96500	0.06500	99.99826	100.00000
30.96700	0.07000	99.99826	100.00000
30.96900	0.07500	99.99826	100.00000
30.97400	0.08000	99.99826	100.00000
30.97800	0.08500	99.99767	100.00000
30.98300	0.09000	99.99651	100.00000
30.99100	0.09500	99.99651	100.00000
31.00700	0.10000	99.99709	100.00000
31.02500	0.10500	99.99477	100.00000
31.04300	0.11000	99.99651	100.00000
31.06300	0.11500	99.99302	100.00000
31.08500	0.12000	99.99419	100.00000
31.11600	0.12500	99.99244	100.00000
31.14100	0.13000	99.99302	100.00000
31.17200	0.13500	99.99128	100.00000
31.20200	0.14000	99.99302	100.00000
31.23700	0.14500	99.99128	100.00000
31.26900	0.15000	99.99128	100.00000
31.30200	0.15500	99.98953	100.00000
31.34000	0.16000	99.98953	100.00000
31.37500	0.16500	99.99070	100.00000
31.41100	0.17000	99.98953	100.00000
31.44200	0.17500	99.98953	100.00000
31.47800	0.18000	99.99070	100.00000
31.51200	0.18500	99.98895	100.00000
31.54200	0.19000	99.98895	100.00000
31.58000	0.19500	99.98953	100.00000
31.61400	0.20000	99.99012	100.00000
31.64900	0.20500	99.98895	100.00000
31.68100	0.21000	99.98895	100.00000
31.71400	0.21500	99.98837	100.00000
31.74900	0.22000	99.98837	100.00000
31.78100	0.22500	99.98837	100.00000
31.81300	0.23000	99.98779	100.00000
31.84300	0.23500	99.98779	100.00000
31.87200	0.24000	99.98779	100.00000
31.90500	0.24500	99.98779	100.00000
31.93400	0.25000	99.98721	100.00000
31.96800	0.25500	99.98721	100.00000
31.99800	0.26000	99.98721	100.00000
32.02900	0.26500	99.98721	100.00000
32.05600	0.27000	99.98605	100.00000
32.08600	0.27500	99.98605	100.00000
32.11500	0.28000	99.98488	100.00000
32.14500	0.28500	99.98488	100.00000
32.17700	0.29000	99.98488	100.00000
32.20000	0.29500	99.98488	100.00000
32.23600	0.30000	99.98430	100.00000
32.26700	0.30500	99.98430	100.00000
32.29500	0.31000	99.98372	100.00000
32.32000	0.31500	99.98488	100.00000
32.35200	0.32000	99.98488	100.00000
32.38300	0.32500	99.98430	100.00000
32.41100	0.33000	99.98430	100.00000
32.44100	0.33500	99.98314	100.00000
32.47400	0.34000	99.98314	100.00000
32.50700	0.34500	99.98256	100.00000
32.53000	0.35000	99.98256	100.00000
32.56900	0.35500	99.98256	100.00000
32.59900	0.36000	99.98198	100.00000
32.62900	0.36500	99.98198	100.00000
32.66500	0.37000	99.98140	100.00000
32.70000	0.37500	99.98140	100.00000
32.73200	0.38000	99.98081	100.00000
32.76500	0.38500	99.98081	100.00000
32.79900	0.39000	99.98081	100.00000
32.83600	0.39500	99.98140	100.00000
32.86800	0.40000	99.98140	100.00000
32.89900	0.40500	99.98023	100.00000
32.93700	0.41000	99.98023	100.00000
32.97300	0.41500	99.98023	100.00000
33.00900	0.42000	99.98023	100.00000
33.04500	0.42500	99.97965	100.00000
33.07800	0.43000	99.97965	100.00000
33.11500	0.43500	99.98023	100.00000
33.14600	0.44000	99.97965	100.00000
33.18100	0.44500	99.97965	100.00000
33.21700	0.45000	99.97849	100.00000
33.25500	0.45500	99.97849	100.00000
33.29300	0.46000	99.97907	100.00000
33.32600	0.46500	99.97907	100.00000
33.36400	0.47000	99.97849	100.00000
33.39700	0.47500	99.97849	100.00000
33.43100	0.48000	99.97849	100.00000
33.46900	0.48500	99.97791	100.00000
33.51000	0.49000	99.97907	100.00000
33.54300	0.49500	99.97849	100.00000
33.58000	0.50000	99.97849	100.00000
33.62100	0.50500	99.97849	100.00000
33.65800	0.51000	99.97733	100.00000
33.69700	0.51500	99.97674	100.00000
33.73200	0.52000	99.97674	100.00000
33.77100	0.52500	99.97733	100.00000
33.80800	0.53000	99.97674	100.00000
33.84600	0.53500	99.97674	100.00000
33.88600	0.54000	99.97674	100.00000
33.92500	0.54500	99.97616	100.00000
33.96300	0.55000	99.97616	100.00000
34.00000	0.55500	99.97558	100.00000
34.04100	0.56000	99.97558	100.00000
34.08400	0.56500	99.97500	100.00000
34.12800	0.57000	99.97500	100.00000
34.16400	0.57500	99.97442	100.00000
34.20800	0.58000	99.97384	100.00000
34.24900	0.58500	99.97384	100.00000
34.28800	0.59000	99.97326	100.00000
34.33300	0.59500	99.97267	100.00000
34.37200	0.60000	99.97267	100.00000
34.41700	0.60500	99.97209	100.00000
34.46000	0.61000	99.97035	100.00000
34.50300	0.61500	99.96860	100.00000
34.54600	0.62000	99.96744	100.00000
34.59000	0.62500	99.96686	100.00000
34.63400	0.63000	99.96570	100.00000
34.67900	0.63500	99.96395	100.00000
34.71800	0.64000	99.96221	100.00000
34.76500	0.64500	99.96105	100.00000
34.81000	0.65000	99.96105	100.00000
34.85800	0.65500	99.95988	100.00000
34.89700	0.66000	99.95930	100.00000
34.94200	0.66500	99.95930	100.00000
34.99300	0.67000	99.95930	100.00000
35.03700	0.67500	99.95930	100.00000
35.08400	0.68000	99.95930	100.00000
35.13000	0.68500	99.95988	100.00000
35.17300	0.69000	99.96047	100.00000
35.22000	0.69500	99.96047	100.00000
35.26700	0.70000	99.96163	100.00000
35.31900	0.70500	99.96221	100.00000
35.36100	0.71000	99.96221	100.00000
35.41000	0.71500	99.96221	100.00000
35.45200	0.72000	99.96221	100.00000
35.50000	0.72500	99.96221	100.00000
35.55100	0.73000	99.96279	100.00000
35.59600	0.73500	99.96279	100.00000
35.64800	0.74000	99.96279	100.00000
35.69700	0.74500	99.96279	100.00000
35.74500	0.75000	99.96279	100.00000
35.79400	0.75500	99.96279	100.00000
35.84000	0.76000	99.96279	100.00000
35.89200	0.76500	99.96279	100.00000
35.94100	0.77000	99.96221	100.00000
35.98700	0.77500	99.96221	100.00000
36.04100	0.78000	99.96221	100.00000
36.08800	0.78500	99.96221	100.00000
36.13900	0.79000	99.96279	100.00000
36.19200	0.79500	99.96337	100.00000
36.24500	0.80000	99.96395	100.00000
36.29200	0.80500	99.96395	100.00000
36.34000	0.81000	99.96512	100.00000
36.39300	0.81500	99.96570	100.00000
36.45100	0.82000	99.96628	100.00000
36.49900	0.82500	99.96628	100.00000
36.55000	0.83000	99.96744	100.00000
36.60700	0.83500	99.96802	100.00000
36.65600	0.84000	99.96802	100.00000
36.71100	0.84500	99.96802	100.00000
36.76100	0.85000	99.96744	100.00000
36.81400	0.85500	99.96686	100.00000
36.86800	0.86000	99.96570	100.00000
36.92100	0.86500	99.96570	100.00000
36.97200	0.87000	99.96512	100.00000
37.02500	0.87500	99.96337	100.00000
37.07800	0.88000	99.96279	100.00000
37.13500	0.88500	99.96163	100.00000
37.18600	0.89000	99.96163	100.00000
37.24000	0.89500	99.96047	100.00000
37.29600	0.90000	99.96047	100.00000
37.35400	0.90500	99.95988	100.00000
37.40800	0.91000	99.95988	100.00000
37.46400	0.91500	99.95872	100.00000
37.51600	0.92000	99.95872	100.00000
37.57100	0.92500	99.95756	100.00000
37.63000	0.93000	99.95756	100.00000
37.68200	0.93500	99.95698	100.00000
37.73700	0.94000	99.95640	100.00000
37.79100	0.94500	99.95640	100.00000
37.84700	0.95000	99.95640	100.00000
37.90600	0.95500	99.95581	100.00000
37.96400	0.96000	99.95581	100.00000
38.01800	0.96500	99.95581	100.00000
38.07300	0.97000	99.95523	100.00000
38.13100	0.97500	99.95291	100.00000
38.18300	0.98000	99.95291	100.00000
38.24300	0.98500	99.95291	100.00000
38.30000	0.99000	99.95291	100.00000
38.35600	0.99500	99.95233	100.00000
38.40900	1.00000	99.95233	100.00000
38.46800	1.00500	99.95174	100.00000
38.52700	1.01000	99.95116	100.00000
38.58500	1.01500	99.95116	100.00000
38.64200	1.02000	99.95116	100.00000
38.69900	1.02500	99.95116	100.00000
38.75200	1.03000	99.95058	100.00000
38.81100	1.03500	99.95000	100.00000
38.86700	1.04000	99.94884	100.00000
38.93000	1.04500	99.94884	100.00000
38.99300	1.05000	99.94884	100.00000
39.04800	1.05500	99.94884	100.00000
39.10000	1.06000	99.94826	100.00000
39.15800	1.06500	99.94767	100.00000
39.22100	1.07000	99.94767	100.00000
39.27800	1.07500	99.94709	100.00000
39.33600	1.08000	99.94593	100.00000
39.39500	1.08500	99.94593	100.00000
39.45900	1.09000	99.94593	100.00000
39.51500	1.09500	99.94535	100.00000
39.57500	1.10000	99.94477	100.00000
39.62900	1.10500	99.94477	100.00000
39.69100	1.11000	99.94360	100.00000
39.75100	1.11500	99.94360	100.00000
39.81200	1.12000	99.94360	100.00000
39.87000	1.12500	99.94302	100.00000
39.92800	1.13000	99.94302	100.00000
39.98700	1.13500	99.94244	100.00000
40.04700	1.14000	99.94244	100.00000
40.10700	1.14500	99.94186	100.00000
40.16700	1.15000	99.94186	100.00000
40.22600	1.15500	99.94186	100.00000
40.28500	1.16000	99.94128	100.00000
40.34400	1.16500	99.94128	100.00000
40.40500	1.17000	99.94128	100.00000
40.46700	1.17500	99.94012	100.00000
40.52600	1.18000	99.94012	100.00000
40.58300	1.18500	99.93953	100.00000
40.64100	1.19000	99.93895	100.00000
40.70500	1.19500	99.93895	100.00000
40.76400	1.20000	99.93895	100.00000
40.82700	1.20500	99.93895	100.00000
40.88200	1.21000	99.93837	100.00000
40.94700	1.21500	99.93837	100.00000
41.00600	1.22000	99.93779	100.00000
41.06400	1.22500	99.93779	100.00000
41.12900	1.23000	99.93779	100.00000
41.18700	1.23500	99.93547	100.00000
41.24500	1.24000	99.93547	100.00000
41.30300	1.24500	99.93547	100.00000
41.36100	1.25000	99.93488	100.00000
41.42100	1.25500	99.93488	100.00000
41.48500	1.26000	99.93430	100.00000
41.54400	1.26500	99.93430	100.00000
41.60600	1.27000	99.93372	100.00000
41.66500	1.27500	99.93372	100.00000
41.72400	1.28000	99.93372	100.00000
41.78900	1.28500	99.93372	100.00000
41.85300	1.29000	99.93256	100.00000
41.91300	1.29500	99.93256	100.00000
41.97000	1.30000	99.93256	100.00000
42.02600	1.30500	99.93140	100.00000
42.09400	1.31000	99.93140	100.00000
42.15500	1.31500	99.93140	100.00000
42.21100	1.32000	99.93081	100.00000
42.26900	1.32500	99.93081	100.00000
42.32900	1.33000	99.93081	100.00000
42.39200	1.33500	99.93023	100.00000
42.45300	1.34000	99.93023	100.00000
42.50900	1.34500	99.92907	100.00000
42.56800	1.35000	99.92907	100.00000
42.63200	1.35500	99.92849	100.00000
42.69300	1.36000	99.92849	100.00000
42.75500	1.36500	99.92849	100.00000
42.81400	1.37000	99.92791	100.00000
42.87400	1.37500	99.92791	100.00000
42.93100	1.38000	99.92733	100.00000
42.99400	1.38500	99.92733	100.00000
43.05200	1.39000	99.92616	100.00000
43.11300	1.39500	99.92616	100.00000
43.17000	1.40000	99.92616	100.00000
43.23500	1.40500	99.92558	100.00000
43.29200	1.41000	99.92500	100.00000
43.35400	1.41500	99.92500	100.00000
43.41100	1.42000	99.92442	100.00000
43.47000	1.42500	99.92442	100.00000
43.52800	1.43000	99.92326	100.00000
43.59000	1.43500	99.92326	100.00000
43.64900	1.44000	99.92267	100.00000
43.71000	1.44500	99.92267	100.00000
43.76700	1.45000	99.92209	100.00000
43.82600	1.45500	99.92209	100.00000
43.89000	1.46000	99.92151	100.00000
43.94600	1.46500	99.92035	100.00000
44.00100	1.47000	99.91977	100.00000
44.06200	1.47500	99.92035	100.00000
44.12500	1.48000	99.91977	100.00000
44.17800	1.48500	99.91919	100.00000
44.24200	1.49000	99.91919	100.00000
44.30600	1.49500	99.91802	100.00000
44.36000	1.50000	99.91802	100.00000
44.41800	1.50500	99.91744	100.00000
44.47700	1.51000	99.91686	100.00000
44.53700	1.51500	99.91628	100.00000
44.59900	1.52000	99.91628	100.00000
44.65400	1.52500	99.91512	100.00000
44.71700	1.53000	99.91512	100.00000
44.77500	1.53500	99.91453	100.00000
44.83300	1.54000	99.91453	100.00000
44.89100	1.54500	99.91395	100.00000
44.94900	1.55000	99.91395	100.00000
45.01000	1.55500	99.91337	100.00000
45.06800	1.56000	99.91337	100.00000
45.12800	1.56500	99.91279	100.00000
45.18300	1.57000	99.91279	100.00000
45.24200	1.57500	99.91221	100.00000
45.29900	1.58000	99.91221	100.00000
45.36000	1.58500	99.91163	100.00000
45.41400	1.59000	99.91163	100.00000
45.47300	1.59500	99.91047	100.00000
45.53200	1.60000	99.91047	100.00000
45.59200	1.60500	99.90988	100.00000
45.64700	1.61000	99.90988	100.00000
45.70900	1.61500	99.90930	100.00000
45.76500	1.62000	99.90814	100.00000
45.81900	1.62500	99.90756	100.00000
45.88100	1.63000	99.90756	100.00000
45.93600	1.63500	99.90756	100.00000
45.99500	1.64000	99.90698	100.00000
46.05400	1.64500	99.90581	100.00000
46.11200	1.65000	99.90581	100.00000
46.16900	1.65500	99.90523	100.00000
46.22200	1.66000	99.90465	100.00000
46.27700	1.66500	99.90407	100.00000
46.33800	1.67000	99.90407	100.00000
46.39500	1.67500	99.90291	100.00000
46.44800	1.68000	99.90233	100.00000
46.50600	1.68500	99.90174	100.00000
46.56900	1.69000	99.90233	100.00000
46.62100	1.69500	99.90058	100.00000
46.67600	1.70000	99.90000	100.00000
46.73600	1.70500	99.89942	100.00000
46.79000	1.71000	99.89942	100.00000
46.85200	1.71500	99.89884	100.00000
46.90100	1.72000	99.89767	100.00000
46.96300	1.72500	99.89826	100.00000
47.01800	1.73000	99.89826	100.00000
47.07700	1.73500	99.89767	100.00000
47.13400	1.74000	99.89709	100.00000
47.18800	1.74500	99.89593	100.00000
47.24700	1.75000	99.89651	100.00000
47.30000	1.75500	99.89535	100.00000
47.35300	1.76000	99.89477	100.00000
47.41200	1.76500	99.89360	100.00000
47.46900	1.77000	99.89360	100.00000
47.52000	1.77500	99.89302	100.00000
47.57500	1.78000	99.89244	100.00000
47.63300	1.78500	99.89128	100.00000
47.69000	1.79000	99.89128	100.00000
47.74200	1.79500	99.89012	100.00000
47.80100	1.80000	99.88953	100.00000
47.85400	1.80500	99.88837	100.00000
47.90500	1.81000	99.88837	100.00000
47.96400	1.81500	99.88721	100.00000
48.02300	1.82000	99.88663	100.00000
48.07900	1.82500	99.88488	100.00000
48.12900	1.83000	99.88488	100.00000
48.18300	1.83500	99.88430	100.00000
48.23900	1.84000	99.88430	100.00000
48.29000	1.84500	99.88314	100.00000
48.34800	1.85000	99.88314	100.00000
48.40400	1.85500	99.88198	100.00000
48.45400	1.86000	99.88140	100.00000
48.50400	1.86500	99.87965	100.00000
48.56500	1.87000	99.87907	100.00000
48.61800	1.87500	99.87907	100.00000
48.66900	1.88000	99.87849	100.00000
48.72500	1.88500	99.87733	100.00000
48.78300	1.89000	99.87674	100.00000
48.83700	1.89500	99.87674	100.00000
48.88700	1.90000	99.87558	100.00000
48.94100	1.90500	99.87384	100.00000
48.99600	1.91000	99.87267	100.00000
49.05100	1.91500	99.87093	100.00000
49.10700	1.92000	99.87035	100.00000
49.16000	1.92500	99.86860	100.00000
49.20800	1.93000	99.86686	100.00000
49.26700	1.93500	99.86453	100.00000
49.31700	1.94000	99.86337	100.00000
49.37400	1.94500	99.86163	100.00000
49.42700	1.95000	99.86105	100.00000
49.48000	1.95500	99.86047	100.00000
49.53400	1.96000	99.85930	100.00000
49.58300	1.96500	99.85872	100.00000
49.63800	1.97000	99.85814	100.00000
49.69300	1.97500	99.85872	100.00000
49.74700	1.98000	99.85698	100.00000
49.79800	1.98500	99.85756	100.00000
49.84900	1.99000	99.85756	100.00000
49.90300	1.99500	99.85814	100.00000
49.95600	2.00000	99.85756	100.00000
50.00500	2.00500	99.85698	100.00000
50.06500	2.01000	99.85756	100.00000
50.11300	2.01500	99.85872	100.00000
50.16800	2.02000	99.85814	100.00000
50.21800	2.02500	99.85814	100.00000
50.27500	2.03000	99.85756	100.00000
50.32500	2.03500	99.85814	100.00000
50.37900	2.04000	99.85756	100.00000
50.43000	2.04500	99.85756	100.00000
50.48000	2.05000	99.85640	100.00000
50.53100	2.05500	99.85698	100.00000
50.58500	2.06000	99.85640	100.00000
50.64100	2.06500	99.85698	100.00000
50.69100	2.07000	99.85523	100.00000
50.73900	2.07500	99.85581	100.00000
50.79500	2.08000	99.85523	100.00000
50.84600	2.08500	99.85523	100.00000
50.89400	2.09000	99.85465	100.00000
50.94500	2.09500	99.85523	100.00000
50.99700	2.10000	99.85407	100.00000
51.04900	2.10500	99.85465	100.00000
51.10300	2.11000	99.85349	100.00000
51.14900	2.11500	99.85349	100.00000
51.20300	2.12000	99.85233	100.00000
51.25500	2.12500	99.85233	100.00000
51.31100	2.13000	99.85174	100.00000
51.35800	2.13500	99.85174	100.00000
51.41100	2.14000	99.85174	100.00000
51.46300	2.14500	99.85000	100.00000
51.51000	2.15000	99.84942	100.00000
51.56300	2.15500	99.84942	100.00000
51.61400	2.16000	99.84942	100.00000
51.66400	2.16500	99.84826	100.00000
51.71600	2.17000	99.84767	100.00000
51.76600	2.17500	99.84767	100.00000
51.81900	2.18000	99.84767	100.00000
51.86700	2.18500	99.84651	100.00000
51.91600	2.19000	99.84593	100.00000
51.96800	2.19500	99.84593	100.00000
52.01700	2.20000	99.84593	100.00000
52.07100	2.20500	99.84535	100.00000
52.12000	2.21000	99.84360	100.00000
52.17400	2.21500	99.84302	100.00000
52.22300	2.22000	99.84360	100.00000
52.27500	2.22500	99.84302	100.00000
52.32300	2.23000	99.84128	100.00000
52.37200	2.23500	99.84070	100.00000
52.42500	2.24000	99.84128	100.00000
52.47400	2.24500	99.84070	100.00000
52.52600	2.25000	99.83953	100.00000
52.57800	2.25500	99.83895	100.00000
52.62300	2.26000	99.84012	100.00000
52.67200	2.26500	99.83895	100.00000
52.72000	2.27000	99.83779	100.00000
52.77400	2.27500	99.83779	100.00000
52.82200	2.28000	99.83779	100.00000
52.87200	2.28500	99.83779	100.00000
52.92100	2.29000	99.83663	100.00000
52.97500	2.29500	99.83547	100.00000
53.02300	2.30000	99.83605	100.00000
53.07200	2.30500	99.83547	100.00000
53.12400	2.31000	99.83488	100.00000
53.17500	2.31500	99.83430	100.00000
53.22400	2.32000	99.83430	100.00000
53.27400	2.32500	99.83314	100.00000
53.32000	2.33000	99.83314	100.00000
53.37300	2.33500	99.83256	100.00000
53.41900	2.34000	99.83256	100.00000
53.47100	2.34500	99.83081	100.00000
53.51300	2.35000	99.83023	100.00000
53.56900	2.35500	99.83081	100.00000
53.62100	2.36000	99.83081	100.00000
53.66400	2.36500	99.83081	100.00000
53.71700	2.37000	99.82907	100.00000
53.77000	2.37500	99.82849	100.00000
53.81300	2.38000	99.82907	100.00000
53.86400	2.38500	99.82849	100.00000
53.91000	2.39000	99.82791	100.00000
53.96200	2.39500	99.82674	100.00000
54.01400	2.40000	99.82733	100.00000
54.06200	2.40500	99.82674	100.00000
54.10800	2.41000	99.82558	100.00000
54.15900	2.41500	99.82442	100.00000
54.20800	2.42000	99.82500	100.00000
54.25800	2.42500	99.82442	100.00000
54.30500	2.43000	99.82326	100.00000
54.35400	2.43500	99.82209	100.00000
54.40500	2.44000	99.82326	100.00000
54.45100	2.44500	99.82267	100.00000
54.50500	2.45000	99.82151	100.00000
54.55200	2.45500	99.82035	100.00000
54.60200	2.46000	99.82035	100.00000
54.64900	2.46500	99.81977	100.00000
54.70400	2.47000	99.81919	100.00000
54.74800	2.47500	99.81860	100.00000
54.79400	2.48000	99.81860	100.00000
54.84400	2.48500	99.81744	100.00000
54.89200	2.49000	99.81628	100.00000
54.94500	2.49500	99.81570	100.00000
54.99200	2.50000	99.81512	100.00000
55.04000	2.50500	99.81512	100.00000
55.09200	2.51000	99.81453	100.00000
55.13800	2.51500	99.81395	100.00000
55.18600	2.52000	99.81395	100.00000
55.23500	2.52500	99.81337	100.00000
55.28800	2.53000	99.81221	100.00000
55.33300	2.53500	99.81163	100.00000
55.38100	2.54000	99.81105	100.00000
55.42900	2.54500	99.81105	100.00000
55.48100	2.55000	99.80988	100.00000
55.52900	2.55500	99.80930	100.00000
55.57600	2.56000	99.80872	100.00000
55.62300	2.56500	99.80872	100.00000
55.67300	2.57000	99.80872	100.00000
55.72600	2.57500	99.80756	100.00000
55.77400	2.58000	99.80698	100.00000
55.82300	2.58500	99.80698	100.00000
55.87100	2.59000	99.80640	100.00000
55.91900	2.59500	99.80465	100.00000
55.96600	2.60000	99.80523	100.00000
56.01600	2.60500	99.80523	100.00000
56.06600	2.61000	99.80465	100.00000
56.11400	2.61500	99.80291	100.00000
56.16100	2.62000	99.80233	100.00000
56.21000	2.62500	99.80233	100.00000
56.25800	2.63000	99.80174	100.00000
56.31000	2.63500	99.80058	100.00000
56.35600	2.64000	99.80000	100.00000
56.40500	2.64500	99.80000	100.00000
56.45300	2.65000	99.79884	100.00000
56.49600	2.65500	99.79767	100.00000
56.54800	2.66000	99.79651	100.00000
56.59500	2.66500	99.79709	100.00000
56.64100	2.67000	99.79651	100.00000
56.69100	2.67500	99.79535	100.00000
56.73800	2.68000	99.79477	100.00000
56.79100	2.68500	99.79477	100.00000
56.84200	2.69000	99.79419	100.00000
56.88600	2.69500	99.79302	100.00000
56.93700	2.70000	99.79244	100.00000
56.98400	2.70500	99.79244	100.00000
57.03200	2.71000	99.79186	100.00000
57.07700	2.71500	99.79186	100.00000
57.12900	2.72000	99.79128	100.00000
57.18000	2.72500	99.79128	100.00000
57.23400	2.73000	99.79128	100.00000
57.27500	2.73500	99.79012	100.00000
57.32300	2.74000	99.78953	100.00000
57.37700	2.74500	99.78953	100.00000
57.42400	2.75000	99.78837	100.00000
57.47100	2.75500	99.78837	100.00000
57.52200	2.76000	99.78779	100.00000
57.57000	2.76500	99.78779	100.00000
57.61600	2.77000	99.78721	100.00000
57.66600	2.77500	99.78547	100.00000
57.71500	2.78000	99.78488	100.00000
57.76300	2.78500	99.78488	100.00000
57.81200	2.79000	99.78314	100.00000
57.86000	2.79500	99.78256	100.00000
57.90700	2.80000	99.78198	100.00000
57.95700	2.80500	99.78198	100.00000
58.00600	2.81000	99.77965	100.00000
58.05500	2.81500	99.77907	100.00000
58.10300	2.82000	99.77733	100.00000
58.14800	2.82500	99.77674	100.00000
58.19700	2.83000	99.77616	100.00000
58.24400	2.83500	99.77442	100.00000
58.29200	2.84000	99.77384	100.00000
58.34400	2.84500	99.77209	100.00000
58.39500	2.85000	99.77093	100.00000
58.43600	2.85500	99.76802	100.00000
58.48500	2.86000	99.76744	100.00000
58.53800	2.86500	99.76512	100.00000
58.58400	2.87000	99.76337	100.00000
58.63400	2.87500	99.76047	100.00000
58.68300	2.88000	99.75930	100.00000
58.73200	2.88500	99.75698	100.00000
58.77600	2.89000	99.75523	100.00000
58.82700	2.89500	99.75349	100.00000
58.87700	2.90000	99.75174	100.00000
58.92000	2.90500	99.74942	100.00000
58.97300	2.91000	99.74826	100.00000
59.02000	2.91500	99.74593	100.00000
59.07300	2.92000	99.74535	100.00000
59.11700	2.92500	99.74302	100.00000
59.16800	2.93000	99.74186	100.00000
59.21700	2.93500	99.74012	100.00000
59.26700	2.94000	99.73895	100.00000
59.31600	2.94500	99.73721	100.00000
59.36400	2.95000	99.73663	100.00000
59.41300	2.95500	99.73430	100.00000
59.46300	2.96000	99.73372	100.00000
59.50900	2.96500	99.73314	100.00000
59.55500	2.97000	99.73256	100.00000
59.60300	2.97500	99.73198	100.00000
59.65200	2.98000	99.73023	100.00000
59.70400	2.98500	99.72965	100.00000
59.74900	2.99000	99.72965	100.00000
59.80200	2.99500	99.72907	100.00000
59.85200	3.00000	99.72965	100.00000
59.89600	3.00500	99.72907	100.00000
59.94200	3.01000	99.72907	100.00000
59.99300	3.01500	99.72791	100.00000
60.04500	3.02000	99.72791	100.00000
60.09500	3.02500	99.72733	100.00000
60.14500	3.03000	99.72791	100.00000
60.19500	3.03500	99.72733	100.00000
60.24200	3.04000	99.72674	100.00000
60.29100	3.04500	99.72674	100.00000
60.34000	3.05000	99.72558	100.00000
60.39000	3.05500	99.72442	100.00000
60.43600	3.06000	99.72500	100.00000
60.48200	3.06500	99.72442	100.00000
60.53500	3.07000	99.72267	100.00000
60.58200	3.07500	99.72209	100.00000
60.63300	3.08000	99.72209	100.00000
60.68400	3.08500	99.72035	100.00000
60.73100	3.09000	99.71919	100.00000
60.77500	3.09500	99.71860	100.00000
60.82600	3.10000	99.71802	100.00000
60.87600	3.10500	99.71686	100.00000
60.92500	3.11000	99.71570	100.00000
60.97400	3.11500	99.71453	100.00000
61.01800	3.12000	99.71279	100.00000
61.06500	3.12500	99.71221	100.00000
61.11700	3.13000	99.71163	100.00000
61.17200	3.13500	99.70988	100.00000
61.22000	3.14000	99.70872	100.00000
61.27200	3.14500	99.70698	100.00000
61.31600	3.15000	99.70640	100.00000
61.36500	3.15500	99.70465	100.00000
61.41300	3.16000	99.70407	100.00000
61.46600	3.16500	99.70233	100.00000
61.51300	3.17000	99.70174	100.00000
61.56500	3.17500	99.70116	100.00000
61.61400	3.18000	99.70058	100.00000
61.66100	3.18500	99.69826	100.00000
61.70800	3.19000	99.69767	100.00000
61.76000	3.19500	99.69709	100.00000
61.80900	3.20000	99.69593	100.00000
61.85500	3.20500	99.69535	100.00000
61.90800	3.21000	99.69419	100.00000
61.95700	3.21500	99.69360	100.00000
62.00700	3.22000	99.69244	100.00000
62.05700	3.22500	99.69360	100.00000
62.10600	3.23000	99.69244	100.00000
62.15300	3.23500	99.69128	100.00000
62.20400	3.24000	99.69070	100.00000
62.25000	3.24500	99.69070	100.00000
62.29800	3.25000	99.68895	100.00000
62.35000	3.25500	99.68837	100.00000
62.40200	3.26000	99.68663	100.00000
62.44900	3.26500	99.68721	100.00000
62.49800	3.27000	99.68663	100.00000
62.55000	3.27500	99.68547	100.00000
62.59600	3.28000	99.68430	100.00000
62.64600	3.28500	99.68372	100.00000
62.69700	3.29000	99.68256	100.00000
62.74700	3.29500	99.68256	100.00000
62.79400	3.30000	99.68140	100.00000
62.84200	3.30500	99.68023	100.00000
62.89400	3.31000	99.67965	100.00000
62.93900	3.31500	99.67907	100.00000
62.99300	3.32000	99.67849	100.00000
63.04000	3.32500	99.67733	100.00000
63.09000	3.33000	99.67616	100.00000
63.14300	3.33500	99.67616	100.00000
63.19200	3.34000	99.67558	100.00000
63.24000	3.34500	99.67500	100.00000
63.28900	3.35000	99.67326	100.00000
63.34000	3.35500	99.67326	100.00000
63.38900	3.36000	99.67267	100.00000
63.43900	3.36500	99.67093	100.00000
63.48800	3.37000	99.67035	100.00000
63.54000	3.37500	99.67151	100.00000
63.58600	3.38000	99.67035	100.00000
63.63200	3.38500	99.67035	100.00000
63.68900	3.39000	99.66860	100.00000
63.73400	3.39500	99.66802	100.00000
63.78400	3.40000	99.66628	100.00000
63.83600	3.40500	99.66686	100.00000
63.88400	3.41000	99.66628	100.00000
63.93100	3.41500	99.66570	100.00000
63.98800	3.42000	99.66395	100.00000
64.03400	3.42500	99.66395	100.00000
64.08500	3.43000	99.66337	100.00000
64.13400	3.43500	99.66337	100.00000
64.18300	3.44000	99.66163	100.00000
64.23500	3.44500	99.66163	100.00000
64.28300	3.45000	99.66105	100.00000
64.33000	3.45500	99.66047	100.00000
64.38200	3.46000	99.65872	100.00000
64.43300	3.46500	99.65930	100.00000
64.47800	3.47000	99.65872	100.00000
64.53100	3.47500	99.65756	100.00000
64.58300	3.48000	99.65581	100.00000
64.62900	3.48500	99.65581	100.00000
64.68100	3.49000	99.65523	100.00000
64.73100	3.49500	99.65349	100.00000
64.77800	3.50000	99.65407	100.00000
64.83200	3.50500	99.65349	100.00000
64.88000	3.51000	99.65174	100.00000
64.92800	3.51500	99.65174	100.00000
64.98000	3.52000	99.65058	100.00000
65.03200	3.52500	99.64942	100.00000
65.08200	3.53000	99.64826	100.00000
65.13100	3.53500	99.64651	100.00000
65.17800	3.54000	99.64593	100.00000
65.23000	3.54500	99.64535	100.00000
65.28000	3.55000	99.64419	100.00000
65.32600	3.55500	99.64302	100.00000
65.38100	3.56000	99.64128	100.00000
65.42800	3.56500	99.64070	100.00000
65.47900	3.57000	99.64012	100.00000
65.53100	3.57500	99.63837	100.00000
65.58100	3.58000	99.63837	100.00000
65.63000	3.58500	99.63663	100.00000
65.67800	3.59000	99.63605	100.00000
65.72900	3.59500	99.63372	100.00000
65.78000	3.60000	99.63314	100.00000
65.83000	3.60500	99.63140	100.00000
65.87500	3.61000	99.63081	100.00000
65.92500	3.61500	99.62907	100.00000
65.97600	3.62000	99.62791	100.00000
66.02300	3.62500	99.62558	100.00000
66.07900	3.63000	99.62558	100.00000
66.13000	3.63500	99.62384	100.00000
66.18000	3.64000	99.62267	100.00000
66.22400	3.64500	99.62035	100.00000
66.27600	3.65000	99.61977	100.00000
66.32800	3.65500	99.61802	100.00000
66.38100	3.66000	99.61686	100.00000
66.43200	3.66500	99.61570	100.00000
66.48000	3.67000	99.61512	100.00000
66.53200	3.67500	99.61395	100.00000
66.58000	3.68000	99.61221	100.00000
66.62700	3.68500	99.61105	100.00000
66.67500	3.69000	99.60930	100.00000
66.72500	3.69500	99.60814	100.00000
66.77900	3.70000	99.60698	100.00000
66.82800	3.70500	99.60698	100.00000
66.88000	3.71000	99.60523	100.00000
66.93200	3.71500	99.60407	100.00000
66.97900	3.72000	99.60407	100.00000
67.02800	3.72500	99.60174	100.00000
67.08300	3.73000	99.60116	100.00000
67.13300	3.73500	99.59942	100.00000
67.18300	3.74000	99.59942	100.00000
67.23000	3.74500	99.59709	100.00000
67.27700	3.75000	99.59651	100.00000
67.33100	3.75500	99.59535	100.00000
67.38200	3.76000	99.59419	100.00000
67.43200	3.76500	99.59244	100.00000
67.48400	3.77000	99.59186	100.00000
67.53400	3.77500	99.59070	100.00000
67.58400	3.78000	99.58895	100.00000
67.63000	3.78500	99.58895	100.00000
67.68000	3.79000	99.58779	100.00000
67.73300	3.79500	99.58663	100.00000
67.78400	3.80000	99.58488	100.00000
67.83400	3.80500	99.58372	100.00000
67.88700	3.81000	99.58314	100.00000
67.93200	3.81500	99.58140	100.00000
67.98000	3.82000	99.58081	100.00000
68.03100	3.82500	99.57907	100.00000
68.08600	3.83000	99.57849	100.00000
68.13500	3.83500	99.57733	100.00000
68.18700	3.84000	99.57674	100.00000
68.23400	3.84500	99.57500	100.00000
68.28000	3.85000	99.57326	100.00000
68.33400	3.85500	99.57267	100.00000
68.38200	3.86000	99.57093	100.00000
68.43200	3.86500	99.57035	100.00000
68.48400	3.87000	99.56919	100.00000
68.53200	3.87500	99.56977	100.00000
68.58400	3.88000	99.56744	100.00000
68.63700	3.88500	99.56686	100.00000
68.68600	3.89000	99.56570	100.00000
68.73700	3.89500	99.56512	100.00000
68.78600	3.90000	99.56453	100.00000
68.83600	3.90500	99.56337	100.00000
68.88400	3.91000	99.56221	100.00000
68.93800	3.91500	99.56279	100.00000
68.99100	3.92000	99.56105	100.00000
69.03900	3.92500	99.56047	100.00000
69.09000	3.93000	99.55814	100.00000
69.14000	3.93500	99.55756	100.00000
69.18800	3.94000	99.55756	100.00000
69.24200	3.94500	99.55581	100.00000
69.28500	3.95000	99.55465	100.00000
69.33700	3.95500	99.55349	100.00000
69.38900	3.96000	99.55233	100.00000
69.44200	3.96500	99.55174	100.00000
69.48900	3.97000	99.55000	100.00000
69.53900	3.97500	99.54942	100.00000
69.59200	3.98000	99.54826	100.00000
69.63800	3.98500	99.54709	100.00000
69.69300	3.99000	99.54535	100.00000
69.74200	3.99500	99.54477	100.00000
69.79300	4.00000	99.54244	100.00000
69.84100	4.00500	99.54186	100.00000
69.89300	4.01000	99.53953	100.00000
69.94500	4.01500	99.53837	100.00000
69.99500	4.02000	99.53663	100.00000
70.04500	4.02500	99.53547	100.00000
70.09500	4.03000	99.53314	100.00000
70.14500	4.03500	99.53198	100.00000
70.19500	4.04000	99.53023	100.00000
70.24500	4.04500	99.52907	100.00000
70.29300	4.05000	99.52733	100.00000
70.34400	4.05500	99.52674	100.00000
70.39800	4.06000	99.52442	100.00000
70.44300	4.06500	99.52267	100.00000
70.49700	4.07000	99.52151	100.00000
70.54400	4.07500	99.51977	100.00000
70.59900	4.08000	99.51860	100.00000
70.64600	4.08500	99.51686	100.00000
70.69500	4.09000	99.51628	100.00000
70.74900	4.09500	99.51512	100.00000
70.80000	4.10000	99.51337	100.00000
70.85300	4.10500	99.51221	100.00000
70.89900	4.11000	99.51047	100.00000
70.95000	4.11500	99.50930	100.00000
71.00200	4.12000	99.50814	100.00000
71.05100	4.12500	99.50640	100.00000
71.10000	4.13000	99.50523	100.00000
71.14900	4.13500	99.50407	100.00000
71.19900	4.14000	99.50233	100.00000
71.24700	4.14500	99.50116	100.00000
71.30300	4.15000	99.49942	100.00000
71.35100	4.15500	99.49884	100.00000
71.40100	4.16000	99.49767	100.00000
71.45200	4.16500	99.49593	100.00000
71.50200	4.17000	99.49419	100.00000
71.55300	4.17500	99.49244	100.00000
71.60200	4.18000	99.49186	100.00000
71.65000	4.18500	99.48953	100.00000
71.70500	4.19000	99.48895	100.00000
71.75200	4.19500	99.48721	100.00000
71.80400	4.20000	99.48605	100.00000
71.85600	4.20500	99.48372	100.00000
71.90300	4.21000	99.48314	100.00000
71.95500	4.21500	99.48081	100.00000
72.00300	4.22000	99.48023	100.00000
72.05600	4.22500	99.47907	100.00000
72.10900	4.23000	99.47674	100.00000
72.15600	4.23500	99.47442	100.00000
72.20600	4.24000	99.47384	100.00000
72.25900	4.24500	99.47267	100.00000
72.30400	4.25000	99.46977	100.00000
72.35400	4.25500	99.46802	100.00000
72.40500	4.26000	99.46686	100.00000
72.45500	4.26500	99.46628	100.00000
72.50400	4.27000	99.46686	100.00000
72.55300	4.27500	99.46453	100.00000
72.60500	4.28000	99.46337	100.00000
72.65900	4.28500	99.46279	100.00000
72.70900	4.29000	99.46163	100.00000
72.76100	4.29500	99.45988	100.00000
72.81100	4.30000	99.45930	100.00000
72.85700	4.30500	99.45756	100.00000
72.90900	4.31000	99.45756	100.00000
72.95800	4.31500	99.45465	100.00000
73.00800	4.32000	99.45407	100.00000
73.05900	4.32500	99.45174	100.00000
73.10900	4.33000	99.45174	100.00000
73.16000	4.33500	99.44826	100.00000
73.21200	4.34000	99.44709	100.00000
73.26000	4.34500	99.44419	100.00000
73.31100	4.35000	99.44477	100.00000
73.35600	4.35500	99.44186	100.00000
73.41000	4.36000	99.44128	100.00000
73.45700	4.36500	99.43895	100.00000
73.51400	4.37000	99.43837	100.00000
73.56400	4.37500	99.43547	100.00000
73.61200	4.38000	99.43488	100.00000
73.66400	4.38500	99.43372	100.00000
73.71400	4.39000	99.43256	100.00000
73.75900	4.39500	99.43023	100.00000
73.81100	4.40000	99.42965	100.00000
73.86200	4.40500	99.42616	100.00000
73.91600	4.41000	99.42500	100.00000
73.96700	4.41500	99.42209	100.00000
74.01300	4.42000	99.42093	100.00000
74.06300	4.42500	99.41802	100.00000
74.11200	4.43000	99.41628	100.00000
74.16400	4.43500	99.41395	100.00000
74.21000	4.44000	99.41163	100.00000
74.26000	4.44500	99.41047	100.00000
74.31000	4.45000	99.40988	100.00000
74.36000	4.45500	99.40756	100.00000
74.41200	4.46000	99.40756	100.00000
74.46400	4.46500	99.40698	100.00000
74.51300	4.47000	99.40698	100.00000
74.56200	4.47500	99.40581	100.00000
74.61600	4.48000	99.40523	100.00000
74.66500	4.48500	99.40465	100.00000
74.71200	4.49000	99.40523	100.00000
74.76100	4.49500	99.40465	100.00000
74.81200	4.50000	99.40291	100.00000
74.86700	4.50500	99.40349	100.00000
74.91600	4.51000	99.40174	100.00000
74.96800	4.51500	99.40174	100.00000
75.01100	4.52000	99.39942	100.00000
75.06200	4.52500	99.40000	100.00000
75.11700	4.53000	99.39767	100.00000
75.16400	4.53500	99.39767	100.00000
75.21300	4.54000	99.39535	100.00000
75.26900	4.54500	99.39535	100.00000
75.31300	4.55000	99.39302	100.00000
75.36800	4.55500	99.39186	100.00000
75.41600	4.56000	99.39012	100.00000
75.46300	4.56500	99.39012	100.00000
75.51300	4.57000	99.38837	100.00000
75.57100	4.57500	99.38663	100.00000
75.62000	4.58000	99.38547	100.00000
75.66800	4.58500	99.38488	100.00000
75.71600	4.59000	99.38314	100.00000
75.76400	4.59500	99.38198	100.00000
75.81500	4.60000	99.38023	100.00000
75.86900	4.60500	99.37907	100.00000
75.92100	4.61000	99.37849	100.00000
75.97000	4.61500	99.37674	100.00000
76.02100	4.62000	99.37558	100.00000
76.07100	4.62500	99.37500	100.00000
76.12100	4.63000	99.37267	100.00000
76.17100	4.63500	99.37209	100.00000
76.22100	4.64000	99.36977	100.00000
76.26800	4.64500	99.36919	100.00000
76.32200	4.65000	99.36686	100.00000
76.37300	4.65500	99.36686	100.00000
76.42300	4.66000	99.36395	100.00000
76.47100	4.66500	99.36279	100.00000
76.52000	4.67000	99.36105	100.00000
76.57300	4.67500	99.35930	100.00000
76.62000	4.68000	99.35698	100.00000
76.66900	4.68500	99.35581	100.00000
76.71900	4.69000	99.35349	100.00000
76.76800	4.69500	99.35233	100.00000
76.81900	4.70000	99.35116	100.00000
76.87500	4.70500	99.34942	100.00000
76.92400	4.71000	99.34767	100.00000
76.97100	4.71500	99.34593	100.00000
77.01900	4.72000	99.34360	100.00000
77.07100	4.72500	99.34302	100.00000
77.12400	4.73000	99.34070	100.00000
77.17000	4.73500	99.33953	100.00000
77.22100	4.74000	99.33721	100.00000
77.26800	4.74500	99.33605	100.00000
77.32300	4.75000	99.33372	100.00000
77.37700	4.75500	99.33198	100.00000
77.42100	4.76000	99.33023	100.00000
77.46900	4.76500	99.32907	100.00000
77.52200	4.77000	99.32733	100.00000
77.57200	4.77500	99.32558	100.00000
77.62200	4.78000	99.32326	100.00000
77.67300	4.78500	99.32209	100.00000
77.71900	4.79000	99.31977	100.00000
77.77000	4.79500	99.31919	100.00000
77.82400	4.80000	99.31686	100.00000
77.86900	4.80500	99.31570	100.00000
77.92700	4.81000	99.31337	100.00000
77.97600	4.81500	99.31105	100.00000
78.02600	4.82000	99.30988	100.00000
78.07300	4.82500	99.30756	100.00000
78.12400	4.83000	99.30581	100.00000
78.17700	4.83500	99.30407	100.00000
78.22300	4.84000	99.30233	100.00000
78.27100	4.84500	99.30116	100.00000
78.32600	4.85000	99.29942	100.00000
78.37600	4.85500	99.29651	100.00000
78.42600	4.86000	99.29593	100.00000
78.47500	4.86500	99.29360	100.00000
78.52500	4.87000	99.29244	100.00000
78.57500	4.87500	99.29012	100.00000
78.62400	4.88000	99.28953	100.00000
78.67600	4.88500	99.28779	100.00000
78.72900	4.89000	99.28605	100.00000
78.78000	4.89500	99.28430	100.00000
78.82200	4.90000	99.28314	100.00000
78.87400	4.90500	99.28140	100.00000
78.92700	4.91000	99.27965	100.00000
78.97300	4.91500	99.27733	100.00000
79.02800	4.92000	99.27674	100.00000
79.07600	4.92500	99.27442	100.00000
79.12800	4.93000	99.27326	100.00000
79.17700	4.93500	99.27093	100.00000
79.22800	4.94000	99.26977	100.00000
79.27800	4.94500	99.26802	100.00000
79.32700	4.95000	99.26686	100.00000
79.37500	4.95500	99.26453	100.00000
79.43000	4.96000	99.26337	100.00000
79.47200	4.96500	99.26105	100.00000
79.52800	4.97000	99.25930	100.00000
79.58000	4.97500	99.25756	100.00000
79.63100	4.98000	99.25581	100.00000
79.67600	4.98500	99.25349	100.00000
79.72800	4.99000	99.25233	100.00000
79.77700	4.99500	99.25000	100.00000
79.83000	5.00000	99.24884	100.00000
79.87700	5.00500	99.24651	100.00000
79.92600	5.01000	99.24419	100.00000
79.98000	5.01500	99.24128	100.00000
80.03000	5.02000	99.24070	100.00000
80.08000	5.02500	99.23837	100.00000
80.13200	5.03000	99.23663	100.00000
80.18000	5.03500	99.23372	100.00000
80.22700	5.04000	99.23256	100.00000
80.27700	5.04500	99.23081	100.00000
80.32900	5.05000	99.22965	100.00000
80.37700	5.05500	99.22674	100.00000
80.42700	5.06000	99.22500	100.00000
80.47900	5.06500	99.22209	100.00000
80.53300	5.07000	99.22151	100.00000
80.57900	5.07500	99.21860	100.00000
80.63200	5.08000	99.21686	100.00000
80.67800	5.08500	99.21453	100.00000
80.73200	5.09000	99.21337	100.00000
80.78400	5.09500	99.21163	100.00000
80.83200	5.10000	99.20988	100.00000
80.88300	5.10500	99.20814	100.00000
80.93000	5.11000	99.20581	100.00000
80.98100	5.11500	99.20349	100.00000
81.03000	5.12000	99.20291	100.00000
81.08000	5.12500	99.20058	100.00000
81.13500	5.13000	99.19884	100.00000
81.17900	5.13500	99.19593	100.00000
81.23000	5.14000	99.19535	100.00000
81.27900	5.14500	99.19302	100.00000
81.32700	5.15000	99.19128	100.00000
81.38200	5.15500	99.18837	100.00000
81.43000	5.16000	99.18837	100.00000
81.48100	5.16500	99.18605	100.00000
81.53100	5.17000	99.18314	100.00000
81.57700	5.17500	99.18198	100.00000
81.63200	5.18000	99.17965	100.00000
81.67600	5.18500	99.17849	100.00000
81.72700	5.19000	99.17558	100.00000
81.77600	5.19500	99.17442	100.00000
81.83000	5.20000	99.17209	100.00000
81.88100	5.20500	99.17151	100.00000
81.93100	5.21000	99.16919	100.00000
81.97900	5.21500	99.16744	100.00000
82.02900	5.22000	99.16570	100.00000
82.08100	5.22500	99.16395	100.00000
82.13100	5.23000	99.16163	100.00000
82.18100	5.23500	99.16105	100.00000
82.23200	5.24000	99.15814	100.00000
82.27900	5.24500	99.15756	100.00000
82.33200	5.25000	99.15465	100.00000
82.38300	5.25500	99.15349	100.00000
82.43100	5.26000	99.15116	100.00000
82.48100	5.26500	99.15058	100.00000
82.53000	5.27000	99.14767	100.00000
82.58200	5.27500	99.14593	100.00000
82.62900	5.28000	99.14360	100.00000
82.67900	5.28500	99.14244	100.00000
82.73200	5.29000	99.14012	100.00000
82.77900	5.29500	99.13895	100.00000
82.83000	5.30000	99.13663	100.00000
82.88000	5.30500	99.13547	100.00000
82.92900	5.31000	99.13256	100.00000
82.97400	5.31500	99.13140	100.00000
83.02400	5.32000	99.12907	100.00000
83.07900	5.32500	99.12907	100.00000
83.12600	5.33000	99.12674	100.00000
83.17500	5.33500	99.12500	100.00000
83.23000	5.34000	99.12326	100.00000
83.28000	5.34500	99.12151	100.00000
83.33000	5.35000	99.11860	100.00000
83.37900	5.35500	99.11802	100.00000
83.42800	5.36000	99.11570	100.00000
83.47700	5.36500	99.11512	100.00000
83.53100	5.37000	99.11221	100.00000
83.57700	5.37500	99.11047	100.00000
83.63200	5.38000	99.10814	100.00000
83.68300	5.38500	99.10756	100.00000
83.73000	5.39000	99.10465	100.00000
83.78300	5.39500	99.10291	100.00000
83.83300	5.40000	99.10116	100.00000
83.88500	5.40500	99.09942	100.00000
83.93100	5.41000	99.09651	100.00000
83.97900	5.41500	99.09593	100.00000
84.02800	5.42000	99.09302	100.00000
84.08000	5.42500	99.09186	100.00000
84.12900	5.43000	99.08895	100.00000
84.17800	5.43500	99.08779	100.00000
84.23000	5.44000	99.08605	100.00000
84.27800	5.44500	99.08547	100.00000
84.33000	5.45000	99.08140	100.00000
84.38100	5.45500	99.08081	100.00000
84.43400	5.46000	99.07791	100.00000
84.47800	5.46500	99.07733	100.00000
84.53000	5.47000	99.07384	100.00000
84.58100	5.47500	99.07209	100.00000
84.62900	5.48000	99.06977	100.00000
84.68200	5.48500	99.06919	100.00000
84.72900	5.49000	99.06628	100.00000
84.78200	5.49500	99.06395	100.00000
84.83300	5.50000	99.06279	100.00000
84.88000	5.50500	99.05988	100.00000
84.93100	5.51000	99.05814	100.00000
84.98200	5.51500	99.05581	100.00000
85.03500	5.52000	99.05465	100.00000
85.07800	5.52500	99.05233	100.00000
85.13400	5.53000	99.05116	100.00000
85.18200	5.53500	99.04826	100.00000
85.23300	5.54000	99.04709	100.00000
85.27900	5.54500	99.04419	100.00000
85.32800	5.55000	99.04302	100.00000
85.37900	5.55500	99.04070	100.00000
85.43200	5.56000	99.04012	100.00000
85.48000	5.56500	99.03721	100.00000
85.53400	5.57000	99.03488	100.00000
85.58300	5.57500	99.03256	100.00000
85.63200	5.58000	99.03140	100.00000
85.68300	5.58500	99.02849	100.00000
85.72800	5.59000	99.02616	100.00000
85.78200	5.59500	99.02326	100.00000
85.82900	5.60000	99.02151	100.00000
85.87900	5.60500	99.01860	100.00000
85.92800	5.61000	99.01744	100.00000
85.97800	5.61500	99.01395	100.00000
86.02900	5.62000	99.01279	100.00000
86.07700	5.62500	99.00930	100.00000
86.13300	5.63000	99.00814	100.00000
86.18100	5.63500	99.00523	100.00000
86.22800	5.64000	99.00349	100.00000
86.28100	5.64500	99.00058	100.00000
86.33200	5.65000	98.99884	100.00000
86.37900	5.65500	98.99593	100.00000
86.42800	5.66000	98.99477	100.00000
86.48400	5.66500	98.99186	100.00000
86.53500	5.67000	98.98953	100.00000
86.58400	5.67500	98.98663	100.00000
86.63200	5.68000	98.98663	100.00000
86.68500	5.68500	98.98372	100.00000
86.72900	5.69000	98.98198	100.00000
86.78000	5.69500	98.97849	100.00000
86.83400	5.70000	98.97674	100.00000
86.88000	5.70500	98.97442	100.00000
86.93400	5.71000	98.97267	100.00000
86.98300	5.71500	98.96977	100.00000
87.03200	5.72000	98.96802	100.00000
87.08000	5.72500	98.96453	100.00000
87.13000	5.73000	98.96279	100.00000
87.18100	5.73500	98.96047	100.00000
87.23200	5.74000	98.95930	100.00000
87.28200	5.74500	98.95581	100.00000
87.33300	5.75000	98.95349	100.00000
87.38400	5.75500	98.95058	100.00000
87.43600	5.76000	98.94884	100.00000
87.48100	5.76500	98.94535	100.00000
87.53600	5.77000	98.94419	100.00000
87.58500	5.77500	98.94128	100.00000
87.63300	5.78000	98.94012	100.00000
87.68000	5.78500	98.93663	100.00000
87.73400	5.79000	98.93488	100.00000
87.78400	5.79500	98.93198	100.00000
87.83400	5.80000	98.93081	100.00000
87.88700	5.80500	98.92791	100.00000
87.93500	5.81000	98.92616	100.00000
87.98400	5.81500	98.92326	100.00000
88.03400	5.82000	98.92267	100.00000
88.08600	5.82500	98.91977	100.00000
88.13100	5.83000	98.91802	100.00000
88.18600	5.83500	98.91686	100.00000
88.22900	5.84000	98.91453	100.00000
88.28200	5.84500	98.91279	100.00000
88.33500	5.85000	98.90988	100.00000
88.38500	5.85500	98.90872	100.00000
88.43600	5.86000	98.90581	100.00000
88.48400	5.86500	98.90407	100.00000
88.53500	5.87000	98.90116	100.00000
88.58000	5.87500	98.90000	100.00000
88.63100	5.88000	98.89709	100.00000
88.68400	5.88500	98.89535	100.00000
88.73000	5.89000	98.89186	100.00000
88.78000	5.89500	98.89070	100.00000
88.83200	5.90000	98.88779	100.00000
88.88000	5.90500	98.88663	100.00000
88.93500	5.91000	98.88314	100.00000
88.98300	5.91500	98.88140	100.00000
89.03500	5.92000	98.87849	100.00000
89.08700	5.92500	98.87733	100.00000
89.13400	5.93000	98.87384	100.00000
89.18300	5.93500	98.87267	100.00000
89.23100	5.94000	98.86977	100.00000
89.27800	5.94500	98.86802	100.00000
89.32900	5.95000	98.86453	100.00000
89.38000	5.95500	98.86337	100.00000
89.43000	5.96000	98.86047	100.00000
89.48300	5.96500	98.85872	100.00000
89.53500	5.97000	98.85581	100.00000
89.58700	5.97500	98.85465	100.00000
89.63500	5.98000	98.85174	100.00000
89.68500	5.98500	98.84942	100.00000
89.73700	5.99000	98.84651	100.00000
89.78700	5.99500	98.84477	100.00000
89.83200	6.00000	98.84186	100.00000
89.88200	6.00500	98.84070	100.00000
89.93500	6.01000	98.83721	100.00000
89.98200	6.01500	98.83547	100.00000
90.03700	6.02000	98.83256	100.00000
90.08400	6.02500	98.83023	100.00000
90.13500	6.03000	98.82674	100.00000
90.18500	6.03500	98.82558	100.00000
90.23200	6.04000	98.82267	100.00000
90.28700	6.04500	98.82151	100.00000
90.33600	6.05000	98.81860	100.00000
90.38500	6.05500	98.81628	100.00000
90.43300	6.06000	98.81337	100.00000
90.48500	6.06500	98.81221	100.00000
90.53700	6.07000	98.80814	100.00000
90.58200	6.07500	98.80698	100.00000
90.63300	6.08000	98.80407	100.00000
90.68700	6.08500	98.80174	100.00000
90.73700	6.09000	98.79826	100.00000
90.78900	6.09500	98.79651	100.00000
90.83800	6.10000	98.79360	100.00000
90.88800	6.10500	98.79186	100.00000
90.93300	6.11000	98.78779	100.00000
90.98200	6.11500	98.78663	100.00000
91.03300	6.12000	98.78372	100.00000
91.08800	6.12500	98.77907	100.00000
91.13900	6.13000	98.77791	100.00000
91.18500	6.13500	98.77616	100.00000
91.23400	6.14000	98.77326	100.00000
91.29000	6.14500	98.77151	100.00000
91.34000	6.15000	98.76860	100.00000
91.38700	6.15500	98.76686	100.00000
91.43900	6.16000	98.76395	100.00000
91.48700	6.16500	98.76221	100.00000
91.54100	6.17000	98.75930	100.00000
91.58700	6.17500	98.75581	100.00000
91.63400	6.18000	98.75523	100.00000
91.68600	6.18500	98.75174	100.00000
91.74000	6.19000	98.74942	100.00000
91.79000	6.19500	98.74709	100.00000
91.84000	6.20000	98.74535	100.00000
91.89000	6.20500	98.74186	100.00000
91.93800	6.21000	98.74070	100.00000
91.99000	6.21500	98.73663	100.00000
92.03700	6.22000	98.73605	100.00000
92.08900	6.22500	98.73256	100.00000
92.13800	6.23000	98.73081	100.00000
92.18900	6.23500	98.72733	100.00000
92.23900	6.24000	98.72558	100.00000
92.28700	6.24500	98.72326	100.00000
92.33700	6.25000	98.72209	100.00000
92.38800	6.25500	98.71802	100.00000
92.43700	6.26000	98.71686	100.00000
92.48600	6.26500	98.71395	100.00000
92.53700	6.27000	98.71163	100.00000
92.58500	6.27500	98.70872	100.00000
92.63500	6.28000	98.70698	100.00000
92.69100	6.28500	98.70407	100.00000
92.73700	6.29000	98.70291	100.00000
92.78800	6.29500	98.70000	100.00000
92.84000	6.30000	98.69826	100.00000
92.88700	6.30500	98.69535	100.00000
92.93900	6.31000	98.69302	100.00000
92.98900	6.31500	98.69012	100.00000
93.04200	6.32000	98.68895	100.00000
93.08900	6.32500	98.68488	100.00000
93.14200	6.33000	98.68488	100.00000
93.19200	6.33500	98.68140	100.00000
93.24000	6.34000	98.67965	100.00000
93.28900	6.34500	98.67616	100.00000
93.34300	6.35000	98.67384	100.00000
93.39300	6.35500	98.67093	100.00000
93.44200	6.36000	98.67035	100.00000
93.49100	6.36500	98.66570	100.00000
93.54000	6.37000	98.66453	100.00000
93.59000	6.37500	98.66047	100.00000
93.64300	6.38000	98.65930	100.00000
93.68900	6.38500	98.65581	100.00000
93.74300	6.39000	98.65349	100.00000
93.79200	6.39500	98.65116	100.00000
93.84400	6.40000	98.64942	100.00000
93.89000	6.40500	98.64535	100.00000
93.94500	6.41000	98.64360	100.00000
93.99100	6.41500	98.64070	100.00000
94.03700	6.42000	98.63895	100.00000
94.09200	6.42500	98.63488	100.00000
94.14700	6.43000	98.63430	100.00000
94.19500	6.43500	98.63081	100.00000
94.24600	6.44000	98.62907	100.00000
94.29200	6.44500	98.62558	100.00000
94.34300	6.45000	98.62384	100.00000
94.39500	6.45500	98.62035	100.00000
94.44700	6.46000	98.61919	100.00000
94.49100	6.46500	98.61512	100.00000
94.54300	6.47000	98.61512	100.00000
94.59300	6.47500	98.61221	100.00000
94.64600	6.48000	98.61047	100.00000
94.69600	6.48500	98.60698	100.00000
94.74300	6.49000	98.60465	100.00000
94.79500	6.49500	98.60233	100.00000
94.85000	6.50000	98.59942	100.00000
94.89400	6.50500	98.59767	100.00000
94.94400	6.51000	98.59360	100.00000
94.99700	6.51500	98.59302	100.00000
95.04500	6.52000	98.58953	100.00000
95.09200	6.52500	98.58779	100.00000
95.14500	6.53000	98.58430	100.00000
95.19400	6.53500	98.58256	100.00000
95.24400	6.54000	98.57907	100.00000
95.29600	6.54500	98.57674	100.00000
95.34600	6.55000	98.57326	100.00000
95.39100	6.55500	98.57209	100.00000
95.44300	6.56000	98.56860	100.00000
95.49600	6.56500	98.56628	100.00000
95.54600	6.57000	98.56279	100.00000
95.59500	6.57500	98.56105	100.00000
95.64500	6.58000	98.55756	100.00000
95.69300	6.58500	98.55581	100.00000
95.74600	6.59000	98.55174	100.00000
95.79700	6.59500	98.55000	100.00000
95.84500	6.60000	98.54593	100.00000
95.89400	6.60500	98.54360	100.00000
95.94700	6.61000	98.54012	100.00000
95.99300	6.61500	98.53779	100.00000
96.04700	6.62000	98.53430	100.00000
96.09800	6.62500	98.53198	100.00000
96.14700	6.63000	98.52849	100.00000
96.19700	6.63500	98.52616	100.00000
96.24400	6.64000	98.52267	100.00000
96.29500	6.64500	98.52035	100.00000
96.34800	6.65000	98.51570	100.00000
96.39500	6.65500	98.51453	100.00000
96.44300	6.66000	98.51047	100.00000
96.49400	6.66500	98.50872	100.00000
96.54500	6.67000	98.50465	100.00000
96.59600	6.67500	98.50291	100.00000
96.64400	6.68000	98.49884	100.00000
96.69200	6.68500	98.49709	100.00000
96.74600	6.69000	98.49360	100.00000
96.79100	6.69500	98.49244	100.00000
96.84600	6.70000	98.48779	100.00000
96.89700	6.70500	98.48547	100.00000
96.94400	6.71000	98.48140	100.00000
96.99500	6.71500	98.47965	100.00000
97.04700	6.72000	98.47616	100.00000
97.09700	6.72500	98.47384	100.00000
97.14400	6.73000	98.47035	100.00000
97.20000	6.73500	98.46802	100.00000
97.24900	6.74000	98.46453	100.00000
97.30000	6.74500	98.46221	100.00000
97.34700	6.75000	98.45872	100.00000
97.39900	6.75500	98.45698	100.00000
97.44800	6.76000	98.45349	100.00000
97.49900	6.76500	98.45116	100.00000
97.55000	6.77000	98.44767	100.00000
97.60000	6.77500	98.44535	100.00000
97.65000	6.78000	98.44186	100.00000
97.69800	6.78500	98.43953	100.00000
97.74900	6.79000	98.43547	100.00000
97.80100	6.79500	98.43198	100.00000
97.84900	6.80000	98.43023	100.00000
97.90000	6.80500	98.42791	100.00000
97.95000	6.81000	98.42442	100.00000
98.00000	6.81500	98.42209	100.00000
98.04600	6.82000	98.41860	100.00000
98.10200	6.82500	98.41395	100.00000
98.14700	6.83000	98.41395	100.00000
98.19900	6.83500	98.40988	100.00000
98.25100	6.84000	98.40814	100.00000
98.30100	6.84500	98.40407	100.00000
98.35200	6.85000	98.40233	100.00000
98.40000	6.85500	98.39942	100.00000
98.45000	6.86000	98.39767	100.00000
98.49700	6.86500	98.39302	100.00000
98.55100	6.87000	98.39186	100.00000
98.60100	6.87500	98.38895	100.00000
98.65000	6.88000	98.38663	100.00000
98.70100	6.88500	98.38314	100.00000
98.74800	6.89000	98.38140	100.00000
98.80200	6.89500	98.37791	100.00000
98.85000	6.90000	98.37558	100.00000
98.90200	6.90500	98.37209	100.00000
98.94900	6.91000	98.37035	100.00000
99.00000	6.91500	98.36744	100.00000
99.05100	6.92000	98.36628	100.00000
99.10100	6.92500	98.36221	100.00000
99.15000	6.93000	98.36047	100.00000
99.20000	6.93500	98.35756	100.00000
99.25200	6.94000	98.35523	100.00000
99.30000	6.94500	98.35058	100.00000
99.34900	6.95000	98.34942	100.00000
99.40300	6.95500	98.34709	100.00000
99.45200	6.96000	98.34477	100.00000
99.50000	6.96500	98.34012	100.00000
99.54900	6.97000	98.33895	100.00000
99.60200	6.97500	98.33547	100.00000
99.65200	6.98000	98.33256	100.00000
99.70200	6.98500	98.32849	100.00000
99.74900	6.99000	98.32733	100.00000
99.79900	6.99500	98.32326	100.00000
99.84800	7.00000	98.32151	100.00000
99.90300	7.00500	98.31686	100.00000
99.95200	7.01000	98.31453	100.00000
99.99800	7.01500	98.31163	100.00000
100.05100	7.02000	98.30872	100.00000
100.09700	7.02500	98.30523	100.00000
100.15200	7.03000	98.30291	100.00000
100.20300	7.03500	98.29942	100.00000
100.25000	7.04000	98.29767	100.00000
100.30300	7.04500	98.29360	100.00000
100.35100	7.05000	98.29128	100.00000
100.40200	7.05500	98.28779	100.00000
100.45400	7.06000	98.28547	100.00000
100.50300	7.06500	98.28140	100.00000
100.54600	7.07000	98.27965	100.00000
100.60200	7.07500	98.27616	100.00000
100.65000	7.08000	98.27384	100.00000
100.70300	7.08500	98.26919	100.00000
100.75300	7.09000	98.26802	100.00000
100.79800	7.09500	98.26453	100.00000
100.85200	7.10000	98.26163	100.00000
100.90400	7.10500	98.25698	100.00000
100.95400	7.11000	98.25698	100.00000
100.99800	7.11500	98.25291	100.00000
101.05400	7.12000	98.25000	100.00000
101.10500	7.12500	98.24651	100.00000
101.15400	7.13000	98.24477	100.00000
101.20700	7.13500	98.24128	100.00000
101.25500	7.14000	98.23837	100.00000
101.30500	7.14500	98.23547	100.00000
101.34900	7.15000	98.23314	100.00000
101.40300	7.15500	98.22965	100.00000
101.45200	7.16000	98.22500	100.00000
101.50400	7.16500	98.22326	100.00000
101.55700	7.17000	98.21919	100.00000
101.60100	7.17500	98.21860	100.00000
101.65600	7.18000	98.21395	100.00000
101.70500	7.18500	98.21221	100.00000
101.75700	7.19000	98.20814	100.00000
101.80800	7.19500	98.20698	100.00000
101.85400	7.20000	98.20174	100.00000
101.90100	7.20500	98.20174	100.00000
101.95800	7.21000	98.19709	100.00000
102.00600	7.21500	98.19593	100.00000
102.05300	7.22000	98.19128	100.00000
102.10300	7.22500	98.18953	100.00000
102.15600	7.23000	98.18605	100.00000
102.20600	7.23500	98.18372	100.00000
102.25300	7.24000	98.17965	100.00000
102.30300	7.24500	98.17791	100.00000
102.35300	7.25000	98.17442	100.00000
102.40400	7.25500	98.17267	100.00000
102.45700	7.26000	98.16860	100.00000
102.50800	7.26500	98.16628	100.00000
102.55300	7.27000	98.16279	100.00000
102.60500	7.27500	98.16105	100.00000
102.65200	7.28000	98.15698	100.00000
102.70500	7.28500	98.15465	100.00000
102.75800	7.29000	98.15116	100.00000
102.80600	7.29500	98.14884	100.00000
102.85700	7.30000	98.14419	100.00000
102.90500	7.30500	98.14244	100.00000
102.96000	7.31000	98.13837	100.00000
103.00900	7.31500	98.13779	100.00000
103.06000	7.32000	98.13314	100.00000
103.10900	7.32500	98.13081	100.00000
103.16000	7.33000	98.12733	100.00000
103.20700	7.33500	98.12616	100.00000
103.25700	7.34000	98.12093	100.00000
103.30800	7.34500	98.11977	100.00000
103.36000	7.35000	98.11628	100.00000
103.40800	7.35500	98.11395	100.00000
103.46000	7.36000	98.10988	100.00000
103.50500	7.36500	98.10756	100.00000
103.55700	7.37000	98.10407	100.00000
103.60900	7.37500	98.10233	100.00000
103.65400	7.38000	98.09826	100.00000
103.71100	7.38500	98.09593	100.00000
103.75400	7.39000	98.09244	100.00000
103.80400	7.39500	98.09070	100.00000
103.85900	7.40000	98.08663	100.00000
103.91000	7.40500	98.08430	100.00000
103.96000	7.41000	98.08140	100.00000
104.00800	7.41500	98.07965	100.00000
104.05900	7.42000	98.07558	100.00000
104.10800	7.42500	98.07326	100.00000
104.16000	7.43000	98.06977	100.00000
104.20700	7.43500	98.06860	100.00000
104.26200	7.44000	98.06453	100.00000
104.31100	7.44500	98.06221	100.00000
104.35900	7.45000	98.05872	100.00000
104.40700	7.45500	98.05523	100.00000
104.46000	7.46000	98.05349	100.00000
104.51100	7.46500	98.05116	100.00000
104.56000	7.47000	98.04651	100.00000
104.60800	7.47500	98.04535	100.00000
104.65500	7.48000	98.04012	100.00000
104.71200	7.48500	98.03779	100.00000
104.76200	7.49000	98.03372	100.00000
104.80900	7.49500	98.02907	100.00000
104.86100	7.50000	98.02674	100.00000
104.91100	7.50500	98.02209	100.00000
104.95900	7.51000	98.01977	100.00000
105.00700	7.51500	98.01512	100.00000
105.05800	7.52000	98.01221	100.00000
105.11200	7.52500	98.00814	100.00000
105.15900	7.53000	98.00581	100.00000
105.20500	7.53500	98.00058	100.00000
105.25800	7.54000	97.99884	100.00000
105.31000	7.54500	97.99419	100.00000
105.35600	7.55000	97.99186	100.00000
105.40900	7.55500	97.98779	100.00000
105.46300	7.56000	97.98547	100.00000
105.51100	7.56500	97.98023	100.00000
105.56300	7.57000	97.97849	100.00000
105.61300	7.57500	97.97442	100.00000
105.66000	7.58000	97.97151	100.00000
105.70900	7.58500	97.96686	100.00000
105.75900	7.59000	97.96512	100.00000
105.80700	7.59500	97.96047	100.00000
105.85700	7.60000	97.95872	100.00000
105.90900	7.60500	97.95465	100.00000
105.96100	7.61000	97.95233	100.00000
106.01000	7.61500	97.94709	100.00000
106.06200	7.62000	97.94477	100.00000
106.10900	7.62500	97.94070	100.00000
106.16100	7.63000	97.93895	100.00000
106.21200	7.63500	97.93372	100.00000
106.26100	7.64000	97.93198	100.00000
106.31100	7.64500	97.92733	100.00000
106.35900	7.65000	97.92500	100.00000
106.41200	7.65500	97.92093	100.00000
106.45800	7.66000	97.91802	100.00000
106.51000	7.66500	97.91337	100.00000
106.55700	7.67000	97.91221	100.00000
106.61000	7.67500	97.90756	100.00000
106.65800	7.68000	97.90465	100.00000
106.70800	7.68500	97.90058	100.00000
106.75700	7.69000	97.89884	100.00000
106.81000	7.69500	97.89360	100.00000
106.85700	7.70000	97.89186	100.00000
106.91100	7.70500	97.88779	100.00000
106.95600	7.71000	97.88547	100.00000
107.00900	7.71500	97.88140	100.00000
107.05800	7.72000	97.87907	100.00000
107.10900	7.72500	97.87500	100.00000
107.15400	7.73000	97.87267	100.00000
107.20800	7.73500	97.86919	100.00000
107.26300	7.74000	97.86744	100.00000
107.31500	7.74500	97.86279	100.00000
107.36000	7.75000	97.86047	100.00000
107.41300	7.75500	97.85640	100.00000
107.46300	7.76000	97.85407	100.00000
107.51300	7.76500	97.85058	100.00000
107.56200	7.77000	97.84826	100.00000
107.61400	7.77500	97.84360	100.00000
107.66400	7.78000	97.84070	100.00000
107.71000	7.78500	97.83663	100.00000
107.76000	7.79000	97.83488	100.00000
107.81000	7.79500	97.83023	100.00000
107.86600	7.80000	97.82849	100.00000
107.91400	7.80500	97.82384	100.00000
107.96300	7.81000	97.82035	100.00000
108.01400	7.81500	97.81744	100.00000
108.06400	7.82000	97.81337	100.00000
108.11400	7.82500	97.81105	100.00000
108.16000	7.83000	97.80756	100.00000
108.21500	7.83500	97.80465	100.00000
108.26500	7.84000	97.80000	100.00000
108.31500	7.84500	97.79884	100.00000
108.36200	7.85000	97.79419	100.00000
108.40900	7.85500	97.79186	100.00000
108.46100	7.86000	97.78779	100.00000
108.51500	7.86500	97.78547	100.00000
108.56300	7.87000	97.78198	100.00000
108.61600	7.87500	97.77965	100.00000
108.66200	7.88000	97.77558	100.00000
108.71300	7.88500	97.77326	100.00000
108.76300	7.89000	97.76977	100.00000
108.81400	7.89500	97.76802	100.00000
108.86500	7.90000	97.76337	100.00000
108.91100	7.90500	97.76163	100.00000
108.95900	7.91000	97.75756	100.00000
109.01600	7.91500	97.75581	100.00000
109.06000	7.92000	97.75116	100.00000
109.11500	7.92500	97.74884	100.00000
109.16100	7.93000	97.74535	100.00000
109.21400	7.93500	97.74244	100.00000
109.26300	7.94000	97.73837	100.00000
109.31300	7.94500	97.73605	100.00000
109.35800	7.95000	97.73256	100.00000
109.40900	7.95500	97.73023	100.00000
109.46200	7.96000	97.72558	100.00000
109.50800	7.96500	97.72384	100.00000
109.56100	7.97000	97.71919	100.00000
109.61100	7.97500	97.71686	100.00000
109.66400	7.98000	97.71221	100.00000
109.71200	7.98500	97.70988	100.00000
109.76300	7.99000	97.70523	100.00000
109.81200	7.99500	97.70233	100.00000
109.86300	8.00000	97.69767	100.00000
109.91200	8.00500	97.69535	100.00000
109.96200	8.01000	97.69070	100.00000
110.01400	8.01500	97.68779	100.00000
110.06200	8.02000	97.68314	100.00000
110.11600	8.02500	97.68023	100.00000
110.16200	8.03000	97.67558	100.00000
110.21100	8.03500	97.67267	100.00000
110.26400	8.04000	97.66860	100.00000
110.31400	8.04500	97.66686	100.00000
110.36100	8.05000	97.66221	100.00000
110.41100	8.05500	97.65930	100.00000
110.46200	8.06000	97.65407	100.00000
110.51100	8.06500	97.65233	100.00000
110.56100	8.07000	97.64767	100.00000
110.61300	8.07500	97.64477	100.00000
110.66500	8.08000	97.63953	100.00000
110.70700	8.08500	97.63837	100.00000
110.76000	8.09000	97.63372	100.00000
110.80700	8.09500	97.63081	100.00000
110.85900	8.10000	97.62674	100.00000
110.91200	8.10500	97.62384	100.00000
110.96400	8.11000	97.61977	100.00000
111.01000	8.11500	97.61453	100.00000
111.06100	8.12000	97.61279	100.00000
111.11000	8.12500	97.61047	100.00000
111.15900	8.13000	97.60581	100.00000
111.20700	8.13500	97.60291	100.00000
111.26100	8.14000	97.59884	100.00000
111.31200	8.14500	97.59651	100.00000
111.36200	8.15000	97.59186	100.00000
111.41200	8.15500	97.58605	100.00000
111.46000	8.16000	97.58547	100.00000
111.51000	8.16500	97.58081	100.00000
111.56100	8.17000	97.57849	100.00000
111.61000	8.17500	97.57384	100.00000
111.66100	8.18000	97.57093	100.00000
111.71000	8.18500	97.56628	100.00000
111.76300	8.19000	97.56395	100.00000
111.81300	8.19500	97.55988	100.00000
111.86100	8.20000	97.55756	100.00000
111.90800	8.20500	97.55233	100.00000
111.96300	8.21000	97.55116	100.00000
112.01300	8.21500	97.54535	100.00000
112.06100	8.22000	97.54360	100.00000
112.11300	8.22500	97.53895	100.00000
112.16300	8.23000	97.53721	100.00000
112.21300	8.23500	97.53198	100.00000
112.26400	8.24000	97.52907	100.00000
112.31300	8.24500	97.52500	100.00000
112.36000	8.25000	97.52384	100.00000
112.41400	8.25500	97.51860	100.00000
112.45900	8.26000	97.51570	100.00000
112.51000	8.26500	97.51221	100.00000
112.56000	8.27000	97.50988	100.00000
112.61200	8.27500	97.50581	100.00000
112.66100	8.28000	97.50407	100.00000
112.71500	8.28500	97.49942	100.00000
112.75900	8.29000	97.49826	100.00000
112.81400	8.29500	97.49302	100.00000
112.86500	8.30000	97.49128	100.00000
112.91500	8.30500	97.48721	100.00000
112.96300	8.31000	97.48488	100.00000
113.01600	8.31500	97.47965	100.00000
113.06700	8.32000	97.47733	100.00000
113.11200	8.32500	97.47326	100.00000
113.16400	8.33000	97.47151	100.00000
113.21100	8.33500	97.46628	100.00000
113.26700	8.34000	97.46453	100.00000
113.31200	8.34500	97.45988	100.00000
113.36300	8.35000	97.45756	100.00000
113.41800	8.35500	97.45291	100.00000
113.46600	8.36000	97.45116	100.00000
113.51700	8.36500	97.44651	100.00000
113.56900	8.37000	97.44477	100.00000
113.61800	8.37500	97.43953	100.00000
113.66800	8.38000	97.43663	100.00000
113.71600	8.38500	97.43198	100.00000
113.76700	8.39000	97.43023	100.00000
113.81900	8.39500	97.42558	100.00000
113.87400	8.40000	97.42326	100.00000
113.92300	8.40500	97.41860	100.00000
113.97200	8.41000	97.41686	100.00000
114.02400	8.41500	97.41105	100.00000
114.07300	8.42000	97.40930	100.00000
114.12100	8.42500	97.40407	100.00000
114.17400	8.43000	97.40174	100.00000
114.22300	8.43500	97.39709	100.00000
114.27300	8.44000	97.39477	100.00000
114.32500	8.44500	97.39012	100.00000
114.36900	8.45000	97.38488	100.00000
114.42100	8.45500	97.38198	100.00000
114.46900	8.46000	97.37907	100.00000
114.52200	8.46500	97.37558	100.00000
114.57300	8.47000	97.37035	100.00000
114.62400	8.47500	97.36744	100.00000
114.67200	8.48000	97.36221	100.00000
114.72300	8.48500	97.36163	100.00000
114.77500	8.49000	97.35640	100.00000
114.81900	8.49500	97.35349	100.00000
114.86900	8.50000	97.34826	100.00000
114.92400	8.50500	97.34651	100.00000
114.97600	8.51000	97.34186	100.00000
115.02500	8.51500	97.33953	100.00000
115.07300	8.52000	97.33430	100.00000
115.12400	8.52500	97.33198	100.00000
115.17300	8.53000	97.32733	100.00000
115.22000	8.53500	97.32558	100.00000
115.27200	8.54000	97.32035	100.00000
115.32800	8.54500	97.31802	100.00000
115.37300	8.55000	97.31395	100.00000
115.42400	8.55500	97.31105	100.00000
115.47600	8.56000	97.30640	100.00000
115.52300	8.56500	97.30465	100.00000
115.57400	8.57000	97.29942	100.00000
115.62200	8.57500	97.29767	100.00000
115.67200	8.58000	97.29360	100.00000
115.72600	8.58500	97.29128	100.00000
115.77700	8.59000	97.28605	100.00000
115.82700	8.59500	97.28372	100.00000
115.87600	8.60000	97.27965	100.00000
115.92600	8.60500	97.27733	100.00000
115.97800	8.61000	97.27209	100.00000
116.02800	8.61500	97.27035	100.00000
116.07700	8.62000	97.26570	100.00000
116.12800	8.62500	97.26337	100.00000
116.17500	8.63000	97.25930	100.00000
116.22400	8.63500	97.25756	100.00000
116.27400	8.64000	97.25291	100.00000
116.32700	8.64500	97.25116	100.00000
116.37600	8.65000	97.24651	100.00000
116.42500	8.65500	97.24360	100.00000
116.47900	8.66000	97.23953	100.00000
116.53200	8.66500	97.23779	100.00000
116.57600	8.67000	97.23256	100.00000
116.62700	8.67500	97.23023	100.00000
116.67900	8.68000	97.22558	100.00000
116.73100	8.68500	97.22384	100.00000
116.78100	8.69000	97.21860	100.00000
116.82900	8.69500	97.21628	100.00000
116.88100	8.70000	97.21163	100.00000
116.93100	8.70500	97.20930	100.00000
116.98300	8.71000	97.20407	100.00000
117.03500	8.71500	97.20233	100.00000
117.08300	8.72000	97.19767	100.00000
117.12900	8.72500	97.19593	100.00000
117.18200	8.73000	97.19070	100.00000
117.23300	8.73500	97.18779	100.00000
117.28000	8.74000	97.18372	100.00000
117.32800	8.74500	97.18140	100.00000
117.38100	8.75000	97.17733	100.00000
117.43300	8.75500	97.17558	100.00000
117.48000	8.76000	97.17093	100.00000
117.53300	8.76500	97.16860	100.00000
117.58100	8.77000	97.16395	100.00000
117.62900	8.77500	97.15930	100.00000
117.68500	8.78000	97.15698	100.00000
117.73200	8.78500	97.15349	100.00000
117.78500	8.79000	97.15058	100.00000
117.83200	8.79500	97.14593	100.00000
117.88400	8.80000	97.14302	100.00000
117.92900	8.80500	97.13953	100.00000
117.98200	8.81000	97.13663	100.00000
118.03500	8.81500	97.13198	100.00000
118.08600	8.82000	97.13023	100.00000
118.13600	8.82500	97.12558	100.00000
118.18300	8.83000	97.12326	100.00000
118.23600	8.83500	97.11860	100.00000
118.28500	8.84000	97.11628	100.00000
118.33300	8.84500	97.11221	100.00000
118.38500	8.85000	97.10930	100.00000
118.43800	8.85500	97.10465	100.00000
118.48800	8.86000	97.10233	100.00000
118.53200	8.86500	97.09767	100.00000
118.58300	8.87000	97.09593	100.00000
118.63800	8.87500	97.09128	100.00000
118.68300	8.88000	97.08895	100.00000
118.73600	8.88500	97.08430	100.00000
118.78900	8.89000	97.08198	100.00000
118.83900	8.89500	97.07791	100.00000
118.88500	8.90000	97.07558	100.00000
118.93400	8.90500	97.07151	100.00000
118.98700	8.91000	97.06860	100.00000
119.03800	8.91500	97.06337	100.00000
119.08800	8.92000	97.06105	100.00000
119.13800	8.92500	97.05698	100.00000
119.18700	8.93000	97.05465	100.00000
119.23800	8.93500	97.04942	100.00000
119.28700	8.94000	97.04709	100.00000
119.34000	8.94500	97.04360	100.00000
119.38900	8.95000	97.04070	100.00000
119.43700	8.95500	97.03546	100.00000
119.49100	8.96000	97.03314	100.00000
119.54100	8.96500	97.02907	100.00000
119.58800	8.97000	97.02616	100.00000
119.63800	8.97500	97.02093	100.00000
119.69100	8.98000	97.01919	100.00000
119.73900	8.98500	97.01512	100.00000
119.79000	8.99000	97.01221	100.00000
119.83900	8.99500	97.00698	100.00000
119.89300	9.00000	97.00465	100.00000
119.93700	9.00500	97.00058	100.00000
119.98900	9.01000	96.99767	100.00000
120.03800	9.01500	96.99360	100.00000
120.09100	9.02000	96.99128	100.00000
120.14200	9.02500	96.98779	100.00000
120.19000	9.03000	96.98488	100.00000
120.24100	9.03500	96.97965	100.00000
120.29300	9.04000	96.97791	100.00000
120.34200	9.04500	96.97384	100.00000
120.39300	9.05000	96.97093	100.00000
120.44200	9.05500	96.96628	100.00000
120.49100	9.06000	96.96454	100.00000
120.53800	9.06500	96.95988	100.00000
120.59000	9.07000	96.95814	100.00000
120.64100	9.07500	96.95291	100.00000
120.69300	9.08000	96.95058	100.00000
120.74200	9.08500	96.94651	100.00000
120.79000	9.09000	96.94360	100.00000
120.84200	9.09500	96.93895	100.00000
120.89400	9.10000	96.93663	100.00000
120.93900	9.10500	96.93256	100.00000
120.99300	9.11000	96.92674	100.00000
121.04300	9.11500	96.92442	100.00000
121.09300	9.12000	96.92209	100.00000
121.14200	9.12500	96.91802	100.00000
121.19300	9.13000	96.91279	100.00000
121.24500	9.13500	96.91047	100.00000
121.29900	9.14000	96.90581	100.00000
121.34200	9.14500	96.90407	100.00000
121.39600	9.15000	96.89884	100.00000
121.44400	9.15500	96.89593	100.00000
121.49000	9.16000	96.89244	100.00000
121.54500	9.16500	96.89128	100.00000
121.59500	9.17000	96.88605	100.00000
121.64700	9.17500	96.88372	100.00000
121.69600	9.18000	96.87965	100.00000
121.75100	9.18500	96.87733	100.00000
121.79600	9.19000	96.87209	100.00000
121.84800	9.19500	96.87035	100.00000
121.89600	9.20000	96.86570	100.00000
121.94300	9.20500	96.86454	100.00000
121.99500	9.21000	96.85930	100.00000
122.04700	9.21500	96.85698	100.00000
122.09500	9.22000	96.85349	100.00000
122.14900	9.22500	96.85116	100.00000
122.19900	9.23000	96.84593	100.00000
122.24800	9.23500	96.84360	100.00000
122.29600	9.24000	96.83953	100.00000
122.34700	9.24500	96.83721	100.00000
122.39500	9.25000	96.83198	100.00000
122.44700	9.25500	96.83023	100.00000
122.49800	9.26000	96.82558	100.00000
122.54700	9.26500	96.82326	100.00000
122.59900	9.27000	96.81860	100.00000
122.64700	9.27500	96.81570	100.00000
122.69600	9.28000	96.81105	100.00000
122.74600	9.28500	96.80988	100.00000
122.79900	9.29000	96.80407	100.00000
122.84900	9.29500	96.80233	100.00000
122.89300	9.30000	96.79767	100.00000
122.94700	9.30500	96.79593	100.00000
122.99400	9.31000	96.79070	100.00000
123.05200	9.31500	96.78837	100.00000
123.10000	9.32000	96.78430	100.00000
123.14900	9.32500	96.78256	100.00000
123.19800	9.33000	96.77733	100.00000
123.25100	9.33500	96.77500	100.00000
123.30000	9.34000	96.77093	100.00000
123.34800	9.34500	96.76860	100.00000
123.40000	9.35000	96.76337	100.00000
123.45000	9.35500	96.76279	100.00000
123.49900	9.36000	96.75814	100.00000
123.54700	9.36500	96.75581	100.00000
123.60000	9.37000	96.75116	100.00000
123.64800	9.37500	96.74884	100.00000
123.70400	9.38000	96.74419	100.00000
123.74800	9.38500	96.74302	100.00000
123.80000	9.39000	96.73837	100.00000
123.85100	9.39500	96.73547	100.00000
123.89800	9.40000	96.73198	100.00000
123.95200	9.40500	96.72965	100.00000
123.99800	9.41000	96.72442	100.00000
124.05000	9.41500	96.72209	100.00000
124.09700	9.42000	96.71802	100.00000
124.14500	9.42500	96.71628	100.00000
124.19900	9.43000	96.71047	100.00000
124.25400	9.43500	96.70872	100.00000
124.30000	9.44000	96.70465	100.00000
124.34900	9.44500	96.70349	100.00000
124.40300	9.45000	96.69767	100.00000
124.45200	9.45500	96.69535	100.00000
124.50000	9.46000	96.69186	100.00000
124.55000	9.46500	96.69070	100.00000
124.60000	9.47000	96.68547	100.00000
124.65300	9.47500	96.68140	100.00000
124.69900	9.48000	96.67907	100.00000
124.74900	9.48500	96.67442	100.00000
124.80200	9.49000	96.67267	100.00000
124.85300	9.49500	96.66802	100.00000
124.90200	9.50000	96.66570	100.00000
124.95000	9.50500	96.66221	100.00000
125.00400	9.51000	96.65988	100.00000
125.05500	9.51500	96.65581	100.00000
125.10300	9.52000	96.65349	100.00000
125.15400	9.52500	96.64826	100.00000
125.20400	9.53000	96.64593	100.00000
125.24800	9.53500	96.64186	100.00000
125.30100	9.54000	96.63953	100.00000
125.35700	9.54500	96.63547	100.00000
125.40500	9.55000	96.63314	100.00000
125.45400	9.55500	96.62849	100.00000
125.50400	9.56000	96.62674	100.00000
125.55600	9.56500	96.62267	100.00000
125.60400	9.57000	96.61977	100.00000
125.65500	9.57500	96.61686	100.00000
125.70500	9.58000	96.61454	100.00000
125.75500	9.58500	96.61105	100.00000
125.80300	9.59000	96.60872	100.00000
125.85400	9.59500	96.60465	100.00000
125.90300	9.60000	96.60291	100.00000
125.95500	9.60500	96.59884	100.00000
126.00000	9.61000	96.59651	100.00000
126.05000	9.61500	96.59302	100.00000
126.10400	9.62000	96.59070	100.00000
126.15200	9.62500	96.58721	100.00000
126.20200	9.63000	96.58488	100.00000
126.25400	9.63500	96.58140	100.00000
126.30000	9.64000	96.57907	100.00000
126.35400	9.64500	96.57558	100.00000
126.40500	9.65000	96.57384	100.00000
126.45100	9.65500	96.56919	100.00000
126.50500	9.66000	96.56802	100.00000
126.55700	9.66500	96.56337	100.00000
126.60200	9.67000	96.56163	100.00000
126.65200	9.67500	96.55756	100.00000
126.70500	9.68000	96.55581	100.00000
126.75500	9.68500	96.55291	100.00000
126.80500	9.69000	96.55058	100.00000
126.85500	9.69500	96.54651	100.00000
126.90400	9.70000	96.54477	100.00000
126.95400	9.70500	96.54128	100.00000
127.00700	9.71000	96.53953	100.00000
127.05200	9.71500	96.53547	100.00000
127.10600	9.72000	96.53372	100.00000
127.15600	9.72500	96.52965	100.00000
127.20400	9.73000	96.52733	100.00000
127.25200	9.73500	96.52442	100.00000
127.30600	9.74000	96.52267	100.00000
127.35600	9.74500	96.51860	100.00000
127.40700	9.75000	96.51628	100.00000
127.45500	9.75500	96.51163	100.00000
127.50100	9.76000	96.50988	100.00000
127.55700	9.76500	96.50581	100.00000
127.60200	9.77000	96.50058	100.00000
127.65300	9.77500	96.49884	100.00000
127.70200	9.78000	96.49477	100.00000
127.75800	9.78500	96.49244	100.00000
127.80700	9.79000	96.48837	100.00000
127.85400	9.79500	96.48605	100.00000
127.90300	9.80000	96.48256	100.00000
127.95700	9.80500	96.48081	100.00000
128.00800	9.81000	96.47558	100.00000
128.05600	9.81500	96.47384	100.00000
128.10899	9.82000	96.46977	100.00000
128.15401	9.82500	96.46802	100.00000
128.20599	9.83000	96.46395	100.00000
128.25999	9.83500	96.46163	100.00000
128.31200	9.84000	96.45814	100.00000
128.35899	9.84500	96.45581	100.00000
128.40900	9.85000	96.45116	100.00000
128.45799	9.85500	96.44942	100.00000
[truncated: 15,428 more rows]
