# Supplementary material for: Physicochemical Properties, Equilibrium Adsorption Performance, Manufacturability, and Stability of TIFSIX-3-Ni for Direct Air Capture of CO2
Source: Energy Fuels. 2024 Jun 18;38(13):11947–65. doi: 10.1021/acs.energyfuels.4c01368 (PMC11228916; doi:10.1021/acs.energyfuels.4c01368)
Supplement: Supplementary file 2 — ef4c01368_si_002.zip [file ef4c01368_si_002.zip › tifsix si raw files/XRD/after H2O and O2/batch3-75RH-afterdegas.txt]

6.000948996	190
6.017054351	177
6.033159707	169
6.049265062	181
6.065370417	168
6.081475773	142
6.097581128	175
6.113686483	172
6.129791839	176
6.145897194	181
6.162002549	198
6.178107905	188
6.19421326	160
6.210318615	198
6.226423971	205
6.242529326	175
6.258634681	181
6.274740037	169
6.290845392	195
6.306950747	186
6.323056103	184
6.339161458	197
6.355266813	209
6.371372169	198
6.387477524	182
6.403582879	192
6.419688235	181
6.43579359	166
6.451898945	206
6.468004301	192
6.484109656	217
6.500215011	174
6.516320367	178
6.532425722	189
6.548531077	177
6.564636433	196
6.580741788	187
6.596847143	204
6.612952499	201
6.629057854	181
6.645163209	160
6.661268565	187
6.67737392	191
6.693479275	196
6.709584631	201
6.725689986	198
6.741795341	160
6.757900697	207
6.774006052	203
6.790111407	188
6.806216763	174
6.822322118	196
6.838427473	182
6.854532829	176
6.870638184	221
6.886743539	217
6.902848895	212
6.91895425	184
6.935059605	207
6.951164961	207
6.967270316	197
6.983375671	205
6.999481027	196
7.015586382	220
7.031691738	215
7.047797093	202
7.063902448	214
7.080007804	182
7.096113159	196
7.112218514	214
7.12832387	181
7.144429225	187
7.16053458	201
7.176639936	206
7.192745291	225
7.208850646	195
7.224956002	231
7.241061357	219
7.257166712	196
7.273272068	209
7.289377423	197
7.305482778	246
7.321588134	185
7.337693489	212
7.353798844	220
7.3699042	207
7.386009555	216
7.40211491	216
7.418220266	213
7.434325621	223
7.450430976	218
7.466536332	228
7.482641687	257
7.498747042	226
7.514852398	207
7.530957753	207
7.547063108	217
7.563168464	219
7.579273819	217
7.595379174	217
7.61148453	227
7.627589885	239
7.64369524	224
7.659800596	256
7.675905951	220
7.692011306	230
7.708116662	240
7.724222017	233
7.740327372	190
7.756432728	225
7.772538083	216
7.788643438	259
7.804748794	227
7.820854149	214
7.836959504	257
7.85306486	239
7.869170215	245
7.88527557	211
7.901380926	232
7.917486281	245
7.933591636	245
7.949696992	249
7.965802347	233
7.981907702	237
7.998013058	215
8.014118413	214
8.030223768	245
8.046329124	236
8.062434479	243
8.078539834	236
8.09464519	226
8.110750545	248
8.1268559	212
8.142961256	237
8.159066611	245
8.175171966	251
8.191277322	206
8.207382677	258
8.223488032	276
8.239593388	227
8.255698743	260
8.271804098	221
8.287909454	228
8.304014809	257
8.320120164	259
8.33622552	245
8.352330875	244
8.36843623	257
8.384541586	228
8.400646941	247
8.416752296	266
8.432857652	255
8.448963007	255
8.465068362	266
8.481173718	244
8.497279073	265
8.513384428	243
8.529489784	253
8.545595139	227
8.561700494	249
8.57780585	292
8.593911205	240
8.61001656	289
8.626121916	261
8.642227271	264
8.658332626	287
8.674437982	235
8.690543337	266
8.706648692	289
8.722754048	223
8.738859403	267
8.754964758	249
8.771070114	293
8.787175469	250
8.803280824	264
8.81938618	242
8.835491535	273
8.85159689	286
8.867702246	260
8.883807601	264
8.899912956	256
8.916018312	264
8.932123667	258
8.948229022	279
8.964334378	291
8.980439733	269
8.996545088	279
9.012650444	250
9.028755799	279
9.044861155	271
9.06096651	246
9.077071865	290
9.093177221	317
9.109282576	295
9.125387931	295
9.141493287	292
9.157598642	314
9.173703997	256
9.189809353	264
9.205914708	308
9.222020063	273
9.238125419	276
9.254230774	293
9.270336129	271
9.286441485	248
9.30254684	320
9.318652195	284
9.334757551	293
9.350862906	252
9.366968261	290
9.383073617	281
9.399178972	293
9.415284327	280
9.431389683	330
9.447495038	309
9.463600393	285
9.479705749	305
9.495811104	273
9.511916459	317
9.528021815	316
9.54412717	315
9.560232525	298
9.576337881	337
9.592443236	285
9.608548591	282
9.624653947	281
9.640759302	300
9.656864657	257
9.672970013	300
9.689075368	303
9.705180723	284
9.721286079	294
9.737391434	338
9.753496789	295
9.769602145	292
9.7857075	281
9.801812855	258
9.817918211	311
9.834023566	316
9.850128921	334
9.866234277	329
9.882339632	296
9.898444987	302
9.914550343	282
9.930655698	321
9.946761053	295
9.962866409	285
9.978971764	322
9.995077119	316
10.01118247	293
10.02728783	294
10.04339319	293
10.05949854	340
10.0756039	281
10.09170925	322
10.10781461	355
10.12391996	290
10.14002532	318
10.15613067	309
10.17223603	284
10.18834138	293
10.20444674	281
10.22055209	300
10.23665745	299
10.2527628	293
10.26886816	304
10.28497352	296
10.30107887	306
10.31718423	284
10.33328958	288
10.34939494	302
10.36550029	303
10.38160565	302
10.397711	333
10.41381636	356
10.42992171	289
10.44602707	333
10.46213242	311
10.47823778	356
10.49434313	316
10.51044849	303
10.52655385	348
10.5426592	347
10.55876456	320
10.57486991	342
10.59097527	286
10.60708062	341
10.62318598	264
10.63929133	286
10.65539669	334
10.67150204	277
10.6876074	324
10.70371275	310
10.71981811	303
10.73592346	293
10.75202882	286
10.76813418	299
10.78423953	293
10.80034489	325
10.81645024	318
10.8325556	311
10.84866095	279
10.86476631	324
10.88087166	322
10.89697702	275
10.91308237	322
10.92918773	302
10.94529308	337
10.96139844	304
10.97750379	281
10.99360915	306
11.00971451	296
11.02581986	313
11.04192522	320
11.05803057	292
11.07413593	309
11.09024128	296
11.10634664	301
11.12245199	318
11.13855735	344
11.1546627	294
11.17076806	271
11.18687341	299
11.20297877	291
11.21908412	290
11.23518948	316
11.25129484	317
11.26740019	325
11.28350555	305
11.2996109	311
11.31571626	311
11.33182161	294
11.34792697	327
11.36403232	309
11.38013768	308
11.39624303	338
11.41234839	305
11.42845374	328
11.4445591	312
11.46066445	312
11.47676981	324
11.49287517	306
11.50898052	310
11.52508588	297
11.54119123	257
11.55729659	314
11.57340194	328
11.5895073	294
11.60561265	325
11.62171801	312
11.63782336	298
11.65392872	302
11.67003407	325
11.68613943	329
11.70224478	281
11.71835014	294
11.7344555	328
11.75056085	315
11.76666621	351
11.78277156	311
11.79887692	300
11.81498227	334
11.83108763	311
11.84719298	305
11.86329834	322
11.87940369	321
11.89550905	289
11.9116144	338
11.92771976	272
11.94382511	319
11.95993047	302
11.97603583	311
11.99214118	294
12.00824654	319
12.02435189	342
12.04045725	340
12.0565626	308
12.07266796	267
12.08877331	308
12.10487867	312
12.12098402	293
12.13708938	301
12.15319473	307
12.16930009	317
12.18540545	299
12.2015108	293
12.21761616	313
12.23372151	328
12.24982687	328
12.26593222	312
12.28203758	315
12.29814293	315
12.31424829	310
12.33035364	322
12.346459	313
12.36256435	322
12.37866971	307
12.39477506	301
12.41088042	336
12.42698578	363
12.44309113	320
12.45919649	334
12.47530184	361
12.4914072	350
12.50751255	327
12.52361791	384
12.53972326	373
12.55582862	375
12.57193397	401
12.58803933	461
12.60414468	471
12.62025004	456
12.63635539	506
12.65246075	503
12.66856611	545
12.68467146	514
12.70077682	562
12.71688217	605
12.73298753	712
12.74909288	759
12.76519824	727
12.78130359	732
12.79740895	791
12.8135143	801
12.82961966	840
12.84572501	865
12.86183037	920
12.87793572	831
12.89404108	909
12.91014644	934
12.92625179	813
12.94235715	748
12.9584625	697
12.97456786	654
12.99067321	683
13.00677857	585
13.02288392	508
13.03898928	505
13.05509463	451
13.07119999	463
13.08730534	426
13.1034107	417
13.11951605	388
13.13562141	386
13.15172677	393
13.16783212	335
13.18393748	372
13.20004283	384
13.21614819	376
13.23225354	401
13.2483589	316
13.26446425	318
13.28056961	358
13.29667496	315
13.31278032	328
13.32888567	301
13.34499103	336
13.36109638	344
13.37720174	324
13.3933071	307
13.40941245	300
13.42551781	328
13.44162316	313
13.45772852	322
13.47383387	361
13.48993923	337
13.50604458	315
13.52214994	333
13.53825529	321
13.55436065	344
13.570466	297
13.58657136	296
13.60267671	321
13.61878207	333
13.63488743	298
13.65099278	313
13.66709814	302
13.68320349	343
13.69930885	326
13.7154142	290
13.73151956	308
13.74762491	306
13.76373027	314
13.77983562	299
13.79594098	325
13.81204633	337
13.82815169	300
13.84425704	306
13.8603624	294
13.87646776	360
13.89257311	280
13.90867847	310
13.92478382	316
13.94088918	310
13.95699453	295
13.97309989	312
13.98920524	314
14.0053106	327
14.02141595	325
14.03752131	315
14.05362666	318
14.06973202	314
14.08583737	309
14.10194273	332
14.11804809	313
14.13415344	323
14.1502588	276
14.16636415	314
14.18246951	302
14.19857486	317
14.21468022	305
14.23078557	306
14.24689093	308
14.26299628	286
14.27910164	295
14.29520699	321
14.31131235	316
14.3274177	317
14.34352306	300
14.35962842	331
14.37573377	345
14.39183913	324
14.40794448	282
14.42404984	274
14.44015519	347
14.45626055	272
14.4723659	299
14.48847126	330
14.50457661	335
14.52068197	273
14.53678732	290
14.55289268	290
14.56899803	289
14.58510339	324
14.60120875	287
14.6173141	299
14.63341946	315
14.64952481	293
14.66563017	258
14.68173552	318
14.69784088	313
14.71394623	315
14.73005159	289
14.74615694	302
14.7622623	288
14.77836765	287
14.79447301	324
14.81057836	321
14.82668372	296
14.84278908	333
14.85889443	290
14.87499979	277
14.89110514	311
14.9072105	303
14.92331585	319
14.93942121	326
14.95552656	309
14.97163192	302
14.98773727	299
15.00384263	317
15.01994798	304
15.03605334	332
15.05215869	334
15.06826405	309
15.08436941	328
15.10047476	338
15.11658012	308
15.13268547	320
15.14879083	312
15.16489618	320
15.18100154	250
15.19710689	321
15.21321225	307
15.2293176	322
15.24542296	299
15.26152831	314
15.27763367	297
15.29373902	296
15.30984438	308
15.32594974	290
15.34205509	300
15.35816045	296
15.3742658	302
15.39037116	275
15.40647651	278
15.42258187	316
15.43868722	286
15.45479258	336
15.47089793	316
15.48700329	308
15.50310864	295
15.519214	291
15.53531935	296
15.55142471	298
15.56753007	284
15.58363542	328
15.59974078	307
15.61584613	326
15.63195149	305
15.64805684	299
15.6641622	315
15.68026755	292
15.69637291	298
15.71247826	298
15.72858362	294
15.74468897	306
15.76079433	305
15.77689968	295
15.79300504	327
15.8091104	282
15.82521575	325
15.84132111	286
15.85742646	331
15.87353182	288
15.88963717	311
15.90574253	281
15.92184788	309
15.93795324	286
15.95405859	302
15.97016395	327
15.9862693	290
16.00237466	305
16.01848001	293
16.03458537	286
16.05069073	295
16.06679608	326
16.08290144	337
16.09900679	332
16.11511215	294
16.1312175	306
16.14732286	300
16.16342821	295
16.17953357	293
16.19563892	314
16.21174428	314
16.22784963	299
16.24395499	319
16.26006035	274
16.2761657	291
16.29227106	276
16.30837641	303
16.32448177	270
16.34058712	277
16.35669248	296
16.37279783	274
16.38890319	308
16.40500854	290
16.4211139	286
16.43721925	282
16.45332461	267
16.46942996	291
16.48553532	263
16.50164068	307
16.51774603	300
16.53385139	286
16.54995674	321
16.5660621	294
16.58216745	297
16.59827281	301
16.61437816	327
16.63048352	296
16.64658887	297
16.66269423	326
16.67879958	275
16.69490494	308
16.71101029	340
16.72711565	262
16.74322101	280
16.75932636	332
16.77543172	302
16.79153707	313
16.80764243	307
16.82374778	320
16.83985314	295
16.85595849	313
16.87206385	325
16.8881692	326
16.90427456	296
16.92037991	289
16.93648527	317
16.95259062	313
16.96869598	307
16.98480134	301
17.00090669	287
17.01701205	322
17.0331174	351
17.04922276	308
17.06532811	291
17.08143347	309
17.09753882	344
17.11364418	299
17.12974953	311
17.14585489	294
17.16196024	328
17.1780656	314
17.19417095	344
17.21027631	316
17.22638167	328
17.24248702	326
17.25859238	323
17.27469773	300
17.29080309	313
17.30690844	331
17.3230138	363
17.33911915	308
17.35522451	275
17.37132986	319
17.38743522	327
17.40354057	333
17.41964593	328
17.43575128	295
17.45185664	299
17.467962	318
17.48406735	305
17.50017271	301
17.51627806	320
17.53238342	308
17.54848877	290
17.56459413	305
17.58069948	318
17.59680484	332
17.61291019	316
17.62901555	309
17.6451209	345
17.66122626	350
17.67733161	315
17.69343697	291
17.70954233	313
17.72564768	317
17.74175304	322
17.75785839	294
17.77396375	308
17.7900691	364
17.80617446	300
17.82227981	330
17.83838517	320
17.85449052	353
17.87059588	374
17.88670123	312
17.90280659	305
17.91891194	344
17.9350173	354
17.95112266	366
17.96722801	341
17.98333337	355
17.99943872	365
18.01554408	341
18.03164943	354
18.04775479	384
18.06386014	382
18.0799655	372
18.09607085	391
18.11217621	344
18.12828156	388
18.14438692	424
18.16049227	384
18.17659763	383
18.19270299	420
18.20880834	396
18.2249137	345
18.24101905	365
18.25712441	389
18.27322976	346
18.28933512	345
18.30544047	370
18.32154583	369
18.33765118	361
18.35375654	381
18.36986189	344
18.38596725	337
18.4020726	329
18.41817796	295
18.43428332	336
18.45038867	345
18.46649403	344
18.48259938	340
18.49870474	322
18.51481009	299
18.53091545	307
18.5470208	340
18.56312616	324
18.57923151	315
18.59533687	308
18.61144222	344
18.62754758	322
18.64365293	332
18.65975829	309
18.67586365	295
18.691969	307
18.70807436	301
18.72417971	291
18.74028507	322
18.75639042	292
18.77249578	323
18.78860113	313
18.80470649	308
18.82081184	275
18.8369172	309
18.85302255	338
18.86912791	308
18.88523326	303
18.90133862	294
18.91744398	304
18.93354933	343
18.94965469	314
18.96576004	337
18.9818654	327
18.99797075	299
19.01407611	329
19.03018146	290
19.04628682	336
19.06239217	323
19.07849753	316
19.09460288	330
19.11070824	299
19.12681359	303
19.14291895	280
19.15902431	304
19.17512966	304
19.19123502	296
19.20734037	288
19.22344573	289
19.23955108	335
19.25565644	289
19.27176179	281
19.28786715	333
19.3039725	260
19.32007786	313
19.33618321	315
19.35228857	311
19.36839392	339
19.38449928	309
19.40060464	342
19.41670999	297
19.43281535	302
19.4489207	326
19.46502606	341
19.48113141	328
19.49723677	337
19.51334212	314
19.52944748	293
19.54555283	305
19.56165819	313
19.57776354	319
19.5938689	352
19.60997425	339
19.62607961	334
19.64218497	294
19.65829032	304
19.67439568	297
19.69050103	296
19.70660639	317
19.72271174	351
19.7388171	287
19.75492245	328
19.77102781	317
19.78713316	302
19.80323852	328
19.81934387	303
19.83544923	314
19.85155458	311
19.86765994	302
19.8837653	308
19.89987065	332
19.91597601	316
19.93208136	325
19.94818672	318
19.96429207	309
19.98039743	327
19.99650278	318
20.01260814	324
20.02871349	303
20.04481885	348
20.0609242	317
20.07702956	322
20.09313492	292
20.10924027	304
20.12534563	291
20.14145098	298
20.15755634	335
20.17366169	328
20.18976705	310
20.2058724	345
20.22197776	318
20.23808311	304
20.25418847	348
20.27029382	299
20.28639918	295
20.30250453	320
20.31860989	349
20.33471525	341
20.3508206	341
20.36692596	333
20.38303131	317
20.39913667	314
20.41524202	328
20.43134738	325
20.44745273	300
20.46355809	327
20.47966344	321
20.4957688	321
20.51187415	308
20.52797951	342
20.54408486	299
20.56019022	288
20.57629558	290
20.59240093	295
20.60850629	315
20.62461164	304
20.640717	344
20.65682235	290
20.67292771	299
20.68903306	303
20.70513842	331
20.72124377	290
20.73734913	320
20.75345448	295
20.76955984	320
20.78566519	350
20.80177055	315
20.81787591	336
20.83398126	309
20.85008662	336
20.86619197	323
20.88229733	337
20.89840268	323
20.91450804	338
20.93061339	324
20.94671875	325
20.9628241	320
20.97892946	374
20.99503481	352
21.01114017	324
21.02724552	360
21.04335088	336
21.05945624	340
21.07556159	310
21.09166695	347
21.1077723	367
21.12387766	319
21.13998301	333
21.15608837	383
21.17219372	365
21.18829908	378
21.20440443	388
21.22050979	337
21.23661514	343
21.2527205	385
21.26882585	423
21.28493121	383
21.30103657	381
21.31714192	394
21.33324728	386
21.34935263	410
21.36545799	428
21.38156334	457
21.3976687	396
21.41377405	445
21.42987941	429
21.44598476	431
21.46209012	426
21.47819547	419
21.49430083	428
21.51040618	417
21.52651154	406
21.5426169	403
21.55872225	410
21.57482761	396
21.59093296	416
21.60703832	407
21.62314367	403
21.63924903	404
21.65535438	414
21.67145974	359
21.68756509	364
21.70367045	355
21.7197758	391
21.73588116	345
21.75198651	362
21.76809187	356
21.78419723	374
21.80030258	350
21.81640794	368
21.83251329	341
21.84861865	344
21.864724	317
21.88082936	332
21.89693471	353
21.91304007	329
21.92914542	324
21.94525078	339
21.96135613	352
21.97746149	351
21.99356684	345
22.0096722	334
22.02577756	333
22.04188291	335
22.05798827	327
22.07409362	348
22.09019898	366
22.10630433	318
22.12240969	312
22.13851504	327
22.1546204	348
22.17072575	335
22.18683111	317
22.20293646	303
22.21904182	321
22.23514717	330
22.25125253	354
22.26735789	329
22.28346324	329
22.2995686	367
22.31567395	356
22.33177931	323
22.34788466	305
22.36399002	377
22.38009537	341
22.39620073	335
22.41230608	352
22.42841144	386
22.44451679	341
22.46062215	355
22.4767275	361
22.49283286	361
22.50893822	368
22.52504357	359
22.54114893	351
22.55725428	333
22.57335964	356
22.58946499	336
22.60557035	352
22.6216757	374
22.63778106	341
22.65388641	381
22.66999177	388
22.68609712	397
22.70220248	364
22.71830783	362
22.73441319	426
22.75051855	376
22.7666239	442
22.78272926	418
22.79883461	388
22.81493997	409
22.83104532	401
22.84715068	426
22.86325603	396
22.87936139	439
22.89546674	455
22.9115721	417
22.92767745	423
22.94378281	434
22.95988816	464
22.97599352	429
22.99209888	391
23.00820423	416
23.02430959	383
23.04041494	427
23.0565203	401
23.07262565	367
23.08873101	360
23.10483636	356
23.12094172	400
23.13704707	371
23.15315243	391
23.16925778	384
23.18536314	362
23.20146849	381
23.21757385	414
23.23367921	376
23.24978456	368
23.26588992	390
23.28199527	339
23.29810063	360
23.31420598	401
23.33031134	350
23.34641669	365
23.36252205	328
23.3786274	352
23.39473276	328
23.41083811	376
23.42694347	324
23.44304882	331
23.45915418	329
23.47525954	327
23.49136489	336
23.50747025	394
23.5235756	353
23.53968096	336
23.55578631	318
23.57189167	338
23.58799702	330
23.60410238	344
23.62020773	368
23.63631309	359
23.65241844	338
23.6685238	368
23.68462915	354
23.70073451	372
23.71683987	329
23.73294522	335
23.74905058	313
23.76515593	352
23.78126129	356
23.79736664	311
23.813472	345
23.82957735	320
23.84568271	327
23.86178806	328
23.87789342	331
23.89399877	316
23.91010413	303
23.92620948	329
23.94231484	316
23.9584202	363
23.97452555	346
23.99063091	362
24.00673626	343
24.02284162	312
24.03894697	350
24.05505233	366
24.07115768	342
24.08726304	346
24.10336839	361
24.11947375	319
24.1355791	353
24.15168446	365
24.16778982	334
24.18389517	340
24.20000053	331
24.21610588	333
24.23221124	327
24.24831659	342
24.26442195	346
24.2805273	348
24.29663266	365
24.31273801	321
24.32884337	351
24.34494872	332
24.36105408	336
24.37715943	345
24.39326479	341
24.40937015	335
24.4254755	329
24.44158086	335
24.45768621	328
24.47379157	346
24.48989692	352
24.50600228	333
24.52210763	350
24.53821299	322
24.55431834	322
24.5704237	352
24.58652905	290
24.60263441	329
24.61873976	332
24.63484512	337
24.65095048	347
24.66705583	336
24.68316119	328
24.69926654	359
24.7153719	367
24.73147725	340
24.74758261	357
24.76368796	362
24.77979332	315
24.79589867	329
24.81200403	353
24.82810938	376
24.84421474	347
24.86032009	311
24.87642545	358
24.89253081	350
24.90863616	371
24.92474152	334
24.94084687	361
24.95695223	325
24.97305758	328
24.98916294	322
25.00526829	330
25.02137365	342
25.037479	337
25.05358436	347
25.06968971	341
25.08579507	344
25.10190042	323
25.11800578	333
25.13411114	341
25.15021649	334
25.16632185	352
25.1824272	365
25.19853256	326
25.21463791	364
25.23074327	349
25.24684862	360
25.26295398	399
25.27905933	341
25.29516469	333
25.31127004	384
25.3273754	373
25.34348075	372
25.35958611	359
25.37569147	346
25.39179682	385
25.40790218	370
25.42400753	381
25.44011289	412
25.45621824	399
25.4723236	379
25.48842895	399
25.50453431	397
25.52063966	441
25.53674502	434
25.55285037	414
25.56895573	417
25.58506108	445
25.60116644	432
25.6172718	463
25.63337715	482
25.64948251	451
25.66558786	469
25.68169322	482
25.69779857	478
25.71390393	508
25.73000928	487
25.74611464	480
25.76221999	547
25.77832535	476
25.7944307	453
25.81053606	475
25.82664141	444
25.84274677	436
25.85885213	429
25.87495748	435
25.89106284	443
25.90716819	401
25.92327355	399
25.9393789	381
25.95548426	384
25.97158961	398
25.98769497	414
26.00380032	376
26.01990568	399
26.03601103	389
26.05211639	426
26.06822174	442
26.0843271	420
26.10043246	450
26.11653781	403
26.13264317	425
26.14874852	388
26.16485388	428
26.18095923	427
26.19706459	419
26.21316994	418
26.2292753	407
26.24538065	445
26.26148601	418
26.27759136	416
26.29369672	450
26.30980207	437
26.32590743	399
26.34201279	471
26.35811814	435
26.3742235	411
26.39032885	425
26.40643421	399
26.42253956	412
26.43864492	401
26.45475027	373
26.47085563	398
26.48696098	391
26.50306634	400
26.51917169	344
26.53527705	352
26.5513824	374
26.56748776	370
26.58359312	369
26.59969847	346
26.61580383	337
26.63190918	340
26.64801454	369
26.66411989	380
26.68022525	324
26.6963306	371
26.71243596	364
26.72854131	371
26.74464667	401
26.76075202	357
26.77685738	368
26.79296273	393
26.80906809	358
26.82517345	331
26.8412788	382
26.85738416	341
26.87348951	360
26.88959487	368
26.90570022	339
26.92180558	322
26.93791093	340
26.95401629	346
26.97012164	315
26.986227	347
27.00233235	349
27.01843771	364
27.03454306	316
27.05064842	352
27.06675378	321
27.08285913	314
27.09896449	321
27.11506984	351
27.1311752	319
27.14728055	350
27.16338591	319
27.17949126	333
27.19559662	309
27.21170197	355
27.22780733	370
27.24391268	309
27.26001804	343
27.27612339	337
27.29222875	319
27.30833411	291
27.32443946	321
27.34054482	311
27.35665017	324
27.37275553	298
27.38886088	320
27.40496624	348
27.42107159	308
27.43717695	349
27.4532823	325
27.46938766	355
27.48549301	353
27.50159837	339
27.51770372	319
27.53380908	321
27.54991444	326
27.56601979	327
27.58212515	313
27.5982305	330
27.61433586	353
27.63044121	325
27.64654657	369
27.66265192	335
27.67875728	331
27.69486263	309
27.71096799	299
27.72707334	363
27.7431787	333
27.75928405	357
27.77538941	368
27.79149477	333
27.80760012	310
27.82370548	307
27.83981083	340
27.85591619	345
27.87202154	338
27.8881269	330
27.90423225	346
27.92033761	320
27.93644296	350
27.95254832	362
27.96865367	356
27.98475903	371
28.00086438	340
28.01696974	360
28.0330751	379
28.04918045	353
28.06528581	337
28.08139116	372
28.09749652	367
28.11360187	364
28.12970723	342
28.14581258	373
28.16191794	379
28.17802329	352
28.19412865	369
28.210234	406
28.22633936	364
28.24244472	384
28.25855007	366
28.27465543	356
28.29076078	372
28.30686614	357
28.32297149	349
28.33907685	322
28.3551822	349
28.37128756	335
28.38739291	355
28.40349827	323
28.41960362	324
28.43570898	322
28.45181433	317
28.46791969	352
28.48402505	333
28.5001304	347
28.51623576	319
28.53234111	341
28.54844647	314
28.56455182	375
28.58065718	334
28.59676253	314
28.61286789	383
28.62897324	322
28.6450786	330
28.66118395	321
28.67728931	314
28.69339466	357
28.70950002	362
28.72560538	328
28.74171073	353
28.75781609	359
28.77392144	341
28.7900268	342
28.80613215	363
28.82223751	331
28.83834286	342
28.85444822	338
28.87055357	367
28.88665893	325
28.90276428	327
28.91886964	358
28.93497499	322
28.95108035	340
28.96718571	336
28.98329106	317
28.99939642	327
29.01550177	318
29.03160713	318
29.04771248	323
29.06381784	342
29.07992319	357
29.09602855	359
29.1121339	329
29.12823926	362
29.14434461	354
29.16044997	376
29.17655532	349
29.19266068	359
29.20876604	369
29.22487139	346
29.24097675	317
29.2570821	360
29.27318746	355
29.28929281	336
29.30539817	347
29.32150352	332
29.33760888	308
29.35371423	349
29.36981959	369
29.38592494	310
29.4020303	362
29.41813565	342
29.43424101	343
29.45034637	331
29.46645172	329
29.48255708	351
29.49866243	339
29.51476779	332
29.53087314	332
29.5469785	313
29.56308385	316
29.57918921	358
29.59529456	306
29.61139992	322
29.62750527	339
29.64361063	304
29.65971598	325
29.67582134	301
29.6919267	310
29.70803205	321
29.72413741	313
29.74024276	338
29.75634812	317
29.77245347	307
29.78855883	317
29.80466418	323
29.82076954	286
29.83687489	328
29.85298025	331
29.8690856	338
29.88519096	273
29.90129631	331
29.91740167	333
29.93350703	331
29.94961238	319
29.96571774	317
29.98182309	322
29.99792845	346
30.0140338	352
30.03013916	326
30.04624451	314
30.06234987	286
30.07845522	297
30.09456058	318
30.11066593	281
30.12677129	338
30.14287664	305
30.158982	302
30.17508736	318
30.19119271	295
30.20729807	344
30.22340342	300
30.23950878	282
30.25561413	328
30.27171949	316
30.28782484	292
30.3039302	290
30.32003555	294
30.33614091	319
30.35224626	315
30.36835162	325
30.38445697	299
30.40056233	286
30.41666769	357
30.43277304	306
30.4488784	322
30.46498375	321
30.48108911	323
30.49719446	310
30.51329982	317
30.52940517	316
30.54551053	344
30.56161588	299
30.57772124	327
30.59382659	325
30.60993195	324
30.6260373	323
30.64214266	304
30.65824802	309
30.67435337	306
30.69045873	287
30.70656408	339
30.72266944	333
30.73877479	320
30.75488015	300
30.7709855	311
30.78709086	325
30.80319621	297
30.81930157	323
30.83540692	304
30.85151228	362
30.86761763	324
30.88372299	305
30.89982835	282
30.9159337	294
30.93203906	306
30.94814441	303
30.96424977	336
30.98035512	336
30.99646048	309
31.01256583	301
31.02867119	324
31.04477654	337
31.0608819	292
31.07698725	331
31.09309261	296
31.10919796	320
31.12530332	285
31.14140868	298
31.15751403	333
31.17361939	339
31.18972474	317
31.2058301	291
31.22193545	284
31.23804081	314
31.25414616	307
31.27025152	309
31.28635687	310
31.30246223	317
31.31856758	309
31.33467294	304
31.35077829	340
31.36688365	274
31.38298901	297
31.39909436	303
31.41519972	299
31.43130507	302
31.44741043	326
31.46351578	309
31.47962114	282
31.49572649	301
31.51183185	282
31.5279372	329
31.54404256	291
31.56014791	296
31.57625327	303
31.59235862	301
31.60846398	296
31.62456934	300
31.64067469	325
31.65678005	303
31.6728854	291
31.68899076	311
31.70509611	332
31.72120147	282
31.73730682	302
31.75341218	303
31.76951753	312
31.78562289	319
31.80172824	300
31.8178336	297
31.83393895	296
31.85004431	285
31.86614967	284
31.88225502	288
31.89836038	315
31.91446573	285
31.93057109	282
31.94667644	319
31.9627818	295
31.97888715	339
31.99499251	282
32.01109786	303
32.02720322	296
32.04330857	322
32.05941393	329
32.07551928	312
32.09162464	285
32.10773	301
32.12383535	310
32.13994071	314
32.15604606	321
32.17215142	323
32.18825677	285
32.20436213	300
32.22046748	293
32.23657284	330
32.25267819	270
32.26878355	339
32.2848889	276
32.30099426	283
32.31709962	280
32.33320497	287
32.34931033	304
32.36541568	294
32.38152104	319
32.39762639	317
32.41373175	296
32.4298371	267
32.44594246	300
32.46204781	282
32.47815317	292
32.49425852	284
32.51036388	302
32.52646923	288
32.54257459	292
32.55867995	325
32.5747853	304
32.59089066	298
32.60699601	318
32.62310137	320
32.63920672	286
32.65531208	331
32.67141743	267
32.68752279	303
32.70362814	299
32.7197335	302
32.73583885	321
32.75194421	274
32.76804956	323
32.78415492	299
32.80026028	290
32.81636563	315
32.83247099	268
32.84857634	309
32.8646817	321
32.88078705	293
32.89689241	306
32.91299776	327
32.92910312	269
32.94520847	295
32.96131383	311
32.97741918	311
32.99352454	316
33.00962989	288
33.02573525	306
33.04184061	296
33.05794596	320
33.07405132	301
33.09015667	293
33.10626203	309
33.12236738	296
33.13847274	306
33.15457809	340
33.17068345	314
33.1867888	323
33.20289416	314
33.21899951	344
33.23510487	305
33.25121022	320
33.26731558	322
33.28342094	298
33.29952629	318
33.31563165	321
33.331737	294
33.34784236	285
33.36394771	310
33.38005307	322
33.39615842	316
33.41226378	307
33.42836913	333
33.44447449	326
33.46057984	317
33.4766852	296
33.49279055	324
33.50889591	279
33.52500127	292
33.54110662	337
33.55721198	296
33.57331733	325
33.58942269	303
33.60552804	281
33.6216334	304
33.63773875	300
33.65384411	318
33.66994946	287
33.68605482	294
33.70216017	313
33.71826553	311
33.73437088	304
33.75047624	311
33.7665816	275
33.78268695	318
33.79879231	279
33.81489766	295
33.83100302	297
33.84710837	273
33.86321373	293
33.87931908	309
33.89542444	309
33.91152979	292
33.92763515	307
33.9437405	287
33.95984586	278
33.97595121	286
33.99205657	287
34.00816193	275
34.02426728	296
34.04037264	313
34.05647799	292
34.07258335	300
34.0886887	277
34.10479406	292
34.12089941	314
34.13700477	310
34.15311012	311
34.16921548	303
34.18532083	315
34.20142619	297
34.21753154	325
34.2336369	287
34.24974226	300
34.26584761	303
34.28195297	301
34.29805832	302
34.31416368	336
34.33026903	321
34.34637439	308
34.36247974	284
34.3785851	300
34.39469045	313
34.41079581	315
34.42690116	306
34.44300652	291
34.45911187	307
34.47521723	325
34.49132259	293
34.50742794	311
34.5235333	320
34.53963865	297
34.55574401	319
34.57184936	308
34.58795472	285
34.60406007	300
34.62016543	306
34.63627078	310
34.65237614	305
34.66848149	311
34.68458685	304
34.7006922	303
34.71679756	279
34.73290292	290
34.74900827	263
34.76511363	317
34.78121898	315
34.79732434	335
34.81342969	299
34.82953505	322
34.8456404	302
34.86174576	308
34.87785111	303
34.89395647	311
34.91006182	332
34.92616718	294
34.94227253	335
34.95837789	296
34.97448325	318
34.9905886	302
35.00669396	317
35.02279931	333
35.03890467	298
35.05501002	291
35.07111538	286
35.08722073	283
35.10332609	329
35.11943144	270
35.1355368	294
35.15164215	313
35.16774751	311
35.18385286	310
35.19995822	274
35.21606358	313
35.23216893	316
35.24827429	274
35.26437964	304
35.280485	308
35.29659035	284
35.31269571	296
35.32880106	295
35.34490642	319
35.36101177	295
35.37711713	287
35.39322248	346
35.40932784	286
35.42543319	262
35.44153855	265
35.45764391	310
35.47374926	291
35.48985462	280
35.50595997	327
35.52206533	281
35.53817068	283
35.55427604	294
35.57038139	302
35.58648675	276
35.6025921	291
35.61869746	286
35.63480281	276
35.65090817	291
35.66701352	286
35.68311888	274
35.69922424	287
35.71532959	297
35.73143495	280
35.7475403	304
35.76364566	295
35.77975101	307
35.79585637	259
35.81196172	276
35.82806708	294
35.84417243	274
35.86027779	281
35.87638314	312
35.8924885	263
35.90859385	271
35.92469921	292
35.94080457	365
35.95690992	284
35.97301528	306
35.98912063	303
36.00522599	314
36.02133134	322
36.0374367	316
36.05354205	292
36.06964741	299
36.08575276	296
36.10185812	286
36.11796347	307
36.13406883	293
36.15017418	328
36.16627954	301
36.1823849	336
36.19849025	319
36.21459561	289
36.23070096	302
36.24680632	289
36.26291167	317
36.27901703	313
36.29512238	330
36.31122774	292
36.32733309	310
36.34343845	323
36.3595438	326
36.37564916	328
36.39175452	323
36.40785987	279
36.42396523	329
36.44007058	326
36.45617594	331
36.47228129	313
36.48838665	295
36.504492	295
36.52059736	305
36.53670271	319
36.55280807	316
36.56891342	291
36.58501878	311
36.60112413	272
36.61722949	303
36.63333485	325
36.6494402	313
36.66554556	330
36.68165091	320
36.69775627	320
36.71386162	316
36.72996698	307
36.74607233	304
36.76217769	291
36.77828304	290
36.7943884	301
36.81049375	308
36.82659911	308
36.84270446	308
36.85880982	313
36.87491518	281
36.89102053	319
36.90712589	350
36.92323124	292
36.9393366	280
36.95544195	288
36.97154731	333
36.98765266	303
37.00375802	304
37.01986337	335
37.03596873	295
37.05207408	322
37.06817944	301
37.08428479	314
37.10039015	306
37.11649551	293
37.13260086	307
37.14870622	297
37.16481157	256
37.18091693	272
37.19702228	322
37.21312764	297
37.22923299	313
37.24533835	279
37.2614437	271
37.27754906	282
37.29365441	279
37.30975977	273
37.32586512	288
37.34197048	303
37.35807584	291
37.37418119	301
37.39028655	321
37.4063919	297
37.42249726	306
37.43860261	291
37.45470797	289
37.47081332	305
37.48691868	281
37.50302403	279
37.51912939	291
37.53523474	301
37.5513401	304
37.56744545	329
37.58355081	288
37.59965617	317
37.61576152	303
37.63186688	288
37.64797223	302
37.66407759	281
37.68018294	280
37.6962883	329
37.71239365	307
37.72849901	299
37.74460436	309
37.76070972	308
37.77681507	279
37.79292043	295
37.80902578	293
37.82513114	302
37.8412365	290
37.85734185	287
37.87344721	308
37.88955256	271
37.90565792	301
37.92176327	282
37.93786863	295
37.95397398	297
37.97007934	309
37.98618469	331
38.00229005	299
38.0183954	318
38.03450076	281
38.05060611	322
38.06671147	331
38.08281683	284
38.09892218	321
38.11502754	321
38.13113289	303
38.14723825	313
38.1633436	298
38.17944896	313
38.19555431	293
[truncated: 423 more rows]
