# Supplementary material for: Physicochemical Properties, Equilibrium Adsorption Performance, Manufacturability, and Stability of TIFSIX-3-Ni for Direct Air Capture of CO2
Source: Energy Fuels. 2024 Jun 18;38(13):11947–65. doi: 10.1021/acs.energyfuels.4c01368 (PMC11228916; doi:10.1021/acs.energyfuels.4c01368)
Supplement: Supplementary file 2 — ef4c01368_si_002.zip [file ef4c01368_si_002.zip › tifsix si raw files/XRD/after H2O and O2/batch3-75RH-beforedegas.txt]

6.00095	198
6.01705	184
6.03316	201
6.04927	211
6.06537	192
6.08148	244
6.09758	180
6.11369	202
6.12979	188
6.1459	195
6.162	205
6.17811	219
6.19421	171
6.21032	210
6.22642	191
6.24253	198
6.25863	202
6.27474	193
6.29085	186
6.30695	208
6.32306	195
6.33916	186
6.35527	203
6.37137	210
6.38748	199
6.40358	213
6.41969	202
6.43579	219
6.4519	180
6.468	215
6.48411	186
6.50022	188
6.51632	204
6.53243	182
6.54853	195
6.56464	224
6.58074	191
6.59685	234
6.61295	189
6.62906	192
6.64516	196
6.66127	221
6.67737	202
6.69348	217
6.70958	203
6.72569	217
6.7418	179
6.7579	236
6.77401	203
6.79011	223
6.80622	182
6.82232	241
6.83843	219
6.85453	211
6.87064	206
6.88674	205
6.90285	227
6.91895	215
6.93506	203
6.95116	210
6.96727	200
6.98338	221
6.99948	188
7.01559	204
7.03169	221
7.0478	215
7.0639	199
7.08001	204
7.09611	213
7.11222	197
7.12832	200
7.14443	199
7.16053	207
7.17664	209
7.19275	207
7.20885	226
7.22496	207
7.24106	164
7.25717	205
7.27327	167
7.28938	208
7.30548	215
7.32159	198
7.33769	219
7.3538	210
7.3699	227
7.38601	222
7.40211	215
7.41822	205
7.43433	179
7.45043	196
7.46654	204
7.48264	209
7.49875	200
7.51485	243
7.53096	220
7.54706	202
7.56317	221
7.57927	238
7.59538	214
7.61148	213
7.62759	226
7.6437	232
7.6598	212
7.67591	219
7.69201	223
7.70812	243
7.72422	202
7.74033	236
7.75643	210
7.77254	224
7.78864	227
7.80475	230
7.82085	235
7.83696	206
7.85306	214
7.86917	226
7.88528	215
7.90138	261
7.91749	204
7.93359	229
7.9497	216
7.9658	219
7.98191	223
7.99801	217
8.01412	207
8.03022	230
8.04633	220
8.06243	259
8.07854	208
8.09465	204
8.11075	241
8.12686	210
8.14296	253
8.15907	208
8.17517	252
8.19128	214
8.20738	217
8.22349	212
8.23959	207
8.2557	239
8.2718	216
8.28791	217
8.30401	218
8.32012	205
8.33623	225
8.35233	247
8.36844	223
8.38454	218
8.40065	209
8.41675	233
8.43286	198
8.44896	239
8.46507	231
8.48117	223
8.49728	220
8.51338	224
8.52949	224
8.5456	219
8.5617	243
8.57781	274
8.59391	233
8.61002	199
8.62612	214
8.64223	244
8.65833	211
8.67444	209
8.69054	220
8.70665	229
8.72275	246
8.73886	238
8.75496	248
8.77107	239
8.78718	206
8.80328	256
8.81939	240
8.83549	226
8.8516	247
8.8677	240
8.88381	240
8.89991	232
8.91602	262
8.93212	231
8.94823	209
8.96433	230
8.98044	208
8.99655	255
9.01265	240
9.02876	243
9.04486	232
9.06097	255
9.07707	233
9.09318	231
9.10928	253
9.12539	260
9.14149	245
9.1576	251
9.1737	231
9.18981	263
9.20591	266
9.22202	264
9.23813	265
9.25423	252
9.27034	292
9.28644	255
9.30255	253
9.31865	255
9.33476	289
9.35086	293
9.36697	280
9.38307	247
9.39918	248
9.41528	279
9.43139	278
9.4475	288
9.4636	259
9.47971	260
9.49581	256
9.51192	270
9.52802	272
9.54413	257
9.56023	224
9.57634	276
9.59244	251
9.60855	241
9.62465	245
9.64076	257
9.65686	267
9.67297	263
9.68908	246
9.70518	257
9.72129	262
9.73739	278
9.7535	223
9.7696	259
9.78571	221
9.80181	224
9.81792	261
9.83402	271
9.85013	263
9.86623	247
9.88234	250
9.89844	246
9.91455	269
9.93066	235
9.94676	227
9.96287	253
9.97897	253
9.99508	225
10.01118	241
10.02729	269
10.04339	233
10.0595	247
10.0756	287
10.09171	294
10.10781	233
10.12392	269
10.14003	254
10.15613	270
10.17224	283
10.18834	292
10.20445	261
10.22055	285
10.23666	268
10.25276	271
10.26887	266
10.28497	256
10.30108	272
10.31718	234
10.33329	237
10.34939	241
10.3655	250
10.38161	253
10.39771	266
10.41382	278
10.42992	259
10.44603	239
10.46213	264
10.47824	265
10.49434	251
10.51045	261
10.52655	298
10.54266	247
10.55876	292
10.57487	255
10.59098	280
10.60708	262
10.62319	268
10.63929	276
10.6554	277
10.6715	261
10.68761	277
10.70371	270
10.71982	308
10.73592	264
10.75203	278
10.76813	266
10.78424	286
10.80034	259
10.81645	268
10.83256	238
10.84866	250
10.86477	269
10.88087	243
10.89698	255
10.91308	275
10.92919	285
10.94529	278
10.9614	249
10.9775	247
10.99361	272
11.00971	278
11.02582	259
11.04193	303
11.05803	254
11.07414	245
11.09024	273
11.10635	245
11.12245	249
11.13856	284
11.15466	280
11.17077	239
11.18687	271
11.20298	271
11.21908	257
11.23519	257
11.25129	262
11.2674	276
11.28351	277
11.29961	245
11.31572	258
11.33182	267
11.34793	281
11.36403	271
11.38014	246
11.39624	281
11.41235	252
11.42845	262
11.44456	281
11.46066	246
11.47677	278
11.49288	219
11.50898	285
11.52509	250
11.54119	261
11.5573	269
11.5734	211
11.58951	272
11.60561	261
11.62172	292
11.63782	258
11.65393	275
11.67003	259
11.68614	268
11.70224	277
11.71835	242
11.73446	253
11.75056	212
11.76667	298
11.78277	264
11.79888	230
11.81498	250
11.83109	245
11.84719	236
11.8633	282
11.8794	294
11.89551	256
11.91161	268
11.92772	237
11.94383	278
11.95993	271
11.97604	227
11.99214	249
12.00825	267
12.02435	275
12.04046	301
12.05656	275
12.07267	288
12.08877	287
12.10488	270
12.12098	325
12.13709	284
12.15319	312
12.1693	330
12.18541	268
12.20151	343
12.21762	306
12.23372	357
12.24983	374
12.26593	314
12.28204	453
12.29814	454
12.31425	449
12.33035	468
12.34646	484
12.36256	585
12.37867	627
12.39478	612
12.41088	701
12.42699	644
12.44309	769
12.4592	693
12.4753	771
12.49141	734
12.50751	747
12.52362	780
12.53972	783
12.55583	800
12.57193	758
12.58804	714
12.60414	818
12.62025	720
12.63636	735
12.65246	637
12.66857	659
12.68467	566
12.70078	587
12.71688	572
12.73299	501
12.74909	495
12.7652	453
12.7813	436
12.79741	405
12.81351	386
12.82962	381
12.84573	331
12.86183	346
12.87794	345
12.89404	317
12.91015	305
12.92625	298
12.94236	287
12.95846	310
12.97457	319
12.99067	315
13.00678	311
13.02288	320
13.03899	291
13.05509	292
13.0712	275
13.08731	291
13.10341	294
13.11952	273
13.13562	274
13.15173	259
13.16783	316
13.18394	321
13.20004	283
13.21615	267
13.23225	315
13.24836	247
13.26446	302
13.28057	275
13.29667	310
13.31278	337
13.32889	294
13.34499	297
13.3611	293
13.3772	297
13.39331	335
13.40941	328
13.42552	326
13.44162	293
13.45773	313
13.47383	316
13.48994	293
13.50604	272
13.52215	304
13.53826	315
13.55436	265
13.57047	291
13.58657	268
13.60268	294
13.61878	283
13.63489	316
13.65099	278
13.6671	296
13.6832	311
13.69931	279
13.71541	311
13.73152	259
13.74762	288
13.76373	267
13.77984	266
13.79594	288
13.81205	306
13.82815	278
13.84426	268
13.86036	295
13.87647	267
13.89257	280
13.90868	277
13.92478	295
13.94089	289
13.95699	283
13.9731	278
13.98921	304
14.00531	325
14.02142	287
14.03752	268
14.05363	273
14.06973	273
14.08584	272
14.10194	269
14.11805	282
14.13415	282
14.15026	244
14.16636	270
14.18247	275
14.19857	280
14.21468	264
14.23079	256
14.24689	284
14.263	280
14.2791	294
14.29521	252
14.31131	233
14.32742	220
14.34352	277
14.35963	267
14.37573	305
14.39184	275
14.40794	285
14.42405	244
14.44016	262
14.45626	295
14.47237	301
14.48847	243
14.50458	290
14.52068	263
14.53679	292
14.55289	266
14.569	278
14.5851	291
14.60121	278
14.61731	299
14.63342	287
14.64952	318
14.66563	311
14.68174	365
14.69784	392
14.71395	343
14.73005	339
14.74616	379
14.76226	430
14.77837	471
14.79447	459
14.81058	484
14.82668	579
14.84279	572
14.85889	539
14.875	612
14.89111	599
14.90721	611
14.92332	606
14.93942	580
14.95553	594
14.97163	624
14.98774	601
15.00384	583
15.01995	586
15.03605	576
15.05216	587
15.06826	563
15.08437	532
15.10047	560
15.11658	456
15.13269	455
15.14879	446
15.1649	425
15.181	419
15.19711	433
15.21321	353
15.22932	347
15.24542	314
15.26153	316
15.27763	311
15.29374	291
15.30984	287
15.32595	299
15.34206	282
15.35816	267
15.37427	273
15.39037	270
15.40648	267
15.42258	266
15.43869	253
15.45479	276
15.4709	277
15.487	257
15.50311	277
15.51921	282
15.53532	263
15.55142	228
15.56753	249
15.58364	272
15.59974	261
15.61585	236
15.63195	267
15.64806	269
15.66416	261
15.68027	257
15.69637	245
15.71248	238
15.72858	277
15.74469	258
15.76079	278
15.7769	263
15.79301	290
15.80911	258
15.82522	249
15.84132	269
15.85743	243
15.87353	245
15.88964	228
15.90574	245
15.92185	246
15.93795	297
15.95406	262
15.97016	266
15.98627	268
16.00237	271
16.01848	253
16.03459	238
16.05069	264
16.0668	278
16.0829	251
16.09901	282
16.11511	277
16.13122	254
16.14732	275
16.16343	272
16.17953	273
16.19564	260
16.21174	266
16.22785	256
16.24395	283
16.26006	254
16.27617	275
16.29227	269
16.30838	254
16.32448	273
16.34059	261
16.35669	305
16.3728	256
16.3889	258
16.40501	294
16.42111	230
16.43722	253
16.45332	261
16.46943	263
16.48554	246
16.50164	272
16.51775	236
16.53385	263
16.54996	264
16.56606	251
16.58217	288
16.59827	277
16.61438	264
16.63048	282
16.64659	288
16.66269	268
16.6788	268
16.6949	263
16.71101	250
16.72712	289
16.74322	299
16.75933	275
16.77543	266
16.79154	275
16.80764	258
16.82375	293
16.83985	290
16.85596	301
16.87206	288
16.88817	253
16.90427	291
16.92038	304
16.93649	282
16.95259	296
16.9687	293
16.9848	285
17.00091	279
17.01701	239
17.03312	262
17.04922	266
17.06533	270
17.08143	281
17.09754	282
17.11364	249
17.12975	292
17.14585	275
17.16196	251
17.17807	254
17.19417	256
17.21028	275
17.22638	236
17.24249	268
17.25859	261
17.2747	268
17.2908	288
17.30691	253
17.32301	262
17.33912	258
17.35522	315
17.37133	255
17.38744	287
17.40354	261
17.41965	265
17.43575	282
17.45186	274
17.46796	287
17.48407	288
17.50017	291
17.51628	295
17.53238	302
17.54849	310
17.56459	355
17.5807	346
17.5968	292
17.61291	320
17.62902	341
17.64512	349
17.66123	339
17.67733	317
17.69344	343
17.70954	323
17.72565	390
17.74175	372
17.75786	356
17.77396	327
17.79007	351
17.80617	347
17.82228	366
17.83839	332
17.85449	373
17.8706	391
17.8867	364
17.90281	327
17.91891	329
17.93502	321
17.95112	337
17.96723	328
17.98333	343
17.99944	342
18.01554	401
18.03165	418
18.04775	400
18.06386	448
18.07997	490
18.09607	535
18.11218	553
18.12828	556
18.14439	646
18.16049	631
18.1766	685
18.1927	685
18.20881	802
18.22491	771
18.24102	752
18.25712	808
18.27323	844
18.28934	856
18.30544	833
18.32155	838
18.33765	825
18.35376	803
18.36986	971
18.38597	874
18.40207	874
18.41818	849
18.43428	863
18.45039	908
18.46649	909
18.4826	822
18.4987	926
18.51481	910
18.53092	905
18.54702	890
18.56313	823
18.57923	856
18.59534	903
18.61144	906
18.62755	963
18.64365	899
18.65976	934
18.67586	878
18.69197	845
18.70807	616
18.72418	681
18.74029	635
18.75639	533
18.7725	465
18.7886	415
18.80471	378
18.82081	389
18.83692	395
18.85302	394
18.86913	420
18.88523	438
18.90134	421
18.91744	388
18.93355	411
18.94965	385
18.96576	330
18.98187	351
18.99797	366
19.01408	384
19.03018	434
19.04629	433
19.06239	416
19.0785	456
19.0946	348
19.11071	408
19.12681	391
19.14292	433
19.15902	404
19.17513	448
19.19124	426
19.20734	451
19.22345	485
19.23955	444
19.25566	511
19.27176	435
19.28787	518
19.30397	527
19.32008	500
19.33618	538
19.35229	502
19.36839	470
19.3845	474
19.4006	464
19.41671	431
19.43282	405
19.44892	387
19.46503	374
19.48113	385
19.49724	355
19.51334	397
19.52945	389
19.54555	324
19.56166	332
19.57776	335
19.59387	325
19.60997	289
19.62608	340
19.64218	296
19.65829	315
19.6744	307
19.6905	299
19.70661	327
19.72271	280
19.73882	296
19.75492	283
19.77103	289
19.78713	262
19.80324	307
19.81934	294
19.83545	267
19.85155	283
19.86766	244
19.88377	274
19.89987	265
19.91598	278
19.93208	283
19.94819	274
19.96429	271
19.9804	263
19.9965	274
20.01261	265
20.02871	254
20.04482	267
20.06092	280
20.07703	298
20.09313	261
20.10924	290
20.12535	292
20.14145	296
20.15756	292
20.17366	280
20.18977	264
20.20587	296
20.22198	283
20.23808	297
20.25419	287
20.27029	296
20.2864	320
20.3025	289
20.31861	362
20.33472	369
20.35082	374
20.36693	402
20.38303	463
20.39914	450
20.41524	406
20.43135	494
20.44745	434
20.46356	448
20.47966	433
20.49577	481
20.51187	443
20.52798	467
20.54408	448
20.56019	444
20.5763	474
20.5924	468
20.60851	501
20.62461	478
20.64072	490
20.65682	533
20.67293	534
20.68903	511
20.70514	476
20.72124	414
20.73735	438
20.75345	394
20.76956	362
20.78567	368
20.80177	359
20.81788	368
20.83398	394
20.85009	340
20.86619	345
20.8823	372
20.8984	381
20.91451	373
20.93061	388
20.94672	391
20.96282	375
20.97893	360
20.99503	388
21.01114	383
21.02725	369
21.04335	367
21.05946	364
21.07556	366
21.09167	338
21.10777	388
21.12388	364
21.13998	335
21.15609	310
21.17219	366
21.1883	315
21.2044	329
21.22051	322
21.23662	327
21.25272	291
21.26883	343
21.28493	285
21.30104	298
21.31714	313
21.33325	299
21.34935	271
21.36546	299
21.38156	277
21.39767	261
21.41377	288
21.42988	286
21.44598	317
21.46209	274
21.4782	301
21.4943	297
21.51041	250
21.52651	280
21.54262	256
21.55872	323
21.57483	281
21.59093	273
21.60704	271
21.62314	285
21.63925	278
21.65535	257
21.67146	246
21.68757	274
21.70367	243
21.71978	296
21.73588	283
21.75199	279
21.76809	246
21.7842	270
21.8003	277
21.81641	262
21.83251	284
21.84862	285
21.86472	284
21.88083	308
21.89693	272
21.91304	261
21.92915	292
21.94525	317
21.96136	282
21.97746	276
21.99357	252
22.00967	291
22.02578	273
22.04188	248
22.05799	297
22.07409	277
22.0902	299
22.1063	296
22.12241	274
22.13852	296
22.15462	231
22.17073	286
22.18683	298
22.20294	282
22.21904	320
22.23515	333
22.25125	285
22.26736	318
22.28346	303
22.29957	347
22.31567	328
22.33178	351
22.34788	368
22.36399	378
22.3801	363
22.3962	405
22.41231	382
22.42841	360
22.44452	415
22.46062	441
22.47673	410
22.49283	447
22.50894	441
22.52504	397
22.54115	454
22.55725	504
22.57336	429
22.58946	413
22.60557	395
22.62168	413
22.63778	424
22.65389	398
22.66999	414
22.6861	420
22.7022	442
22.71831	424
22.73441	382
22.75052	382
22.76662	385
22.78273	348
22.79883	367
22.81494	356
22.83105	372
22.84715	324
22.86326	381
22.87936	342
22.89547	319
22.91157	317
22.92768	357
22.94378	325
22.95989	291
22.97599	279
22.9921	305
23.0082	290
23.02431	312
23.04041	324
23.05652	313
23.07263	295
23.08873	316
23.10484	327
23.12094	379
23.13705	328
23.15315	312
23.16926	304
23.18536	317
23.20147	346
23.21757	336
23.23368	348
23.24978	351
23.26589	365
23.282	323
23.2981	382
23.31421	352
23.33031	370
23.34642	342
23.36252	341
23.37863	337
23.39473	380
23.41084	313
23.42694	342
23.44305	309
23.45915	310
23.47526	307
23.49136	301
23.50747	286
23.52358	290
23.53968	272
23.55579	294
23.57189	322
23.588	270
23.6041	279
23.62021	261
23.63631	313
23.65242	291
23.66852	259
23.68463	265
23.70073	292
23.71684	270
23.73295	278
23.74905	264
23.76516	269
23.78126	272
23.79737	280
23.81347	272
23.82958	262
23.84568	291
23.86179	264
23.87789	283
23.894	293
23.9101	323
23.92621	333
23.94231	301
23.95842	261
23.97453	298
23.99063	287
24.00674	251
24.02284	277
24.03895	271
24.05505	264
24.07116	286
24.08726	286
24.10337	284
24.11947	283
24.13558	301
24.15168	298
24.16779	298
24.1839	259
24.2	284
24.21611	276
24.23221	311
24.24832	308
24.26442	260
24.28053	278
24.29663	311
24.31274	285
24.32884	302
24.34495	312
24.36105	308
24.37716	291
24.39326	268
24.40937	241
24.42548	267
24.44158	282
24.45769	287
24.47379	296
24.4899	312
24.506	313
24.52211	284
24.53821	277
24.55432	275
24.57042	323
24.58653	304
24.60263	322
24.61874	274
24.63485	309
24.65095	298
24.66706	318
24.68316	305
24.69927	308
24.71537	315
24.73148	317
24.74758	389
24.76369	362
24.77979	395
24.7959	388
24.812	388
24.82811	413
24.84421	427
24.86032	414
24.87643	436
24.89253	407
24.90864	432
24.92474	438
24.94085	442
24.95695	463
24.97306	518
24.98916	478
25.00527	528
25.02137	501
25.03748	535
25.05358	535
25.06969	515
25.0858	483
25.1019	489
25.11801	502
25.13411	522
25.15022	542
25.16632	538
25.18243	462
25.19853	506
25.21464	501
25.23074	495
25.24685	505
25.26295	489
25.27906	482
25.29516	459
25.31127	450
25.32738	456
25.34348	419
25.35959	431
25.37569	458
25.3918	488
25.4079	460
25.42401	430
25.44011	405
25.45622	429
25.47232	430
25.48843	440
25.50453	405
25.52064	377
25.53675	425
25.55285	403
25.56896	416
25.58506	411
25.60117	473
25.61727	395
25.63338	441
25.64948	468
25.66559	452
25.68169	490
25.6978	459
25.7139	460
25.73001	494
25.74611	498
25.76222	501
25.77833	472
25.79443	486
25.81054	521
25.82664	514
25.84275	491
25.85885	523
25.87496	498
25.89106	513
25.90717	459
25.92327	509
25.93938	476
25.95548	520
25.97159	471
25.98769	462
26.0038	456
26.01991	430
26.03601	470
26.05212	461
26.06822	443
26.08433	389
26.10043	393
26.11654	445
26.13264	389
26.14875	361
26.16485	411
26.18096	386
26.19706	339
26.21317	339
26.22928	374
26.24538	356
26.26149	350
26.27759	336
26.2937	320
26.3098	297
26.32591	367
26.34201	339
26.35812	317
26.37422	338
26.39033	315
26.40643	308
26.42254	298
26.43864	322
26.45475	313
26.47086	306
26.48696	330
26.50307	315
26.51917	306
26.53528	298
26.55138	311
26.56749	314
26.58359	330
26.5997	301
26.6158	301
26.63191	269
26.64801	325
26.66412	315
26.68023	291
26.69633	322
26.71244	313
26.72854	343
26.74465	340
26.76075	324
26.77686	327
26.79296	330
26.80907	379
26.82517	357
26.84128	354
26.85738	378
26.87349	388
26.88959	406
26.9057	434
26.92181	379
26.93791	391
26.95402	399
26.97012	420
26.98623	413
27.00233	376
27.01844	410
27.03454	401
27.05065	404
27.06675	384
27.08286	355
27.09896	385
27.11507	385
27.13118	357
27.14728	411
27.16339	388
27.17949	377
27.1956	346
27.2117	364
27.22781	338
27.24391	352
27.26002	364
27.27612	341
27.29223	377
27.30833	355
27.32444	384
27.34054	376
27.35665	409
27.37276	392
27.38886	388
27.40497	436
27.42107	384
27.43718	417
27.45328	440
27.46939	425
27.48549	466
27.5016	446
27.5177	478
27.53381	456
27.54991	518
27.56602	475
27.58213	451
27.59823	477
27.61434	493
27.63044	405
27.64655	450
27.66265	475
27.67876	463
27.69486	428
27.71097	491
27.72707	473
27.74318	502
27.75928	517
27.77539	511
27.79149	502
27.8076	499
27.82371	472
27.83981	463
27.85592	422
27.87202	406
27.88813	368
27.90423	379
27.92034	360
27.93644	361
27.95255	375
27.96865	388
27.98476	370
28.00086	357
28.01697	387
28.03308	328
28.04918	411
28.06529	421
28.08139	384
28.0975	400
28.1136	424
28.12971	417
28.14581	390
28.16192	433
28.17802	440
28.19413	415
28.21023	479
28.22634	469
28.24244	471
28.25855	478
28.27466	515
28.29076	521
28.30687	522
28.32297	543
28.33908	525
28.35518	532
28.37129	528
28.38739	568
28.4035	491
28.4196	553
28.43571	522
28.45181	527
28.46792	486
28.48403	512
28.50013	431
28.51624	449
28.53234	475
28.54845	449
28.56455	430
28.58066	400
28.59676	418
28.61287	424
28.62897	417
28.64508	382
28.66118	387
28.67729	401
28.69339	394
28.7095	365
28.72561	365
28.74171	373
28.75782	360
28.77392	335
28.79003	351
28.80613	381
28.82224	345
28.83834	342
28.85445	362
28.87055	338
28.88666	390
28.90276	324
28.91887	380
28.93497	354
28.95108	346
28.96719	341
28.98329	339
28.9994	356
29.0155	341
29.03161	327
29.04771	340
29.06382	370
29.07992	368
29.09603	343
29.11213	348
29.12824	326
29.14434	344
29.16045	334
29.17656	346
29.19266	337
29.20877	374
29.22487	347
29.24098	383
29.25708	363
29.27319	363
29.28929	331
29.3054	371
29.3215	357
29.33761	324
29.35371	354
29.36982	339
29.38592	342
29.40203	362
29.41814	325
29.43424	331
29.45035	307
29.46645	358
29.48256	340
29.49866	346
29.51477	341
29.53087	366
29.54698	319
29.56308	320
29.57919	336
29.59529	360
29.6114	321
29.62751	334
29.64361	342
29.65972	327
29.67582	329
29.69193	291
29.70803	340
29.72414	348
29.74024	324
29.75635	339
29.77245	298
29.78856	341
29.80466	354
29.82077	313
29.83687	347
29.85298	296
29.86909	337
29.88519	335
29.9013	356
29.9174	358
29.93351	342
29.94961	317
29.96572	340
29.98182	337
29.99793	327
30.01403	334
30.03014	349
30.04624	332
30.06235	324
30.07846	366
30.09456	313
30.11067	335
30.12677	337
30.14288	363
30.15898	346
30.17509	325
30.19119	359
30.2073	358
30.2234	356
30.23951	358
30.25561	362
30.27172	335
30.28782	338
30.30393	377
30.32004	352
30.33614	347
30.35225	343
30.36835	331
30.38446	309
30.40056	356
30.41667	325
30.43277	362
30.44888	327
30.46498	354
30.48109	355
30.49719	317
30.5133	294
30.52941	312
30.54551	311
30.56162	300
30.57772	307
30.59383	329
30.60993	309
30.62604	334
30.64214	332
30.65825	337
30.67435	315
30.69046	321
30.70656	327
30.72267	297
30.73877	330
30.75488	304
30.77099	311
30.78709	335
30.8032	309
30.8193	347
30.83541	327
30.85151	345
30.86762	327
30.88372	324
30.89983	352
30.91593	376
30.93204	394
30.94814	360
30.96425	375
30.98036	373
30.99646	365
31.01257	345
31.02867	379
31.04478	346
31.06088	384
31.07699	377
31.09309	372
31.1092	385
31.1253	341
31.14141	344
31.15751	347
31.17362	384
31.18972	350
31.20583	392
31.22194	362
31.23804	372
31.25415	360
31.27025	368
31.28636	325
31.30246	352
31.31857	348
31.33467	359
31.35078	361
31.36688	304
31.38299	349
31.39909	345
31.4152	311
31.43131	348
31.44741	357
31.46352	319
31.47962	330
31.49573	332
31.51183	326
31.52794	354
31.54404	296
31.56015	353
31.57625	300
31.59236	304
31.60846	323
31.62457	330
31.64067	331
31.65678	323
31.67289	320
31.68899	322
31.7051	347
31.7212	357
31.73731	377
31.75341	426
31.76952	427
31.78562	476
31.80173	444
31.81783	446
31.83394	443
31.85004	439
31.86615	469
31.88226	470
31.89836	435
31.91447	465
31.93057	485
31.94668	466
31.96278	493
31.97889	493
31.99499	437
32.0111	484
32.0272	481
32.04331	457
32.05941	489
32.07552	429
32.09162	409
32.10773	413
32.12384	376
32.13994	337
32.15605	346
32.17215	362
32.18826	380
32.20436	359
32.22047	356
32.23657	365
32.25268	359
32.26878	341
32.28489	303
32.30099	347
32.3171	315
32.3332	317
32.34931	349
32.36542	297
32.38152	321
32.39763	312
32.41373	319
32.42984	310
32.44594	308
32.46205	301
32.47815	287
32.49426	348
32.51036	296
32.52647	339
32.54257	303
32.55868	323
32.57479	311
32.59089	321
32.607	291
32.6231	312
32.63921	300
32.65531	350
32.67142	321
32.68752	321
32.70363	320
32.71973	308
32.73584	342
32.75194	306
32.76805	317
32.78415	347
32.80026	306
32.81637	345
32.83247	305
32.84858	318
32.86468	326
32.88079	317
32.89689	349
32.913	296
32.9291	338
32.94521	314
32.96131	336
32.97742	315
32.99352	328
33.00963	366
33.02574	348
33.04184	329
33.05795	311
33.07405	325
33.09016	310
33.10626	329
33.12237	329
33.13847	306
33.15458	320
33.17068	369
33.18679	346
33.20289	300
33.219	317
33.2351	348
33.25121	314
33.26732	327
33.28342	316
33.29953	341
33.31563	345
33.33174	295
33.34784	296
33.36395	347
33.38005	319
33.39616	346
33.41226	343
33.42837	346
33.44447	317
33.46058	364
33.47669	332
33.49279	326
33.5089	343
33.525	321
33.54111	305
33.55721	319
33.57332	319
33.58942	327
33.60553	337
33.62163	335
33.63774	357
33.65384	365
33.66995	319
33.68605	301
33.70216	306
33.71827	356
33.73437	370
33.75048	323
33.76658	383
33.78269	346
33.79879	367
33.8149	359
33.831	355
33.84711	340
33.86321	311
33.87932	361
33.89542	368
33.91153	355
33.92764	370
33.94374	342
33.95985	379
33.97595	354
33.99206	394
34.00816	359
34.02427	371
34.04037	394
34.05648	392
34.07258	358
34.08869	390
34.10479	347
34.1209	406
34.137	368
34.15311	406
34.16922	367
34.18532	405
34.20143	431
34.21753	401
34.23364	406
34.24974	400
34.26585	390
34.28195	418
34.29806	397
34.31416	346
34.33027	342
34.34637	421
34.36248	360
34.37859	392
34.39469	373
34.4108	387
34.4269	374
34.44301	370
34.45911	339
34.47522	376
34.49132	340
34.50743	331
34.52353	317
34.53964	340
34.55574	376
34.57185	342
34.58795	308
34.60406	318
34.62017	331
34.63627	312
34.65238	336
34.66848	344
34.68459	348
34.70069	345
34.7168	360
34.7329	336
34.74901	338
34.76511	368
34.78122	301
34.79732	319
34.81343	338
34.82954	339
34.84564	347
34.86175	386
34.87785	345
34.89396	316
34.91006	308
34.92617	375
34.94227	355
34.95838	372
34.97448	336
34.99059	310
35.00669	397
35.0228	353
35.0389	359
35.05501	329
35.07112	401
35.08722	348
35.10333	356
35.11943	371
35.13554	357
35.15164	359
35.16775	326
35.18385	369
35.19996	368
35.21606	378
35.23217	350
35.24827	318
35.26438	345
35.28048	374
35.29659	412
35.3127	348
35.3288	370
35.34491	393
35.36101	388
35.37712	383
35.39322	409
35.40933	433
35.42543	446
35.44154	397
35.45764	391
35.47375	372
35.48985	384
35.50596	411
35.52207	395
35.53817	431
35.55428	434
35.57038	379
35.58649	433
35.60259	413
35.6187	377
35.6348	384
35.65091	404
35.66701	419
35.68312	403
35.69922	412
35.71533	432
35.73143	428
35.74754	394
35.76365	412
35.77975	417
35.79586	420
35.81196	448
35.82807	388
35.84417	412
35.86028	411
35.87638	402
35.89249	403
35.90859	417
35.9247	358
35.9408	387
35.95691	364
35.97302	358
35.98912	391
36.00523	359
36.02133	348
36.03744	382
36.05354	333
36.06965	359
36.08575	383
36.10186	364
36.11796	336
36.13407	352
36.15017	363
36.16628	366
36.18238	337
36.19849	386
36.2146	346
36.2307	346
36.24681	372
36.26291	343
36.27902	355
36.29512	339
36.31123	378
36.32733	384
36.34344	324
36.35954	350
36.37565	345
36.39175	329
36.40786	314
36.42397	324
36.44007	350
36.45618	338
36.47228	320
36.48839	315
36.50449	313
36.5206	339
36.5367	318
36.55281	374
36.56891	329
36.58502	335
36.60112	305
36.61723	348
36.63333	354
36.64944	345
36.66555	318
36.68165	334
36.69776	295
36.71386	318
36.72997	337
36.74607	340
36.76218	334
36.77828	328
36.79439	335
36.81049	342
36.8266	318
36.8427	317
36.85881	311
36.87492	327
36.89102	385
36.90713	301
36.92323	361
36.93934	363
36.95544	342
36.97155	359
36.98765	346
37.00376	349
37.01986	331
37.03597	374
37.05207	396
37.06818	370
37.08428	410
37.10039	398
37.1165	404
37.1326	385
37.14871	428
37.16481	447
37.18092	449
37.19702	454
37.21313	478
37.22923	454
37.24534	448
37.26144	494
37.27755	476
37.29365	478
37.30976	498
37.32587	481
37.34197	458
37.35808	471
37.37418	468
37.39029	421
37.40639	454
37.4225	432
37.4386	422
37.45471	423
37.47081	422
37.48692	456
37.50302	451
37.51913	468
37.53523	413
37.55134	447
37.56745	439
37.58355	392
37.59966	398
37.61576	416
37.63187	399
37.64797	393
37.66408	411
37.68018	414
37.69629	419
37.71239	442
37.7285	418
37.7446	381
37.76071	409
37.77682	431
37.79292	449
37.80903	367
37.82513	384
37.84124	403
37.85734	399
37.87345	406
37.88955	367
37.90566	395
37.92176	402
37.93787	363
37.95397	438
37.97008	375
37.98618	418
38.00229	418
38.0184	389
38.0345	400
38.05061	394
38.06671	415
38.08282	419
38.09892	420
38.11503	406
38.13113	388
38.14724	433
38.16334	427
38.17945	419
38.19555	424
[truncated: 423 more rows]
