# Supplementary material for: Physicochemical Properties, Equilibrium Adsorption Performance, Manufacturability, and Stability of TIFSIX-3-Ni for Direct Air Capture of CO2
Source: Energy Fuels. 2024 Jun 18;38(13):11947–65. doi: 10.1021/acs.energyfuels.4c01368 (PMC11228916; doi:10.1021/acs.energyfuels.4c01368)
Supplement: Supplementary file 2 — ef4c01368_si_002.zip [file ef4c01368_si_002.zip › tifsix si raw files/XRD/after H2O and O2/batch3-90RH-afterdegas.txt]

6.000948996	155
6.017054351	168
6.033159707	170
6.049265062	197
6.065370417	204
6.081475773	166
6.097581128	158
6.113686483	181
6.129791839	177
6.145897194	181
6.162002549	204
6.178107905	162
6.19421326	171
6.210318615	191
6.226423971	207
6.242529326	168
6.258634681	179
6.274740037	211
6.290845392	203
6.306950747	194
6.323056103	211
6.339161458	165
6.355266813	180
6.371372169	194
6.387477524	206
6.403582879	186
6.419688235	192
6.43579359	192
6.451898945	192
6.468004301	189
6.484109656	193
6.500215011	177
6.516320367	216
6.532425722	204
6.548531077	172
6.564636433	218
6.580741788	177
6.596847143	197
6.612952499	223
6.629057854	231
6.645163209	235
6.661268565	194
6.67737392	220
6.693479275	200
6.709584631	203
6.725689986	182
6.741795341	230
6.757900697	210
6.774006052	234
6.790111407	205
6.806216763	213
6.822322118	193
6.838427473	205
6.854532829	204
6.870638184	210
6.886743539	210
6.902848895	237
6.91895425	211
6.935059605	221
6.951164961	212
6.967270316	237
6.983375671	244
6.999481027	210
7.015586382	219
7.031691738	215
7.047797093	221
7.063902448	232
7.080007804	230
7.096113159	214
7.112218514	207
7.12832387	231
7.144429225	250
7.16053458	212
7.176639936	247
7.192745291	260
7.208850646	228
7.224956002	220
7.241061357	232
7.257166712	208
7.273272068	208
7.289377423	233
7.305482778	238
7.321588134	218
7.337693489	238
7.353798844	254
7.3699042	258
7.386009555	251
7.40211491	254
7.418220266	247
7.434325621	233
7.450430976	243
7.466536332	226
7.482641687	267
7.498747042	235
7.514852398	254
7.530957753	222
7.547063108	250
7.563168464	255
7.579273819	251
7.595379174	264
7.61148453	268
7.627589885	228
7.64369524	270
7.659800596	266
7.675905951	275
7.692011306	263
7.708116662	247
7.724222017	253
7.740327372	275
7.756432728	245
7.772538083	268
7.788643438	280
7.804748794	297
7.820854149	244
7.836959504	278
7.85306486	275
7.869170215	274
7.88527557	256
7.901380926	277
7.917486281	242
7.933591636	258
7.949696992	272
7.965802347	275
7.981907702	283
7.998013058	245
8.014118413	276
8.030223768	307
8.046329124	282
8.062434479	258
8.078539834	311
8.09464519	271
8.110750545	256
8.1268559	256
8.142961256	261
8.159066611	281
8.175171966	315
8.191277322	274
8.207382677	286
8.223488032	266
8.239593388	285
8.255698743	263
8.271804098	260
8.287909454	281
8.304014809	319
8.320120164	301
8.33622552	273
8.352330875	301
8.36843623	299
8.384541586	265
8.400646941	300
8.416752296	341
8.432857652	308
8.448963007	280
8.465068362	323
8.481173718	312
8.497279073	305
8.513384428	302
8.529489784	300
8.545595139	300
8.561700494	295
8.57780585	322
8.593911205	287
8.61001656	305
8.626121916	279
8.642227271	306
8.658332626	331
8.674437982	286
8.690543337	317
8.706648692	308
8.722754048	350
8.738859403	331
8.754964758	350
8.771070114	335
8.787175469	319
8.803280824	346
8.81938618	295
8.835491535	290
8.85159689	334
8.867702246	346
8.883807601	298
8.899912956	345
8.916018312	339
8.932123667	342
8.948229022	345
8.964334378	350
8.980439733	345
8.996545088	347
9.012650444	353
9.028755799	352
9.044861155	351
9.06096651	347
9.077071865	345
9.093177221	364
9.109282576	330
9.125387931	323
9.141493287	354
9.157598642	344
9.173703997	368
9.189809353	333
9.205914708	334
9.222020063	377
9.238125419	387
9.254230774	375
9.270336129	351
9.286441485	351
9.30254684	382
9.318652195	382
9.334757551	316
9.350862906	382
9.366968261	373
9.383073617	350
9.399178972	391
9.415284327	396
9.431389683	373
9.447495038	407
9.463600393	433
9.479705749	365
9.495811104	408
9.511916459	365
9.528021815	362
9.54412717	391
9.560232525	383
9.576337881	387
9.592443236	378
9.608548591	366
9.624653947	421
9.640759302	396
9.656864657	421
9.672970013	465
9.689075368	386
9.705180723	441
9.721286079	430
9.737391434	411
9.753496789	420
9.769602145	425
9.7857075	407
9.801812855	422
9.817918211	420
9.834023566	432
9.850128921	386
9.866234277	420
9.882339632	431
9.898444987	357
9.914550343	444
9.930655698	422
9.946761053	381
9.962866409	420
9.978971764	407
9.995077119	433
10.01118247	401
10.02728783	405
10.04339319	427
10.05949854	447
10.0756039	455
10.09170925	441
10.10781461	392
10.12391996	462
10.14002532	436
10.15613067	465
10.17223603	458
10.18834138	453
10.20444674	422
10.22055209	465
10.23665745	451
10.2527628	403
10.26886816	454
10.28497352	456
10.30107887	482
10.31718423	425
10.33328958	484
10.34939494	430
10.36550029	454
10.38160565	443
10.397711	466
10.41381636	472
10.42992171	466
10.44602707	470
10.46213242	479
10.47823778	491
10.49434313	463
10.51044849	427
10.52655385	496
10.5426592	448
10.55876456	458
10.57486991	430
10.59097527	442
10.60708062	466
10.62318598	487
10.63929133	469
10.65539669	463
10.67150204	510
10.6876074	446
10.70371275	475
10.71981811	414
10.73592346	430
10.75202882	417
10.76813418	505
10.78423953	466
10.80034489	456
10.81645024	452
10.8325556	493
10.84866095	487
10.86476631	483
10.88087166	460
10.89697702	488
10.91308237	437
10.92918773	420
10.94529308	441
10.96139844	421
10.97750379	466
10.99360915	411
11.00971451	450
11.02581986	459
11.04192522	442
11.05803057	438
11.07413593	465
11.09024128	469
11.10634664	435
11.12245199	453
11.13855735	417
11.1546627	435
11.17076806	528
11.18687341	495
11.20297877	449
11.21908412	436
11.23518948	469
11.25129484	510
11.26740019	442
11.28350555	465
11.2996109	466
11.31571626	485
11.33182161	516
11.34792697	484
11.36403232	475
11.38013768	476
11.39624303	454
11.41234839	515
11.42845374	521
11.4445591	496
11.46066445	489
11.47676981	487
11.49287517	470
11.50898052	479
11.52508588	489
11.54119123	497
11.55729659	468
11.57340194	507
11.5895073	487
11.60561265	495
11.62171801	532
11.63782336	434
11.65392872	506
11.67003407	492
11.68613943	469
11.70224478	505
11.71835014	484
11.7344555	484
11.75056085	401
11.76666621	480
11.78277156	487
11.79887692	467
11.81498227	481
11.83108763	496
11.84719298	493
11.86329834	470
11.87940369	479
11.89550905	453
11.9116144	418
11.92771976	466
11.94382511	487
11.95993047	486
11.97603583	435
11.99214118	461
12.00824654	494
12.02435189	415
12.04045725	458
12.0565626	433
12.07266796	464
12.08877331	467
12.10487867	475
12.12098402	482
12.13708938	510
12.15319473	447
12.16930009	517
12.18540545	439
12.2015108	470
12.21761616	520
12.23372151	472
12.24982687	474
12.26593222	475
12.28203758	461
12.29814293	479
12.31424829	480
12.33035364	486
12.346459	502
12.36256435	494
12.37866971	517
12.39477506	560
12.41088042	517
12.42698578	559
12.44309113	555
12.45919649	620
12.47530184	574
12.4914072	630
12.50751255	676
12.52361791	661
12.53972326	695
12.55582862	707
12.57193397	804
12.58803933	805
12.60414468	897
12.62025004	984
12.63635539	1019
12.65246075	1116
12.66856611	1211
12.68467146	1390
12.70077682	1432
12.71688217	1528
12.73298753	1569
12.74909288	1735
12.76519824	1749
12.78130359	1797
12.79740895	1952
12.8135143	1927
12.82961966	1922
12.84572501	1761
12.86183037	1758
12.87793572	1586
12.89404108	1453
12.91014644	1337
12.92625179	1185
12.94235715	1000
12.9584625	1030
12.97456786	845
12.99067321	746
13.00677857	676
13.02288392	631
13.03898928	643
13.05509463	600
13.07119999	581
13.08730534	605
13.1034107	629
13.11951605	534
13.13562141	582
13.15172677	515
13.16783212	549
13.18393748	512
13.20004283	528
13.21614819	511
13.23225354	544
13.2483589	492
13.26446425	510
13.28056961	500
13.29667496	482
13.31278032	465
13.32888567	494
13.34499103	517
13.36109638	505
13.37720174	523
13.3933071	492
13.40941245	476
13.42551781	520
13.44162316	498
13.45772852	518
13.47383387	537
13.48993923	478
13.50604458	464
13.52214994	504
13.53825529	489
13.55436065	524
13.570466	493
13.58657136	454
13.60267671	501
13.61878207	496
13.63488743	477
13.65099278	470
13.66709814	508
13.68320349	462
13.69930885	488
13.7154142	480
13.73151956	479
13.74762491	476
13.76373027	440
13.77983562	468
13.79594098	460
13.81204633	498
13.82815169	446
13.84425704	468
13.8603624	497
13.87646776	518
13.89257311	450
13.90867847	474
13.92478382	469
13.94088918	470
13.95699453	503
13.97309989	465
13.98920524	468
14.0053106	463
14.02141595	486
14.03752131	505
14.05362666	509
14.06973202	457
14.08583737	497
14.10194273	495
14.11804809	516
14.13415344	478
14.1502588	476
14.16636415	467
14.18246951	474
14.19857486	486
14.21468022	499
14.23078557	501
14.24689093	429
14.26299628	488
14.27910164	463
14.29520699	476
14.31131235	442
14.3274177	527
14.34352306	470
14.35962842	467
14.37573377	476
14.39183913	453
14.40794448	455
14.42404984	514
14.44015519	469
14.45626055	483
14.4723659	503
14.48847126	469
14.50457661	458
14.52068197	473
14.53678732	499
14.55289268	472
14.56899803	485
14.58510339	449
14.60120875	457
14.6173141	499
14.63341946	476
14.64952481	432
14.66563017	468
14.68173552	493
14.69784088	507
14.71394623	461
14.73005159	456
14.74615694	456
14.7622623	484
14.77836765	483
14.79447301	452
14.81057836	434
14.82668372	466
14.84278908	445
14.85889443	488
14.87499979	459
14.89110514	487
14.9072105	442
14.92331585	425
14.93942121	429
14.95552656	443
14.97163192	480
14.98773727	444
15.00384263	509
15.01994798	486
15.03605334	485
15.05215869	475
15.06826405	412
15.08436941	489
15.10047476	481
15.11658012	454
15.13268547	462
15.14879083	465
15.16489618	423
15.18100154	456
15.19710689	442
15.21321225	480
15.2293176	442
15.24542296	470
15.26152831	452
15.27763367	457
15.29373902	434
15.30984438	464
15.32594974	466
15.34205509	435
15.35816045	474
15.3742658	480
15.39037116	521
15.40647651	462
15.42258187	473
15.43868722	452
15.45479258	418
15.47089793	476
15.48700329	465
15.50310864	453
15.519214	445
15.53531935	467
15.55142471	463
15.56753007	444
15.58363542	471
15.59974078	450
15.61584613	447
15.63195149	434
15.64805684	491
15.6641622	463
15.68026755	453
15.69637291	433
15.71247826	470
15.72858362	481
15.74468897	446
15.76079433	487
15.77689968	429
15.79300504	449
15.8091104	456
15.82521575	444
15.84132111	411
15.85742646	434
15.87353182	442
15.88963717	437
15.90574253	444
15.92184788	462
15.93795324	443
15.95405859	508
15.97016395	494
15.9862693	472
16.00237466	442
16.01848001	466
16.03458537	461
16.05069073	442
16.06679608	456
16.08290144	494
16.09900679	465
16.11511215	446
16.1312175	458
16.14732286	480
16.16342821	434
16.17953357	440
16.19563892	457
16.21174428	513
16.22784963	454
16.24395499	476
16.26006035	447
16.2761657	479
16.29227106	456
16.30837641	441
16.32448177	475
16.34058712	431
16.35669248	464
16.37279783	443
16.38890319	447
16.40500854	461
16.4211139	483
16.43721925	444
16.45332461	455
16.46942996	483
16.48553532	464
16.50164068	473
16.51774603	456
16.53385139	474
16.54995674	472
16.5660621	462
16.58216745	460
16.59827281	464
16.61437816	461
16.63048352	493
16.64658887	465
16.66269423	459
16.67879958	488
16.69490494	407
16.71101029	491
16.72711565	471
16.74322101	448
16.75932636	469
16.77543172	454
16.79153707	462
16.80764243	499
16.82374778	457
16.83985314	453
16.85595849	478
16.87206385	446
16.8881692	484
16.90427456	461
16.92037991	486
16.93648527	478
16.95259062	443
16.96869598	461
16.98480134	462
17.00090669	475
17.01701205	481
17.0331174	504
17.04922276	450
17.06532811	522
17.08143347	478
17.09753882	502
17.11364418	492
17.12974953	498
17.14585489	524
17.16196024	509
17.1780656	472
17.19417095	519
17.21027631	492
17.22638167	457
17.24248702	481
17.25859238	483
17.27469773	484
17.29080309	485
17.30690844	503
17.3230138	524
17.33911915	489
17.35522451	474
17.37132986	475
17.38743522	474
17.40354057	493
17.41964593	496
17.43575128	459
17.45185664	470
17.467962	475
17.48406735	506
17.50017271	485
17.51627806	505
17.53238342	459
17.54848877	446
17.56459413	492
17.58069948	482
17.59680484	468
17.61291019	481
17.62901555	470
17.6451209	520
17.66122626	433
17.67733161	482
17.69343697	494
17.70954233	453
17.72564768	539
17.74175304	543
17.75785839	584
17.77396375	525
17.7900691	505
17.80617446	511
17.82227981	508
17.83838517	529
17.85449052	534
17.87059588	525
17.88670123	573
17.90280659	608
17.91891194	579
17.9350173	583
17.95112266	590
17.96722801	648
17.98333337	562
17.99943872	578
18.01554408	602
18.03164943	638
18.04775479	663
18.06386014	653
18.0799655	645
18.09607085	677
18.11217621	606
18.12828156	604
18.14438692	611
18.16049227	647
18.17659763	591
18.19270299	611
18.20880834	603
18.2249137	544
18.24101905	590
18.25712441	559
18.27322976	607
18.28933512	499
18.30544047	540
18.32154583	552
18.33765118	555
18.35375654	537
18.36986189	521
18.38596725	496
18.4020726	486
18.41817796	457
18.43428332	504
18.45038867	487
18.46649403	484
18.48259938	485
18.49870474	477
18.51481009	482
18.53091545	493
18.5470208	482
18.56312616	508
18.57923151	469
18.59533687	500
18.61144222	461
18.62754758	475
18.64365293	518
18.65975829	449
18.67586365	461
18.691969	493
18.70807436	433
18.72417971	456
18.74028507	501
18.75639042	455
18.77249578	518
18.78860113	479
18.80470649	449
18.82081184	480
18.8369172	477
18.85302255	502
18.86912791	471
18.88523326	458
18.90133862	511
18.91744398	486
18.93354933	438
18.94965469	492
18.96576004	483
18.9818654	436
18.99797075	477
19.01407611	479
19.03018146	483
19.04628682	486
19.06239217	476
19.07849753	452
19.09460288	458
19.11070824	498
19.12681359	489
19.14291895	504
19.15902431	483
19.17512966	474
19.19123502	482
19.20734037	475
19.22344573	499
19.23955108	510
19.25565644	440
19.27176179	478
19.28786715	507
19.3039725	457
19.32007786	496
19.33618321	449
19.35228857	494
19.36839392	442
19.38449928	501
19.40060464	466
19.41670999	495
19.43281535	473
19.4489207	464
19.46502606	489
19.48113141	457
19.49723677	524
19.51334212	457
19.52944748	514
19.54555283	492
19.56165819	435
19.57776354	451
19.5938689	459
19.60997425	494
19.62607961	484
19.64218497	500
19.65829032	486
19.67439568	435
19.69050103	459
19.70660639	492
19.72271174	507
19.7388171	516
19.75492245	510
19.77102781	503
19.78713316	484
19.80323852	455
19.81934387	488
19.83544923	464
19.85155458	494
19.86765994	443
19.8837653	470
19.89987065	527
19.91597601	485
19.93208136	488
19.94818672	503
19.96429207	470
19.98039743	451
19.99650278	479
20.01260814	501
20.02871349	476
20.04481885	479
20.0609242	454
20.07702956	443
20.09313492	469
20.10924027	508
20.12534563	491
20.14145098	456
20.15755634	512
20.17366169	473
20.18976705	483
20.2058724	431
20.22197776	455
20.23808311	496
20.25418847	472
20.27029382	491
20.28639918	502
20.30250453	491
20.31860989	515
20.33471525	472
20.3508206	483
20.36692596	495
20.38303131	474
20.39913667	491
20.41524202	456
20.43134738	477
20.44745273	474
20.46355809	457
20.47966344	474
20.4957688	463
20.51187415	481
20.52797951	465
20.54408486	488
20.56019022	496
20.57629558	545
20.59240093	486
20.60850629	489
20.62461164	492
20.640717	495
20.65682235	483
20.67292771	474
20.68903306	487
20.70513842	544
20.72124377	477
20.73734913	486
20.75345448	492
20.76955984	528
20.78566519	484
20.80177055	491
20.81787591	483
20.83398126	516
20.85008662	497
20.86619197	555
20.88229733	474
20.89840268	547
20.91450804	545
20.93061339	492
20.94671875	509
20.9628241	536
20.97892946	504
20.99503481	508
21.01114017	528
21.02724552	518
21.04335088	516
21.05945624	549
21.07556159	627
21.09166695	535
21.1077723	563
21.12387766	581
21.13998301	576
21.15608837	603
21.17219372	559
21.18829908	593
21.20440443	579
21.22050979	595
21.23661514	593
21.2527205	619
21.26882585	666
21.28493121	637
21.30103657	639
21.31714192	656
21.33324728	653
21.34935263	635
21.36545799	643
21.38156334	691
21.3976687	688
21.41377405	675
21.42987941	685
21.44598476	663
21.46209012	649
21.47819547	708
21.49430083	721
21.51040618	679
21.52651154	635
21.5426169	654
21.55872225	668
21.57482761	657
21.59093296	608
21.60703832	580
21.62314367	562
21.63924903	567
21.65535438	560
21.67145974	597
21.68756509	520
21.70367045	588
21.7197758	540
21.73588116	596
21.75198651	545
21.76809187	547
21.78419723	570
21.80030258	520
21.81640794	551
21.83251329	486
21.84861865	481
21.864724	500
21.88082936	494
21.89693471	506
21.91304007	505
21.92914542	491
21.94525078	499
21.96135613	502
21.97746149	509
21.99356684	498
22.0096722	533
22.02577756	483
22.04188291	484
22.05798827	494
22.07409362	504
22.09019898	516
22.10630433	456
22.12240969	466
22.13851504	543
22.1546204	524
22.17072575	528
22.18683111	511
22.20293646	510
22.21904182	512
22.23514717	509
22.25125253	507
22.26735789	504
22.28346324	505
22.2995686	534
22.31567395	488
22.33177931	501
22.34788466	510
22.36399002	510
22.38009537	540
22.39620073	526
22.41230608	576
22.42841144	512
22.44451679	537
22.46062215	509
22.4767275	508
22.49283286	545
22.50893822	499
22.52504357	532
22.54114893	550
22.55725428	539
22.57335964	552
22.58946499	545
22.60557035	567
22.6216757	558
22.63778106	572
22.65388641	546
22.66999177	583
22.68609712	572
22.70220248	579
22.71830783	608
22.73441319	646
22.75051855	640
22.7666239	641
22.78272926	600
22.79883461	654
22.81493997	647
22.83104532	697
22.84715068	663
22.86325603	682
22.87936139	669
22.89546674	664
22.9115721	682
22.92767745	728
22.94378281	642
22.95988816	651
22.97599352	620
22.99209888	713
23.00820423	632
23.02430959	637
23.04041494	551
23.0565203	576
23.07262565	598
23.08873101	578
23.10483636	515
23.12094172	612
23.13704707	611
23.15315243	546
23.16925778	552
23.18536314	524
23.20146849	507
23.21757385	560
23.23367921	538
23.24978456	534
23.26588992	534
23.28199527	525
23.29810063	500
23.31420598	554
23.33031134	578
23.34641669	505
23.36252205	483
23.3786274	492
23.39473276	491
23.41083811	514
23.42694347	560
23.44304882	494
23.45915418	503
23.47525954	500
23.49136489	497
23.50747025	536
23.5235756	489
23.53968096	442
23.55578631	481
23.57189167	498
23.58799702	502
23.60410238	489
23.62020773	505
23.63631309	465
23.65241844	502
23.6685238	529
23.68462915	501
23.70073451	527
23.71683987	483
23.73294522	500
23.74905058	504
23.76515593	521
23.78126129	502
23.79736664	527
23.813472	493
23.82957735	511
23.84568271	537
23.86178806	535
23.87789342	520
23.89399877	514
23.91010413	483
23.92620948	530
23.94231484	499
23.9584202	465
23.97452555	464
23.99063091	476
24.00673626	483
24.02284162	510
24.03894697	473
24.05505233	478
24.07115768	477
24.08726304	463
24.10336839	546
24.11947375	517
24.1355791	516
24.15168446	507
24.16778982	537
24.18389517	492
24.20000053	489
24.21610588	508
24.23221124	466
24.24831659	516
24.26442195	511
24.2805273	457
24.29663266	524
24.31273801	486
24.32884337	511
24.34494872	492
24.36105408	495
24.37715943	469
24.39326479	484
24.40937015	540
24.4254755	468
24.44158086	511
24.45768621	487
24.47379157	490
24.48989692	531
24.50600228	461
24.52210763	533
24.53821299	532
24.55431834	485
24.5704237	479
24.58652905	442
24.60263441	476
24.61873976	494
24.63484512	536
24.65095048	514
24.66705583	517
24.68316119	504
24.69926654	503
24.7153719	513
24.73147725	509
24.74758261	529
24.76368796	501
24.77979332	484
24.79589867	524
24.81200403	538
24.82810938	520
24.84421474	504
24.86032009	500
24.87642545	484
24.89253081	535
24.90863616	554
24.92474152	492
24.94084687	497
24.95695223	505
24.97305758	523
24.98916294	498
25.00526829	518
25.02137365	540
25.037479	469
25.05358436	488
25.06968971	521
25.08579507	529
25.10190042	476
25.11800578	504
25.13411114	517
25.15021649	498
25.16632185	531
25.1824272	507
25.19853256	519
25.21463791	538
25.23074327	531
25.24684862	511
25.26295398	526
25.27905933	532
25.29516469	494
25.31127004	523
25.3273754	555
25.34348075	568
25.35958611	576
25.37569147	606
25.39179682	571
25.40790218	586
25.42400753	610
25.44011289	593
25.45621824	663
25.4723236	622
25.48842895	680
25.50453431	645
25.52063966	692
25.53674502	708
25.55285037	726
25.56895573	790
25.58506108	765
25.60116644	762
25.6172718	814
25.63337715	809
25.64948251	826
25.66558786	830
25.68169322	784
25.69779857	803
25.71390393	808
25.73000928	795
25.74611464	744
25.76221999	727
25.77832535	740
25.7944307	706
25.81053606	675
25.82664141	669
25.84274677	679
25.85885213	622
25.87495748	651
25.89106284	585
25.90716819	540
25.92327355	602
25.9393789	608
25.95548426	613
25.97158961	598
25.98769497	591
26.00380032	562
26.01990568	622
26.03601103	612
26.05211639	601
26.06822174	651
26.0843271	614
26.10043246	636
26.11653781	649
26.13264317	630
26.14874852	674
26.16485388	694
26.18095923	738
26.19706459	669
26.21316994	685
26.2292753	669
26.24538065	672
26.26148601	690
26.27759136	725
26.29369672	657
26.30980207	722
26.32590743	696
26.34201279	595
26.35811814	603
26.3742235	623
26.39032885	659
26.40643421	629
26.42253956	606
26.43864492	620
26.45475027	594
26.47085563	615
26.48696098	551
26.50306634	523
26.51917169	554
26.53527705	552
26.5513824	535
26.56748776	530
26.58359312	519
26.59969847	551
26.61580383	487
26.63190918	538
26.64801454	540
26.66411989	521
26.68022525	509
26.6963306	519
26.71243596	547
26.72854131	548
26.74464667	508
26.76075202	499
26.77685738	506
26.79296273	497
26.80906809	508
26.82517345	507
26.8412788	486
26.85738416	484
26.87348951	530
26.88959487	498
26.90570022	531
26.92180558	485
26.93791093	532
26.95401629	474
26.97012164	496
26.986227	492
27.00233235	480
27.01843771	508
27.03454306	445
27.05064842	505
27.06675378	533
27.08285913	509
27.09896449	492
27.11506984	481
27.1311752	502
27.14728055	518
27.16338591	509
27.17949126	524
27.19559662	534
27.21170197	507
27.22780733	511
27.24391268	484
27.26001804	518
27.27612339	524
27.29222875	481
27.30833411	454
27.32443946	486
27.34054482	472
27.35665017	484
27.37275553	494
27.38886088	482
27.40496624	476
27.42107159	412
27.43717695	483
27.4532823	465
27.46938766	533
27.48549301	480
27.50159837	485
27.51770372	494
27.53380908	505
27.54991444	543
27.56601979	501
27.58212515	514
27.5982305	510
27.61433586	473
27.63044121	519
27.64654657	473
27.66265192	512
27.67875728	508
27.69486263	457
27.71096799	437
27.72707334	495
27.7431787	492
27.75928405	499
27.77538941	543
27.79149477	479
27.80760012	511
27.82370548	491
27.83981083	464
27.85591619	500
27.87202154	508
27.8881269	474
27.90423225	505
27.92033761	533
27.93644296	537
27.95254832	540
27.96865367	519
27.98475903	542
28.00086438	531
28.01696974	535
28.0330751	514
28.04918045	568
28.06528581	552
28.08139116	519
28.09749652	531
28.11360187	560
28.12970723	532
28.14581258	539
28.16191794	515
28.17802329	585
28.19412865	567
28.210234	516
28.22633936	495
28.24244472	462
28.25855007	521
28.27465543	572
28.29076078	519
28.30686614	548
28.32297149	534
28.33907685	516
28.3551822	527
28.37128756	501
28.38739291	530
28.40349827	527
28.41960362	517
28.43570898	527
28.45181433	465
28.46791969	511
28.48402505	474
28.5001304	520
28.51623576	496
28.53234111	503
28.54844647	510
28.56455182	483
28.58065718	462
28.59676253	479
28.61286789	490
28.62897324	510
28.6450786	505
28.66118395	503
28.67728931	494
28.69339466	483
28.70950002	471
28.72560538	556
28.74171073	482
28.75781609	496
28.77392144	537
28.7900268	482
28.80613215	524
28.82223751	527
28.83834286	475
28.85444822	503
28.87055357	491
28.88665893	501
28.90276428	497
28.91886964	536
28.93497499	514
28.95108035	450
28.96718571	514
28.98329106	494
28.99939642	505
29.01550177	528
29.03160713	469
29.04771248	492
29.06381784	512
29.07992319	542
29.09602855	546
29.1121339	537
29.12823926	535
29.14434461	493
29.16044997	508
29.17655532	532
29.19266068	495
29.20876604	477
29.22487139	540
29.24097675	472
29.2570821	522
29.27318746	540
29.28929281	540
29.30539817	493
29.32150352	518
29.33760888	528
29.35371423	457
29.36981959	520
29.38592494	507
29.4020303	505
29.41813565	466
29.43424101	491
29.45034637	479
29.46645172	459
29.48255708	509
29.49866243	487
29.51476779	491
29.53087314	471
29.5469785	497
29.56308385	479
29.57918921	465
29.59529456	477
29.61139992	513
29.62750527	492
29.64361063	446
29.65971598	471
29.67582134	502
29.6919267	480
29.70803205	501
29.72413741	494
29.74024276	488
29.75634812	447
29.77245347	492
29.78855883	476
29.80466418	491
29.82076954	454
29.83687489	485
29.85298025	435
29.8690856	464
29.88519096	484
29.90129631	508
29.91740167	462
29.93350703	510
29.94961238	455
29.96571774	449
29.98182309	456
29.99792845	457
30.0140338	432
30.03013916	438
30.04624451	462
30.06234987	414
30.07845522	431
30.09456058	463
30.11066593	439
30.12677129	508
30.14287664	460
30.158982	461
30.17508736	518
30.19119271	470
30.20729807	465
30.22340342	461
30.23950878	436
30.25561413	478
30.27171949	512
30.28782484	428
30.3039302	463
30.32003555	457
30.33614091	488
30.35224626	433
30.36835162	425
30.38445697	485
30.40056233	462
30.41666769	474
30.43277304	461
30.4488784	494
30.46498375	470
30.48108911	478
30.49719446	486
30.51329982	452
30.52940517	464
30.54551053	448
30.56161588	421
30.57772124	447
30.59382659	464
30.60993195	437
30.6260373	447
30.64214266	483
30.65824802	440
30.67435337	465
30.69045873	437
30.70656408	466
30.72266944	449
30.73877479	475
30.75488015	461
30.7709855	457
30.78709086	482
30.80319621	466
30.81930157	442
30.83540692	448
30.85151228	468
30.86761763	434
30.88372299	456
30.89982835	442
30.9159337	432
30.93203906	501
30.94814441	450
30.96424977	433
30.98035512	460
30.99646048	440
31.01256583	423
31.02867119	456
31.04477654	449
31.0608819	442
31.07698725	462
31.09309261	464
31.10919796	416
31.12530332	509
31.14140868	456
31.15751403	515
31.17361939	432
31.18972474	494
31.2058301	427
31.22193545	442
31.23804081	426
31.25414616	466
31.27025152	483
31.28635687	460
31.30246223	477
31.31856758	428
31.33467294	465
31.35077829	417
31.36688365	454
31.38298901	453
31.39909436	458
31.41519972	452
31.43130507	439
31.44741043	445
31.46351578	463
31.47962114	444
31.49572649	447
31.51183185	443
31.5279372	479
31.54404256	447
31.56014791	440
31.57625327	432
31.59235862	432
31.60846398	437
31.62456934	466
31.64067469	449
31.65678005	453
31.6728854	444
31.68899076	443
31.70509611	438
31.72120147	420
31.73730682	450
31.75341218	499
31.76951753	475
31.78562289	440
31.80172824	442
31.8178336	447
31.83393895	482
31.85004431	461
31.86614967	451
31.88225502	439
31.89836038	448
31.91446573	499
31.93057109	437
31.94667644	430
31.9627818	377
31.97888715	441
31.99499251	437
32.01109786	444
32.02720322	472
32.04330857	436
32.05941393	437
32.07551928	478
32.09162464	431
32.10773	426
32.12383535	426
32.13994071	418
32.15604606	411
32.17215142	428
32.18825677	415
32.20436213	457
32.22046748	478
32.23657284	452
32.25267819	435
32.26878355	447
32.2848889	448
32.30099426	447
32.31709962	501
32.33320497	450
32.34931033	428
32.36541568	397
32.38152104	399
32.39762639	451
32.41373175	443
32.4298371	461
32.44594246	423
32.46204781	459
32.47815317	437
32.49425852	458
32.51036388	416
32.52646923	433
32.54257459	455
32.55867995	409
32.5747853	404
32.59089066	438
32.60699601	467
32.62310137	424
32.63920672	448
32.65531208	408
32.67141743	429
32.68752279	429
32.70362814	464
32.7197335	438
32.73583885	444
32.75194421	427
32.76804956	448
32.78415492	439
32.80026028	438
32.81636563	398
32.83247099	409
32.84857634	400
32.8646817	420
32.88078705	393
32.89689241	433
32.91299776	414
32.92910312	433
32.94520847	435
32.96131383	402
32.97741918	449
32.99352454	455
33.00962989	436
33.02573525	419
33.04184061	448
33.05794596	435
33.07405132	406
33.09015667	436
33.10626203	421
33.12236738	431
33.13847274	434
33.15457809	442
33.17068345	425
33.1867888	398
33.20289416	419
33.21899951	441
33.23510487	408
33.25121022	381
33.26731558	413
33.28342094	435
33.29952629	418
33.31563165	473
33.331737	397
33.34784236	441
33.36394771	427
33.38005307	463
33.39615842	466
33.41226378	430
33.42836913	406
33.44447449	419
33.46057984	405
33.4766852	459
33.49279055	431
33.50889591	435
33.52500127	401
33.54110662	446
33.55721198	409
33.57331733	446
33.58942269	425
33.60552804	433
33.6216334	428
33.63773875	447
33.65384411	453
33.66994946	449
33.68605482	447
33.70216017	450
33.71826553	395
33.73437088	388
33.75047624	429
33.7665816	452
33.78268695	460
33.79879231	437
33.81489766	434
33.83100302	424
33.84710837	429
33.86321373	437
33.87931908	435
33.89542444	419
33.91152979	457
33.92763515	414
33.9437405	464
33.95984586	439
33.97595121	442
33.99205657	429
34.00816193	437
34.02426728	448
34.04037264	391
34.05647799	428
34.07258335	407
34.0886887	435
34.10479406	415
34.12089941	419
34.13700477	400
34.15311012	427
34.16921548	410
34.18532083	460
34.20142619	445
34.21753154	433
34.2336369	381
34.24974226	434
34.26584761	411
34.28195297	436
34.29805832	439
34.31416368	461
34.33026903	433
34.34637439	406
34.36247974	435
34.3785851	435
34.39469045	481
34.41079581	431
34.42690116	462
34.44300652	467
34.45911187	410
34.47521723	459
34.49132259	382
34.50742794	398
34.5235333	465
34.53963865	441
34.55574401	436
34.57184936	427
34.58795472	450
34.60406007	396
34.62016543	470
34.63627078	432
34.65237614	445
34.66848149	399
34.68458685	433
34.7006922	443
34.71679756	468
34.73290292	452
34.74900827	423
34.76511363	442
34.78121898	438
34.79732434	454
34.81342969	440
34.82953505	425
34.8456404	416
34.86174576	440
34.87785111	447
34.89395647	456
34.91006182	439
34.92616718	427
34.94227253	441
34.95837789	433
34.97448325	444
34.9905886	396
35.00669396	444
35.02279931	412
35.03890467	413
35.05501002	427
35.07111538	413
35.08722073	424
35.10332609	469
35.11943144	432
35.1355368	451
35.15164215	409
35.16774751	428
35.18385286	450
35.19995822	433
35.21606358	458
35.23216893	420
35.24827429	457
35.26437964	456
35.280485	454
35.29659035	384
35.31269571	402
35.32880106	419
35.34490642	404
35.36101177	447
35.37711713	422
35.39322248	450
35.40932784	414
35.42543319	405
35.44153855	415
35.45764391	443
35.47374926	410
35.48985462	462
35.50595997	456
35.52206533	427
35.53817068	396
35.55427604	432
35.57038139	469
35.58648675	445
35.6025921	399
35.61869746	430
35.63480281	402
35.65090817	446
35.66701352	412
35.68311888	433
35.69922424	431
35.71532959	423
35.73143495	446
35.7475403	441
35.76364566	467
35.77975101	393
35.79585637	436
35.81196172	412
35.82806708	400
35.84417243	481
35.86027779	428
35.87638314	440
35.8924885	444
35.90859385	431
35.92469921	415
35.94080457	464
35.95690992	430
35.97301528	440
35.98912063	457
36.00522599	449
36.02133134	452
36.0374367	463
36.05354205	398
36.06964741	429
36.08575276	440
36.10185812	457
36.11796347	426
36.13406883	453
36.15017418	443
36.16627954	485
36.1823849	426
36.19849025	465
36.21459561	448
36.23070096	459
36.24680632	424
36.26291167	397
36.27901703	444
36.29512238	476
36.31122774	446
36.32733309	471
36.34343845	448
36.3595438	482
36.37564916	465
36.39175452	453
36.40785987	480
36.42396523	476
36.44007058	413
36.45617594	474
36.47228129	473
36.48838665	474
36.504492	441
36.52059736	459
36.53670271	464
36.55280807	470
36.56891342	475
36.58501878	470
36.60112413	446
36.61722949	483
36.63333485	460
36.6494402	433
36.66554556	462
36.68165091	431
36.69775627	454
36.71386162	501
36.72996698	456
36.74607233	461
36.76217769	465
36.77828304	443
36.7943884	440
36.81049375	432
36.82659911	432
36.84270446	487
36.85880982	428
36.87491518	434
36.89102053	440
36.90712589	443
36.92323124	432
36.9393366	495
36.95544195	443
36.97154731	455
36.98765266	445
37.00375802	408
37.01986337	414
37.03596873	443
37.05207408	415
37.06817944	417
37.08428479	437
37.10039015	458
37.11649551	468
37.13260086	458
37.14870622	449
37.16481157	423
37.18091693	434
37.19702228	410
37.21312764	444
37.22923299	484
37.24533835	446
37.2614437	449
37.27754906	447
37.29365441	396
37.30975977	468
37.32586512	418
37.34197048	454
37.35807584	424
37.37418119	412
37.39028655	414
37.4063919	455
37.42249726	462
37.43860261	458
37.45470797	429
37.47081332	422
37.48691868	463
37.50302403	394
37.51912939	443
37.53523474	445
37.5513401	441
37.56744545	427
37.58355081	436
37.59965617	422
37.61576152	420
37.63186688	430
37.64797223	416
37.66407759	408
37.68018294	421
37.6962883	423
37.71239365	398
37.72849901	477
37.74460436	412
37.76070972	423
37.77681507	423
37.79292043	417
37.80902578	423
37.82513114	465
37.8412365	420
37.85734185	452
37.87344721	429
37.88955256	416
37.90565792	456
37.92176327	410
37.93786863	451
37.95397398	436
37.97007934	420
37.98618469	432
38.00229005	453
38.0183954	437
38.03450076	428
38.05060611	427
38.06671147	458
38.08281683	443
38.09892218	455
38.11502754	451
38.13113289	447
38.14723825	464
38.1633436	424
38.17944896	443
38.19555431	472
[truncated: 423 more rows]
