# Supplementary material for: Physicochemical Properties, Equilibrium Adsorption Performance, Manufacturability, and Stability of TIFSIX-3-Ni for Direct Air Capture of CO2
Source: Energy Fuels. 2024 Jun 18;38(13):11947–65. doi: 10.1021/acs.energyfuels.4c01368 (PMC11228916; doi:10.1021/acs.energyfuels.4c01368)
Supplement: Supplementary file 2 — ef4c01368_si_002.zip [file ef4c01368_si_002.zip › tifsix si raw files/XRD/after H2O and O2/batch3-90RH-beforedegas.txt]

6.00095	204
6.01705	169
6.03316	146
6.04927	197
6.06537	174
6.08148	188
6.09758	203
6.11369	177
6.12979	186
6.1459	176
6.162	202
6.17811	158
6.19421	180
6.21032	199
6.22642	165
6.24253	202
6.25863	184
6.27474	209
6.29085	192
6.30695	206
6.32306	173
6.33916	196
6.35527	181
6.37137	205
6.38748	182
6.40358	188
6.41969	203
6.43579	200
6.4519	200
6.468	207
6.48411	187
6.50022	231
6.51632	164
6.53243	169
6.54853	211
6.56464	192
6.58074	197
6.59685	172
6.61295	198
6.62906	166
6.64516	178
6.66127	176
6.67737	176
6.69348	191
6.70958	191
6.72569	192
6.7418	206
6.7579	182
6.77401	185
6.79011	180
6.80622	181
6.82232	185
6.83843	196
6.85453	178
6.87064	191
6.88674	176
6.90285	167
6.91895	185
6.93506	204
6.95116	208
6.96727	187
6.98338	183
6.99948	218
7.01559	183
7.03169	226
7.0478	190
7.0639	210
7.08001	204
7.09611	186
7.11222	188
7.12832	198
7.14443	196
7.16053	206
7.17664	178
7.19275	225
7.20885	222
7.22496	203
7.24106	208
7.25717	189
7.27327	188
7.28938	210
7.30548	204
7.32159	194
7.33769	205
7.3538	212
7.3699	222
7.38601	196
7.40211	217
7.41822	194
7.43433	214
7.45043	199
7.46654	232
7.48264	191
7.49875	226
7.51485	215
7.53096	187
7.54706	210
7.56317	193
7.57927	220
7.59538	198
7.61148	178
7.62759	200
7.6437	204
7.6598	211
7.67591	237
7.69201	213
7.70812	209
7.72422	212
7.74033	180
7.75643	220
7.77254	183
7.78864	187
7.80475	211
7.82085	216
7.83696	219
7.85306	208
7.86917	218
7.88528	196
7.90138	212
7.91749	203
7.93359	213
7.9497	209
7.9658	214
7.98191	242
7.99801	215
8.01412	224
8.03022	190
8.04633	217
8.06243	194
8.07854	201
8.09465	249
8.11075	194
8.12686	241
8.14296	226
8.15907	229
8.17517	209
8.19128	209
8.20738	222
8.22349	206
8.23959	209
8.2557	185
8.2718	224
8.28791	209
8.30401	226
8.32012	203
8.33623	204
8.35233	211
8.36844	228
8.38454	219
8.40065	211
8.41675	213
8.43286	233
8.44896	204
8.46507	214
8.48117	219
8.49728	225
8.51338	222
8.52949	195
8.5456	192
8.5617	183
8.57781	211
8.59391	216
8.61002	216
8.62612	247
8.64223	212
8.65833	211
8.67444	224
8.69054	233
8.70665	229
8.72275	236
8.73886	225
8.75496	229
8.77107	233
8.78718	236
8.80328	208
8.81939	217
8.83549	209
8.8516	239
8.8677	223
8.88381	214
8.89991	226
8.91602	216
8.93212	242
8.94823	246
8.96433	238
8.98044	233
8.99655	226
9.01265	246
9.02876	208
9.04486	247
9.06097	225
9.07707	248
9.09318	267
9.10928	204
9.12539	255
9.14149	260
9.1576	269
9.1737	251
9.18981	273
9.20591	248
9.22202	213
9.23813	266
9.25423	248
9.27034	248
9.28644	251
9.30255	253
9.31865	265
9.33476	215
9.35086	219
9.36697	269
9.38307	257
9.39918	180
9.41528	243
9.43139	238
9.4475	216
9.4636	241
9.47971	227
9.49581	243
9.51192	248
9.52802	238
9.54413	209
9.56023	191
9.57634	258
9.59244	241
9.60855	255
9.62465	238
9.64076	225
9.65686	227
9.67297	186
9.68908	230
9.70518	222
9.72129	256
9.73739	268
9.7535	210
9.7696	223
9.78571	206
9.80181	255
9.81792	225
9.83402	258
9.85013	268
9.86623	275
9.88234	240
9.89844	259
9.91455	232
9.93066	230
9.94676	237
9.96287	237
9.97897	244
9.99508	228
10.01118	233
10.02729	256
10.04339	258
10.0595	282
10.0756	233
10.09171	259
10.10781	207
10.12392	236
10.14003	265
10.15613	226
10.17224	273
10.18834	252
10.20445	250
10.22055	220
10.23666	242
10.25276	250
10.26887	231
10.28497	256
10.30108	234
10.31718	268
10.33329	231
10.34939	256
10.3655	276
10.38161	273
10.39771	254
10.41382	237
10.42992	268
10.44603	264
10.46213	259
10.47824	243
10.49434	277
10.51045	248
10.52655	243
10.54266	247
10.55876	235
10.57487	235
10.59098	273
10.60708	260
10.62319	259
10.63929	263
10.6554	247
10.6715	239
10.68761	220
10.70371	240
10.71982	246
10.73592	241
10.75203	247
10.76813	231
10.78424	241
10.80034	231
10.81645	254
10.83256	246
10.84866	265
10.86477	279
10.88087	230
10.89698	286
10.91308	260
10.92919	246
10.94529	241
10.9614	244
10.9775	272
10.99361	241
11.00971	251
11.02582	244
11.04193	242
11.05803	237
11.07414	281
11.09024	256
11.10635	271
11.12245	256
11.13856	270
11.15466	239
11.17077	245
11.18687	258
11.20298	244
11.21908	251
11.23519	259
11.25129	270
11.2674	280
11.28351	230
11.29961	254
11.31572	265
11.33182	269
11.34793	238
11.36403	259
11.38014	256
11.39624	260
11.41235	213
11.42845	245
11.44456	266
11.46066	260
11.47677	242
11.49288	245
11.50898	289
11.52509	242
11.54119	230
11.5573	243
11.5734	281
11.58951	265
11.60561	241
11.62172	268
11.63782	279
11.65393	240
11.67003	254
11.68614	278
11.70224	275
11.71835	276
11.73446	255
11.75056	255
11.76667	230
11.78277	235
11.79888	274
11.81498	274
11.83109	262
11.84719	264
11.8633	256
11.8794	256
11.89551	244
11.91161	260
11.92772	250
11.94383	254
11.95993	262
11.97604	262
11.99214	253
12.00825	262
12.02435	255
12.04046	291
12.05656	271
12.07267	273
12.08877	282
12.10488	249
12.12098	278
12.13709	278
12.15319	268
12.1693	270
12.18541	310
12.20151	280
12.21762	310
12.23372	293
12.24983	315
12.26593	318
12.28204	330
12.29814	314
12.31425	393
12.33035	362
12.34646	392
12.36256	416
12.37867	450
12.39478	467
12.41088	488
12.42699	544
12.44309	572
12.4592	643
12.4753	650
12.49141	708
12.50751	701
12.52362	705
12.53972	744
12.55583	715
12.57193	736
12.58804	617
12.60414	589
12.62025	522
12.63636	529
12.65246	419
12.66857	442
12.68467	460
12.70078	370
12.71688	373
12.73299	354
12.74909	352
12.7652	333
12.7813	314
12.79741	300
12.81351	289
12.82962	284
12.84573	282
12.86183	299
12.87794	259
12.89404	275
12.91015	283
12.92625	265
12.94236	313
12.95846	263
12.97457	246
12.99067	277
13.00678	268
13.02288	268
13.03899	249
13.05509	296
13.0712	240
13.08731	270
13.10341	324
13.11952	301
13.13562	255
13.15173	287
13.16783	258
13.18394	283
13.20004	266
13.21615	276
13.23225	270
13.24836	272
13.26446	281
13.28057	307
13.29667	319
13.31278	273
13.32889	307
13.34499	302
13.3611	307
13.3772	315
13.39331	314
13.40941	293
13.42552	338
13.44162	309
13.45773	323
13.47383	304
13.48994	306
13.50604	304
13.52215	283
13.53826	290
13.55436	285
13.57047	276
13.58657	282
13.60268	306
13.61878	265
13.63489	269
13.65099	267
13.6671	270
13.6832	274
13.69931	305
13.71541	282
13.73152	255
13.74762	240
13.76373	283
13.77984	258
13.79594	294
13.81205	289
13.82815	264
13.84426	283
13.86036	293
13.87647	292
13.89257	306
13.90868	292
13.92478	306
13.94089	291
13.95699	280
13.9731	282
13.98921	306
14.00531	289
14.02142	306
14.03752	276
14.05363	244
14.06973	283
14.08584	277
14.10194	291
14.11805	325
14.13415	259
14.15026	253
14.16636	235
14.18247	295
14.19857	269
14.21468	268
14.23079	255
14.24689	272
14.263	290
14.2791	289
14.29521	263
14.31131	277
14.32742	294
14.34352	259
14.35963	268
14.37573	259
14.39184	270
14.40794	292
14.42405	256
14.44016	280
14.45626	278
14.47237	299
14.48847	279
14.50458	269
14.52068	317
14.53679	278
14.55289	277
14.569	274
14.5851	321
14.60121	315
14.61731	286
14.63342	322
14.64952	313
14.66563	304
14.68174	350
14.69784	317
14.71395	411
14.73005	407
14.74616	401
14.76226	411
14.77837	436
14.79447	428
14.81058	499
14.82668	516
14.84279	526
14.85889	573
14.875	638
14.89111	650
14.90721	668
14.92332	705
14.93942	821
14.95553	766
14.97163	803
14.98774	805
15.00384	819
15.01995	737
15.03605	715
15.05216	683
15.06826	588
15.08437	471
15.10047	525
15.11658	454
15.13269	391
15.14879	391
15.1649	324
15.181	349
15.19711	336
15.21321	322
15.22932	313
15.24542	298
15.26153	269
15.27763	233
15.29374	299
15.30984	294
15.32595	308
15.34206	301
15.35816	317
15.37427	320
15.39037	252
15.40648	268
15.42258	274
15.43869	277
15.45479	255
15.4709	253
15.487	321
15.50311	262
15.51921	265
15.53532	264
15.55142	288
15.56753	274
15.58364	240
15.59974	296
15.61585	301
15.63195	304
15.64806	262
15.66416	276
15.68027	280
15.69637	296
15.71248	278
15.72858	269
15.74469	266
15.76079	286
15.7769	273
15.79301	238
15.80911	296
15.82522	280
15.84132	282
15.85743	267
15.87353	284
15.88964	258
15.90574	279
15.92185	289
15.93795	245
15.95406	282
15.97016	261
15.98627	282
16.00237	292
16.01848	286
16.03459	270
16.05069	265
16.0668	289
16.0829	275
16.09901	289
16.11511	282
16.13122	258
16.14732	263
16.16343	297
16.17953	286
16.19564	285
16.21174	292
16.22785	320
16.24395	263
16.26006	302
16.27617	275
16.29227	284
16.30838	312
16.32448	287
16.34059	274
16.35669	263
16.3728	272
16.3889	265
16.40501	299
16.42111	270
16.43722	295
16.45332	306
16.46943	246
16.48554	269
16.50164	288
16.51775	290
16.53385	309
16.54996	251
16.56606	247
16.58217	275
16.59827	277
16.61438	300
16.63048	284
16.64659	288
16.66269	280
16.6788	291
16.6949	326
16.71101	275
16.72712	291
16.74322	304
16.75933	283
16.77543	293
16.79154	323
16.80764	294
16.82375	291
16.83985	305
16.85596	304
16.87206	333
16.88817	304
16.90427	313
16.92038	299
16.93649	290
16.95259	337
16.9687	272
16.9848	276
17.00091	292
17.01701	313
17.03312	285
17.04922	285
17.06533	281
17.08143	274
17.09754	315
17.11364	250
17.12975	262
17.14585	291
17.16196	274
17.17807	292
17.19417	262
17.21028	287
17.22638	293
17.24249	308
17.25859	268
17.2747	266
17.2908	284
17.30691	268
17.32301	277
17.33912	302
17.35522	243
17.37133	285
17.38744	282
17.40354	291
17.41965	291
17.43575	305
17.45186	308
17.46796	297
17.48407	306
17.50017	297
17.51628	279
17.53238	253
17.54849	299
17.56459	296
17.5807	344
17.5968	306
17.61291	347
17.62902	351
17.64512	303
17.66123	348
17.67733	366
17.69344	341
17.70954	382
17.72565	339
17.74175	354
17.75786	367
17.77396	361
17.79007	380
17.80617	363
17.82228	405
17.83839	334
17.85449	387
17.8706	362
17.8867	373
17.90281	378
17.91891	346
17.93502	349
17.95112	337
17.96723	343
17.98333	362
17.99944	349
18.01554	379
18.03165	384
18.04775	408
18.06386	385
18.07997	512
18.09607	468
18.11218	565
18.12828	570
18.14439	571
18.16049	639
18.1766	642
18.1927	694
18.20881	795
18.22491	818
18.24102	838
18.25712	902
18.27323	924
18.28934	1023
18.30544	978
18.32155	1099
18.33765	1083
18.35376	1118
18.36986	1216
18.38597	1180
18.40207	1200
18.41818	1129
18.43428	1159
18.45039	1097
18.46649	1028
18.4826	1029
18.4987	969
18.51481	1012
18.53092	1077
18.54702	1089
18.56313	1192
18.57923	1149
18.59534	1195
18.61144	1242
18.62755	1240
18.64365	1188
18.65976	1342
18.67586	1270
18.69197	1256
18.70807	1203
18.72418	1302
18.74029	1246
18.75639	1173
18.7725	1146
18.7886	935
18.80471	813
18.82081	601
18.83692	551
18.85302	518
18.86913	515
18.88523	480
18.90134	421
18.91744	406
18.93355	368
18.94965	375
18.96576	345
18.98187	362
18.99797	405
19.01408	391
19.03018	395
19.04629	437
19.06239	457
19.0785	498
19.0946	527
19.11071	499
19.12681	539
19.14292	516
19.15902	602
19.17513	597
19.19124	592
19.20734	598
19.22345	617
19.23955	673
19.25566	720
19.27176	673
19.28787	693
19.30397	662
19.32008	647
19.33618	619
19.35229	542
19.36839	504
19.3845	452
19.4006	425
19.41671	399
19.43282	408
19.44892	370
19.46503	357
19.48113	388
19.49724	382
19.51334	347
19.52945	385
19.54555	402
19.56166	357
19.57776	361
19.59387	374
19.60997	331
19.62608	334
19.64218	336
19.65829	310
19.6744	311
19.6905	353
19.70661	337
19.72271	333
19.73882	320
19.75492	314
19.77103	338
19.78713	289
19.80324	355
19.81934	313
19.83545	334
19.85155	326
19.86766	311
19.88377	315
19.89987	302
19.91598	313
19.93208	325
19.94819	322
19.96429	325
19.9804	313
19.9965	309
20.01261	312
20.02871	350
20.04482	293
20.06092	271
20.07703	332
20.09313	311
20.10924	329
20.12535	312
20.14145	364
20.15756	318
20.17366	318
20.18977	347
20.20587	305
20.22198	323
20.23808	348
20.25419	357
20.27029	317
20.2864	353
20.3025	355
20.31861	372
20.33472	401
20.35082	442
20.36693	482
20.38303	439
20.39914	513
20.41524	481
20.43135	570
20.44745	566
20.46356	575
20.47966	627
20.49577	657
20.51187	724
20.52798	785
20.54408	911
20.56019	893
20.5763	925
20.5924	1002
20.60851	1007
20.62461	1081
20.64072	1035
20.65682	1012
20.67293	904
20.68903	842
20.70514	738
20.72124	633
20.73735	558
20.75345	495
20.76956	427
20.78567	429
20.80177	402
20.81788	375
20.83398	376
20.85009	419
20.86619	381
20.8823	390
20.8984	351
20.91451	393
20.93061	341
20.94672	377
20.96282	447
20.97893	366
20.99503	376
21.01114	412
21.02725	395
21.04335	381
21.05946	428
21.07556	388
21.09167	441
21.10777	391
21.12388	409
21.13998	385
21.15609	406
21.17219	343
21.1883	373
21.2044	348
21.22051	375
21.23662	369
21.25272	348
21.26883	339
21.28493	343
21.30104	355
21.31714	327
21.33325	315
21.34935	336
21.36546	349
21.38156	336
21.39767	295
21.41377	322
21.42988	351
21.44598	308
21.46209	301
21.4782	355
21.4943	325
21.51041	305
21.52651	290
21.54262	308
21.55872	333
21.57483	311
21.59093	296
21.60704	292
21.62314	301
21.63925	309
21.65535	311
21.67146	305
21.68757	310
21.70367	321
21.71978	325
21.73588	322
21.75199	336
21.76809	316
21.7842	312
21.8003	284
21.81641	349
21.83251	274
21.84862	304
21.86472	320
21.88083	333
21.89693	376
21.91304	295
21.92915	329
21.94525	365
21.96136	298
21.97746	327
21.99357	354
22.00967	300
22.02578	307
22.04188	325
22.05799	295
22.07409	318
22.0902	309
22.1063	308
22.12241	340
22.13852	341
22.15462	335
22.17073	317
22.18683	338
22.20294	339
22.21904	325
22.23515	339
22.25125	307
22.26736	377
22.28346	314
22.29957	326
22.31567	369
22.33178	327
22.34788	354
22.36399	352
22.3801	373
22.3962	330
22.41231	382
22.42841	413
22.44452	394
22.46062	451
22.47673	430
22.49283	495
22.50894	423
22.52504	467
22.54115	452
22.55725	513
22.57336	491
22.58946	502
22.60557	501
22.62168	492
22.63778	496
22.65389	465
22.66999	495
22.6861	476
22.7022	484
22.71831	477
22.73441	493
22.75052	465
22.76662	426
22.78273	406
22.79883	405
22.81494	410
22.83105	418
22.84715	388
22.86326	396
22.87936	367
22.89547	363
22.91157	359
22.92768	360
22.94378	349
22.95989	368
22.97599	367
22.9921	335
23.0082	333
23.02431	328
23.04041	365
23.05652	358
23.07263	345
23.08873	400
23.10484	392
23.12094	373
23.13705	392
23.15315	424
23.16926	415
23.18536	448
23.20147	449
23.21757	434
23.23368	441
23.24978	500
23.26589	471
23.282	489
23.2981	496
23.31421	464
23.33031	527
23.34642	523
23.36252	480
23.37863	470
23.39473	434
23.41084	415
23.42694	366
23.44305	400
23.45915	370
23.47526	358
23.49136	345
23.50747	365
23.52358	340
23.53968	342
23.55579	333
23.57189	336
23.588	328
23.6041	329
23.62021	337
23.63631	311
23.65242	350
23.66852	316
23.68463	351
23.70073	335
23.71684	347
23.73295	327
23.74905	340
23.76516	350
23.78126	361
23.79737	344
23.81347	348
23.82958	320
23.84568	337
23.86179	333
23.87789	338
23.894	322
23.9101	321
23.92621	319
23.94231	318
23.95842	327
23.97453	309
23.99063	336
24.00674	336
24.02284	318
24.03895	343
24.05505	303
24.07116	332
24.08726	330
24.10337	347
24.11947	320
24.13558	331
24.15168	323
24.16779	354
24.1839	329
24.2	349
24.21611	323
24.23221	332
24.24832	348
24.26442	324
24.28053	336
24.29663	349
24.31274	325
24.32884	331
24.34495	333
24.36105	325
24.37716	353
24.39326	345
24.40937	344
24.42548	360
24.44158	307
24.45769	340
24.47379	363
24.4899	337
24.506	358
24.52211	306
24.53821	316
24.55432	356
24.57042	353
24.58653	345
24.60263	329
24.61874	330
24.63485	313
24.65095	347
24.66706	352
24.68316	359
24.69927	303
24.71537	334
24.73148	352
24.74758	368
24.76369	391
24.77979	374
24.7959	439
24.812	401
24.82811	419
24.84421	437
24.86032	427
24.87643	407
24.89253	467
24.90864	444
24.92474	483
24.94085	515
24.95695	510
24.97306	530
24.98916	530
25.00527	588
25.02137	539
25.03748	564
25.05358	602
25.06969	539
25.0858	561
25.1019	533
25.11801	577
25.13411	550
25.15022	564
25.16632	521
25.18243	565
25.19853	568
25.21464	552
25.23074	542
25.24685	597
25.26295	560
25.27906	588
25.29516	597
25.31127	538
25.32738	537
25.34348	496
25.35959	470
25.37569	497
25.3918	488
25.4079	456
25.42401	451
25.44011	478
25.45622	453
25.47232	457
25.48843	494
25.50453	452
25.52064	419
25.53675	463
25.55285	448
25.56896	427
25.58506	456
25.60117	491
25.61727	499
25.63338	457
25.64948	491
25.66559	442
25.68169	459
25.6978	455
25.7139	472
25.73001	500
25.74611	472
25.76222	524
25.77833	534
25.79443	531
25.81054	524
25.82664	567
25.84275	569
25.85885	583
25.87496	562
25.89106	594
25.90717	587
25.92327	541
25.93938	533
25.95548	564
25.97159	527
25.98769	535
26.0038	550
26.01991	484
26.03601	512
26.05212	505
26.06822	464
26.08433	445
26.10043	412
26.11654	395
26.13264	429
26.14875	469
26.16485	411
26.18096	393
26.19706	406
26.21317	392
26.22928	395
26.24538	347
26.26149	374
26.27759	374
26.2937	372
26.3098	393
26.32591	383
26.34201	349
26.35812	404
26.37422	337
26.39033	381
26.40643	336
26.42254	342
26.43864	349
26.45475	401
26.47086	316
26.48696	328
26.50307	317
26.51917	363
26.53528	355
26.55138	365
26.56749	361
26.58359	376
26.5997	339
26.6158	326
26.63191	381
26.64801	346
26.66412	339
26.68023	356
26.69633	403
26.71244	331
26.72854	375
26.74465	389
26.76075	353
26.77686	354
26.79296	392
26.80907	391
26.82517	383
26.84128	382
26.85738	415
26.87349	401
26.88959	417
26.9057	426
26.92181	422
26.93791	438
26.95402	451
26.97012	464
26.98623	476
27.00233	481
27.01844	484
27.03454	494
27.05065	460
27.06675	475
27.08286	469
27.09896	459
27.11507	482
27.13118	483
27.14728	459
27.16339	454
27.17949	448
27.1956	439
27.2117	404
27.22781	424
27.24391	415
27.26002	386
27.27612	410
27.29223	412
27.30833	391
27.32444	435
27.34054	405
27.35665	429
27.37276	434
27.38886	408
27.40497	437
27.42107	421
27.43718	398
27.45328	454
27.46939	440
27.48549	475
27.5016	445
27.5177	490
27.53381	504
27.54991	503
27.56602	541
27.58213	539
27.59823	563
27.61434	563
27.63044	571
27.64655	594
27.66265	586
27.67876	623
27.69486	587
27.71097	677
27.72707	600
27.74318	609
27.75928	622
27.77539	638
27.79149	588
27.8076	612
27.82371	618
27.83981	615
27.85592	618
27.87202	644
27.88813	562
27.90423	541
27.92034	525
27.93644	492
27.95255	473
27.96865	455
27.98476	409
28.00086	412
28.01697	418
28.03308	406
28.04918	395
28.06529	384
28.08139	379
28.0975	388
28.1136	399
28.12971	446
28.14581	412
28.16192	434
28.17802	442
28.19413	421
28.21023	444
28.22634	500
28.24244	504
28.25855	477
28.27466	525
28.29076	498
28.30687	503
28.32297	562
28.33908	596
28.35518	606
28.37129	571
28.38739	615
28.4035	608
28.4196	619
28.43571	559
28.45181	600
28.46792	589
28.48403	598
28.50013	597
28.51624	570
28.53234	586
28.54845	544
28.56455	564
28.58066	514
28.59676	512
28.61287	482
28.62897	501
28.64508	404
28.66118	403
28.67729	449
28.69339	413
28.7095	451
28.72561	394
28.74171	405
28.75782	378
28.77392	357
28.79003	404
28.80613	382
28.82224	362
28.83834	386
28.85445	404
28.87055	374
28.88666	377
28.90276	369
28.91887	379
28.93497	389
28.95108	373
28.96719	373
28.98329	360
28.9994	376
29.0155	366
29.03161	391
29.04771	397
29.06382	345
29.07992	370
29.09603	379
29.11213	405
29.12824	361
29.14434	337
29.16045	367
29.17656	357
29.19266	365
29.20877	376
29.22487	378
29.24098	392
29.25708	418
29.27319	402
29.28929	399
29.3054	373
29.3215	427
29.33761	415
29.35371	407
29.36982	395
29.38592	420
29.40203	397
29.41814	389
29.43424	406
29.45035	368
29.46645	368
29.48256	351
29.49866	415
29.51477	369
29.53087	353
29.54698	399
29.56308	376
29.57919	368
29.59529	380
29.6114	384
29.62751	360
29.64361	380
29.65972	384
29.67582	344
29.69193	380
29.70803	360
29.72414	336
29.74024	315
29.75635	351
29.77245	350
29.78856	360
29.80466	369
29.82077	382
29.83687	365
29.85298	355
29.86909	379
29.88519	355
29.9013	351
29.9174	343
29.93351	347
29.94961	389
29.96572	376
29.98182	353
29.99793	378
30.01403	352
30.03014	356
30.04624	362
30.06235	334
30.07846	345
30.09456	394
30.11067	360
30.12677	389
30.14288	387
30.15898	399
30.17509	398
30.19119	357
30.2073	371
30.2234	366
30.23951	378
30.25561	369
30.27172	392
30.28782	366
30.30393	384
30.32004	390
30.33614	358
30.35225	365
30.36835	361
30.38446	389
30.40056	396
30.41667	350
30.43277	351
30.44888	345
30.46498	355
30.48109	331
30.49719	370
30.5133	339
30.52941	365
30.54551	350
30.56162	332
30.57772	325
30.59383	316
30.60993	380
30.62604	373
30.64214	336
30.65825	352
30.67435	311
30.69046	352
30.70656	366
30.72267	358
30.73877	370
30.75488	372
30.77099	354
30.78709	372
30.8032	338
30.8193	371
30.83541	370
30.85151	376
30.86762	353
30.88372	381
30.89983	346
30.91593	394
30.93204	381
30.94814	373
30.96425	392
30.98036	430
30.99646	401
31.01257	387
31.02867	447
31.04478	427
31.06088	430
31.07699	466
31.09309	428
31.1092	465
31.1253	458
31.14141	433
31.15751	446
31.17362	470
31.18972	447
31.20583	469
31.22194	507
31.23804	433
31.25415	440
31.27025	401
31.28636	414
31.30246	394
31.31857	360
31.33467	360
31.35078	381
31.36688	369
31.38299	384
31.39909	404
31.4152	370
31.43131	361
31.44741	407
31.46352	377
31.47962	368
31.49573	387
31.51183	396
31.52794	383
31.54404	362
31.56015	379
31.57625	366
31.59236	369
31.60846	412
31.62457	366
31.64067	343
31.65678	370
31.67289	324
31.68899	374
31.7051	369
31.7212	417
31.73731	410
31.75341	390
31.76952	407
31.78562	425
31.80173	424
31.81783	427
31.83394	462
31.85004	528
31.86615	478
31.88226	521
31.89836	506
31.91447	490
31.93057	565
31.94668	548
31.96278	530
31.97889	534
31.99499	540
32.0111	526
32.0272	575
32.04331	541
32.05941	521
32.07552	549
32.09162	468
32.10773	520
32.12384	531
32.13994	488
32.15605	460
32.17215	433
32.18826	388
32.20436	411
32.22047	451
32.23657	378
32.25268	371
32.26878	395
32.28489	359
32.30099	358
32.3171	342
32.3332	356
32.34931	349
32.36542	377
32.38152	361
32.39763	323
32.41373	351
32.42984	354
32.44594	306
32.46205	331
32.47815	372
32.49426	330
32.51036	326
32.52647	356
32.54257	313
32.55868	364
32.57479	361
32.59089	354
32.607	389
32.6231	343
32.63921	337
32.65531	392
32.67142	428
32.68752	359
32.70363	325
32.71973	330
32.73584	372
32.75194	358
32.76805	349
32.78415	395
32.80026	375
32.81637	403
32.83247	370
32.84858	348
32.86468	365
32.88079	349
32.89689	355
32.913	364
32.9291	356
32.94521	360
32.96131	357
32.97742	380
32.99352	321
33.00963	367
33.02574	373
33.04184	372
33.05795	346
33.07405	353
33.09016	359
33.10626	362
33.12237	333
33.13847	390
33.15458	335
33.17068	339
33.18679	358
33.20289	353
33.219	340
33.2351	358
33.25121	373
33.26732	375
33.28342	367
33.29953	342
33.31563	378
33.33174	370
33.34784	364
33.36395	359
33.38005	392
33.39616	378
33.41226	359
33.42837	355
33.44447	339
33.46058	397
33.47669	370
33.49279	387
33.5089	354
33.525	368
33.54111	400
33.55721	344
33.57332	357
33.58942	381
33.60553	364
33.62163	355
33.63774	381
33.65384	383
33.66995	357
33.68605	369
33.70216	391
33.71827	375
33.73437	388
33.75048	387
33.76658	373
33.78269	352
33.79879	381
33.8149	361
33.831	396
33.84711	373
33.86321	347
33.87932	386
33.89542	371
33.91153	381
33.92764	368
33.94374	391
33.95985	425
33.97595	370
33.99206	397
34.00816	355
34.02427	413
34.04037	373
34.05648	445
34.07258	412
34.08869	423
34.10479	424
34.1209	436
34.137	431
34.15311	423
34.16922	406
34.18532	463
34.20143	401
34.21753	492
34.23364	461
34.24974	447
34.26585	439
34.28195	470
34.29806	418
34.31416	418
34.33027	408
34.34637	417
34.36248	421
34.37859	406
34.39469	408
34.4108	404
34.4269	430
34.44301	395
34.45911	358
34.47522	397
34.49132	386
34.50743	351
34.52353	367
34.53964	394
34.55574	358
34.57185	366
34.58795	357
34.60406	367
34.62017	344
34.63627	369
34.65238	358
34.66848	354
34.68459	381
34.70069	378
34.7168	393
34.7329	355
34.74901	374
34.76511	345
34.78122	352
34.79732	356
34.81343	349
34.82954	384
34.84564	331
34.86175	379
34.87785	357
34.89396	364
34.91006	367
34.92617	344
34.94227	406
34.95838	392
34.97448	399
34.99059	393
35.00669	376
35.0228	384
35.0389	396
35.05501	382
35.07112	414
35.08722	379
35.10333	393
35.11943	385
35.13554	422
35.15164	392
35.16775	376
35.18385	426
35.19996	388
35.21606	407
35.23217	371
35.24827	386
35.26438	413
35.28048	351
35.29659	430
35.3127	388
35.3288	400
35.34491	399
35.36101	418
35.37712	423
35.39322	426
35.40933	452
35.42543	415
35.44154	462
35.45764	432
35.47375	440
35.48985	449
35.50596	502
35.52207	477
35.53817	456
35.55428	476
35.57038	462
35.58649	507
35.60259	505
35.6187	531
35.6348	475
35.65091	539
35.66701	500
35.68312	499
35.69922	482
35.71533	503
35.73143	462
35.74754	484
35.76365	465
35.77975	413
35.79586	455
35.81196	447
35.82807	416
35.84417	416
35.86028	426
35.87638	398
35.89249	407
35.90859	397
35.9247	420
35.9408	394
35.95691	392
35.97302	424
35.98912	422
36.00523	426
36.02133	440
36.03744	419
36.05354	447
36.06965	421
36.08575	364
36.10186	424
36.11796	391
36.13407	401
36.15017	375
36.16628	406
36.18238	392
36.19849	403
36.2146	356
36.2307	369
36.24681	351
36.26291	381
36.27902	352
36.29512	386
36.31123	334
36.32733	403
36.34344	390
36.35954	381
36.37565	351
36.39175	380
36.40786	341
36.42397	355
36.44007	371
36.45618	370
36.47228	390
36.48839	343
36.50449	370
36.5206	362
36.5367	341
36.55281	351
36.56891	351
36.58502	317
36.60112	342
36.61723	381
36.63333	354
36.64944	323
36.66555	333
36.68165	354
36.69776	373
36.71386	328
36.72997	340
36.74607	318
36.76218	364
36.77828	365
36.79439	344
36.81049	369
36.8266	353
36.8427	332
36.85881	348
36.87492	339
36.89102	345
36.90713	366
36.92323	368
36.93934	364
36.95544	385
36.97155	374
36.98765	396
37.00376	390
37.01986	372
37.03597	351
37.05207	391
37.06818	390
37.08428	406
37.10039	425
37.1165	428
37.1326	512
37.14871	469
37.16481	510
37.18092	510
37.19702	555
37.21313	522
37.22923	583
37.24534	592
37.26144	557
37.27755	589
37.29365	595
37.30976	637
37.32587	603
37.34197	588
37.35808	618
37.37418	567
37.39029	557
37.40639	560
37.4225	515
37.4386	580
37.45471	516
37.47081	550
37.48692	532
37.50302	505
37.51913	433
37.53523	467
37.55134	451
37.56745	418
37.58355	436
37.59966	426
37.61576	437
37.63187	472
37.64797	434
37.66408	471
37.68018	446
37.69629	465
37.71239	411
37.7285	456
37.7446	434
37.76071	443
37.77682	435
37.79292	415
37.80903	431
37.82513	442
37.84124	445
37.85734	418
37.87345	424
37.88955	391
37.90566	396
37.92176	421
37.93787	436
37.95397	402
37.97008	436
37.98618	401
38.00229	379
38.0184	417
38.0345	412
38.05061	427
38.06671	458
38.08282	412
38.09892	390
38.11503	394
38.13113	391
38.14724	407
38.16334	405
38.17945	448
38.19555	403
[truncated: 423 more rows]
