# Supplementary material for: Physicochemical Properties, Equilibrium Adsorption Performance, Manufacturability, and Stability of TIFSIX-3-Ni for Direct Air Capture of CO2
Source: Energy Fuels. 2024 Jun 18;38(13):11947–65. doi: 10.1021/acs.energyfuels.4c01368 (PMC11228916; doi:10.1021/acs.energyfuels.4c01368)
Supplement: Supplementary file 2 — ef4c01368_si_002.zip [file ef4c01368_si_002.zip › tifsix si raw files/XRD/after H2O and O2/batch3-air6months-afterdegas.txt]

6.000948996	162
6.017054351	166
6.033159707	162
6.049265062	198
6.065370417	180
6.081475773	174
6.097581128	184
6.113686483	212
6.129791839	175
6.145897194	188
6.162002549	179
6.178107905	192
6.19421326	187
6.210318615	166
6.226423971	152
6.242529326	161
6.258634681	180
6.274740037	185
6.290845392	174
6.306950747	182
6.323056103	206
6.339161458	188
6.355266813	183
6.371372169	194
6.387477524	180
6.403582879	192
6.419688235	192
6.43579359	156
6.451898945	186
6.468004301	194
6.484109656	180
6.500215011	216
6.516320367	178
6.532425722	206
6.548531077	186
6.564636433	198
6.580741788	197
6.596847143	190
6.612952499	184
6.629057854	203
6.645163209	207
6.661268565	203
6.67737392	189
6.693479275	185
6.709584631	200
6.725689986	180
6.741795341	188
6.757900697	189
6.774006052	205
6.790111407	201
6.806216763	204
6.822322118	205
6.838427473	216
6.854532829	221
6.870638184	220
6.886743539	184
6.902848895	205
6.91895425	169
6.935059605	215
6.951164961	193
6.967270316	202
6.983375671	201
6.999481027	229
7.015586382	198
7.031691738	195
7.047797093	200
7.063902448	202
7.080007804	186
7.096113159	217
7.112218514	223
7.12832387	219
7.144429225	225
7.16053458	221
7.176639936	241
7.192745291	201
7.208850646	203
7.224956002	211
7.241061357	229
7.257166712	213
7.273272068	203
7.289377423	210
7.305482778	191
7.321588134	226
7.337693489	216
7.353798844	211
7.3699042	236
7.386009555	229
7.40211491	216
7.418220266	194
7.434325621	234
7.450430976	234
7.466536332	234
7.482641687	250
7.498747042	183
7.514852398	237
7.530957753	247
7.547063108	213
7.563168464	196
7.579273819	240
7.595379174	248
7.61148453	231
7.627589885	237
7.64369524	224
7.659800596	242
7.675905951	235
7.692011306	225
7.708116662	217
7.724222017	203
7.740327372	247
7.756432728	224
7.772538083	234
7.788643438	237
7.804748794	211
7.820854149	233
7.836959504	235
7.85306486	236
7.869170215	251
7.88527557	219
7.901380926	225
7.917486281	258
7.933591636	260
7.949696992	256
7.965802347	259
7.981907702	231
7.998013058	265
8.014118413	279
8.030223768	216
8.046329124	206
8.062434479	246
8.078539834	255
8.09464519	222
8.110750545	274
8.1268559	255
8.142961256	258
8.159066611	298
8.175171966	281
8.191277322	283
8.207382677	261
8.223488032	260
8.239593388	275
8.255698743	249
8.271804098	259
8.287909454	242
8.304014809	254
8.320120164	248
8.33622552	231
8.352330875	245
8.36843623	281
8.384541586	262
8.400646941	266
8.416752296	294
8.432857652	257
8.448963007	255
8.465068362	241
8.481173718	291
8.497279073	267
8.513384428	231
8.529489784	246
8.545595139	237
8.561700494	269
8.57780585	250
8.593911205	264
8.61001656	287
8.626121916	265
8.642227271	244
8.658332626	300
8.674437982	271
8.690543337	273
8.706648692	249
8.722754048	285
8.738859403	252
8.754964758	298
8.771070114	279
8.787175469	254
8.803280824	294
8.81938618	294
8.835491535	268
8.85159689	253
8.867702246	274
8.883807601	270
8.899912956	284
8.916018312	271
8.932123667	300
8.948229022	265
8.964334378	263
8.980439733	262
8.996545088	302
9.012650444	260
9.028755799	273
9.044861155	283
9.06096651	256
9.077071865	291
9.093177221	294
9.109282576	277
9.125387931	304
9.141493287	301
9.157598642	288
9.173703997	304
9.189809353	283
9.205914708	274
9.222020063	276
9.238125419	305
9.254230774	295
9.270336129	321
9.286441485	336
9.30254684	305
9.318652195	303
9.334757551	323
9.350862906	300
9.366968261	332
9.383073617	296
9.399178972	309
9.415284327	323
9.431389683	291
9.447495038	325
9.463600393	318
9.479705749	324
9.495811104	336
9.511916459	308
9.528021815	337
9.54412717	307
9.560232525	341
9.576337881	325
9.592443236	365
9.608548591	379
9.624653947	330
9.640759302	345
9.656864657	349
9.672970013	393
9.689075368	346
9.705180723	353
9.721286079	375
9.737391434	390
9.753496789	415
9.769602145	349
9.7857075	351
9.801812855	386
9.817918211	365
9.834023566	368
9.850128921	347
9.866234277	333
9.882339632	358
9.898444987	342
9.914550343	352
9.930655698	359
9.946761053	369
9.962866409	361
9.978971764	371
9.995077119	368
10.01118247	368
10.02728783	286
10.04339319	311
10.05949854	339
10.0756039	325
10.09170925	301
10.10781461	307
10.12391996	345
10.14002532	333
10.15613067	314
10.17223603	320
10.18834138	325
10.20444674	304
10.22055209	322
10.23665745	346
10.2527628	359
10.26886816	382
10.28497352	313
10.30107887	337
10.31718423	340
10.33328958	335
10.34939494	297
10.36550029	304
10.38160565	316
10.397711	339
10.41381636	297
10.42992171	320
10.44602707	303
10.46213242	304
10.47823778	343
10.49434313	304
10.51044849	329
10.52655385	344
10.5426592	311
10.55876456	327
10.57486991	317
10.59097527	358
10.60708062	303
10.62318598	342
10.63929133	304
10.65539669	332
10.67150204	305
10.6876074	311
10.70371275	338
10.71981811	339
10.73592346	345
10.75202882	325
10.76813418	297
10.78423953	315
10.80034489	272
10.81645024	326
10.8325556	349
10.84866095	319
10.86476631	301
10.88087166	287
10.89697702	316
10.91308237	325
10.92918773	318
10.94529308	334
10.96139844	324
10.97750379	331
10.99360915	347
11.00971451	309
11.02581986	334
11.04192522	320
11.05803057	326
11.07413593	348
11.09024128	270
11.10634664	305
11.12245199	338
11.13855735	340
11.1546627	331
11.17076806	334
11.18687341	340
11.20297877	349
11.21908412	330
11.23518948	336
11.25129484	345
11.26740019	332
11.28350555	345
11.2996109	343
11.31571626	317
11.33182161	344
11.34792697	333
11.36403232	311
11.38013768	327
11.39624303	304
11.41234839	313
11.42845374	299
11.4445591	324
11.46066445	311
11.47676981	325
11.49287517	318
11.50898052	333
11.52508588	334
11.54119123	352
11.55729659	326
11.57340194	329
11.5895073	326
11.60561265	332
11.62171801	327
11.63782336	359
11.65392872	343
11.67003407	299
11.68613943	297
11.70224478	371
11.71835014	324
11.7344555	321
11.75056085	313
11.76666621	323
11.78277156	312
11.79887692	346
11.81498227	300
11.83108763	349
11.84719298	314
11.86329834	331
11.87940369	364
11.89550905	318
11.9116144	317
11.92771976	366
11.94382511	327
11.95993047	337
11.97603583	349
11.99214118	369
12.00824654	362
12.02435189	320
12.04045725	313
12.0565626	336
12.07266796	327
12.08877331	352
12.10487867	376
12.12098402	341
12.13708938	341
12.15319473	319
12.16930009	355
12.18540545	353
12.2015108	350
12.21761616	340
12.23372151	349
12.24982687	327
12.26593222	339
12.28203758	320
12.29814293	353
12.31424829	358
12.33035364	412
12.346459	365
12.36256435	362
12.37866971	363
12.39477506	379
12.41088042	410
12.42698578	400
12.44309113	440
12.45919649	421
12.47530184	451
12.4914072	458
12.50751255	505
12.52361791	521
12.53972326	588
12.55582862	562
12.57193397	618
12.58803933	618
12.60414468	614
12.62025004	752
12.63635539	693
12.65246075	792
12.66856611	877
12.68467146	914
12.70077682	929
12.71688217	959
12.73298753	1052
12.74909288	1017
12.76519824	1037
12.78130359	1031
12.79740895	1025
12.8135143	1037
12.82961966	1013
12.84572501	929
12.86183037	886
12.87793572	840
12.89404108	891
12.91014644	783
12.92625179	755
12.94235715	789
12.9584625	713
12.97456786	744
12.99067321	677
13.00677857	663
13.02288392	674
13.03898928	677
13.05509463	649
13.07119999	608
13.08730534	581
13.1034107	572
13.11951605	597
13.13562141	532
13.15172677	496
13.16783212	462
13.18393748	520
13.20004283	402
13.21614819	409
13.23225354	390
13.2483589	412
13.26446425	427
13.28056961	373
13.29667496	412
13.31278032	419
13.32888567	387
13.34499103	401
13.36109638	388
13.37720174	390
13.3933071	352
13.40941245	361
13.42551781	359
13.44162316	378
13.45772852	393
13.47383387	372
13.48993923	348
13.50604458	347
13.52214994	335
13.53825529	355
13.55436065	372
13.570466	341
13.58657136	354
13.60267671	334
13.61878207	355
13.63488743	338
13.65099278	359
13.66709814	357
13.68320349	367
13.69930885	361
13.7154142	384
13.73151956	341
13.74762491	375
13.76373027	324
13.77983562	341
13.79594098	342
13.81204633	338
13.82815169	346
13.84425704	354
13.8603624	314
13.87646776	340
13.89257311	338
13.90867847	346
13.92478382	291
13.94088918	341
13.95699453	350
13.97309989	329
13.98920524	363
14.0053106	331
14.02141595	374
14.03752131	333
14.05362666	318
14.06973202	316
14.08583737	360
14.10194273	328
14.11804809	327
14.13415344	321
14.1502588	317
14.16636415	356
14.18246951	328
14.19857486	350
14.21468022	332
14.23078557	332
14.24689093	353
14.26299628	365
14.27910164	351
14.29520699	359
14.31131235	354
14.3274177	339
14.34352306	342
14.35962842	334
14.37573377	389
14.39183913	328
14.40794448	366
14.42404984	333
14.44015519	365
14.45626055	366
14.4723659	346
14.48847126	348
14.50457661	348
14.52068197	369
14.53678732	365
14.55289268	362
14.56899803	374
14.58510339	340
14.60120875	327
14.6173141	375
14.63341946	328
14.64952481	368
14.66563017	345
14.68173552	373
14.69784088	372
14.71394623	339
14.73005159	374
14.74615694	356
14.7622623	379
14.77836765	358
14.79447301	344
14.81057836	349
14.82668372	375
14.84278908	361
14.85889443	392
14.87499979	336
14.89110514	336
14.9072105	339
14.92331585	326
14.93942121	368
14.95552656	321
14.97163192	317
14.98773727	352
15.00384263	357
15.01994798	327
15.03605334	320
15.05215869	332
15.06826405	328
15.08436941	332
15.10047476	316
15.11658012	350
15.13268547	316
15.14879083	348
15.16489618	331
15.18100154	335
15.19710689	318
15.21321225	320
15.2293176	329
15.24542296	347
15.26152831	380
15.27763367	351
15.29373902	303
15.30984438	361
15.32594974	302
15.34205509	327
15.35816045	321
15.3742658	368
15.39037116	334
15.40647651	347
15.42258187	291
15.43868722	332
15.45479258	307
15.47089793	331
15.48700329	324
15.50310864	290
15.519214	348
15.53531935	330
15.55142471	351
15.56753007	314
15.58363542	299
15.59974078	295
15.61584613	324
15.63195149	352
15.64805684	312
15.6641622	303
15.68026755	334
15.69637291	310
15.71247826	317
15.72858362	322
15.74468897	354
15.76079433	374
15.77689968	330
15.79300504	343
15.8091104	353
15.82521575	338
15.84132111	333
15.85742646	333
15.87353182	349
15.88963717	343
15.90574253	359
15.92184788	389
15.93795324	365
15.95405859	350
15.97016395	386
15.9862693	322
16.00237466	373
16.01848001	353
16.03458537	333
16.05069073	342
16.06679608	332
16.08290144	366
16.09900679	378
16.11511215	368
16.1312175	362
16.14732286	350
16.16342821	369
16.17953357	334
16.19563892	325
16.21174428	336
16.22784963	337
16.24395499	337
16.26006035	338
16.2761657	317
16.29227106	290
16.30837641	330
16.32448177	276
16.34058712	300
16.35669248	306
16.37279783	320
16.38890319	339
16.40500854	299
16.4211139	316
16.43721925	329
16.45332461	345
16.46942996	328
16.48553532	272
16.50164068	353
16.51774603	321
16.53385139	333
16.54995674	293
16.5660621	347
16.58216745	327
16.59827281	352
16.61437816	304
16.63048352	288
16.64658887	314
16.66269423	317
16.67879958	373
16.69490494	349
16.71101029	328
16.72711565	308
16.74322101	302
16.75932636	357
16.77543172	342
16.79153707	323
16.80764243	313
16.82374778	323
16.83985314	310
16.85595849	344
16.87206385	375
16.8881692	305
16.90427456	324
16.92037991	330
16.93648527	342
16.95259062	351
16.96869598	308
16.98480134	292
17.00090669	306
17.01701205	310
17.0331174	337
17.04922276	338
17.06532811	300
17.08143347	308
17.09753882	328
17.11364418	310
17.12974953	368
17.14585489	343
17.16196024	352
17.1780656	291
17.19417095	347
17.21027631	284
17.22638167	331
17.24248702	336
17.25859238	322
17.27469773	321
17.29080309	313
17.30690844	284
17.3230138	342
17.33911915	309
17.35522451	310
17.37132986	324
17.38743522	337
17.40354057	352
17.41964593	318
17.43575128	320
17.45185664	354
17.467962	290
17.48406735	315
17.50017271	306
17.51627806	289
17.53238342	334
17.54848877	343
17.56459413	315
17.58069948	333
17.59680484	315
17.61291019	334
17.62901555	330
17.6451209	336
17.66122626	363
17.67733161	342
17.69343697	361
17.70954233	343
17.72564768	332
17.74175304	309
17.75785839	365
17.77396375	333
17.7900691	356
17.80617446	375
17.82227981	347
17.83838517	337
17.85449052	356
17.87059588	365
17.88670123	388
17.90280659	378
17.91891194	390
17.9350173	404
17.95112266	363
17.96722801	392
17.98333337	395
17.99943872	396
18.01554408	371
18.03164943	392
18.04775479	415
18.06386014	390
18.0799655	389
18.09607085	387
18.11217621	381
18.12828156	380
18.14438692	381
18.16049227	438
18.17659763	373
18.19270299	389
18.20880834	427
18.2249137	372
18.24101905	346
18.25712441	371
18.27322976	384
18.28933512	357
18.30544047	355
18.32154583	354
18.33765118	350
18.35375654	325
18.36986189	381
18.38596725	329
18.4020726	328
18.41817796	354
18.43428332	307
18.45038867	343
18.46649403	308
18.48259938	328
18.49870474	303
18.51481009	322
18.53091545	349
18.5470208	288
18.56312616	342
18.57923151	344
18.59533687	322
18.61144222	344
18.62754758	315
18.64365293	292
18.65975829	315
18.67586365	327
18.691969	331
18.70807436	354
18.72417971	361
18.74028507	309
18.75639042	300
18.77249578	343
18.78860113	315
18.80470649	337
18.82081184	335
18.8369172	296
18.85302255	354
18.86912791	300
18.88523326	356
18.90133862	355
18.91744398	359
18.93354933	335
18.94965469	329
18.96576004	340
18.9818654	308
18.99797075	373
19.01407611	337
19.03018146	353
19.04628682	340
19.06239217	328
19.07849753	354
19.09460288	346
19.11070824	334
19.12681359	343
19.14291895	337
19.15902431	341
19.17512966	369
19.19123502	344
19.20734037	323
19.22344573	344
19.23955108	334
19.25565644	310
19.27176179	370
19.28786715	345
19.3039725	356
19.32007786	382
19.33618321	350
19.35228857	320
19.36839392	385
19.38449928	372
19.40060464	343
19.41670999	317
19.43281535	374
19.4489207	340
19.46502606	344
19.48113141	379
19.49723677	344
19.51334212	337
19.52944748	389
19.54555283	343
19.56165819	329
19.57776354	385
19.5938689	359
19.60997425	404
19.62607961	395
19.64218497	343
19.65829032	360
19.67439568	358
19.69050103	330
19.70660639	374
19.72271174	383
19.7388171	365
19.75492245	356
19.77102781	346
19.78713316	340
19.80323852	364
19.81934387	341
19.83544923	350
19.85155458	365
19.86765994	299
19.8837653	326
19.89987065	327
19.91597601	329
19.93208136	359
19.94818672	335
19.96429207	349
19.98039743	356
19.99650278	326
20.01260814	337
20.02871349	320
20.04481885	347
20.0609242	296
20.07702956	308
20.09313492	292
20.10924027	269
20.12534563	329
20.14145098	307
20.15755634	313
20.17366169	317
20.18976705	362
20.2058724	306
20.22197776	303
20.23808311	337
20.25418847	286
20.27029382	322
20.28639918	335
20.30250453	333
20.31860989	315
20.33471525	329
20.3508206	303
20.36692596	304
20.38303131	345
20.39913667	291
20.41524202	275
20.43134738	312
20.44745273	331
20.46355809	310
20.47966344	312
20.4957688	307
20.51187415	320
20.52797951	333
20.54408486	319
20.56019022	317
20.57629558	325
20.59240093	308
20.60850629	322
20.62461164	294
20.640717	303
20.65682235	333
20.67292771	326
20.68903306	342
20.70513842	355
20.72124377	339
20.73734913	303
20.75345448	315
20.76955984	327
20.78566519	330
20.80177055	319
20.81787591	328
20.83398126	282
20.85008662	275
20.86619197	312
20.88229733	296
20.89840268	305
20.91450804	317
20.93061339	311
20.94671875	319
20.9628241	344
20.97892946	333
20.99503481	387
21.01114017	341
21.02724552	341
21.04335088	334
21.05945624	347
21.07556159	333
21.09166695	342
21.1077723	312
21.12387766	356
21.13998301	413
21.15608837	358
21.17219372	342
21.18829908	385
21.20440443	365
21.22050979	383
21.23661514	382
21.2527205	405
21.26882585	372
21.28493121	383
21.30103657	407
21.31714192	403
21.33324728	367
21.34935263	390
21.36545799	408
21.38156334	369
21.3976687	390
21.41377405	384
21.42987941	369
21.44598476	393
21.46209012	366
21.47819547	391
21.49430083	395
21.51040618	411
21.52651154	369
21.5426169	391
21.55872225	355
21.57482761	334
21.59093296	359
21.60703832	328
21.62314367	343
21.63924903	334
21.65535438	302
21.67145974	344
21.68756509	330
21.70367045	319
21.7197758	313
21.73588116	339
21.75198651	319
21.76809187	351
21.78419723	316
21.80030258	290
21.81640794	335
21.83251329	325
21.84861865	332
21.864724	303
21.88082936	312
21.89693471	300
21.91304007	310
21.92914542	313
21.94525078	311
21.96135613	331
21.97746149	356
21.99356684	323
22.0096722	296
22.02577756	307
22.04188291	280
22.05798827	334
22.07409362	290
22.09019898	302
22.10630433	325
22.12240969	334
22.13851504	299
22.1546204	315
22.17072575	300
22.18683111	326
22.20293646	341
22.21904182	300
22.23514717	338
22.25125253	307
22.26735789	312
22.28346324	308
22.2995686	338
22.31567395	328
22.33177931	291
22.34788466	372
22.36399002	368
22.38009537	357
22.39620073	348
22.41230608	329
22.42841144	329
22.44451679	343
22.46062215	329
22.4767275	325
22.49283286	348
22.50893822	355
22.52504357	366
22.54114893	343
22.55725428	361
22.57335964	358
22.58946499	339
22.60557035	362
22.6216757	377
22.63778106	348
22.65388641	373
22.66999177	357
22.68609712	377
22.70220248	375
22.71830783	340
22.73441319	363
22.75051855	404
22.7666239	392
22.78272926	408
22.79883461	420
22.81493997	391
22.83104532	403
22.84715068	386
22.86325603	391
22.87936139	382
22.89546674	397
22.9115721	334
22.92767745	361
22.94378281	385
22.95988816	351
22.97599352	372
22.99209888	356
23.00820423	328
23.02430959	365
23.04041494	363
23.0565203	372
23.07262565	343
23.08873101	332
23.10483636	383
23.12094172	356
23.13704707	380
23.15315243	353
23.16925778	358
23.18536314	362
23.20146849	341
23.21757385	325
23.23367921	324
23.24978456	336
23.26588992	309
23.28199527	372
23.29810063	312
23.31420598	344
23.33031134	378
23.34641669	325
23.36252205	340
23.3786274	321
23.39473276	325
23.41083811	319
23.42694347	356
23.44304882	315
23.45915418	359
23.47525954	324
23.49136489	341
23.50747025	321
23.5235756	304
23.53968096	292
23.55578631	350
23.57189167	360
23.58799702	334
23.60410238	334
23.62020773	356
23.63631309	360
23.65241844	352
23.6685238	291
23.68462915	332
23.70073451	372
23.71683987	348
23.73294522	330
23.74905058	324
23.76515593	361
23.78126129	336
23.79736664	356
23.813472	356
23.82957735	324
23.84568271	333
23.86178806	333
23.87789342	344
23.89399877	379
23.91010413	330
23.92620948	323
23.94231484	318
23.9584202	296
23.97452555	374
23.99063091	325
24.00673626	367
24.02284162	363
24.03894697	332
24.05505233	313
24.07115768	354
24.08726304	328
24.10336839	278
24.11947375	338
24.1355791	308
24.15168446	306
24.16778982	357
24.18389517	347
24.20000053	323
24.21610588	367
24.23221124	318
24.24831659	317
24.26442195	349
24.2805273	366
24.29663266	334
24.31273801	324
24.32884337	331
24.34494872	322
24.36105408	329
24.37715943	344
24.39326479	311
24.40937015	317
24.4254755	330
24.44158086	307
24.45768621	367
24.47379157	311
24.48989692	305
24.50600228	316
24.52210763	347
24.53821299	299
24.55431834	331
24.5704237	325
24.58652905	285
24.60263441	290
24.61873976	321
24.63484512	345
24.65095048	349
24.66705583	331
24.68316119	316
24.69926654	290
24.7153719	346
24.73147725	323
24.74758261	325
24.76368796	326
24.77979332	311
24.79589867	342
24.81200403	323
24.82810938	332
24.84421474	354
24.86032009	322
24.87642545	330
24.89253081	321
24.90863616	352
24.92474152	360
24.94084687	301
24.95695223	326
24.97305758	302
24.98916294	317
25.00526829	302
25.02137365	340
25.037479	352
25.05358436	350
25.06968971	320
25.08579507	327
25.10190042	320
25.11800578	321
25.13411114	325
25.15021649	332
25.16632185	330
25.1824272	350
25.19853256	366
25.21463791	371
25.23074327	358
25.24684862	370
25.26295398	382
25.27905933	340
25.29516469	393
25.31127004	370
25.3273754	400
25.34348075	380
25.35958611	398
25.37569147	407
25.39179682	406
25.40790218	416
25.42400753	435
25.44011289	421
25.45621824	456
25.4723236	438
25.48842895	442
25.50453431	457
25.52063966	432
25.53674502	493
25.55285037	516
25.56895573	525
25.58506108	502
25.60116644	494
25.6172718	483
25.63337715	476
25.64948251	476
25.66558786	518
25.68169322	467
25.69779857	511
25.71390393	493
25.73000928	411
25.74611464	467
25.76221999	441
25.77832535	430
25.7944307	454
25.81053606	431
25.82664141	451
25.84274677	478
25.85885213	453
25.87495748	405
25.89106284	479
25.90716819	464
25.92327355	467
25.9393789	466
25.95548426	442
25.97158961	436
25.98769497	451
26.00380032	458
26.01990568	451
26.03601103	452
26.05211639	457
26.06822174	448
26.0843271	482
26.10043246	468
26.11653781	454
26.13264317	497
26.14874852	468
26.16485388	435
26.18095923	447
26.19706459	465
26.21316994	459
26.2292753	453
26.24538065	419
26.26148601	443
26.27759136	409
26.29369672	392
26.30980207	385
26.32590743	419
26.34201279	423
26.35811814	378
26.3742235	432
26.39032885	389
26.40643421	439
26.42253956	396
26.43864492	377
26.45475027	407
26.47085563	381
26.48696098	366
26.50306634	346
26.51917169	373
26.53527705	361
26.5513824	386
26.56748776	398
26.58359312	350
26.59969847	340
26.61580383	348
26.63190918	404
26.64801454	349
26.66411989	368
26.68022525	358
26.6963306	375
26.71243596	331
26.72854131	315
26.74464667	354
26.76075202	362
26.77685738	350
26.79296273	354
26.80906809	316
26.82517345	322
26.8412788	318
26.85738416	344
26.87348951	328
26.88959487	335
26.90570022	331
26.92180558	329
26.93791093	331
26.95401629	331
26.97012164	321
26.986227	277
27.00233235	311
27.01843771	334
27.03454306	289
27.05064842	350
27.06675378	296
27.08285913	328
27.09896449	342
27.11506984	336
27.1311752	333
27.14728055	313
27.16338591	334
27.17949126	325
27.19559662	293
27.21170197	329
27.22780733	307
27.24391268	325
27.26001804	348
27.27612339	320
27.29222875	279
27.30833411	308
27.32443946	322
27.34054482	362
27.35665017	343
27.37275553	342
27.38886088	340
27.40496624	314
27.42107159	351
27.43717695	291
27.4532823	366
27.46938766	341
27.48549301	338
27.50159837	349
27.51770372	310
27.53380908	298
27.54991444	337
27.56601979	297
27.58212515	342
27.5982305	330
27.61433586	319
27.63044121	355
27.64654657	319
27.66265192	304
27.67875728	303
27.69486263	345
27.71096799	313
27.72707334	356
27.7431787	320
27.75928405	353
27.77538941	327
27.79149477	336
27.80760012	322
27.82370548	341
27.83981083	356
27.85591619	330
27.87202154	334
27.8881269	363
27.90423225	354
27.92033761	339
27.93644296	330
27.95254832	363
27.96865367	339
27.98475903	356
28.00086438	378
28.01696974	347
28.0330751	358
28.04918045	342
28.06528581	392
28.08139116	342
28.09749652	354
28.11360187	361
28.12970723	377
28.14581258	344
28.16191794	334
28.17802329	344
28.19412865	324
28.210234	303
28.22633936	339
28.24244472	357
28.25855007	324
28.27465543	326
28.29076078	344
28.30686614	318
28.32297149	313
28.33907685	333
28.3551822	330
28.37128756	353
28.38739291	361
28.40349827	378
28.41960362	347
28.43570898	339
28.45181433	332
28.46791969	315
28.48402505	347
28.5001304	353
28.51623576	338
28.53234111	377
28.54844647	367
28.56455182	329
28.58065718	339
28.59676253	356
28.61286789	314
28.62897324	369
28.6450786	352
28.66118395	335
28.67728931	367
28.69339466	355
28.70950002	307
28.72560538	358
28.74171073	336
28.75781609	354
28.77392144	361
28.7900268	361
28.80613215	341
28.82223751	345
28.83834286	341
28.85444822	340
28.87055357	355
28.88665893	366
28.90276428	319
28.91886964	351
28.93497499	356
28.95108035	334
28.96718571	377
28.98329106	345
28.99939642	366
29.01550177	352
29.03160713	371
29.04771248	374
29.06381784	358
29.07992319	368
29.09602855	358
29.1121339	342
29.12823926	346
29.14434461	337
29.16044997	344
29.17655532	359
29.19266068	331
29.20876604	364
29.22487139	312
29.24097675	366
29.2570821	334
29.27318746	330
29.28929281	345
29.30539817	331
29.32150352	354
29.33760888	310
29.35371423	346
29.36981959	322
29.38592494	313
29.4020303	308
29.41813565	293
29.43424101	315
29.45034637	283
29.46645172	323
29.48255708	350
29.49866243	284
29.51476779	330
29.53087314	319
29.5469785	282
29.56308385	341
29.57918921	309
29.59529456	307
29.61139992	321
29.62750527	345
29.64361063	339
29.65971598	324
29.67582134	340
29.6919267	349
29.70803205	299
29.72413741	324
29.74024276	263
29.75634812	354
29.77245347	293
29.78855883	320
29.80466418	293
29.82076954	314
29.83687489	331
29.85298025	306
29.8690856	315
29.88519096	301
29.90129631	334
29.91740167	288
29.93350703	302
29.94961238	328
29.96571774	332
29.98182309	339
29.99792845	318
30.0140338	307
30.03013916	310
30.04624451	321
30.06234987	325
30.07845522	324
30.09456058	299
30.11066593	316
30.12677129	330
30.14287664	343
30.158982	292
30.17508736	316
30.19119271	320
30.20729807	273
30.22340342	305
30.23950878	303
30.25561413	339
30.27171949	286
30.28782484	303
30.3039302	335
30.32003555	307
30.33614091	327
30.35224626	299
30.36835162	308
30.38445697	322
30.40056233	324
30.41666769	346
30.43277304	316
30.4488784	300
30.46498375	301
30.48108911	323
30.49719446	298
30.51329982	299
30.52940517	309
30.54551053	279
30.56161588	308
30.57772124	351
30.59382659	307
30.60993195	302
30.6260373	340
30.64214266	286
30.65824802	318
30.67435337	306
30.69045873	290
30.70656408	322
30.72266944	288
30.73877479	282
30.75488015	312
30.7709855	298
30.78709086	312
30.80319621	292
30.81930157	317
30.83540692	298
30.85151228	316
30.86761763	289
30.88372299	272
30.89982835	315
30.9159337	323
30.93203906	311
30.94814441	303
30.96424977	311
30.98035512	301
30.99646048	301
31.01256583	262
31.02867119	269
31.04477654	332
31.0608819	301
31.07698725	301
31.09309261	296
31.10919796	316
31.12530332	327
31.14140868	315
31.15751403	293
31.17361939	293
31.18972474	282
31.2058301	290
31.22193545	312
31.23804081	302
31.25414616	283
31.27025152	258
31.28635687	264
31.30246223	311
31.31856758	275
31.33467294	292
31.35077829	313
31.36688365	275
31.38298901	289
31.39909436	298
31.41519972	301
31.43130507	254
31.44741043	287
31.46351578	292
31.47962114	280
31.49572649	311
31.51183185	277
31.5279372	278
31.54404256	301
31.56014791	268
31.57625327	273
31.59235862	291
31.60846398	323
31.62456934	286
31.64067469	328
31.65678005	276
31.6728854	287
31.68899076	309
31.70509611	292
31.72120147	305
31.73730682	339
31.75341218	259
31.76951753	304
31.78562289	297
31.80172824	314
31.8178336	294
31.83393895	263
31.85004431	289
31.86614967	311
31.88225502	327
31.89836038	318
31.91446573	320
31.93057109	311
31.94667644	293
31.9627818	276
31.97888715	296
31.99499251	298
32.01109786	288
32.02720322	317
32.04330857	311
32.05941393	289
32.07551928	305
32.09162464	318
32.10773	289
32.12383535	303
32.13994071	312
32.15604606	253
32.17215142	316
32.18825677	300
32.20436213	290
32.22046748	303
32.23657284	309
32.25267819	321
32.26878355	297
32.2848889	315
32.30099426	290
32.31709962	319
32.33320497	344
32.34931033	311
32.36541568	339
32.38152104	325
32.39762639	331
32.41373175	301
32.4298371	313
32.44594246	306
32.46204781	313
32.47815317	289
32.49425852	284
32.51036388	318
32.52646923	368
32.54257459	286
32.55867995	355
32.5747853	305
32.59089066	300
32.60699601	313
32.62310137	315
32.63920672	310
32.65531208	332
32.67141743	260
32.68752279	335
32.70362814	283
32.7197335	320
32.73583885	271
32.75194421	304
32.76804956	272
32.78415492	311
32.80026028	294
32.81636563	305
32.83247099	298
32.84857634	290
32.8646817	293
32.88078705	281
32.89689241	262
32.91299776	328
32.92910312	315
32.94520847	297
32.96131383	323
32.97741918	282
32.99352454	285
33.00962989	286
33.02573525	283
33.04184061	322
33.05794596	306
33.07405132	281
33.09015667	288
33.10626203	273
33.12236738	265
33.13847274	281
33.15457809	297
33.17068345	301
33.1867888	320
33.20289416	296
33.21899951	283
33.23510487	292
33.25121022	324
33.26731558	310
33.28342094	304
33.29952629	305
33.31563165	302
33.331737	288
33.34784236	284
33.36394771	288
33.38005307	327
33.39615842	308
33.41226378	304
33.42836913	269
33.44447449	274
33.46057984	315
33.4766852	304
33.49279055	291
33.50889591	293
33.52500127	310
33.54110662	294
33.55721198	298
33.57331733	307
33.58942269	263
33.60552804	300
33.6216334	312
33.63773875	326
33.65384411	307
33.66994946	263
33.68605482	306
33.70216017	287
33.71826553	287
33.73437088	293
33.75047624	292
33.7665816	302
33.78268695	295
33.79879231	282
33.81489766	300
33.83100302	264
33.84710837	307
33.86321373	302
33.87931908	298
33.89542444	319
33.91152979	284
33.92763515	293
33.9437405	296
33.95984586	323
33.97595121	293
33.99205657	313
34.00816193	299
34.02426728	278
34.04037264	289
34.05647799	321
34.07258335	307
34.0886887	276
34.10479406	335
34.12089941	311
34.13700477	330
34.15311012	291
34.16921548	292
34.18532083	307
34.20142619	291
34.21753154	282
34.2336369	316
34.24974226	306
34.26584761	252
34.28195297	318
34.29805832	278
34.31416368	279
34.33026903	304
34.34637439	295
34.36247974	282
34.3785851	341
34.39469045	293
34.41079581	256
34.42690116	287
34.44300652	299
34.45911187	273
34.47521723	282
34.49132259	290
34.50742794	307
34.5235333	319
34.53963865	282
34.55574401	320
34.57184936	288
34.58795472	317
34.60406007	329
34.62016543	297
34.63627078	306
34.65237614	296
34.66848149	295
34.68458685	286
34.7006922	307
34.71679756	343
34.73290292	277
34.74900827	305
34.76511363	291
34.78121898	290
34.79732434	300
34.81342969	301
34.82953505	286
34.8456404	314
34.86174576	294
34.87785111	317
34.89395647	308
34.91006182	306
34.92616718	289
34.94227253	289
34.95837789	306
34.97448325	277
34.9905886	276
35.00669396	295
35.02279931	286
35.03890467	294
35.05501002	287
35.07111538	299
35.08722073	291
35.10332609	310
35.11943144	322
35.1355368	317
35.15164215	332
35.16774751	302
35.18385286	330
35.19995822	280
35.21606358	284
35.23216893	303
35.24827429	273
35.26437964	294
35.280485	316
35.29659035	305
35.31269571	319
35.32880106	323
35.34490642	339
35.36101177	306
35.37711713	268
35.39322248	295
35.40932784	304
35.42543319	279
35.44153855	326
35.45764391	312
35.47374926	270
35.48985462	313
35.50595997	315
35.52206533	256
35.53817068	310
35.55427604	307
35.57038139	280
35.58648675	297
35.6025921	308
35.61869746	289
35.63480281	269
35.65090817	303
35.66701352	282
35.68311888	281
35.69922424	356
35.71532959	270
35.73143495	319
35.7475403	299
35.76364566	298
35.77975101	295
35.79585637	313
35.81196172	307
35.82806708	296
35.84417243	266
35.86027779	280
35.87638314	301
35.8924885	324
35.90859385	272
35.92469921	319
35.94080457	272
35.95690992	283
35.97301528	293
35.98912063	273
36.00522599	286
36.02133134	327
36.0374367	282
36.05354205	305
36.06964741	266
36.08575276	306
36.10185812	289
36.11796347	312
36.13406883	318
36.15017418	290
36.16627954	270
36.1823849	303
36.19849025	288
36.21459561	298
36.23070096	266
36.24680632	317
36.26291167	316
36.27901703	314
36.29512238	316
36.31122774	331
36.32733309	347
36.34343845	305
36.3595438	316
36.37564916	306
36.39175452	297
36.40785987	300
36.42396523	272
36.44007058	331
36.45617594	329
36.47228129	288
36.48838665	300
36.504492	292
36.52059736	374
36.53670271	304
36.55280807	288
36.56891342	307
36.58501878	320
36.60112413	307
36.61722949	316
36.63333485	333
36.6494402	300
36.66554556	318
36.68165091	300
36.69775627	316
36.71386162	299
36.72996698	303
36.74607233	322
36.76217769	291
36.77828304	304
36.7943884	268
36.81049375	309
36.82659911	283
36.84270446	322
36.85880982	304
36.87491518	331
36.89102053	327
36.90712589	311
36.92323124	314
36.9393366	290
36.95544195	280
36.97154731	307
36.98765266	300
37.00375802	303
37.01986337	307
37.03596873	323
37.05207408	313
37.06817944	285
37.08428479	290
37.10039015	315
37.11649551	316
37.13260086	314
37.14870622	291
37.16481157	313
37.18091693	290
37.19702228	308
37.21312764	313
37.22923299	311
37.24533835	304
37.2614437	260
37.27754906	265
37.29365441	266
37.30975977	273
37.32586512	294
37.34197048	275
37.35807584	313
37.37418119	323
37.39028655	310
37.4063919	308
37.42249726	282
37.43860261	312
37.45470797	302
37.47081332	296
37.48691868	291
37.50302403	284
37.51912939	298
37.53523474	307
37.5513401	298
37.56744545	295
37.58355081	279
37.59965617	310
37.61576152	311
37.63186688	316
37.64797223	284
37.66407759	304
37.68018294	304
37.6962883	313
37.71239365	262
37.72849901	278
37.74460436	317
37.76070972	299
37.77681507	316
37.79292043	337
37.80902578	281
37.82513114	274
37.8412365	291
37.85734185	276
37.87344721	290
37.88955256	292
37.90565792	287
37.92176327	278
37.93786863	322
37.95397398	300
37.97007934	271
37.98618469	318
38.00229005	282
38.0183954	289
38.03450076	312
38.05060611	265
38.06671147	284
38.08281683	280
38.09892218	279
38.11502754	301
38.13113289	304
38.14723825	326
38.1633436	321
38.17944896	299
38.19555431	283
[truncated: 423 more rows]
