# Supplementary material for: Physicochemical Properties, Equilibrium Adsorption Performance, Manufacturability, and Stability of TIFSIX-3-Ni for Direct Air Capture of CO2
Source: Energy Fuels. 2024 Jun 18;38(13):11947–65. doi: 10.1021/acs.energyfuels.4c01368 (PMC11228916; doi:10.1021/acs.energyfuels.4c01368)
Supplement: Supplementary file 2 — ef4c01368_si_002.zip [file ef4c01368_si_002.zip › tifsix si raw files/XRD/after H2O and O2/batch3-air6months-beforedegas.txt]

6.00095	153
6.01705	146
6.03316	137
6.04927	176
6.06537	155
6.08148	147
6.09758	170
6.11369	143
6.12979	155
6.1459	139
6.162	161
6.17811	172
6.19421	140
6.21032	154
6.22642	154
6.24253	152
6.25863	168
6.27474	165
6.29085	151
6.30695	175
6.32306	158
6.33916	157
6.35527	157
6.37137	147
6.38748	150
6.40358	137
6.41969	192
6.43579	150
6.4519	175
6.468	180
6.48411	155
6.50022	155
6.51632	161
6.53243	138
6.54853	156
6.56464	165
6.58074	149
6.59685	167
6.61295	151
6.62906	178
6.64516	155
6.66127	156
6.67737	132
6.69348	155
6.70958	162
6.72569	169
6.7418	129
6.7579	178
6.77401	160
6.79011	170
6.80622	166
6.82232	169
6.83843	160
6.85453	133
6.87064	151
6.88674	189
6.90285	186
6.91895	176
6.93506	187
6.95116	188
6.96727	165
6.98338	173
6.99948	193
7.01559	161
7.03169	185
7.0478	183
7.0639	145
7.08001	150
7.09611	170
7.11222	141
7.12832	172
7.14443	166
7.16053	165
7.17664	173
7.19275	151
7.20885	168
7.22496	141
7.24106	184
7.25717	168
7.27327	179
7.28938	154
7.30548	183
7.32159	164
7.33769	160
7.3538	170
7.3699	201
7.38601	162
7.40211	170
7.41822	165
7.43433	199
7.45043	152
7.46654	163
7.48264	169
7.49875	169
7.51485	187
7.53096	147
7.54706	187
7.56317	176
7.57927	161
7.59538	180
7.61148	178
7.62759	152
7.6437	183
7.6598	171
7.67591	159
7.69201	170
7.70812	175
7.72422	181
7.74033	165
7.75643	166
7.77254	157
7.78864	171
7.80475	171
7.82085	189
7.83696	200
7.85306	174
7.86917	164
7.88528	202
7.90138	168
7.91749	187
7.93359	156
7.9497	162
7.9658	169
7.98191	184
7.99801	188
8.01412	190
8.03022	183
8.04633	162
8.06243	202
8.07854	183
8.09465	189
8.11075	199
8.12686	207
8.14296	190
8.15907	208
8.17517	182
8.19128	183
8.20738	196
8.22349	198
8.23959	184
8.2557	194
8.2718	173
8.28791	181
8.30401	195
8.32012	219
8.33623	176
8.35233	204
8.36844	199
8.38454	207
8.40065	207
8.41675	200
8.43286	194
8.44896	184
8.46507	239
8.48117	212
8.49728	197
8.51338	198
8.52949	232
8.5456	234
8.5617	256
8.57781	230
8.59391	270
8.61002	284
8.62612	272
8.64223	285
8.65833	260
8.67444	262
8.69054	261
8.70665	227
8.72275	225
8.73886	230
8.75496	205
8.77107	225
8.78718	201
8.80328	200
8.81939	211
8.83549	214
8.8516	193
8.8677	191
8.88381	226
8.89991	191
8.91602	223
8.93212	190
8.94823	206
8.96433	181
8.98044	178
8.99655	212
9.01265	196
9.02876	205
9.04486	209
9.06097	182
9.07707	221
9.09318	205
9.10928	185
9.12539	205
9.14149	204
9.1576	211
9.1737	184
9.18981	192
9.20591	187
9.22202	186
9.23813	206
9.25423	201
9.27034	201
9.28644	255
9.30255	188
9.31865	204
9.33476	210
9.35086	215
9.36697	213
9.38307	196
9.39918	191
9.41528	248
9.43139	204
9.4475	223
9.4636	201
9.47971	211
9.49581	232
9.51192	230
9.52802	227
9.54413	217
9.56023	194
9.57634	213
9.59244	210
9.60855	223
9.62465	203
9.64076	244
9.65686	262
9.67297	261
9.68908	242
9.70518	211
9.72129	238
9.73739	234
9.7535	243
9.7696	270
9.78571	226
9.80181	228
9.81792	227
9.83402	255
9.85013	257
9.86623	213
9.88234	203
9.89844	244
9.91455	214
9.93066	208
9.94676	199
9.96287	223
9.97897	242
9.99508	209
10.01118	198
10.02729	209
10.04339	189
10.0595	222
10.0756	236
10.09171	245
10.10781	190
10.12392	195
10.14003	219
10.15613	221
10.17224	216
10.18834	215
10.20445	232
10.22055	224
10.23666	244
10.25276	231
10.26887	242
10.28497	216
10.30108	211
10.31718	200
10.33329	229
10.34939	208
10.3655	203
10.38161	227
10.39771	215
10.41382	211
10.42992	209
10.44603	234
10.46213	215
10.47824	239
10.49434	228
10.51045	208
10.52655	222
10.54266	226
10.55876	226
10.57487	233
10.59098	216
10.60708	215
10.62319	220
10.63929	199
10.6554	211
10.6715	214
10.68761	225
10.70371	240
10.71982	213
10.73592	217
10.75203	208
10.76813	209
10.78424	245
10.80034	226
10.81645	227
10.83256	188
10.84866	212
10.86477	212
10.88087	224
10.89698	232
10.91308	225
10.92919	222
10.94529	225
10.9614	220
10.9775	210
10.99361	231
11.00971	207
11.02582	234
11.04193	226
11.05803	226
11.07414	217
11.09024	214
11.10635	193
11.12245	214
11.13856	220
11.15466	210
11.17077	231
11.18687	224
11.20298	231
11.21908	215
11.23519	244
11.25129	227
11.2674	244
11.28351	247
11.29961	261
11.31572	250
11.33182	221
11.34793	229
11.36403	214
11.38014	216
11.39624	242
11.41235	228
11.42845	246
11.44456	228
11.46066	210
11.47677	230
11.49288	261
11.50898	211
11.52509	243
11.54119	219
11.5573	230
11.5734	249
11.58951	216
11.60561	221
11.62172	228
11.63782	242
11.65393	215
11.67003	219
11.68614	242
11.70224	237
11.71835	239
11.73446	217
11.75056	229
11.76667	211
11.78277	244
11.79888	233
11.81498	231
11.83109	206
11.84719	222
11.8633	245
11.8794	245
11.89551	264
11.91161	227
11.92772	249
11.94383	234
11.95993	245
11.97604	234
11.99214	235
12.00825	247
12.02435	243
12.04046	255
12.05656	242
12.07267	239
12.08877	244
12.10488	293
12.12098	257
12.13709	279
12.15319	322
12.1693	334
12.18541	306
12.20151	318
12.21762	389
12.23372	441
12.24983	405
12.26593	468
12.28204	500
12.29814	533
12.31425	573
12.33035	623
12.34646	708
12.36256	763
12.37867	867
12.39478	924
12.41088	904
12.42699	992
12.44309	875
12.4592	902
12.4753	729
12.49141	730
12.50751	646
12.52362	651
12.53972	562
12.55583	609
12.57193	665
12.58804	639
12.60414	662
12.62025	743
12.63636	739
12.65246	751
12.66857	661
12.68467	648
12.70078	581
12.71688	591
12.73299	484
12.74909	524
12.7652	459
12.7813	444
12.79741	390
12.81351	378
12.82962	386
12.84573	373
12.86183	296
12.87794	328
12.89404	283
12.91015	346
12.92625	294
12.94236	294
12.95846	293
12.97457	257
12.99067	283
13.00678	255
13.02288	295
13.03899	248
13.05509	249
13.0712	253
13.08731	268
13.10341	270
13.11952	241
13.13562	279
13.15173	258
13.16783	241
13.18394	260
13.20004	274
13.21615	237
13.23225	237
13.24836	239
13.26446	245
13.28057	248
13.29667	246
13.31278	234
13.32889	242
13.34499	240
13.3611	271
13.3772	247
13.39331	276
13.40941	265
13.42552	269
13.44162	264
13.45773	260
13.47383	288
13.48994	244
13.50604	239
13.52215	271
13.53826	281
13.55436	261
13.57047	318
13.58657	260
13.60268	231
13.61878	269
13.63489	248
13.65099	239
13.6671	233
13.6832	245
13.69931	263
13.71541	262
13.73152	231
13.74762	218
13.76373	238
13.77984	242
13.79594	247
13.81205	226
13.82815	253
13.84426	227
13.86036	260
13.87647	256
13.89257	242
13.90868	225
13.92478	231
13.94089	222
13.95699	269
13.9731	252
13.98921	262
14.00531	242
14.02142	259
14.03752	250
14.05363	265
14.06973	286
14.08584	262
14.10194	246
14.11805	218
14.13415	273
14.15026	239
14.16636	245
14.18247	230
14.19857	237
14.21468	265
14.23079	277
14.24689	226
14.263	240
14.2791	201
14.29521	239
14.31131	236
14.32742	253
14.34352	233
14.35963	252
14.37573	256
14.39184	259
14.40794	260
14.42405	258
14.44016	270
14.45626	294
14.47237	285
14.48847	292
14.50458	313
14.52068	309
14.53679	316
14.55289	332
14.569	316
14.5851	347
14.60121	316
14.61731	332
14.63342	311
14.64952	268
14.66563	300
14.68174	325
14.69784	267
14.71395	259
14.73005	274
14.74616	294
14.76226	256
14.77837	292
14.79447	314
14.81058	277
14.82668	291
14.84279	319
14.85889	300
14.875	327
14.89111	347
14.90721	363
14.92332	386
14.93942	381
14.95553	368
14.97163	400
14.98774	431
15.00384	420
15.01995	495
15.03605	485
15.05216	502
15.06826	517
15.08437	494
15.10047	462
15.11658	517
15.13269	434
15.14879	463
15.1649	429
15.181	380
15.19711	403
15.21321	377
15.22932	351
15.24542	314
15.26153	316
15.27763	297
15.29374	279
15.30984	307
15.32595	264
15.34206	328
15.35816	292
15.37427	298
15.39037	316
15.40648	301
15.42258	350
15.43869	335
15.45479	314
15.4709	316
15.487	362
15.50311	344
15.51921	386
15.53532	377
15.55142	467
15.56753	446
15.58364	454
15.59974	514
15.61585	487
15.63195	497
15.64806	510
15.66416	450
15.68027	455
15.69637	443
15.71248	351
15.72858	324
15.74469	319
15.76079	308
15.7769	295
15.79301	352
15.80911	296
15.82522	253
15.84132	270
15.85743	289
15.87353	243
15.88964	260
15.90574	254
15.92185	259
15.93795	248
15.95406	260
15.97016	240
15.98627	274
16.00237	226
16.01848	260
16.03459	230
16.05069	257
16.0668	236
16.0829	216
16.09901	215
16.11511	262
16.13122	270
16.14732	249
16.16343	231
16.17953	265
16.19564	266
16.21174	243
16.22785	245
16.24395	218
16.26006	230
16.27617	278
16.29227	235
16.30838	245
16.32448	250
16.34059	209
16.35669	240
16.3728	240
16.3889	224
16.40501	243
16.42111	228
16.43722	226
16.45332	244
16.46943	260
16.48554	262
16.50164	259
16.51775	251
16.53385	289
16.54996	261
16.56606	257
16.58217	248
16.59827	231
16.61438	249
16.63048	270
16.64659	238
16.66269	249
16.6788	251
16.6949	254
16.71101	293
16.72712	242
16.74322	239
16.75933	248
16.77543	315
16.79154	269
16.80764	256
16.82375	295
16.83985	302
16.85596	292
16.87206	283
16.88817	302
16.90427	299
16.92038	306
16.93649	298
16.95259	280
16.9687	298
16.9848	333
17.00091	299
17.01701	298
17.03312	289
17.04922	339
17.06533	324
17.08143	346
17.09754	330
17.11364	334
17.12975	390
17.14585	359
17.16196	408
17.17807	392
17.19417	400
17.21028	439
17.22638	447
17.24249	474
17.25859	513
17.2747	460
17.2908	487
17.30691	538
17.32301	461
17.33912	469
17.35522	444
17.37133	471
17.38744	458
17.40354	507
17.41965	506
17.43575	548
17.45186	543
17.46796	498
17.48407	494
17.50017	498
17.51628	431
17.53238	442
17.54849	409
17.56459	408
17.5807	422
17.5968	441
17.61291	434
17.62902	497
17.64512	508
17.66123	458
17.67733	485
17.69344	534
17.70954	494
17.72565	444
17.74175	437
17.75786	412
17.77396	377
17.79007	403
17.80617	377
17.82228	349
17.83839	395
17.85449	376
17.8706	375
17.8867	358
17.90281	418
17.91891	421
17.93502	371
17.95112	452
17.96723	405
17.98333	398
17.99944	407
18.01554	415
18.03165	427
18.04775	467
18.06386	431
18.07997	410
18.09607	445
18.11218	454
18.12828	406
18.14439	494
18.16049	470
18.1766	574
18.1927	549
18.20881	590
18.22491	579
18.24102	571
18.25712	611
18.27323	634
18.28934	707
18.30544	722
18.32155	707
18.33765	759
18.35376	784
18.36986	779
18.38597	718
18.40207	739
18.41818	692
18.43428	734
18.45039	730
18.46649	760
18.4826	715
18.4987	687
18.51481	700
18.53092	682
18.54702	597
18.56313	565
18.57923	590
18.59534	581
18.61144	585
18.62755	488
18.64365	518
18.65976	503
18.67586	499
18.69197	522
18.70807	523
18.72418	445
18.74029	439
18.75639	469
18.7725	488
18.7886	432
18.80471	448
18.82081	445
18.83692	484
18.85302	494
18.86913	450
18.88523	473
18.90134	418
18.91744	393
18.93355	356
18.94965	381
18.96576	327
18.98187	312
18.99797	275
19.01408	278
19.03018	300
19.04629	260
19.06239	283
19.0785	300
19.0946	300
19.11071	283
19.12681	308
19.14292	310
19.15902	276
19.17513	276
19.19124	282
19.20734	305
19.22345	299
19.23955	312
19.25566	308
19.27176	320
19.28787	317
19.30397	344
19.32008	328
19.33618	324
19.35229	358
19.36839	379
19.3845	404
19.4006	423
19.41671	408
19.43282	409
19.44892	432
19.46503	458
19.48113	432
19.49724	430
19.51334	428
19.52945	422
19.54555	402
19.56166	377
19.57776	336
19.59387	283
19.60997	300
19.62608	319
19.64218	278
19.65829	290
19.6744	283
19.6905	272
19.70661	297
19.72271	279
19.73882	280
19.75492	260
19.77103	280
19.78713	276
19.80324	257
19.81934	266
19.83545	250
19.85155	281
19.86766	273
19.88377	266
19.89987	271
19.91598	263
19.93208	265
19.94819	291
19.96429	270
19.9804	276
19.9965	282
20.01261	252
20.02871	242
20.04482	271
20.06092	250
20.07703	258
20.09313	283
20.10924	263
20.12535	227
20.14145	265
20.15756	263
20.17366	274
20.18977	282
20.20587	273
20.22198	243
20.23808	244
20.25419	257
20.27029	289
20.2864	269
20.3025	275
20.31861	286
20.33472	276
20.35082	277
20.36693	290
20.38303	300
20.39914	288
20.41524	297
20.43135	298
20.44745	306
20.46356	326
20.47966	293
20.49577	302
20.51187	321
20.52798	278
20.54408	309
20.56019	307
20.5763	306
20.5924	287
20.60851	288
20.62461	261
20.64072	325
20.65682	251
20.67293	291
20.68903	286
20.70514	284
20.72124	270
20.73735	303
20.75345	294
20.76956	271
20.78567	278
20.80177	292
20.81788	289
20.83398	322
20.85009	319
20.86619	279
20.8823	294
20.8984	311
20.91451	313
20.93061	265
20.94672	310
20.96282	267
20.97893	319
20.99503	288
21.01114	297
21.02725	286
21.04335	300
21.05946	295
21.07556	322
21.09167	298
21.10777	328
21.12388	317
21.13998	356
21.15609	319
21.17219	347
21.1883	369
21.2044	342
21.22051	336
21.23662	319
21.25272	309
21.26883	319
21.28493	295
21.30104	290
21.31714	333
21.33325	319
21.34935	268
21.36546	279
21.38156	292
21.39767	274
21.41377	274
21.42988	270
21.44598	309
21.46209	285
21.4782	259
21.4943	299
21.51041	266
21.52651	252
21.54262	268
21.55872	270
21.57483	289
21.59093	261
21.60704	289
21.62314	275
21.63925	272
21.65535	251
21.67146	252
21.68757	288
21.70367	256
21.71978	285
21.73588	280
21.75199	269
21.76809	257
21.7842	269
21.8003	268
21.81641	264
21.83251	290
21.84862	279
21.86472	270
21.88083	266
21.89693	283
21.91304	268
21.92915	322
21.94525	292
21.96136	277
21.97746	278
21.99357	288
22.00967	289
22.02578	301
22.04188	273
22.05799	272
22.07409	316
22.0902	284
22.1063	274
22.12241	282
22.13852	272
22.15462	264
22.17073	289
22.18683	260
22.20294	302
22.21904	278
22.23515	284
22.25125	297
22.26736	301
22.28346	273
22.29957	280
22.31567	316
22.33178	281
22.34788	309
22.36399	300
22.3801	338
22.3962	313
22.41231	267
22.42841	341
22.44452	334
22.46062	326
22.47673	331
22.49283	317
22.50894	358
22.52504	347
22.54115	312
22.55725	386
22.57336	373
22.58946	301
22.60557	350
22.62168	366
22.63778	362
22.65389	348
22.66999	373
22.6861	379
22.7022	390
22.71831	383
22.73441	384
22.75052	391
22.76662	419
22.78273	391
22.79883	375
22.81494	348
22.83105	381
22.84715	389
22.86326	396
22.87936	350
22.89547	404
22.91157	407
22.92768	403
22.94378	403
22.95989	392
22.97599	399
22.9921	365
23.0082	374
23.02431	349
23.04041	341
23.05652	308
23.07263	285
23.08873	301
23.10484	310
23.12094	297
23.13705	298
23.15315	278
23.16926	304
23.18536	296
23.20147	321
23.21757	277
23.23368	279
23.24978	269
23.26589	290
23.282	294
23.2981	293
23.31421	264
23.33031	266
23.34642	296
23.36252	247
23.37863	278
23.39473	269
23.41084	267
23.42694	265
23.44305	239
23.45915	273
23.47526	275
23.49136	250
23.50747	250
23.52358	260
23.53968	254
23.55579	278
23.57189	253
23.588	253
23.6041	274
23.62021	257
23.63631	274
23.65242	283
23.66852	314
23.68463	260
23.70073	263
23.71684	257
23.73295	244
23.74905	260
23.76516	275
23.78126	295
23.79737	293
23.81347	223
23.82958	268
23.84568	292
23.86179	224
23.87789	287
23.894	286
23.9101	267
23.92621	287
23.94231	312
23.95842	293
23.97453	293
23.99063	266
24.00674	284
24.02284	272
24.03895	315
24.05505	293
24.07116	299
24.08726	289
24.10337	312
24.11947	288
24.13558	291
24.15168	296
24.16779	293
24.1839	296
24.2	289
24.21611	267
24.23221	266
24.24832	280
24.26442	288
24.28053	268
24.29663	266
24.31274	316
24.32884	277
24.34495	302
24.36105	309
24.37716	302
24.39326	312
24.40937	302
24.42548	303
24.44158	243
24.45769	291
24.47379	300
24.4899	300
24.506	316
24.52211	310
24.53821	315
24.55432	322
24.57042	357
24.58653	363
24.60263	332
24.61874	322
24.63485	348
24.65095	343
24.66706	335
24.68316	377
24.69927	400
24.71537	399
24.73148	371
24.74758	408
24.76369	404
24.77979	447
24.7959	482
24.812	496
24.82811	504
24.84421	519
24.86032	606
24.87643	608
24.89253	591
24.90864	606
24.92474	556
24.94085	558
24.95695	522
24.97306	485
24.98916	484
25.00527	463
25.02137	431
25.03748	451
25.05358	394
25.06969	411
25.0858	334
25.1019	436
25.11801	412
25.13411	424
25.15022	390
25.16632	435
25.18243	384
25.19853	423
25.21464	419
25.23074	415
25.24685	451
25.26295	389
25.27906	443
25.29516	421
25.31127	420
25.32738	422
25.34348	386
25.35959	418
25.37569	437
25.3918	434
25.4079	409
25.42401	405
25.44011	411
25.45622	412
25.47232	394
25.48843	424
25.50453	383
25.52064	438
25.53675	394
25.55285	369
25.56896	404
25.58506	379
25.60117	396
25.61727	398
25.63338	378
25.64948	413
25.66559	413
25.68169	401
25.6978	398
25.7139	402
25.73001	404
25.74611	396
25.76222	399
25.77833	425
25.79443	463
25.81054	419
25.82664	402
25.84275	384
25.85885	457
25.87496	461
25.89106	435
25.90717	445
25.92327	493
25.93938	463
25.95548	507
25.97159	537
25.98769	529
26.0038	578
26.01991	532
26.03601	512
26.05212	486
26.06822	497
26.08433	443
26.10043	454
26.11654	460
26.13264	411
26.14875	433
26.16485	455
26.18096	383
26.19706	360
26.21317	420
26.22928	374
26.24538	409
26.26149	352
26.27759	336
26.2937	364
26.3098	391
26.32591	359
26.34201	339
26.35812	364
26.37422	319
26.39033	327
26.40643	333
26.42254	331
26.43864	353
26.45475	288
26.47086	292
26.48696	324
26.50307	321
26.51917	310
26.53528	276
26.55138	295
26.56749	290
26.58359	302
26.5997	323
26.6158	298
26.63191	311
26.64801	280
26.66412	290
26.68023	323
26.69633	267
26.71244	300
26.72854	302
26.74465	302
26.76075	278
26.77686	321
26.79296	301
26.80907	315
26.82517	285
26.84128	327
26.85738	333
26.87349	324
26.88959	352
26.9057	323
26.92181	348
26.93791	346
26.95402	314
26.97012	324
26.98623	319
27.00233	352
27.01844	288
27.03454	321
27.05065	316
27.06675	344
27.08286	360
27.09896	395
27.11507	352
27.13118	395
27.14728	323
27.16339	319
27.17949	376
27.1956	345
27.2117	340
27.22781	343
27.24391	349
27.26002	343
27.27612	340
27.29223	347
27.30833	348
27.32444	339
27.34054	337
27.35665	335
27.37276	294
27.38886	330
27.40497	338
27.42107	311
27.43718	319
27.45328	352
27.46939	354
27.48549	304
27.5016	351
27.5177	364
27.53381	331
27.54991	333
27.56602	319
27.58213	370
27.59823	379
27.61434	385
27.63044	368
27.64655	407
27.66265	379
27.67876	396
27.69486	381
27.71097	390
27.72707	399
27.74318	432
27.75928	410
27.77539	473
27.79149	467
27.8076	420
27.82371	416
27.83981	425
27.85592	460
27.87202	445
27.88813	466
27.90423	428
27.92034	483
27.93644	451
27.95255	403
27.96865	482
27.98476	505
28.00086	514
28.01697	465
28.03308	477
28.04918	530
28.06529	468
28.08139	454
28.0975	400
28.1136	413
28.12971	401
28.14581	348
28.16192	358
28.17802	363
28.19413	358
28.21023	323
28.22634	366
28.24244	364
28.25855	395
28.27466	348
28.29076	391
28.30687	326
28.32297	385
28.33908	405
28.35518	419
28.37129	430
28.38739	434
28.4035	417
28.4196	437
28.43571	415
28.45181	440
28.46792	430
28.48403	461
28.50013	460
28.51624	446
28.53234	480
28.54845	441
28.56455	452
28.58066	480
28.59676	428
28.61287	469
28.62897	452
28.64508	480
28.66118	460
28.67729	398
28.69339	423
28.7095	461
28.72561	404
28.74171	399
28.75782	368
28.77392	365
28.79003	351
28.80613	358
28.82224	352
28.83834	327
28.85445	333
28.87055	333
28.88666	342
28.90276	302
28.91887	328
28.93497	362
28.95108	373
28.96719	319
28.98329	338
28.9994	327
29.0155	341
29.03161	342
29.04771	330
29.06382	336
29.07992	358
29.09603	331
29.11213	342
29.12824	347
29.14434	369
29.16045	369
29.17656	372
29.19266	342
29.20877	350
29.22487	386
29.24098	397
29.25708	382
29.27319	399
29.28929	406
29.3054	403
29.3215	460
29.33761	431
29.35371	429
29.36982	469
29.38592	445
29.40203	432
29.41814	372
29.43424	420
29.45035	381
29.46645	375
29.48256	387
29.49866	348
29.51477	399
29.53087	384
29.54698	378
29.56308	361
29.57919	370
29.59529	405
29.6114	373
29.62751	415
29.64361	408
29.65972	409
29.67582	410
29.69193	452
29.70803	379
29.72414	391
29.74024	413
29.75635	367
29.77245	384
29.78856	376
29.80466	360
29.82077	353
29.83687	323
29.85298	386
29.86909	360
29.88519	371
29.9013	349
29.9174	344
29.93351	353
29.94961	391
29.96572	364
29.98182	368
29.99793	380
30.01403	364
30.03014	367
30.04624	381
30.06235	299
30.07846	329
30.09456	341
30.11067	336
30.12677	334
30.14288	322
30.15898	304
30.17509	291
30.19119	302
30.2073	296
30.2234	319
30.23951	298
30.25561	306
30.27172	334
30.28782	303
30.30393	312
30.32004	296
30.33614	299
30.35225	309
30.36835	307
30.38446	327
30.40056	299
30.41667	315
30.43277	322
30.44888	337
30.46498	314
30.48109	331
30.49719	327
30.5133	364
30.52941	340
30.54551	326
30.56162	352
30.57772	355
30.59383	310
30.60993	321
30.62604	325
30.64214	300
30.65825	321
30.67435	318
30.69046	333
30.70656	318
30.72267	337
30.73877	339
30.75488	360
30.77099	322
30.78709	328
30.8032	327
30.8193	284
30.83541	341
30.85151	278
30.86762	296
30.88372	275
30.89983	289
30.91593	248
30.93204	281
30.94814	287
30.96425	316
30.98036	273
30.99646	282
31.01257	312
31.02867	304
31.04478	278
31.06088	283
31.07699	292
31.09309	319
31.1092	283
31.1253	301
31.14141	300
31.15751	277
31.17362	313
31.18972	261
31.20583	317
31.22194	301
31.23804	309
31.25415	307
31.27025	322
31.28636	330
31.30246	303
31.31857	278
31.33467	301
31.35078	292
31.36688	314
31.38299	310
31.39909	297
31.4152	280
31.43131	300
31.44741	299
31.46352	300
31.47962	325
31.49573	322
31.51183	289
31.52794	297
31.54404	329
31.56015	332
31.57625	312
31.59236	289
31.60846	308
31.62457	295
31.64067	308
31.65678	289
31.67289	288
31.68899	310
31.7051	311
31.7212	296
31.73731	308
31.75341	302
31.76952	293
31.78562	300
31.80173	283
31.81783	305
31.83394	309
31.85004	303
31.86615	298
31.88226	269
31.89836	290
31.91447	309
31.93057	277
31.94668	268
31.96278	270
31.97889	271
31.99499	277
32.0111	309
32.0272	281
32.04331	299
32.05941	281
32.07552	263
32.09162	283
32.10773	291
32.12384	286
32.13994	271
32.15605	315
32.17215	287
32.18826	274
32.20436	300
32.22047	276
32.23657	285
32.25268	280
32.26878	270
32.28489	268
32.30099	275
32.3171	309
32.3332	270
32.34931	287
32.36542	284
32.38152	293
32.39763	264
32.41373	286
32.42984	303
32.44594	276
32.46205	264
32.47815	290
32.49426	278
32.51036	268
32.52647	259
32.54257	255
32.55868	296
32.57479	284
32.59089	290
32.607	304
32.6231	286
32.63921	264
32.65531	302
32.67142	301
32.68752	294
32.70363	277
32.71973	282
32.73584	303
32.75194	291
32.76805	296
32.78415	267
32.80026	293
32.81637	276
32.83247	312
32.84858	289
32.86468	330
32.88079	265
32.89689	301
32.913	285
32.9291	304
32.94521	295
32.96131	292
32.97742	286
32.99352	284
33.00963	309
33.02574	282
33.04184	286
33.05795	314
33.07405	327
33.09016	300
33.10626	284
33.12237	321
33.13847	289
33.15458	315
33.17068	280
33.18679	304
33.20289	292
33.219	291
33.2351	303
33.25121	308
33.26732	314
33.28342	314
33.29953	286
33.31563	297
33.33174	313
33.34784	288
33.36395	310
33.38005	286
33.39616	300
33.41226	264
33.42837	319
33.44447	292
33.46058	274
33.47669	295
33.49279	280
33.5089	290
33.525	288
33.54111	264
33.55721	283
33.57332	295
33.58942	279
33.60553	282
33.62163	304
33.63774	297
33.65384	297
33.66995	326
33.68605	292
33.70216	324
33.71827	302
33.73437	296
33.75048	298
33.76658	316
33.78269	285
33.79879	297
33.8149	327
33.831	308
33.84711	300
33.86321	293
33.87932	282
33.89542	295
33.91153	307
33.92764	291
33.94374	263
33.95985	264
33.97595	289
33.99206	306
34.00816	277
34.02427	300
34.04037	281
34.05648	285
34.07258	314
34.08869	307
34.10479	287
34.1209	295
34.137	305
34.15311	307
34.16922	308
34.18532	287
34.20143	310
34.21753	312
34.23364	310
34.24974	327
34.26585	309
34.28195	294
34.29806	330
34.31416	315
34.33027	328
34.34637	287
34.36248	341
34.37859	321
34.39469	290
34.4108	313
34.4269	317
34.44301	315
34.45911	311
34.47522	321
34.49132	297
34.50743	300
34.52353	362
34.53964	325
34.55574	328
34.57185	326
34.58795	295
34.60406	283
34.62017	293
34.63627	276
34.65238	304
34.66848	276
34.68459	323
34.70069	271
34.7168	297
34.7329	306
34.74901	332
34.76511	282
34.78122	288
34.79732	284
34.81343	310
34.82954	291
34.84564	310
34.86175	306
34.87785	309
34.89396	323
34.91006	312
34.92617	339
34.94227	307
34.95838	327
34.97448	277
34.99059	297
35.00669	309
35.0228	300
35.0389	261
35.05501	303
35.07112	310
35.08722	329
35.10333	314
35.11943	303
35.13554	312
35.15164	321
35.16775	347
35.18385	310
35.19996	321
35.21606	314
35.23217	304
35.24827	305
35.26438	314
35.28048	323
35.29659	330
35.3127	296
35.3288	314
35.34491	324
35.36101	317
35.37712	307
35.39322	327
35.40933	327
35.42543	316
35.44154	360
35.45764	319
35.47375	310
35.48985	315
35.50596	302
35.52207	307
35.53817	342
35.55428	285
35.57038	352
35.58649	343
35.60259	307
35.6187	323
35.6348	316
35.65091	298
35.66701	302
35.68312	320
35.69922	301
35.71533	317
35.73143	295
35.74754	326
35.76365	265
35.77975	328
35.79586	324
35.81196	349
35.82807	309
35.84417	296
35.86028	296
35.87638	284
35.89249	333
35.90859	320
35.9247	286
35.9408	300
35.95691	292
35.97302	327
35.98912	318
36.00523	306
36.02133	340
36.03744	322
36.05354	327
36.06965	282
36.08575	314
36.10186	340
36.11796	339
36.13407	300
36.15017	312
36.16628	315
36.18238	359
36.19849	317
36.2146	332
36.2307	331
36.24681	305
36.26291	319
36.27902	359
36.29512	338
36.31123	335
36.32733	305
36.34344	283
36.35954	320
36.37565	316
36.39175	285
36.40786	358
36.42397	303
36.44007	299
36.45618	334
36.47228	321
36.48839	308
36.50449	331
36.5206	321
36.5367	354
36.55281	322
36.56891	307
36.58502	325
36.60112	335
36.61723	332
36.63333	340
36.64944	336
36.66555	332
36.68165	297
36.69776	353
36.71386	308
36.72997	288
36.74607	324
36.76218	357
36.77828	278
36.79439	288
36.81049	328
36.8266	302
36.8427	306
36.85881	291
36.87492	281
36.89102	289
36.90713	290
36.92323	336
36.93934	302
36.95544	305
36.97155	313
36.98765	305
37.00376	312
37.01986	253
37.03597	312
37.05207	318
37.06818	299
37.08428	314
37.10039	288
37.1165	308
37.1326	302
37.14871	292
37.16481	303
37.18092	293
37.19702	287
37.21313	335
37.22923	291
37.24534	350
37.26144	305
37.27755	335
37.29365	347
37.30976	338
37.32587	364
37.34197	297
37.35808	344
37.37418	327
37.39029	359
37.40639	357
37.4225	341
37.4386	325
37.45471	416
37.47081	343
37.48692	325
37.50302	352
37.51913	356
37.53523	352
37.55134	368
37.56745	391
37.58355	347
37.59966	415
37.61576	385
37.63187	363
37.64797	390
37.66408	370
37.68018	393
37.69629	382
37.71239	396
37.7285	416
37.7446	368
37.76071	368
37.77682	381
37.79292	364
37.80903	384
37.82513	363
37.84124	378
37.85734	350
37.87345	337
37.88955	325
37.90566	372
37.92176	353
37.93787	347
37.95397	365
37.97008	363
37.98618	370
38.00229	390
38.0184	413
38.0345	376
38.05061	457
38.06671	399
38.08282	388
38.09892	375
38.11503	413
38.13113	400
38.14724	372
38.16334	385
38.17945	384
38.19555	354
[truncated: 423 more rows]
