# Supplementary material for: Physicochemical Properties, Equilibrium Adsorption Performance, Manufacturability, and Stability of TIFSIX-3-Ni for Direct Air Capture of CO2
Source: Energy Fuels. 2024 Jun 18;38(13):11947–65. doi: 10.1021/acs.energyfuels.4c01368 (PMC11228916; doi:10.1021/acs.energyfuels.4c01368)
Supplement: Supplementary file 2 — ef4c01368_si_002.zip [file ef4c01368_si_002.zip › tifsix si raw files/XRD/after H2O and O2/TIFSIX-3-Ni-batch 3.csv]

[Measurement conditions]
Sample identification
Comment - 1	Configuration=Reflection Transmission Spinner, Owner=User-1, Creation date=26/11/2015 11:20:31
Comment - 2	Goniometer=PW3050/60 (Theta/Theta); Minimum step size 2Theta:0.001; Minimum step size Omega:0.001
Comment - 3	Sample stage=Reflection-Transmission Spinner PW3064/60; Minimum step size Phi:0.1
Comment - 4	Diffractometer system=XPERT-PRO
Comment - 5	Measurement program=MYL_010921, Owner=User-1, Creation date=01/09/2021 10:44:35
Anode material	Cu
K-Alpha1 wavelength	1.5405980
K-Alpha2 wavelength	1.5444260
Ratio K-Alpha2/K-Alpha1	0.500
Divergence slit	Fixed	0.38mm
Monochromator used	NO
Generator voltage	40
Tube current	20
File date and time	26/Jan/2022 13:15
Unit cell
h k l	0 0 0
Scan axis	Gonio
Scan range	4.959999996	45.000200474
Scan step size	0.0167113
No. of points	2396
Scan type	CONTINUOUS
Phi	194.4
Time per step	63.500
[Scan points]
Angle	Intensity
4.968355630	733.0
4.985066899	731.0
5.001778168	734.0
5.018489437	702.0
5.035200706	712.0
5.051911975	721.0
5.068623244	703.0
5.085334513	694.0
5.102045782	692.0
5.118757051	655.0
5.135468320	663.0
5.152179589	688.0
5.168890858	648.0
5.185602127	636.0
5.202313396	706.0
5.219024665	667.0
5.235735934	646.0
5.252447203	724.0
5.269158472	648.0
5.285869741	637.0
5.302581010	632.0
5.319292279	635.0
5.336003548	637.0
5.352714817	652.0
5.369426086	617.0
5.386137355	606.0
5.402848624	652.0
5.419559892	661.0
5.436271161	576.0
5.452982430	624.0
5.469693699	658.0
5.486404968	609.0
5.503116237	601.0
5.519827506	614.0
5.536538775	536.0
5.553250044	579.0
5.569961313	590.0
5.586672582	624.0
5.603383851	568.0
5.620095120	588.0
5.636806389	585.0
5.653517658	540.0
5.670228927	585.0
5.686940196	585.0
5.703651465	536.0
5.720362734	580.0
5.737074003	548.0
5.753785272	589.0
5.770496541	568.0
5.787207810	538.0
5.803919079	560.0
5.820630348	550.0
5.837341617	575.0
5.854052886	496.0
5.870764155	526.0
5.887475424	533.0
5.904186693	527.0
5.920897962	485.0
5.937609231	529.0
5.954320500	503.0
5.971031769	530.0
5.987743038	533.0
6.004454307	505.0
6.021165576	488.0
6.037876845	473.0
6.054588114	519.0
6.071299383	487.0
6.088010652	500.0
6.104721921	493.0
6.121433190	513.0
6.138144459	518.0
6.154855728	504.0
6.171566997	460.0
6.188278266	512.0
6.204989535	482.0
6.221700804	464.0
6.238412073	525.0
6.255123342	496.0
6.271834611	483.0
6.288545880	479.0
6.305257148	505.0
6.321968417	439.0
6.338679686	461.0
6.355390955	459.0
6.372102224	481.0
6.388813493	498.0
6.405524762	492.0
6.422236031	465.0
6.438947300	492.0
6.455658569	497.0
6.472369838	490.0
6.489081107	503.0
6.505792376	482.0
6.522503645	479.0
6.539214914	451.0
6.555926183	447.0
6.572637452	453.0
6.589348721	455.0
6.606059990	442.0
6.622771259	428.0
6.639482528	444.0
6.656193797	460.0
6.672905066	479.0
6.689616335	431.0
6.706327604	473.0
6.723038873	460.0
6.739750142	478.0
6.756461411	469.0
6.773172680	457.0
6.789883949	431.0
6.806595218	455.0
6.823306487	424.0
6.840017756	454.0
6.856729025	481.0
6.873440294	446.0
6.890151563	454.0
6.906862832	416.0
6.923574101	437.0
6.940285370	412.0
6.956996639	420.0
6.973707908	422.0
6.990419177	438.0
7.007130446	401.0
7.023841715	448.0
7.040552984	447.0
7.057264253	423.0
7.073975522	407.0
7.090686791	452.0
7.107398060	424.0
7.124109329	442.0
7.140820598	420.0
7.157531867	453.0
7.174243136	434.0
7.190954405	437.0
7.207665673	468.0
7.224376942	448.0
7.241088211	417.0
7.257799480	447.0
7.274510749	402.0
7.291222018	426.0
7.307933287	444.0
7.324644556	480.0
7.341355825	445.0
7.358067094	435.0
7.374778363	483.0
7.391489632	484.0
7.408200901	448.0
7.424912170	428.0
7.441623439	450.0
7.458334708	484.0
7.475045977	428.0
7.491757246	418.0
7.508468515	436.0
7.525179784	458.0
7.541891053	450.0
7.558602322	438.0
7.575313591	436.0
7.592024860	460.0
7.608736129	466.0
7.625447398	436.0
7.642158667	415.0
7.658869936	432.0
7.675581205	450.0
7.692292474	415.0
7.709003743	447.0
7.725715012	387.0
7.742426281	477.0
7.759137550	436.0
7.775848819	391.0
7.792560088	459.0
7.809271357	434.0
7.825982626	429.0
7.842693895	393.0
7.859405164	444.0
7.876116433	430.0
7.892827702	444.0
7.909538971	399.0
7.926250240	444.0
7.942961509	440.0
7.959672778	418.0
7.976384047	424.0
7.993095316	438.0
8.009806585	443.0
8.026517854	455.0
8.043229123	464.0
8.059940392	433.0
8.076651661	406.0
8.093362929	460.0
8.110074198	394.0
8.126785467	418.0
8.143496736	412.0
8.160208005	445.0
8.176919274	424.0
8.193630543	482.0
8.210341812	424.0
8.227053081	409.0
8.243764350	437.0
8.260475619	405.0
8.277186888	416.0
8.293898157	418.0
8.310609426	419.0
8.327320695	431.0
8.344031964	400.0
8.360743233	417.0
8.377454502	404.0
8.394165771	445.0
8.410877040	462.0
8.427588309	407.0
8.444299578	470.0
8.461010847	452.0
8.477722116	427.0
8.494433385	415.0
8.511144654	421.0
8.527855923	438.0
8.544567192	402.0
8.561278461	433.0
8.577989730	392.0
8.594700999	421.0
8.611412268	386.0
8.628123537	445.0
8.644834806	416.0
8.661546075	426.0
8.678257344	432.0
8.694968613	405.0
8.711679882	443.0
8.728391151	415.0
8.745102420	401.0
8.761813689	464.0
8.778524958	423.0
8.795236227	461.0
8.811947496	431.0
8.828658765	457.0
8.845370034	392.0
8.862081303	460.0
8.878792572	447.0
8.895503841	452.0
8.912215110	462.0
8.928926379	404.0
8.945637648	447.0
8.962348917	422.0
8.979060185	431.0
8.995771454	432.0
9.012482723	465.0
9.029193992	462.0
9.045905261	435.0
9.062616530	449.0
9.079327799	440.0
9.096039068	411.0
9.112750337	426.0
9.129461606	453.0
9.146172875	424.0
9.162884144	427.0
9.179595413	436.0
9.196306682	451.0
9.213017951	437.0
9.229729220	421.0
9.246440489	438.0
9.263151758	434.0
9.279863027	420.0
9.296574296	491.0
9.313285565	433.0
9.329996834	453.0
9.346708103	416.0
9.363419372	458.0
9.380130641	426.0
9.396841910	442.0
9.413553179	454.0
9.430264448	447.0
9.446975717	440.0
9.463686986	423.0
9.480398255	418.0
9.497109524	434.0
9.513820793	447.0
9.530532062	418.0
9.547243331	419.0
9.563954600	446.0
9.580665869	426.0
9.597377138	440.0
9.614088407	429.0
9.630799676	409.0
9.647510945	440.0
9.664222214	429.0
9.680933483	446.0
9.697644752	447.0
9.714356021	453.0
9.731067290	455.0
9.747778559	429.0
9.764489828	455.0
9.781201097	419.0
9.797912366	450.0
9.814623635	437.0
9.831334904	412.0
9.848046173	409.0
9.864757441	432.0
9.881468710	416.0
9.898179979	459.0
9.914891248	423.0
9.931602517	423.0
9.948313786	469.0
9.965025055	388.0
9.981736324	413.0
9.998447593	418.0
10.015158862	438.0
10.031870131	460.0
10.048581400	465.0
10.065292669	436.0
10.082003938	497.0
10.098715207	469.0
10.115426476	407.0
10.132137745	448.0
10.148849014	438.0
10.165560283	446.0
10.182271552	440.0
10.198982821	458.0
10.215694090	479.0
10.232405359	413.0
10.249116628	455.0
10.265827897	449.0
10.282539166	408.0
10.299250435	439.0
10.315961704	420.0
10.332672973	443.0
10.349384242	480.0
10.366095511	431.0
10.382806780	440.0
10.399518049	466.0
10.416229318	460.0
10.432940587	415.0
10.449651856	421.0
10.466363125	443.0
10.483074394	491.0
10.499785663	472.0
10.516496932	443.0
10.533208201	480.0
10.549919470	443.0
10.566630739	451.0
10.583342008	422.0
10.600053277	407.0
10.616764546	448.0
10.633475815	419.0
10.650187084	439.0
10.666898353	484.0
10.683609622	411.0
10.700320891	457.0
10.717032160	466.0
10.733743429	473.0
10.750454697	424.0
10.767165966	449.0
10.783877235	482.0
10.800588504	460.0
10.817299773	449.0
10.834011042	494.0
10.850722311	497.0
10.867433580	463.0
10.884144849	475.0
10.900856118	519.0
10.917567387	467.0
10.934278656	437.0
10.950989925	447.0
10.967701194	484.0
10.984412463	436.0
11.001123732	469.0
11.017835001	436.0
11.034546270	467.0
11.051257539	458.0
11.067968808	482.0
11.084680077	507.0
11.101391346	485.0
11.118102615	440.0
11.134813884	446.0
11.151525153	504.0
11.168236422	507.0
11.184947691	513.0
11.201658960	452.0
11.218370229	428.0
11.235081498	467.0
11.251792767	485.0
11.268504036	465.0
11.285215305	468.0
11.301926574	482.0
11.318637843	495.0
11.335349112	465.0
11.352060381	503.0
11.368771650	462.0
11.385482919	535.0
11.402194188	512.0
11.418905457	498.0
11.435616726	488.0
11.452327995	543.0
11.469039264	520.0
11.485750533	526.0
11.502461802	512.0
11.519173071	527.0
11.535884340	480.0
11.552595609	530.0
11.569306878	555.0
11.586018147	546.0
11.602729416	520.0
11.619440685	527.0
11.636151954	515.0
11.652863222	514.0
11.669574491	545.0
11.686285760	535.0
11.702997029	494.0
11.719708298	533.0
11.736419567	542.0
11.753130836	582.0
11.769842105	555.0
11.786553374	524.0
11.803264643	530.0
11.819975912	520.0
11.836687181	585.0
11.853398450	505.0
11.870109719	540.0
11.886820988	573.0
11.903532257	584.0
11.920243526	550.0
11.936954795	574.0
11.953666064	557.0
11.970377333	542.0
11.987088602	600.0
12.003799871	575.0
12.020511140	549.0
12.037222409	546.0
12.053933678	591.0
12.070644947	586.0
12.087356216	612.0
12.104067485	592.0
12.120778754	663.0
12.137490023	700.0
12.154201292	693.0
12.170912561	668.0
12.187623830	694.0
12.204335099	727.0
12.221046368	768.0
12.237757637	771.0
12.254468906	842.0
12.271180175	809.0
12.287891444	854.0
12.304602713	932.0
12.321313982	1012.0
12.338025251	1070.0
12.354736520	1101.0
12.371447789	1126.0
12.388159058	1158.0
12.404870327	1309.0
12.421581596	1334.0
12.438292865	1493.0
12.455004134	1632.0
12.471715403	1662.0
12.488426672	1815.0
12.505137941	1947.0
12.521849210	2075.0
12.538560478	2321.0
12.555271747	2529.0
12.571983016	2623.0
12.588694285	2919.0
12.605405554	3159.0
12.622116823	3504.0
12.638828092	3786.0
12.655539361	4088.0
12.672250630	4401.0
12.688961899	4609.0
12.705673168	4921.0
12.722384437	5343.0
12.739095706	5352.0
12.755806975	5513.0
12.772518244	5428.0
12.789229513	5174.0
12.805940782	4834.0
12.822652051	4489.0
12.839363320	3932.0
12.856074589	3515.0
12.872785858	2962.0
12.889497127	2676.0
12.906208396	2487.0
12.922919665	2045.0
12.939630934	1918.0
12.956342203	1707.0
12.973053472	1561.0
12.989764741	1495.0
13.006476010	1330.0
13.023187279	1238.0
13.039898548	1133.0
13.056609817	1075.0
13.073321086	1108.0
13.090032355	1043.0
13.106743624	950.0
13.123454893	924.0
13.140166162	812.0
13.156877431	830.0
13.173588700	803.0
13.190299969	741.0
13.207011238	807.0
13.223722507	697.0
13.240433776	723.0
13.257145045	688.0
13.273856314	733.0
13.290567583	728.0
13.307278852	677.0
13.323990121	707.0
13.340701390	670.0
13.357412659	666.0
13.374123928	660.0
13.390835197	658.0
13.407546466	685.0
13.424257734	648.0
13.440969003	633.0
13.457680272	692.0
13.474391541	637.0
13.491102810	652.0
13.507814079	652.0
13.524525348	600.0
13.541236617	628.0
13.557947886	620.0
13.574659155	616.0
13.591370424	578.0
13.608081693	574.0
13.624792962	567.0
13.641504231	595.0
13.658215500	642.0
13.674926769	611.0
13.691638038	555.0
13.708349307	595.0
13.725060576	597.0
13.741771845	537.0
13.758483114	542.0
13.775194383	552.0
13.791905652	589.0
13.808616921	565.0
13.825328190	520.0
13.842039459	592.0
13.858750728	570.0
13.875461997	611.0
13.892173266	655.0
13.908884535	597.0
13.925595804	580.0
13.942307073	578.0
13.959018342	571.0
13.975729611	579.0
13.992440880	603.0
14.009152149	519.0
14.025863418	643.0
14.042574687	613.0
14.059285956	590.0
14.075997225	583.0
14.092708494	561.0
14.109419763	603.0
14.126131032	551.0
14.142842301	550.0
14.159553570	552.0
14.176264839	535.0
14.192976108	581.0
14.209687377	560.0
14.226398646	556.0
14.243109915	609.0
14.259821184	568.0
14.276532453	520.0
14.293243722	571.0
14.309954990	520.0
14.326666259	569.0
14.343377528	556.0
14.360088797	561.0
14.376800066	569.0
14.393511335	555.0
14.410222604	536.0
14.426933873	515.0
14.443645142	522.0
14.460356411	566.0
14.477067680	523.0
14.493778949	555.0
14.510490218	553.0
14.527201487	578.0
14.543912756	530.0
14.560624025	598.0
14.577335294	549.0
14.594046563	563.0
14.610757832	540.0
14.627469101	560.0
14.644180370	589.0
14.660891639	528.0
14.677602908	583.0
14.694314177	561.0
14.711025446	520.0
14.727736715	533.0
14.744447984	548.0
14.761159253	558.0
14.777870522	523.0
14.794581791	589.0
14.811293060	519.0
14.828004329	546.0
14.844715598	567.0
14.861426867	554.0
14.878138136	546.0
14.894849405	568.0
14.911560674	580.0
14.928271943	553.0
14.944983212	579.0
14.961694481	558.0
14.978405750	559.0
14.995117019	551.0
15.011828288	589.0
15.028539557	587.0
15.045250826	560.0
15.061962095	565.0
15.078673364	530.0
15.095384633	553.0
15.112095902	566.0
15.128807171	598.0
15.145518440	540.0
15.162229709	548.0
15.178940978	569.0
15.195652247	525.0
15.212363515	545.0
15.229074784	533.0
15.245786053	597.0
15.262497322	554.0
15.279208591	561.0
15.295919860	496.0
15.312631129	568.0
15.329342398	539.0
15.346053667	524.0
15.362764936	565.0
15.379476205	542.0
15.396187474	535.0
15.412898743	568.0
15.429610012	524.0
15.446321281	564.0
15.463032550	580.0
15.479743819	545.0
15.496455088	561.0
15.513166357	554.0
15.529877626	552.0
15.546588895	602.0
15.563300164	521.0
15.580011433	557.0
15.596722702	533.0
15.613433971	540.0
15.630145240	543.0
15.646856509	570.0
15.663567778	575.0
15.680279047	521.0
15.696990316	617.0
15.713701585	563.0
15.730412854	552.0
15.747124123	597.0
15.763835392	548.0
15.780546661	552.0
15.797257930	528.0
15.813969199	578.0
15.830680468	526.0
15.847391737	542.0
15.864103006	587.0
15.880814275	564.0
15.897525544	568.0
15.914236813	576.0
15.930948082	553.0
15.947659351	589.0
15.964370620	564.0
15.981081889	575.0
15.997793158	529.0
16.014504427	617.0
16.031215696	541.0
16.047926965	557.0
16.064638234	581.0
16.081349503	598.0
16.098060771	581.0
16.114772040	561.0
16.131483309	567.0
16.148194578	618.0
16.164905847	591.0
16.181617116	583.0
16.198328385	566.0
16.215039654	592.0
16.231750923	600.0
16.248462192	596.0
16.265173461	580.0
16.281884730	563.0
16.298595999	564.0
16.315307268	590.0
16.332018537	553.0
16.348729806	584.0
16.365441075	556.0
16.382152344	588.0
16.398863613	558.0
16.415574882	578.0
16.432286151	620.0
16.448997420	630.0
16.465708689	565.0
16.482419958	551.0
16.499131227	628.0
16.515842496	614.0
16.532553765	595.0
16.549265034	549.0
16.565976303	596.0
16.582687572	613.0
16.599398841	569.0
16.616110110	616.0
16.632821379	632.0
16.649532648	566.0
16.666243917	564.0
16.682955186	588.0
16.699666455	557.0
16.716377724	616.0
16.733088993	652.0
16.749800262	554.0
16.766511531	621.0
16.783222800	613.0
16.799934069	568.0
16.816645338	594.0
16.833356607	621.0
16.850067876	663.0
16.866779145	701.0
16.883490414	676.0
16.900201683	636.0
16.916912952	633.0
16.933624221	602.0
16.950335490	665.0
16.967046759	636.0
16.983758027	672.0
17.000469296	668.0
17.017180565	682.0
17.033891834	744.0
17.050603103	687.0
17.067314372	722.0
17.084025641	716.0
17.100736910	751.0
17.117448179	732.0
17.134159448	751.0
17.150870717	685.0
17.167581986	732.0
17.184293255	778.0
17.201004524	692.0
17.217715793	716.0
17.234427062	691.0
17.251138331	641.0
17.267849600	672.0
17.284560869	726.0
17.301272138	675.0
17.317983407	662.0
17.334694676	619.0
17.351405945	656.0
17.368117214	628.0
17.384828483	644.0
17.401539752	704.0
17.418251021	629.0
17.434962290	634.0
17.451673559	695.0
17.468384828	674.0
17.485096097	626.0
17.501807366	672.0
17.518518635	650.0
17.535229904	606.0
17.551941173	644.0
17.568652442	603.0
17.585363711	665.0
17.602074980	687.0
17.618786249	658.0
17.635497518	692.0
17.652208787	712.0
17.668920056	737.0
17.685631325	739.0
17.702342594	764.0
17.719053863	735.0
17.735765132	817.0
17.752476401	802.0
17.769187670	811.0
17.785898939	816.0
17.802610208	826.0
17.819321477	928.0
17.836032746	949.0
17.852744015	923.0
17.869455283	1001.0
17.886166552	1002.0
17.902877821	990.0
17.919589090	1037.0
17.936300359	1100.0
17.953011628	1145.0
17.969722897	1230.0
17.986434166	1203.0
18.003145435	1142.0
18.019856704	1133.0
18.036567973	1122.0
18.053279242	1101.0
18.069990511	1091.0
18.086701780	1055.0
18.103413049	1062.0
18.120124318	996.0
18.136835587	889.0
18.153546856	933.0
18.170258125	864.0
18.186969394	831.0
18.203680663	782.0
18.220391932	765.0
18.237103201	721.0
18.253814470	758.0
18.270525739	748.0
18.287237008	723.0
18.303948277	668.0
18.320659546	698.0
18.337370815	641.0
18.354082084	674.0
18.370793353	657.0
18.387504622	612.0
18.404215891	644.0
18.420927160	634.0
18.437638429	656.0
18.454349698	601.0
18.471060967	667.0
18.487772236	576.0
18.504483505	637.0
18.521194774	590.0
18.537906043	675.0
18.554617312	643.0
18.571328581	629.0
18.588039850	643.0
18.604751119	670.0
18.621462388	585.0
18.638173657	601.0
18.654884926	625.0
18.671596195	643.0
18.688307464	645.0
18.705018733	617.0
18.721730002	594.0
18.738441271	563.0
18.755152539	648.0
18.771863808	604.0
18.788575077	590.0
18.805286346	546.0
18.821997615	620.0
18.838708884	598.0
18.855420153	605.0
18.872131422	612.0
18.888842691	581.0
18.905553960	583.0
18.922265229	619.0
18.938976498	599.0
18.955687767	630.0
18.972399036	584.0
18.989110305	605.0
19.005821574	594.0
19.022532843	603.0
19.039244112	615.0
19.055955381	576.0
19.072666650	543.0
19.089377919	618.0
19.106089188	618.0
19.122800457	630.0
19.139511726	632.0
19.156222995	597.0
19.172934264	595.0
19.189645533	570.0
19.206356802	563.0
19.223068071	598.0
19.239779340	611.0
19.256490609	599.0
19.273201878	599.0
19.289913147	616.0
19.306624416	579.0
19.323335685	582.0
19.340046954	587.0
19.356758223	559.0
19.373469492	582.0
19.390180761	576.0
19.406892030	597.0
19.423603299	563.0
19.440314568	636.0
19.457025837	626.0
19.473737106	611.0
19.490448375	598.0
19.507159644	542.0
19.523870913	625.0
19.540582182	627.0
19.557293451	606.0
19.574004720	600.0
19.590715989	580.0
19.607427258	589.0
19.624138527	605.0
19.640849796	605.0
19.657561064	596.0
19.674272333	628.0
19.690983602	607.0
19.707694871	597.0
19.724406140	598.0
19.741117409	594.0
19.757828678	619.0
19.774539947	597.0
19.791251216	590.0
19.807962485	612.0
19.824673754	566.0
19.841385023	574.0
19.858096292	619.0
19.874807561	588.0
19.891518830	579.0
19.908230099	626.0
19.924941368	650.0
19.941652637	570.0
19.958363906	641.0
19.975075175	602.0
19.991786444	598.0
20.008497713	626.0
20.025208982	622.0
20.041920251	596.0
20.058631520	599.0
20.075342789	640.0
20.092054058	568.0
20.108765327	605.0
20.125476596	598.0
20.142187865	600.0
20.158899134	641.0
20.175610403	578.0
20.192321672	609.0
20.209032941	628.0
20.225744210	620.0
20.242455479	587.0
20.259166748	597.0
20.275878017	664.0
20.292589286	611.0
20.309300555	591.0
20.326011824	660.0
20.342723093	637.0
20.359434362	587.0
20.376145631	620.0
20.392856900	620.0
20.409568169	645.0
20.426279438	604.0
20.442990707	607.0
20.459701976	657.0
20.476413245	617.0
20.493124514	657.0
20.509835783	646.0
20.526547052	621.0
20.543258320	662.0
20.559969589	587.0
20.576680858	664.0
20.593392127	631.0
20.610103396	662.0
20.626814665	642.0
20.643525934	659.0
20.660237203	677.0
20.676948472	662.0
20.693659741	710.0
20.710371010	635.0
20.727082279	678.0
20.743793548	649.0
20.760504817	616.0
20.777216086	681.0
20.793927355	643.0
20.810638624	738.0
20.827349893	691.0
20.844061162	729.0
20.860772431	704.0
20.877483700	667.0
20.894194969	723.0
20.910906238	694.0
20.927617507	691.0
20.944328776	754.0
20.961040045	831.0
20.977751314	748.0
20.994462583	786.0
21.011173852	782.0
21.027885121	811.0
21.044596390	814.0
21.061307659	774.0
21.078018928	823.0
21.094730197	953.0
21.111441466	975.0
21.128152735	1020.0
21.144864004	996.0
21.161575273	986.0
21.178286542	1104.0
21.194997811	1111.0
21.211709080	1164.0
21.228420349	1239.0
21.245131618	1199.0
21.261842887	1278.0
21.278554156	1406.0
21.295265425	1462.0
21.311976694	1438.0
21.328687963	1461.0
21.345399232	1491.0
21.362110501	1476.0
21.378821770	1374.0
21.395533039	1412.0
21.412244308	1398.0
21.428955576	1333.0
21.445666845	1287.0
21.462378114	1250.0
21.479089383	1211.0
21.495800652	1195.0
21.512511921	1182.0
21.529223190	1131.0
21.545934459	997.0
21.562645728	952.0
21.579356997	899.0
21.596068266	954.0
21.612779535	948.0
21.629490804	887.0
21.646202073	895.0
21.662913342	813.0
21.679624611	779.0
21.696335880	785.0
21.713047149	728.0
21.729758418	725.0
21.746469687	728.0
21.763180956	704.0
21.779892225	723.0
21.796603494	737.0
21.813314763	712.0
21.830026032	740.0
21.846737301	688.0
21.863448570	686.0
21.880159839	705.0
21.896871108	688.0
21.913582377	674.0
21.930293646	696.0
21.947004915	666.0
21.963716184	663.0
21.980427453	696.0
21.997138722	689.0
22.013849991	695.0
22.030561260	694.0
22.047272529	716.0
22.063983798	727.0
22.080695067	695.0
22.097406336	695.0
22.114117605	682.0
22.130828874	664.0
22.147540143	727.0
22.164251412	737.0
22.180962681	670.0
22.197673950	656.0
22.214385219	644.0
22.231096488	697.0
22.247807757	738.0
22.264519026	728.0
22.281230295	688.0
22.297941564	658.0
22.314652832	742.0
22.331364101	683.0
22.348075370	688.0
22.364786639	687.0
22.381497908	770.0
22.398209177	764.0
22.414920446	764.0
22.431631715	742.0
22.448342984	743.0
22.465054253	765.0
22.481765522	720.0
22.498476791	787.0
22.515188060	776.0
22.531899329	769.0
22.548610598	799.0
22.565321867	859.0
22.582033136	820.0
22.598744405	849.0
22.615455674	865.0
22.632166943	870.0
22.648878212	953.0
22.665589481	918.0
22.682300750	998.0
22.699012019	974.0
22.715723288	1050.0
22.732434557	1018.0
22.749145826	1106.0
22.765857095	1145.0
22.782568364	1207.0
22.799279633	1188.0
22.815990902	1261.0
22.832702171	1366.0
22.849413440	1374.0
22.866124709	1522.0
22.882835978	1503.0
22.899547247	1513.0
22.916258516	1564.0
22.932969785	1608.0
22.949681054	1618.0
22.966392323	1603.0
22.983103592	1624.0
22.999814861	1513.0
23.016526130	1555.0
23.033237399	1538.0
23.049948668	1473.0
23.066659937	1441.0
23.083371206	1356.0
23.100082475	1244.0
23.116793744	1273.0
23.133505013	1156.0
23.150216282	1112.0
23.166927551	1076.0
23.183638820	1059.0
23.200350089	952.0
23.217061357	900.0
23.233772626	848.0
23.250483895	860.0
23.267195164	867.0
23.283906433	843.0
23.300617702	835.0
23.317328971	796.0
23.334040240	813.0
23.350751509	785.0
23.367462778	778.0
23.384174047	739.0
23.400885316	803.0
23.417596585	705.0
23.434307854	717.0
23.451019123	727.0
23.467730392	726.0
23.484441661	723.0
23.501152930	704.0
23.517864199	704.0
23.534575468	657.0
23.551286737	697.0
23.567998006	703.0
23.584709275	701.0
23.601420544	717.0
23.618131813	663.0
23.634843082	720.0
23.651554351	707.0
23.668265620	689.0
23.684976889	612.0
23.701688158	630.0
23.718399427	632.0
23.735110696	689.0
23.751821965	652.0
23.768533234	689.0
23.785244503	668.0
23.801955772	735.0
23.818667041	650.0
23.835378310	650.0
23.852089579	673.0
23.868800848	624.0
23.885512117	675.0
23.902223386	628.0
23.918934655	644.0
23.935645924	674.0
23.952357193	698.0
23.969068462	636.0
23.985779731	661.0
24.002491000	634.0
24.019202269	691.0
24.035913538	660.0
24.052624807	645.0
24.069336076	603.0
24.086047345	647.0
24.102758613	619.0
24.119469882	690.0
24.136181151	610.0
24.152892420	663.0
24.169603689	657.0
24.186314958	657.0
24.203026227	681.0
24.219737496	631.0
24.236448765	676.0
24.253160034	678.0
24.269871303	696.0
24.286582572	648.0
24.303293841	673.0
24.320005110	672.0
24.336716379	631.0
24.353427648	634.0
24.370138917	643.0
24.386850186	673.0
24.403561455	661.0
24.420272724	665.0
24.436983993	695.0
24.453695262	648.0
24.470406531	694.0
24.487117800	634.0
24.503829069	624.0
24.520540338	624.0
24.537251607	721.0
24.553962876	648.0
24.570674145	650.0
24.587385414	641.0
24.604096683	678.0
24.620807952	651.0
24.637519221	658.0
24.654230490	660.0
24.670941759	676.0
24.687653028	706.0
24.704364297	641.0
24.721075566	655.0
24.737786835	629.0
24.754498104	676.0
24.771209373	713.0
24.787920642	719.0
24.804631911	639.0
24.821343180	660.0
24.838054449	701.0
24.854765718	691.0
24.871476987	738.0
24.888188256	664.0
24.904899525	697.0
24.921610794	676.0
24.938322063	747.0
24.955033332	718.0
24.971744601	642.0
24.988455869	695.0
25.005167138	697.0
25.021878407	766.0
25.038589676	690.0
25.055300945	794.0
25.072012214	744.0
25.088723483	770.0
25.105434752	842.0
25.122146021	747.0
25.138857290	768.0
25.155568559	812.0
25.172279828	852.0
25.188991097	816.0
25.205702366	856.0
25.222413635	859.0
25.239124904	879.0
25.255836173	872.0
25.272547442	946.0
25.289258711	1012.0
25.305969980	1040.0
25.322681249	1038.0
25.339392518	1134.0
25.356103787	1182.0
25.372815056	1260.0
25.389526325	1293.0
25.406237594	1512.0
25.422948863	1546.0
25.439660132	1621.0
25.456371401	1713.0
25.473082670	1707.0
25.489793939	1745.0
25.506505208	1868.0
25.523216477	1873.0
25.539927746	1842.0
25.556639015	1824.0
25.573350284	1743.0
25.590061553	1755.0
25.606772822	1584.0
25.623484091	1546.0
25.640195360	1436.0
25.656906629	1409.0
25.673617898	1327.0
25.690329167	1162.0
25.707040436	1130.0
25.723751705	1109.0
25.740462974	1031.0
25.757174243	995.0
25.773885512	1016.0
25.790596781	961.0
25.807308050	999.0
25.824019319	868.0
25.840730588	923.0
25.857441857	928.0
25.874153125	915.0
25.890864394	947.0
25.907575663	922.0
25.924286932	933.0
25.940998201	921.0
25.957709470	929.0
25.974420739	984.0
25.991132008	980.0
26.007843277	1004.0
26.024554546	961.0
26.041265815	1033.0
26.057977084	1025.0
26.074688353	1078.0
26.091399622	1177.0
26.108110891	1154.0
26.124822160	1195.0
26.141533429	1237.0
26.158244698	1259.0
26.174955967	1321.0
26.191667236	1438.0
26.208378505	1367.0
26.225089774	1448.0
26.241801043	1438.0
26.258512312	1464.0
26.275223581	1452.0
26.291934850	1605.0
26.308646119	1568.0
26.325357388	1464.0
26.342068657	1469.0
26.358779926	1440.0
26.375491195	1528.0
26.392202464	1330.0
26.408913733	1438.0
26.425625002	1343.0
26.442336271	1390.0
26.459047540	1265.0
26.475758809	1285.0
26.492470078	1255.0
26.509181347	1189.0
26.525892616	1164.0
26.542603885	1228.0
26.559315154	1202.0
26.576026423	1060.0
26.592737692	1088.0
26.609448961	1025.0
26.626160230	1076.0
26.642871499	1085.0
26.659582768	942.0
26.676294037	965.0
26.693005306	919.0
26.709716575	959.0
26.726427844	906.0
26.743139113	896.0
26.759850381	849.0
26.776561650	837.0
26.793272919	808.0
26.809984188	816.0
26.826695457	815.0
26.843406726	773.0
26.860117995	817.0
26.876829264	773.0
26.893540533	749.0
26.910251802	752.0
26.926963071	728.0
26.943674340	770.0
26.960385609	748.0
26.977096878	728.0
26.993808147	712.0
27.010519416	742.0
27.027230685	729.0
27.043941954	705.0
27.060653223	740.0
27.077364492	733.0
27.094075761	713.0
27.110787030	721.0
27.127498299	681.0
27.144209568	767.0
27.160920837	720.0
27.177632106	683.0
27.194343375	700.0
27.211054644	673.0
27.227765913	723.0
27.244477182	690.0
27.261188451	680.0
27.277899720	691.0
27.294610989	695.0
27.311322258	681.0
27.328033527	706.0
27.344744796	738.0
27.361456065	644.0
27.378167334	686.0
27.394878603	698.0
27.411589872	716.0
27.428301141	744.0
27.445012410	732.0
27.461723679	741.0
27.478434948	664.0
27.495146217	729.0
27.511857486	685.0
27.528568755	716.0
27.545280024	723.0
27.561991293	750.0
27.578702562	732.0
27.595413831	704.0
27.612125100	721.0
27.628836369	738.0
27.645547638	739.0
27.662258906	774.0
27.678970175	741.0
27.695681444	801.0
27.712392713	789.0
27.729103982	824.0
27.745815251	749.0
27.762526520	854.0
27.779237789	823.0
27.795949058	873.0
27.812660327	950.0
27.829371596	921.0
27.846082865	972.0
27.862794134	977.0
27.879505403	1057.0
27.896216672	1029.0
27.912927941	1096.0
27.929639210	1084.0
27.946350479	1096.0
27.963061748	1178.0
27.979773017	1195.0
27.996484286	1148.0
28.013195555	1253.0
28.029906824	1230.0
28.046618093	1275.0
28.063329362	1224.0
28.080040631	1207.0
28.096751900	1139.0
28.113463169	1104.0
28.130174438	1086.0
28.146885707	1014.0
28.163596976	987.0
28.180308245	1005.0
28.197019514	930.0
28.213730783	996.0
28.230442052	908.0
28.247153321	924.0
28.263864590	916.0
28.280575859	923.0
28.297287128	896.0
28.313998397	872.0
28.330709666	941.0
28.347420935	862.0
28.364132204	939.0
28.380843473	854.0
28.397554742	901.0
28.414266011	938.0
28.430977280	939.0
28.447688549	911.0
28.464399818	969.0
28.481111087	1038.0
28.497822356	992.0
28.514533625	987.0
28.531244894	989.0
28.547956162	1027.0
28.564667431	1021.0
28.581378700	945.0
28.598089969	970.0
28.614801238	1000.0
28.631512507	952.0
28.648223776	974.0
28.664935045	965.0
28.681646314	1024.0
28.698357583	971.0
28.715068852	896.0
28.731780121	905.0
28.748491390	841.0
28.765202659	858.0
28.781913928	799.0
28.798625197	788.0
28.815336466	855.0
28.832047735	800.0
28.848759004	798.0
28.865470273	785.0
28.882181542	788.0
28.898892811	820.0
28.915604080	810.0
28.932315349	759.0
28.949026618	827.0
28.965737887	798.0
28.982449156	748.0
28.999160425	769.0
29.015871694	772.0
29.032582963	826.0
29.049294232	828.0
29.066005501	780.0
29.082716770	778.0
29.099428039	847.0
29.116139308	840.0
29.132850577	843.0
29.149561846	823.0
29.166273115	860.0
29.182984384	880.0
29.199695653	839.0
29.216406922	834.0
29.233118191	881.0
29.249829460	910.0
29.266540729	959.0
29.283251998	930.0
29.299963267	894.0
29.316674536	901.0
29.333385805	908.0
29.350097074	844.0
29.366808343	867.0
29.383519612	769.0
29.400230881	840.0
29.416942150	846.0
29.433653418	839.0
29.450364687	787.0
29.467075956	822.0
29.483787225	810.0
29.500498494	774.0
29.517209763	781.0
29.533921032	709.0
29.550632301	713.0
29.567343570	696.0
29.584054839	660.0
29.600766108	710.0
29.617477377	665.0
29.634188646	687.0
29.650899915	729.0
29.667611184	701.0
29.684322453	675.0
29.701033722	651.0
29.717744991	659.0
29.734456260	693.0
29.751167529	715.0
29.767878798	660.0
29.784590067	676.0
29.801301336	665.0
29.818012605	708.0
29.834723874	621.0
29.851435143	658.0
29.868146412	659.0
29.884857681	673.0
29.901568950	656.0
29.918280219	627.0
29.934991488	619.0
29.951702757	649.0
29.968414026	647.0
29.985125295	605.0
30.001836564	665.0
30.018547833	664.0
30.035259102	665.0
30.051970371	627.0
30.068681640	666.0
30.085392909	671.0
30.102104178	676.0
30.118815447	655.0
30.135526716	610.0
30.152237985	630.0
30.168949254	656.0
30.185660523	675.0
30.202371792	652.0
30.219083061	647.0
30.235794330	640.0
30.252505599	661.0
30.269216868	617.0
30.285928137	646.0
30.302639406	670.0
30.319350674	656.0
30.336061943	616.0
30.352773212	612.0
30.369484481	655.0
30.386195750	690.0
30.402907019	659.0
30.419618288	671.0
30.436329557	590.0
30.453040826	635.0
30.469752095	590.0
30.486463364	651.0
30.503174633	629.0
30.519885902	636.0
30.536597171	677.0
30.553308440	641.0
30.570019709	626.0
30.586730978	633.0
30.603442247	632.0
30.620153516	658.0
30.636864785	671.0
30.653576054	640.0
30.670287323	658.0
30.686998592	625.0
30.703709861	617.0
30.720421130	621.0
30.737132399	676.0
30.753843668	659.0
30.770554937	694.0
30.787266206	634.0
30.803977475	679.0
30.820688744	617.0
30.837400013	624.0
30.854111282	622.0
30.870822551	629.0
30.887533820	609.0
30.904245089	612.0
30.920956358	625.0
30.937667627	670.0
30.954378896	651.0
30.971090165	626.0
30.987801434	653.0
31.004512703	688.0
31.021223972	658.0
31.037935241	635.0
31.054646510	628.0
31.071357779	624.0
31.088069048	614.0
31.104780317	647.0
31.121491586	641.0
31.138202855	653.0
31.154914124	602.0
31.171625393	644.0
31.188336662	637.0
31.205047931	603.0
31.221759199	653.0
31.238470468	631.0
31.255181737	687.0
31.271893006	618.0
31.288604275	632.0
31.305315544	621.0
31.322026813	609.0
31.338738082	628.0
31.355449351	629.0
31.372160620	603.0
31.388871889	606.0
31.405583158	598.0
31.422294427	606.0
31.439005696	645.0
31.455716965	666.0
31.472428234	640.0
31.489139503	634.0
31.505850772	635.0
31.522562041	637.0
31.539273310	650.0
31.555984579	680.0
31.572695848	631.0
31.589407117	617.0
31.606118386	657.0
31.622829655	640.0
31.639540924	660.0
31.656252193	611.0
31.672963462	679.0
31.689674731	609.0
31.706386000	615.0
31.723097269	636.0
31.739808538	618.0
31.756519807	664.0
31.773231076	653.0
31.789942345	655.0
31.806653614	580.0
31.823364883	568.0
31.840076152	633.0
31.856787421	657.0
31.873498690	663.0
31.890209959	650.0
31.906921228	658.0
31.923632497	634.0
31.940343766	625.0
31.957055035	622.0
31.973766304	650.0
31.990477573	645.0
32.007188842	598.0
32.023900111	625.0
32.040611380	635.0
32.057322649	692.0
32.074033918	582.0
32.090745187	643.0
32.107456455	680.0
32.124167724	624.0
32.140878993	633.0
32.157590262	627.0
32.174301531	630.0
32.191012800	676.0
32.207724069	671.0
32.224435338	648.0
32.241146607	675.0
32.257857876	632.0
32.274569145	632.0
32.291280414	683.0
32.307991683	648.0
32.324702952	584.0
32.341414221	657.0
32.358125490	632.0
32.374836759	609.0
32.391548028	655.0
32.408259297	640.0
32.424970566	663.0
32.441681835	587.0
32.458393104	603.0
32.475104373	666.0
32.491815642	635.0
32.508526911	660.0
32.525238180	652.0
32.541949449	615.0
32.558660718	613.0
32.575371987	663.0
32.592083256	626.0
32.608794525	631.0
32.625505794	702.0
32.642217063	628.0
32.658928332	656.0
32.675639601	624.0
32.692350870	653.0
32.709062139	633.0
32.725773408	625.0
32.742484677	588.0
32.759195946	603.0
32.775907215	663.0
32.792618484	670.0
32.809329753	630.0
32.826041022	647.0
32.842752291	701.0
32.859463560	637.0
32.876174829	679.0
32.892886098	667.0
32.909597367	747.0
32.926308636	720.0
32.943019905	703.0
32.959731174	665.0
32.976442443	645.0
32.993153711	703.0
33.009864980	732.0
33.026576249	703.0
33.043287518	767.0
33.059998787	736.0
33.076710056	782.0
33.093421325	724.0
33.110132594	766.0
33.126843863	739.0
33.143555132	798.0
33.160266401	771.0
33.176977670	797.0
33.193688939	815.0
33.210400208	776.0
33.227111477	733.0
33.243822746	830.0
33.260534015	776.0
33.277245284	758.0
33.293956553	751.0
33.310667822	712.0
33.327379091	696.0
33.344090360	656.0
33.360801629	709.0
33.377512898	700.0
33.394224167	709.0
33.410935436	706.0
33.427646705	697.0
33.444357974	680.0
33.461069243	647.0
33.477780512	627.0
33.494491781	637.0
33.511203050	671.0
33.527914319	668.0
33.544625588	674.0
33.561336857	658.0
33.578048126	662.0
33.594759395	666.0
33.611470664	673.0
33.628181933	625.0
33.644893202	616.0
33.661604471	663.0
33.678315740	637.0
33.695027009	660.0
33.711738278	607.0
33.728449547	646.0
33.745160816	687.0
33.761872085	625.0
33.778583354	671.0
33.795294623	651.0
33.812005892	634.0
33.828717161	681.0
33.845428430	641.0
33.862139699	632.0
33.878850967	626.0
33.895562236	613.0
33.912273505	611.0
33.928984774	670.0
33.945696043	633.0
33.962407312	663.0
33.979118581	656.0
33.995829850	656.0
34.012541119	634.0
34.029252388	649.0
34.045963657	643.0
34.062674926	628.0
34.079386195	664.0
34.096097464	677.0
34.112808733	698.0
34.129520002	655.0
34.146231271	616.0
34.162942540	688.0
34.179653809	631.0
34.196365078	687.0
34.213076347	657.0
34.229787616	639.0
34.246498885	677.0
34.263210154	664.0
34.279921423	685.0
34.296632692	688.0
34.313343961	658.0
34.330055230	635.0
34.346766499	656.0
34.363477768	605.0
34.380189037	650.0
34.396900306	678.0
34.413611575	603.0
34.430322844	658.0
34.447034113	666.0
34.463745382	667.0
34.480456651	655.0
34.497167920	674.0
34.513879189	631.0
34.530590458	655.0
34.547301727	652.0
34.564012996	719.0
34.580724265	711.0
34.597435534	751.0
34.614146803	724.0
34.630858072	711.0
34.647569341	701.0
34.664280610	671.0
34.680991879	656.0
34.697703148	738.0
34.714414417	675.0
34.731125686	673.0
34.747836955	692.0
34.764548223	701.0
34.781259492	695.0
34.797970761	666.0
34.814682030	613.0
34.831393299	704.0
34.848104568	696.0
34.864815837	671.0
34.881527106	632.0
34.898238375	630.0
34.914949644	647.0
34.931660913	625.0
34.948372182	668.0
34.965083451	642.0
34.981794720	641.0
34.998505989	649.0
35.015217258	658.0
35.031928527	633.0
35.048639796	667.0
35.065351065	630.0
35.082062334	671.0
35.098773603	697.0
35.115484872	622.0
35.132196141	640.0
35.148907410	683.0
35.165618679	694.0
35.182329948	693.0
35.199041217	668.0
35.215752486	671.0
35.232463755	660.0
35.249175024	674.0
35.265886293	695.0
35.282597562	702.0
35.299308831	662.0
35.316020100	646.0
35.332731369	681.0
35.349442638	701.0
35.366153907	706.0
35.382865176	645.0
35.399576445	677.0
35.416287714	724.0
35.432998983	677.0
35.449710252	652.0
35.466421521	700.0
35.483132790	657.0
35.499844059	673.0
35.516555328	670.0
35.533266597	626.0
35.549977866	630.0
35.566689135	613.0
35.583400404	661.0
35.600111673	686.0
35.616822942	629.0
35.633534211	615.0
35.650245480	703.0
35.666956748	646.0
35.683668017	662.0
35.700379286	685.0
35.717090555	635.0
35.733801824	615.0
35.750513093	731.0
35.767224362	677.0
35.783935631	691.0
35.800646900	632.0
35.817358169	679.0
35.834069438	680.0
35.850780707	700.0
35.867491976	695.0
35.884203245	682.0
35.900914514	678.0
35.917625783	681.0
35.934337052	658.0
35.951048321	709.0
35.967759590	709.0
35.984470859	679.0
36.001182128	697.0
36.017893397	706.0
36.034604666	673.0
36.051315935	758.0
36.068027204	740.0
36.084738473	739.0
36.101449742	765.0
36.118161011	742.0
36.134872280	755.0
36.151583549	740.0
36.168294818	780.0
36.185006087	748.0
36.201717356	762.0
36.218428625	747.0
36.235139894	794.0
36.251851163	844.0
36.268562432	809.0
36.285273701	831.0
36.301984970	873.0
36.318696239	802.0
36.335407508	766.0
36.352118777	854.0
36.368830046	815.0
36.385541315	868.0
36.402252584	819.0
36.418963853	789.0
36.435675122	809.0
36.452386391	819.0
36.469097660	815.0
36.485808929	761.0
36.502520198	735.0
36.519231467	749.0
36.535942736	732.0
36.552654004	731.0
36.569365273	692.0
36.586076542	725.0
36.602787811	754.0
36.619499080	744.0
36.636210349	696.0
36.652921618	695.0
36.669632887	675.0
36.686344156	686.0
36.703055425	726.0
36.719766694	735.0
36.736477963	685.0
36.753189232	685.0
36.769900501	633.0
36.786611770	640.0
36.803323039	703.0
36.820034308	707.0
36.836745577	657.0
36.853456846	660.0
36.870168115	696.0
36.886879384	670.0
36.903590653	656.0
36.920301922	686.0
36.937013191	701.0
36.953724460	644.0
36.970435729	631.0
36.987146998	720.0
37.003858267	667.0
37.020569536	729.0
37.037280805	685.0
37.053992074	704.0
37.070703343	712.0
37.087414612	675.0
37.104125881	710.0
37.120837150	652.0
37.137548419	658.0
37.154259688	667.0
37.170970957	649.0
37.187682226	642.0
37.204393495	675.0
37.221104764	665.0
37.237816033	676.0
37.254527302	632.0
37.271238571	675.0
37.287949840	657.0
37.304661109	642.0
37.321372378	673.0
37.338083647	622.0
37.354794916	664.0
37.371506185	640.0
37.388217454	665.0
37.404928723	655.0
37.421639992	679.0
37.438351260	628.0
37.455062529	673.0
37.471773798	656.0
37.488485067	615.0
37.505196336	660.0
37.521907605	666.0
37.538618874	655.0
37.555330143	647.0
37.572041412	630.0
37.588752681	657.0
37.605463950	721.0
37.622175219	660.0
37.638886488	637.0
37.655597757	680.0
37.672309026	662.0
37.689020295	674.0
37.705731564	664.0
37.722442833	731.0
37.739154102	676.0
37.755865371	704.0
37.772576640	627.0
37.789287909	674.0
37.805999178	673.0
37.822710447	700.0
37.839421716	653.0
37.856132985	656.0
37.872844254	701.0
37.889555523	675.0
37.906266792	646.0
37.922978061	704.0
[truncated: 423 more rows]
