# Supplementary material for: Physicochemical Properties, Equilibrium Adsorption Performance, Manufacturability, and Stability of TIFSIX-3-Ni for Direct Air Capture of CO2
Source: Energy Fuels. 2024 Jun 18;38(13):11947–65. doi: 10.1021/acs.energyfuels.4c01368 (PMC11228916; doi:10.1021/acs.energyfuels.4c01368)
Supplement: Supplementary file 2 — ef4c01368_si_002.zip [file ef4c01368_si_002.zip › tifsix si raw files/XRD/after H2O/batch5-15RH-abeforedegas.xy]

5.00136 993.000
5.01807 947.000
5.03478 970.000
5.05149 978.000
5.06820 893.000
5.08491 933.000
5.10162 989.000
5.11833 1017.000
5.13505 992.000
5.15176 937.000
5.16847 924.000
5.18518 929.000
5.20189 944.000
5.21860 906.000
5.23531 942.000
5.25202 936.000
5.26874 898.000
5.28545 947.000
5.30216 966.000
5.31887 870.000
5.33558 878.000
5.35229 939.000
5.36900 902.000
5.38571 893.000
5.40243 880.000
5.41914 895.000
5.43585 906.000
5.45256 980.000
5.46927 900.000
5.48598 867.000
5.50269 918.000
5.51941 860.000
5.53612 902.000
5.55283 900.000
5.56954 843.000
5.58625 880.000
5.60296 868.000
5.61967 853.000
5.63638 924.000
5.65310 897.000
5.66981 846.000
5.68652 863.000
5.70323 866.000
5.71994 883.000
5.73665 856.000
5.75336 871.000
5.77007 843.000
5.78679 906.000
5.80350 850.000
5.82021 790.000
5.83692 826.000
5.85363 829.000
5.87034 830.000
5.88705 857.000
5.90376 885.000
5.92048 785.000
5.93719 820.000
5.95390 848.000
5.97061 786.000
5.98732 846.000
6.00403 851.000
6.02074 838.000
6.03745 869.000
6.05417 851.000
6.07088 819.000
6.08759 799.000
6.10430 820.000
6.12101 858.000
6.13772 853.000
6.15443 798.000
6.17114 810.000
6.18786 806.000
6.20457 786.000
6.22128 812.000
6.23799 797.000
6.25470 796.000
6.27141 754.000
6.28812 842.000
6.30483 783.000
6.32155 810.000
6.33826 837.000
6.35497 784.000
6.37168 738.000
6.38839 807.000
6.40510 809.000
6.42181 832.000
6.43852 770.000
6.45524 782.000
6.47195 767.000
6.48866 776.000
6.50537 777.000
6.52208 817.000
6.53879 758.000
6.55550 815.000
6.57222 725.000
6.58893 798.000
6.60564 881.000
6.62235 783.000
6.63906 795.000
6.65577 703.000
6.67248 737.000
6.68919 746.000
6.70591 724.000
6.72262 716.000
6.73933 741.000
6.75604 769.000
6.77275 782.000
6.78946 754.000
6.80617 805.000
6.82288 751.000
6.83960 752.000
6.85631 774.000
6.87302 726.000
6.88973 743.000
6.90644 735.000
6.92315 807.000
6.93986 748.000
6.95657 746.000
6.97329 697.000
6.99000 727.000
7.00671 766.000
7.02342 790.000
7.04013 737.000
7.05684 764.000
7.07355 753.000
7.09026 764.000
7.10698 780.000
7.12369 716.000
7.14040 745.000
7.15711 741.000
7.17382 746.000
7.19053 707.000
7.20724 727.000
7.22395 772.000
7.24067 713.000
7.25738 774.000
7.27409 713.000
7.29080 712.000
7.30751 705.000
7.32422 699.000
7.34093 764.000
7.35764 724.000
7.37436 710.000
7.39107 753.000
7.40778 713.000
7.42449 710.000
7.44120 702.000
7.45791 733.000
7.47462 705.000
7.49133 683.000
7.50805 777.000
7.52476 739.000
7.54147 725.000
7.55818 687.000
7.57489 741.000
7.59160 689.000
7.60831 707.000
7.62503 648.000
7.64174 711.000
7.65845 739.000
7.67516 665.000
7.69187 773.000
7.70858 722.000
7.72529 717.000
7.74200 733.000
7.75872 714.000
7.77543 745.000
7.79214 702.000
7.80885 720.000
7.82556 716.000
7.84227 694.000
7.85898 711.000
7.87569 701.000
7.89241 713.000
7.90912 733.000
7.92583 672.000
7.94254 701.000
7.95925 696.000
7.97596 721.000
7.99267 739.000
8.00938 710.000
8.02610 734.000
8.04281 655.000
8.05952 644.000
8.07623 702.000
8.09294 703.000
8.10965 712.000
8.12636 706.000
8.14307 660.000
8.15979 686.000
8.17650 701.000
8.19321 699.000
8.20992 700.000
8.22663 680.000
8.24334 743.000
8.26005 683.000
8.27676 690.000
8.29348 684.000
8.31019 709.000
8.32690 701.000
8.34361 659.000
8.36032 672.000
8.37703 655.000
8.39374 621.000
8.41045 696.000
8.42717 711.000
8.44388 706.000
8.46059 639.000
8.47730 701.000
8.49401 671.000
8.51072 726.000
8.52743 634.000
8.54414 650.000
8.56086 629.000
8.57757 641.000
8.59428 714.000
8.61099 689.000
8.62770 672.000
8.64441 639.000
8.66112 660.000
8.67784 710.000
8.69455 621.000
8.71126 654.000
8.72797 637.000
8.74468 629.000
8.76139 675.000
8.77810 629.000
8.79481 686.000
8.81153 713.000
8.82824 638.000
8.84495 693.000
8.86166 676.000
8.87837 664.000
8.89508 669.000
8.91179 641.000
8.92850 676.000
8.94522 626.000
8.96193 681.000
8.97864 633.000
8.99535 638.000
9.01206 647.000
9.02877 602.000
9.04548 676.000
9.06219 571.000
9.07891 658.000
9.09562 669.000
9.11233 645.000
9.12904 602.000
9.14575 616.000
9.16246 595.000
9.17917 611.000
9.19588 659.000
9.21260 649.000
9.22931 624.000
9.24602 644.000
9.26273 578.000
9.27944 630.000
9.29615 591.000
9.31286 606.000
9.32957 638.000
9.34629 618.000
9.36300 649.000
9.37971 603.000
9.39642 637.000
9.41313 617.000
9.42984 588.000
9.44655 566.000
9.46326 591.000
9.47998 544.000
9.49669 581.000
9.51340 605.000
9.53011 591.000
9.54682 589.000
9.56353 593.000
9.58024 572.000
9.59695 590.000
9.61367 587.000
9.63038 627.000
9.64709 515.000
9.66380 577.000
9.68051 584.000
9.69722 539.000
9.71393 548.000
9.73065 504.000
9.74736 539.000
9.76407 547.000
9.78078 523.000
9.79749 570.000
9.81420 550.000
9.83091 580.000
9.84762 516.000
9.86434 565.000
9.88105 539.000
9.89776 558.000
9.91447 578.000
9.93118 554.000
9.94789 560.000
9.96460 549.000
9.98131 549.000
9.99803 502.000
10.01474 523.000
10.03145 532.000
10.04816 550.000
10.06487 525.000
10.08158 515.000
10.09829 501.000
10.11500 487.000
10.13172 550.000
10.14843 497.000
10.16514 544.000
10.18185 478.000
10.19856 483.000
10.21527 509.000
10.23198 506.000
10.24869 475.000
10.26541 463.000
10.28212 491.000
10.29883 445.000
10.31554 491.000
10.33225 513.000
10.34896 493.000
10.36567 451.000
10.38238 484.000
10.39910 446.000
10.41581 519.000
10.43252 454.000
10.44923 444.000
10.46594 466.000
10.48265 423.000
10.49936 508.000
10.51607 450.000
10.53279 468.000
10.54950 444.000
10.56621 450.000
10.58292 473.000
10.59963 435.000
10.61634 457.000
10.63305 462.000
10.64976 478.000
10.66648 445.000
10.68319 454.000
10.69990 439.000
10.71661 440.000
10.73332 454.000
10.75003 444.000
10.76674 424.000
10.78346 393.000
10.80017 423.000
10.81688 444.000
10.83359 416.000
10.85030 440.000
10.86701 420.000
10.88372 420.000
10.90043 414.000
10.91715 424.000
10.93386 401.000
10.95057 412.000
10.96728 419.000
10.98399 442.000
11.00070 387.000
11.01741 426.000
11.03412 430.000
11.05084 408.000
11.06755 433.000
11.08426 431.000
11.10097 383.000
11.11768 425.000
11.13439 402.000
11.15110 386.000
11.16781 424.000
11.18453 388.000
11.20124 423.000
11.21795 395.000
11.23466 435.000
11.25137 429.000
11.26808 436.000
11.28479 453.000
11.30150 424.000
11.31822 416.000
11.33493 430.000
11.35164 442.000
11.36835 428.000
11.38506 408.000
11.40177 409.000
11.41848 419.000
11.43519 410.000
11.45191 371.000
11.46862 386.000
11.48533 418.000
11.50204 358.000
11.51875 444.000
11.53546 393.000
11.55217 386.000
11.56888 451.000
11.58560 451.000
11.60231 431.000
11.61902 383.000
11.63573 382.000
11.65244 449.000
11.66915 405.000
11.68586 432.000
11.70257 400.000
11.71929 434.000
11.73600 428.000
11.75271 398.000
11.76942 405.000
11.78613 370.000
11.80284 379.000
11.81955 401.000
11.83627 395.000
11.85298 422.000
11.86969 415.000
11.88640 404.000
11.90311 420.000
11.91982 442.000
11.93653 418.000
11.95324 407.000
11.96996 483.000
11.98667 420.000
12.00338 441.000
12.02009 465.000
12.03680 464.000
12.05351 471.000
12.07022 495.000
12.08693 493.000
12.10365 491.000
12.12036 529.000
12.13707 513.000
12.15378 524.000
12.17049 541.000
12.18720 609.000
12.20391 626.000
12.22062 641.000
12.23734 647.000
12.25405 702.000
12.27076 753.000
12.28747 748.000
12.30418 764.000
12.32089 851.000
12.33760 905.000
12.35431 904.000
12.37103 978.000
12.38774 1007.000
12.40445 1056.000
12.42116 1124.000
12.43787 1286.000
12.45458 1293.000
12.47129 1382.000
12.48800 1401.000
12.50472 1483.000
12.52143 1569.000
12.53814 1580.000
12.55485 1608.000
12.57156 1669.000
12.58827 1693.000
12.60498 1784.000
12.62169 1882.000
12.63841 1797.000
12.65512 1840.000
12.67183 1669.000
12.68854 1619.000
12.70525 1387.000
12.72196 1265.000
12.73867 1177.000
12.75538 1041.000
12.77210 915.000
12.78881 846.000
12.80552 811.000
12.82223 734.000
12.83894 699.000
12.85565 636.000
12.87236 601.000
12.88908 633.000
12.90579 570.000
12.92250 569.000
12.93921 512.000
12.95592 509.000
12.97263 487.000
12.98934 518.000
13.00605 451.000
13.02277 473.000
13.03948 488.000
13.05619 456.000
13.07290 442.000
13.08961 455.000
13.10632 480.000
13.12303 493.000
13.13974 442.000
13.15646 444.000
13.17317 454.000
13.18988 447.000
13.20659 449.000
13.22330 405.000
13.24001 415.000
13.25672 423.000
13.27343 436.000
13.29015 398.000
13.30686 397.000
13.32357 408.000
13.34028 398.000
13.35699 377.000
13.37370 381.000
13.39041 378.000
13.40712 392.000
13.42384 372.000
13.44055 423.000
13.45726 383.000
13.47397 392.000
13.49068 414.000
13.50739 429.000
13.52410 398.000
13.54081 381.000
13.55753 400.000
13.57424 397.000
13.59095 378.000
13.60766 392.000
13.62437 365.000
13.64108 415.000
13.65779 418.000
13.67450 452.000
13.69122 388.000
13.70793 372.000
13.72464 402.000
13.74135 367.000
13.75806 382.000
13.77477 426.000
13.79148 381.000
13.80819 405.000
13.82491 390.000
13.84162 440.000
13.85833 413.000
13.87504 372.000
13.89175 378.000
13.90846 391.000
13.92517 380.000
13.94189 390.000
13.95860 373.000
13.97531 382.000
13.99202 370.000
14.00873 346.000
14.02544 381.000
14.04215 386.000
14.05886 361.000
14.07558 351.000
14.09229 360.000
14.10900 351.000
14.12571 399.000
14.14242 341.000
14.15913 386.000
14.17584 407.000
14.19255 365.000
14.20927 377.000
14.22598 361.000
14.24269 376.000
14.25940 360.000
14.27611 349.000
14.29282 384.000
14.30953 379.000
14.32624 391.000
14.34296 355.000
14.35967 378.000
14.37638 379.000
14.39309 330.000
14.40980 359.000
14.42651 378.000
14.44322 398.000
14.45993 343.000
14.47665 355.000
14.49336 351.000
14.51007 380.000
14.52678 390.000
14.54349 402.000
14.56020 405.000
14.57691 351.000
14.59362 367.000
14.61034 377.000
14.62705 389.000
14.64376 355.000
14.66047 366.000
14.67718 337.000
14.69389 370.000
14.71060 366.000
14.72731 332.000
14.74403 376.000
14.76074 381.000
14.77745 322.000
14.79416 365.000
14.81087 387.000
14.82758 340.000
14.84429 363.000
14.86100 341.000
14.87772 368.000
14.89443 370.000
14.91114 341.000
14.92785 362.000
14.94456 366.000
14.96127 324.000
14.97798 381.000
14.99470 379.000
15.01141 339.000
15.02812 386.000
15.04483 353.000
15.06154 395.000
15.07825 379.000
15.09496 340.000
15.11167 347.000
15.12839 389.000
15.14510 366.000
15.16181 351.000
15.17852 365.000
15.19523 338.000
15.21194 393.000
15.22865 346.000
15.24536 403.000
15.26208 360.000
15.27879 356.000
15.29550 384.000
15.31221 346.000
15.32892 399.000
15.34563 359.000
15.36234 355.000
15.37905 392.000
15.39577 362.000
15.41248 334.000
15.42919 370.000
15.44590 368.000
15.46261 369.000
15.47932 347.000
15.49603 373.000
15.51274 392.000
15.52946 359.000
15.54617 347.000
15.56288 360.000
15.57959 345.000
15.59630 367.000
15.61301 359.000
15.62972 366.000
15.64643 345.000
15.66315 400.000
15.67986 355.000
15.69657 376.000
15.71328 393.000
15.72999 407.000
15.74670 372.000
15.76341 335.000
15.78012 341.000
15.79684 370.000
15.81355 342.000
15.83026 361.000
15.84697 376.000
15.86368 368.000
15.88039 339.000
15.89710 372.000
15.91381 343.000
15.93053 383.000
15.94724 379.000
15.96395 377.000
15.98066 386.000
15.99737 377.000
16.01408 370.000
16.03079 373.000
16.04751 403.000
16.06422 357.000
16.08093 350.000
16.09764 369.000
16.11435 358.000
16.13106 352.000
16.14777 362.000
16.16448 371.000
16.18120 391.000
16.19791 379.000
16.21462 379.000
16.23133 381.000
16.24804 401.000
16.26475 388.000
16.28146 386.000
16.29817 372.000
16.31489 377.000
16.33160 363.000
16.34831 351.000
16.36502 401.000
16.38173 326.000
16.39844 386.000
16.41515 347.000
16.43186 392.000
16.44858 334.000
16.46529 380.000
16.48200 395.000
16.49871 378.000
16.51542 381.000
16.53213 410.000
16.54884 384.000
16.56555 362.000
16.58227 398.000
16.59898 361.000
16.61569 395.000
16.63240 390.000
16.64911 383.000
16.66582 408.000
16.68253 373.000
16.69924 400.000
16.71596 404.000
16.73267 391.000
16.74938 414.000
16.76609 430.000
16.78280 430.000
16.79951 400.000
16.81622 424.000
16.83293 405.000
16.84965 414.000
16.86636 446.000
16.88307 455.000
16.89978 419.000
16.91649 438.000
16.93320 433.000
16.94991 457.000
16.96662 440.000
16.98334 478.000
17.00005 403.000
17.01676 439.000
17.03347 419.000
17.05018 428.000
17.06689 451.000
17.08360 433.000
17.10032 442.000
17.11703 386.000
17.13374 432.000
17.15045 419.000
17.16716 432.000
17.18387 435.000
17.20058 421.000
17.21729 401.000
17.23401 414.000
17.25072 392.000
17.26743 429.000
17.28414 392.000
17.30085 365.000
17.31756 408.000
17.33427 436.000
17.35098 438.000
17.36770 412.000
17.38441 413.000
17.40112 426.000
17.41783 413.000
17.43454 425.000
17.45125 474.000
17.46796 394.000
17.48467 426.000
17.50139 424.000
17.51810 424.000
17.53481 423.000
17.55152 465.000
17.56823 439.000
17.58494 454.000
17.60165 468.000
17.61836 486.000
17.63508 465.000
17.65179 524.000
17.66850 466.000
17.68521 503.000
17.70192 540.000
17.71863 525.000
17.73534 547.000
17.75205 547.000
17.76877 539.000
17.78548 543.000
17.80219 536.000
17.81890 602.000
17.83561 592.000
17.85232 589.000
17.86903 572.000
17.88574 624.000
17.90246 570.000
17.91917 589.000
17.93588 603.000
17.95259 610.000
17.96930 558.000
17.98601 515.000
18.00272 515.000
18.01943 509.000
18.03615 504.000
18.05286 466.000
18.06957 463.000
18.08628 426.000
18.10299 483.000
18.11970 455.000
18.13641 431.000
18.15313 435.000
18.16984 415.000
18.18655 416.000
18.20326 418.000
18.21997 434.000
18.23668 424.000
18.25339 442.000
18.27010 411.000
18.28682 411.000
18.30353 450.000
18.32024 414.000
18.33695 433.000
18.35366 405.000
18.37037 447.000
18.38708 393.000
18.40379 405.000
18.42051 404.000
18.43722 379.000
18.45393 387.000
18.47064 359.000
18.48735 392.000
18.50406 405.000
18.52077 346.000
18.53748 357.000
18.55420 380.000
18.57091 409.000
18.58762 370.000
18.60433 372.000
18.62104 374.000
18.63775 359.000
18.65446 348.000
18.67117 352.000
18.68789 382.000
18.70460 388.000
18.72131 380.000
18.73802 372.000
18.75473 374.000
18.77144 391.000
18.78815 373.000
18.80486 345.000
18.82158 361.000
18.83829 327.000
18.85500 367.000
18.87171 314.000
18.88842 369.000
18.90513 369.000
18.92184 382.000
18.93855 408.000
18.95527 372.000
18.97198 392.000
18.98869 353.000
19.00540 367.000
19.02211 347.000
19.03882 366.000
19.05553 342.000
19.07224 386.000
19.08896 373.000
19.10567 337.000
19.12238 379.000
19.13909 425.000
19.15580 373.000
19.17251 362.000
19.18922 358.000
19.20594 365.000
19.22265 360.000
19.23936 349.000
19.25607 359.000
19.27278 365.000
19.28949 319.000
19.30620 309.000
19.32291 370.000
19.33963 330.000
19.35634 365.000
19.37305 341.000
19.38976 374.000
19.40647 349.000
19.42318 389.000
19.43989 367.000
19.45660 343.000
19.47332 340.000
19.49003 402.000
19.50674 351.000
19.52345 380.000
19.54016 334.000
19.55687 360.000
19.57358 361.000
19.59029 351.000
19.60701 341.000
19.62372 324.000
19.64043 359.000
19.65714 363.000
19.67385 343.000
19.69056 371.000
19.70727 387.000
19.72398 391.000
19.74070 352.000
19.75741 356.000
19.77412 362.000
19.79083 347.000
19.80754 355.000
19.82425 378.000
19.84096 342.000
19.85767 363.000
19.87439 322.000
19.89110 369.000
19.90781 376.000
19.92452 347.000
19.94123 355.000
19.95794 316.000
19.97465 343.000
19.99136 361.000
20.00808 370.000
20.02479 334.000
20.04150 330.000
20.05821 371.000
20.07492 349.000
20.09163 367.000
20.10834 329.000
20.12505 376.000
20.14177 330.000
20.15848 362.000
20.17519 379.000
20.19190 338.000
20.20861 374.000
20.22532 390.000
20.24203 368.000
20.25875 347.000
20.27546 319.000
20.29217 334.000
20.30888 397.000
20.32559 356.000
20.34230 357.000
20.35901 366.000
20.37572 381.000
20.39244 367.000
20.40915 346.000
20.42586 407.000
20.44257 390.000
20.45928 366.000
20.47599 378.000
20.49270 379.000
20.50941 356.000
20.52613 367.000
20.54284 361.000
20.55955 324.000
20.57626 379.000
20.59297 372.000
20.60968 363.000
20.62639 356.000
20.64310 371.000
20.65982 399.000
20.67653 377.000
20.69324 387.000
20.70995 407.000
20.72666 407.000
20.74337 370.000
20.76008 393.000
20.77679 384.000
20.79351 416.000
20.81022 398.000
20.82693 447.000
20.84364 414.000
20.86035 415.000
20.87706 455.000
20.89377 409.000
20.91048 451.000
20.92720 494.000
20.94391 483.000
20.96062 471.000
20.97733 545.000
20.99404 491.000
21.01075 511.000
21.02746 505.000
21.04417 528.000
21.06089 547.000
21.07760 565.000
21.09431 582.000
21.11102 585.000
21.12773 589.000
21.14444 632.000
21.16115 591.000
21.17786 637.000
21.19458 623.000
21.21129 645.000
21.22800 713.000
21.24471 670.000
21.26142 654.000
21.27813 640.000
21.29484 571.000
21.31156 579.000
21.32827 571.000
21.34498 554.000
21.36169 456.000
21.37840 517.000
21.39511 463.000
21.41182 474.000
21.42853 434.000
21.44525 432.000
21.46196 484.000
21.47867 401.000
21.49538 434.000
21.51209 416.000
21.52880 462.000
21.54551 387.000
21.56222 405.000
21.57894 405.000
21.59565 382.000
21.61236 386.000
21.62907 362.000
21.64578 380.000
21.66249 398.000
21.67920 402.000
21.69591 355.000
21.71263 365.000
21.72934 343.000
21.74605 369.000
21.76276 361.000
21.77947 380.000
21.79618 383.000
21.81289 347.000
21.82960 386.000
21.84632 399.000
21.86303 390.000
21.87974 358.000
21.89645 371.000
21.91316 365.000
21.92987 386.000
21.94658 369.000
21.96329 384.000
21.98001 353.000
21.99672 361.000
22.01343 358.000
22.03014 412.000
22.04685 377.000
22.06356 369.000
22.08027 374.000
22.09698 361.000
22.11370 377.000
22.13041 359.000
22.14712 365.000
22.16383 391.000
22.18054 416.000
22.19725 431.000
22.21396 402.000
22.23068 403.000
22.24739 352.000
22.26410 388.000
22.28081 422.000
22.29752 407.000
22.31423 404.000
22.33094 413.000
22.34765 413.000
22.36437 451.000
22.38108 447.000
22.39779 462.000
22.41450 485.000
22.43121 464.000
22.44792 484.000
22.46463 459.000
22.48134 509.000
22.49806 477.000
22.51477 516.000
22.53148 533.000
22.54819 590.000
22.56490 585.000
22.58161 608.000
22.59832 568.000
22.61503 636.000
22.63175 610.000
22.64846 671.000
22.66517 707.000
22.68188 707.000
22.69859 696.000
22.71530 743.000
22.73201 693.000
22.74872 751.000
22.76544 710.000
22.78215 763.000
22.79886 691.000
22.81557 705.000
22.83228 714.000
22.84899 727.000
22.86570 651.000
22.88241 605.000
22.89913 631.000
22.91584 602.000
22.93255 600.000
22.94926 532.000
22.96597 507.000
22.98268 515.000
22.99939 506.000
23.01610 503.000
23.03282 480.000
23.04953 468.000
23.06624 485.000
23.08295 461.000
23.09966 424.000
23.11637 449.000
23.13308 424.000
23.14979 421.000
23.16651 428.000
23.18322 397.000
23.19993 412.000
23.21664 412.000
23.23335 384.000
23.25006 413.000
23.26677 409.000
23.28349 439.000
23.30020 383.000
23.31691 388.000
23.33362 408.000
23.35033 368.000
23.36704 386.000
23.38375 381.000
23.40046 389.000
23.41718 363.000
23.43389 416.000
23.45060 342.000
23.46731 383.000
23.48402 379.000
23.50073 382.000
23.51744 363.000
23.53415 413.000
23.55087 363.000
23.56758 355.000
23.58429 376.000
23.60100 315.000
23.61771 389.000
23.63442 359.000
23.65113 386.000
23.66784 361.000
23.68456 380.000
23.70127 359.000
23.71798 389.000
23.73469 357.000
23.75140 371.000
23.76811 336.000
23.78482 357.000
23.80153 355.000
23.81825 370.000
23.83496 346.000
23.85167 350.000
23.86838 363.000
23.88509 372.000
23.90180 372.000
23.91851 386.000
23.93522 347.000
23.95194 387.000
23.96865 378.000
23.98536 366.000
24.00207 380.000
24.01878 397.000
24.03549 394.000
24.05220 395.000
24.06891 374.000
24.08563 350.000
24.10234 342.000
24.11905 410.000
24.13576 380.000
24.15247 380.000
24.16918 395.000
24.18589 366.000
24.20260 393.000
24.21932 367.000
24.23603 343.000
24.25274 387.000
24.26945 369.000
24.28616 340.000
24.30287 356.000
24.31958 348.000
24.33630 368.000
24.35301 380.000
24.36972 382.000
24.38643 367.000
24.40314 366.000
24.41985 389.000
24.43656 389.000
24.45327 414.000
24.46999 372.000
24.48670 386.000
24.50341 391.000
24.52012 414.000
24.53683 382.000
24.55354 416.000
24.57025 383.000
24.58696 394.000
24.60368 405.000
24.62039 363.000
24.63710 391.000
24.65381 334.000
24.67052 388.000
24.68723 416.000
24.70394 401.000
24.72065 426.000
24.73737 425.000
24.75408 433.000
24.77079 371.000
24.78750 372.000
24.80421 369.000
24.82092 369.000
24.83763 388.000
24.85434 418.000
24.87106 411.000
24.88777 415.000
24.90448 419.000
24.92119 431.000
24.93790 432.000
24.95461 414.000
24.97132 404.000
24.98803 451.000
25.00475 443.000
25.02146 449.000
25.03817 444.000
25.05488 441.000
25.07159 535.000
25.08830 494.000
25.10501 519.000
25.12172 533.000
25.13844 588.000
25.15515 620.000
25.17186 591.000
25.18857 591.000
25.20528 611.000
25.22199 706.000
25.23870 709.000
25.25541 697.000
25.27213 693.000
25.28884 752.000
25.30555 824.000
25.32226 843.000
25.33897 888.000
25.35568 883.000
25.37239 895.000
25.38911 939.000
25.40582 993.000
25.42253 934.000
25.43924 879.000
25.45595 824.000
25.47266 741.000
25.48937 748.000
25.50608 703.000
25.52280 696.000
25.53951 620.000
25.55622 641.000
25.57293 626.000
25.58964 610.000
25.60635 548.000
25.62306 520.000
25.63977 556.000
25.65649 546.000
25.67320 575.000
25.68991 491.000
25.70662 488.000
25.72333 549.000
25.74004 523.000
25.75675 505.000
25.77346 514.000
25.79018 541.000
25.80689 544.000
25.82360 553.000
25.84031 582.000
25.85702 549.000
25.87373 577.000
25.89044 578.000
25.90715 575.000
25.92387 601.000
25.94058 653.000
25.95729 644.000
25.97400 669.000
25.99071 664.000
26.00742 654.000
26.02413 692.000
26.04084 702.000
26.05756 720.000
26.07427 713.000
26.09098 736.000
26.10769 780.000
26.12440 752.000
26.14111 706.000
26.15782 739.000
26.17453 770.000
26.19125 709.000
26.20796 674.000
26.22467 655.000
26.24138 699.000
26.25809 670.000
26.27480 680.000
26.29151 651.000
26.30822 623.000
26.32494 620.000
26.34165 630.000
26.35836 592.000
26.37507 559.000
26.39178 540.000
26.40849 574.000
26.42520 586.000
26.44192 578.000
26.45863 545.000
26.47534 519.000
26.49205 563.000
26.50876 520.000
26.52547 467.000
26.54218 516.000
26.55889 495.000
26.57561 498.000
26.59232 460.000
26.60903 490.000
26.62574 470.000
26.64245 470.000
26.65916 407.000
26.67587 405.000
26.69258 447.000
26.70930 464.000
26.72601 401.000
26.74272 424.000
26.75943 429.000
26.77614 429.000
26.79285 434.000
26.80956 414.000
26.82627 407.000
26.84299 398.000
26.85970 444.000
26.87641 395.000
26.89312 441.000
26.90983 387.000
26.92654 407.000
26.94325 394.000
26.95996 416.000
26.97668 440.000
26.99339 412.000
27.01010 413.000
27.02681 403.000
27.04352 444.000
27.06023 387.000
27.07694 391.000
27.09365 425.000
27.11037 386.000
27.12708 425.000
27.14379 410.000
27.16050 390.000
27.17721 393.000
27.19392 426.000
27.21063 408.000
27.22734 405.000
27.24406 395.000
27.26077 382.000
27.27748 405.000
27.29419 398.000
27.31090 387.000
27.32761 446.000
27.34432 405.000
27.36103 411.000
27.37775 415.000
27.39446 401.000
27.41117 408.000
27.42788 421.000
27.44459 400.000
27.46130 418.000
27.47801 397.000
27.49473 426.000
27.51144 429.000
27.52815 441.000
27.54486 459.000
27.56157 465.000
27.57828 467.000
27.59499 481.000
27.61170 490.000
27.62842 493.000
27.64513 487.000
27.66184 513.000
27.67855 511.000
27.69526 574.000
27.71197 536.000
27.72868 545.000
27.74539 568.000
27.76211 564.000
27.77882 589.000
27.79553 592.000
27.81224 618.000
27.82895 580.000
27.84566 582.000
27.86237 647.000
27.87908 584.000
27.89580 603.000
27.91251 591.000
27.92922 632.000
27.94593 630.000
27.96264 549.000
27.97935 578.000
27.99606 571.000
28.01277 558.000
28.02949 533.000
28.04620 497.000
28.06291 497.000
28.07962 464.000
28.09633 515.000
28.11304 457.000
28.12975 478.000
28.14646 517.000
28.16318 464.000
28.17989 487.000
28.19660 471.000
28.21331 502.000
28.23002 446.000
28.24673 518.000
28.26344 482.000
28.28015 532.000
28.29687 528.000
28.31358 520.000
28.33029 533.000
28.34700 546.000
28.36371 592.000
28.38042 551.000
28.39713 543.000
28.41384 574.000
28.43056 564.000
28.44727 569.000
28.46398 569.000
28.48069 530.000
28.49740 560.000
28.51411 516.000
28.53082 538.000
28.54754 545.000
28.56425 487.000
28.58096 501.000
28.59767 472.000
28.61438 475.000
28.63109 450.000
28.64780 486.000
28.66451 459.000
28.68123 486.000
28.69794 453.000
28.71465 477.000
28.73136 499.000
28.74807 461.000
28.76478 472.000
28.78149 485.000
28.79820 442.000
28.81492 433.000
28.83163 453.000
28.84834 454.000
28.86505 472.000
28.88176 474.000
28.89847 482.000
28.91518 449.000
28.93189 452.000
28.94861 490.000
28.96532 490.000
28.98203 442.000
28.99874 473.000
29.01545 511.000
29.03216 454.000
29.04887 438.000
29.06558 459.000
29.08230 540.000
29.09901 486.000
29.11572 493.000
29.13243 473.000
29.14914 502.000
29.16585 453.000
29.18256 488.000
29.19927 452.000
29.21599 492.000
29.23270 495.000
29.24941 470.000
29.26612 382.000
29.28283 446.000
29.29954 445.000
29.31625 430.000
29.33296 421.000
29.34968 392.000
29.36639 428.000
29.38310 422.000
29.39981 395.000
29.41652 494.000
29.43323 410.000
29.44994 434.000
29.46665 377.000
29.48337 410.000
29.50008 393.000
29.51679 409.000
29.53350 409.000
29.55021 424.000
29.56692 399.000
29.58363 372.000
29.60035 414.000
29.61706 347.000
29.63377 388.000
29.65048 398.000
29.66719 398.000
29.68390 401.000
29.70061 382.000
29.71732 398.000
29.73404 384.000
29.75075 400.000
29.76746 347.000
29.78417 399.000
29.80088 433.000
29.81759 361.000
29.83430 382.000
29.85101 374.000
29.86773 386.000
29.88444 343.000
29.90115 370.000
29.91786 403.000
29.93457 368.000
29.95128 371.000
29.96799 418.000
29.98470 397.000
30.00142 394.000
30.01813 416.000
30.03484 399.000
30.05155 381.000
30.06826 366.000
30.08497 377.000
30.10168 404.000
30.11839 420.000
30.13511 392.000
30.15182 391.000
30.16853 419.000
30.18524 380.000
30.20195 357.000
30.21866 387.000
30.23537 371.000
30.25208 368.000
30.26880 377.000
30.28551 379.000
30.30222 374.000
30.31893 436.000
30.33564 416.000
30.35235 366.000
30.36906 398.000
30.38577 428.000
30.40249 368.000
30.41920 392.000
30.43591 335.000
30.45262 382.000
30.46933 370.000
30.48604 413.000
30.50275 386.000
30.51946 379.000
30.53618 389.000
30.55289 374.000
30.56960 431.000
30.58631 387.000
30.60302 374.000
30.61973 381.000
30.63644 363.000
30.65316 436.000
30.66987 421.000
30.68658 366.000
30.70329 392.000
30.72000 414.000
30.73671 378.000
30.75342 379.000
30.77013 381.000
30.78685 381.000
30.80356 403.000
30.82027 363.000
30.83698 391.000
30.85369 409.000
30.87040 357.000
30.88711 371.000
30.90382 414.000
30.92054 407.000
30.93725 393.000
30.95396 390.000
30.97067 407.000
30.98738 392.000
31.00409 367.000
31.02080 389.000
31.03751 367.000
31.05423 404.000
31.07094 403.000
31.08765 378.000
31.10436 398.000
31.12107 411.000
31.13778 407.000
31.15449 378.000
31.17120 407.000
31.18792 388.000
31.20463 418.000
31.22134 430.000
31.23805 369.000
31.25476 398.000
31.27147 398.000
31.28818 388.000
31.30489 411.000
31.32161 389.000
31.33832 392.000
31.35503 381.000
31.37174 398.000
31.38845 420.000
31.40516 393.000
31.42187 387.000
31.43858 382.000
31.45530 386.000
31.47201 373.000
31.48872 410.000
31.50543 357.000
31.52214 391.000
31.53885 372.000
31.55556 374.000
31.57227 376.000
31.58899 336.000
31.60570 367.000
31.62241 452.000
31.63912 373.000
31.65583 381.000
31.67254 413.000
31.68925 431.000
31.70597 423.000
31.72268 371.000
31.73939 388.000
31.75610 408.000
31.77281 365.000
31.78952 371.000
31.80623 403.000
31.82294 395.000
31.83966 410.000
31.85637 391.000
31.87308 399.000
31.88979 383.000
31.90650 423.000
31.92321 392.000
31.93992 374.000
31.95663 362.000
31.97335 398.000
31.99006 360.000
32.00677 414.000
32.02348 350.000
32.04019 368.000
32.05690 408.000
32.07361 392.000
32.09032 379.000
32.10704 405.000
32.12375 399.000
32.14046 371.000
32.15717 394.000
32.17388 395.000
32.19059 394.000
32.20730 383.000
32.22401 384.000
32.24073 374.000
32.25744 365.000
32.27415 390.000
32.29086 401.000
32.30757 415.000
32.32428 382.000
32.34099 403.000
32.35770 387.000
32.37442 423.000
32.39113 401.000
32.40784 422.000
32.42455 416.000
32.44126 381.000
32.45797 410.000
32.47468 404.000
32.49139 391.000
32.50811 360.000
32.52482 412.000
32.54153 415.000
32.55824 397.000
32.57495 421.000
32.59166 384.000
32.60837 405.000
32.62508 418.000
32.64180 419.000
32.65851 376.000
32.67522 409.000
32.69193 431.000
32.70864 413.000
32.72535 414.000
32.74206 435.000
32.75878 422.000
32.77549 449.000
32.79220 410.000
32.80891 410.000
32.82562 447.000
32.84233 441.000
32.85904 450.000
32.87575 435.000
32.89247 470.000
32.90918 478.000
32.92589 472.000
32.94260 431.000
32.95931 438.000
32.97602 517.000
32.99273 507.000
33.00944 466.000
33.02616 486.000
33.04287 465.000
33.05958 522.000
33.07629 498.000
33.09300 523.000
33.10971 473.000
33.12642 474.000
33.14313 452.000
33.15985 441.000
33.17656 451.000
33.19327 431.000
33.20998 456.000
33.22669 468.000
33.24340 420.000
33.26011 411.000
33.27682 432.000
33.29354 421.000
33.31025 405.000
33.32696 411.000
33.34367 428.000
33.36038 434.000
33.37709 384.000
33.39380 429.000
33.41051 405.000
33.42723 425.000
33.44394 429.000
33.46065 445.000
33.47736 420.000
33.49407 414.000
33.51078 378.000
33.52749 397.000
33.54420 413.000
33.56092 409.000
33.57763 446.000
33.59434 408.000
33.61105 418.000
33.62776 390.000
33.64447 445.000
33.66118 410.000
33.67789 378.000
33.69461 425.000
33.71132 408.000
33.72803 400.000
33.74474 424.000
33.76145 360.000
33.77816 392.000
33.79487 416.000
33.81159 411.000
33.82830 425.000
33.84501 419.000
33.86172 397.000
33.87843 386.000
33.89514 441.000
33.91185 376.000
33.92856 405.000
33.94528 372.000
33.96199 408.000
33.97870 416.000
33.99541 407.000
34.01212 388.000
34.02883 440.000
34.04554 432.000
34.06225 386.000
34.07897 428.000
34.09568 459.000
34.11239 444.000
34.12910 409.000
34.14581 454.000
34.16252 429.000
34.17923 465.000
34.19594 429.000
34.21266 431.000
34.22937 425.000
34.24608 451.000
34.26279 408.000
34.27950 434.000
34.29621 412.000
34.31292 430.000
34.32963 446.000
34.34635 419.000
34.36306 467.000
34.37977 388.000
34.39648 461.000
34.41319 434.000
34.42990 447.000
34.44661 449.000
34.46332 455.000
34.48004 440.000
34.49675 424.000
34.51346 449.000
34.53017 405.000
34.54688 412.000
34.56359 389.000
34.58030 422.000
34.59701 422.000
34.61373 399.000
34.63044 444.000
34.64715 449.000
34.66386 464.000
34.68057 449.000
34.69728 449.000
34.71399 432.000
34.73070 439.000
34.74742 446.000
34.76413 430.000
34.78084 442.000
34.79755 413.000
34.81426 401.000
34.83097 438.000
34.84768 426.000
34.86440 450.000
34.88111 430.000
34.89782 442.000
34.91453 457.000
34.93124 442.000
34.94795 455.000
34.96466 421.000
34.98137 425.000
34.99809 443.000
35.01480 402.000
35.03151 438.000
35.04822 416.000
35.06493 452.000
35.08164 461.000
35.09835 425.000
35.11506 446.000
35.13178 416.000
35.14849 459.000
35.16520 456.000
35.18191 454.000
35.19862 444.000
35.21533 449.000
35.23204 407.000
35.24875 442.000
35.26547 452.000
35.28218 431.000
35.29889 441.000
35.31560 421.000
35.33231 433.000
35.34902 449.000
35.36573 401.000
35.38244 409.000
35.39916 425.000
35.41587 421.000
35.43258 423.000
35.44929 461.000
35.46600 439.000
35.48271 455.000
35.49942 443.000
35.51613 414.000
35.53285 413.000
35.54956 446.000
35.56627 441.000
35.58298 440.000
35.59969 397.000
35.61640 422.000
35.63311 418.000
35.64982 456.000
35.66654 398.000
35.68325 442.000
35.69996 410.000
35.71667 434.000
35.73338 461.000
35.75009 472.000
35.76680 433.000
35.78351 426.000
35.80023 418.000
35.81694 450.000
35.83365 430.000
35.85036 432.000
35.86707 477.000
35.88378 381.000
35.90049 452.000
35.91721 455.000
35.93392 456.000
35.95063 456.000
35.96734 466.000
35.98405 477.000
36.00076 496.000
36.01747 482.000
36.03418 446.000
36.05090 497.000
36.06761 525.000
36.08432 557.000
36.10103 532.000
36.11774 535.000
36.13445 505.000
36.15116 501.000
36.16787 528.000
36.18459 528.000
36.20130 547.000
36.21801 504.000
36.23472 513.000
36.25143 536.000
36.26814 486.000
36.28485 514.000
36.30156 506.000
36.31828 471.000
36.33499 498.000
36.35170 492.000
36.36841 466.000
36.38512 484.000
36.40183 472.000
36.41854 498.000
36.43525 461.000
36.45197 454.000
36.46868 501.000
36.48539 451.000
36.50210 435.000
36.51881 468.000
36.53552 436.000
36.55223 495.000
36.56894 412.000
36.58566 487.000
36.60237 422.000
36.61908 445.000
36.63579 473.000
36.65250 436.000
36.66921 436.000
36.68592 443.000
36.70263 463.000
36.71935 447.000
36.73606 457.000
36.75277 428.000
36.76948 446.000
36.78619 465.000
36.80290 429.000
36.81961 450.000
36.83632 447.000
36.85304 483.000
36.86975 467.000
36.88646 512.000
36.90317 485.000
36.91988 476.000
36.93659 502.000
36.95330 459.000
36.97002 482.000
36.98673 466.000
37.00344 445.000
37.02015 466.000
37.03686 466.000
37.05357 430.000
37.07028 429.000
37.08699 435.000
37.10371 455.000
37.12042 424.000
37.13713 433.000
37.15384 452.000
37.17055 414.000
37.18726 465.000
37.20397 439.000
37.22068 440.000
37.23740 423.000
37.25411 464.000
37.27082 445.000
37.28753 429.000
37.30424 424.000
37.32095 462.000
37.33766 435.000
37.35437 430.000
37.37109 431.000
37.38780 404.000
37.40451 424.000
37.42122 430.000
37.43793 434.000
37.45464 438.000
37.47135 480.000
37.48806 434.000
37.50478 464.000
37.52149 443.000
37.53820 460.000
37.55491 482.000
37.57162 438.000
37.58833 398.000
37.60504 463.000
37.62175 467.000
37.63847 451.000
37.65518 490.000
37.67189 507.000
37.68860 461.000
37.70531 460.000
37.72202 410.000
37.73873 473.000
37.75544 455.000
37.77216 472.000
37.78887 491.000
37.80558 443.000
37.82229 455.000
37.83900 473.000
37.85571 444.000
37.87242 436.000
37.88913 465.000
37.90585 451.000
37.92256 465.000
37.93927 434.000
37.95598 472.000
37.97269 470.000
37.98940 481.000
38.00611 488.000
38.02283 466.000
38.03954 506.000
38.05625 471.000
38.07296 474.000
38.08967 468.000
38.10638 463.000
38.12309 486.000
38.13980 470.000
38.15652 457.000
38.17323 472.000
38.18994 476.000
38.20665 471.000
38.22336 527.000
38.24007 485.000
38.25678 492.000
38.27349 536.000
38.29021 524.000
38.30692 544.000
38.32363 589.000
38.34034 580.000
38.35705 588.000
38.37376 600.000
38.39047 587.000
38.40718 591.000
38.42390 623.000
38.44061 638.000
38.45732 633.000
38.47403 643.000
38.49074 614.000
38.50745 681.000
38.52416 666.000
38.54087 612.000
38.55759 614.000
38.57430 560.000
38.59101 543.000
38.60772 622.000
38.62443 590.000
38.64114 553.000
38.65785 556.000
38.67456 585.000
38.69128 515.000
38.70799 534.000
38.72470 492.000
38.74141 498.000
38.75812 492.000
38.77483 525.000
38.79154 497.000
38.80825 487.000
38.82497 533.000
38.84168 495.000
38.85839 474.000
38.87510 464.000
38.89181 498.000
38.90852 491.000
38.92523 468.000
38.94195 488.000
38.95866 484.000
38.97537 492.000
38.99208 467.000
39.00879 486.000
39.02550 488.000
39.04221 499.000
39.05892 482.000
39.07564 513.000
39.09235 468.000
39.10906 464.000
39.12577 504.000
39.14248 456.000
39.15919 506.000
39.17590 473.000
39.19261 504.000
39.20933 514.000
39.22604 497.000
39.24275 445.000
39.25946 524.000
39.27617 456.000
39.29288 478.000
39.30959 504.000
39.32630 482.000
39.34302 491.000
39.35973 495.000
39.37644 484.000
39.39315 454.000
39.40986 433.000
39.42657 433.000
39.44328 453.000
39.45999 446.000
39.47671 442.000
39.49342 478.000
39.51013 459.000
39.52684 520.000
39.54355 444.000
39.56026 440.000
39.57697 475.000
39.59368 465.000
39.61040 463.000
39.62711 455.000
39.64382 482.000
39.66053 488.000
39.67724 453.000
39.69395 514.000
39.71066 494.000
39.72737 453.000
39.74409 468.000
39.76080 492.000
39.77751 507.000
39.79422 457.000
39.81093 443.000
39.82764 472.000
39.84435 467.000
39.86106 461.000
39.87778 535.000
39.89449 517.000
39.91120 508.000
39.92791 505.000
39.94462 526.000
39.96133 539.000
39.97804 507.000
39.99476 523.000
40.01147 499.000
40.02818 563.000
40.04489 588.000
40.06160 566.000
40.07831 599.000
40.09502 610.000
40.11173 567.000
40.12845 571.000
40.14516 627.000
40.16187 596.000
40.17858 628.000
40.19529 674.000
40.21200 636.000
40.22871 647.000
40.24542 620.000
40.26214 695.000
40.27885 669.000
40.29556 690.000
40.31227 727.000
40.32898 676.000
40.34569 684.000
40.36240 608.000
40.37911 640.000
40.39583 655.000
40.41254 600.000
40.42925 612.000
40.44596 634.000
40.46267 631.000
40.47938 726.000
40.49609 700.000
40.51280 703.000
40.52952 684.000
40.54623 687.000
40.56294 681.000
40.57965 743.000
40.59636 726.000
40.61307 693.000
40.62978 700.000
40.64649 745.000
40.66321 689.000
40.67992 742.000
40.69663 669.000
40.71334 706.000
40.73005 676.000
40.74676 699.000
40.76347 658.000
40.78018 674.000
40.79690 640.000
40.81361 662.000
40.83032 608.000
40.84703 613.000
40.86374 537.000
40.88045 618.000
40.89716 564.000
40.91387 575.000
40.93059 520.000
40.94730 504.000
40.96401 539.000
40.98072 491.000
40.99743 530.000
41.01414 519.000
41.03085 475.000
41.04757 494.000
41.06428 482.000
41.08099 460.000
41.09770 490.000
41.11441 494.000
41.13112 498.000
41.14783 516.000
41.16454 455.000
41.18126 514.000
41.19797 504.000
41.21468 507.000
41.23139 444.000
41.24810 461.000
41.26481 526.000
41.28152 470.000
41.29823 456.000
41.31495 474.000
41.33166 433.000
41.34837 487.000
41.36508 463.000
41.38179 436.000
41.39850 480.000
41.41521 445.000
41.43192 472.000
41.44864 468.000
41.46535 463.000
41.48206 472.000
41.49877 502.000
41.51548 422.000
41.53219 505.000
41.54890 502.000
41.56561 468.000
41.58233 474.000
41.59904 459.000
41.61575 473.000
41.63246 490.000
41.64917 464.000
41.66588 499.000
41.68259 471.000
41.69930 438.000
41.71602 463.000
41.73273 484.000
41.74944 485.000
41.76615 475.000
41.78286 505.000
41.79957 457.000
41.81628 453.000
41.83299 490.000
41.84971 477.000
41.86642 464.000
41.88313 450.000
41.89984 465.000
41.91655 496.000
41.93326 528.000
41.94997 464.000
41.96668 519.000
41.98340 455.000
42.00011 463.000
42.01682 497.000
42.03353 468.000
42.05024 455.000
42.06695 499.000
42.08366 466.000
42.10038 509.000
42.11709 473.000
42.13380 485.000
42.15051 495.000
42.16722 499.000
42.18393 515.000
42.20064 518.000
42.21735 508.000
42.23407 473.000
42.25078 506.000
42.26749 518.000
42.28420 526.000
42.30091 569.000
42.31762 511.000
42.33433 511.000
42.35104 499.000
42.36776 513.000
42.38447 515.000
42.40118 517.000
42.41789 545.000
42.43460 515.000
42.45131 485.000
42.46802 497.000
42.48473 550.000
42.50145 492.000
42.51816 514.000
42.53487 488.000
42.55158 496.000
42.56829 465.000
42.58500 470.000
42.60171 497.000
42.61842 491.000
42.63514 456.000
42.65185 473.000
42.66856 468.000
42.68527 526.000
42.70198 447.000
42.71869 467.000
42.73540 481.000
42.75211 454.000
42.76883 487.000
42.78554 444.000
42.80225 462.000
42.81896 465.000
42.83567 514.000
42.85238 473.000
42.86909 533.000
42.88580 496.000
42.90252 476.000
42.91923 499.000
42.93594 430.000
42.95265 456.000
42.96936 486.000
42.98607 487.000
43.00278 455.000
43.01949 475.000
43.03621 487.000
43.05292 508.000
43.06963 498.000
43.08634 494.000
43.10305 503.000
43.11976 477.000
43.13647 468.000
43.15319 486.000
43.16990 504.000
43.18661 481.000
43.20332 484.000
43.22003 487.000
43.23674 483.000
43.25345 484.000
43.27016 465.000
43.28688 498.000
43.30359 470.000
43.32030 463.000
43.33701 446.000
43.35372 472.000
43.37043 490.000
43.38714 473.000
43.40385 464.000
43.42057 524.000
43.43728 475.000
43.45399 475.000
43.47070 520.000
43.48741 428.000
43.50412 490.000
43.52083 508.000
43.53754 490.000
43.55426 420.000
43.57097 515.000
43.58768 443.000
43.60439 468.000
43.62110 429.000
43.63781 464.000
43.65452 480.000
43.67123 488.000
43.68795 498.000
43.70466 436.000
43.72137 477.000
43.73808 474.000
43.75479 440.000
43.77150 459.000
43.78821 487.000
43.80492 483.000
43.82164 485.000
43.83835 456.000
43.85506 464.000
43.87177 501.000
43.88848 493.000
43.90519 492.000
43.92190 464.000
43.93861 477.000
43.95533 461.000
43.97204 494.000
43.98875 444.000
44.00546 464.000
44.02217 467.000
44.03888 478.000
44.05559 464.000
44.07230 481.000
44.08902 466.000
44.10573 496.000
44.12244 493.000
44.13915 442.000
44.15586 497.000
44.17257 466.000
44.18928 455.000
44.20600 451.000
44.22271 514.000
44.23942 453.000
44.25613 436.000
44.27284 457.000
44.28955 477.000
44.30626 454.000
44.32297 462.000
44.33969 467.000
44.35640 517.000
44.37311 470.000
44.38982 429.000
44.40653 497.000
44.42324 465.000
44.43995 421.000
44.45666 484.000
44.47338 468.000
44.49009 522.000
44.50680 451.000
44.52351 569.000
44.54022 483.000
44.55693 499.000
44.57364 451.000
44.59035 487.000
44.60707 487.000
44.62378 482.000
44.64049 511.000
44.65720 460.000
44.67391 466.000
44.69062 446.000
44.70733 508.000
44.72404 480.000
44.74076 480.000
44.75747 454.000
44.77418 480.000
44.79089 481.000
44.80760 507.000
44.82431 492.000
44.84102 477.000
44.85773 485.000
44.87445 502.000
44.89116 513.000
44.90787 488.000
44.92458 514.000
44.94129 468.000
44.95800 512.000
44.97471 518.000
44.99142 518.000
