# Supplementary material for: Physicochemical Properties, Equilibrium Adsorption Performance, Manufacturability, and Stability of TIFSIX-3-Ni for Direct Air Capture of CO2
Source: Energy Fuels. 2024 Jun 18;38(13):11947–65. doi: 10.1021/acs.energyfuels.4c01368 (PMC11228916; doi:10.1021/acs.energyfuels.4c01368)
Supplement: Supplementary file 2 — ef4c01368_si_002.zip [file ef4c01368_si_002.zip › tifsix si raw files/XRD/after H2O/batch5-15RH-afterdegas.xy]

5.001355630 2622.0
5.018066899 2799.0
5.034778168 2740.0
5.051489437 2579.0
5.068200706 2677.0
5.084911975 2599.0
5.101623244 2614.0
5.118334513 2581.0
5.135045782 2667.0
5.151757051 2538.0
5.168468320 2554.0
5.185179589 2598.0
5.201890858 2566.0
5.218602127 2641.0
5.235313396 2619.0
5.252024665 2454.0
5.268735934 2639.0
5.285447203 2477.0
5.302158472 2596.0
5.318869741 2503.0
5.335581010 2473.0
5.352292279 2521.0
5.369003548 2537.0
5.385714817 2581.0
5.402426086 2564.0
5.419137355 2496.0
5.435848623 2453.0
5.452559892 2448.0
5.469271161 2542.0
5.485982430 2407.0
5.502693699 2505.0
5.519404968 2370.0
5.536116237 2497.0
5.552827506 2414.0
5.569538775 2421.0
5.586250044 2362.0
5.602961313 2410.0
5.619672582 2365.0
5.636383851 2440.0
5.653095120 2333.0
5.669806389 2358.0
5.686517658 2446.0
5.703228927 2357.0
5.719940196 2356.0
5.736651465 2316.0
5.753362734 2425.0
5.770074003 2309.0
5.786785272 2301.0
5.803496541 2288.0
5.820207810 2209.0
5.836919079 2453.0
5.853630348 2384.0
5.870341617 2276.0
5.887052886 2308.0
5.903764155 2222.0
5.920475424 2329.0
5.937186693 2360.0
5.953897962 2283.0
5.970609231 2308.0
5.987320500 2245.0
6.004031769 2242.0
6.020743038 2275.0
6.037454307 2194.0
6.054165576 2267.0
6.070876845 2289.0
6.087588114 2303.0
6.104299383 2330.0
6.121010652 2249.0
6.137721921 2124.0
6.154433190 2227.0
6.171144459 2218.0
6.187855728 2251.0
6.204566997 2192.0
6.221278266 2271.0
6.237989535 2238.0
6.254700804 2217.0
6.271412073 2221.0
6.288123341 2200.0
6.304834610 2216.0
6.321545879 2219.0
6.338257148 2264.0
6.354968417 2198.0
6.371679686 2175.0
6.388390955 2167.0
6.405102224 2165.0
6.421813493 2087.0
6.438524762 2097.0
6.455236031 2152.0
6.471947300 2081.0
6.488658569 2170.0
6.505369838 2238.0
6.522081107 2182.0
6.538792376 2161.0
6.555503645 2140.0
6.572214914 2067.0
6.588926183 2199.0
6.605637452 2145.0
6.622348721 2111.0
6.639059990 2127.0
6.655771259 2112.0
6.672482528 2194.0
6.689193797 2123.0
6.705905066 2131.0
6.722616335 2051.0
6.739327604 2064.0
6.756038873 2111.0
6.772750142 2126.0
6.789461411 2032.0
6.806172680 2026.0
6.822883949 2081.0
6.839595218 2009.0
6.856306487 2085.0
6.873017756 2024.0
6.889729025 2005.0
6.906440294 2052.0
6.923151563 2022.0
6.939862832 2123.0
6.956574101 2101.0
6.973285370 2127.0
6.989996639 2120.0
7.006707908 2081.0
7.023419177 2062.0
7.040130446 2084.0
7.056841715 1969.0
7.073552984 2001.0
7.090264253 2014.0
7.106975522 1991.0
7.123686791 2067.0
7.140398059 1997.0
7.157109328 2015.0
7.173820597 1946.0
7.190531866 2073.0
7.207243135 1929.0
7.223954404 1933.0
7.240665673 1923.0
7.257376942 1975.0
7.274088211 1892.0
7.290799480 1982.0
7.307510749 2069.0
7.324222018 1940.0
7.340933287 1918.0
7.357644556 1974.0
7.374355825 2002.0
7.391067094 2094.0
7.407778363 1929.0
7.424489632 1930.0
7.441200901 1985.0
7.457912170 1981.0
7.474623439 1958.0
7.491334708 1973.0
7.508045977 1984.0
7.524757246 1951.0
7.541468515 1970.0
7.558179784 1955.0
7.574891053 1946.0
7.591602322 1919.0
7.608313591 1923.0
7.625024860 1911.0
7.641736129 1862.0
7.658447398 1840.0
7.675158667 1902.0
7.691869936 1902.0
7.708581205 1894.0
7.725292474 1900.0
7.742003743 1889.0
7.758715012 1944.0
7.775426281 1919.0
7.792137550 1978.0
7.808848819 1934.0
7.825560088 1882.0
7.842271357 1921.0
7.858982626 1854.0
7.875693895 1822.0
7.892405164 1851.0
7.909116433 1947.0
7.925827702 1865.0
7.942538971 1922.0
7.959250240 1866.0
7.975961509 1817.0
7.992672777 1833.0
8.009384046 1844.0
8.026095315 1845.0
8.042806584 1953.0
8.059517853 1809.0
8.076229122 1899.0
8.092940391 1828.0
8.109651660 1815.0
8.126362929 1767.0
8.143074198 1782.0
8.159785467 1839.0
8.176496736 1834.0
8.193208005 1816.0
8.209919274 1873.0
8.226630543 1849.0
8.243341812 1873.0
8.260053081 1856.0
8.276764350 1833.0
8.293475619 1890.0
8.310186888 1762.0
8.326898157 1796.0
8.343609426 1877.0
8.360320695 1792.0
8.377031964 1807.0
8.393743233 1829.0
8.410454502 1818.0
8.427165771 1833.0
8.443877040 1856.0
8.460588309 1867.0
8.477299578 1852.0
8.494010847 1819.0
8.510722116 1850.0
8.527433385 1870.0
8.544144654 1860.0
8.560855923 1702.0
8.577567192 1784.0
8.594278461 1804.0
8.610989730 1857.0
8.627700999 1776.0
8.644412268 1824.0
8.661123537 1806.0
8.677834806 1825.0
8.694546075 1776.0
8.711257344 1882.0
8.727968613 1814.0
8.744679882 1693.0
8.761391151 1809.0
8.778102420 1814.0
8.794813689 1737.0
8.811524958 1709.0
8.828236227 1732.0
8.844947495 1756.0
8.861658764 1731.0
8.878370033 1732.0
8.895081302 1809.0
8.911792571 1711.0
8.928503840 1605.0
8.945215109 1792.0
8.961926378 1682.0
8.978637647 1729.0
8.995348916 1749.0
9.012060185 1696.0
9.028771454 1743.0
9.045482723 1668.0
9.062193992 1676.0
9.078905261 1743.0
9.095616530 1681.0
9.112327799 1679.0
9.129039068 1652.0
9.145750337 1664.0
9.162461606 1677.0
9.179172875 1677.0
9.195884144 1626.0
9.212595413 1617.0
9.229306682 1623.0
9.246017951 1576.0
9.262729220 1670.0
9.279440489 1655.0
9.296151758 1648.0
9.312863027 1649.0
9.329574296 1612.0
9.346285565 1631.0
9.362996834 1582.0
9.379708103 1574.0
9.396419372 1574.0
9.413130641 1594.0
9.429841910 1587.0
9.446553179 1553.0
9.463264448 1563.0
9.479975717 1599.0
9.496686986 1569.0
9.513398255 1488.0
9.530109524 1489.0
9.546820793 1595.0
9.563532062 1479.0
9.580243331 1499.0
9.596954600 1443.0
9.613665869 1472.0
9.630377138 1618.0
9.647088407 1515.0
9.663799676 1446.0
9.680510945 1492.0
9.697222213 1521.0
9.713933482 1546.0
9.730644751 1503.0
9.747356020 1482.0
9.764067289 1388.0
9.780778558 1442.0
9.797489827 1459.0
9.814201096 1428.0
9.830912365 1385.0
9.847623634 1498.0
9.864334903 1432.0
9.881046172 1430.0
9.897757441 1408.0
9.914468710 1415.0
9.931179979 1404.0
9.947891248 1256.0
9.964602517 1424.0
9.981313786 1382.0
9.998025055 1416.0
10.014736324 1294.0
10.031447593 1402.0
10.048158862 1326.0
10.064870131 1346.0
10.081581400 1313.0
10.098292669 1319.0
10.115003938 1300.0
10.131715207 1278.0
10.148426476 1268.0
10.165137745 1298.0
10.181849014 1293.0
10.198560283 1212.0
10.215271552 1288.0
10.231982821 1244.0
10.248694090 1327.0
10.265405359 1256.0
10.282116628 1260.0
10.298827897 1235.0
10.315539166 1242.0
10.332250435 1280.0
10.348961704 1191.0
10.365672973 1226.0
10.382384242 1211.0
10.399095511 1205.0
10.415806780 1209.0
10.432518049 1168.0
10.449229318 1180.0
10.465940587 1154.0
10.482651856 1156.0
10.499363125 1206.0
10.516074394 1266.0
10.532785662 1128.0
10.549496931 1143.0
10.566208200 1192.0
10.582919469 1174.0
10.599630738 1088.0
10.616342007 1109.0
10.633053276 1078.0
10.649764545 1130.0
10.666475814 1081.0
10.683187083 1136.0
10.699898352 1085.0
10.716609621 1136.0
10.733320890 1145.0
10.750032159 1106.0
10.766743428 1085.0
10.783454697 1173.0
10.800165966 1088.0
10.816877235 1039.0
10.833588504 1087.0
10.850299773 1048.0
10.867011042 1058.0
10.883722311 1122.0
10.900433580 1131.0
10.917144849 1051.0
10.933856118 1070.0
10.950567387 1101.0
10.967278656 1031.0
10.983989925 1068.0
11.000701194 1034.0
11.017412463 1071.0
11.034123732 1033.0
11.050835001 1095.0
11.067546270 1098.0
11.084257539 1017.0
11.100968808 1039.0
11.117680077 1089.0
11.134391346 1055.0
11.151102615 1018.0
11.167813884 1053.0
11.184525153 1045.0
11.201236422 1031.0
11.217947691 1076.0
11.234658960 1035.0
11.251370229 1128.0
11.268081498 1045.0
11.284792767 1110.0
11.301504036 973.0
11.318215305 1077.0
11.334926574 1064.0
11.351637843 1083.0
11.368349112 1083.0
11.385060380 1104.0
11.401771649 1069.0
11.418482918 1016.0
11.435194187 977.0
11.451905456 1033.0
11.468616725 1004.0
11.485327994 1019.0
11.502039263 998.0
11.518750532 1007.0
11.535461801 987.0
11.552173070 1009.0
11.568884339 1056.0
11.585595608 1025.0
11.602306877 964.0
11.619018146 966.0
11.635729415 979.0
11.652440684 979.0
11.669151953 1008.0
11.685863222 1033.0
11.702574491 1012.0
11.719285760 1023.0
11.735997029 1009.0
11.752708298 989.0
11.769419567 1011.0
11.786130836 988.0
11.802842105 1022.0
11.819553374 1041.0
11.836264643 985.0
11.852975912 954.0
11.869687181 1025.0
11.886398450 980.0
11.903109719 951.0
11.919820988 1005.0
11.936532257 974.0
11.953243526 980.0
11.969954795 990.0
11.986666064 949.0
12.003377333 1007.0
12.020088602 1094.0
12.036799871 1033.0
12.053511140 1054.0
12.070222409 1018.0
12.086933678 1017.0
12.103644947 1044.0
12.120356216 987.0
12.137067485 1090.0
12.153778754 1099.0
12.170490023 1081.0
12.187201292 1137.0
12.203912561 1148.0
12.220623830 1132.0
12.237335098 1154.0
12.254046367 1146.0
12.270757636 1161.0
12.287468905 1280.0
12.304180174 1195.0
12.320891443 1303.0
12.337602712 1334.0
12.354313981 1354.0
12.371025250 1363.0
12.387736519 1407.0
12.404447788 1511.0
12.421159057 1628.0
12.437870326 1695.0
12.454581595 1688.0
12.471292864 1912.0
12.488004133 1918.0
12.504715402 2018.0
12.521426671 2034.0
12.538137940 2236.0
12.554849209 2517.0
12.571560478 2583.0
12.588271747 2812.0
12.604983016 2967.0
12.621694285 3134.0
12.638405554 3400.0
12.655116823 3565.0
12.671828092 3839.0
12.688539361 3966.0
12.705250630 4151.0
12.721961899 4339.0
12.738673168 4391.0
12.755384437 4240.0
12.772095706 4013.0
12.788806975 3590.0
12.805518244 3206.0
12.822229513 2933.0
12.838940782 2613.0
12.855652051 2469.0
12.872363320 2208.0
12.889074589 2016.0
12.905785858 1901.0
12.922497127 1840.0
12.939208396 1690.0
12.955919665 1623.0
12.972630934 1485.0
12.989342203 1524.0
13.006053472 1386.0
13.022764741 1268.0
13.039476010 1332.0
13.056187279 1231.0
13.072898548 1157.0
13.089609816 1147.0
13.106321085 1110.0
13.123032354 1199.0
13.139743623 1049.0
13.156454892 1081.0
13.173166161 1108.0
13.189877430 1048.0
13.206588699 1078.0
13.223299968 1009.0
13.240011237 1041.0
13.256722506 1059.0
13.273433775 991.0
13.290145044 1023.0
13.306856313 989.0
13.323567582 1021.0
13.340278851 987.0
13.356990120 978.0
13.373701389 948.0
13.390412658 908.0
13.407123927 929.0
13.423835196 978.0
13.440546465 919.0
13.457257734 984.0
13.473969003 956.0
13.490680272 982.0
13.507391541 920.0
13.524102810 902.0
13.540814079 918.0
13.557525348 920.0
13.574236617 925.0
13.590947886 952.0
13.607659155 923.0
13.624370424 938.0
13.641081693 922.0
13.657792962 945.0
13.674504231 909.0
13.691215500 893.0
13.707926769 931.0
13.724638038 912.0
13.741349307 952.0
13.758060576 900.0
13.774771845 923.0
13.791483114 918.0
13.808194383 931.0
13.824905652 930.0
13.841616921 925.0
13.858328190 905.0
13.875039459 898.0
13.891750728 868.0
13.908461997 869.0
13.925173266 855.0
13.941884534 907.0
13.958595803 921.0
13.975307072 966.0
13.992018341 877.0
14.008729610 893.0
14.025440879 883.0
14.042152148 897.0
14.058863417 875.0
14.075574686 843.0
14.092285955 905.0
14.108997224 892.0
14.125708493 903.0
14.142419762 890.0
14.159131031 853.0
14.175842300 912.0
14.192553569 851.0
14.209264838 917.0
14.225976107 904.0
14.242687376 862.0
14.259398645 859.0
14.276109914 866.0
14.292821183 912.0
14.309532452 895.0
14.326243721 904.0
14.342954990 845.0
14.359666259 861.0
14.376377528 877.0
14.393088797 888.0
14.409800066 871.0
14.426511335 879.0
14.443222604 856.0
14.459933873 885.0
14.476645142 889.0
14.493356411 907.0
14.510067680 901.0
14.526778949 826.0
14.543490218 811.0
14.560201487 847.0
14.576912756 849.0
14.593624025 884.0
14.610335294 839.0
14.627046563 843.0
14.643757832 836.0
14.660469101 849.0
14.677180370 904.0
14.693891639 862.0
14.710602908 808.0
14.727314177 908.0
14.744025446 826.0
14.760736715 824.0
14.777447984 868.0
14.794159252 848.0
14.810870521 847.0
14.827581790 852.0
14.844293059 852.0
14.861004328 860.0
14.877715597 841.0
14.894426866 824.0
14.911138135 798.0
14.927849404 797.0
14.944560673 862.0
14.961271942 874.0
14.977983211 889.0
14.994694480 831.0
15.011405749 864.0
15.028117018 864.0
15.044828287 839.0
15.061539556 859.0
15.078250825 814.0
15.094962094 790.0
15.111673363 855.0
15.128384632 841.0
15.145095901 860.0
15.161807170 859.0
15.178518439 845.0
15.195229708 814.0
15.211940977 889.0
15.228652246 811.0
15.245363515 862.0
15.262074784 847.0
15.278786053 797.0
15.295497322 827.0
15.312208591 900.0
15.328919860 890.0
15.345631129 795.0
15.362342398 808.0
15.379053667 797.0
15.395764936 856.0
15.412476205 851.0
15.429187474 832.0
15.445898743 845.0
15.462610012 814.0
15.479321281 834.0
15.496032550 836.0
15.512743819 870.0
15.529455088 840.0
15.546166357 857.0
15.562877626 849.0
15.579588895 854.0
15.596300164 850.0
15.613011433 878.0
15.629722702 801.0
15.646433970 852.0
15.663145239 805.0
15.679856508 834.0
15.696567777 889.0
15.713279046 875.0
15.729990315 854.0
15.746701584 874.0
15.763412853 779.0
15.780124122 839.0
15.796835391 824.0
15.813546660 851.0
15.830257929 832.0
15.846969198 866.0
15.863680467 811.0
15.880391736 856.0
15.897103005 849.0
15.913814274 822.0
15.930525543 802.0
15.947236812 826.0
15.963948081 827.0
15.980659350 788.0
15.997370619 843.0
16.014081888 795.0
16.030793157 782.0
16.047504426 809.0
16.064215695 792.0
16.080926964 802.0
16.097638233 790.0
16.114349502 807.0
16.131060771 811.0
16.147772040 842.0
16.164483309 828.0
16.181194578 828.0
16.197905847 776.0
16.214617116 808.0
16.231328385 802.0
16.248039654 869.0
16.264750923 809.0
16.281462192 903.0
16.298173461 831.0
16.314884730 847.0
16.331595999 815.0
16.348307268 866.0
16.365018537 874.0
16.381729806 853.0
16.398441075 831.0
16.415152344 802.0
16.431863613 797.0
16.448574882 829.0
16.465286151 848.0
16.481997420 831.0
16.498708688 831.0
16.515419957 838.0
16.532131226 805.0
16.548842495 837.0
16.565553764 871.0
16.582265033 809.0
16.598976302 801.0
16.615687571 855.0
16.632398840 836.0
16.649110109 857.0
16.665821378 797.0
16.682532647 832.0
16.699243916 805.0
16.715955185 832.0
16.732666454 784.0
16.749377723 865.0
16.766088992 810.0
16.782800261 849.0
16.799511530 864.0
16.816222799 881.0
16.832934068 835.0
16.849645337 813.0
16.866356606 875.0
16.883067875 824.0
16.899779144 873.0
16.916490413 877.0
16.933201682 829.0
16.949912951 832.0
16.966624220 838.0
16.983335489 838.0
17.000046758 860.0
17.016758027 879.0
17.033469296 841.0
17.050180565 788.0
17.066891834 867.0
17.083603103 832.0
17.100314372 851.0
17.117025641 820.0
17.133736910 853.0
17.150448179 881.0
17.167159448 837.0
17.183870717 819.0
17.200581986 864.0
17.217293255 828.0
17.234004524 856.0
17.250715793 833.0
17.267427062 888.0
17.284138331 798.0
17.300849600 839.0
17.317560869 826.0
17.334272138 865.0
17.350983406 797.0
17.367694675 869.0
17.384405944 842.0
17.401117213 817.0
17.417828482 868.0
17.434539751 859.0
17.451251020 883.0
17.467962289 881.0
17.484673558 861.0
17.501384827 867.0
17.518096096 853.0
17.534807365 855.0
17.551518634 896.0
17.568229903 874.0
17.584941172 898.0
17.601652441 909.0
17.618363710 870.0
17.635074979 895.0
17.651786248 923.0
17.668497517 930.0
17.685208786 998.0
17.701920055 968.0
17.718631324 968.0
17.735342593 988.0
17.752053862 994.0
17.768765131 1013.0
17.785476400 1085.0
17.802187669 1030.0
17.818898938 1087.0
17.835610207 1130.0
17.852321476 1105.0
17.869032745 1182.0
17.885744014 1225.0
17.902455283 1215.0
17.919166552 1296.0
17.935877821 1239.0
17.952589090 1328.0
17.969300359 1417.0
17.986011628 1372.0
18.002722897 1340.0
18.019434166 1380.0
18.036145435 1364.0
18.052856704 1335.0
18.069567973 1262.0
18.086279242 1231.0
18.102990511 1160.0
18.119701780 1132.0
18.136413049 1101.0
18.153124318 1049.0
18.169835587 1073.0
18.186546856 949.0
18.203258124 1015.0
18.219969393 943.0
18.236680662 981.0
18.253391931 912.0
18.270103200 906.0
18.286814469 961.0
18.303525738 918.0
18.320237007 884.0
18.336948276 904.0
18.353659545 888.0
18.370370814 838.0
18.387082083 846.0
18.403793352 861.0
18.420504621 851.0
18.437215890 821.0
18.453927159 876.0
18.470638428 852.0
18.487349697 842.0
18.504060966 833.0
18.520772235 829.0
18.537483504 841.0
18.554194773 856.0
18.570906042 821.0
18.587617311 905.0
18.604328580 895.0
18.621039849 857.0
18.637751118 786.0
18.654462387 809.0
18.671173656 827.0
18.687884925 840.0
18.704596194 787.0
18.721307463 848.0
18.738018732 788.0
18.754730001 827.0
18.771441270 837.0
18.788152539 798.0
18.804863808 846.0
18.821575077 769.0
18.838286346 840.0
18.854997615 786.0
18.871708884 815.0
18.888420153 817.0
18.905131422 826.0
18.921842691 796.0
18.938553960 864.0
18.955265229 794.0
18.971976498 840.0
18.988687767 795.0
19.005399036 838.0
19.022110305 798.0
19.038821574 852.0
19.055532842 792.0
19.072244111 795.0
19.088955380 802.0
19.105666649 819.0
19.122377918 781.0
19.139089187 788.0
19.155800456 788.0
19.172511725 849.0
19.189222994 836.0
19.205934263 814.0
19.222645532 759.0
19.239356801 842.0
19.256068070 865.0
19.272779339 780.0
19.289490608 828.0
19.306201877 815.0
19.322913146 849.0
19.339624415 840.0
19.356335684 818.0
19.373046953 810.0
19.389758222 838.0
19.406469491 813.0
19.423180760 815.0
19.439892029 751.0
19.456603298 819.0
19.473314567 819.0
19.490025836 795.0
19.506737105 792.0
19.523448374 823.0
19.540159643 776.0
19.556870912 785.0
19.573582181 825.0
19.590293450 801.0
19.607004719 786.0
19.623715988 846.0
19.640427257 796.0
19.657138526 792.0
19.673849795 861.0
19.690561064 800.0
19.707272333 822.0
19.723983602 808.0
19.740694871 815.0
19.757406140 794.0
19.774117409 785.0
19.790828678 847.0
19.807539947 831.0
19.824251216 765.0
19.840962485 819.0
19.857673754 787.0
19.874385023 799.0
19.891096292 814.0
19.907807560 854.0
19.924518829 798.0
19.941230098 824.0
19.957941367 831.0
19.974652636 831.0
19.991363905 807.0
20.008075174 823.0
20.024786443 776.0
20.041497712 821.0
20.058208981 787.0
20.074920250 753.0
20.091631519 794.0
20.108342788 820.0
20.125054057 765.0
20.141765326 785.0
20.158476595 744.0
20.175187864 820.0
20.191899133 839.0
20.208610402 811.0
20.225321671 791.0
20.242032940 818.0
20.258744209 834.0
20.275455478 779.0
20.292166747 825.0
20.308878016 802.0
20.325589285 750.0
20.342300554 849.0
20.359011823 806.0
20.375723092 766.0
20.392434361 825.0
20.409145630 826.0
20.425856899 825.0
20.442568168 890.0
20.459279437 784.0
20.475990706 763.0
20.492701975 822.0
20.509413244 848.0
20.526124513 824.0
20.542835782 837.0
20.559547051 865.0
20.576258320 802.0
20.592969589 837.0
20.609680858 869.0
20.626392127 839.0
20.643103396 879.0
20.659814665 839.0
20.676525934 867.0
20.693237203 873.0
20.709948472 822.0
20.726659741 867.0
20.743371009 895.0
20.760082278 873.0
20.776793547 837.0
20.793504816 894.0
20.810216085 845.0
20.826927354 874.0
20.843638623 897.0
20.860349892 929.0
20.877061161 874.0
20.893772430 966.0
20.910483699 929.0
20.927194968 962.0
20.943906237 933.0
20.960617506 866.0
20.977328775 944.0
20.994040044 971.0
21.010751313 958.0
21.027462582 1009.0
21.044173851 1039.0
21.060885120 1055.0
21.077596389 1102.0
21.094307658 1115.0
21.111018927 1140.0
21.127730196 1153.0
21.144441465 1181.0
21.161152734 1214.0
21.177864003 1268.0
21.194575272 1326.0
21.211286541 1306.0
21.227997810 1340.0
21.244709079 1429.0
21.261420348 1390.0
21.278131617 1425.0
21.294842886 1377.0
21.311554155 1456.0
21.328265424 1359.0
21.344976693 1352.0
21.361687962 1324.0
21.378399231 1308.0
21.395110500 1241.0
21.411821769 1256.0
21.428533038 1161.0
21.445244307 1155.0
21.461955576 1067.0
21.478666845 1091.0
21.495378114 1068.0
21.512089383 1027.0
21.528800652 1017.0
21.545511921 1077.0
21.562223190 978.0
21.578934459 961.0
21.595645727 990.0
21.612356996 973.0
21.629068265 926.0
21.645779534 918.0
21.662490803 900.0
21.679202072 928.0
21.695913341 860.0
21.712624610 921.0
21.729335879 912.0
21.746047148 914.0
21.762758417 865.0
21.779469686 897.0
21.796180955 947.0
21.812892224 970.0
21.829603493 860.0
21.846314762 923.0
21.863026031 833.0
21.879737300 820.0
21.896448569 878.0
21.913159838 851.0
21.929871107 869.0
21.946582376 937.0
21.963293645 870.0
21.980004914 921.0
21.996716183 914.0
22.013427452 873.0
22.030138721 919.0
22.046849990 931.0
22.063561259 864.0
22.080272528 922.0
22.096983797 933.0
22.113695066 919.0
22.130406335 900.0
22.147117604 967.0
22.163828873 904.0
22.180540142 947.0
22.197251411 908.0
22.213962680 917.0
22.230673949 1016.0
22.247385218 945.0
22.264096487 1014.0
22.280807756 1018.0
22.297519025 1006.0
22.314230294 1070.0
22.330941563 1022.0
22.347652832 1014.0
22.364364101 1042.0
22.381075370 1120.0
22.397786639 1040.0
22.414497908 1110.0
22.431209177 1173.0
22.447920445 1219.0
22.464631714 1290.0
22.481342983 1173.0
22.498054252 1261.0
22.514765521 1364.0
22.531476790 1331.0
22.548188059 1421.0
22.564899328 1459.0
22.581610597 1494.0
22.598321866 1520.0
22.615033135 1648.0
22.631744404 1669.0
22.648455673 1696.0
22.665166942 1671.0
22.681878211 1749.0
22.698589480 1714.0
22.715300749 1725.0
22.732012018 1700.0
22.748723287 1623.0
22.765434556 1583.0
22.782145825 1567.0
22.798857094 1502.0
22.815568363 1434.0
22.832279632 1402.0
22.848990901 1241.0
22.865702170 1311.0
22.882413439 1235.0
22.899124708 1211.0
22.915835977 1156.0
22.932547246 1132.0
22.949258515 1116.0
22.965969784 1100.0
22.982681053 1022.0
22.999392322 1056.0
23.016103591 1018.0
23.032814860 1047.0
23.049526129 1033.0
23.066237398 1040.0
23.082948667 974.0
23.099659936 929.0
23.116371205 987.0
23.133082474 956.0
23.149793743 956.0
23.166505012 920.0
23.183216281 950.0
23.199927550 909.0
23.216638819 945.0
23.233350088 901.0
23.250061357 875.0
23.266772626 884.0
23.283483895 946.0
23.300195163 893.0
23.316906432 943.0
23.333617701 896.0
23.350328970 903.0
23.367040239 957.0
23.383751508 884.0
23.400462777 865.0
23.417174046 863.0
23.433885315 879.0
23.450596584 866.0
23.467307853 919.0
23.484019122 925.0
23.500730391 840.0
23.517441660 893.0
23.534152929 951.0
23.550864198 855.0
23.567575467 875.0
23.584286736 825.0
23.600998005 903.0
23.617709274 849.0
23.634420543 902.0
23.651131812 877.0
23.667843081 893.0
23.684554350 849.0
23.701265619 859.0
23.717976888 860.0
23.734688157 857.0
23.751399426 897.0
23.768110695 867.0
23.784821964 808.0
23.801533233 874.0
23.818244502 811.0
23.834955771 864.0
23.851667040 850.0
23.868378309 855.0
23.885089578 870.0
23.901800847 825.0
23.918512116 904.0
23.935223385 809.0
23.951934654 829.0
23.968645923 853.0
23.985357192 891.0
24.002068461 859.0
24.018779730 846.0
24.035490999 842.0
24.052202268 884.0
24.068913537 842.0
24.085624806 879.0
24.102336075 880.0
24.119047344 866.0
24.135758613 836.0
24.152469881 865.0
24.169181150 795.0
24.185892419 887.0
24.202603688 838.0
24.219314957 800.0
24.236026226 868.0
24.252737495 839.0
24.269448764 900.0
24.286160033 879.0
24.302871302 823.0
24.319582571 840.0
24.336293840 855.0
24.353005109 897.0
24.369716378 904.0
24.386427647 854.0
24.403138916 864.0
24.419850185 883.0
24.436561454 832.0
24.453272723 878.0
24.469983992 890.0
24.486695261 849.0
24.503406530 875.0
24.520117799 876.0
24.536829068 867.0
24.553540337 850.0
24.570251606 921.0
24.586962875 878.0
24.603674144 924.0
24.620385413 850.0
24.637096682 878.0
24.653807951 874.0
24.670519220 874.0
24.687230489 921.0
24.703941758 879.0
24.720653027 828.0
24.737364296 870.0
24.754075565 891.0
24.770786834 933.0
24.787498103 947.0
24.804209372 906.0
24.820920641 911.0
24.837631910 973.0
24.854343179 906.0
24.871054448 963.0
24.887765717 961.0
24.904476986 959.0
24.921188255 964.0
24.937899524 910.0
24.954610793 948.0
24.971322062 884.0
24.988033331 939.0
25.004744599 950.0
25.021455868 950.0
25.038167137 977.0
25.054878406 942.0
25.071589675 989.0
25.088300944 1076.0
25.105012213 963.0
25.121723482 1028.0
25.138434751 1029.0
25.155146020 1003.0
25.171857289 1151.0
25.188568558 1087.0
25.205279827 1151.0
25.221991096 1162.0
25.238702365 1207.0
25.255413634 1230.0
25.272124903 1320.0
25.288836172 1342.0
25.305547441 1382.0
25.322258710 1405.0
25.338969979 1438.0
25.355681248 1562.0
25.372392517 1610.0
25.389103786 1670.0
25.405815055 1811.0
25.422526324 1904.0
25.439237593 2052.0
25.455948862 2097.0
25.472660131 2259.0
25.489371400 2228.0
25.506082669 2467.0
25.522793938 2402.0
25.539505207 2385.0
25.556216476 2389.0
25.572927745 2293.0
25.589639014 2211.0
25.606350283 2027.0
25.623061552 1929.0
25.639772821 1888.0
25.656484090 1793.0
25.673195359 1692.0
25.689906628 1627.0
25.706617897 1560.0
25.723329166 1623.0
25.740040435 1520.0
25.756751704 1480.0
25.773462973 1544.0
25.790174242 1531.0
25.806885511 1390.0
25.823596780 1454.0
25.840308049 1437.0
25.857019317 1543.0
25.873730586 1571.0
25.890441855 1645.0
25.907153124 1602.0
25.923864393 1718.0
25.940575662 1746.0
25.957286931 1767.0
25.973998200 1803.0
25.990709469 1783.0
26.007420738 1866.0
26.024132007 1859.0
26.040843276 1922.0
26.057554545 1851.0
26.074265814 1866.0
26.090977083 1889.0
26.107688352 1824.0
26.124399621 1885.0
26.141110890 1811.0
26.157822159 1769.0
26.174533428 1740.0
26.191244697 1639.0
26.207955966 1580.0
26.224667235 1598.0
26.241378504 1505.0
26.258089773 1433.0
26.274801042 1466.0
26.291512311 1382.0
26.308223580 1496.0
26.324934849 1441.0
26.341646118 1318.0
26.358357387 1332.0
26.375068656 1317.0
26.391779925 1288.0
26.408491194 1363.0
26.425202463 1322.0
26.441913732 1244.0
26.458625001 1242.0
26.475336270 1261.0
26.492047539 1197.0
26.508758808 1266.0
26.525470077 1201.0
26.542181346 1219.0
26.558892615 1109.0
26.575603884 1119.0
26.592315153 1175.0
26.609026422 1083.0
26.625737691 1155.0
26.642448960 1146.0
26.659160229 1030.0
26.675871498 1067.0
26.692582767 1006.0
26.709294035 1081.0
26.726005304 1064.0
26.742716573 962.0
26.759427842 989.0
26.776139111 1034.0
26.792850380 1027.0
26.809561649 986.0
26.826272918 929.0
26.842984187 966.0
26.859695456 1020.0
26.876406725 957.0
26.893117994 929.0
26.909829263 975.0
26.926540532 1048.0
26.943251801 924.0
26.959963070 965.0
26.976674339 1001.0
26.993385608 957.0
27.010096877 966.0
27.026808146 967.0
27.043519415 910.0
27.060230684 921.0
27.076941953 970.0
27.093653222 1008.0
27.110364491 951.0
27.127075760 1019.0
27.143787029 994.0
27.160498298 951.0
27.177209567 1046.0
27.193920836 911.0
27.210632105 967.0
27.227343374 949.0
27.244054643 932.0
27.260765912 973.0
27.277477181 945.0
27.294188450 935.0
27.310899719 895.0
27.327610988 963.0
27.344322257 897.0
27.361033526 950.0
27.377744795 938.0
27.394456064 970.0
27.411167333 960.0
27.427878602 1008.0
27.444589871 980.0
27.461301140 962.0
27.478012409 979.0
27.494723678 975.0
27.511434947 974.0
27.528146216 987.0
27.544857485 985.0
27.561568753 951.0
27.578280022 1023.0
27.594991291 989.0
27.611702560 1043.0
27.628413829 1048.0
27.645125098 1037.0
27.661836367 1054.0
27.678547636 1037.0
27.695258905 1077.0
27.711970174 1126.0
27.728681443 1022.0
27.745392712 1127.0
27.762103981 1090.0
27.778815250 1182.0
27.795526519 1162.0
27.812237788 1226.0
27.828949057 1145.0
27.845660326 1208.0
27.862371595 1312.0
27.879082864 1328.0
27.895794133 1367.0
27.912505402 1346.0
27.929216671 1411.0
27.945927940 1350.0
27.962639209 1411.0
27.979350478 1460.0
27.996061747 1420.0
28.012773016 1387.0
28.029484285 1417.0
28.046195554 1394.0
28.062906823 1430.0
28.079618092 1274.0
28.096329361 1237.0
28.113040630 1254.0
28.129751899 1242.0
28.146463168 1245.0
28.163174437 1123.0
28.179885706 1141.0
28.196596975 1148.0
28.213308244 1113.0
28.230019513 1076.0
28.246730782 1077.0
28.263442051 1096.0
28.280153320 1068.0
28.296864589 1120.0
28.313575858 1174.0
28.330287127 1084.0
28.346998396 1113.0
28.363709665 1144.0
28.380420934 1157.0
28.397132203 1154.0
28.413843471 1167.0
28.430554740 1103.0
28.447266009 1184.0
28.463977278 1160.0
28.480688547 1212.0
28.497399816 1226.0
28.514111085 1241.0
28.530822354 1180.0
28.547533623 1226.0
28.564244892 1221.0
28.580956161 1309.0
28.597667430 1303.0
28.614378699 1247.0
28.631089968 1222.0
28.647801237 1216.0
28.664512506 1220.0
28.681223775 1168.0
28.697935044 1154.0
28.714646313 1150.0
28.731357582 1196.0
28.748068851 1114.0
28.764780120 1170.0
28.781491389 1046.0
28.798202658 1141.0
28.814913927 1123.0
28.831625196 1039.0
28.848336465 1143.0
28.865047734 1201.0
28.881759003 1133.0
28.898470272 1109.0
28.915181541 1150.0
28.931892810 1181.0
28.948604079 1099.0
28.965315348 1108.0
28.982026617 1111.0
28.998737886 1180.0
29.015449155 1172.0
29.032160424 1124.0
29.048871693 1208.0
29.065582962 1137.0
29.082294231 1156.0
29.099005500 1125.0
29.115716769 1134.0
29.132428038 1159.0
29.149139307 1104.0
29.165850576 1174.0
29.182561845 1077.0
29.199273114 1109.0
29.215984383 1046.0
29.232695652 1099.0
29.249406921 1046.0
29.266118189 1028.0
29.282829458 922.0
29.299540727 1063.0
29.316251996 971.0
29.332963265 1060.0
29.349674534 1039.0
29.366385803 1027.0
29.383097072 997.0
29.399808341 946.0
29.416519610 975.0
29.433230879 1023.0
29.449942148 905.0
29.466653417 975.0
29.483364686 967.0
29.500075955 947.0
29.516787224 982.0
29.533498493 935.0
29.550209762 980.0
29.566921031 945.0
29.583632300 924.0
29.600343569 965.0
29.617054838 980.0
29.633766107 1019.0
29.650477376 982.0
29.667188645 943.0
29.683899914 905.0
29.700611183 966.0
29.717322452 884.0
29.734033721 936.0
29.750744990 1020.0
29.767456259 950.0
29.784167528 934.0
29.800878797 987.0
29.817590066 919.0
29.834301335 964.0
29.851012604 967.0
29.867723873 928.0
29.884435142 946.0
29.901146411 921.0
29.917857680 953.0
29.934568949 943.0
29.951280218 914.0
29.967991487 922.0
29.984702756 982.0
30.001414025 908.0
30.018125294 963.0
30.034836563 904.0
30.051547832 933.0
30.068259101 987.0
30.084970370 971.0
30.101681638 942.0
30.118392907 916.0
30.135104176 974.0
30.151815445 947.0
30.168526714 914.0
30.185237983 935.0
30.201949252 938.0
30.218660521 917.0
30.235371790 945.0
30.252083059 971.0
30.268794328 949.0
30.285505597 910.0
30.302216866 966.0
30.318928135 937.0
30.335639404 945.0
30.352350673 1013.0
30.369061942 971.0
30.385773211 923.0
30.402484480 957.0
30.419195749 948.0
30.435907018 984.0
30.452618287 963.0
30.469329556 953.0
30.486040825 974.0
30.502752094 911.0
30.519463363 902.0
30.536174632 930.0
30.552885901 903.0
30.569597170 934.0
30.586308439 911.0
30.603019708 914.0
30.619730977 940.0
30.636442246 917.0
30.653153515 1005.0
30.669864784 987.0
30.686576053 985.0
30.703287322 959.0
30.719998591 904.0
30.736709860 991.0
30.753421129 974.0
30.770132398 951.0
30.786843667 919.0
30.803554936 982.0
30.820266205 877.0
30.836977474 895.0
30.853688743 936.0
30.870400012 962.0
30.887111281 957.0
30.903822550 946.0
30.920533819 926.0
30.937245088 947.0
30.953956356 974.0
30.970667625 1037.0
30.987378894 994.0
31.004090163 936.0
31.020801432 1015.0
31.037512701 948.0
31.054223970 901.0
31.070935239 943.0
31.087646508 980.0
31.104357777 942.0
31.121069046 956.0
31.137780315 963.0
31.154491584 947.0
31.171202853 947.0
31.187914122 1026.0
31.204625391 946.0
31.221336660 1015.0
31.238047929 953.0
31.254759198 978.0
31.271470467 959.0
31.288181736 945.0
31.304893005 956.0
31.321604274 939.0
31.338315543 1001.0
31.355026812 977.0
31.371738081 967.0
31.388449350 935.0
31.405160619 957.0
31.421871888 918.0
31.438583157 908.0
31.455294426 1003.0
31.472005695 939.0
31.488716964 1035.0
31.505428233 960.0
31.522139502 923.0
31.538850771 971.0
31.555562040 1009.0
31.572273309 961.0
31.588984578 936.0
31.605695847 970.0
31.622407116 900.0
31.639118385 998.0
31.655829654 947.0
31.672540923 971.0
31.689252192 992.0
31.705963461 959.0
31.722674730 900.0
31.739385999 959.0
31.756097268 912.0
31.772808537 990.0
31.789519806 968.0
31.806231074 964.0
31.822942343 944.0
31.839653612 965.0
31.856364881 918.0
31.873076150 988.0
31.889787419 950.0
31.906498688 984.0
31.923209957 995.0
31.939921226 980.0
31.956632495 957.0
31.973343764 918.0
31.990055033 971.0
32.006766302 994.0
32.023477571 942.0
32.040188840 948.0
32.056900109 962.0
32.073611378 963.0
32.090322647 946.0
32.107033916 939.0
32.123745185 973.0
32.140456454 956.0
32.157167723 971.0
32.173878992 982.0
32.190590261 958.0
32.207301530 957.0
32.224012799 940.0
32.240724068 995.0
32.257435337 1002.0
32.274146606 991.0
32.290857875 935.0
32.307569144 966.0
32.324280413 948.0
32.340991682 935.0
32.357702951 960.0
32.374414220 1011.0
32.391125489 995.0
32.407836758 957.0
32.424548027 1011.0
32.441259296 952.0
32.457970565 947.0
32.474681834 975.0
32.491393103 910.0
32.508104372 1017.0
32.524815641 1002.0
32.541526910 965.0
32.558238179 977.0
32.574949448 932.0
32.591660717 963.0
32.608371986 963.0
32.625083255 967.0
32.641794524 960.0
32.658505792 968.0
32.675217061 1002.0
32.691928330 977.0
32.708639599 990.0
32.725350868 1004.0
32.742062137 986.0
32.758773406 987.0
32.775484675 1068.0
32.792195944 959.0
32.808907213 1028.0
32.825618482 1007.0
32.842329751 956.0
32.859041020 989.0
32.875752289 1001.0
32.892463558 1073.0
32.909174827 1074.0
32.925886096 1072.0
32.942597365 994.0
32.959308634 1031.0
32.976019903 1034.0
32.992731172 1055.0
33.009442441 1073.0
33.026153710 1006.0
33.042864979 1073.0
33.059576248 1053.0
33.076287517 1092.0
33.092998786 1100.0
33.109710055 1061.0
33.126421324 1137.0
33.143132593 1137.0
33.159843862 1129.0
33.176555131 1195.0
33.193266400 1138.0
33.209977669 1159.0
33.226688938 1154.0
33.243400207 1115.0
33.260111476 1167.0
33.276822745 1141.0
33.293534014 1099.0
33.310245283 1123.0
33.326956552 1108.0
33.343667821 1114.0
33.360379090 1078.0
33.377090359 1044.0
33.393801628 1002.0
33.410512897 1033.0
33.427224166 1051.0
33.443935435 1036.0
33.460646704 1033.0
33.477357973 1089.0
33.494069242 1048.0
33.510780510 1050.0
33.527491779 959.0
33.544203048 1003.0
33.560914317 1054.0
33.577625586 1026.0
33.594336855 1041.0
33.611048124 990.0
33.627759393 1015.0
33.644470662 1041.0
33.661181931 950.0
33.677893200 1014.0
33.694604469 1016.0
33.711315738 1029.0
33.728027007 1029.0
33.744738276 994.0
33.761449545 946.0
33.778160814 950.0
33.794872083 974.0
33.811583352 975.0
33.828294621 1025.0
33.845005890 971.0
33.861717159 1041.0
33.878428428 1056.0
33.895139697 981.0
33.911850966 1011.0
33.928562235 1047.0
33.945273504 1000.0
33.961984773 1016.0
33.978696042 1064.0
33.995407311 1047.0
34.012118580 1021.0
34.028829849 979.0
34.045541118 1051.0
34.062252387 1062.0
34.078963656 1032.0
34.095674925 1090.0
34.112386194 1068.0
34.129097463 1046.0
34.145808732 1022.0
34.162520001 977.0
34.179231270 1062.0
34.195942539 997.0
34.212653808 1097.0
34.229365077 1069.0
34.246076346 1133.0
34.262787615 1068.0
34.279498884 1018.0
34.296210153 1047.0
34.312921422 1059.0
34.329632691 1074.0
34.346343960 1045.0
34.363055228 1041.0
34.379766497 1033.0
34.396477766 1061.0
34.413189035 1096.0
34.429900304 1100.0
34.446611573 1032.0
34.463322842 1027.0
34.480034111 1044.0
34.496745380 1053.0
34.513456649 1013.0
34.530167918 1037.0
34.546879187 1088.0
34.563590456 1082.0
34.580301725 1061.0
34.597012994 1028.0
34.613724263 997.0
34.630435532 1004.0
34.647146801 1098.0
34.663858070 1057.0
34.680569339 1031.0
34.697280608 1026.0
34.713991877 1085.0
34.730703146 1088.0
34.747414415 1026.0
34.764125684 1059.0
34.780836953 1072.0
34.797548222 1056.0
34.814259491 1072.0
34.830970760 1087.0
34.847682029 1086.0
34.864393298 1131.0
34.881104567 1088.0
34.897815836 1094.0
34.914527105 1076.0
34.931238374 1060.0
34.947949643 1074.0
34.964660912 1082.0
34.981372181 1077.0
34.998083450 1087.0
35.014794719 1095.0
35.031505988 1119.0
35.048217257 1127.0
35.064928526 1106.0
35.081639795 1072.0
35.098351064 1088.0
35.115062333 1056.0
35.131773602 1090.0
35.148484871 1143.0
35.165196140 1160.0
35.181907409 1073.0
35.198618678 1101.0
35.215329946 1106.0
35.232041215 1098.0
35.248752484 1127.0
35.265463753 1100.0
35.282175022 1105.0
35.298886291 1002.0
35.315597560 1023.0
35.332308829 1070.0
35.349020098 994.0
35.365731367 1017.0
35.382442636 1039.0
35.399153905 1043.0
35.415865174 1031.0
35.432576443 1056.0
35.449287712 1018.0
35.465998981 1053.0
35.482710250 1031.0
35.499421519 1004.0
35.516132788 1018.0
35.532844057 990.0
35.549555326 1065.0
35.566266595 1042.0
35.582977864 994.0
35.599689133 1123.0
35.616400402 1036.0
35.633111671 1023.0
35.649822940 1103.0
35.666534209 954.0
35.683245478 1029.0
35.699956747 1041.0
35.716668016 1059.0
35.733379285 1059.0
35.750090554 1041.0
35.766801823 1058.0
35.783513092 1042.0
35.800224361 990.0
35.816935630 1032.0
35.833646899 1043.0
35.850358168 1043.0
35.867069437 1064.0
35.883780706 1069.0
35.900491975 1064.0
35.917203244 1005.0
35.933914513 1045.0
35.950625782 1022.0
35.967337051 1098.0
35.984048320 1065.0
36.000759589 1097.0
36.017470858 1047.0
36.034182127 1061.0
36.050893396 1122.0
36.067604664 1080.0
36.084315933 1077.0
36.101027202 1122.0
36.117738471 1106.0
36.134449740 1067.0
36.151161009 1061.0
36.167872278 1109.0
36.184583547 1122.0
36.201294816 1118.0
36.218006085 1127.0
36.234717354 1127.0
36.251428623 1109.0
36.268139892 1183.0
36.284851161 1220.0
36.301562430 1205.0
36.318273699 1191.0
36.334984968 1175.0
36.351696237 1290.0
36.368407506 1251.0
36.385118775 1201.0
36.401830044 1120.0
36.418541313 1209.0
36.435252582 1139.0
36.451963851 1208.0
36.468675120 1191.0
36.485386389 1187.0
36.502097658 1110.0
36.518808927 1109.0
36.535520196 1111.0
36.552231465 1100.0
36.568942734 1112.0
36.585654003 1089.0
36.602365272 1102.0
36.619076541 1071.0
36.635787810 1126.0
36.652499079 1099.0
36.669210348 1091.0
36.685921617 1111.0
36.702632886 1090.0
36.719344155 1053.0
36.736055424 1126.0
36.752766693 1086.0
36.769477962 1089.0
36.786189231 1086.0
36.802900500 1123.0
36.819611769 1063.0
36.836323038 1108.0
36.853034307 1155.0
36.869745576 1114.0
36.886456845 1116.0
36.903168114 1140.0
36.919879382 1174.0
36.936590651 1145.0
36.953301920 1172.0
36.970013189 1111.0
36.986724458 1116.0
37.003435727 1097.0
37.020146996 1132.0
37.036858265 1060.0
37.053569534 1141.0
37.070280803 1099.0
37.086992072 1146.0
37.103703341 1131.0
37.120414610 1077.0
37.137125879 1102.0
37.153837148 1078.0
37.170548417 1099.0
37.187259686 1148.0
37.203970955 1091.0
37.220682224 1120.0
37.237393493 1120.0
37.254104762 1077.0
37.270816031 1015.0
37.287527300 1049.0
37.304238569 1075.0
37.320949838 1023.0
37.337661107 1047.0
37.354372376 1062.0
37.371083645 1115.0
37.387794914 1036.0
37.404506183 1036.0
37.421217452 1062.0
37.437928721 1095.0
37.454639990 1056.0
37.471351259 1022.0
37.488062528 1074.0
37.504773797 1060.0
37.521485066 1108.0
37.538196335 1029.0
37.554907604 1086.0
37.571618873 1114.0
37.588330142 1113.0
37.605041411 1068.0
37.621752680 1126.0
37.638463949 1109.0
37.655175218 1102.0
37.671886487 985.0
37.688597756 1032.0
37.705309025 1097.0
37.722020294 1081.0
37.738731563 1040.0
37.755442832 1072.0
37.772154100 1129.0
37.788865369 1072.0
37.805576638 1043.0
37.822287907 1101.0
37.838999176 1028.0
37.855710445 1070.0
37.872421714 1116.0
37.889132983 1046.0
37.905844252 1044.0
37.922555521 1082.0
37.939266790 1106.0
37.955978059 1117.0
37.972689328 1057.0
37.989400597 1067.0
38.006111866 1047.0
38.022823135 1111.0
38.039534404 963.0
38.056245673 1076.0
38.072956942 1096.0
38.089668211 1129.0
38.106379480 1127.0
38.123090749 1091.0
38.139802018 1101.0
38.156513287 1097.0
38.173224556 1094.0
38.189935825 1092.0
38.206647094 1140.0
38.223358363 1132.0
38.240069632 1125.0
38.256780901 1102.0
38.273492170 1108.0
38.290203439 1212.0
38.306914708 1147.0
38.323625977 1104.0
38.340337246 1137.0
38.357048515 1188.0
38.373759784 1173.0
38.390471053 1202.0
38.407182322 1248.0
38.423893591 1207.0
38.440604860 1230.0
38.457316129 1282.0
38.474027398 1340.0
38.490738667 1365.0
38.507449936 1257.0
38.524161205 1364.0
38.540872474 1333.0
38.557583743 1371.0
38.574295012 1468.0
38.591006281 1492.0
38.607717550 1463.0
38.624428818 1543.0
38.641140087 1558.0
38.657851356 1583.0
38.674562625 1570.0
38.691273894 1531.0
38.707985163 1572.0
38.724696432 1567.0
38.741407701 1457.0
38.758118970 1438.0
38.774830239 1409.0
38.791541508 1393.0
38.808252777 1396.0
38.824964046 1428.0
38.841675315 1332.0
38.858386584 1250.0
38.875097853 1321.0
38.891809122 1251.0
38.908520391 1290.0
38.925231660 1280.0
38.941942929 1274.0
38.958654198 1225.0
38.975365467 1247.0
38.992076736 1184.0
39.008788005 1263.0
39.025499274 1164.0
39.042210543 1238.0
39.058921812 1209.0
39.075633081 1214.0
39.092344350 1111.0
39.109055619 1150.0
39.125766888 1168.0
39.142478157 1147.0
39.159189426 1161.0
39.175900695 1140.0
39.192611964 1086.0
39.209323233 1187.0
39.226034502 1113.0
39.242745771 1202.0
39.259457040 1120.0
39.276168309 1124.0
39.292879578 1129.0
39.309590847 1123.0
39.326302116 1134.0
39.343013385 1156.0
39.359724654 1126.0
39.376435923 1159.0
39.393147192 1059.0
39.409858461 1075.0
39.426569730 1095.0
39.443280999 1133.0
39.459992268 1120.0
39.476703536 1104.0
39.493414805 1089.0
39.510126074 1063.0
39.526837343 1085.0
39.543548612 1169.0
39.560259881 1081.0
39.576971150 1159.0
39.593682419 1090.0
39.610393688 1128.0
39.627104957 1104.0
39.643816226 1115.0
39.660527495 1094.0
39.677238764 1136.0
39.693950033 1096.0
39.710661302 1147.0
39.727372571 1143.0
39.744083840 1143.0
39.760795109 1104.0
39.777506378 1124.0
39.794217647 1095.0
39.810928916 1182.0
39.827640185 1173.0
39.844351454 1127.0
39.861062723 1085.0
39.877773992 1116.0
39.894485261 1181.0
39.911196530 1128.0
39.927907799 1091.0
39.944619068 1198.0
39.961330337 1123.0
39.978041606 1146.0
39.994752875 1134.0
40.011464144 1227.0
40.028175413 1175.0
40.044886682 1205.0
40.061597951 1137.0
40.078309220 1253.0
40.095020489 1166.0
40.111731758 1112.0
40.128443027 1235.0
40.145154296 1213.0
40.161865565 1223.0
40.178576834 1206.0
40.195288103 1248.0
40.211999372 1327.0
40.228710641 1316.0
40.245421910 1361.0
40.262133179 1444.0
40.278844448 1334.0
40.295555717 1395.0
40.312266985 1444.0
40.328978254 1482.0
40.345689523 1511.0
40.362400792 1526.0
40.379112061 1516.0
40.395823330 1522.0
40.412534599 1514.0
40.429245868 1515.0
40.445957137 1612.0
40.462668406 1507.0
40.479379675 1591.0
40.496090944 1427.0
40.512802213 1408.0
40.529513482 1405.0
40.546224751 1521.0
40.562936020 1433.0
40.579647289 1476.0
40.596358558 1532.0
40.613069827 1511.0
40.629781096 1567.0
40.646492365 1556.0
40.663203634 1584.0
40.679914903 1583.0
40.696626172 1553.0
40.713337441 1603.0
40.730048710 1659.0
40.746759979 1739.0
40.763471248 1750.0
40.780182517 1797.0
40.796893786 1747.0
40.813605055 1748.0
40.830316324 1782.0
40.847027593 1785.0
40.863738862 1763.0
40.880450131 1767.0
40.897161400 1642.0
40.913872669 1680.0
40.930583938 1569.0
40.947295207 1583.0
40.964006476 1583.0
40.980717745 1532.0
40.997429014 1486.0
41.014140283 1496.0
41.030851552 1411.0
41.047562821 1393.0
41.064274090 1451.0
41.080985359 1314.0
41.097696628 1332.0
41.114407897 1335.0
41.131119166 1332.0
41.147830435 1316.0
41.164541703 1263.0
41.181252972 1255.0
41.197964241 1310.0
41.214675510 1188.0
41.231386779 1216.0
41.248098048 1224.0
41.264809317 1180.0
41.281520586 1201.0
41.298231855 1250.0
41.314943124 1177.0
41.331654393 1159.0
41.348365662 1210.0
41.365076931 1198.0
41.381788200 1152.0
41.398499469 1222.0
41.415210738 1166.0
41.431922007 1187.0
41.448633276 1183.0
41.465344545 1041.0
41.482055814 1115.0
41.498767083 1141.0
41.515478352 1168.0
41.532189621 1131.0
41.548900890 1150.0
41.565612159 1104.0
41.582323428 1179.0
41.599034697 1113.0
41.615745966 1151.0
41.632457235 1126.0
41.649168504 1151.0
41.665879773 1097.0
41.682591042 1165.0
41.699302311 1126.0
41.716013580 1109.0
41.732724849 1170.0
41.749436118 1072.0
41.766147387 1082.0
41.782858656 1111.0
41.799569925 1056.0
41.816281194 1131.0
41.832992463 1213.0
41.849703732 1099.0
41.866415001 1111.0
41.883126270 1054.0
41.899837539 1112.0
41.916548808 1096.0
41.933260077 1126.0
41.949971346 1111.0
41.966682615 1078.0
41.983393884 1186.0
42.000105153 1088.0
42.016816421 1123.0
42.033527690 1125.0
42.050238959 1104.0
42.066950228 1102.0
42.083661497 1103.0
42.100372766 1085.0
42.117084035 1125.0
42.133795304 1146.0
42.150506573 1136.0
42.167217842 1146.0
42.183929111 1169.0
42.200640380 1167.0
42.217351649 1173.0
42.234062918 1143.0
42.250774187 1159.0
42.267485456 1162.0
42.284196725 1151.0
42.300907994 1208.0
42.317619263 1178.0
42.334330532 1231.0
42.351041801 1177.0
42.367753070 1230.0
42.384464339 1229.0
42.401175608 1239.0
42.417886877 1248.0
42.434598146 1243.0
42.451309415 1187.0
42.468020684 1209.0
42.484731953 1155.0
42.501443222 1226.0
42.518154491 1236.0
42.534865760 1276.0
42.551577029 1216.0
42.568288298 1206.0
42.584999567 1198.0
42.601710836 1192.0
42.618422105 1199.0
42.635133374 1134.0
42.651844643 1189.0
42.668555912 1148.0
42.685267181 1153.0
42.701978450 1178.0
42.718689719 1145.0
42.735400988 1141.0
42.752112257 1158.0
42.768823526 1087.0
42.785534795 1174.0
42.802246064 1162.0
42.818957333 1131.0
42.835668602 1106.0
42.852379871 1183.0
42.869091139 1172.0
42.885802408 1155.0
42.902513677 1151.0
42.919224946 1111.0
42.935936215 1189.0
42.952647484 1184.0
42.969358753 1153.0
42.986070022 1146.0
43.002781291 1199.0
43.019492560 1125.0
43.036203829 1127.0
43.052915098 1169.0
43.069626367 1207.0
43.086337636 1170.0
43.103048905 1153.0
43.119760174 1159.0
43.136471443 1156.0
43.153182712 1167.0
43.169893981 1134.0
43.186605250 1144.0
43.203316519 1208.0
43.220027788 1210.0
43.236739057 1110.0
43.253450326 1215.0
43.270161595 1180.0
43.286872864 1111.0
43.303584133 1192.0
43.320295402 1097.0
43.337006671 1159.0
43.353717940 1179.0
43.370429209 1223.0
43.387140478 1185.0
43.403851747 1147.0
43.420563016 1096.0
43.437274285 1162.0
43.453985554 1174.0
43.470696823 1170.0
43.487408092 1227.0
43.504119361 1156.0
43.520830630 1113.0
43.537541899 1073.0
43.554253168 1175.0
43.570964437 1137.0
43.587675706 1148.0
43.604386975 1154.0
43.621098244 1154.0
43.637809513 1100.0
43.654520782 1158.0
43.671232051 1085.0
43.687943320 1117.0
43.704654589 1124.0
43.721365857 1142.0
43.738077126 1160.0
43.754788395 1122.0
43.771499664 1178.0
43.788210933 1101.0
43.804922202 1126.0
43.821633471 1160.0
43.838344740 1116.0
43.855056009 1108.0
43.871767278 1168.0
43.888478547 1172.0
43.905189816 1165.0
43.921901085 1077.0
43.938612354 1211.0
43.955323623 1119.0
43.972034892 1136.0
43.988746161 1101.0
44.005457430 1160.0
44.022168699 1138.0
44.038879968 1150.0
44.055591237 1169.0
44.072302506 1096.0
44.089013775 1150.0
44.105725044 1129.0
44.122436313 1059.0
44.139147582 1205.0
44.155858851 1130.0
44.172570120 1115.0
44.189281389 1140.0
44.205992658 1095.0
44.222703927 1142.0
44.239415196 1138.0
44.256126465 1131.0
44.272837734 1173.0
44.289549003 1108.0
44.306260272 1084.0
44.322971541 1170.0
44.339682810 1134.0
44.356394079 1100.0
44.373105348 1109.0
44.389816617 1157.0
44.406527886 1076.0
44.423239155 1138.0
44.439950424 1062.0
44.456661693 1116.0
44.473372962 1191.0
44.490084231 1128.0
44.506795500 1128.0
44.523506769 1073.0
44.540218038 1123.0
44.556929307 1106.0
44.573640575 1091.0
44.590351844 1178.0
44.607063113 1145.0
44.623774382 1156.0
44.640485651 1146.0
44.657196920 1154.0
44.673908189 1123.0
44.690619458 1175.0
44.707330727 1187.0
44.724041996 1147.0
44.740753265 1170.0
44.757464534 1125.0
44.774175803 1174.0
44.790887072 1131.0
44.807598341 1151.0
44.824309610 1133.0
44.841020879 1212.0
44.857732148 1170.0
44.874443417 1188.0
44.891154686 1185.0
44.907865955 1113.0
44.924577224 1203.0
44.941288493 1153.0
44.957999762 1150.0
44.974711031 1193.0
44.991422300 1172.0
