# Supplementary material for: Physicochemical Properties, Equilibrium Adsorption Performance, Manufacturability, and Stability of TIFSIX-3-Ni for Direct Air Capture of CO2
Source: Energy Fuels. 2024 Jun 18;38(13):11947–65. doi: 10.1021/acs.energyfuels.4c01368 (PMC11228916; doi:10.1021/acs.energyfuels.4c01368)
Supplement: Supplementary file 2 — ef4c01368_si_002.zip [file ef4c01368_si_002.zip › tifsix si raw files/XRD/after H2O/batch5-48RH-afterdegas.xy]

5.001355630 2693.0
5.018066899 2752.0
5.034778168 2627.0
5.051489437 2619.0
5.068200706 2730.0
5.084911975 2646.0
5.101623244 2598.0
5.118334513 2673.0
5.135045782 2611.0
5.151757051 2647.0
5.168468320 2685.0
5.185179589 2540.0
5.201890858 2657.0
5.218602127 2631.0
5.235313396 2570.0
5.252024665 2585.0
5.268735934 2588.0
5.285447203 2538.0
5.302158472 2537.0
5.318869741 2429.0
5.335581010 2537.0
5.352292279 2564.0
5.369003548 2567.0
5.385714817 2520.0
5.402426086 2536.0
5.419137355 2469.0
5.435848623 2455.0
5.452559892 2502.0
5.469271161 2483.0
5.485982430 2522.0
5.502693699 2454.0
5.519404968 2532.0
5.536116237 2410.0
5.552827506 2437.0
5.569538775 2360.0
5.586250044 2418.0
5.602961313 2422.0
5.619672582 2345.0
5.636383851 2475.0
5.653095120 2530.0
5.669806389 2338.0
5.686517658 2396.0
5.703228927 2387.0
5.719940196 2468.0
5.736651465 2482.0
5.753362734 2356.0
5.770074003 2403.0
5.786785272 2419.0
5.803496541 2383.0
5.820207810 2403.0
5.836919079 2411.0
5.853630348 2280.0
5.870341617 2259.0
5.887052886 2331.0
5.903764155 2293.0
5.920475424 2375.0
5.937186693 2233.0
5.953897962 2444.0
5.970609231 2306.0
5.987320500 2404.0
6.004031769 2272.0
6.020743038 2414.0
6.037454307 2343.0
6.054165576 2289.0
6.070876845 2309.0
6.087588114 2330.0
6.104299383 2262.0
6.121010652 2235.0
6.137721921 2299.0
6.154433190 2280.0
6.171144459 2283.0
6.187855728 2241.0
6.204566997 2216.0
6.221278266 2273.0
6.237989535 2196.0
6.254700804 2259.0
6.271412073 2130.0
6.288123341 2169.0
6.304834610 2334.0
6.321545879 2190.0
6.338257148 2165.0
6.354968417 2161.0
6.371679686 2193.0
6.388390955 2237.0
6.405102224 2140.0
6.421813493 2214.0
6.438524762 2062.0
6.455236031 2161.0
6.471947300 2102.0
6.488658569 2122.0
6.505369838 2116.0
6.522081107 2167.0
6.538792376 2163.0
6.555503645 2130.0
6.572214914 2112.0
6.588926183 2157.0
6.605637452 2175.0
6.622348721 2061.0
6.639059990 2128.0
6.655771259 2174.0
6.672482528 2074.0
6.689193797 2136.0
6.705905066 2078.0
6.722616335 2153.0
6.739327604 2052.0
6.756038873 2016.0
6.772750142 2129.0
6.789461411 1995.0
6.806172680 2088.0
6.822883949 2010.0
6.839595218 2123.0
6.856306487 2078.0
6.873017756 2084.0
6.889729025 2160.0
6.906440294 2103.0
6.923151563 2055.0
6.939862832 2105.0
6.956574101 2072.0
6.973285370 2048.0
6.989996639 2088.0
7.006707908 2042.0
7.023419177 2075.0
7.040130446 2096.0
7.056841715 1997.0
7.073552984 2004.0
7.090264253 2040.0
7.106975522 1975.0
7.123686791 1985.0
7.140398059 2015.0
7.157109328 1976.0
7.173820597 2006.0
7.190531866 1997.0
7.207243135 2083.0
7.223954404 1957.0
7.240665673 2054.0
7.257376942 2028.0
7.274088211 2014.0
7.290799480 1930.0
7.307510749 2029.0
7.324222018 2066.0
7.340933287 2042.0
7.357644556 2025.0
7.374355825 1983.0
7.391067094 1964.0
7.407778363 2001.0
7.424489632 1960.0
7.441200901 1963.0
7.457912170 1919.0
7.474623439 1885.0
7.491334708 1946.0
7.508045977 1939.0
7.524757246 1962.0
7.541468515 1909.0
7.558179784 1930.0
7.574891053 2039.0
7.591602322 1890.0
7.608313591 1947.0
7.625024860 2045.0
7.641736129 1897.0
7.658447398 1934.0
7.675158667 2005.0
7.691869936 1920.0
7.708581205 1965.0
7.725292474 1897.0
7.742003743 1933.0
7.758715012 1878.0
7.775426281 1998.0
7.792137550 1948.0
7.808848819 1919.0
7.825560088 1982.0
7.842271357 1898.0
7.858982626 1950.0
7.875693895 1875.0
7.892405164 1971.0
7.909116433 1983.0
7.925827702 1936.0
7.942538971 1833.0
7.959250240 1932.0
7.975961509 1948.0
7.992672777 1871.0
8.009384046 1828.0
8.026095315 1947.0
8.042806584 1878.0
8.059517853 1851.0
8.076229122 1871.0
8.092940391 1961.0
8.109651660 1917.0
8.126362929 1912.0
8.143074198 1826.0
8.159785467 1886.0
8.176496736 1802.0
8.193208005 1954.0
8.209919274 1854.0
8.226630543 1895.0
8.243341812 1885.0
8.260053081 1847.0
8.276764350 1854.0
8.293475619 1887.0
8.310186888 1862.0
8.326898157 1920.0
8.343609426 1871.0
8.360320695 1851.0
8.377031964 1745.0
8.393743233 1917.0
8.410454502 1803.0
8.427165771 1853.0
8.443877040 1796.0
8.460588309 1760.0
8.477299578 1872.0
8.494010847 1767.0
8.510722116 1812.0
8.527433385 1880.0
8.544144654 1862.0
8.560855923 1857.0
8.577567192 1863.0
8.594278461 1849.0
8.610989730 1837.0
8.627700999 1864.0
8.644412268 1767.0
8.661123537 1880.0
8.677834806 1887.0
8.694546075 1834.0
8.711257344 1832.0
8.727968613 1802.0
8.744679882 1784.0
8.761391151 1819.0
8.778102420 1748.0
8.794813689 1820.0
8.811524958 1737.0
8.828236227 1784.0
8.844947495 1761.0
8.861658764 1698.0
8.878370033 1704.0
8.895081302 1823.0
8.911792571 1741.0
8.928503840 1714.0
8.945215109 1770.0
8.961926378 1750.0
8.978637647 1718.0
8.995348916 1718.0
9.012060185 1710.0
9.028771454 1735.0
9.045482723 1699.0
9.062193992 1667.0
9.078905261 1651.0
9.095616530 1594.0
9.112327799 1646.0
9.129039068 1663.0
9.145750337 1672.0
9.162461606 1638.0
9.179172875 1668.0
9.195884144 1657.0
9.212595413 1687.0
9.229306682 1700.0
9.246017951 1642.0
9.262729220 1674.0
9.279440489 1612.0
9.296151758 1652.0
9.312863027 1686.0
9.329574296 1610.0
9.346285565 1651.0
9.362996834 1594.0
9.379708103 1553.0
9.396419372 1653.0
9.413130641 1621.0
9.429841910 1589.0
9.446553179 1603.0
9.463264448 1618.0
9.479975717 1556.0
9.496686986 1569.0
9.513398255 1583.0
9.530109524 1535.0
9.546820793 1528.0
9.563532062 1583.0
9.580243331 1493.0
9.596954600 1552.0
9.613665869 1535.0
9.630377138 1527.0
9.647088407 1586.0
9.663799676 1491.0
9.680510945 1533.0
9.697222213 1441.0
9.713933482 1520.0
9.730644751 1447.0
9.747356020 1432.0
9.764067289 1482.0
9.780778558 1437.0
9.797489827 1456.0
9.814201096 1438.0
9.830912365 1400.0
9.847623634 1494.0
9.864334903 1447.0
9.881046172 1386.0
9.897757441 1491.0
9.914468710 1415.0
9.931179979 1374.0
9.947891248 1391.0
9.964602517 1369.0
9.981313786 1393.0
9.998025055 1345.0
10.014736324 1462.0
10.031447593 1351.0
10.048158862 1401.0
10.064870131 1336.0
10.081581400 1317.0
10.098292669 1340.0
10.115003938 1298.0
10.131715207 1296.0
10.148426476 1389.0
10.165137745 1236.0
10.181849014 1348.0
10.198560283 1272.0
10.215271552 1249.0
10.231982821 1340.0
10.248694090 1293.0
10.265405359 1278.0
10.282116628 1295.0
10.298827897 1267.0
10.315539166 1216.0
10.332250435 1263.0
10.348961704 1211.0
10.365672973 1247.0
10.382384242 1238.0
10.399095511 1169.0
10.415806780 1179.0
10.432518049 1202.0
10.449229318 1203.0
10.465940587 1200.0
10.482651856 1153.0
10.499363125 1122.0
10.516074394 1172.0
10.532785662 1132.0
10.549496931 1155.0
10.566208200 1139.0
10.582919469 1124.0
10.599630738 1127.0
10.616342007 1129.0
10.633053276 1211.0
10.649764545 1109.0
10.666475814 1173.0
10.683187083 1131.0
10.699898352 1124.0
10.716609621 1074.0
10.733320890 1092.0
10.750032159 1090.0
10.766743428 1081.0
10.783454697 1114.0
10.800165966 1041.0
10.816877235 1076.0
10.833588504 1100.0
10.850299773 1157.0
10.867011042 1111.0
10.883722311 1065.0
10.900433580 1060.0
10.917144849 1028.0
10.933856118 1054.0
10.950567387 1001.0
10.967278656 1051.0
10.983989925 1055.0
11.000701194 1090.0
11.017412463 1117.0
11.034123732 1045.0
11.050835001 1061.0
11.067546270 1021.0
11.084257539 979.0
11.100968808 1055.0
11.117680077 1026.0
11.134391346 1033.0
11.151102615 1028.0
11.167813884 1046.0
11.184525153 1057.0
11.201236422 1062.0
11.217947691 1025.0
11.234658960 1040.0
11.251370229 1055.0
11.268081498 1022.0
11.284792767 1118.0
11.301504036 1023.0
11.318215305 1029.0
11.334926574 1097.0
11.351637843 1039.0
11.368349112 1020.0
11.385060380 1082.0
11.401771649 1080.0
11.418482918 1075.0
11.435194187 1023.0
11.451905456 1012.0
11.468616725 986.0
11.485327994 1013.0
11.502039263 1002.0
11.518750532 1009.0
11.535461801 1018.0
11.552173070 991.0
11.568884339 959.0
11.585595608 997.0
11.602306877 934.0
11.619018146 1011.0
11.635729415 973.0
11.652440684 981.0
11.669151953 979.0
11.685863222 991.0
11.702574491 906.0
11.719285760 986.0
11.735997029 981.0
11.752708298 995.0
11.769419567 987.0
11.786130836 948.0
11.802842105 960.0
11.819553374 937.0
11.836264643 964.0
11.852975912 905.0
11.869687181 920.0
11.886398450 961.0
11.903109719 948.0
11.919820988 976.0
11.936532257 992.0
11.953243526 965.0
11.969954795 987.0
11.986666064 962.0
12.003377333 991.0
12.020088602 957.0
12.036799871 1022.0
12.053511140 1009.0
12.070222409 984.0
12.086933678 981.0
12.103644947 945.0
12.120356216 928.0
12.137067485 1050.0
12.153778754 1003.0
12.170490023 1092.0
12.187201292 1043.0
12.203912561 1020.0
12.220623830 1037.0
12.237335098 1056.0
12.254046367 1037.0
12.270757636 1068.0
12.287468905 1060.0
12.304180174 1083.0
12.320891443 1108.0
12.337602712 1114.0
12.354313981 1085.0
12.371025250 1199.0
12.387736519 1224.0
12.404447788 1208.0
12.421159057 1280.0
12.437870326 1386.0
12.454581595 1424.0
12.471292864 1433.0
12.488004133 1445.0
12.504715402 1612.0
12.521426671 1624.0
12.538137940 1760.0
12.554849209 1797.0
12.571560478 1867.0
12.588271747 2036.0
12.604983016 2208.0
12.621694285 2380.0
12.638405554 2542.0
12.655116823 2667.0
12.671828092 2915.0
12.688539361 3098.0
12.705250630 3369.0
12.721961899 3451.0
12.738673168 3524.0
12.755384437 3704.0
12.772095706 3741.0
12.788806975 3485.0
12.805518244 3436.0
12.822229513 3063.0
12.838940782 2747.0
12.855652051 2507.0
12.872363320 2185.0
12.889074589 1897.0
12.905785858 1808.0
12.922497127 1676.0
12.939208396 1519.0
12.955919665 1476.0
12.972630934 1357.0
12.989342203 1309.0
13.006053472 1249.0
13.022764741 1217.0
13.039476010 1206.0
13.056187279 1186.0
13.072898548 1130.0
13.089609816 1120.0
13.106321085 1060.0
13.123032354 1049.0
13.139743623 1074.0
13.156454892 1087.0
13.173166161 1032.0
13.189877430 953.0
13.206588699 949.0
13.223299968 1011.0
13.240011237 986.0
13.256722506 999.0
13.273433775 1008.0
13.290145044 1001.0
13.306856313 1011.0
13.323567582 954.0
13.340278851 977.0
13.356990120 946.0
13.373701389 986.0
13.390412658 896.0
13.407123927 942.0
13.423835196 933.0
13.440546465 923.0
13.457257734 952.0
13.473969003 890.0
13.490680272 963.0
13.507391541 930.0
13.524102810 894.0
13.540814079 918.0
13.557525348 903.0
13.574236617 915.0
13.590947886 919.0
13.607659155 897.0
13.624370424 878.0
13.641081693 892.0
13.657792962 897.0
13.674504231 902.0
13.691215500 925.0
13.707926769 885.0
13.724638038 892.0
13.741349307 876.0
13.758060576 863.0
13.774771845 868.0
13.791483114 914.0
13.808194383 850.0
13.824905652 831.0
13.841616921 915.0
13.858328190 891.0
13.875039459 898.0
13.891750728 882.0
13.908461997 831.0
13.925173266 877.0
13.941884534 887.0
13.958595803 832.0
13.975307072 907.0
13.992018341 843.0
14.008729610 892.0
14.025440879 889.0
14.042152148 868.0
14.058863417 853.0
14.075574686 846.0
14.092285955 892.0
14.108997224 828.0
14.125708493 878.0
14.142419762 887.0
14.159131031 896.0
14.175842300 918.0
14.192553569 959.0
14.209264838 873.0
14.225976107 867.0
14.242687376 856.0
14.259398645 846.0
14.276109914 824.0
14.292821183 880.0
14.309532452 824.0
14.326243721 906.0
14.342954990 859.0
14.359666259 859.0
14.376377528 839.0
14.393088797 882.0
14.409800066 856.0
14.426511335 880.0
14.443222604 855.0
14.459933873 871.0
14.476645142 887.0
14.493356411 881.0
14.510067680 846.0
14.526778949 861.0
14.543490218 762.0
14.560201487 851.0
14.576912756 826.0
14.593624025 866.0
14.610335294 839.0
14.627046563 848.0
14.643757832 861.0
14.660469101 823.0
14.677180370 874.0
14.693891639 863.0
14.710602908 864.0
14.727314177 825.0
14.744025446 865.0
14.760736715 825.0
14.777447984 820.0
14.794159252 881.0
14.810870521 859.0
14.827581790 862.0
14.844293059 840.0
14.861004328 868.0
14.877715597 829.0
14.894426866 807.0
14.911138135 828.0
14.927849404 869.0
14.944560673 867.0
14.961271942 863.0
14.977983211 875.0
14.994694480 793.0
15.011405749 850.0
15.028117018 859.0
15.044828287 818.0
15.061539556 796.0
15.078250825 867.0
15.094962094 827.0
15.111673363 838.0
15.128384632 819.0
15.145095901 836.0
15.161807170 818.0
15.178518439 799.0
15.195229708 854.0
15.211940977 736.0
15.228652246 787.0
15.245363515 836.0
15.262074784 808.0
15.278786053 848.0
15.295497322 782.0
15.312208591 840.0
15.328919860 832.0
15.345631129 851.0
15.362342398 826.0
15.379053667 837.0
15.395764936 834.0
15.412476205 839.0
15.429187474 832.0
15.445898743 785.0
15.462610012 820.0
15.479321281 812.0
15.496032550 802.0
15.512743819 795.0
15.529455088 813.0
15.546166357 791.0
15.562877626 804.0
15.579588895 767.0
15.596300164 784.0
15.613011433 813.0
15.629722702 860.0
15.646433970 839.0
15.663145239 851.0
15.679856508 813.0
15.696567777 822.0
15.713279046 902.0
15.729990315 818.0
15.746701584 840.0
15.763412853 773.0
15.780124122 847.0
15.796835391 818.0
15.813546660 867.0
15.830257929 810.0
15.846969198 854.0
15.863680467 756.0
15.880391736 806.0
15.897103005 800.0
15.913814274 773.0
15.930525543 842.0
15.947236812 808.0
15.963948081 871.0
15.980659350 834.0
15.997370619 797.0
16.014081888 819.0
16.030793157 865.0
16.047504426 729.0
16.064215695 812.0
16.080926964 794.0
16.097638233 833.0
16.114349502 817.0
16.131060771 833.0
16.147772040 804.0
16.164483309 861.0
16.181194578 822.0
16.197905847 822.0
16.214617116 876.0
16.231328385 840.0
16.248039654 847.0
16.264750923 788.0
16.281462192 781.0
16.298173461 793.0
16.314884730 823.0
16.331595999 812.0
16.348307268 772.0
16.365018537 847.0
16.381729806 786.0
16.398441075 825.0
16.415152344 818.0
16.431863613 806.0
16.448574882 798.0
16.465286151 815.0
16.481997420 820.0
16.498708688 850.0
16.515419957 853.0
16.532131226 806.0
16.548842495 811.0
16.565553764 768.0
16.582265033 801.0
16.598976302 818.0
16.615687571 784.0
16.632398840 854.0
16.649110109 756.0
16.665821378 867.0
16.682532647 821.0
16.699243916 840.0
16.715955185 781.0
16.732666454 785.0
16.749377723 818.0
16.766088992 824.0
16.782800261 807.0
16.799511530 788.0
16.816222799 861.0
16.832934068 856.0
16.849645337 732.0
16.866356606 845.0
16.883067875 834.0
16.899779144 854.0
16.916490413 832.0
16.933201682 839.0
16.949912951 835.0
16.966624220 817.0
16.983335489 841.0
17.000046758 813.0
17.016758027 812.0
17.033469296 850.0
17.050180565 792.0
17.066891834 807.0
17.083603103 805.0
17.100314372 870.0
17.117025641 847.0
17.133736910 828.0
17.150448179 791.0
17.167159448 793.0
17.183870717 771.0
17.200581986 783.0
17.217293255 837.0
17.234004524 850.0
17.250715793 867.0
17.267427062 852.0
17.284138331 805.0
17.300849600 809.0
17.317560869 777.0
17.334272138 820.0
17.350983406 814.0
17.367694675 798.0
17.384405944 802.0
17.401117213 799.0
17.417828482 857.0
17.434539751 857.0
17.451251020 799.0
17.467962289 809.0
17.484673558 841.0
17.501384827 815.0
17.518096096 836.0
17.534807365 818.0
17.551518634 831.0
17.568229903 863.0
17.584941172 821.0
17.601652441 822.0
17.618363710 873.0
17.635074979 799.0
17.651786248 798.0
17.668497517 856.0
17.685208786 909.0
17.701920055 895.0
17.718631324 938.0
17.735342593 919.0
17.752053862 878.0
17.768765131 959.0
17.785476400 934.0
17.802187669 920.0
17.818898938 948.0
17.835610207 962.0
17.852321476 1023.0
17.869032745 1009.0
17.885744014 1086.0
17.902455283 1059.0
17.919166552 1064.0
17.935877821 1122.0
17.952589090 1131.0
17.969300359 1184.0
17.986011628 1202.0
18.002722897 1240.0
18.019434166 1299.0
18.036145435 1217.0
18.052856704 1159.0
18.069567973 1194.0
18.086279242 1211.0
18.102990511 1205.0
18.119701780 1155.0
18.136413049 1056.0
18.153124318 1043.0
18.169835587 975.0
18.186546856 1007.0
18.203258124 938.0
18.219969393 950.0
18.236680662 918.0
18.253391931 905.0
18.270103200 912.0
18.286814469 864.0
18.303525738 867.0
18.320237007 857.0
18.336948276 883.0
18.353659545 867.0
18.370370814 812.0
18.387082083 835.0
18.403793352 853.0
18.420504621 839.0
18.437215890 810.0
18.453927159 791.0
18.470638428 788.0
18.487349697 772.0
18.504060966 832.0
18.520772235 798.0
18.537483504 847.0
18.554194773 800.0
18.570906042 832.0
18.587617311 842.0
18.604328580 760.0
18.621039849 811.0
18.637751118 771.0
18.654462387 786.0
18.671173656 790.0
18.687884925 754.0
18.704596194 829.0
18.721307463 782.0
18.738018732 771.0
18.754730001 773.0
18.771441270 836.0
18.788152539 812.0
18.804863808 799.0
18.821575077 808.0
18.838286346 862.0
18.854997615 828.0
18.871708884 821.0
18.888420153 743.0
18.905131422 811.0
18.921842691 853.0
18.938553960 827.0
18.955265229 801.0
18.971976498 786.0
18.988687767 821.0
19.005399036 758.0
19.022110305 780.0
19.038821574 810.0
19.055532842 808.0
19.072244111 841.0
19.088955380 772.0
19.105666649 770.0
19.122377918 837.0
19.139089187 806.0
19.155800456 814.0
19.172511725 848.0
19.189222994 804.0
19.205934263 850.0
19.222645532 799.0
19.239356801 834.0
19.256068070 776.0
19.272779339 794.0
19.289490608 820.0
19.306201877 765.0
19.322913146 793.0
19.339624415 859.0
19.356335684 817.0
19.373046953 865.0
19.389758222 871.0
19.406469491 817.0
19.423180760 776.0
19.439892029 833.0
19.456603298 824.0
19.473314567 813.0
19.490025836 773.0
19.506737105 857.0
19.523448374 741.0
19.540159643 820.0
19.556870912 813.0
19.573582181 787.0
19.590293450 769.0
19.607004719 795.0
19.623715988 817.0
19.640427257 815.0
19.657138526 793.0
19.673849795 799.0
19.690561064 781.0
19.707272333 771.0
19.723983602 765.0
19.740694871 768.0
19.757406140 798.0
19.774117409 780.0
19.790828678 798.0
19.807539947 815.0
19.824251216 799.0
19.840962485 817.0
19.857673754 763.0
19.874385023 805.0
19.891096292 809.0
19.907807560 826.0
19.924518829 810.0
19.941230098 808.0
19.957941367 812.0
19.974652636 845.0
19.991363905 785.0
20.008075174 786.0
20.024786443 807.0
20.041497712 753.0
20.058208981 790.0
20.074920250 783.0
20.091631519 790.0
20.108342788 865.0
20.125054057 785.0
20.141765326 822.0
20.158476595 824.0
20.175187864 760.0
20.191899133 826.0
20.208610402 815.0
20.225321671 737.0
20.242032940 781.0
20.258744209 811.0
20.275455478 828.0
20.292166747 828.0
20.308878016 781.0
20.325589285 780.0
20.342300554 800.0
20.359011823 791.0
20.375723092 760.0
20.392434361 777.0
20.409145630 836.0
20.425856899 824.0
20.442568168 765.0
20.459279437 833.0
20.475990706 828.0
20.492701975 801.0
20.509413244 839.0
20.526124513 777.0
20.542835782 802.0
20.559547051 787.0
20.576258320 835.0
20.592969589 786.0
20.609680858 783.0
20.626392127 799.0
20.643103396 824.0
20.659814665 840.0
20.676525934 810.0
20.693237203 849.0
20.709948472 883.0
20.726659741 828.0
20.743371009 841.0
20.760082278 809.0
20.776793547 822.0
20.793504816 863.0
20.810216085 835.0
20.826927354 837.0
20.843638623 849.0
20.860349892 811.0
20.877061161 828.0
20.893772430 871.0
20.910483699 850.0
20.927194968 828.0
20.943906237 900.0
20.960617506 879.0
20.977328775 889.0
20.994040044 864.0
21.010751313 942.0
21.027462582 877.0
21.044173851 898.0
21.060885120 931.0
21.077596389 953.0
21.094307658 938.0
21.111018927 999.0
21.127730196 1008.0
21.144441465 1041.0
21.161152734 1048.0
21.177864003 1075.0
21.194575272 1132.0
21.211286541 1129.0
21.227997810 1064.0
21.244709079 1182.0
21.261420348 1178.0
21.278131617 1184.0
21.294842886 1223.0
21.311554155 1143.0
21.328265424 1195.0
21.344976693 1208.0
21.361687962 1154.0
21.378399231 1195.0
21.395110500 1111.0
21.411821769 1109.0
21.428533038 1070.0
21.445244307 1036.0
21.461955576 1058.0
21.478666845 1013.0
21.495378114 1027.0
21.512089383 977.0
21.528800652 961.0
21.545511921 911.0
21.562223190 961.0
21.578934459 895.0
21.595645727 900.0
21.612356996 912.0
21.629068265 908.0
21.645779534 919.0
21.662490803 870.0
21.679202072 852.0
21.695913341 882.0
21.712624610 888.0
21.729335879 874.0
21.746047148 882.0
21.762758417 887.0
21.779469686 875.0
21.796180955 910.0
21.812892224 809.0
21.829603493 843.0
21.846314762 817.0
21.863026031 826.0
21.879737300 837.0
21.896448569 835.0
21.913159838 845.0
21.929871107 837.0
21.946582376 843.0
21.963293645 828.0
21.980004914 870.0
21.996716183 835.0
22.013427452 868.0
22.030138721 854.0
22.046849990 865.0
22.063561259 840.0
22.080272528 801.0
22.096983797 863.0
22.113695066 890.0
22.130406335 842.0
22.147117604 895.0
22.163828873 912.0
22.180540142 901.0
22.197251411 825.0
22.213962680 866.0
22.230673949 843.0
22.247385218 867.0
22.264096487 805.0
22.280807756 887.0
22.297519025 896.0
22.314230294 889.0
22.330941563 931.0
22.347652832 911.0
22.364364101 890.0
22.381075370 862.0
22.397786639 907.0
22.414497908 956.0
22.431209177 1012.0
22.447920445 991.0
22.464631714 975.0
22.481342983 998.0
22.498054252 1004.0
22.514765521 1042.0
22.531476790 1102.0
22.548188059 1146.0
22.564899328 1162.0
22.581610597 1263.0
22.598321866 1262.0
22.615033135 1264.0
22.631744404 1417.0
22.648455673 1409.0
22.665166942 1415.0
22.681878211 1437.0
22.698589480 1476.0
22.715300749 1498.0
22.732012018 1468.0
22.748723287 1417.0
22.765434556 1475.0
22.782145825 1375.0
22.798857094 1371.0
22.815568363 1266.0
22.832279632 1319.0
22.848990901 1191.0
22.865702170 1203.0
22.882413439 1110.0
22.899124708 1111.0
22.915835977 1065.0
22.932547246 1080.0
22.949258515 1055.0
22.965969784 998.0
22.982681053 973.0
22.999392322 970.0
23.016103591 926.0
23.032814860 926.0
23.049526129 905.0
23.066237398 876.0
23.082948667 911.0
23.099659936 918.0
23.116371205 915.0
23.133082474 877.0
23.149793743 888.0
23.166505012 916.0
23.183216281 849.0
23.199927550 851.0
23.216638819 855.0
23.233350088 833.0
23.250061357 842.0
23.266772626 966.0
23.283483895 866.0
23.300195163 862.0
23.316906432 835.0
23.333617701 810.0
23.350328970 842.0
23.367040239 826.0
23.383751508 854.0
23.400462777 833.0
23.417174046 905.0
23.433885315 868.0
23.450596584 906.0
23.467307853 868.0
23.484019122 824.0
23.500730391 879.0
23.517441660 825.0
23.534152929 824.0
23.550864198 834.0
23.567575467 832.0
23.584286736 865.0
23.600998005 859.0
23.617709274 878.0
23.634420543 843.0
23.651131812 882.0
23.667843081 847.0
23.684554350 879.0
23.701265619 874.0
23.717976888 862.0
23.734688157 752.0
23.751399426 811.0
23.768110695 854.0
23.784821964 812.0
23.801533233 811.0
23.818244502 835.0
23.834955771 822.0
23.851667040 837.0
23.868378309 777.0
23.885089578 842.0
23.901800847 794.0
23.918512116 823.0
23.935223385 740.0
23.951934654 861.0
23.968645923 818.0
23.985357192 792.0
24.002068461 785.0
24.018779730 799.0
24.035490999 890.0
24.052202268 896.0
24.068913537 836.0
24.085624806 834.0
24.102336075 757.0
24.119047344 833.0
24.135758613 806.0
24.152469881 800.0
24.169181150 781.0
24.185892419 839.0
24.202603688 835.0
24.219314957 810.0
24.236026226 889.0
24.252737495 834.0
24.269448764 820.0
24.286160033 859.0
24.302871302 848.0
24.319582571 833.0
24.336293840 821.0
24.353005109 785.0
24.369716378 835.0
24.386427647 843.0
24.403138916 832.0
24.419850185 852.0
24.436561454 838.0
24.453272723 884.0
24.469983992 810.0
24.486695261 874.0
24.503406530 852.0
24.520117799 822.0
24.536829068 890.0
24.553540337 861.0
24.570251606 840.0
24.586962875 832.0
24.603674144 869.0
24.620385413 810.0
24.637096682 823.0
24.653807951 834.0
24.670519220 812.0
24.687230489 854.0
24.703941758 828.0
24.720653027 791.0
24.737364296 865.0
24.754075565 839.0
24.770786834 866.0
24.787498103 861.0
24.804209372 837.0
24.820920641 855.0
24.837631910 865.0
24.854343179 851.0
24.871054448 832.0
24.887765717 852.0
24.904476986 839.0
24.921188255 840.0
24.937899524 901.0
24.954610793 905.0
24.971322062 895.0
24.988033331 920.0
25.004744599 924.0
25.021455868 889.0
25.038167137 948.0
25.054878406 895.0
25.071589675 849.0
25.088300944 884.0
25.105012213 877.0
25.121723482 896.0
25.138434751 911.0
25.155146020 902.0
25.171857289 922.0
25.188568558 924.0
25.205279827 883.0
25.221991096 956.0
25.238702365 992.0
25.255413634 993.0
25.272124903 1014.0
25.288836172 1016.0
25.305547441 1015.0
25.322258710 1131.0
25.338969979 1125.0
25.355681248 1126.0
25.372392517 1141.0
25.389103786 1277.0
25.405815055 1256.0
25.422526324 1372.0
25.439237593 1390.0
25.455948862 1475.0
25.472660131 1544.0
25.489371400 1594.0
25.506082669 1708.0
25.522793938 1818.0
25.539505207 1868.0
25.556216476 1935.0
25.572927745 1947.0
25.589639014 1839.0
25.606350283 1818.0
25.623061552 1723.0
25.639772821 1719.0
25.656484090 1567.0
25.673195359 1512.0
25.689906628 1430.0
25.706617897 1371.0
25.723329166 1318.0
25.740040435 1314.0
25.756751704 1243.0
25.773462973 1237.0
25.790174242 1257.0
25.806885511 1212.0
25.823596780 1177.0
25.840308049 1177.0
25.857019317 1152.0
25.873730586 1188.0
25.890441855 1191.0
25.907153124 1250.0
25.923864393 1294.0
25.940575662 1271.0
25.957286931 1350.0
25.973998200 1377.0
25.990709469 1406.0
26.007420738 1486.0
26.024132007 1521.0
26.040843276 1454.0
26.057554545 1616.0
26.074265814 1604.0
26.090977083 1639.0
26.107688352 1575.0
26.124399621 1553.0
26.141110890 1583.0
26.157822159 1443.0
26.174533428 1480.0
26.191244697 1474.0
26.207955966 1401.0
26.224667235 1365.0
26.241378504 1298.0
26.258089773 1280.0
26.274801042 1328.0
26.291512311 1235.0
26.308223580 1137.0
26.324934849 1143.0
26.341646118 1123.0
26.358357387 1108.0
26.375068656 1182.0
26.391779925 1160.0
26.408491194 1126.0
26.425202463 1085.0
26.441913732 1133.0
26.458625001 1134.0
26.475336270 1098.0
26.492047539 1046.0
26.508758808 1002.0
26.525470077 1069.0
26.542181346 1030.0
26.558892615 1089.0
26.575603884 1053.0
26.592315153 991.0
26.609026422 936.0
26.625737691 1047.0
26.642448960 981.0
26.659160229 981.0
26.675871498 935.0
26.692582767 970.0
26.709294035 1054.0
26.726005304 901.0
26.742716573 907.0
26.759427842 940.0
26.776139111 964.0
26.792850380 931.0
26.809561649 905.0
26.826272918 961.0
26.842984187 914.0
26.859695456 912.0
26.876406725 930.0
26.893117994 911.0
26.909829263 885.0
26.926540532 891.0
26.943251801 950.0
26.959963070 972.0
26.976674339 909.0
26.993385608 847.0
27.010096877 937.0
27.026808146 972.0
27.043519415 853.0
27.060230684 860.0
27.076941953 880.0
27.093653222 952.0
27.110364491 885.0
27.127075760 897.0
27.143787029 850.0
27.160498298 884.0
27.177209567 888.0
27.193920836 840.0
27.210632105 892.0
27.227343374 947.0
27.244054643 881.0
27.260765912 892.0
27.277477181 910.0
27.294188450 874.0
27.310899719 878.0
27.327610988 840.0
27.344322257 876.0
27.361033526 843.0
27.377744795 818.0
27.394456064 848.0
27.411167333 877.0
27.427878602 906.0
27.444589871 884.0
27.461301140 885.0
27.478012409 847.0
27.494723678 909.0
27.511434947 884.0
27.528146216 865.0
27.544857485 864.0
27.561568753 867.0
27.578280022 854.0
27.594991291 902.0
27.611702560 945.0
27.628413829 928.0
27.645125098 910.0
27.661836367 917.0
27.678547636 950.0
27.695258905 902.0
27.711970174 922.0
27.728681443 948.0
27.745392712 922.0
27.762103981 928.0
27.778815250 906.0
27.795526519 992.0
27.812237788 981.0
27.828949057 961.0
27.845660326 1063.0
27.862371595 1088.0
27.879082864 1056.0
27.895794133 1049.0
27.912505402 1071.0
27.929216671 1118.0
27.945927940 1114.0
27.962639209 1111.0
27.979350478 1236.0
27.996061747 1202.0
28.012773016 1182.0
28.029484285 1199.0
28.046195554 1165.0
28.062906823 1219.0
28.079618092 1184.0
28.096329361 1161.0
28.113040630 1103.0
28.129751899 1110.0
28.146463168 1061.0
28.163174437 1042.0
28.179885706 1011.0
28.196596975 1031.0
28.213308244 988.0
28.230019513 938.0
28.246730782 937.0
28.263442051 993.0
28.280153320 958.0
28.296864589 984.0
28.313575858 924.0
28.330287127 985.0
28.346998396 989.0
28.363709665 1023.0
28.380420934 900.0
28.397132203 965.0
28.413843471 993.0
28.430554740 966.0
28.447266009 1055.0
28.463977278 981.0
28.480688547 1005.0
28.497399816 1041.0
28.514111085 1068.0
28.530822354 1021.0
28.547533623 1023.0
28.564244892 1112.0
28.580956161 1125.0
28.597667430 1062.0
28.614378699 1060.0
28.631089968 1063.0
28.647801237 1075.0
28.664512506 1082.0
28.681223775 1009.0
28.697935044 1008.0
28.714646313 1104.0
28.731357582 1032.0
28.748068851 920.0
28.764780120 1065.0
28.781491389 954.0
28.798202658 921.0
28.814913927 1003.0
28.831625196 965.0
28.848336465 995.0
28.865047734 963.0
28.881759003 942.0
28.898470272 953.0
28.915181541 1019.0
28.931892810 912.0
28.948604079 958.0
28.965315348 1008.0
28.982026617 985.0
28.998737886 978.0
29.015449155 963.0
29.032160424 1017.0
29.048871693 909.0
29.065582962 988.0
29.082294231 1005.0
29.099005500 987.0
29.115716769 1042.0
29.132428038 1058.0
29.149139307 1018.0
29.165850576 1018.0
29.182561845 1000.0
29.199273114 974.0
29.215984383 968.0
29.232695652 918.0
29.249406921 958.0
29.266118189 935.0
29.282829458 940.0
29.299540727 936.0
29.316251996 928.0
29.332963265 945.0
29.349674534 957.0
29.366385803 898.0
29.383097072 900.0
29.399808341 937.0
29.416519610 925.0
29.433230879 915.0
29.449942148 864.0
29.466653417 897.0
29.483364686 909.0
29.500075955 839.0
29.516787224 891.0
29.533498493 903.0
29.550209762 908.0
29.566921031 910.0
29.583632300 885.0
29.600343569 893.0
29.617054838 900.0
29.633766107 817.0
29.650477376 921.0
29.667188645 820.0
29.683899914 879.0
29.700611183 861.0
29.717322452 896.0
29.734033721 863.0
29.750744990 875.0
29.767456259 869.0
29.784167528 845.0
29.800878797 823.0
29.817590066 839.0
29.834301335 846.0
29.851012604 850.0
29.867723873 875.0
29.884435142 869.0
29.901146411 843.0
29.917857680 864.0
29.934568949 861.0
29.951280218 811.0
29.967991487 887.0
29.984702756 846.0
30.001414025 855.0
30.018125294 847.0
30.034836563 840.0
30.051547832 852.0
30.068259101 871.0
30.084970370 863.0
30.101681638 864.0
30.118392907 898.0
30.135104176 849.0
30.151815445 864.0
30.168526714 894.0
30.185237983 881.0
30.201949252 837.0
30.218660521 846.0
30.235371790 813.0
30.252083059 881.0
30.268794328 812.0
30.285505597 863.0
30.302216866 811.0
30.318928135 864.0
30.335639404 889.0
30.352350673 834.0
30.369061942 902.0
30.385773211 885.0
30.402484480 871.0
30.419195749 880.0
30.435907018 819.0
30.452618287 866.0
30.469329556 823.0
30.486040825 928.0
30.502752094 873.0
30.519463363 815.0
30.536174632 840.0
30.552885901 846.0
30.569597170 819.0
30.586308439 821.0
30.603019708 883.0
30.619730977 883.0
30.636442246 840.0
30.653153515 875.0
30.669864784 863.0
30.686576053 817.0
30.703287322 862.0
30.719998591 851.0
30.736709860 845.0
30.753421129 860.0
30.770132398 787.0
30.786843667 903.0
30.803554936 840.0
30.820266205 838.0
30.836977474 866.0
30.853688743 852.0
30.870400012 836.0
30.887111281 868.0
30.903822550 842.0
30.920533819 827.0
30.937245088 840.0
30.953956356 822.0
30.970667625 856.0
30.987378894 887.0
31.004090163 846.0
31.020801432 849.0
31.037512701 839.0
31.054223970 819.0
31.070935239 831.0
31.087646508 856.0
31.104357777 891.0
31.121069046 826.0
31.137780315 879.0
31.154491584 881.0
31.171202853 864.0
31.187914122 849.0
31.204625391 838.0
31.221336660 868.0
31.238047929 870.0
31.254759198 826.0
31.271470467 823.0
31.288181736 883.0
31.304893005 857.0
31.321604274 909.0
31.338315543 812.0
31.355026812 866.0
31.371738081 883.0
31.388449350 860.0
31.405160619 871.0
31.421871888 862.0
31.438583157 841.0
31.455294426 848.0
31.472005695 861.0
31.488716964 868.0
31.505428233 873.0
31.522139502 837.0
31.538850771 909.0
31.555562040 824.0
31.572273309 802.0
31.588984578 879.0
31.605695847 876.0
31.622407116 821.0
31.639118385 863.0
31.655829654 863.0
31.672540923 867.0
31.689252192 836.0
31.705963461 843.0
31.722674730 898.0
31.739385999 834.0
31.756097268 863.0
31.772808537 876.0
31.789519806 889.0
31.806231074 806.0
31.822942343 901.0
31.839653612 863.0
31.856364881 866.0
31.873076150 806.0
31.889787419 847.0
31.906498688 926.0
31.923209957 863.0
31.939921226 851.0
31.956632495 879.0
31.973343764 880.0
31.990055033 871.0
32.006766302 839.0
32.023477571 824.0
32.040188840 883.0
32.056900109 884.0
32.073611378 880.0
32.090322647 861.0
32.107033916 846.0
32.123745185 854.0
32.140456454 842.0
32.157167723 890.0
32.173878992 826.0
32.190590261 856.0
32.207301530 821.0
32.224012799 884.0
32.240724068 860.0
32.257435337 855.0
32.274146606 820.0
32.290857875 873.0
32.307569144 850.0
32.324280413 850.0
32.340991682 857.0
32.357702951 923.0
32.374414220 862.0
32.391125489 827.0
32.407836758 841.0
32.424548027 860.0
32.441259296 873.0
32.457970565 908.0
32.474681834 869.0
32.491393103 903.0
32.508104372 882.0
32.524815641 847.0
32.541526910 836.0
32.558238179 880.0
32.574949448 884.0
32.591660717 828.0
32.608371986 902.0
32.625083255 852.0
32.641794524 862.0
32.658505792 856.0
32.675217061 890.0
32.691928330 885.0
32.708639599 859.0
32.725350868 792.0
32.742062137 871.0
32.758773406 923.0
32.775484675 851.0
32.792195944 841.0
32.808907213 846.0
32.825618482 877.0
32.842329751 921.0
32.859041020 891.0
32.875752289 863.0
32.892463558 878.0
32.909174827 869.0
32.925886096 891.0
32.942597365 934.0
32.959308634 855.0
32.976019903 904.0
32.992731172 959.0
33.009442441 889.0
33.026153710 877.0
33.042864979 946.0
33.059576248 965.0
33.076287517 982.0
33.092998786 979.0
33.109710055 905.0
33.126421324 949.0
33.143132593 920.0
33.159843862 958.0
33.176555131 992.0
33.193266400 1036.0
33.209977669 1031.0
33.226688938 966.0
33.243400207 959.0
33.260111476 1012.0
33.276822745 916.0
33.293534014 1009.0
33.310245283 1009.0
33.326956552 988.0
33.343667821 956.0
33.360379090 975.0
33.377090359 894.0
33.393801628 888.0
33.410512897 875.0
33.427224166 936.0
33.443935435 854.0
33.460646704 896.0
33.477357973 939.0
33.494069242 924.0
33.510780510 865.0
33.527491779 931.0
33.544203048 828.0
33.560914317 891.0
33.577625586 922.0
33.594336855 834.0
33.611048124 921.0
33.627759393 840.0
33.644470662 842.0
33.661181931 957.0
33.677893200 852.0
33.694604469 874.0
33.711315738 925.0
33.728027007 875.0
33.744738276 854.0
33.761449545 865.0
33.778160814 928.0
33.794872083 934.0
33.811583352 859.0
33.828294621 865.0
33.845005890 852.0
33.861717159 903.0
33.878428428 911.0
33.895139697 821.0
33.911850966 879.0
33.928562235 910.0
33.945273504 877.0
33.961984773 848.0
33.978696042 877.0
33.995407311 882.0
34.012118580 854.0
34.028829849 878.0
34.045541118 917.0
34.062252387 880.0
34.078963656 930.0
34.095674925 935.0
34.112386194 894.0
34.129097463 879.0
34.145808732 925.0
34.162520001 869.0
34.179231270 970.0
34.195942539 885.0
34.212653808 911.0
34.229365077 956.0
34.246076346 881.0
34.262787615 875.0
34.279498884 936.0
34.296210153 936.0
34.312921422 934.0
34.329632691 893.0
34.346343960 915.0
34.363055228 960.0
34.379766497 949.0
34.396477766 874.0
34.413189035 898.0
34.429900304 907.0
34.446611573 965.0
34.463322842 882.0
34.480034111 901.0
34.496745380 930.0
34.513456649 910.0
34.530167918 897.0
34.546879187 932.0
34.563590456 926.0
34.580301725 907.0
34.597012994 954.0
34.613724263 874.0
34.630435532 862.0
34.647146801 906.0
34.663858070 892.0
34.680569339 954.0
34.697280608 898.0
34.713991877 882.0
34.730703146 922.0
34.747414415 890.0
34.764125684 919.0
34.780836953 895.0
34.797548222 924.0
34.814259491 882.0
34.830970760 881.0
34.847682029 974.0
34.864393298 874.0
34.881104567 907.0
34.897815836 929.0
34.914527105 851.0
34.931238374 902.0
34.947949643 909.0
34.964660912 936.0
34.981372181 891.0
34.998083450 917.0
35.014794719 943.0
35.031505988 965.0
35.048217257 907.0
35.064928526 929.0
35.081639795 866.0
35.098351064 920.0
35.115062333 1011.0
35.131773602 1008.0
35.148484871 934.0
35.165196140 965.0
35.181907409 908.0
35.198618678 950.0
35.215329946 973.0
35.232041215 889.0
35.248752484 920.0
35.265463753 937.0
35.282175022 898.0
35.298886291 904.0
35.315597560 938.0
35.332308829 957.0
35.349020098 869.0
35.365731367 854.0
35.382442636 932.0
35.399153905 959.0
35.415865174 939.0
35.432576443 874.0
35.449287712 904.0
35.465998981 936.0
35.482710250 932.0
35.499421519 877.0
35.516132788 891.0
35.532844057 917.0
35.549555326 929.0
35.566266595 902.0
35.582977864 860.0
35.599689133 922.0
35.616400402 947.0
35.633111671 948.0
35.649822940 900.0
35.666534209 904.0
35.683245478 879.0
35.699956747 921.0
35.716668016 950.0
35.733379285 885.0
35.750090554 917.0
35.766801823 875.0
35.783513092 882.0
35.800224361 897.0
35.816935630 887.0
35.833646899 896.0
35.850358168 843.0
35.867069437 850.0
35.883780706 911.0
35.900491975 871.0
35.917203244 926.0
35.933914513 935.0
35.950625782 946.0
35.967337051 908.0
35.984048320 967.0
36.000759589 894.0
36.017470858 925.0
36.034182127 859.0
36.050893396 897.0
36.067604664 875.0
36.084315933 932.0
36.101027202 863.0
36.117738471 890.0
36.134449740 934.0
36.151161009 907.0
36.167872278 904.0
36.184583547 917.0
36.201294816 926.0
36.218006085 940.0
36.234717354 970.0
36.251428623 964.0
36.268139892 998.0
36.284851161 945.0
36.301562430 947.0
36.318273699 968.0
36.334984968 987.0
36.351696237 984.0
36.368407506 986.0
36.385118775 1015.0
36.401830044 1007.0
36.418541313 982.0
36.435252582 1001.0
36.451963851 991.0
36.468675120 963.0
36.485386389 1002.0
36.502097658 971.0
36.518808927 947.0
36.535520196 970.0
36.552231465 990.0
36.568942734 987.0
36.585654003 933.0
36.602365272 950.0
36.619076541 962.0
36.635787810 953.0
36.652499079 993.0
36.669210348 963.0
36.685921617 931.0
36.702632886 1031.0
36.719344155 949.0
36.736055424 990.0
36.752766693 909.0
36.769477962 940.0
36.786189231 959.0
36.802900500 1001.0
36.819611769 902.0
36.836323038 903.0
36.853034307 957.0
36.869745576 981.0
36.886456845 942.0
36.903168114 926.0
36.919879382 938.0
36.936590651 994.0
36.953301920 977.0
36.970013189 968.0
36.986724458 940.0
37.003435727 1020.0
37.020146996 940.0
37.036858265 984.0
37.053569534 889.0
37.070280803 960.0
37.086992072 952.0
37.103703341 923.0
37.120414610 1004.0
37.137125879 967.0
37.153837148 951.0
37.170548417 916.0
37.187259686 963.0
37.203970955 937.0
37.220682224 923.0
37.237393493 956.0
37.254104762 869.0
37.270816031 944.0
37.287527300 943.0
37.304238569 948.0
37.320949838 925.0
37.337661107 893.0
37.354372376 904.0
37.371083645 883.0
37.387794914 940.0
37.404506183 887.0
37.421217452 897.0
37.437928721 932.0
37.454639990 958.0
37.471351259 921.0
37.488062528 904.0
37.504773797 898.0
37.521485066 940.0
37.538196335 923.0
37.554907604 929.0
37.571618873 904.0
37.588330142 928.0
37.605041411 870.0
37.621752680 900.0
37.638463949 933.0
37.655175218 882.0
37.671886487 890.0
37.688597756 905.0
37.705309025 923.0
37.722020294 940.0
37.738731563 909.0
37.755442832 911.0
37.772154100 911.0
37.788865369 935.0
37.805576638 883.0
37.822287907 954.0
37.838999176 892.0
37.855710445 865.0
37.872421714 883.0
37.889132983 914.0
37.905844252 930.0
37.922555521 904.0
37.939266790 887.0
37.955978059 985.0
37.972689328 915.0
37.989400597 965.0
38.006111866 846.0
38.022823135 938.0
38.039534404 898.0
38.056245673 932.0
38.072956942 939.0
38.089668211 914.0
38.106379480 953.0
38.123090749 962.0
38.139802018 949.0
38.156513287 930.0
38.173224556 932.0
38.189935825 906.0
38.206647094 961.0
38.223358363 911.0
38.240069632 929.0
38.256780901 970.0
38.273492170 974.0
38.290203439 968.0
38.306914708 910.0
38.323625977 942.0
38.340337246 999.0
38.357048515 994.0
38.373759784 949.0
38.390471053 1001.0
38.407182322 972.0
38.423893591 961.0
38.440604860 1026.0
38.457316129 1025.0
38.474027398 1014.0
38.490738667 994.0
38.507449936 1028.0
38.524161205 1125.0
38.540872474 1071.0
38.557583743 1091.0
38.574295012 1092.0
38.591006281 1150.0
38.607717550 1105.0
38.624428818 1213.0
38.641140087 1224.0
38.657851356 1219.0
38.674562625 1239.0
38.691273894 1303.0
38.707985163 1252.0
38.724696432 1290.0
38.741407701 1247.0
38.758118970 1272.0
38.774830239 1212.0
38.791541508 1178.0
38.808252777 1203.0
38.824964046 1206.0
38.841675315 1109.0
38.858386584 1128.0
38.875097853 1071.0
38.891809122 1077.0
38.908520391 1039.0
38.925231660 1075.0
38.941942929 979.0
38.958654198 1096.0
38.975365467 1085.0
38.992076736 1054.0
39.008788005 1021.0
39.025499274 1048.0
39.042210543 962.0
39.058921812 1055.0
39.075633081 1043.0
39.092344350 1009.0
39.109055619 994.0
39.125766888 967.0
39.142478157 1020.0
39.159189426 1004.0
39.175900695 908.0
39.192611964 1000.0
39.209323233 1036.0
39.226034502 1004.0
39.242745771 923.0
39.259457040 957.0
39.276168309 943.0
39.292879578 892.0
39.309590847 970.0
39.326302116 905.0
39.343013385 949.0
39.359724654 991.0
39.376435923 967.0
39.393147192 981.0
39.409858461 946.0
39.426569730 940.0
39.443280999 958.0
39.459992268 958.0
39.476703536 960.0
39.493414805 895.0
39.510126074 938.0
39.526837343 943.0
39.543548612 962.0
39.560259881 1026.0
39.576971150 974.0
39.593682419 993.0
39.610393688 963.0
39.627104957 994.0
39.643816226 936.0
39.660527495 1020.0
39.677238764 965.0
39.693950033 968.0
39.710661302 970.0
39.727372571 946.0
39.744083840 928.0
39.760795109 932.0
39.777506378 985.0
39.794217647 928.0
39.810928916 959.0
39.827640185 970.0
39.844351454 925.0
39.861062723 1030.0
39.877773992 937.0
39.894485261 968.0
39.911196530 981.0
39.927907799 938.0
39.944619068 961.0
39.961330337 1004.0
39.978041606 1020.0
39.994752875 939.0
40.011464144 974.0
40.028175413 973.0
40.044886682 971.0
40.061597951 963.0
40.078309220 1012.0
40.095020489 1025.0
40.111731758 998.0
40.128443027 1062.0
40.145154296 989.0
40.161865565 1030.0
40.178576834 1080.0
40.195288103 1033.0
40.211999372 1014.0
40.228710641 1013.0
40.245421910 986.0
40.262133179 1067.0
40.278844448 1089.0
40.295555717 1155.0
40.312266985 1088.0
40.328978254 1141.0
40.345689523 1215.0
40.362400792 1282.0
40.379112061 1257.0
40.395823330 1255.0
40.412534599 1238.0
40.429245868 1202.0
40.445957137 1194.0
40.462668406 1192.0
40.479379675 1288.0
40.496090944 1219.0
40.512802213 1144.0
40.529513482 1178.0
40.546224751 1125.0
40.562936020 1205.0
40.579647289 1194.0
40.596358558 1244.0
40.613069827 1168.0
40.629781096 1251.0
40.646492365 1214.0
40.663203634 1200.0
40.679914903 1208.0
40.696626172 1253.0
40.713337441 1160.0
40.730048710 1274.0
40.746759979 1236.0
40.763471248 1277.0
40.780182517 1265.0
40.796893786 1261.0
40.813605055 1363.0
40.830316324 1383.0
40.847027593 1377.0
40.863738862 1427.0
40.880450131 1307.0
40.897161400 1347.0
40.913872669 1316.0
40.930583938 1365.0
40.947295207 1289.0
40.964006476 1313.0
40.980717745 1278.0
40.997429014 1276.0
41.014140283 1211.0
41.030851552 1187.0
41.047562821 1194.0
41.064274090 1144.0
41.080985359 1171.0
41.097696628 1122.0
41.114407897 1197.0
41.131119166 1067.0
41.147830435 1030.0
41.164541703 1087.0
41.181252972 1076.0
41.197964241 1069.0
41.214675510 1065.0
41.231386779 1061.0
41.248098048 1026.0
41.264809317 1032.0
41.281520586 1051.0
41.298231855 1015.0
41.314943124 958.0
41.331654393 1058.0
41.348365662 1017.0
41.365076931 952.0
41.381788200 1027.0
41.398499469 1021.0
41.415210738 978.0
41.431922007 1014.0
41.448633276 985.0
41.465344545 1035.0
41.482055814 992.0
41.498767083 948.0
41.515478352 1031.0
41.532189621 1020.0
41.548900890 984.0
41.565612159 1022.0
41.582323428 992.0
41.599034697 1000.0
41.615745966 1031.0
41.632457235 981.0
41.649168504 923.0
41.665879773 1040.0
41.682591042 950.0
41.699302311 977.0
41.716013580 1041.0
41.732724849 973.0
41.749436118 885.0
41.766147387 982.0
41.782858656 1001.0
41.799569925 1021.0
41.816281194 981.0
41.832992463 1030.0
41.849703732 1018.0
41.866415001 992.0
41.883126270 990.0
41.899837539 984.0
41.916548808 1007.0
41.933260077 987.0
41.949971346 973.0
41.966682615 985.0
41.983393884 843.0
42.000105153 967.0
42.016816421 947.0
42.033527690 976.0
42.050238959 953.0
42.066950228 974.0
42.083661497 1041.0
42.100372766 978.0
42.117084035 999.0
42.133795304 997.0
42.150506573 1044.0
42.167217842 962.0
42.183929111 935.0
42.200640380 923.0
42.217351649 1004.0
42.234062918 1007.0
42.250774187 1039.0
42.267485456 977.0
42.284196725 1040.0
42.300907994 1031.0
42.317619263 993.0
42.334330532 973.0
42.351041801 1047.0
42.367753070 1030.0
42.384464339 1030.0
42.401175608 1020.0
42.417886877 1068.0
42.434598146 1012.0
42.451309415 1061.0
42.468020684 995.0
42.484731953 1023.0
42.501443222 1032.0
42.518154491 1032.0
42.534865760 1033.0
42.551577029 1049.0
42.568288298 1104.0
42.584999567 1054.0
42.601710836 1039.0
42.618422105 1051.0
42.635133374 1060.0
42.651844643 1048.0
42.668555912 1001.0
42.685267181 1032.0
42.701978450 1004.0
42.718689719 990.0
42.735400988 1018.0
42.752112257 960.0
42.768823526 998.0
42.785534795 1006.0
42.802246064 970.0
42.818957333 999.0
42.835668602 949.0
42.852379871 1049.0
42.869091139 992.0
42.885802408 999.0
42.902513677 988.0
42.919224946 999.0
42.935936215 986.0
42.952647484 1008.0
42.969358753 1029.0
42.986070022 1017.0
43.002781291 976.0
43.019492560 1007.0
43.036203829 989.0
43.052915098 1073.0
43.069626367 989.0
43.086337636 954.0
43.103048905 1001.0
43.119760174 953.0
43.136471443 1020.0
43.153182712 965.0
43.169893981 957.0
43.186605250 1001.0
43.203316519 984.0
43.220027788 990.0
43.236739057 993.0
43.253450326 1027.0
43.270161595 964.0
43.286872864 951.0
43.303584133 1026.0
43.320295402 965.0
43.337006671 1016.0
43.353717940 1037.0
43.370429209 953.0
43.387140478 990.0
43.403851747 986.0
43.420563016 999.0
43.437274285 929.0
43.453985554 958.0
43.470696823 1041.0
43.487408092 960.0
43.504119361 971.0
43.520830630 990.0
43.537541899 939.0
43.554253168 991.0
43.570964437 961.0
43.587675706 977.0
43.604386975 982.0
43.621098244 1015.0
43.637809513 979.0
43.654520782 925.0
43.671232051 943.0
43.687943320 1033.0
43.704654589 990.0
43.721365857 999.0
43.738077126 934.0
43.754788395 989.0
43.771499664 1015.0
43.788210933 978.0
43.804922202 988.0
43.821633471 976.0
43.838344740 1030.0
43.855056009 939.0
43.871767278 935.0
43.888478547 1011.0
43.905189816 1001.0
43.921901085 1004.0
43.938612354 998.0
43.955323623 986.0
43.972034892 979.0
43.988746161 1000.0
44.005457430 1034.0
44.022168699 947.0
44.038879968 971.0
44.055591237 948.0
44.072302506 1002.0
44.089013775 953.0
44.105725044 1005.0
44.122436313 1009.0
44.139147582 1032.0
44.155858851 997.0
44.172570120 967.0
44.189281389 982.0
44.205992658 1015.0
44.222703927 1006.0
44.239415196 988.0
44.256126465 979.0
44.272837734 995.0
44.289549003 942.0
44.306260272 975.0
44.322971541 982.0
44.339682810 980.0
44.356394079 1004.0
44.373105348 951.0
44.389816617 943.0
44.406527886 957.0
44.423239155 1012.0
44.439950424 950.0
44.456661693 972.0
44.473372962 951.0
44.490084231 1019.0
44.506795500 1023.0
44.523506769 979.0
44.540218038 987.0
44.556929307 924.0
44.573640575 978.0
44.590351844 964.0
44.607063113 985.0
44.623774382 990.0
44.640485651 967.0
44.657196920 953.0
44.673908189 979.0
44.690619458 957.0
44.707330727 959.0
44.724041996 953.0
44.740753265 995.0
44.757464534 991.0
44.774175803 965.0
44.790887072 943.0
44.807598341 1011.0
44.824309610 981.0
44.841020879 962.0
44.857732148 979.0
44.874443417 1018.0
44.891154686 1001.0
44.907865955 1021.0
44.924577224 1001.0
44.941288493 1015.0
44.957999762 999.0
44.974711031 1061.0
44.991422300 1002.0
