# Supplementary material for: Physicochemical Properties, Equilibrium Adsorption Performance, Manufacturability, and Stability of TIFSIX-3-Ni for Direct Air Capture of CO2
Source: Energy Fuels. 2024 Jun 18;38(13):11947–65. doi: 10.1021/acs.energyfuels.4c01368 (PMC11228916; doi:10.1021/acs.energyfuels.4c01368)
Supplement: Supplementary file 2 — ef4c01368_si_002.zip [file ef4c01368_si_002.zip › tifsix si raw files/XRD/after H2O/batch5-48RH-beforedegas.xy]

5.00136 932.000
5.01807 945.000
5.03478 895.000
5.05149 910.000
5.06820 905.000
5.08491 905.000
5.10162 920.000
5.11833 904.000
5.13505 869.000
5.15176 885.000
5.16847 910.000
5.18518 892.000
5.20189 851.000
5.21860 879.000
5.23531 887.000
5.25202 858.000
5.26874 863.000
5.28545 909.000
5.30216 861.000
5.31887 820.000
5.33558 903.000
5.35229 814.000
5.36900 861.000
5.38571 878.000
5.40243 848.000
5.41914 853.000
5.43585 893.000
5.45256 905.000
5.46927 893.000
5.48598 871.000
5.50269 850.000
5.51941 846.000
5.53612 838.000
5.55283 850.000
5.56954 805.000
5.58625 839.000
5.60296 863.000
5.61967 881.000
5.63638 812.000
5.65310 839.000
5.66981 846.000
5.68652 833.000
5.70323 806.000
5.71994 821.000
5.73665 830.000
5.75336 820.000
5.77007 773.000
5.78679 777.000
5.80350 852.000
5.82021 788.000
5.83692 836.000
5.85363 809.000
5.87034 754.000
5.88705 790.000
5.90376 760.000
5.92048 777.000
5.93719 788.000
5.95390 767.000
5.97061 831.000
5.98732 758.000
6.00403 775.000
6.02074 803.000
6.03745 774.000
6.05417 731.000
6.07088 791.000
6.08759 795.000
6.10430 721.000
6.12101 786.000
6.13772 778.000
6.15443 754.000
6.17114 735.000
6.18786 710.000
6.20457 790.000
6.22128 779.000
6.23799 766.000
6.25470 705.000
6.27141 752.000
6.28812 800.000
6.30483 743.000
6.32155 744.000
6.33826 745.000
6.35497 753.000
6.37168 753.000
6.38839 764.000
6.40510 748.000
6.42181 773.000
6.43852 755.000
6.45524 811.000
6.47195 714.000
6.48866 742.000
6.50537 759.000
6.52208 762.000
6.53879 707.000
6.55550 711.000
6.57222 726.000
6.58893 705.000
6.60564 712.000
6.62235 734.000
6.63906 745.000
6.65577 784.000
6.67248 733.000
6.68919 724.000
6.70591 758.000
6.72262 701.000
6.73933 742.000
6.75604 697.000
6.77275 746.000
6.78946 751.000
6.80617 682.000
6.82288 664.000
6.83960 702.000
6.85631 689.000
6.87302 711.000
6.88973 692.000
6.90644 693.000
6.92315 623.000
6.93986 670.000
6.95657 743.000
6.97329 752.000
6.99000 722.000
7.00671 757.000
7.02342 716.000
7.04013 676.000
7.05684 728.000
7.07355 737.000
7.09026 693.000
7.10698 714.000
7.12369 693.000
7.14040 713.000
7.15711 685.000
7.17382 663.000
7.19053 711.000
7.20724 695.000
7.22395 723.000
7.24067 647.000
7.25738 665.000
7.27409 693.000
7.29080 721.000
7.30751 680.000
7.32422 692.000
7.34093 595.000
7.35764 669.000
7.37436 678.000
7.39107 661.000
7.40778 690.000
7.42449 647.000
7.44120 691.000
7.45791 678.000
7.47462 666.000
7.49133 662.000
7.50805 683.000
7.52476 654.000
7.54147 680.000
7.55818 628.000
7.57489 641.000
7.59160 636.000
7.60831 619.000
7.62503 713.000
7.64174 671.000
7.65845 709.000
7.67516 634.000
7.69187 661.000
7.70858 676.000
7.72529 661.000
7.74200 680.000
7.75872 644.000
7.77543 616.000
7.79214 651.000
7.80885 671.000
7.82556 638.000
7.84227 679.000
7.85898 675.000
7.87569 678.000
7.89241 663.000
7.90912 654.000
7.92583 648.000
7.94254 655.000
7.95925 628.000
7.97596 651.000
7.99267 679.000
8.00938 662.000
8.02610 636.000
8.04281 620.000
8.05952 634.000
8.07623 633.000
8.09294 629.000
8.10965 657.000
8.12636 623.000
8.14307 690.000
8.15979 626.000
8.17650 651.000
8.19321 614.000
8.20992 668.000
8.22663 648.000
8.24334 661.000
8.26005 672.000
8.27676 601.000
8.29348 647.000
8.31019 634.000
8.32690 634.000
8.34361 645.000
8.36032 612.000
8.37703 621.000
8.39374 655.000
8.41045 589.000
8.42717 582.000
8.44388 684.000
8.46059 632.000
8.47730 580.000
8.49401 623.000
8.51072 628.000
8.52743 596.000
8.54414 634.000
8.56086 611.000
8.57757 556.000
8.59428 623.000
8.61099 636.000
8.62770 644.000
8.64441 624.000
8.66112 619.000
8.67784 614.000
8.69455 601.000
8.71126 642.000
8.72797 595.000
8.74468 596.000
8.76139 630.000
8.77810 576.000
8.79481 601.000
8.81153 572.000
8.82824 595.000
8.84495 633.000
8.86166 561.000
8.87837 610.000
8.89508 613.000
8.91179 624.000
8.92850 605.000
8.94522 608.000
8.96193 564.000
8.97864 601.000
8.99535 570.000
9.01206 598.000
9.02877 543.000
9.04548 588.000
9.06219 634.000
9.07891 581.000
9.09562 612.000
9.11233 563.000
9.12904 593.000
9.14575 619.000
9.16246 614.000
9.17917 560.000
9.19588 592.000
9.21260 555.000
9.22931 539.000
9.24602 546.000
9.26273 548.000
9.27944 598.000
9.29615 541.000
9.31286 529.000
9.32957 561.000
9.34629 581.000
9.36300 559.000
9.37971 556.000
9.39642 553.000
9.41313 602.000
9.42984 563.000
9.44655 532.000
9.46326 545.000
9.47998 463.000
9.49669 530.000
9.51340 560.000
9.53011 514.000
9.54682 541.000
9.56353 505.000
9.58024 482.000
9.59695 513.000
9.61367 530.000
9.63038 565.000
9.64709 544.000
9.66380 559.000
9.68051 517.000
9.69722 530.000
9.71393 501.000
9.73065 488.000
9.74736 539.000
9.76407 520.000
9.78078 481.000
9.79749 480.000
9.81420 497.000
9.83091 466.000
9.84762 416.000
9.86434 470.000
9.88105 460.000
9.89776 502.000
9.91447 508.000
9.93118 483.000
9.94789 430.000
9.96460 460.000
9.98131 451.000
9.99803 478.000
10.01474 463.000
10.03145 457.000
10.04816 464.000
10.06487 493.000
10.08158 444.000
10.09829 464.000
10.11500 413.000
10.13172 416.000
10.14843 451.000
10.16514 419.000
10.18185 456.000
10.19856 481.000
10.21527 418.000
10.23198 398.000
10.24869 429.000
10.26541 422.000
10.28212 429.000
10.29883 436.000
10.31554 418.000
10.33225 381.000
10.34896 463.000
10.36567 425.000
10.38238 430.000
10.39910 408.000
10.41581 419.000
10.43252 436.000
10.44923 372.000
10.46594 422.000
10.48265 443.000
10.49936 422.000
10.51607 394.000
10.53279 435.000
10.54950 374.000
10.56621 371.000
10.58292 416.000
10.59963 373.000
10.61634 360.000
10.63305 408.000
10.64976 370.000
10.66648 404.000
10.68319 372.000
10.69990 353.000
10.71661 399.000
10.73332 379.000
10.75003 362.000
10.76674 365.000
10.78346 390.000
10.80017 374.000
10.81688 373.000
10.83359 315.000
10.85030 371.000
10.86701 381.000
10.88372 362.000
10.90043 361.000
10.91715 372.000
10.93386 372.000
10.95057 384.000
10.96728 379.000
10.98399 326.000
11.00070 356.000
11.01741 378.000
11.03412 353.000
11.05084 338.000
11.06755 350.000
11.08426 318.000
11.10097 330.000
11.11768 321.000
11.13439 351.000
11.15110 369.000
11.16781 345.000
11.18453 352.000
11.20124 352.000
11.21795 367.000
11.23466 352.000
11.25137 330.000
11.26808 378.000
11.28479 345.000
11.30150 301.000
11.31822 350.000
11.33493 326.000
11.35164 330.000
11.36835 355.000
11.38506 352.000
11.40177 336.000
11.41848 362.000
11.43519 306.000
11.45191 313.000
11.46862 319.000
11.48533 294.000
11.50204 346.000
11.51875 351.000
11.53546 360.000
11.55217 340.000
11.56888 325.000
11.58560 329.000
11.60231 327.000
11.61902 317.000
11.63573 300.000
11.65244 336.000
11.66915 277.000
11.68586 330.000
11.70257 288.000
11.71929 292.000
11.73600 313.000
11.75271 349.000
11.76942 317.000
11.78613 336.000
11.80284 334.000
11.81955 349.000
11.83627 345.000
11.85298 341.000
11.86969 335.000
11.88640 348.000
11.90311 327.000
11.91982 327.000
11.93653 341.000
11.95324 341.000
11.96996 367.000
11.98667 355.000
12.00338 383.000
12.02009 369.000
12.03680 360.000
12.05351 346.000
12.07022 334.000
12.08693 339.000
12.10365 370.000
12.12036 380.000
12.13707 366.000
12.15378 350.000
12.17049 387.000
12.18720 379.000
12.20391 374.000
12.22062 371.000
12.23734 428.000
12.25405 405.000
12.27076 452.000
12.28747 423.000
12.30418 477.000
12.32089 424.000
12.33760 520.000
12.35431 524.000
12.37103 553.000
12.38774 551.000
12.40445 557.000
12.42116 587.000
12.43787 603.000
12.45458 661.000
12.47129 700.000
12.48800 790.000
12.50472 811.000
12.52143 726.000
12.53814 859.000
12.55485 862.000
12.57156 915.000
12.58827 939.000
12.60498 954.000
12.62169 950.000
12.63841 887.000
12.65512 899.000
12.67183 895.000
12.68854 815.000
12.70525 782.000
12.72196 741.000
12.73867 662.000
12.75538 612.000
12.77210 524.000
12.78881 504.000
12.80552 514.000
12.82223 442.000
12.83894 461.000
12.85565 409.000
12.87236 404.000
12.88908 422.000
12.90579 411.000
12.92250 350.000
12.93921 389.000
12.95592 369.000
12.97263 348.000
12.98934 352.000
13.00605 316.000
13.02277 378.000
13.03948 350.000
13.05619 338.000
13.07290 328.000
13.08961 351.000
13.10632 317.000
13.12303 353.000
13.13974 324.000
13.15646 321.000
13.17317 311.000
13.18988 304.000
13.20659 362.000
13.22330 324.000
13.24001 347.000
13.25672 340.000
13.27343 336.000
13.29015 347.000
13.30686 337.000
13.32357 307.000
13.34028 330.000
13.35699 315.000
13.37370 307.000
13.39041 308.000
13.40712 331.000
13.42384 290.000
13.44055 319.000
13.45726 319.000
13.47397 326.000
13.49068 308.000
13.50739 306.000
13.52410 295.000
13.54081 314.000
13.55753 329.000
13.57424 351.000
13.59095 296.000
13.60766 321.000
13.62437 328.000
13.64108 341.000
13.65779 318.000
13.67450 332.000
13.69122 304.000
13.70793 342.000
13.72464 306.000
13.74135 307.000
13.75806 288.000
13.77477 346.000
13.79148 305.000
13.80819 332.000
13.82491 369.000
13.84162 325.000
13.85833 315.000
13.87504 294.000
13.89175 325.000
13.90846 277.000
13.92517 326.000
13.94189 300.000
13.95860 304.000
13.97531 336.000
13.99202 306.000
14.00873 295.000
14.02544 311.000
14.04215 327.000
14.05886 311.000
14.07558 269.000
14.09229 298.000
14.10900 296.000
14.12571 322.000
14.14242 321.000
14.15913 338.000
14.17584 293.000
14.19255 315.000
14.20927 316.000
14.22598 297.000
14.24269 278.000
14.25940 326.000
14.27611 303.000
14.29282 303.000
14.30953 306.000
14.32624 309.000
14.34296 315.000
14.35967 311.000
14.37638 306.000
14.39309 321.000
14.40980 282.000
14.42651 290.000
14.44322 315.000
14.45993 289.000
14.47665 306.000
14.49336 337.000
14.51007 307.000
14.52678 320.000
14.54349 296.000
14.56020 324.000
14.57691 295.000
14.59362 287.000
14.61034 322.000
14.62705 283.000
14.64376 314.000
14.66047 332.000
14.67718 299.000
14.69389 324.000
14.71060 307.000
14.72731 321.000
14.74403 338.000
14.76074 322.000
14.77745 337.000
14.79416 381.000
14.81087 327.000
14.82758 328.000
14.84429 370.000
14.86100 369.000
14.87772 338.000
14.89443 362.000
14.91114 410.000
14.92785 379.000
14.94456 329.000
14.96127 355.000
14.97798 381.000
14.99470 358.000
15.01141 367.000
15.02812 357.000
15.04483 397.000
15.06154 414.000
15.07825 361.000
15.09496 342.000
15.11167 370.000
15.12839 338.000
15.14510 346.000
15.16181 367.000
15.17852 332.000
15.19523 358.000
15.21194 337.000
15.22865 346.000
15.24536 346.000
15.26208 329.000
15.27879 338.000
15.29550 348.000
15.31221 315.000
15.32892 349.000
15.34563 336.000
15.36234 324.000
15.37905 321.000
15.39577 290.000
15.41248 296.000
15.42919 321.000
15.44590 303.000
15.46261 321.000
15.47932 279.000
15.49603 306.000
15.51274 311.000
15.52946 263.000
15.54617 292.000
15.56288 300.000
15.57959 295.000
15.59630 283.000
15.61301 286.000
15.62972 292.000
15.64643 286.000
15.66315 321.000
15.67986 314.000
15.69657 287.000
15.71328 293.000
15.72999 275.000
15.74670 303.000
15.76341 326.000
15.78012 311.000
15.79684 287.000
15.81355 277.000
15.83026 294.000
15.84697 332.000
15.86368 341.000
15.88039 319.000
15.89710 297.000
15.91381 326.000
15.93053 306.000
15.94724 309.000
15.96395 278.000
15.98066 303.000
15.99737 273.000
16.01408 290.000
16.03079 262.000
16.04751 309.000
16.06422 319.000
16.08093 331.000
16.09764 278.000
16.11435 311.000
16.13106 294.000
16.14777 308.000
16.16448 315.000
16.18120 325.000
16.19791 317.000
16.21462 299.000
16.23133 318.000
16.24804 309.000
16.26475 306.000
16.28146 306.000
16.29817 308.000
16.31489 308.000
16.33160 305.000
16.34831 319.000
16.36502 288.000
16.38173 318.000
16.39844 326.000
16.41515 288.000
16.43186 330.000
16.44858 319.000
16.46529 277.000
16.48200 284.000
16.49871 294.000
16.51542 292.000
16.53213 330.000
16.54884 332.000
16.56555 321.000
16.58227 294.000
16.59898 332.000
16.61569 336.000
16.63240 339.000
16.64911 335.000
16.66582 343.000
16.68253 315.000
16.69924 348.000
16.71596 359.000
16.73267 353.000
16.74938 377.000
16.76609 371.000
16.78280 395.000
16.79951 408.000
16.81622 428.000
16.83293 384.000
16.84965 381.000
16.86636 423.000
16.88307 421.000
16.89978 398.000
16.91649 449.000
16.93320 433.000
16.94991 451.000
16.96662 486.000
16.98334 464.000
17.00005 405.000
17.01676 442.000
17.03347 449.000
17.05018 420.000
17.06689 456.000
17.08360 421.000
17.10032 419.000
17.11703 409.000
17.13374 407.000
17.15045 346.000
17.16716 362.000
17.18387 380.000
17.20058 363.000
17.21729 351.000
17.23401 358.000
17.25072 390.000
17.26743 350.000
17.28414 331.000
17.30085 365.000
17.31756 361.000
17.33427 359.000
17.35098 324.000
17.36770 336.000
17.38441 348.000
17.40112 331.000
17.41783 324.000
17.43454 350.000
17.45125 319.000
17.46796 349.000
17.48467 363.000
17.50139 331.000
17.51810 352.000
17.53481 347.000
17.55152 370.000
17.56823 319.000
17.58494 349.000
17.60165 339.000
17.61836 380.000
17.63508 373.000
17.65179 359.000
17.66850 388.000
17.68521 402.000
17.70192 433.000
17.71863 407.000
17.73534 426.000
17.75205 453.000
17.76877 433.000
17.78548 423.000
17.80219 487.000
17.81890 457.000
17.83561 506.000
17.85232 428.000
17.86903 447.000
17.88574 446.000
17.90246 426.000
17.91917 412.000
17.93588 405.000
17.95259 432.000
17.96930 444.000
17.98601 394.000
18.00272 424.000
18.01943 412.000
18.03615 392.000
18.05286 415.000
18.06957 407.000
18.08628 363.000
18.10299 386.000
18.11970 382.000
18.13641 423.000
18.15313 438.000
18.16984 415.000
18.18655 422.000
18.20326 395.000
18.21997 431.000
18.23668 415.000
18.25339 477.000
18.27010 440.000
18.28682 412.000
18.30353 441.000
18.32024 439.000
18.33695 473.000
18.35366 445.000
18.37037 426.000
18.38708 462.000
18.40379 441.000
18.42051 491.000
18.43722 445.000
18.45393 457.000
18.47064 467.000
18.48735 423.000
18.50406 519.000
18.52077 434.000
18.53748 472.000
18.55420 415.000
18.57091 416.000
18.58762 425.000
18.60433 400.000
18.62104 401.000
18.63775 430.000
18.65446 392.000
18.67117 402.000
18.68789 380.000
18.70460 373.000
18.72131 374.000
18.73802 381.000
18.75473 373.000
18.77144 373.000
18.78815 301.000
18.80486 350.000
18.82158 355.000
18.83829 346.000
18.85500 316.000
18.87171 328.000
18.88842 308.000
18.90513 362.000
18.92184 296.000
18.93855 356.000
18.95527 310.000
18.97198 307.000
18.98869 298.000
19.00540 309.000
19.02211 301.000
19.03882 300.000
19.05553 305.000
19.07224 290.000
19.08896 290.000
19.10567 304.000
19.12238 295.000
19.13909 298.000
19.15580 320.000
19.17251 308.000
19.18922 306.000
19.20594 313.000
19.22265 303.000
19.23936 270.000
19.25607 283.000
19.27278 320.000
19.28949 286.000
19.30620 289.000
19.32291 299.000
19.33963 272.000
19.35634 319.000
19.37305 304.000
19.38976 279.000
19.40647 288.000
19.42318 311.000
19.43989 331.000
19.45660 296.000
19.47332 300.000
19.49003 278.000
19.50674 257.000
19.52345 305.000
19.54016 294.000
19.55687 287.000
19.57358 295.000
19.59029 261.000
19.60701 280.000
19.62372 278.000
19.64043 289.000
19.65714 284.000
19.67385 276.000
19.69056 321.000
19.70727 293.000
19.72398 296.000
19.74070 263.000
19.75741 308.000
19.77412 272.000
19.79083 288.000
19.80754 295.000
19.82425 300.000
19.84096 298.000
19.85767 301.000
19.87439 299.000
19.89110 282.000
19.90781 315.000
19.92452 255.000
19.94123 307.000
19.95794 261.000
19.97465 289.000
19.99136 278.000
20.00808 277.000
20.02479 304.000
20.04150 329.000
20.05821 296.000
20.07492 279.000
20.09163 304.000
20.10834 307.000
20.12505 300.000
20.14177 297.000
20.15848 294.000
20.17519 298.000
20.19190 294.000
20.20861 322.000
20.22532 304.000
20.24203 246.000
20.25875 272.000
20.27546 325.000
20.29217 317.000
20.30888 294.000
20.32559 322.000
20.34230 340.000
20.35901 294.000
20.37572 282.000
20.39244 297.000
20.40915 262.000
20.42586 321.000
20.44257 304.000
20.45928 296.000
20.47599 276.000
20.49270 267.000
20.50941 290.000
20.52613 282.000
20.54284 285.000
20.55955 276.000
20.57626 327.000
20.59297 294.000
20.60968 276.000
20.62639 301.000
20.64310 300.000
20.65982 310.000
20.67653 315.000
20.69324 308.000
20.70995 304.000
20.72666 311.000
20.74337 294.000
20.76008 297.000
20.77679 307.000
20.79351 321.000
20.81022 337.000
20.82693 337.000
20.84364 319.000
20.86035 304.000
20.87706 336.000
20.89377 310.000
20.91048 336.000
20.92720 340.000
20.94391 342.000
20.96062 366.000
20.97733 359.000
20.99404 373.000
21.01075 367.000
21.02746 411.000
21.04417 432.000
21.06089 425.000
21.07760 367.000
21.09431 408.000
21.11102 463.000
21.12773 401.000
21.14444 440.000
21.16115 488.000
21.17786 466.000
21.19458 472.000
21.21129 481.000
21.22800 465.000
21.24471 459.000
21.26142 440.000
21.27813 394.000
21.29484 430.000
21.31156 418.000
21.32827 446.000
21.34498 408.000
21.36169 360.000
21.37840 418.000
21.39511 346.000
21.41182 346.000
21.42853 331.000
21.44525 313.000
21.46196 298.000
21.47867 289.000
21.49538 289.000
21.51209 329.000
21.52880 306.000
21.54551 284.000
21.56222 311.000
21.57894 331.000
21.59565 310.000
21.61236 286.000
21.62907 321.000
21.64578 285.000
21.66249 311.000
21.67920 315.000
21.69591 277.000
21.71263 341.000
21.72934 296.000
21.74605 280.000
21.76276 310.000
21.77947 315.000
21.79618 319.000
21.81289 300.000
21.82960 284.000
21.84632 305.000
21.86303 275.000
21.87974 300.000
21.89645 284.000
21.91316 301.000
21.92987 315.000
21.94658 308.000
21.96329 294.000
21.98001 265.000
21.99672 303.000
22.01343 280.000
22.03014 294.000
22.04685 264.000
22.06356 318.000
22.08027 292.000
22.09698 317.000
22.11370 321.000
22.13041 299.000
22.14712 283.000
22.16383 305.000
22.18054 306.000
22.19725 293.000
22.21396 342.000
22.23068 296.000
22.24739 307.000
22.26410 336.000
22.28081 298.000
22.29752 306.000
22.31423 325.000
22.33094 348.000
22.34765 289.000
22.36437 296.000
22.38108 310.000
22.39779 334.000
22.41450 352.000
22.43121 359.000
22.44792 348.000
22.46463 322.000
22.48134 324.000
22.49806 341.000
22.51477 399.000
22.53148 380.000
22.54819 371.000
22.56490 368.000
22.58161 373.000
22.59832 402.000
22.61503 403.000
22.63175 425.000
22.64846 414.000
22.66517 407.000
22.68188 408.000
22.69859 453.000
22.71530 455.000
22.73201 530.000
22.74872 529.000
22.76544 514.000
22.78215 488.000
22.79886 514.000
22.81557 529.000
22.83228 533.000
22.84899 537.000
22.86570 486.000
22.88241 511.000
22.89913 547.000
22.91584 507.000
22.93255 543.000
22.94926 506.000
22.96597 493.000
22.98268 490.000
22.99939 470.000
23.01610 443.000
23.03282 378.000
23.04953 399.000
23.06624 412.000
23.08295 378.000
23.09966 376.000
23.11637 355.000
23.13308 409.000
23.14979 369.000
23.16651 328.000
23.18322 321.000
23.19993 350.000
23.21664 321.000
23.23335 304.000
23.25006 322.000
23.26677 306.000
23.28349 293.000
23.30020 299.000
23.31691 326.000
23.33362 296.000
23.35033 311.000
23.36704 311.000
23.38375 315.000
23.40046 303.000
23.41718 325.000
23.43389 301.000
23.45060 277.000
23.46731 288.000
23.48402 305.000
23.50073 285.000
23.51744 325.000
23.53415 308.000
23.55087 311.000
23.56758 310.000
23.58429 307.000
23.60100 326.000
23.61771 345.000
23.63442 295.000
23.65113 315.000
23.66784 272.000
23.68456 319.000
23.70127 289.000
23.71798 285.000
23.73469 313.000
23.75140 303.000
23.76811 316.000
23.78482 310.000
23.80153 293.000
23.81825 292.000
23.83496 316.000
23.85167 269.000
23.86838 297.000
23.88509 287.000
23.90180 322.000
23.91851 304.000
23.93522 289.000
23.95194 305.000
23.96865 309.000
23.98536 286.000
24.00207 305.000
24.01878 282.000
24.03549 305.000
24.05220 317.000
24.06891 324.000
24.08563 284.000
24.10234 278.000
24.11905 283.000
24.13576 315.000
24.15247 299.000
24.16918 289.000
24.18589 267.000
24.20260 279.000
24.21932 318.000
24.23603 282.000
24.25274 318.000
24.26945 297.000
24.28616 311.000
24.30287 316.000
24.31958 305.000
24.33630 304.000
24.35301 305.000
24.36972 314.000
24.38643 310.000
24.40314 320.000
24.41985 321.000
24.43656 301.000
24.45327 313.000
24.46999 319.000
24.48670 336.000
24.50341 318.000
24.52012 336.000
24.53683 326.000
24.55354 346.000
24.57025 306.000
24.58696 283.000
24.60368 306.000
24.62039 335.000
24.63710 289.000
24.65381 311.000
24.67052 310.000
24.68723 325.000
24.70394 319.000
24.72065 325.000
24.73737 321.000
24.75408 332.000
24.77079 352.000
24.78750 342.000
24.80421 341.000
24.82092 337.000
24.83763 346.000
24.85434 347.000
24.87106 366.000
24.88777 350.000
24.90448 331.000
24.92119 355.000
24.93790 381.000
24.95461 389.000
24.97132 408.000
24.98803 382.000
25.00475 387.000
25.02146 421.000
25.03817 413.000
25.05488 399.000
25.07159 461.000
25.08830 486.000
25.10501 475.000
25.12172 517.000
25.13844 465.000
25.15515 466.000
25.17186 470.000
25.18857 529.000
25.20528 523.000
25.22199 533.000
25.23870 598.000
25.25541 618.000
25.27213 572.000
25.28884 618.000
25.30555 618.000
25.32226 651.000
25.33897 664.000
25.35568 608.000
25.37239 647.000
25.38911 597.000
25.40582 626.000
25.42253 527.000
25.43924 561.000
25.45595 578.000
25.47266 525.000
25.48937 526.000
25.50608 465.000
25.52280 467.000
25.53951 471.000
25.55622 439.000
25.57293 418.000
25.58964 442.000
25.60635 413.000
25.62306 453.000
25.63977 376.000
25.65649 394.000
25.67320 405.000
25.68991 409.000
25.70662 390.000
25.72333 386.000
25.74004 419.000
25.75675 442.000
25.77346 391.000
25.79018 404.000
25.80689 405.000
25.82360 431.000
25.84031 423.000
25.85702 392.000
25.87373 413.000
25.89044 423.000
25.90715 436.000
25.92387 433.000
25.94058 452.000
25.95729 442.000
25.97400 428.000
25.99071 474.000
26.00742 467.000
26.02413 466.000
26.04084 528.000
26.05756 492.000
26.07427 519.000
26.09098 528.000
26.10769 546.000
26.12440 498.000
26.14111 561.000
26.15782 539.000
26.17453 569.000
26.19125 529.000
26.20796 526.000
26.22467 504.000
26.24138 511.000
26.25809 556.000
26.27480 477.000
26.29151 517.000
26.30822 480.000
26.32494 485.000
26.34165 446.000
26.35836 431.000
26.37507 460.000
26.39178 418.000
26.40849 442.000
26.42520 450.000
26.44192 443.000
26.45863 387.000
26.47534 371.000
26.49205 398.000
26.50876 382.000
26.52547 386.000
26.54218 408.000
26.55889 393.000
26.57561 413.000
26.59232 380.000
26.60903 370.000
26.62574 356.000
26.64245 362.000
26.65916 341.000
26.67587 360.000
26.69258 361.000
26.70930 365.000
26.72601 347.000
26.74272 359.000
26.75943 339.000
26.77614 371.000
26.79285 352.000
26.80956 358.000
26.82627 349.000
26.84299 355.000
26.85970 352.000
26.87641 350.000
26.89312 335.000
26.90983 348.000
26.92654 362.000
26.94325 329.000
26.95996 403.000
26.97668 368.000
26.99339 353.000
27.01010 355.000
27.02681 328.000
27.04352 320.000
27.06023 366.000
27.07694 343.000
27.09365 372.000
27.11037 383.000
27.12708 370.000
27.14379 372.000
27.16050 363.000
27.17721 355.000
27.19392 365.000
27.21063 387.000
27.22734 368.000
27.24406 367.000
27.26077 367.000
27.27748 372.000
27.29419 365.000
27.31090 386.000
27.32761 370.000
27.34432 353.000
27.36103 337.000
27.37775 359.000
27.39446 349.000
27.41117 361.000
27.42788 389.000
27.44459 371.000
27.46130 384.000
27.47801 313.000
27.49473 337.000
27.51144 389.000
27.52815 399.000
27.54486 392.000
27.56157 378.000
27.57828 402.000
27.59499 394.000
27.61170 402.000
27.62842 355.000
27.64513 397.000
27.66184 420.000
27.67855 438.000
27.69526 436.000
27.71197 416.000
27.72868 432.000
27.74539 485.000
27.76211 525.000
27.77882 493.000
27.79553 475.000
27.81224 504.000
27.82895 468.000
27.84566 506.000
27.86237 471.000
27.87908 518.000
27.89580 471.000
27.91251 426.000
27.92922 470.000
27.94593 457.000
27.96264 451.000
27.97935 475.000
27.99606 408.000
28.01277 466.000
28.02949 439.000
28.04620 422.000
28.06291 454.000
28.07962 416.000
28.09633 424.000
28.11304 400.000
28.12975 453.000
28.14646 403.000
28.16318 434.000
28.17989 389.000
28.19660 408.000
28.21331 408.000
28.23002 435.000
28.24673 447.000
28.26344 491.000
28.28015 430.000
28.29687 460.000
28.31358 445.000
28.33029 506.000
28.34700 485.000
28.36371 513.000
28.38042 526.000
28.39713 466.000
28.41384 477.000
28.43056 481.000
28.44727 449.000
28.46398 454.000
28.48069 502.000
28.49740 491.000
28.51411 463.000
28.53082 494.000
28.54754 435.000
28.56425 442.000
28.58096 464.000
28.59767 429.000
28.61438 431.000
28.63109 445.000
28.64780 413.000
28.66451 409.000
28.68123 402.000
28.69794 383.000
28.71465 426.000
28.73136 359.000
28.74807 404.000
28.76478 391.000
28.78149 391.000
28.79820 400.000
28.81492 389.000
28.83163 399.000
28.84834 380.000
28.86505 399.000
28.88176 340.000
28.89847 362.000
28.91518 400.000
28.93189 400.000
28.94861 361.000
28.96532 392.000
28.98203 399.000
28.99874 422.000
29.01545 399.000
29.03216 381.000
29.04887 360.000
29.06558 423.000
29.08230 408.000
29.09901 391.000
29.11572 388.000
29.13243 368.000
29.14914 369.000
29.16585 426.000
29.18256 434.000
29.19927 378.000
29.21599 380.000
29.23270 393.000
29.24941 397.000
29.26612 381.000
29.28283 360.000
29.29954 379.000
29.31625 386.000
29.33296 376.000
29.34968 380.000
29.36639 315.000
29.38310 376.000
29.39981 339.000
29.41652 395.000
29.43323 378.000
29.44994 365.000
29.46665 341.000
29.48337 367.000
29.50008 341.000
29.51679 339.000
29.53350 368.000
29.55021 361.000
29.56692 360.000
29.58363 372.000
29.60035 355.000
29.61706 338.000
29.63377 339.000
29.65048 363.000
29.66719 313.000
29.68390 365.000
29.70061 373.000
29.71732 308.000
29.73404 348.000
29.75075 316.000
29.76746 340.000
29.78417 334.000
29.80088 373.000
29.81759 366.000
29.83430 335.000
29.85101 358.000
29.86773 339.000
29.88444 339.000
29.90115 330.000
29.91786 305.000
29.93457 367.000
29.95128 328.000
29.96799 331.000
29.98470 348.000
30.00142 325.000
30.01813 319.000
30.03484 321.000
30.05155 359.000
30.06826 322.000
30.08497 329.000
30.10168 339.000
30.11839 346.000
30.13511 366.000
30.15182 340.000
30.16853 306.000
30.18524 345.000
30.20195 326.000
30.21866 351.000
30.23537 309.000
30.25208 341.000
30.26880 358.000
30.28551 343.000
30.30222 305.000
30.31893 327.000
30.33564 397.000
30.35235 351.000
30.36906 315.000
30.38577 293.000
30.40249 353.000
30.41920 336.000
30.43591 337.000
30.45262 315.000
30.46933 346.000
30.48604 342.000
30.50275 368.000
30.51946 363.000
30.53618 331.000
30.55289 335.000
30.56960 372.000
30.58631 378.000
30.60302 348.000
30.61973 355.000
30.63644 346.000
30.65316 386.000
30.66987 339.000
30.68658 337.000
30.70329 347.000
30.72000 365.000
30.73671 372.000
30.75342 331.000
30.77013 325.000
30.78685 339.000
30.80356 326.000
30.82027 315.000
30.83698 374.000
30.85369 343.000
30.87040 356.000
30.88711 336.000
30.90382 345.000
30.92054 361.000
30.93725 327.000
30.95396 318.000
30.97067 339.000
30.98738 349.000
31.00409 320.000
31.02080 365.000
31.03751 315.000
31.05423 324.000
31.07094 325.000
31.08765 350.000
31.10436 330.000
31.12107 336.000
31.13778 308.000
31.15449 332.000
31.17120 346.000
31.18792 326.000
31.20463 353.000
31.22134 325.000
31.23805 368.000
31.25476 341.000
31.27147 309.000
31.28818 339.000
31.30489 362.000
31.32161 358.000
31.33832 343.000
31.35503 334.000
31.37174 336.000
31.38845 314.000
31.40516 328.000
31.42187 328.000
31.43858 338.000
31.45530 372.000
31.47201 324.000
31.48872 332.000
31.50543 342.000
31.52214 332.000
31.53885 330.000
31.55556 342.000
31.57227 336.000
31.58899 301.000
31.60570 321.000
31.62241 322.000
31.63912 319.000
31.65583 340.000
31.67254 355.000
31.68925 314.000
31.70597 350.000
31.72268 319.000
31.73939 339.000
31.75610 348.000
31.77281 320.000
31.78952 334.000
31.80623 338.000
31.82294 330.000
31.83966 351.000
31.85637 297.000
31.87308 330.000
31.88979 355.000
31.90650 339.000
31.92321 314.000
31.93992 330.000
31.95663 337.000
31.97335 337.000
31.99006 326.000
32.00677 366.000
32.02348 309.000
32.04019 345.000
32.05690 329.000
32.07361 332.000
32.09032 332.000
32.10704 324.000
32.12375 313.000
32.14046 374.000
32.15717 349.000
32.17388 320.000
32.19059 334.000
32.20730 340.000
32.22401 351.000
32.24073 335.000
32.25744 363.000
32.27415 343.000
32.29086 316.000
32.30757 284.000
32.32428 331.000
32.34099 347.000
32.35770 346.000
32.37442 353.000
32.39113 342.000
32.40784 320.000
32.42455 301.000
32.44126 308.000
32.45797 358.000
32.47468 305.000
32.49139 352.000
32.50811 360.000
32.52482 361.000
32.54153 334.000
32.55824 332.000
32.57495 328.000
32.59166 340.000
32.60837 377.000
32.62508 346.000
32.64180 365.000
32.65851 340.000
32.67522 340.000
32.69193 378.000
32.70864 342.000
32.72535 330.000
32.74206 322.000
32.75878 349.000
32.77549 314.000
32.79220 338.000
32.80891 334.000
32.82562 337.000
32.84233 332.000
32.85904 359.000
32.87575 345.000
32.89247 374.000
32.90918 363.000
32.92589 365.000
32.94260 366.000
32.95931 334.000
32.97602 345.000
32.99273 351.000
33.00944 352.000
33.02616 341.000
33.04287 317.000
33.05958 373.000
33.07629 321.000
33.09300 335.000
33.10971 303.000
33.12642 361.000
33.14313 370.000
33.15985 377.000
33.17656 335.000
33.19327 338.000
33.20998 326.000
33.22669 350.000
33.24340 310.000
33.26011 320.000
33.27682 321.000
33.29354 369.000
33.31025 314.000
33.32696 348.000
33.34367 373.000
33.36038 313.000
33.37709 295.000
33.39380 350.000
33.41051 342.000
33.42723 343.000
33.44394 380.000
33.46065 330.000
33.47736 368.000
33.49407 319.000
33.51078 327.000
33.52749 373.000
33.54420 382.000
33.56092 329.000
33.57763 347.000
33.59434 362.000
33.61105 340.000
33.62776 350.000
33.64447 342.000
33.66118 324.000
33.67789 331.000
33.69461 346.000
33.71132 341.000
33.72803 338.000
33.74474 359.000
33.76145 317.000
33.77816 298.000
33.79487 366.000
33.81159 368.000
33.82830 322.000
33.84501 371.000
33.86172 356.000
33.87843 377.000
33.89514 339.000
33.91185 334.000
33.92856 328.000
33.94528 342.000
33.96199 360.000
33.97870 329.000
33.99541 338.000
34.01212 370.000
34.02883 340.000
34.04554 358.000
34.06225 382.000
34.07897 358.000
34.09568 348.000
34.11239 362.000
34.12910 350.000
34.14581 371.000
34.16252 318.000
34.17923 319.000
34.19594 359.000
34.21266 342.000
34.22937 378.000
34.24608 331.000
34.26279 366.000
34.27950 356.000
34.29621 359.000
34.31292 348.000
34.32963 380.000
34.34635 340.000
34.36306 388.000
34.37977 387.000
34.39648 381.000
34.41319 359.000
34.42990 381.000
34.44661 405.000
34.46332 366.000
34.48004 346.000
34.49675 404.000
34.51346 400.000
34.53017 377.000
34.54688 352.000
34.56359 387.000
34.58030 341.000
34.59701 347.000
34.61373 350.000
34.63044 400.000
34.64715 380.000
34.66386 383.000
34.68057 361.000
34.69728 391.000
34.71399 366.000
34.73070 366.000
34.74742 340.000
34.76413 358.000
34.78084 359.000
34.79755 342.000
34.81426 351.000
34.83097 349.000
34.84768 401.000
34.86440 353.000
34.88111 356.000
34.89782 349.000
34.91453 360.000
34.93124 352.000
34.94795 345.000
34.96466 362.000
34.98137 384.000
34.99809 362.000
35.01480 359.000
35.03151 351.000
35.04822 363.000
35.06493 369.000
35.08164 325.000
35.09835 355.000
35.11506 357.000
35.13178 357.000
35.14849 367.000
35.16520 370.000
35.18191 389.000
35.19862 398.000
35.21533 359.000
35.23204 393.000
35.24875 372.000
35.26547 379.000
35.28218 352.000
35.29889 373.000
35.31560 368.000
35.33231 351.000
35.34902 371.000
35.36573 359.000
35.38244 372.000
35.39916 340.000
35.41587 350.000
35.43258 353.000
35.44929 353.000
35.46600 368.000
35.48271 331.000
35.49942 332.000
35.51613 372.000
35.53285 363.000
35.54956 376.000
35.56627 337.000
35.58298 365.000
35.59969 350.000
35.61640 368.000
35.63311 341.000
35.64982 384.000
35.66654 391.000
35.68325 326.000
35.69996 324.000
35.71667 373.000
35.73338 357.000
35.75009 369.000
35.76680 346.000
35.78351 340.000
35.80023 383.000
35.81694 400.000
35.83365 378.000
35.85036 394.000
35.86707 341.000
35.88378 343.000
35.90049 358.000
35.91721 379.000
35.93392 356.000
35.95063 416.000
35.96734 366.000
35.98405 389.000
36.00076 394.000
36.01747 349.000
36.03418 382.000
36.05090 414.000
36.06761 413.000
36.08432 421.000
36.10103 421.000
36.11774 397.000
36.13445 405.000
36.15116 377.000
36.16787 431.000
36.18459 393.000
36.20130 421.000
36.21801 391.000
36.23472 363.000
36.25143 378.000
36.26814 394.000
36.28485 363.000
36.30156 395.000
36.31828 360.000
36.33499 380.000
36.35170 356.000
36.36841 361.000
36.38512 343.000
36.40183 384.000
36.41854 351.000
36.43525 361.000
36.45197 361.000
36.46868 336.000
36.48539 386.000
36.50210 402.000
36.51881 355.000
36.53552 401.000
36.55223 328.000
36.56894 383.000
36.58566 383.000
36.60237 383.000
36.61908 376.000
36.63579 388.000
36.65250 411.000
36.66921 400.000
36.68592 359.000
36.70263 360.000
36.71935 343.000
36.73606 367.000
36.75277 373.000
36.76948 400.000
36.78619 349.000
36.80290 390.000
36.81961 394.000
36.83632 361.000
36.85304 374.000
36.86975 379.000
36.88646 381.000
36.90317 357.000
36.91988 347.000
36.93659 382.000
36.95330 405.000
36.97002 381.000
36.98673 372.000
37.00344 380.000
37.02015 384.000
37.03686 395.000
37.05357 407.000
37.07028 398.000
37.08699 400.000
37.10371 394.000
37.12042 398.000
37.13713 373.000
37.15384 373.000
37.17055 366.000
37.18726 397.000
37.20397 387.000
37.22068 369.000
37.23740 409.000
37.25411 363.000
37.27082 404.000
37.28753 372.000
37.30424 380.000
37.32095 343.000
37.33766 388.000
37.35437 374.000
37.37109 369.000
37.38780 348.000
37.40451 373.000
37.42122 394.000
37.43793 356.000
37.45464 394.000
37.47135 403.000
37.48806 366.000
37.50478 401.000
37.52149 412.000
37.53820 351.000
37.55491 378.000
37.57162 403.000
37.58833 391.000
37.60504 392.000
37.62175 389.000
37.63847 371.000
37.65518 404.000
37.67189 361.000
37.68860 382.000
37.70531 377.000
37.72202 379.000
37.73873 383.000
37.75544 403.000
37.77216 347.000
37.78887 416.000
37.80558 400.000
37.82229 372.000
37.83900 413.000
37.85571 369.000
37.87242 390.000
37.88913 374.000
37.90585 400.000
37.92256 377.000
37.93927 371.000
37.95598 374.000
37.97269 358.000
37.98940 407.000
38.00611 397.000
38.02283 440.000
38.03954 413.000
38.05625 409.000
38.07296 387.000
38.08967 369.000
38.10638 423.000
38.12309 405.000
38.13980 391.000
38.15652 422.000
38.17323 378.000
38.18994 363.000
38.20665 367.000
38.22336 408.000
38.24007 409.000
38.25678 394.000
38.27349 481.000
38.29021 394.000
38.30692 438.000
38.32363 502.000
38.34034 431.000
38.35705 486.000
38.37376 488.000
38.39047 470.000
38.40718 454.000
38.42390 444.000
38.44061 449.000
38.45732 465.000
38.47403 465.000
38.49074 434.000
38.50745 440.000
38.52416 412.000
38.54087 412.000
38.55759 456.000
38.57430 410.000
38.59101 435.000
38.60772 442.000
38.62443 426.000
38.64114 372.000
38.65785 382.000
38.67456 413.000
38.69128 415.000
38.70799 402.000
38.72470 391.000
38.74141 357.000
38.75812 380.000
38.77483 365.000
38.79154 379.000
38.80825 390.000
38.82497 411.000
38.84168 350.000
38.85839 381.000
38.87510 336.000
38.89181 376.000
38.90852 384.000
38.92523 425.000
38.94195 392.000
38.95866 395.000
38.97537 376.000
38.99208 382.000
39.00879 395.000
39.02550 359.000
39.04221 404.000
39.05892 380.000
39.07564 413.000
39.09235 387.000
39.10906 381.000
39.12577 388.000
39.14248 397.000
39.15919 365.000
39.17590 418.000
39.19261 368.000
39.20933 410.000
39.22604 386.000
39.24275 392.000
39.25946 398.000
39.27617 401.000
39.29288 395.000
39.30959 359.000
39.32630 392.000
39.34302 388.000
39.35973 373.000
39.37644 401.000
39.39315 423.000
39.40986 430.000
39.42657 367.000
39.44328 392.000
39.45999 394.000
39.47671 416.000
39.49342 376.000
39.51013 391.000
39.52684 400.000
39.54355 395.000
39.56026 430.000
39.57697 408.000
39.59368 384.000
39.61040 370.000
39.62711 401.000
39.64382 399.000
39.66053 387.000
39.67724 355.000
39.69395 383.000
39.71066 361.000
39.72737 400.000
39.74409 387.000
39.76080 410.000
39.77751 425.000
39.79422 391.000
39.81093 395.000
39.82764 413.000
39.84435 381.000
39.86106 432.000
39.87778 422.000
39.89449 422.000
39.91120 442.000
39.92791 382.000
39.94462 447.000
39.96133 455.000
39.97804 461.000
39.99476 476.000
40.01147 467.000
40.02818 455.000
40.04489 460.000
40.06160 504.000
40.07831 487.000
40.09502 486.000
40.11173 503.000
40.12845 575.000
40.14516 548.000
40.16187 566.000
40.17858 533.000
40.19529 543.000
40.21200 559.000
40.22871 589.000
40.24542 525.000
40.26214 546.000
40.27885 506.000
40.29556 541.000
40.31227 515.000
40.32898 516.000
40.34569 515.000
40.36240 547.000
40.37911 567.000
40.39583 554.000
40.41254 533.000
40.42925 503.000
40.44596 509.000
40.46267 544.000
40.47938 585.000
40.49609 556.000
40.51280 493.000
40.52952 557.000
40.54623 566.000
40.56294 586.000
40.57965 553.000
40.59636 554.000
40.61307 548.000
40.62978 544.000
40.64649 533.000
40.66321 527.000
40.67992 522.000
40.69663 546.000
40.71334 491.000
40.73005 494.000
40.74676 496.000
40.76347 477.000
40.78018 445.000
40.79690 480.000
40.81361 401.000
40.83032 400.000
40.84703 429.000
40.86374 468.000
40.88045 424.000
40.89716 416.000
40.91387 409.000
40.93059 450.000
40.94730 372.000
40.96401 421.000
40.98072 416.000
40.99743 369.000
41.01414 368.000
41.03085 357.000
41.04757 402.000
41.06428 394.000
41.08099 407.000
41.09770 423.000
41.11441 428.000
41.13112 383.000
41.14783 393.000
41.16454 381.000
41.18126 339.000
41.19797 378.000
41.21468 353.000
41.23139 389.000
41.24810 390.000
41.26481 384.000
41.28152 347.000
41.29823 347.000
41.31495 421.000
41.33166 358.000
41.34837 376.000
41.36508 347.000
41.38179 374.000
41.39850 398.000
41.41521 373.000
41.43192 350.000
41.44864 369.000
41.46535 341.000
41.48206 362.000
41.49877 400.000
41.51548 382.000
41.53219 340.000
41.54890 383.000
41.56561 367.000
41.58233 379.000
41.59904 400.000
41.61575 348.000
41.63246 331.000
41.64917 347.000
41.66588 355.000
41.68259 378.000
41.69930 383.000
41.71602 371.000
41.73273 349.000
41.74944 382.000
41.76615 373.000
41.78286 370.000
41.79957 386.000
41.81628 351.000
41.83299 397.000
41.84971 377.000
41.86642 392.000
41.88313 384.000
41.89984 384.000
41.91655 374.000
41.93326 357.000
41.94997 366.000
41.96668 356.000
41.98340 378.000
42.00011 389.000
42.01682 384.000
42.03353 373.000
42.05024 394.000
42.06695 357.000
42.08366 411.000
42.10038 407.000
42.11709 431.000
42.13380 381.000
42.15051 380.000
42.16722 382.000
42.18393 428.000
42.20064 383.000
42.21735 383.000
42.23407 397.000
42.25078 365.000
42.26749 414.000
42.28420 399.000
42.30091 383.000
42.31762 368.000
42.33433 365.000
42.35104 383.000
42.36776 414.000
42.38447 384.000
42.40118 376.000
42.41789 373.000
42.43460 361.000
42.45131 386.000
42.46802 345.000
42.48473 370.000
42.50145 387.000
42.51816 348.000
42.53487 349.000
42.55158 393.000
42.56829 355.000
42.58500 379.000
42.60171 334.000
42.61842 331.000
42.63514 347.000
42.65185 360.000
42.66856 345.000
42.68527 366.000
42.70198 318.000
42.71869 356.000
42.73540 394.000
42.75211 368.000
42.76883 372.000
42.78554 357.000
42.80225 345.000
42.81896 347.000
42.83567 352.000
42.85238 332.000
42.86909 357.000
42.88580 338.000
42.90252 335.000
42.91923 390.000
42.93594 368.000
42.95265 362.000
42.96936 376.000
42.98607 370.000
43.00278 361.000
43.01949 335.000
43.03621 359.000
43.05292 351.000
43.06963 386.000
43.08634 393.000
43.10305 403.000
43.11976 391.000
43.13647 356.000
43.15319 359.000
43.16990 386.000
43.18661 355.000
43.20332 402.000
43.22003 389.000
43.23674 400.000
43.25345 400.000
43.27016 388.000
43.28688 339.000
43.30359 389.000
43.32030 369.000
43.33701 422.000
43.35372 368.000
43.37043 382.000
43.38714 379.000
43.40385 361.000
43.42057 353.000
43.43728 297.000
43.45399 361.000
43.47070 360.000
43.48741 345.000
43.50412 372.000
43.52083 369.000
43.53754 408.000
43.55426 371.000
43.57097 358.000
43.58768 362.000
43.60439 358.000
43.62110 336.000
43.63781 359.000
43.65452 327.000
43.67123 373.000
43.68795 350.000
43.70466 360.000
43.72137 377.000
43.73808 356.000
43.75479 369.000
43.77150 399.000
43.78821 335.000
43.80492 357.000
43.82164 377.000
43.83835 324.000
43.85506 362.000
43.87177 361.000
43.88848 398.000
43.90519 380.000
43.92190 355.000
43.93861 374.000
43.95533 348.000
43.97204 376.000
43.98875 374.000
44.00546 336.000
44.02217 327.000
44.03888 362.000
44.05559 335.000
44.07230 351.000
44.08902 388.000
44.10573 346.000
44.12244 365.000
44.13915 340.000
44.15586 348.000
44.17257 379.000
44.18928 374.000
44.20600 371.000
44.22271 349.000
44.23942 343.000
44.25613 308.000
44.27284 342.000
44.28955 335.000
44.30626 353.000
44.32297 326.000
44.33969 347.000
44.35640 351.000
44.37311 356.000
44.38982 325.000
44.40653 331.000
44.42324 345.000
44.43995 393.000
44.45666 362.000
44.47338 332.000
44.49009 339.000
44.50680 338.000
44.52351 371.000
44.54022 328.000
44.55693 387.000
44.57364 357.000
44.59035 362.000
44.60707 345.000
44.62378 309.000
44.64049 360.000
44.65720 345.000
44.67391 360.000
44.69062 341.000
44.70733 306.000
44.72404 321.000
44.74076 331.000
44.75747 316.000
44.77418 345.000
44.79089 353.000
44.80760 321.000
44.82431 360.000
44.84102 394.000
44.85773 348.000
44.87445 345.000
44.89116 379.000
44.90787 365.000
44.92458 388.000
44.94129 377.000
44.95800 343.000
44.97471 324.000
44.99142 395.000
