# Supplementary material for: Physicochemical Properties, Equilibrium Adsorption Performance, Manufacturability, and Stability of TIFSIX-3-Ni for Direct Air Capture of CO2
Source: Energy Fuels. 2024 Jun 18;38(13):11947–65. doi: 10.1021/acs.energyfuels.4c01368 (PMC11228916; doi:10.1021/acs.energyfuels.4c01368)
Supplement: Supplementary file 2 — ef4c01368_si_002.zip [file ef4c01368_si_002.zip › tifsix si raw files/XRD/after H2O/batch5-77RH-afterdegas.xy]

5.001355630 2673.0
5.018066899 2642.0
5.034778168 2490.0
5.051489437 2628.0
5.068200706 2486.0
5.084911975 2602.0
5.101623244 2467.0
5.118334513 2550.0
5.135045782 2643.0
5.151757051 2652.0
5.168468320 2505.0
5.185179589 2451.0
5.201890858 2468.0
5.218602127 2539.0
5.235313396 2507.0
5.252024665 2537.0
5.268735934 2431.0
5.285447203 2460.0
5.302158472 2378.0
5.318869741 2483.0
5.335581010 2480.0
5.352292279 2426.0
5.369003548 2495.0
5.385714817 2449.0
5.402426086 2476.0
5.419137355 2418.0
5.435848623 2333.0
5.452559892 2528.0
5.469271161 2485.0
5.485982430 2466.0
5.502693699 2400.0
5.519404968 2366.0
5.536116237 2430.0
5.552827506 2303.0
5.569538775 2329.0
5.586250044 2377.0
5.602961313 2354.0
5.619672582 2372.0
5.636383851 2364.0
5.653095120 2309.0
5.669806389 2264.0
5.686517658 2303.0
5.703228927 2293.0
5.719940196 2291.0
5.736651465 2289.0
5.753362734 2261.0
5.770074003 2277.0
5.786785272 2349.0
5.803496541 2305.0
5.820207810 2322.0
5.836919079 2283.0
5.853630348 2200.0
5.870341617 2199.0
5.887052886 2225.0
5.903764155 2248.0
5.920475424 2189.0
5.937186693 2268.0
5.953897962 2280.0
5.970609231 2310.0
5.987320500 2253.0
6.004031769 2310.0
6.020743038 2237.0
6.037454307 2218.0
6.054165576 2340.0
6.070876845 2186.0
6.087588114 2209.0
6.104299383 2168.0
6.121010652 2165.0
6.137721921 2154.0
6.154433190 2269.0
6.171144459 2140.0
6.187855728 2182.0
6.204566997 2214.0
6.221278266 2181.0
6.237989535 2053.0
6.254700804 2147.0
6.271412073 2116.0
6.288123341 2075.0
6.304834610 2092.0
6.321545879 2129.0
6.338257148 2080.0
6.354968417 2141.0
6.371679686 2123.0
6.388390955 2144.0
6.405102224 2019.0
6.421813493 2109.0
6.438524762 2137.0
6.455236031 2219.0
6.471947300 2124.0
6.488658569 2078.0
6.505369838 2136.0
6.522081107 2027.0
6.538792376 2031.0
6.555503645 2058.0
6.572214914 2044.0
6.588926183 1987.0
6.605637452 2005.0
6.622348721 2028.0
6.639059990 2061.0
6.655771259 1989.0
6.672482528 2106.0
6.689193797 1994.0
6.705905066 1973.0
6.722616335 2037.0
6.739327604 2024.0
6.756038873 1991.0
6.772750142 2002.0
6.789461411 1975.0
6.806172680 2048.0
6.822883949 2046.0
6.839595218 2004.0
6.856306487 1972.0
6.873017756 1958.0
6.889729025 2038.0
6.906440294 2017.0
6.923151563 1989.0
6.939862832 2018.0
6.956574101 1951.0
6.973285370 1909.0
6.989996639 1917.0
7.006707908 1975.0
7.023419177 1927.0
7.040130446 2065.0
7.056841715 1895.0
7.073552984 1931.0
7.090264253 1948.0
7.106975522 1801.0
7.123686791 1991.0
7.140398059 1927.0
7.157109328 1928.0
7.173820597 1976.0
7.190531866 1950.0
7.207243135 1915.0
7.223954404 1982.0
7.240665673 1862.0
7.257376942 1891.0
7.274088211 1947.0
7.290799480 1912.0
7.307510749 1935.0
7.324222018 1902.0
7.340933287 1900.0
7.357644556 1874.0
7.374355825 1905.0
7.391067094 1922.0
7.407778363 1912.0
7.424489632 1930.0
7.441200901 1849.0
7.457912170 1956.0
7.474623439 1944.0
7.491334708 1898.0
7.508045977 1863.0
7.524757246 1846.0
7.541468515 1905.0
7.558179784 1908.0
7.574891053 1859.0
7.591602322 1835.0
7.608313591 1854.0
7.625024860 1895.0
7.641736129 1875.0
7.658447398 1871.0
7.675158667 1824.0
7.691869936 1900.0
7.708581205 1963.0
7.725292474 1847.0
7.742003743 1868.0
7.758715012 1857.0
7.775426281 1836.0
7.792137550 1785.0
7.808848819 1823.0
7.825560088 1828.0
7.842271357 1820.0
7.858982626 1751.0
7.875693895 1847.0
7.892405164 1817.0
7.909116433 1802.0
7.925827702 1783.0
7.942538971 1929.0
7.959250240 1807.0
7.975961509 1839.0
7.992672777 1844.0
8.009384046 1816.0
8.026095315 1791.0
8.042806584 1880.0
8.059517853 1788.0
8.076229122 1892.0
8.092940391 1790.0
8.109651660 1781.0
8.126362929 1814.0
8.143074198 1767.0
8.159785467 1815.0
8.176496736 1840.0
8.193208005 1861.0
8.209919274 1793.0
8.226630543 1810.0
8.243341812 1777.0
8.260053081 1757.0
8.276764350 1783.0
8.293475619 1782.0
8.310186888 1726.0
8.326898157 1789.0
8.343609426 1756.0
8.360320695 1726.0
8.377031964 1734.0
8.393743233 1770.0
8.410454502 1807.0
8.427165771 1779.0
8.443877040 1845.0
8.460588309 1763.0
8.477299578 1711.0
8.494010847 1741.0
8.510722116 1700.0
8.527433385 1826.0
8.544144654 1736.0
8.560855923 1779.0
8.577567192 1701.0
8.594278461 1658.0
8.610989730 1738.0
8.627700999 1721.0
8.644412268 1714.0
8.661123537 1720.0
8.677834806 1803.0
8.694546075 1696.0
8.711257344 1710.0
8.727968613 1728.0
8.744679882 1712.0
8.761391151 1674.0
8.778102420 1664.0
8.794813689 1688.0
8.811524958 1700.0
8.828236227 1646.0
8.844947495 1695.0
8.861658764 1729.0
8.878370033 1687.0
8.895081302 1669.0
8.911792571 1732.0
8.928503840 1667.0
8.945215109 1559.0
8.961926378 1682.0
8.978637647 1653.0
8.995348916 1620.0
9.012060185 1672.0
9.028771454 1628.0
9.045482723 1648.0
9.062193992 1613.0
9.078905261 1590.0
9.095616530 1656.0
9.112327799 1516.0
9.129039068 1690.0
9.145750337 1638.0
9.162461606 1641.0
9.179172875 1570.0
9.195884144 1585.0
9.212595413 1579.0
9.229306682 1593.0
9.246017951 1664.0
9.262729220 1608.0
9.279440489 1526.0
9.296151758 1670.0
9.312863027 1611.0
9.329574296 1596.0
9.346285565 1620.0
9.362996834 1477.0
9.379708103 1529.0
9.396419372 1501.0
9.413130641 1551.0
9.429841910 1541.0
9.446553179 1520.0
9.463264448 1568.0
9.479975717 1425.0
9.496686986 1525.0
9.513398255 1548.0
9.530109524 1544.0
9.546820793 1519.0
9.563532062 1429.0
9.580243331 1476.0
9.596954600 1417.0
9.613665869 1518.0
9.630377138 1489.0
9.647088407 1460.0
9.663799676 1493.0
9.680510945 1350.0
9.697222213 1410.0
9.713933482 1488.0
9.730644751 1362.0
9.747356020 1378.0
9.764067289 1379.0
9.780778558 1401.0
9.797489827 1340.0
9.814201096 1400.0
9.830912365 1341.0
9.847623634 1396.0
9.864334903 1381.0
9.881046172 1394.0
9.897757441 1333.0
9.914468710 1344.0
9.931179979 1322.0
9.947891248 1274.0
9.964602517 1305.0
9.981313786 1353.0
9.998025055 1225.0
10.014736324 1345.0
10.031447593 1324.0
10.048158862 1346.0
10.064870131 1325.0
10.081581400 1271.0
10.098292669 1323.0
10.115003938 1303.0
10.131715207 1297.0
10.148426476 1264.0
10.165137745 1205.0
10.181849014 1229.0
10.198560283 1275.0
10.215271552 1186.0
10.231982821 1250.0
10.248694090 1202.0
10.265405359 1260.0
10.282116628 1153.0
10.298827897 1146.0
10.315539166 1206.0
10.332250435 1231.0
10.348961704 1193.0
10.365672973 1183.0
10.382384242 1252.0
10.399095511 1205.0
10.415806780 1233.0
10.432518049 1162.0
10.449229318 1142.0
10.465940587 1220.0
10.482651856 1173.0
10.499363125 1122.0
10.516074394 1143.0
10.532785662 1150.0
10.549496931 1139.0
10.566208200 1114.0
10.582919469 1043.0
10.599630738 1086.0
10.616342007 1104.0
10.633053276 1051.0
10.649764545 1104.0
10.666475814 1060.0
10.683187083 1102.0
10.699898352 1068.0
10.716609621 1046.0
10.733320890 1030.0
10.750032159 997.0
10.766743428 1042.0
10.783454697 1070.0
10.800165966 1039.0
10.816877235 1080.0
10.833588504 1004.0
10.850299773 1034.0
10.867011042 1011.0
10.883722311 1018.0
10.900433580 1081.0
10.917144849 999.0
10.933856118 944.0
10.950567387 997.0
10.967278656 1096.0
10.983989925 1001.0
11.000701194 1075.0
11.017412463 1037.0
11.034123732 945.0
11.050835001 1012.0
11.067546270 926.0
11.084257539 944.0
11.100968808 979.0
11.117680077 1035.0
11.134391346 998.0
11.151102615 942.0
11.167813884 1004.0
11.184525153 1022.0
11.201236422 1067.0
11.217947691 1036.0
11.234658960 986.0
11.251370229 1001.0
11.268081498 979.0
11.284792767 1012.0
11.301504036 1014.0
11.318215305 995.0
11.334926574 964.0
11.351637843 1059.0
11.368349112 964.0
11.385060380 1072.0
11.401771649 980.0
11.418482918 966.0
11.435194187 965.0
11.451905456 965.0
11.468616725 939.0
11.485327994 994.0
11.502039263 991.0
11.518750532 967.0
11.535461801 953.0
11.552173070 958.0
11.568884339 953.0
11.585595608 961.0
11.602306877 921.0
11.619018146 940.0
11.635729415 966.0
11.652440684 930.0
11.669151953 860.0
11.685863222 933.0
11.702574491 934.0
11.719285760 895.0
11.735997029 970.0
11.752708298 925.0
11.769419567 918.0
11.786130836 991.0
11.802842105 893.0
11.819553374 936.0
11.836264643 930.0
11.852975912 895.0
11.869687181 957.0
11.886398450 954.0
11.903109719 912.0
11.919820988 950.0
11.936532257 921.0
11.953243526 964.0
11.969954795 915.0
11.986666064 824.0
12.003377333 951.0
12.020088602 936.0
12.036799871 889.0
12.053511140 944.0
12.070222409 923.0
12.086933678 950.0
12.103644947 910.0
12.120356216 925.0
12.137067485 993.0
12.153778754 937.0
12.170490023 873.0
12.187201292 967.0
12.203912561 937.0
12.220623830 919.0
12.237335098 980.0
12.254046367 991.0
12.270757636 1022.0
12.287468905 942.0
12.304180174 994.0
12.320891443 1025.0
12.337602712 1041.0
12.354313981 1057.0
12.371025250 1095.0
12.387736519 1071.0
12.404447788 1100.0
12.421159057 1221.0
12.437870326 1180.0
12.454581595 1253.0
12.471292864 1205.0
12.488004133 1272.0
12.504715402 1351.0
12.521426671 1405.0
12.538137940 1385.0
12.554849209 1482.0
12.571560478 1607.0
12.588271747 1648.0
12.604983016 1678.0
12.621694285 1878.0
12.638405554 2030.0
12.655116823 2100.0
12.671828092 2206.0
12.688539361 2316.0
12.705250630 2588.0
12.721961899 2704.0
12.738673168 2812.0
12.755384437 3076.0
12.772095706 3117.0
12.788806975 3066.0
12.805518244 3197.0
12.822229513 3090.0
12.838940782 2980.0
12.855652051 2610.0
12.872363320 2446.0
12.889074589 2236.0
12.905785858 1882.0
12.922497127 1693.0
12.939208396 1526.0
12.955919665 1470.0
12.972630934 1413.0
12.989342203 1285.0
13.006053472 1282.0
13.022764741 1254.0
13.039476010 1120.0
13.056187279 1098.0
13.072898548 1047.0
13.089609816 1087.0
13.106321085 1028.0
13.123032354 1017.0
13.139743623 992.0
13.156454892 1014.0
13.173166161 1030.0
13.189877430 934.0
13.206588699 1007.0
13.223299968 985.0
13.240011237 939.0
13.256722506 933.0
13.273433775 906.0
13.290145044 916.0
13.306856313 925.0
13.323567582 877.0
13.340278851 921.0
13.356990120 938.0
13.373701389 930.0
13.390412658 906.0
13.407123927 938.0
13.423835196 878.0
13.440546465 850.0
13.457257734 892.0
13.473969003 851.0
13.490680272 852.0
13.507391541 897.0
13.524102810 861.0
13.540814079 863.0
13.557525348 849.0
13.574236617 873.0
13.590947886 898.0
13.607659155 893.0
13.624370424 922.0
13.641081693 870.0
13.657792962 882.0
13.674504231 842.0
13.691215500 904.0
13.707926769 832.0
13.724638038 824.0
13.741349307 842.0
13.758060576 850.0
13.774771845 833.0
13.791483114 838.0
13.808194383 817.0
13.824905652 843.0
13.841616921 818.0
13.858328190 834.0
13.875039459 876.0
13.891750728 800.0
13.908461997 911.0
13.925173266 837.0
13.941884534 852.0
13.958595803 822.0
13.975307072 887.0
13.992018341 875.0
14.008729610 841.0
14.025440879 851.0
14.042152148 845.0
14.058863417 779.0
14.075574686 796.0
14.092285955 851.0
14.108997224 857.0
14.125708493 831.0
14.142419762 846.0
14.159131031 799.0
14.175842300 817.0
14.192553569 850.0
14.209264838 815.0
14.225976107 842.0
14.242687376 805.0
14.259398645 821.0
14.276109914 838.0
14.292821183 777.0
14.309532452 793.0
14.326243721 818.0
14.342954990 829.0
14.359666259 855.0
14.376377528 847.0
14.393088797 802.0
14.409800066 804.0
14.426511335 781.0
14.443222604 821.0
14.459933873 860.0
14.476645142 801.0
14.493356411 814.0
14.510067680 776.0
14.526778949 760.0
14.543490218 797.0
14.560201487 796.0
14.576912756 847.0
14.593624025 832.0
14.610335294 847.0
14.627046563 791.0
14.643757832 864.0
14.660469101 804.0
14.677180370 804.0
14.693891639 768.0
14.710602908 784.0
14.727314177 722.0
14.744025446 763.0
14.760736715 745.0
14.777447984 800.0
14.794159252 791.0
14.810870521 799.0
14.827581790 837.0
14.844293059 798.0
14.861004328 784.0
14.877715597 782.0
14.894426866 811.0
14.911138135 788.0
14.927849404 798.0
14.944560673 829.0
14.961271942 772.0
14.977983211 788.0
14.994694480 806.0
15.011405749 827.0
15.028117018 815.0
15.044828287 773.0
15.061539556 728.0
15.078250825 760.0
15.094962094 779.0
15.111673363 795.0
15.128384632 808.0
15.145095901 729.0
15.161807170 833.0
15.178518439 767.0
15.195229708 740.0
15.211940977 779.0
15.228652246 829.0
15.245363515 800.0
15.262074784 810.0
15.278786053 745.0
15.295497322 824.0
15.312208591 791.0
15.328919860 784.0
15.345631129 807.0
15.362342398 779.0
15.379053667 790.0
15.395764936 831.0
15.412476205 760.0
15.429187474 791.0
15.445898743 760.0
15.462610012 820.0
15.479321281 778.0
15.496032550 806.0
15.512743819 791.0
15.529455088 833.0
15.546166357 744.0
15.562877626 763.0
15.579588895 807.0
15.596300164 801.0
15.613011433 763.0
15.629722702 770.0
15.646433970 763.0
15.663145239 801.0
15.679856508 764.0
15.696567777 801.0
15.713279046 766.0
15.729990315 741.0
15.746701584 785.0
15.763412853 768.0
15.780124122 790.0
15.796835391 786.0
15.813546660 727.0
15.830257929 757.0
15.846969198 763.0
15.863680467 777.0
15.880391736 781.0
15.897103005 806.0
15.913814274 726.0
15.930525543 776.0
15.947236812 811.0
15.963948081 800.0
15.980659350 788.0
15.997370619 703.0
16.014081888 759.0
16.030793157 787.0
16.047504426 745.0
16.064215695 759.0
16.080926964 740.0
16.097638233 721.0
16.114349502 786.0
16.131060771 785.0
16.147772040 757.0
16.164483309 791.0
16.181194578 740.0
16.197905847 783.0
16.214617116 806.0
16.231328385 758.0
16.248039654 748.0
16.264750923 764.0
16.281462192 788.0
16.298173461 783.0
16.314884730 769.0
16.331595999 756.0
16.348307268 783.0
16.365018537 744.0
16.381729806 759.0
16.398441075 756.0
16.415152344 780.0
16.431863613 739.0
16.448574882 750.0
16.465286151 802.0
16.481997420 716.0
16.498708688 777.0
16.515419957 745.0
16.532131226 767.0
16.548842495 779.0
16.565553764 795.0
16.582265033 731.0
16.598976302 781.0
16.615687571 757.0
16.632398840 780.0
16.649110109 766.0
16.665821378 759.0
16.682532647 771.0
16.699243916 762.0
16.715955185 809.0
16.732666454 758.0
16.749377723 795.0
16.766088992 800.0
16.782800261 783.0
16.799511530 753.0
16.816222799 742.0
16.832934068 817.0
16.849645337 744.0
16.866356606 817.0
16.883067875 798.0
16.899779144 767.0
16.916490413 732.0
16.933201682 777.0
16.949912951 773.0
16.966624220 795.0
16.983335489 809.0
17.000046758 814.0
17.016758027 757.0
17.033469296 849.0
17.050180565 784.0
17.066891834 754.0
17.083603103 784.0
17.100314372 802.0
17.117025641 777.0
17.133736910 809.0
17.150448179 762.0
17.167159448 769.0
17.183870717 704.0
17.200581986 795.0
17.217293255 754.0
17.234004524 790.0
17.250715793 785.0
17.267427062 827.0
17.284138331 836.0
17.300849600 741.0
17.317560869 801.0
17.334272138 783.0
17.350983406 799.0
17.367694675 809.0
17.384405944 748.0
17.401117213 798.0
17.417828482 804.0
17.434539751 760.0
17.451251020 777.0
17.467962289 810.0
17.484673558 791.0
17.501384827 758.0
17.518096096 749.0
17.534807365 822.0
17.551518634 810.0
17.568229903 833.0
17.584941172 801.0
17.601652441 815.0
17.618363710 786.0
17.635074979 842.0
17.651786248 810.0
17.668497517 786.0
17.685208786 774.0
17.701920055 833.0
17.718631324 785.0
17.735342593 827.0
17.752053862 836.0
17.768765131 824.0
17.785476400 854.0
17.802187669 845.0
17.818898938 921.0
17.835610207 917.0
17.852321476 896.0
17.869032745 937.0
17.885744014 892.0
17.902455283 991.0
17.919166552 1033.0
17.935877821 998.0
17.952589090 1009.0
17.969300359 1018.0
17.986011628 1087.0
18.002722897 1126.0
18.019434166 1133.0
18.036145435 1090.0
18.052856704 1111.0
18.069567973 1203.0
18.086279242 1086.0
18.102990511 1036.0
18.119701780 1116.0
18.136413049 1076.0
18.153124318 1025.0
18.169835587 1048.0
18.186546856 947.0
18.203258124 1002.0
18.219969393 908.0
18.236680662 885.0
18.253391931 891.0
18.270103200 851.0
18.286814469 896.0
18.303525738 819.0
18.320237007 847.0
18.336948276 819.0
18.353659545 896.0
18.370370814 776.0
18.387082083 797.0
18.403793352 817.0
18.420504621 762.0
18.437215890 769.0
18.453927159 749.0
18.470638428 778.0
18.487349697 796.0
18.504060966 813.0
18.520772235 800.0
18.537483504 746.0
18.554194773 785.0
18.570906042 782.0
18.587617311 742.0
18.604328580 705.0
18.621039849 771.0
18.637751118 759.0
18.654462387 768.0
18.671173656 741.0
18.687884925 738.0
18.704596194 711.0
18.721307463 779.0
18.738018732 753.0
18.754730001 707.0
18.771441270 727.0
18.788152539 783.0
18.804863808 752.0
18.821575077 741.0
18.838286346 800.0
18.854997615 786.0
18.871708884 735.0
18.888420153 772.0
18.905131422 705.0
18.921842691 777.0
18.938553960 762.0
18.955265229 746.0
18.971976498 768.0
18.988687767 739.0
19.005399036 778.0
19.022110305 770.0
19.038821574 795.0
19.055532842 763.0
19.072244111 767.0
19.088955380 736.0
19.105666649 784.0
19.122377918 819.0
19.139089187 707.0
19.155800456 738.0
19.172511725 799.0
19.189222994 715.0
19.205934263 762.0
19.222645532 826.0
19.239356801 714.0
19.256068070 783.0
19.272779339 778.0
19.289490608 773.0
19.306201877 783.0
19.322913146 777.0
19.339624415 810.0
19.356335684 779.0
19.373046953 801.0
19.389758222 734.0
19.406469491 770.0
19.423180760 746.0
19.439892029 773.0
19.456603298 735.0
19.473314567 758.0
19.490025836 807.0
19.506737105 746.0
19.523448374 798.0
19.540159643 771.0
19.556870912 715.0
19.573582181 745.0
19.590293450 723.0
19.607004719 711.0
19.623715988 782.0
19.640427257 731.0
19.657138526 768.0
19.673849795 786.0
19.690561064 767.0
19.707272333 764.0
19.723983602 743.0
19.740694871 756.0
19.757406140 759.0
19.774117409 798.0
19.790828678 746.0
19.807539947 814.0
19.824251216 824.0
19.840962485 718.0
19.857673754 744.0
19.874385023 764.0
19.891096292 680.0
19.907807560 784.0
19.924518829 799.0
19.941230098 750.0
19.957941367 754.0
19.974652636 730.0
19.991363905 756.0
20.008075174 718.0
20.024786443 743.0
20.041497712 752.0
20.058208981 756.0
20.074920250 746.0
20.091631519 800.0
20.108342788 750.0
20.125054057 764.0
20.141765326 737.0
20.158476595 725.0
20.175187864 768.0
20.191899133 784.0
20.208610402 726.0
20.225321671 743.0
20.242032940 735.0
20.258744209 748.0
20.275455478 791.0
20.292166747 798.0
20.308878016 808.0
20.325589285 758.0
20.342300554 760.0
20.359011823 786.0
20.375723092 742.0
20.392434361 788.0
20.409145630 808.0
20.425856899 802.0
20.442568168 774.0
20.459279437 743.0
20.475990706 784.0
20.492701975 688.0
20.509413244 732.0
20.526124513 741.0
20.542835782 852.0
20.559547051 757.0
20.576258320 783.0
20.592969589 838.0
20.609680858 806.0
20.626392127 757.0
20.643103396 749.0
20.659814665 739.0
20.676525934 794.0
20.693237203 795.0
20.709948472 806.0
20.726659741 805.0
20.743371009 785.0
20.760082278 767.0
20.776793547 779.0
20.793504816 788.0
20.810216085 760.0
20.826927354 818.0
20.843638623 807.0
20.860349892 805.0
20.877061161 828.0
20.893772430 783.0
20.910483699 842.0
20.927194968 821.0
20.943906237 826.0
20.960617506 876.0
20.977328775 797.0
20.994040044 874.0
21.010751313 857.0
21.027462582 829.0
21.044173851 873.0
21.060885120 911.0
21.077596389 861.0
21.094307658 950.0
21.111018927 928.0
21.127730196 891.0
21.144441465 948.0
21.161152734 924.0
21.177864003 1023.0
21.194575272 977.0
21.211286541 984.0
21.227997810 1056.0
21.244709079 1035.0
21.261420348 1081.0
21.278131617 1134.0
21.294842886 1139.0
21.311554155 1117.0
21.328265424 1144.0
21.344976693 1130.0
21.361687962 1180.0
21.378399231 1189.0
21.395110500 1111.0
21.411821769 1087.0
21.428533038 1088.0
21.445244307 999.0
21.461955576 1028.0
21.478666845 1023.0
21.495378114 980.0
21.512089383 998.0
21.528800652 979.0
21.545511921 975.0
21.562223190 894.0
21.578934459 960.0
21.595645727 871.0
21.612356996 890.0
21.629068265 859.0
21.645779534 857.0
21.662490803 852.0
21.679202072 835.0
21.695913341 811.0
21.712624610 838.0
21.729335879 822.0
21.746047148 829.0
21.762758417 809.0
21.779469686 857.0
21.796180955 855.0
21.812892224 822.0
21.829603493 832.0
21.846314762 799.0
21.863026031 828.0
21.879737300 776.0
21.896448569 821.0
21.913159838 849.0
21.929871107 785.0
21.946582376 841.0
21.963293645 826.0
21.980004914 817.0
21.996716183 817.0
22.013427452 779.0
22.030138721 795.0
22.046849990 806.0
22.063561259 786.0
22.080272528 814.0
22.096983797 788.0
22.113695066 825.0
22.130406335 792.0
22.147117604 813.0
22.163828873 849.0
22.180540142 762.0
22.197251411 782.0
22.213962680 850.0
22.230673949 811.0
22.247385218 848.0
22.264096487 894.0
22.280807756 882.0
22.297519025 814.0
22.314230294 802.0
22.330941563 880.0
22.347652832 854.0
22.364364101 860.0
22.381075370 841.0
22.397786639 911.0
22.414497908 902.0
22.431209177 876.0
22.447920445 974.0
22.464631714 957.0
22.481342983 945.0
22.498054252 964.0
22.514765521 1018.0
22.531476790 1032.0
22.548188059 1072.0
22.564899328 1078.0
22.581610597 1059.0
22.598321866 1092.0
22.615033135 1120.0
22.631744404 1237.0
22.648455673 1281.0
22.665166942 1271.0
22.681878211 1295.0
22.698589480 1349.0
22.715300749 1376.0
22.732012018 1408.0
22.748723287 1418.0
22.765434556 1369.0
22.782145825 1345.0
22.798857094 1333.0
22.815568363 1325.0
22.832279632 1324.0
22.848990901 1289.0
22.865702170 1247.0
22.882413439 1096.0
22.899124708 1118.0
22.915835977 1120.0
22.932547246 1025.0
22.949258515 967.0
22.965969784 954.0
22.982681053 1006.0
22.999392322 1021.0
23.016103591 919.0
23.032814860 920.0
23.049526129 851.0
23.066237398 862.0
23.082948667 884.0
23.099659936 878.0
23.116371205 917.0
23.133082474 826.0
23.149793743 875.0
23.166505012 897.0
23.183216281 841.0
23.199927550 850.0
23.216638819 863.0
23.233350088 812.0
23.250061357 810.0
23.266772626 876.0
23.283483895 823.0
23.300195163 814.0
23.316906432 807.0
23.333617701 840.0
23.350328970 879.0
23.367040239 819.0
23.383751508 839.0
23.400462777 810.0
23.417174046 810.0
23.433885315 792.0
23.450596584 845.0
23.467307853 846.0
23.484019122 794.0
23.500730391 845.0
23.517441660 875.0
23.534152929 797.0
23.550864198 809.0
23.567575467 791.0
23.584286736 796.0
23.600998005 763.0
23.617709274 791.0
23.634420543 788.0
23.651131812 809.0
23.667843081 869.0
23.684554350 843.0
23.701265619 818.0
23.717976888 811.0
23.734688157 839.0
23.751399426 836.0
23.768110695 798.0
23.784821964 800.0
23.801533233 866.0
23.818244502 796.0
23.834955771 785.0
23.851667040 850.0
23.868378309 831.0
23.885089578 751.0
23.901800847 833.0
23.918512116 819.0
23.935223385 819.0
23.951934654 835.0
23.968645923 871.0
23.985357192 846.0
24.002068461 824.0
24.018779730 731.0
24.035490999 792.0
24.052202268 802.0
24.068913537 809.0
24.085624806 817.0
24.102336075 798.0
24.119047344 821.0
24.135758613 835.0
24.152469881 804.0
24.169181150 806.0
24.185892419 768.0
24.202603688 825.0
24.219314957 792.0
24.236026226 763.0
24.252737495 809.0
24.269448764 823.0
24.286160033 792.0
24.302871302 820.0
24.319582571 848.0
24.336293840 772.0
24.353005109 817.0
24.369716378 801.0
24.386427647 795.0
24.403138916 785.0
24.419850185 798.0
24.436561454 814.0
24.453272723 805.0
24.469983992 832.0
24.486695261 796.0
24.503406530 815.0
24.520117799 838.0
24.536829068 879.0
24.553540337 856.0
24.570251606 833.0
24.586962875 790.0
24.603674144 890.0
24.620385413 812.0
24.637096682 808.0
24.653807951 799.0
24.670519220 798.0
24.687230489 815.0
24.703941758 828.0
24.720653027 784.0
24.737364296 813.0
24.754075565 854.0
24.770786834 867.0
24.787498103 878.0
24.804209372 875.0
24.820920641 866.0
24.837631910 829.0
24.854343179 822.0
24.871054448 898.0
24.887765717 819.0
24.904476986 834.0
24.921188255 892.0
24.937899524 842.0
24.954610793 867.0
24.971322062 937.0
24.988033331 847.0
25.004744599 873.0
25.021455868 861.0
25.038167137 954.0
25.054878406 916.0
25.071589675 865.0
25.088300944 831.0
25.105012213 855.0
25.121723482 854.0
25.138434751 908.0
25.155146020 863.0
25.171857289 903.0
25.188568558 917.0
25.205279827 925.0
25.221991096 876.0
25.238702365 933.0
25.255413634 947.0
25.272124903 984.0
25.288836172 980.0
25.305547441 948.0
25.322258710 1044.0
25.338969979 1083.0
25.355681248 1122.0
25.372392517 1157.0
25.389103786 1128.0
25.405815055 1215.0
25.422526324 1318.0
25.439237593 1253.0
25.455948862 1394.0
25.472660131 1418.0
25.489371400 1474.0
25.506082669 1640.0
25.522793938 1636.0
25.539505207 1701.0
25.556216476 1779.0
25.572927745 1757.0
25.589639014 1848.0
25.606350283 1709.0
25.623061552 1789.0
25.639772821 1659.0
25.656484090 1658.0
25.673195359 1597.0
25.689906628 1492.0
25.706617897 1447.0
25.723329166 1354.0
25.740040435 1271.0
25.756751704 1210.0
25.773462973 1184.0
25.790174242 1255.0
25.806885511 1159.0
25.823596780 1177.0
25.840308049 1109.0
25.857019317 1185.0
25.873730586 1171.0
25.890441855 1219.0
25.907153124 1171.0
25.923864393 1244.0
25.940575662 1213.0
25.957286931 1312.0
25.973998200 1300.0
25.990709469 1305.0
26.007420738 1391.0
26.024132007 1362.0
26.040843276 1414.0
26.057554545 1551.0
26.074265814 1489.0
26.090977083 1535.0
26.107688352 1515.0
26.124399621 1554.0
26.141110890 1604.0
26.157822159 1585.0
26.174533428 1568.0
26.191244697 1498.0
26.207955966 1386.0
26.224667235 1435.0
26.241378504 1381.0
26.258089773 1311.0
26.274801042 1247.0
26.291512311 1285.0
26.308223580 1224.0
26.324934849 1194.0
26.341646118 1185.0
26.358357387 1191.0
26.375068656 1155.0
26.391779925 1160.0
26.408491194 1166.0
26.425202463 1077.0
26.441913732 1125.0
26.458625001 1122.0
26.475336270 1106.0
26.492047539 1090.0
26.508758808 1139.0
26.525470077 994.0
26.542181346 1084.0
26.558892615 1002.0
26.575603884 1118.0
26.592315153 1013.0
26.609026422 989.0
26.625737691 995.0
26.642448960 966.0
26.659160229 973.0
26.675871498 946.0
26.692582767 938.0
26.709294035 966.0
26.726005304 937.0
26.742716573 924.0
26.759427842 909.0
26.776139111 885.0
26.792850380 937.0
26.809561649 962.0
26.826272918 904.0
26.842984187 916.0
26.859695456 876.0
26.876406725 942.0
26.893117994 923.0
26.909829263 923.0
26.926540532 842.0
26.943251801 911.0
26.959963070 900.0
26.976674339 918.0
26.993385608 853.0
27.010096877 843.0
27.026808146 862.0
27.043519415 861.0
27.060230684 924.0
27.076941953 950.0
27.093653222 893.0
27.110364491 919.0
27.127075760 902.0
27.143787029 878.0
27.160498298 807.0
27.177209567 901.0
27.193920836 991.0
27.210632105 877.0
27.227343374 892.0
27.244054643 876.0
27.260765912 889.0
27.277477181 924.0
27.294188450 882.0
27.310899719 882.0
27.327610988 831.0
27.344322257 903.0
27.361033526 849.0
27.377744795 961.0
27.394456064 896.0
27.411167333 906.0
27.427878602 911.0
27.444589871 874.0
27.461301140 836.0
27.478012409 852.0
27.494723678 926.0
27.511434947 854.0
27.528146216 910.0
27.544857485 851.0
27.561568753 862.0
27.578280022 940.0
27.594991291 845.0
27.611702560 876.0
27.628413829 918.0
27.645125098 919.0
27.661836367 874.0
27.678547636 881.0
27.695258905 883.0
27.711970174 897.0
27.728681443 906.0
27.745392712 944.0
27.762103981 962.0
27.778815250 975.0
27.795526519 963.0
27.812237788 907.0
27.828949057 1064.0
27.845660326 936.0
27.862371595 985.0
27.879082864 1080.0
27.895794133 1034.0
27.912505402 1043.0
27.929216671 1133.0
27.945927940 1109.0
27.962639209 1162.0
27.979350478 1148.0
27.996061747 1171.0
28.012773016 1141.0
28.029484285 1234.0
28.046195554 1245.0
28.062906823 1229.0
28.079618092 1200.0
28.096329361 1188.0
28.113040630 1167.0
28.129751899 1160.0
28.146463168 1192.0
28.163174437 1113.0
28.179885706 1145.0
28.196596975 1017.0
28.213308244 1039.0
28.230019513 997.0
28.246730782 1007.0
28.263442051 1045.0
28.280153320 1005.0
28.296864589 1035.0
28.313575858 986.0
28.330287127 921.0
28.346998396 1013.0
28.363709665 978.0
28.380420934 937.0
28.397132203 977.0
28.413843471 1001.0
28.430554740 957.0
28.447266009 1005.0
28.463977278 1074.0
28.480688547 979.0
28.497399816 1037.0
28.514111085 1030.0
28.530822354 1032.0
28.547533623 1029.0
28.564244892 1068.0
28.580956161 1013.0
28.597667430 1026.0
28.614378699 1083.0
28.631089968 1111.0
28.647801237 1097.0
28.664512506 1048.0
28.681223775 1054.0
28.697935044 1124.0
28.714646313 1086.0
28.731357582 1042.0
28.748068851 1018.0
28.764780120 1019.0
28.781491389 943.0
28.798202658 1001.0
28.814913927 1021.0
28.831625196 1004.0
28.848336465 981.0
28.865047734 997.0
28.881759003 980.0
28.898470272 1032.0
28.915181541 1015.0
28.931892810 1023.0
28.948604079 951.0
28.965315348 1001.0
28.982026617 1023.0
28.998737886 1115.0
29.015449155 957.0
29.032160424 1009.0
29.048871693 992.0
29.065582962 1002.0
29.082294231 1055.0
29.099005500 1018.0
29.115716769 1041.0
29.132428038 1036.0
29.149139307 1021.0
29.165850576 982.0
29.182561845 1040.0
29.199273114 1008.0
29.215984383 924.0
29.232695652 971.0
29.249406921 923.0
29.266118189 1003.0
29.282829458 887.0
29.299540727 908.0
29.316251996 944.0
29.332963265 894.0
29.349674534 946.0
29.366385803 908.0
29.383097072 965.0
29.399808341 966.0
29.416519610 943.0
29.433230879 951.0
29.449942148 849.0
29.466653417 885.0
29.483364686 888.0
29.500075955 916.0
29.516787224 910.0
29.533498493 900.0
29.550209762 852.0
29.566921031 895.0
29.583632300 840.0
29.600343569 871.0
29.617054838 877.0
29.633766107 903.0
29.650477376 890.0
29.667188645 867.0
29.683899914 884.0
29.700611183 898.0
29.717322452 890.0
29.734033721 898.0
29.750744990 828.0
29.767456259 895.0
29.784167528 829.0
29.800878797 857.0
29.817590066 875.0
29.834301335 923.0
29.851012604 905.0
29.867723873 902.0
29.884435142 891.0
29.901146411 910.0
29.917857680 933.0
29.934568949 880.0
29.951280218 856.0
29.967991487 852.0
29.984702756 869.0
30.001414025 942.0
30.018125294 831.0
30.034836563 783.0
30.051547832 902.0
30.068259101 854.0
30.084970370 863.0
30.101681638 917.0
30.118392907 961.0
30.135104176 876.0
30.151815445 871.0
30.168526714 920.0
30.185237983 888.0
30.201949252 891.0
30.218660521 881.0
30.235371790 891.0
30.252083059 896.0
30.268794328 869.0
30.285505597 906.0
30.302216866 850.0
30.318928135 843.0
30.335639404 867.0
30.352350673 895.0
30.369061942 885.0
30.385773211 869.0
30.402484480 893.0
30.419195749 870.0
30.435907018 905.0
30.452618287 892.0
30.469329556 856.0
30.486040825 908.0
30.502752094 911.0
30.519463363 914.0
30.536174632 884.0
30.552885901 889.0
30.569597170 836.0
30.586308439 903.0
30.603019708 876.0
30.619730977 873.0
30.636442246 924.0
30.653153515 902.0
30.669864784 869.0
30.686576053 853.0
30.703287322 884.0
30.719998591 896.0
30.736709860 944.0
30.753421129 874.0
30.770132398 879.0
30.786843667 900.0
30.803554936 905.0
30.820266205 942.0
30.836977474 875.0
30.853688743 901.0
30.870400012 821.0
30.887111281 878.0
30.903822550 930.0
30.920533819 907.0
30.937245088 894.0
30.953956356 951.0
30.970667625 907.0
30.987378894 918.0
31.004090163 894.0
31.020801432 936.0
31.037512701 918.0
31.054223970 896.0
31.070935239 850.0
31.087646508 904.0
31.104357777 912.0
31.121069046 890.0
31.137780315 887.0
31.154491584 905.0
31.171202853 842.0
31.187914122 895.0
31.204625391 918.0
31.221336660 905.0
31.238047929 875.0
31.254759198 925.0
31.271470467 840.0
31.288181736 949.0
31.304893005 852.0
31.321604274 866.0
31.338315543 867.0
31.355026812 887.0
31.371738081 900.0
31.388449350 956.0
31.405160619 952.0
31.421871888 869.0
31.438583157 915.0
31.455294426 898.0
31.472005695 917.0
31.488716964 893.0
31.505428233 905.0
31.522139502 982.0
31.538850771 959.0
31.555562040 854.0
31.572273309 862.0
31.588984578 923.0
31.605695847 878.0
31.622407116 954.0
31.639118385 940.0
31.655829654 851.0
31.672540923 944.0
31.689252192 929.0
31.705963461 897.0
31.722674730 871.0
31.739385999 906.0
31.756097268 945.0
31.772808537 928.0
31.789519806 919.0
31.806231074 911.0
31.822942343 945.0
31.839653612 919.0
31.856364881 838.0
31.873076150 919.0
31.889787419 846.0
31.906498688 911.0
31.923209957 909.0
31.939921226 937.0
31.956632495 894.0
31.973343764 881.0
31.990055033 891.0
32.006766302 905.0
32.023477571 962.0
32.040188840 953.0
32.056900109 823.0
32.073611378 930.0
32.090322647 901.0
32.107033916 878.0
32.123745185 884.0
32.140456454 883.0
32.157167723 928.0
32.173878992 891.0
32.190590261 905.0
32.207301530 919.0
32.224012799 889.0
32.240724068 930.0
32.257435337 879.0
32.274146606 924.0
32.290857875 901.0
32.307569144 939.0
32.324280413 916.0
32.340991682 908.0
32.357702951 867.0
32.374414220 945.0
32.391125489 936.0
32.407836758 905.0
32.424548027 931.0
32.441259296 938.0
32.457970565 892.0
32.474681834 878.0
32.491393103 922.0
32.508104372 916.0
32.524815641 874.0
32.541526910 951.0
32.558238179 910.0
32.574949448 919.0
32.591660717 915.0
32.608371986 866.0
32.625083255 902.0
32.641794524 936.0
32.658505792 921.0
32.675217061 956.0
32.691928330 922.0
32.708639599 929.0
32.725350868 936.0
32.742062137 965.0
32.758773406 883.0
32.775484675 971.0
32.792195944 870.0
32.808907213 930.0
32.825618482 980.0
32.842329751 892.0
32.859041020 854.0
32.875752289 961.0
32.892463558 892.0
32.909174827 973.0
32.925886096 951.0
32.942597365 922.0
32.959308634 920.0
32.976019903 874.0
32.992731172 928.0
33.009442441 936.0
33.026153710 938.0
33.042864979 1009.0
33.059576248 1044.0
33.076287517 1032.0
33.092998786 972.0
33.109710055 946.0
33.126421324 997.0
33.143132593 1023.0
33.159843862 991.0
33.176555131 1026.0
33.193266400 1019.0
33.209977669 1035.0
33.226688938 1007.0
33.243400207 1085.0
33.260111476 1023.0
33.276822745 1007.0
33.293534014 962.0
33.310245283 998.0
33.326956552 1049.0
33.343667821 1019.0
33.360379090 979.0
33.377090359 1039.0
33.393801628 986.0
33.410512897 989.0
33.427224166 942.0
33.443935435 961.0
33.460646704 929.0
33.477357973 962.0
33.494069242 962.0
33.510780510 906.0
33.527491779 950.0
33.544203048 998.0
33.560914317 965.0
33.577625586 918.0
33.594336855 957.0
33.611048124 920.0
33.627759393 890.0
33.644470662 925.0
33.661181931 915.0
33.677893200 926.0
33.694604469 968.0
33.711315738 992.0
33.728027007 951.0
33.744738276 903.0
33.761449545 937.0
33.778160814 1008.0
33.794872083 859.0
33.811583352 923.0
33.828294621 923.0
33.845005890 982.0
33.861717159 894.0
33.878428428 902.0
33.895139697 945.0
33.911850966 947.0
33.928562235 918.0
33.945273504 915.0
33.961984773 940.0
33.978696042 911.0
33.995407311 968.0
34.012118580 898.0
34.028829849 971.0
34.045541118 940.0
34.062252387 917.0
34.078963656 959.0
34.095674925 1005.0
34.112386194 1015.0
34.129097463 934.0
34.145808732 944.0
34.162520001 961.0
34.179231270 986.0
34.195942539 935.0
34.212653808 943.0
34.229365077 1072.0
34.246076346 976.0
34.262787615 914.0
34.279498884 1009.0
34.296210153 1021.0
34.312921422 1018.0
34.329632691 988.0
34.346343960 1007.0
34.363055228 954.0
34.379766497 946.0
34.396477766 1015.0
34.413189035 1033.0
34.429900304 994.0
34.446611573 961.0
34.463322842 1055.0
34.480034111 1009.0
34.496745380 944.0
34.513456649 1012.0
34.530167918 988.0
34.546879187 965.0
34.563590456 967.0
34.580301725 910.0
34.597012994 980.0
34.613724263 980.0
34.630435532 1014.0
34.647146801 970.0
34.663858070 1014.0
34.680569339 1013.0
34.697280608 987.0
34.713991877 1002.0
34.730703146 989.0
34.747414415 968.0
34.764125684 946.0
34.780836953 956.0
34.797548222 970.0
34.814259491 960.0
34.830970760 959.0
34.847682029 1029.0
34.864393298 961.0
34.881104567 988.0
34.897815836 929.0
34.914527105 934.0
34.931238374 964.0
34.947949643 928.0
34.964660912 985.0
34.981372181 1021.0
34.998083450 984.0
35.014794719 1000.0
35.031505988 1021.0
35.048217257 963.0
35.064928526 985.0
35.081639795 1020.0
35.098351064 997.0
35.115062333 961.0
35.131773602 956.0
35.148484871 994.0
35.165196140 1046.0
35.181907409 947.0
35.198618678 1016.0
35.215329946 985.0
35.232041215 1005.0
35.248752484 918.0
35.265463753 984.0
35.282175022 992.0
35.298886291 922.0
35.315597560 1007.0
35.332308829 953.0
35.349020098 993.0
35.365731367 988.0
35.382442636 946.0
35.399153905 1006.0
35.415865174 986.0
35.432576443 930.0
35.449287712 951.0
35.465998981 1033.0
35.482710250 960.0
35.499421519 924.0
35.516132788 947.0
35.532844057 976.0
35.549555326 920.0
35.566266595 945.0
35.582977864 970.0
35.599689133 934.0
35.616400402 957.0
35.633111671 1006.0
35.649822940 956.0
35.666534209 917.0
35.683245478 974.0
35.699956747 935.0
35.716668016 1004.0
35.733379285 1017.0
35.750090554 977.0
35.766801823 909.0
35.783513092 1022.0
35.800224361 967.0
35.816935630 916.0
35.833646899 975.0
35.850358168 956.0
35.867069437 977.0
35.883780706 979.0
35.900491975 1034.0
35.917203244 945.0
35.933914513 946.0
35.950625782 1054.0
35.967337051 960.0
35.984048320 984.0
36.000759589 923.0
36.017470858 995.0
36.034182127 1025.0
36.050893396 963.0
36.067604664 1021.0
36.084315933 954.0
36.101027202 1006.0
36.117738471 999.0
36.134449740 1033.0
36.151161009 999.0
36.167872278 982.0
36.184583547 1047.0
36.201294816 1027.0
36.218006085 1002.0
36.234717354 1030.0
36.251428623 1022.0
36.268139892 1046.0
36.284851161 1046.0
36.301562430 1006.0
36.318273699 1096.0
36.334984968 1102.0
36.351696237 1046.0
36.368407506 1130.0
36.385118775 1091.0
36.401830044 1092.0
36.418541313 1062.0
36.435252582 1086.0
36.451963851 1102.0
36.468675120 1078.0
36.485386389 1030.0
36.502097658 1044.0
36.518808927 1047.0
36.535520196 1129.0
36.552231465 1054.0
36.568942734 1054.0
36.585654003 1074.0
36.602365272 1074.0
36.619076541 1005.0
36.635787810 1042.0
36.652499079 999.0
36.669210348 1028.0
36.685921617 1047.0
36.702632886 1040.0
36.719344155 1062.0
36.736055424 1033.0
36.752766693 1067.0
36.769477962 1006.0
36.786189231 998.0
36.802900500 1007.0
36.819611769 1023.0
36.836323038 1051.0
36.853034307 1025.0
36.869745576 989.0
36.886456845 1013.0
36.903168114 1056.0
36.919879382 1041.0
36.936590651 1008.0
36.953301920 1060.0
36.970013189 1039.0
36.986724458 1048.0
37.003435727 1056.0
37.020146996 998.0
37.036858265 1001.0
37.053569534 1013.0
37.070280803 1015.0
37.086992072 1062.0
37.103703341 1108.0
37.120414610 1076.0
37.137125879 1058.0
37.153837148 1034.0
37.170548417 985.0
37.187259686 986.0
37.203970955 1028.0
37.220682224 1046.0
37.237393493 991.0
37.254104762 1025.0
37.270816031 1042.0
37.287527300 1044.0
37.304238569 1034.0
37.320949838 991.0
37.337661107 998.0
37.354372376 1012.0
37.371083645 991.0
37.387794914 1027.0
37.404506183 1016.0
37.421217452 987.0
37.437928721 1032.0
37.454639990 1025.0
37.471351259 985.0
37.488062528 1027.0
37.504773797 1074.0
37.521485066 946.0
37.538196335 978.0
37.554907604 1013.0
37.571618873 1060.0
37.588330142 985.0
37.605041411 1072.0
37.621752680 1044.0
37.638463949 995.0
37.655175218 991.0
37.671886487 1056.0
37.688597756 997.0
37.705309025 978.0
37.722020294 1022.0
37.738731563 995.0
37.755442832 1019.0
37.772154100 997.0
37.788865369 1061.0
37.805576638 1042.0
37.822287907 968.0
37.838999176 997.0
37.855710445 1099.0
37.872421714 975.0
37.889132983 954.0
37.905844252 1007.0
37.922555521 1029.0
37.939266790 1013.0
37.955978059 1012.0
37.972689328 1030.0
37.989400597 1048.0
38.006111866 1029.0
38.022823135 1034.0
38.039534404 994.0
38.056245673 998.0
38.072956942 1059.0
38.089668211 1064.0
38.106379480 1017.0
38.123090749 1036.0
38.139802018 1000.0
38.156513287 1017.0
38.173224556 1048.0
38.189935825 1019.0
38.206647094 1057.0
38.223358363 1064.0
38.240069632 1017.0
38.256780901 1018.0
38.273492170 1020.0
38.290203439 1068.0
38.306914708 1140.0
38.323625977 1099.0
38.340337246 1046.0
38.357048515 1042.0
38.373759784 1074.0
38.390471053 1081.0
38.407182322 1072.0
38.423893591 1105.0
38.440604860 1124.0
38.457316129 1043.0
38.474027398 1102.0
38.490738667 1101.0
38.507449936 1152.0
38.524161205 1196.0
38.540872474 1155.0
38.557583743 1167.0
38.574295012 1223.0
38.591006281 1258.0
38.607717550 1166.0
38.624428818 1261.0
38.641140087 1355.0
38.657851356 1360.0
38.674562625 1357.0
38.691273894 1321.0
38.707985163 1410.0
38.724696432 1406.0
38.741407701 1290.0
38.758118970 1373.0
38.774830239 1323.0
38.791541508 1332.0
38.808252777 1330.0
38.824964046 1282.0
38.841675315 1233.0
38.858386584 1226.0
38.875097853 1209.0
38.891809122 1164.0
38.908520391 1175.0
38.925231660 1157.0
38.941942929 1206.0
38.958654198 1103.0
38.975365467 1183.0
38.992076736 1183.0
39.008788005 1179.0
39.025499274 1154.0
39.042210543 1101.0
39.058921812 1095.0
39.075633081 1088.0
39.092344350 1114.0
39.109055619 1083.0
39.125766888 1105.0
39.142478157 1082.0
39.159189426 1087.0
39.175900695 1096.0
39.192611964 1100.0
39.209323233 1097.0
39.226034502 1073.0
39.242745771 1080.0
39.259457040 1119.0
39.276168309 1026.0
39.292879578 1058.0
39.309590847 1077.0
39.326302116 1040.0
39.343013385 998.0
39.359724654 1094.0
39.376435923 1025.0
39.393147192 1082.0
39.409858461 1033.0
39.426569730 1061.0
39.443280999 1073.0
39.459992268 1036.0
39.476703536 1055.0
39.493414805 1061.0
39.510126074 1109.0
39.526837343 1050.0
39.543548612 1046.0
39.560259881 1025.0
39.576971150 1103.0
39.593682419 1033.0
39.610393688 1016.0
39.627104957 1042.0
39.643816226 1029.0
39.660527495 1007.0
39.677238764 1071.0
39.693950033 1015.0
39.710661302 1016.0
39.727372571 1074.0
39.744083840 1097.0
39.760795109 1094.0
39.777506378 1065.0
39.794217647 1015.0
39.810928916 1056.0
39.827640185 1077.0
39.844351454 1055.0
39.861062723 1074.0
39.877773992 1065.0
39.894485261 1060.0
39.911196530 1029.0
39.927907799 1089.0
39.944619068 1055.0
39.961330337 1097.0
39.978041606 1043.0
39.994752875 1061.0
40.011464144 1097.0
40.028175413 1077.0
40.044886682 1109.0
40.061597951 1137.0
40.078309220 1058.0
40.095020489 1144.0
40.111731758 1153.0
40.128443027 1134.0
40.145154296 1102.0
40.161865565 1044.0
40.178576834 1115.0
40.195288103 1098.0
40.211999372 1115.0
40.228710641 1074.0
40.245421910 1198.0
40.262133179 1233.0
40.278844448 1202.0
40.295555717 1193.0
40.312266985 1235.0
40.328978254 1239.0
40.345689523 1243.0
40.362400792 1269.0
40.379112061 1294.0
40.395823330 1303.0
40.412534599 1337.0
40.429245868 1270.0
40.445957137 1314.0
40.462668406 1366.0
40.479379675 1395.0
40.496090944 1345.0
40.512802213 1334.0
40.529513482 1333.0
40.546224751 1292.0
40.562936020 1338.0
40.579647289 1262.0
40.596358558 1326.0
40.613069827 1264.0
40.629781096 1258.0
40.646492365 1283.0
40.663203634 1304.0
40.679914903 1318.0
40.696626172 1332.0
40.713337441 1255.0
40.730048710 1340.0
40.746759979 1425.0
40.763471248 1368.0
40.780182517 1444.0
40.796893786 1382.0
40.813605055 1496.0
40.830316324 1413.0
40.847027593 1489.0
40.863738862 1447.0
40.880450131 1441.0
40.897161400 1480.0
40.913872669 1434.0
40.930583938 1423.0
40.947295207 1471.0
40.964006476 1379.0
40.980717745 1454.0
40.997429014 1350.0
41.014140283 1331.0
41.030851552 1350.0
41.047562821 1251.0
41.064274090 1266.0
41.080985359 1296.0
41.097696628 1254.0
41.114407897 1260.0
41.131119166 1264.0
41.147830435 1239.0
41.164541703 1247.0
41.181252972 1152.0
41.197964241 1196.0
41.214675510 1205.0
41.231386779 1224.0
41.248098048 1130.0
41.264809317 1081.0
41.281520586 1103.0
41.298231855 1130.0
41.314943124 1144.0
41.331654393 1156.0
41.348365662 1075.0
41.365076931 1115.0
41.381788200 1198.0
41.398499469 1130.0
41.415210738 1103.0
41.431922007 1095.0
41.448633276 1154.0
41.465344545 1161.0
41.482055814 1115.0
41.498767083 1089.0
41.515478352 1142.0
41.532189621 1090.0
41.548900890 1114.0
41.565612159 1101.0
41.582323428 1144.0
41.599034697 1098.0
41.615745966 1092.0
41.632457235 1098.0
41.649168504 1037.0
41.665879773 1153.0
41.682591042 1076.0
41.699302311 1033.0
41.716013580 1076.0
41.732724849 1086.0
41.749436118 1045.0
41.766147387 1043.0
41.782858656 1078.0
41.799569925 1124.0
41.816281194 1089.0
41.832992463 1081.0
41.849703732 1134.0
41.866415001 1103.0
41.883126270 1140.0
41.899837539 1076.0
41.916548808 1137.0
41.933260077 1155.0
41.949971346 1131.0
41.966682615 1081.0
41.983393884 1019.0
42.000105153 1103.0
42.016816421 1043.0
42.033527690 1106.0
42.050238959 1069.0
42.066950228 1041.0
42.083661497 1081.0
42.100372766 1101.0
42.117084035 1097.0
42.133795304 1054.0
42.150506573 1050.0
42.167217842 1101.0
42.183929111 1036.0
42.200640380 1082.0
42.217351649 1105.0
42.234062918 1145.0
42.250774187 1133.0
42.267485456 1053.0
42.284196725 1067.0
42.300907994 1147.0
42.317619263 1142.0
42.334330532 1086.0
42.351041801 1099.0
42.367753070 1166.0
42.384464339 1129.0
42.401175608 1115.0
42.417886877 1104.0
42.434598146 1056.0
42.451309415 1127.0
42.468020684 1118.0
42.484731953 1210.0
42.501443222 1165.0
42.518154491 1101.0
42.534865760 1125.0
42.551577029 1156.0
42.568288298 1151.0
42.584999567 1235.0
42.601710836 1199.0
42.618422105 1166.0
42.635133374 1175.0
42.651844643 1188.0
42.668555912 1097.0
42.685267181 1120.0
42.701978450 1116.0
42.718689719 1153.0
42.735400988 1033.0
42.752112257 1113.0
42.768823526 1060.0
42.785534795 1101.0
42.802246064 1148.0
42.818957333 1117.0
42.835668602 1153.0
42.852379871 1142.0
42.869091139 1095.0
42.885802408 1068.0
42.902513677 1058.0
42.919224946 1118.0
42.935936215 1080.0
42.952647484 1082.0
42.969358753 1089.0
42.986070022 1063.0
43.002781291 1094.0
43.019492560 1062.0
43.036203829 1127.0
43.052915098 1085.0
43.069626367 1095.0
43.086337636 1108.0
43.103048905 1143.0
43.119760174 1083.0
43.136471443 1180.0
43.153182712 1169.0
43.169893981 1114.0
43.186605250 1123.0
43.203316519 1075.0
43.220027788 1123.0
43.236739057 1103.0
43.253450326 1213.0
43.270161595 1152.0
43.286872864 1099.0
43.303584133 1153.0
43.320295402 1099.0
43.337006671 1088.0
43.353717940 1139.0
43.370429209 1073.0
43.387140478 1103.0
43.403851747 1117.0
43.420563016 1080.0
43.437274285 1172.0
43.453985554 1065.0
43.470696823 1115.0
43.487408092 1098.0
43.504119361 1115.0
43.520830630 1097.0
43.537541899 1115.0
43.554253168 1076.0
43.570964437 1096.0
43.587675706 1109.0
43.604386975 1017.0
43.621098244 1095.0
43.637809513 1146.0
43.654520782 1106.0
43.671232051 1098.0
43.687943320 1084.0
43.704654589 1091.0
43.721365857 1095.0
43.738077126 1054.0
43.754788395 1129.0
43.771499664 1061.0
43.788210933 1125.0
43.804922202 1069.0
43.821633471 1086.0
43.838344740 1047.0
43.855056009 1077.0
43.871767278 1063.0
43.888478547 1146.0
43.905189816 1040.0
43.921901085 1129.0
43.938612354 1050.0
43.955323623 1070.0
43.972034892 1030.0
43.988746161 1076.0
44.005457430 1073.0
44.022168699 1104.0
44.038879968 1138.0
44.055591237 1070.0
44.072302506 1062.0
44.089013775 1086.0
44.105725044 1077.0
44.122436313 1115.0
44.139147582 1105.0
44.155858851 1067.0
44.172570120 1081.0
44.189281389 1150.0
44.205992658 1076.0
44.222703927 1091.0
44.239415196 1049.0
44.256126465 1051.0
44.272837734 1104.0
44.289549003 1057.0
44.306260272 1164.0
44.322971541 1085.0
44.339682810 1085.0
44.356394079 1137.0
44.373105348 1047.0
44.389816617 1035.0
44.406527886 1134.0
44.423239155 1082.0
44.439950424 1084.0
44.456661693 1099.0
44.473372962 1087.0
44.490084231 1110.0
44.506795500 1096.0
44.523506769 1129.0
44.540218038 1086.0
44.556929307 1126.0
44.573640575 1097.0
44.590351844 1092.0
44.607063113 1096.0
44.623774382 1087.0
44.640485651 1097.0
44.657196920 1129.0
44.673908189 1129.0
44.690619458 1101.0
44.707330727 1109.0
44.724041996 1120.0
44.740753265 1090.0
44.757464534 1054.0
44.774175803 1131.0
44.790887072 1041.0
44.807598341 1117.0
44.824309610 1086.0
44.841020879 1091.0
44.857732148 1108.0
44.874443417 1139.0
44.891154686 1168.0
44.907865955 1100.0
44.924577224 1143.0
44.941288493 1101.0
44.957999762 1125.0
44.974711031 1177.0
44.991422300 1081.0
