# Supplementary material for: Physicochemical Properties, Equilibrium Adsorption Performance, Manufacturability, and Stability of TIFSIX-3-Ni for Direct Air Capture of CO2
Source: Energy Fuels. 2024 Jun 18;38(13):11947–65. doi: 10.1021/acs.energyfuels.4c01368 (PMC11228916; doi:10.1021/acs.energyfuels.4c01368)
Supplement: Supplementary file 2 — ef4c01368_si_002.zip [file ef4c01368_si_002.zip › tifsix si raw files/XRD/after H2O/batch5-77RH-beforedegas.xy]

5.00136 972.000
5.01807 888.000
5.03478 947.000
5.05149 922.000
5.06820 936.000
5.08491 901.000
5.10162 912.000
5.11833 920.000
5.13505 888.000
5.15176 923.000
5.16847 931.000
5.18518 904.000
5.20189 958.000
5.21860 924.000
5.23531 856.000
5.25202 899.000
5.26874 898.000
5.28545 978.000
5.30216 887.000
5.31887 888.000
5.33558 952.000
5.35229 891.000
5.36900 881.000
5.38571 842.000
5.40243 891.000
5.41914 884.000
5.43585 838.000
5.45256 885.000
5.46927 836.000
5.48598 892.000
5.50269 852.000
5.51941 850.000
5.53612 881.000
5.55283 882.000
5.56954 871.000
5.58625 872.000
5.60296 811.000
5.61967 899.000
5.63638 884.000
5.65310 829.000
5.66981 836.000
5.68652 822.000
5.70323 794.000
5.71994 879.000
5.73665 818.000
5.75336 840.000
5.77007 825.000
5.78679 869.000
5.80350 831.000
5.82021 819.000
5.83692 799.000
5.85363 853.000
5.87034 830.000
5.88705 832.000
5.90376 849.000
5.92048 811.000
5.93719 776.000
5.95390 853.000
5.97061 856.000
5.98732 863.000
6.00403 847.000
6.02074 826.000
6.03745 785.000
6.05417 773.000
6.07088 857.000
6.08759 817.000
6.10430 826.000
6.12101 804.000
6.13772 825.000
6.15443 793.000
6.17114 772.000
6.18786 787.000
6.20457 858.000
6.22128 835.000
6.23799 755.000
6.25470 811.000
6.27141 840.000
6.28812 767.000
6.30483 775.000
6.32155 784.000
6.33826 745.000
6.35497 765.000
6.37168 732.000
6.38839 759.000
6.40510 786.000
6.42181 798.000
6.43852 765.000
6.45524 757.000
6.47195 775.000
6.48866 703.000
6.50537 749.000
6.52208 778.000
6.53879 757.000
6.55550 789.000
6.57222 753.000
6.58893 745.000
6.60564 772.000
6.62235 816.000
6.63906 732.000
6.65577 692.000
6.67248 746.000
6.68919 760.000
6.70591 737.000
6.72262 777.000
6.73933 723.000
6.75604 746.000
6.77275 772.000
6.78946 732.000
6.80617 721.000
6.82288 697.000
6.83960 686.000
6.85631 715.000
6.87302 758.000
6.88973 744.000
6.90644 710.000
6.92315 769.000
6.93986 681.000
6.95657 713.000
6.97329 747.000
6.99000 706.000
7.00671 716.000
7.02342 754.000
7.04013 706.000
7.05684 593.000
7.07355 715.000
7.09026 715.000
7.10698 714.000
7.12369 720.000
7.14040 721.000
7.15711 674.000
7.17382 694.000
7.19053 747.000
7.20724 700.000
7.22395 722.000
7.24067 715.000
7.25738 704.000
7.27409 691.000
7.29080 713.000
7.30751 709.000
7.32422 699.000
7.34093 703.000
7.35764 727.000
7.37436 672.000
7.39107 692.000
7.40778 728.000
7.42449 691.000
7.44120 687.000
7.45791 655.000
7.47462 697.000
7.49133 695.000
7.50805 689.000
7.52476 713.000
7.54147 707.000
7.55818 657.000
7.57489 658.000
7.59160 692.000
7.60831 682.000
7.62503 714.000
7.64174 644.000
7.65845 741.000
7.67516 711.000
7.69187 703.000
7.70858 690.000
7.72529 653.000
7.74200 710.000
7.75872 672.000
7.77543 673.000
7.79214 665.000
7.80885 665.000
7.82556 660.000
7.84227 682.000
7.85898 653.000
7.87569 693.000
7.89241 631.000
7.90912 695.000
7.92583 653.000
7.94254 681.000
7.95925 609.000
7.97596 701.000
7.99267 679.000
8.00938 693.000
8.02610 712.000
8.04281 710.000
8.05952 658.000
8.07623 647.000
8.09294 712.000
8.10965 648.000
8.12636 645.000
8.14307 663.000
8.15979 668.000
8.17650 658.000
8.19321 650.000
8.20992 706.000
8.22663 681.000
8.24334 609.000
8.26005 675.000
8.27676 632.000
8.29348 616.000
8.31019 678.000
8.32690 651.000
8.34361 699.000
8.36032 624.000
8.37703 655.000
8.39374 617.000
8.41045 607.000
8.42717 647.000
8.44388 657.000
8.46059 693.000
8.47730 637.000
8.49401 696.000
8.51072 665.000
8.52743 597.000
8.54414 655.000
8.56086 657.000
8.57757 598.000
8.59428 661.000
8.61099 603.000
8.62770 619.000
8.64441 678.000
8.66112 616.000
8.67784 639.000
8.69455 603.000
8.71126 653.000
8.72797 645.000
8.74468 633.000
8.76139 606.000
8.77810 637.000
8.79481 576.000
8.81153 629.000
8.82824 621.000
8.84495 675.000
8.86166 599.000
8.87837 613.000
8.89508 608.000
8.91179 590.000
8.92850 644.000
8.94522 629.000
8.96193 593.000
8.97864 607.000
8.99535 579.000
9.01206 613.000
9.02877 610.000
9.04548 616.000
9.06219 590.000
9.07891 570.000
9.09562 662.000
9.11233 638.000
9.12904 584.000
9.14575 620.000
9.16246 587.000
9.17917 591.000
9.19588 619.000
9.21260 579.000
9.22931 613.000
9.24602 630.000
9.26273 605.000
9.27944 586.000
9.29615 595.000
9.31286 597.000
9.32957 577.000
9.34629 553.000
9.36300 593.000
9.37971 549.000
9.39642 600.000
9.41313 553.000
9.42984 550.000
9.44655 507.000
9.46326 556.000
9.47998 556.000
9.49669 540.000
9.51340 544.000
9.53011 506.000
9.54682 515.000
9.56353 529.000
9.58024 602.000
9.59695 541.000
9.61367 527.000
9.63038 554.000
9.64709 534.000
9.66380 530.000
9.68051 570.000
9.69722 523.000
9.71393 496.000
9.73065 511.000
9.74736 529.000
9.76407 494.000
9.78078 494.000
9.79749 462.000
9.81420 452.000
9.83091 485.000
9.84762 490.000
9.86434 433.000
9.88105 493.000
9.89776 470.000
9.91447 463.000
9.93118 553.000
9.94789 462.000
9.96460 455.000
9.98131 480.000
9.99803 439.000
10.01474 492.000
10.03145 485.000
10.04816 452.000
10.06487 476.000
10.08158 475.000
10.09829 470.000
10.11500 478.000
10.13172 420.000
10.14843 464.000
10.16514 454.000
10.18185 415.000
10.19856 441.000
10.21527 439.000
10.23198 464.000
10.24869 456.000
10.26541 442.000
10.28212 450.000
10.29883 450.000
10.31554 432.000
10.33225 436.000
10.34896 419.000
10.36567 384.000
10.38238 421.000
10.39910 443.000
10.41581 402.000
10.43252 379.000
10.44923 398.000
10.46594 371.000
10.48265 422.000
10.49936 392.000
10.51607 374.000
10.53279 410.000
10.54950 393.000
10.56621 404.000
10.58292 380.000
10.59963 408.000
10.61634 391.000
10.63305 383.000
10.64976 399.000
10.66648 403.000
10.68319 418.000
10.69990 371.000
10.71661 387.000
10.73332 430.000
10.75003 391.000
10.76674 373.000
10.78346 348.000
10.80017 414.000
10.81688 337.000
10.83359 371.000
10.85030 349.000
10.86701 390.000
10.88372 367.000
10.90043 391.000
10.91715 376.000
10.93386 367.000
10.95057 336.000
10.96728 348.000
10.98399 363.000
11.00070 324.000
11.01741 372.000
11.03412 349.000
11.05084 342.000
11.06755 348.000
11.08426 343.000
11.10097 373.000
11.11768 355.000
11.13439 342.000
11.15110 370.000
11.16781 384.000
11.18453 342.000
11.20124 381.000
11.21795 359.000
11.23466 341.000
11.25137 373.000
11.26808 347.000
11.28479 376.000
11.30150 330.000
11.31822 329.000
11.33493 349.000
11.35164 324.000
11.36835 343.000
11.38506 365.000
11.40177 337.000
11.41848 326.000
11.43519 326.000
11.45191 324.000
11.46862 318.000
11.48533 304.000
11.50204 345.000
11.51875 335.000
11.53546 346.000
11.55217 348.000
11.56888 359.000
11.58560 325.000
11.60231 311.000
11.61902 314.000
11.63573 325.000
11.65244 308.000
11.66915 350.000
11.68586 353.000
11.70257 326.000
11.71929 337.000
11.73600 338.000
11.75271 325.000
11.76942 343.000
11.78613 342.000
11.80284 329.000
11.81955 325.000
11.83627 337.000
11.85298 324.000
11.86969 325.000
11.88640 306.000
11.90311 318.000
11.91982 363.000
11.93653 326.000
11.95324 351.000
11.96996 355.000
11.98667 340.000
12.00338 339.000
12.02009 350.000
12.03680 320.000
12.05351 386.000
12.07022 340.000
12.08693 314.000
12.10365 373.000
12.12036 390.000
12.13707 373.000
12.15378 341.000
12.17049 387.000
12.18720 343.000
12.20391 352.000
12.22062 401.000
12.23734 414.000
12.25405 418.000
12.27076 387.000
12.28747 462.000
12.30418 464.000
12.32089 439.000
12.33760 505.000
12.35431 508.000
12.37103 603.000
12.38774 491.000
12.40445 517.000
12.42116 563.000
12.43787 525.000
12.45458 560.000
12.47129 620.000
12.48800 616.000
12.50472 611.000
12.52143 647.000
12.53814 660.000
12.55485 632.000
12.57156 633.000
12.58827 619.000
12.60498 642.000
12.62169 589.000
12.63841 565.000
12.65512 597.000
12.67183 540.000
12.68854 572.000
12.70525 520.000
12.72196 470.000
12.73867 432.000
12.75538 404.000
12.77210 393.000
12.78881 394.000
12.80552 371.000
12.82223 345.000
12.83894 357.000
12.85565 305.000
12.87236 359.000
12.88908 369.000
12.90579 328.000
12.92250 316.000
12.93921 308.000
12.95592 325.000
12.97263 321.000
12.98934 322.000
13.00605 370.000
13.02277 330.000
13.03948 325.000
13.05619 356.000
13.07290 307.000
13.08961 334.000
13.10632 313.000
13.12303 293.000
13.13974 303.000
13.15646 324.000
13.17317 332.000
13.18988 316.000
13.20659 335.000
13.22330 300.000
13.24001 298.000
13.25672 304.000
13.27343 328.000
13.29015 352.000
13.30686 289.000
13.32357 301.000
13.34028 294.000
13.35699 314.000
13.37370 332.000
13.39041 320.000
13.40712 337.000
13.42384 290.000
13.44055 280.000
13.45726 269.000
13.47397 308.000
13.49068 327.000
13.50739 358.000
13.52410 301.000
13.54081 319.000
13.55753 314.000
13.57424 294.000
13.59095 325.000
13.60766 299.000
13.62437 317.000
13.64108 295.000
13.65779 315.000
13.67450 295.000
13.69122 314.000
13.70793 294.000
13.72464 282.000
13.74135 299.000
13.75806 296.000
13.77477 290.000
13.79148 307.000
13.80819 298.000
13.82491 278.000
13.84162 308.000
13.85833 309.000
13.87504 285.000
13.89175 303.000
13.90846 300.000
13.92517 272.000
13.94189 292.000
13.95860 290.000
13.97531 285.000
13.99202 332.000
14.00873 264.000
14.02544 273.000
14.04215 294.000
14.05886 313.000
14.07558 279.000
14.09229 282.000
14.10900 293.000
14.12571 275.000
14.14242 272.000
14.15913 307.000
14.17584 293.000
14.19255 283.000
14.20927 282.000
14.22598 288.000
14.24269 299.000
14.25940 307.000
14.27611 284.000
14.29282 297.000
14.30953 238.000
14.32624 293.000
14.34296 290.000
14.35967 265.000
14.37638 295.000
14.39309 279.000
14.40980 295.000
14.42651 253.000
14.44322 326.000
14.45993 274.000
14.47665 313.000
14.49336 290.000
14.51007 306.000
14.52678 279.000
14.54349 269.000
14.56020 279.000
14.57691 300.000
14.59362 303.000
14.61034 318.000
14.62705 316.000
14.64376 287.000
14.66047 286.000
14.67718 324.000
14.69389 332.000
14.71060 321.000
14.72731 310.000
14.74403 313.000
14.76074 337.000
14.77745 329.000
14.79416 324.000
14.81087 377.000
14.82758 335.000
14.84429 340.000
14.86100 367.000
14.87772 351.000
14.89443 318.000
14.91114 378.000
14.92785 392.000
14.94456 414.000
14.96127 374.000
14.97798 338.000
14.99470 369.000
15.01141 384.000
15.02812 372.000
15.04483 308.000
15.06154 367.000
15.07825 348.000
15.09496 320.000
15.11167 315.000
15.12839 340.000
15.14510 361.000
15.16181 346.000
15.17852 314.000
15.19523 324.000
15.21194 335.000
15.22865 306.000
15.24536 305.000
15.26208 305.000
15.27879 287.000
15.29550 314.000
15.31221 277.000
15.32892 294.000
15.34563 294.000
15.36234 256.000
15.37905 288.000
15.39577 282.000
15.41248 264.000
15.42919 274.000
15.44590 290.000
15.46261 306.000
15.47932 283.000
15.49603 300.000
15.51274 316.000
15.52946 303.000
15.54617 299.000
15.56288 305.000
15.57959 297.000
15.59630 286.000
15.61301 293.000
15.62972 279.000
15.64643 275.000
15.66315 284.000
15.67986 283.000
15.69657 263.000
15.71328 305.000
15.72999 289.000
15.74670 289.000
15.76341 233.000
15.78012 328.000
15.79684 254.000
15.81355 278.000
15.83026 288.000
15.84697 268.000
15.86368 290.000
15.88039 266.000
15.89710 238.000
15.91381 254.000
15.93053 277.000
15.94724 278.000
15.96395 254.000
15.98066 313.000
15.99737 267.000
16.01408 278.000
16.03079 247.000
16.04751 265.000
16.06422 279.000
16.08093 278.000
16.09764 307.000
16.11435 273.000
16.13106 310.000
16.14777 266.000
16.16448 272.000
16.18120 285.000
16.19791 292.000
16.21462 268.000
16.23133 280.000
16.24804 243.000
16.26475 286.000
16.28146 268.000
16.29817 275.000
16.31489 243.000
16.33160 279.000
16.34831 286.000
16.36502 292.000
16.38173 296.000
16.39844 275.000
16.41515 253.000
16.43186 305.000
16.44858 285.000
16.46529 286.000
16.48200 303.000
16.49871 331.000
16.51542 292.000
16.53213 292.000
16.54884 327.000
16.56555 296.000
16.58227 329.000
16.59898 322.000
16.61569 343.000
16.63240 296.000
16.64911 357.000
16.66582 342.000
16.68253 351.000
16.69924 399.000
16.71596 391.000
16.73267 394.000
16.74938 362.000
16.76609 379.000
16.78280 394.000
16.79951 403.000
16.81622 420.000
16.83293 421.000
16.84965 425.000
16.86636 376.000
16.88307 443.000
16.89978 420.000
16.91649 471.000
16.93320 498.000
16.94991 452.000
16.96662 441.000
16.98334 411.000
17.00005 466.000
17.01676 452.000
17.03347 388.000
17.05018 390.000
17.06689 407.000
17.08360 404.000
17.10032 398.000
17.11703 363.000
17.13374 355.000
17.15045 356.000
17.16716 343.000
17.18387 353.000
17.20058 317.000
17.21729 308.000
17.23401 308.000
17.25072 322.000
17.26743 315.000
17.28414 314.000
17.30085 325.000
17.31756 301.000
17.33427 310.000
17.35098 298.000
17.36770 321.000
17.38441 297.000
17.40112 293.000
17.41783 320.000
17.43454 292.000
17.45125 304.000
17.46796 285.000
17.48467 299.000
17.50139 314.000
17.51810 280.000
17.53481 335.000
17.55152 308.000
17.56823 298.000
17.58494 346.000
17.60165 339.000
17.61836 314.000
17.63508 343.000
17.65179 319.000
17.66850 369.000
17.68521 368.000
17.70192 346.000
17.71863 343.000
17.73534 368.000
17.75205 367.000
17.76877 407.000
17.78548 405.000
17.80219 381.000
17.81890 362.000
17.83561 360.000
17.85232 400.000
17.86903 377.000
17.88574 392.000
17.90246 362.000
17.91917 348.000
17.93588 376.000
17.95259 407.000
17.96930 355.000
17.98601 342.000
18.00272 341.000
18.01943 383.000
18.03615 363.000
18.05286 350.000
18.06957 321.000
18.08628 358.000
18.10299 339.000
18.11970 359.000
18.13641 365.000
18.15313 380.000
18.16984 430.000
18.18655 414.000
18.20326 397.000
18.21997 456.000
18.23668 440.000
18.25339 415.000
18.27010 438.000
18.28682 439.000
18.30353 420.000
18.32024 430.000
18.33695 422.000
18.35366 459.000
18.37037 420.000
18.38708 494.000
18.40379 444.000
18.42051 457.000
18.43722 443.000
18.45393 432.000
18.47064 422.000
18.48735 411.000
18.50406 449.000
18.52077 411.000
18.53748 388.000
18.55420 398.000
18.57091 436.000
18.58762 408.000
18.60433 367.000
18.62104 355.000
18.63775 394.000
18.65446 341.000
18.67117 361.000
18.68789 336.000
18.70460 380.000
18.72131 308.000
18.73802 317.000
18.75473 341.000
18.77144 270.000
18.78815 303.000
18.80486 308.000
18.82158 279.000
18.83829 306.000
18.85500 308.000
18.87171 252.000
18.88842 288.000
18.90513 275.000
18.92184 292.000
18.93855 282.000
18.95527 243.000
18.97198 278.000
18.98869 248.000
19.00540 242.000
19.02211 269.000
19.03882 273.000
19.05553 293.000
19.07224 244.000
19.08896 275.000
19.10567 284.000
19.12238 293.000
19.13909 266.000
19.15580 240.000
19.17251 283.000
19.18922 254.000
19.20594 279.000
19.22265 259.000
19.23936 246.000
19.25607 265.000
19.27278 306.000
19.28949 246.000
19.30620 277.000
19.32291 251.000
19.33963 256.000
19.35634 247.000
19.37305 288.000
19.38976 248.000
19.40647 265.000
19.42318 255.000
19.43989 286.000
19.45660 244.000
19.47332 256.000
19.49003 268.000
19.50674 298.000
19.52345 273.000
19.54016 243.000
19.55687 285.000
19.57358 231.000
19.59029 261.000
19.60701 261.000
19.62372 241.000
19.64043 269.000
19.65714 269.000
19.67385 269.000
19.69056 241.000
19.70727 235.000
19.72398 255.000
19.74070 252.000
19.75741 265.000
19.77412 276.000
19.79083 245.000
19.80754 248.000
19.82425 276.000
19.84096 262.000
19.85767 266.000
19.87439 257.000
19.89110 243.000
19.90781 254.000
19.92452 282.000
19.94123 251.000
19.95794 274.000
19.97465 244.000
19.99136 266.000
20.00808 252.000
20.02479 238.000
20.04150 220.000
20.05821 249.000
20.07492 240.000
20.09163 274.000
20.10834 259.000
20.12505 284.000
20.14177 259.000
20.15848 261.000
20.17519 228.000
20.19190 241.000
20.20861 272.000
20.22532 275.000
20.24203 255.000
20.25875 243.000
20.27546 226.000
20.29217 278.000
20.30888 254.000
20.32559 294.000
20.34230 246.000
20.35901 247.000
20.37572 254.000
20.39244 280.000
20.40915 252.000
20.42586 272.000
20.44257 255.000
20.45928 253.000
20.47599 241.000
20.49270 234.000
20.50941 230.000
20.52613 266.000
20.54284 261.000
20.55955 298.000
20.57626 286.000
20.59297 233.000
20.60968 277.000
20.62639 277.000
20.64310 252.000
20.65982 255.000
20.67653 279.000
20.69324 269.000
20.70995 252.000
20.72666 289.000
20.74337 287.000
20.76008 258.000
20.77679 279.000
20.79351 278.000
20.81022 286.000
20.82693 266.000
20.84364 264.000
20.86035 311.000
20.87706 293.000
20.89377 298.000
20.91048 318.000
20.92720 297.000
20.94391 280.000
20.96062 327.000
20.97733 318.000
20.99404 328.000
21.01075 339.000
21.02746 330.000
21.04417 321.000
21.06089 358.000
21.07760 351.000
21.09431 362.000
21.11102 350.000
21.12773 409.000
21.14444 393.000
21.16115 386.000
21.17786 358.000
21.19458 359.000
21.21129 343.000
21.22800 348.000
21.24471 327.000
21.26142 318.000
21.27813 334.000
21.29484 331.000
21.31156 334.000
21.32827 324.000
21.34498 293.000
21.36169 266.000
21.37840 317.000
21.39511 277.000
21.41182 328.000
21.42853 253.000
21.44525 263.000
21.46196 280.000
21.47867 283.000
21.49538 263.000
21.51209 266.000
21.52880 279.000
21.54551 243.000
21.56222 234.000
21.57894 273.000
21.59565 237.000
21.61236 245.000
21.62907 246.000
21.64578 252.000
21.66249 263.000
21.67920 268.000
21.69591 238.000
21.71263 225.000
21.72934 276.000
21.74605 227.000
21.76276 235.000
21.77947 247.000
21.79618 269.000
21.81289 222.000
21.82960 284.000
21.84632 270.000
21.86303 274.000
21.87974 272.000
21.89645 256.000
21.91316 261.000
21.92987 223.000
21.94658 273.000
21.96329 265.000
21.98001 261.000
21.99672 274.000
22.01343 241.000
22.03014 246.000
22.04685 265.000
22.06356 233.000
22.08027 275.000
22.09698 238.000
22.11370 231.000
22.13041 245.000
22.14712 230.000
22.16383 282.000
22.18054 272.000
22.19725 253.000
22.21396 253.000
22.23068 284.000
22.24739 283.000
22.26410 255.000
22.28081 267.000
22.29752 248.000
22.31423 267.000
22.33094 280.000
22.34765 241.000
22.36437 246.000
22.38108 282.000
22.39779 277.000
22.41450 292.000
22.43121 295.000
22.44792 310.000
22.46463 317.000
22.48134 287.000
22.49806 373.000
22.51477 328.000
22.53148 340.000
22.54819 353.000
22.56490 342.000
22.58161 368.000
22.59832 347.000
22.61503 362.000
22.63175 390.000
22.64846 348.000
22.66517 386.000
22.68188 398.000
22.69859 381.000
22.71530 402.000
22.73201 397.000
22.74872 450.000
22.76544 439.000
22.78215 450.000
22.79886 461.000
22.81557 404.000
22.83228 389.000
22.84899 405.000
22.86570 410.000
22.88241 412.000
22.89913 392.000
22.91584 380.000
22.93255 342.000
22.94926 353.000
22.96597 348.000
22.98268 321.000
22.99939 314.000
23.01610 306.000
23.03282 346.000
23.04953 308.000
23.06624 279.000
23.08295 278.000
23.09966 325.000
23.11637 285.000
23.13308 269.000
23.14979 275.000
23.16651 278.000
23.18322 286.000
23.19993 285.000
23.21664 273.000
23.23335 234.000
23.25006 259.000
23.26677 247.000
23.28349 290.000
23.30020 255.000
23.31691 246.000
23.33362 266.000
23.35033 259.000
23.36704 268.000
23.38375 232.000
23.40046 230.000
23.41718 255.000
23.43389 278.000
23.45060 248.000
23.46731 247.000
23.48402 265.000
23.50073 248.000
23.51744 240.000
23.53415 244.000
23.55087 253.000
23.56758 259.000
23.58429 261.000
23.60100 278.000
23.61771 277.000
23.63442 267.000
23.65113 270.000
23.66784 230.000
23.68456 254.000
23.70127 219.000
23.71798 236.000
23.73469 245.000
23.75140 262.000
23.76811 255.000
23.78482 272.000
23.80153 247.000
23.81825 253.000
23.83496 253.000
23.85167 255.000
23.86838 246.000
23.88509 290.000
23.90180 237.000
23.91851 241.000
23.93522 256.000
23.95194 220.000
23.96865 236.000
23.98536 248.000
24.00207 242.000
24.01878 237.000
24.03549 272.000
24.05220 269.000
24.06891 255.000
24.08563 270.000
24.10234 253.000
24.11905 244.000
24.13576 249.000
24.15247 278.000
24.16918 256.000
24.18589 258.000
24.20260 263.000
24.21932 243.000
24.23603 249.000
24.25274 256.000
24.26945 273.000
24.28616 279.000
24.30287 252.000
24.31958 270.000
24.33630 233.000
24.35301 247.000
24.36972 269.000
24.38643 241.000
24.40314 247.000
24.41985 280.000
24.43656 248.000
24.45327 311.000
24.46999 287.000
24.48670 267.000
24.50341 232.000
24.52012 301.000
24.53683 255.000
24.55354 259.000
24.57025 277.000
24.58696 251.000
24.60368 283.000
24.62039 290.000
24.63710 278.000
24.65381 287.000
24.67052 236.000
24.68723 264.000
24.70394 283.000
24.72065 284.000
24.73737 251.000
24.75408 293.000
24.77079 258.000
24.78750 305.000
24.80421 296.000
24.82092 322.000
24.83763 276.000
24.85434 296.000
24.87106 331.000
24.88777 299.000
24.90448 308.000
24.92119 320.000
24.93790 343.000
24.95461 374.000
24.97132 328.000
24.98803 373.000
25.00475 349.000
25.02146 365.000
25.03817 383.000
25.05488 418.000
25.07159 445.000
25.08830 387.000
25.10501 423.000
25.12172 474.000
25.13844 442.000
25.15515 476.000
25.17186 454.000
25.18857 488.000
25.20528 452.000
25.22199 518.000
25.23870 495.000
25.25541 487.000
25.27213 507.000
25.28884 493.000
25.30555 463.000
25.32226 488.000
25.33897 480.000
25.35568 473.000
25.37239 445.000
25.38911 415.000
25.40582 415.000
25.42253 388.000
25.43924 418.000
25.45595 389.000
25.47266 391.000
25.48937 377.000
25.50608 403.000
25.52280 346.000
25.53951 373.000
25.55622 374.000
25.57293 330.000
25.58964 331.000
25.60635 338.000
25.62306 349.000
25.63977 313.000
25.65649 330.000
25.67320 328.000
25.68991 307.000
25.70662 348.000
25.72333 327.000
25.74004 326.000
25.75675 335.000
25.77346 334.000
25.79018 368.000
25.80689 349.000
25.82360 314.000
25.84031 339.000
25.85702 355.000
25.87373 381.000
25.89044 381.000
25.90715 349.000
25.92387 408.000
25.94058 420.000
25.95729 376.000
25.97400 386.000
25.99071 408.000
26.00742 428.000
26.02413 447.000
26.04084 421.000
26.05756 421.000
26.07427 392.000
26.09098 393.000
26.10769 421.000
26.12440 413.000
26.14111 408.000
26.15782 408.000
26.17453 381.000
26.19125 376.000
26.20796 365.000
26.22467 388.000
26.24138 381.000
26.25809 350.000
26.27480 374.000
26.29151 339.000
26.30822 335.000
26.32494 369.000
26.34165 358.000
26.35836 292.000
26.37507 279.000
26.39178 287.000
26.40849 324.000
26.42520 308.000
26.44192 313.000
26.45863 334.000
26.47534 285.000
26.49205 311.000
26.50876 289.000
26.52547 313.000
26.54218 293.000
26.55889 292.000
26.57561 268.000
26.59232 268.000
26.60903 256.000
26.62574 326.000
26.64245 297.000
26.65916 276.000
26.67587 304.000
26.69258 305.000
26.70930 252.000
26.72601 268.000
26.74272 272.000
26.75943 301.000
26.77614 266.000
26.79285 256.000
26.80956 317.000
26.82627 272.000
26.84299 278.000
26.85970 294.000
26.87641 292.000
26.89312 307.000
26.90983 276.000
26.92654 306.000
26.94325 264.000
26.95996 331.000
26.97668 287.000
26.99339 311.000
27.01010 322.000
27.02681 313.000
27.04352 304.000
27.06023 362.000
27.07694 304.000
27.09365 310.000
27.11037 315.000
27.12708 347.000
27.14379 318.000
27.16050 324.000
27.17721 336.000
27.19392 315.000
27.21063 307.000
27.22734 290.000
27.24406 314.000
27.26077 272.000
27.27748 300.000
27.29419 293.000
27.31090 259.000
27.32761 306.000
27.34432 303.000
27.36103 313.000
27.37775 332.000
27.39446 326.000
27.41117 273.000
27.42788 283.000
27.44459 320.000
27.46130 320.000
27.47801 336.000
27.49473 318.000
27.51144 316.000
27.52815 346.000
27.54486 301.000
27.56157 315.000
27.57828 294.000
27.59499 343.000
27.61170 331.000
27.62842 347.000
27.64513 358.000
27.66184 351.000
27.67855 386.000
27.69526 368.000
27.71197 386.000
27.72868 378.000
27.74539 343.000
27.76211 342.000
27.77882 402.000
27.79553 382.000
27.81224 356.000
27.82895 328.000
27.84566 382.000
27.86237 401.000
27.87908 360.000
27.89580 340.000
27.91251 346.000
27.92922 351.000
27.94593 343.000
27.96264 338.000
27.97935 322.000
27.99606 321.000
28.01277 339.000
28.02949 339.000
28.04620 349.000
28.06291 370.000
28.07962 321.000
28.09633 349.000
28.11304 352.000
28.12975 330.000
28.14646 368.000
28.16318 334.000
28.17989 350.000
28.19660 339.000
28.21331 335.000
28.23002 371.000
28.24673 350.000
28.26344 383.000
28.28015 374.000
28.29687 372.000
28.31358 382.000
28.33029 383.000
28.34700 398.000
28.36371 416.000
28.38042 382.000
28.39713 405.000
28.41384 410.000
28.43056 373.000
28.44727 389.000
28.46398 342.000
28.48069 424.000
28.49740 378.000
28.51411 402.000
28.53082 365.000
28.54754 368.000
28.56425 336.000
28.58096 346.000
28.59767 387.000
28.61438 340.000
28.63109 374.000
28.64780 332.000
28.66451 362.000
28.68123 338.000
28.69794 296.000
28.71465 308.000
28.73136 353.000
28.74807 300.000
28.76478 328.000
28.78149 320.000
28.79820 296.000
28.81492 287.000
28.83163 320.000
28.84834 318.000
28.86505 311.000
28.88176 321.000
28.89847 307.000
28.91518 296.000
28.93189 287.000
28.94861 306.000
28.96532 282.000
28.98203 296.000
28.99874 298.000
29.01545 297.000
29.03216 279.000
29.04887 317.000
29.06558 331.000
29.08230 307.000
29.09901 293.000
29.11572 325.000
29.13243 331.000
29.14914 299.000
29.16585 282.000
29.18256 316.000
29.19927 331.000
29.21599 294.000
29.23270 297.000
29.24941 289.000
29.26612 313.000
29.28283 280.000
29.29954 274.000
29.31625 308.000
29.33296 293.000
29.34968 310.000
29.36639 300.000
29.38310 279.000
29.39981 290.000
29.41652 272.000
29.43323 290.000
29.44994 317.000
29.46665 292.000
29.48337 327.000
29.50008 264.000
29.51679 266.000
29.53350 288.000
29.55021 298.000
29.56692 306.000
29.58363 293.000
29.60035 273.000
29.61706 275.000
29.63377 280.000
29.65048 307.000
29.66719 274.000
29.68390 282.000
29.70061 275.000
29.71732 267.000
29.73404 274.000
29.75075 292.000
29.76746 280.000
29.78417 266.000
29.80088 286.000
29.81759 266.000
29.83430 272.000
29.85101 280.000
29.86773 326.000
29.88444 282.000
29.90115 292.000
29.91786 252.000
29.93457 288.000
29.95128 241.000
29.96799 288.000
29.98470 277.000
30.00142 299.000
30.01813 301.000
30.03484 287.000
30.05155 298.000
30.06826 267.000
30.08497 290.000
30.10168 306.000
30.11839 315.000
30.13511 284.000
30.15182 292.000
30.16853 300.000
30.18524 305.000
30.20195 290.000
30.21866 315.000
30.23537 274.000
30.25208 278.000
30.26880 319.000
30.28551 287.000
30.30222 277.000
30.31893 303.000
30.33564 301.000
30.35235 283.000
30.36906 307.000
30.38577 341.000
30.40249 299.000
30.41920 288.000
30.43591 313.000
30.45262 330.000
30.46933 259.000
30.48604 262.000
30.50275 306.000
30.51946 315.000
30.53618 334.000
30.55289 268.000
30.56960 263.000
30.58631 282.000
30.60302 324.000
30.61973 318.000
30.63644 278.000
30.65316 286.000
30.66987 289.000
30.68658 293.000
30.70329 295.000
30.72000 297.000
30.73671 293.000
30.75342 270.000
30.77013 307.000
30.78685 292.000
30.80356 283.000
30.82027 242.000
30.83698 319.000
30.85369 258.000
30.87040 269.000
30.88711 263.000
30.90382 290.000
30.92054 280.000
30.93725 280.000
30.95396 297.000
30.97067 279.000
30.98738 267.000
31.00409 284.000
31.02080 275.000
31.03751 277.000
31.05423 262.000
31.07094 287.000
31.08765 284.000
31.10436 244.000
31.12107 273.000
31.13778 269.000
31.15449 293.000
31.17120 275.000
31.18792 285.000
31.20463 276.000
31.22134 295.000
31.23805 257.000
31.25476 274.000
31.27147 273.000
31.28818 309.000
31.30489 246.000
31.32161 285.000
31.33832 316.000
31.35503 232.000
31.37174 283.000
31.38845 243.000
31.40516 264.000
31.42187 289.000
31.43858 293.000
31.45530 244.000
31.47201 285.000
31.48872 286.000
31.50543 283.000
31.52214 247.000
31.53885 280.000
31.55556 267.000
31.57227 288.000
31.58899 298.000
31.60570 282.000
31.62241 265.000
31.63912 270.000
31.65583 278.000
31.67254 269.000
31.68925 306.000
31.70597 285.000
31.72268 259.000
31.73939 295.000
31.75610 288.000
31.77281 256.000
31.78952 292.000
31.80623 254.000
31.82294 285.000
31.83966 276.000
31.85637 266.000
31.87308 244.000
31.88979 262.000
31.90650 279.000
31.92321 267.000
31.93992 283.000
31.95663 274.000
31.97335 265.000
31.99006 255.000
32.00677 268.000
32.02348 259.000
32.04019 277.000
32.05690 292.000
32.07361 257.000
32.09032 275.000
32.10704 278.000
32.12375 289.000
32.14046 276.000
32.15717 287.000
32.17388 257.000
32.19059 277.000
32.20730 298.000
32.22401 241.000
32.24073 287.000
32.25744 276.000
32.27415 259.000
32.29086 267.000
32.30757 259.000
32.32428 290.000
32.34099 276.000
32.35770 272.000
32.37442 262.000
32.39113 303.000
32.40784 298.000
32.42455 298.000
32.44126 249.000
32.45797 274.000
32.47468 255.000
32.49139 280.000
32.50811 240.000
32.52482 277.000
32.54153 283.000
32.55824 286.000
32.57495 283.000
32.59166 289.000
32.60837 272.000
32.62508 288.000
32.64180 268.000
32.65851 272.000
32.67522 262.000
32.69193 286.000
32.70864 292.000
32.72535 283.000
32.74206 279.000
32.75878 284.000
32.77549 301.000
32.79220 284.000
32.80891 252.000
32.82562 304.000
32.84233 298.000
32.85904 294.000
32.87575 267.000
32.89247 283.000
32.90918 279.000
32.92589 285.000
32.94260 308.000
32.95931 290.000
32.97602 252.000
32.99273 284.000
33.00944 301.000
33.02616 244.000
33.04287 304.000
33.05958 252.000
33.07629 280.000
33.09300 247.000
33.10971 277.000
33.12642 262.000
33.14313 270.000
33.15985 272.000
33.17656 266.000
33.19327 275.000
33.20998 268.000
33.22669 290.000
33.24340 276.000
33.26011 286.000
33.27682 258.000
33.29354 252.000
33.31025 268.000
33.32696 262.000
33.34367 300.000
33.36038 282.000
33.37709 290.000
33.39380 262.000
33.41051 283.000
33.42723 293.000
33.44394 264.000
33.46065 282.000
33.47736 272.000
33.49407 266.000
33.51078 272.000
33.52749 288.000
33.54420 287.000
33.56092 269.000
33.57763 289.000
33.59434 301.000
33.61105 270.000
33.62776 262.000
33.64447 287.000
33.66118 277.000
33.67789 255.000
33.69461 287.000
33.71132 297.000
33.72803 290.000
33.74474 284.000
33.76145 249.000
33.77816 265.000
33.79487 294.000
33.81159 261.000
33.82830 242.000
33.84501 301.000
33.86172 264.000
33.87843 275.000
33.89514 279.000
33.91185 286.000
33.92856 283.000
33.94528 294.000
33.96199 278.000
33.97870 296.000
33.99541 318.000
34.01212 309.000
34.02883 273.000
34.04554 280.000
34.06225 262.000
34.07897 326.000
34.09568 277.000
34.11239 328.000
34.12910 276.000
34.14581 288.000
34.16252 318.000
34.17923 316.000
34.19594 306.000
34.21266 325.000
34.22937 305.000
34.24608 306.000
34.26279 300.000
34.27950 297.000
34.29621 290.000
34.31292 313.000
34.32963 331.000
34.34635 292.000
34.36306 286.000
34.37977 317.000
34.39648 294.000
34.41319 284.000
34.42990 320.000
34.44661 292.000
34.46332 318.000
34.48004 305.000
34.49675 336.000
34.51346 313.000
34.53017 306.000
34.54688 303.000
34.56359 308.000
34.58030 297.000
34.59701 322.000
34.61373 286.000
34.63044 317.000
34.64715 319.000
34.66386 322.000
34.68057 320.000
34.69728 278.000
34.71399 334.000
34.73070 287.000
34.74742 310.000
34.76413 306.000
34.78084 267.000
34.79755 296.000
34.81426 320.000
34.83097 285.000
34.84768 287.000
34.86440 326.000
34.88111 283.000
34.89782 317.000
34.91453 288.000
34.93124 315.000
34.94795 297.000
34.96466 288.000
34.98137 296.000
34.99809 287.000
35.01480 319.000
35.03151 300.000
35.04822 330.000
35.06493 363.000
35.08164 319.000
35.09835 341.000
35.11506 301.000
35.13178 367.000
35.14849 299.000
35.16520 304.000
35.18191 352.000
35.19862 286.000
35.21533 321.000
35.23204 290.000
35.24875 311.000
35.26547 315.000
35.28218 317.000
35.29889 328.000
35.31560 352.000
35.33231 311.000
35.34902 303.000
35.36573 288.000
35.38244 304.000
35.39916 294.000
35.41587 336.000
35.43258 288.000
35.44929 332.000
35.46600 304.000
35.48271 300.000
35.49942 324.000
35.51613 288.000
35.53285 327.000
35.54956 297.000
35.56627 294.000
35.58298 280.000
35.59969 273.000
35.61640 310.000
35.63311 263.000
35.64982 305.000
35.66654 292.000
35.68325 282.000
35.69996 300.000
35.71667 270.000
35.73338 289.000
35.75009 269.000
35.76680 273.000
35.78351 304.000
35.80023 275.000
35.81694 303.000
35.83365 278.000
35.85036 295.000
35.86707 307.000
35.88378 300.000
35.90049 287.000
35.91721 321.000
35.93392 328.000
35.95063 318.000
35.96734 318.000
35.98405 340.000
36.00076 290.000
36.01747 332.000
36.03418 300.000
36.05090 324.000
36.06761 326.000
36.08432 309.000
36.10103 357.000
36.11774 338.000
36.13445 328.000
36.15116 329.000
36.16787 318.000
36.18459 324.000
36.20130 299.000
36.21801 285.000
36.23472 332.000
36.25143 303.000
36.26814 301.000
36.28485 306.000
36.30156 303.000
36.31828 315.000
36.33499 294.000
36.35170 301.000
36.36841 308.000
36.38512 316.000
36.40183 311.000
36.41854 295.000
36.43525 308.000
36.45197 334.000
36.46868 277.000
36.48539 290.000
36.50210 298.000
36.51881 284.000
36.53552 317.000
36.55223 288.000
36.56894 314.000
36.58566 316.000
36.60237 309.000
36.61908 324.000
36.63579 314.000
36.65250 321.000
36.66921 335.000
36.68592 294.000
36.70263 314.000
36.71935 341.000
36.73606 334.000
36.75277 288.000
36.76948 325.000
36.78619 304.000
36.80290 346.000
36.81961 331.000
36.83632 324.000
36.85304 360.000
36.86975 316.000
36.88646 309.000
36.90317 340.000
36.91988 317.000
36.93659 332.000
36.95330 339.000
36.97002 308.000
36.98673 336.000
37.00344 287.000
37.02015 335.000
37.03686 296.000
37.05357 330.000
37.07028 318.000
37.08699 311.000
37.10371 298.000
37.12042 295.000
37.13713 313.000
37.15384 317.000
37.17055 269.000
37.18726 300.000
37.20397 307.000
37.22068 303.000
37.23740 341.000
37.25411 353.000
37.27082 309.000
37.28753 318.000
37.30424 316.000
37.32095 310.000
37.33766 298.000
37.35437 321.000
37.37109 315.000
37.38780 316.000
37.40451 355.000
37.42122 286.000
37.43793 315.000
37.45464 319.000
37.47135 325.000
37.48806 310.000
37.50478 318.000
37.52149 329.000
37.53820 362.000
37.55491 335.000
37.57162 311.000
37.58833 332.000
37.60504 331.000
37.62175 332.000
37.63847 339.000
37.65518 325.000
37.67189 330.000
37.68860 317.000
37.70531 310.000
37.72202 316.000
37.73873 320.000
37.75544 316.000
37.77216 336.000
37.78887 325.000
37.80558 322.000
37.82229 353.000
37.83900 304.000
37.85571 338.000
37.87242 319.000
37.88913 321.000
37.90585 296.000
37.92256 321.000
37.93927 327.000
37.95598 300.000
37.97269 303.000
37.98940 329.000
38.00611 331.000
38.02283 304.000
38.03954 345.000
38.05625 327.000
38.07296 319.000
38.08967 334.000
38.10638 326.000
38.12309 362.000
38.13980 349.000
38.15652 335.000
38.17323 335.000
38.18994 358.000
38.20665 352.000
38.22336 388.000
38.24007 356.000
38.25678 371.000
38.27349 346.000
38.29021 395.000
38.30692 335.000
38.32363 372.000
38.34034 366.000
38.35705 411.000
38.37376 370.000
38.39047 393.000
38.40718 393.000
38.42390 369.000
38.44061 332.000
38.45732 378.000
38.47403 371.000
38.49074 377.000
38.50745 342.000
38.52416 357.000
38.54087 328.000
38.55759 336.000
38.57430 319.000
38.59101 355.000
38.60772 369.000
38.62443 362.000
38.64114 335.000
38.65785 326.000
38.67456 334.000
38.69128 353.000
38.70799 337.000
38.72470 316.000
38.74141 299.000
38.75812 330.000
38.77483 286.000
38.79154 316.000
38.80825 311.000
38.82497 307.000
38.84168 322.000
38.85839 317.000
38.87510 340.000
38.89181 269.000
38.90852 299.000
38.92523 283.000
38.94195 307.000
38.95866 301.000
38.97537 294.000
38.99208 309.000
39.00879 351.000
39.02550 300.000
39.04221 305.000
39.05892 341.000
39.07564 350.000
39.09235 328.000
39.10906 326.000
39.12577 316.000
39.14248 331.000
39.15919 350.000
39.17590 332.000
39.19261 315.000
39.20933 309.000
39.22604 338.000
39.24275 327.000
39.25946 319.000
39.27617 320.000
39.29288 359.000
39.30959 314.000
39.32630 283.000
39.34302 318.000
39.35973 341.000
39.37644 341.000
39.39315 339.000
39.40986 345.000
39.42657 319.000
39.44328 351.000
39.45999 320.000
39.47671 322.000
39.49342 326.000
39.51013 339.000
39.52684 311.000
39.54355 324.000
39.56026 317.000
39.57697 322.000
39.59368 330.000
39.61040 334.000
39.62711 342.000
39.64382 328.000
39.66053 318.000
39.67724 351.000
39.69395 332.000
39.71066 275.000
39.72737 311.000
39.74409 320.000
39.76080 367.000
39.77751 325.000
39.79422 335.000
39.81093 350.000
39.82764 365.000
39.84435 351.000
39.86106 366.000
39.87778 372.000
39.89449 381.000
39.91120 374.000
39.92791 387.000
39.94462 361.000
39.96133 409.000
39.97804 373.000
39.99476 388.000
40.01147 426.000
40.02818 421.000
40.04489 478.000
40.06160 462.000
40.07831 444.000
40.09502 423.000
40.11173 493.000
40.12845 432.000
40.14516 441.000
40.16187 435.000
40.17858 441.000
40.19529 476.000
40.21200 476.000
40.22871 452.000
40.24542 466.000
40.26214 443.000
40.27885 435.000
40.29556 460.000
40.31227 436.000
40.32898 475.000
40.34569 468.000
40.36240 488.000
40.37911 473.000
40.39583 470.000
40.41254 460.000
40.42925 457.000
40.44596 453.000
40.46267 471.000
40.47938 438.000
40.49609 476.000
40.51280 466.000
40.52952 486.000
40.54623 453.000
40.56294 462.000
40.57965 432.000
40.59636 441.000
40.61307 422.000
40.62978 436.000
40.64649 389.000
40.66321 432.000
40.67992 372.000
40.69663 414.000
40.71334 383.000
40.73005 430.000
40.74676 380.000
40.76347 357.000
40.78018 370.000
40.79690 349.000
40.81361 383.000
40.83032 380.000
40.84703 367.000
40.86374 374.000
40.88045 402.000
40.89716 357.000
40.91387 351.000
40.93059 310.000
40.94730 313.000
40.96401 356.000
40.98072 341.000
40.99743 371.000
41.01414 316.000
41.03085 343.000
41.04757 311.000
41.06428 325.000
41.08099 337.000
41.09770 340.000
41.11441 335.000
41.13112 311.000
41.14783 350.000
41.16454 339.000
41.18126 309.000
41.19797 304.000
41.21468 332.000
41.23139 319.000
41.24810 300.000
41.26481 327.000
41.28152 332.000
41.29823 339.000
41.31495 296.000
41.33166 319.000
41.34837 329.000
41.36508 276.000
41.38179 285.000
41.39850 313.000
41.41521 315.000
41.43192 301.000
41.44864 309.000
41.46535 318.000
41.48206 298.000
41.49877 290.000
41.51548 338.000
41.53219 289.000
41.54890 309.000
41.56561 324.000
41.58233 303.000
41.59904 306.000
41.61575 327.000
41.63246 321.000
41.64917 316.000
41.66588 300.000
41.68259 310.000
41.69930 282.000
41.71602 317.000
41.73273 320.000
41.74944 330.000
41.76615 329.000
41.78286 300.000
41.79957 332.000
41.81628 352.000
41.83299 318.000
41.84971 301.000
41.86642 314.000
41.88313 308.000
41.89984 318.000
41.91655 282.000
41.93326 336.000
41.94997 335.000
41.96668 327.000
41.98340 326.000
42.00011 363.000
42.01682 321.000
42.03353 329.000
42.05024 331.000
42.06695 335.000
42.08366 326.000
42.10038 363.000
42.11709 328.000
42.13380 348.000
42.15051 352.000
42.16722 337.000
42.18393 363.000
42.20064 343.000
42.21735 290.000
42.23407 340.000
42.25078 303.000
42.26749 374.000
42.28420 329.000
42.30091 330.000
42.31762 319.000
42.33433 327.000
42.35104 316.000
42.36776 359.000
42.38447 310.000
42.40118 349.000
42.41789 318.000
42.43460 306.000
42.45131 305.000
42.46802 319.000
42.48473 322.000
42.50145 275.000
42.51816 304.000
42.53487 327.000
42.55158 313.000
42.56829 326.000
42.58500 294.000
42.60171 316.000
42.61842 328.000
42.63514 297.000
42.65185 309.000
42.66856 285.000
42.68527 321.000
42.70198 322.000
42.71869 289.000
42.73540 308.000
42.75211 284.000
42.76883 306.000
42.78554 305.000
42.80225 277.000
42.81896 310.000
42.83567 306.000
42.85238 311.000
42.86909 311.000
42.88580 310.000
42.90252 342.000
42.91923 319.000
42.93594 309.000
42.95265 310.000
42.96936 306.000
42.98607 314.000
43.00278 341.000
43.01949 324.000
43.03621 336.000
43.05292 327.000
43.06963 328.000
43.08634 331.000
43.10305 353.000
43.11976 337.000
43.13647 331.000
43.15319 317.000
43.16990 371.000
43.18661 322.000
43.20332 319.000
43.22003 319.000
43.23674 308.000
43.25345 315.000
43.27016 297.000
43.28688 292.000
43.30359 325.000
43.32030 314.000
43.33701 325.000
43.35372 314.000
43.37043 349.000
43.38714 320.000
43.40385 303.000
43.42057 322.000
43.43728 331.000
43.45399 327.000
43.47070 306.000
43.48741 336.000
43.50412 342.000
43.52083 342.000
43.53754 311.000
43.55426 321.000
43.57097 296.000
43.58768 299.000
43.60439 301.000
43.62110 296.000
43.63781 322.000
43.65452 288.000
43.67123 309.000
43.68795 328.000
43.70466 285.000
43.72137 297.000
43.73808 307.000
43.75479 308.000
43.77150 328.000
43.78821 287.000
43.80492 306.000
43.82164 325.000
43.83835 295.000
43.85506 305.000
43.87177 331.000
43.88848 316.000
43.90519 318.000
43.92190 300.000
43.93861 294.000
43.95533 332.000
43.97204 300.000
43.98875 299.000
44.00546 288.000
44.02217 274.000
44.03888 313.000
44.05559 351.000
44.07230 295.000
44.08902 274.000
44.10573 308.000
44.12244 317.000
44.13915 298.000
44.15586 310.000
44.17257 339.000
44.18928 319.000
44.20600 324.000
44.22271 346.000
44.23942 307.000
44.25613 309.000
44.27284 292.000
44.28955 303.000
44.30626 285.000
44.32297 284.000
44.33969 311.000
44.35640 341.000
44.37311 292.000
44.38982 310.000
44.40653 292.000
44.42324 292.000
44.43995 296.000
44.45666 320.000
44.47338 286.000
44.49009 321.000
44.50680 318.000
44.52351 294.000
44.54022 311.000
44.55693 295.000
44.57364 304.000
44.59035 306.000
44.60707 330.000
44.62378 288.000
44.64049 295.000
44.65720 307.000
44.67391 297.000
44.69062 317.000
44.70733 301.000
44.72404 306.000
44.74076 317.000
44.75747 316.000
44.77418 321.000
44.79089 308.000
44.80760 290.000
44.82431 341.000
44.84102 292.000
44.85773 310.000
44.87445 322.000
44.89116 316.000
44.90787 320.000
44.92458 353.000
44.94129 343.000
44.95800 353.000
44.97471 337.000
44.99142 301.000
