# Supplementary material for: Physicochemical Properties, Equilibrium Adsorption Performance, Manufacturability, and Stability of TIFSIX-3-Ni for Direct Air Capture of CO2
Source: Energy Fuels. 2024 Jun 18;38(13):11947–65. doi: 10.1021/acs.energyfuels.4c01368 (PMC11228916; doi:10.1021/acs.energyfuels.4c01368)
Supplement: Supplementary file 2 — ef4c01368_si_002.zip [file ef4c01368_si_002.zip › tifsix si raw files/XRD/after H2O/TIFSIX-3-Ni batch 5.csv]

[Measurement conditions]
Sample identification
Comment - 1	Configuration=Reflection Transmission Spinner, Owner=User-1, Creation date=26/11/2015 11:20:31
Comment - 2	Goniometer=PW3050/60 (Theta/Theta); Minimum step size 2Theta:0.001; Minimum step size Omega:0.001
Comment - 3	Sample stage=Reflection-Transmission Spinner PW3064/60; Minimum step size Phi:0.1
Comment - 4	Diffractometer system=XPERT-PRO
Comment - 5	Measurement program=MYL_010921, Owner=User-1, Creation date=01/09/2021 10:44:35
Anode material	Cu
K-Alpha1 wavelength	1.5405980
K-Alpha2 wavelength	1.5444260
Ratio K-Alpha2/K-Alpha1	0.500
Divergence slit	Fixed	0.38mm
Monochromator used	NO
Generator voltage	40
Tube current	20
File date and time	12/Apr/2022 13:26
Unit cell
h k l	0 0 0
Scan axis	Gonio
Scan range	4.959999996	45.000200474
Scan step size	0.0167113
No. of points	2396
Scan type	CONTINUOUS
Phi	332.4
Time per step	63.500
[Scan points]
Angle	Intensity
4.968355630	526.0
4.985066899	529.0
5.001778168	569.0
5.018489437	507.0
5.035200706	525.0
5.051911975	452.0
5.068623244	500.0
5.085334513	489.0
5.102045782	458.0
5.118757051	478.0
5.135468320	468.0
5.152179589	507.0
5.168890858	455.0
5.185602127	430.0
5.202313396	440.0
5.219024665	498.0
5.235735934	468.0
5.252447203	451.0
5.269158472	462.0
5.285869741	495.0
5.302581010	412.0
5.319292279	406.0
5.336003548	461.0
5.352714817	478.0
5.369426086	435.0
5.386137355	464.0
5.402848624	477.0
5.419559892	412.0
5.436271161	418.0
5.452982430	421.0
5.469693699	424.0
5.486404968	423.0
5.503116237	390.0
5.519827506	403.0
5.536538775	426.0
5.553250044	399.0
5.569961313	371.0
5.586672582	382.0
5.603383851	359.0
5.620095120	357.0
5.636806389	408.0
5.653517658	337.0
5.670228927	336.0
5.686940196	385.0
5.703651465	381.0
5.720362734	357.0
5.737074003	413.0
5.753785272	394.0
5.770496541	342.0
5.787207810	375.0
5.803919079	352.0
5.820630348	356.0
5.837341617	360.0
5.854052886	352.0
5.870764155	303.0
5.887475424	318.0
5.904186693	323.0
5.920897962	338.0
5.937609231	339.0
5.954320500	331.0
5.971031769	327.0
5.987743038	367.0
6.004454307	356.0
6.021165576	323.0
6.037876845	326.0
6.054588114	317.0
6.071299383	300.0
6.088010652	294.0
6.104721921	313.0
6.121433190	338.0
6.138144459	344.0
6.154855728	301.0
6.171566997	286.0
6.188278266	295.0
6.204989535	290.0
6.221700804	286.0
6.238412073	297.0
6.255123342	287.0
6.271834611	306.0
6.288545880	287.0
6.305257148	299.0
6.321968417	291.0
6.338679686	315.0
6.355390955	291.0
6.372102224	318.0
6.388813493	276.0
6.405524762	308.0
6.422236031	297.0
6.438947300	240.0
6.455658569	306.0
6.472369838	286.0
6.489081107	246.0
6.505792376	285.0
6.522503645	278.0
6.539214914	280.0
6.555926183	270.0
6.572637452	259.0
6.589348721	253.0
6.606059990	240.0
6.622771259	254.0
6.639482528	278.0
6.656193797	293.0
6.672905066	301.0
6.689616335	268.0
6.706327604	253.0
6.723038873	260.0
6.739750142	291.0
6.756461411	262.0
6.773172680	281.0
6.789883949	241.0
6.806595218	267.0
6.823306487	242.0
6.840017756	296.0
6.856729025	278.0
6.873440294	293.0
6.890151563	278.0
6.906862832	285.0
6.923574101	256.0
6.940285370	272.0
6.956996639	278.0
6.973707908	251.0
6.990419177	274.0
7.007130446	283.0
7.023841715	229.0
7.040552984	267.0
7.057264253	285.0
7.073975522	265.0
7.090686791	242.0
7.107398060	278.0
7.124109329	257.0
7.140820598	249.0
7.157531867	220.0
7.174243136	248.0
7.190954405	248.0
7.207665673	263.0
7.224376942	246.0
7.241088211	227.0
7.257799480	259.0
7.274510749	274.0
7.291222018	289.0
7.307933287	272.0
7.324644556	253.0
7.341355825	234.0
7.358067094	254.0
7.374778363	264.0
7.391489632	265.0
7.408200901	253.0
7.424912170	253.0
7.441623439	250.0
7.458334708	249.0
7.475045977	279.0
7.491757246	229.0
7.508468515	262.0
7.525179784	254.0
7.541891053	246.0
7.558602322	296.0
7.575313591	253.0
7.592024860	252.0
7.608736129	253.0
7.625447398	233.0
7.642158667	278.0
7.658869936	262.0
7.675581205	260.0
7.692292474	262.0
7.709003743	247.0
7.725715012	270.0
7.742426281	261.0
7.759137550	263.0
7.775848819	278.0
7.792560088	249.0
7.809271357	265.0
7.825982626	229.0
7.842693895	247.0
7.859405164	279.0
7.876116433	254.0
7.892827702	259.0
7.909538971	242.0
7.926250240	259.0
7.942961509	261.0
7.959672778	257.0
7.976384047	261.0
7.993095316	265.0
8.009806585	262.0
8.026517854	251.0
8.043229123	225.0
8.059940392	229.0
8.076651661	251.0
8.093362929	269.0
8.110074198	220.0
8.126785467	271.0
8.143496736	253.0
8.160208005	265.0
8.176919274	281.0
8.193630543	259.0
8.210341812	280.0
8.227053081	268.0
8.243764350	244.0
8.260475619	223.0
8.277186888	235.0
8.293898157	237.0
8.310609426	276.0
8.327320695	231.0
8.344031964	234.0
8.360743233	223.0
8.377454502	225.0
8.394165771	248.0
8.410877040	254.0
8.427588309	247.0
8.444299578	240.0
8.461010847	251.0
8.477722116	259.0
8.494433385	234.0
8.511144654	257.0
8.527855923	238.0
8.544567192	240.0
8.561278461	260.0
8.577989730	264.0
8.594700999	257.0
8.611412268	256.0
8.628123537	226.0
8.644834806	253.0
8.661546075	270.0
8.678257344	292.0
8.694968613	265.0
8.711679882	264.0
8.728391151	264.0
8.745102420	241.0
8.761813689	270.0
8.778524958	276.0
8.795236227	262.0
8.811947496	250.0
8.828658765	231.0
8.845370034	241.0
8.862081303	256.0
8.878792572	230.0
8.895503841	254.0
8.912215110	250.0
8.928926379	238.0
8.945637648	271.0
8.962348917	259.0
8.979060185	251.0
8.995771454	257.0
9.012482723	276.0
9.029193992	238.0
9.045905261	242.0
9.062616530	265.0
9.079327799	278.0
9.096039068	255.0
9.112750337	283.0
9.129461606	266.0
9.146172875	261.0
9.162884144	276.0
9.179595413	247.0
9.196306682	285.0
9.213017951	225.0
9.229729220	279.0
9.246440489	262.0
9.263151758	250.0
9.279863027	275.0
9.296574296	280.0
9.313285565	245.0
9.329996834	245.0
9.346708103	240.0
9.363419372	251.0
9.380130641	275.0
9.396841910	281.0
9.413553179	250.0
9.430264448	278.0
9.446975717	250.0
9.463686986	263.0
9.480398255	247.0
9.497109524	242.0
9.513820793	252.0
9.530532062	264.0
9.547243331	289.0
9.563954600	223.0
9.580665869	244.0
9.597377138	241.0
9.614088407	259.0
9.630799676	240.0
9.647510945	289.0
9.664222214	291.0
9.680933483	245.0
9.697644752	286.0
9.714356021	265.0
9.731067290	282.0
9.747778559	253.0
9.764489828	253.0
9.781201097	276.0
9.797912366	251.0
9.814623635	248.0
9.831334904	264.0
9.848046173	240.0
9.864757441	272.0
9.881468710	250.0
9.898179979	256.0
9.914891248	268.0
9.931602517	271.0
9.948313786	241.0
9.965025055	244.0
9.981736324	251.0
9.998447593	241.0
10.015158862	263.0
10.031870131	224.0
10.048581400	242.0
10.065292669	255.0
10.082003938	281.0
10.098715207	286.0
10.115426476	261.0
10.132137745	278.0
10.148849014	262.0
10.165560283	236.0
10.182271552	276.0
10.198982821	256.0
10.215694090	259.0
10.232405359	278.0
10.249116628	275.0
10.265827897	238.0
10.282539166	278.0
10.299250435	242.0
10.315961704	254.0
10.332672973	239.0
10.349384242	246.0
10.366095511	266.0
10.382806780	239.0
10.399518049	274.0
10.416229318	278.0
10.432940587	272.0
10.449651856	300.0
10.466363125	289.0
10.483074394	266.0
10.499785663	287.0
10.516496932	277.0
10.533208201	276.0
10.549919470	268.0
10.566630739	263.0
10.583342008	259.0
10.600053277	284.0
10.616764546	296.0
10.633475815	278.0
10.650187084	286.0
10.666898353	272.0
10.683609622	257.0
10.700320891	277.0
10.717032160	269.0
10.733743429	286.0
10.750454697	267.0
10.767165966	269.0
10.783877235	256.0
10.800588504	280.0
10.817299773	293.0
10.834011042	267.0
10.850722311	268.0
10.867433580	282.0
10.884144849	313.0
10.900856118	267.0
10.917567387	280.0
10.934278656	298.0
10.950989925	280.0
10.967701194	281.0
10.984412463	291.0
11.001123732	278.0
11.017835001	267.0
11.034546270	295.0
11.051257539	303.0
11.067968808	299.0
11.084680077	289.0
11.101391346	274.0
11.118102615	298.0
11.134813884	312.0
11.151525153	279.0
11.168236422	339.0
11.184947691	280.0
11.201658960	315.0
11.218370229	339.0
11.235081498	274.0
11.251792767	318.0
11.268504036	358.0
11.285215305	287.0
11.301926574	300.0
11.318637843	314.0
11.335349112	315.0
11.352060381	312.0
11.368771650	331.0
11.385482919	327.0
11.402194188	340.0
11.418905457	326.0
11.435616726	346.0
11.452327995	351.0
11.469039264	361.0
11.485750533	354.0
11.502461802	391.0
11.519173071	367.0
11.535884340	346.0
11.552595609	340.0
11.569306878	360.0
11.586018147	384.0
11.602729416	352.0
11.619440685	346.0
11.636151954	364.0
11.652863222	397.0
11.669574491	351.0
11.686285760	343.0
11.702997029	348.0
11.719708298	307.0
11.736419567	296.0
11.753130836	358.0
11.769842105	320.0
11.786553374	353.0
11.803264643	344.0
11.819975912	317.0
11.836687181	312.0
11.853398450	315.0
11.870109719	329.0
11.886820988	339.0
11.903532257	330.0
11.920243526	381.0
11.936954795	323.0
11.953666064	328.0
11.970377333	367.0
11.987088602	364.0
12.003799871	335.0
12.020511140	385.0
12.037222409	360.0
12.053933678	369.0
12.070644947	374.0
12.087356216	374.0
12.104067485	353.0
12.120778754	347.0
12.137490023	367.0
12.154201292	392.0
12.170912561	418.0
12.187623830	424.0
12.204335099	381.0
12.221046368	353.0
12.237757637	407.0
12.254468906	412.0
12.271180175	451.0
12.287891444	433.0
12.304602713	466.0
12.321313982	455.0
12.338025251	495.0
12.354736520	469.0
12.371447789	519.0
12.388159058	520.0
12.404870327	536.0
12.421581596	572.0
12.438292865	629.0
12.455004134	688.0
12.471715403	650.0
12.488426672	712.0
12.505137941	783.0
12.521849210	820.0
12.538560478	838.0
12.555271747	900.0
12.571983016	956.0
12.588694285	1038.0
12.605405554	1041.0
12.622116823	1166.0
12.638828092	1312.0
12.655539361	1307.0
12.672250630	1506.0
12.688961899	1723.0
12.705673168	1777.0
12.722384437	1853.0
12.739095706	1999.0
12.755806975	2213.0
12.772518244	2439.0
12.789229513	2569.0
12.805940782	2782.0
12.822652051	2999.0
12.839363320	3317.0
12.856074589	3409.0
12.872785858	3566.0
12.889497127	3681.0
12.906208396	3568.0
12.922919665	3363.0
12.939630934	2987.0
12.956342203	2680.0
12.973053472	2353.0
12.989764741	2029.0
13.006476010	1866.0
13.023187279	1603.0
13.039898548	1519.0
13.056609817	1374.0
13.073321086	1146.0
13.090032355	1158.0
13.106743624	1031.0
13.123454893	978.0
13.140166162	983.0
13.156877431	887.0
13.173588700	819.0
13.190299969	722.0
13.207011238	662.0
13.223722507	647.0
13.240433776	640.0
13.257145045	645.0
13.273856314	621.0
13.290567583	518.0
13.307278852	546.0
13.323990121	548.0
13.340701390	513.0
13.357412659	503.0
13.374123928	512.0
13.390835197	497.0
13.407546466	511.0
13.424257734	473.0
13.440969003	481.0
13.457680272	414.0
13.474391541	449.0
13.491102810	496.0
13.507814079	461.0
13.524525348	442.0
13.541236617	446.0
13.557947886	413.0
13.574659155	466.0
13.591370424	447.0
13.608081693	435.0
13.624792962	417.0
13.641504231	401.0
13.658215500	413.0
13.674926769	405.0
13.691638038	436.0
13.708349307	383.0
13.725060576	413.0
13.741771845	396.0
13.758483114	389.0
13.775194383	383.0
13.791905652	407.0
13.808616921	378.0
13.825328190	399.0
13.842039459	390.0
13.858750728	389.0
13.875461997	398.0
13.892173266	408.0
13.908884535	370.0
13.925595804	383.0
13.942307073	358.0
13.959018342	368.0
13.975729611	390.0
13.992440880	408.0
14.009152149	436.0
14.025863418	417.0
14.042574687	423.0
14.059285956	403.0
14.075997225	394.0
14.092708494	381.0
14.109419763	419.0
14.126131032	373.0
14.142842301	406.0
14.159553570	382.0
14.176264839	420.0
14.192976108	378.0
14.209687377	381.0
14.226398646	418.0
14.243109915	394.0
14.259821184	406.0
14.276532453	434.0
14.293243722	375.0
14.309954990	364.0
14.326666259	394.0
14.343377528	399.0
14.360088797	390.0
14.376800066	362.0
14.393511335	345.0
14.410222604	378.0
14.426933873	417.0
14.443645142	370.0
14.460356411	379.0
14.477067680	384.0
14.493778949	377.0
14.510490218	414.0
14.527201487	396.0
14.543912756	356.0
14.560624025	404.0
14.577335294	389.0
14.594046563	389.0
14.610757832	371.0
14.627469101	416.0
14.644180370	354.0
14.660891639	382.0
14.677602908	391.0
14.694314177	399.0
14.711025446	371.0
14.727736715	383.0
14.744447984	404.0
14.761159253	369.0
14.777870522	411.0
14.794581791	378.0
14.811293060	404.0
14.828004329	385.0
14.844715598	385.0
14.861426867	369.0
14.878138136	355.0
14.894849405	386.0
14.911560674	390.0
14.928271943	333.0
14.944983212	361.0
14.961694481	415.0
14.978405750	389.0
14.995117019	399.0
15.011828288	357.0
15.028539557	372.0
15.045250826	373.0
15.061962095	420.0
15.078673364	389.0
15.095384633	373.0
15.112095902	422.0
15.128807171	363.0
15.145518440	389.0
15.162229709	384.0
15.178940978	368.0
15.195652247	329.0
15.212363515	367.0
15.229074784	408.0
15.245786053	374.0
15.262497322	376.0
15.279208591	405.0
15.295919860	389.0
15.312631129	363.0
15.329342398	356.0
15.346053667	408.0
15.362764936	403.0
15.379476205	370.0
15.396187474	413.0
15.412898743	418.0
15.429610012	396.0
15.446321281	392.0
15.463032550	364.0
15.479743819	419.0
15.496455088	391.0
15.513166357	412.0
15.529877626	422.0
15.546588895	416.0
15.563300164	398.0
15.580011433	393.0
15.596722702	388.0
15.613433971	413.0
15.630145240	401.0
15.646856509	398.0
15.663567778	423.0
15.680279047	403.0
15.696990316	383.0
15.713701585	402.0
15.730412854	387.0
15.747124123	389.0
15.763835392	407.0
15.780546661	396.0
15.797257930	396.0
15.813969199	421.0
15.830680468	407.0
15.847391737	406.0
15.864103006	401.0
15.880814275	387.0
15.897525544	432.0
15.914236813	378.0
15.930948082	404.0
15.947659351	390.0
15.964370620	391.0
15.981081889	404.0
15.997793158	375.0
16.014504427	406.0
16.031215696	406.0
16.047926965	401.0
16.064638234	404.0
16.081349503	416.0
16.098060771	400.0
16.114772040	400.0
16.131483309	400.0
16.148194578	392.0
16.164905847	431.0
16.181617116	418.0
16.198328385	389.0
16.215039654	396.0
16.231750923	391.0
16.248462192	379.0
16.265173461	404.0
16.281884730	403.0
16.298595999	448.0
16.315307268	432.0
16.332018537	401.0
16.348729806	407.0
16.365441075	476.0
16.382152344	423.0
16.398863613	421.0
16.415574882	448.0
16.432286151	427.0
16.448997420	401.0
16.465708689	391.0
16.482419958	435.0
16.499131227	429.0
16.515842496	422.0
16.532553765	448.0
16.549265034	428.0
16.565976303	434.0
16.582687572	443.0
16.599398841	427.0
16.616110110	411.0
16.632821379	432.0
16.649532648	385.0
16.666243917	417.0
16.682955186	424.0
16.699666455	432.0
16.716377724	426.0
16.733088993	399.0
16.749800262	422.0
16.766511531	420.0
16.783222800	431.0
16.799934069	429.0
16.816645338	460.0
16.833356607	435.0
16.850067876	452.0
16.866779145	430.0
16.883490414	420.0
16.900201683	446.0
16.916912952	406.0
16.933624221	401.0
16.950335490	433.0
16.967046759	428.0
16.983758027	421.0
17.000469296	420.0
17.017180565	432.0
17.033891834	436.0
17.050603103	465.0
17.067314372	408.0
17.084025641	466.0
17.100736910	469.0
17.117448179	474.0
17.134159448	449.0
17.150870717	464.0
17.167581986	497.0
17.184293255	459.0
17.201004524	470.0
17.217715793	477.0
17.234427062	495.0
17.251138331	450.0
17.267849600	429.0
17.284560869	490.0
17.301272138	453.0
17.317983407	459.0
17.334694676	483.0
17.351405945	478.0
17.368117214	431.0
17.384828483	476.0
17.401539752	459.0
17.418251021	459.0
17.434962290	482.0
17.451673559	508.0
17.468384828	467.0
17.485096097	492.0
17.501807366	473.0
17.518518635	493.0
17.535229904	480.0
17.551941173	506.0
17.568652442	457.0
17.585363711	488.0
17.602074980	506.0
17.618786249	468.0
17.635497518	527.0
17.652208787	493.0
17.668920056	527.0
17.685631325	475.0
17.702342594	524.0
17.719053863	525.0
17.735765132	534.0
17.752476401	546.0
17.769187670	584.0
17.785898939	563.0
17.802610208	570.0
17.819321477	597.0
17.836032746	560.0
17.852744015	585.0
17.869455283	602.0
17.886166552	635.0
17.902877821	624.0
17.919589090	676.0
17.936300359	717.0
17.953011628	683.0
17.969722897	741.0
17.986434166	753.0
18.003145435	782.0
18.019856704	867.0
18.036567973	835.0
18.053279242	862.0
18.069990511	979.0
18.086701780	967.0
18.103413049	997.0
18.120124318	981.0
18.136835587	1050.0
18.153546856	1084.0
18.170258125	1128.0
18.186969394	1027.0
18.203680663	1025.0
18.220391932	959.0
18.237103201	937.0
18.253814470	889.0
18.270525739	880.0
18.287237008	841.0
18.303948277	766.0
18.320659546	705.0
18.337370815	716.0
18.354082084	701.0
18.370793353	622.0
18.387504622	607.0
18.404215891	590.0
18.420927160	563.0
18.437638429	579.0
18.454349698	574.0
18.471060967	542.0
18.487772236	548.0
18.504483505	563.0
18.521194774	498.0
18.537906043	523.0
18.554617312	522.0
18.571328581	509.0
18.588039850	529.0
18.604751119	504.0
18.621462388	546.0
18.638173657	482.0
18.654884926	498.0
18.671596195	475.0
18.688307464	496.0
18.705018733	518.0
18.721730002	535.0
18.738441271	516.0
18.755152539	541.0
18.771863808	497.0
18.788575077	475.0
18.805286346	478.0
18.821997615	467.0
18.838708884	531.0
18.855420153	497.0
18.872131422	484.0
18.888842691	477.0
18.905553960	502.0
18.922265229	478.0
18.938976498	510.0
18.955687767	511.0
18.972399036	430.0
18.989110305	477.0
19.005821574	467.0
19.022532843	489.0
19.039244112	478.0
19.055955381	461.0
19.072666650	454.0
19.089377919	504.0
19.106089188	478.0
19.122800457	447.0
19.139511726	493.0
19.156222995	440.0
19.172934264	487.0
19.189645533	475.0
19.206356802	509.0
19.223068071	481.0
19.239779340	503.0
19.256490609	452.0
19.273201878	479.0
19.289913147	466.0
19.306624416	466.0
19.323335685	508.0
19.340046954	483.0
19.356758223	462.0
19.373469492	419.0
19.390180761	499.0
19.406892030	460.0
19.423603299	480.0
19.440314568	499.0
19.457025837	443.0
19.473737106	494.0
19.490448375	504.0
19.507159644	484.0
19.523870913	495.0
19.540582182	495.0
19.557293451	493.0
19.574004720	469.0
19.590715989	479.0
19.607427258	499.0
19.624138527	512.0
19.640849796	461.0
19.657561064	526.0
19.674272333	515.0
19.690983602	476.0
19.707694871	482.0
19.724406140	482.0
19.741117409	429.0
19.757828678	512.0
19.774539947	479.0
19.791251216	521.0
19.807962485	465.0
19.824673754	459.0
19.841385023	444.0
19.858096292	500.0
19.874807561	520.0
19.891518830	476.0
19.908230099	494.0
19.924941368	533.0
19.941652637	498.0
19.958363906	478.0
19.975075175	511.0
19.991786444	524.0
20.008497713	497.0
20.025208982	469.0
20.041920251	513.0
20.058631520	525.0
20.075342789	542.0
20.092054058	530.0
20.108765327	467.0
20.125476596	458.0
20.142187865	472.0
20.158899134	493.0
20.175610403	505.0
20.192321672	492.0
20.209032941	525.0
20.225744210	506.0
20.242455479	505.0
20.259166748	485.0
20.275878017	482.0
20.292589286	526.0
20.309300555	520.0
20.326011824	513.0
20.342723093	531.0
20.359434362	514.0
20.376145631	554.0
20.392856900	480.0
20.409568169	484.0
20.426279438	514.0
20.442990707	516.0
20.459701976	506.0
20.476413245	528.0
20.493124514	490.0
20.509835783	507.0
20.526547052	543.0
20.543258320	507.0
20.559969589	453.0
20.576680858	511.0
20.593392127	488.0
20.610103396	508.0
20.626814665	556.0
20.643525934	480.0
20.660237203	518.0
20.676948472	540.0
20.693659741	535.0
20.710371010	499.0
20.727082279	548.0
20.743793548	520.0
20.760504817	527.0
20.777216086	583.0
20.793927355	541.0
20.810638624	552.0
20.827349893	548.0
20.844061162	573.0
20.860772431	555.0
20.877483700	559.0
20.894194969	581.0
20.910906238	550.0
20.927617507	524.0
20.944328776	590.0
20.961040045	544.0
20.977751314	560.0
20.994462583	632.0
21.011173852	644.0
21.027885121	606.0
21.044596390	564.0
21.061307659	633.0
21.078018928	607.0
21.094730197	657.0
21.111441466	665.0
21.128152735	657.0
21.144864004	668.0
21.161575273	725.0
21.178286542	731.0
21.194997811	739.0
21.211709080	754.0
21.228420349	816.0
21.245131618	827.0
21.261842887	814.0
21.278554156	831.0
21.295265425	923.0
21.311976694	960.0
21.328687963	963.0
21.345399232	964.0
21.362110501	1009.0
21.378821770	1132.0
21.395533039	1055.0
21.412244308	1189.0
21.428955576	1141.0
21.445666845	1170.0
21.462378114	1149.0
21.479089383	1191.0
21.495800652	1173.0
21.512511921	1097.0
21.529223190	1099.0
21.545934459	1100.0
21.562645728	949.0
21.579356997	904.0
21.596068266	951.0
21.612779535	841.0
21.629490804	818.0
21.646202073	885.0
21.662913342	822.0
21.679624611	732.0
21.696335880	721.0
21.713047149	702.0
21.729758418	724.0
21.746469687	653.0
21.763180956	673.0
21.779892225	667.0
21.796603494	659.0
21.813314763	672.0
21.830026032	566.0
21.846737301	616.0
21.863448570	641.0
21.880159839	645.0
21.896871108	613.0
21.913582377	584.0
21.930293646	612.0
21.947004915	629.0
21.963716184	622.0
21.980427453	600.0
21.997138722	612.0
22.013849991	601.0
22.030561260	596.0
22.047272529	601.0
22.063983798	573.0
22.080695067	587.0
22.097406336	621.0
22.114117605	600.0
22.130828874	672.0
22.147540143	607.0
22.164251412	611.0
22.180962681	599.0
22.197673950	631.0
22.214385219	626.0
22.231096488	668.0
22.247807757	586.0
22.264519026	616.0
22.281230295	605.0
22.297941564	597.0
22.314652832	604.0
22.331364101	620.0
22.348075370	682.0
22.364786639	650.0
22.381497908	665.0
22.398209177	642.0
22.414920446	683.0
22.431631715	668.0
22.448342984	695.0
22.465054253	711.0
22.481765522	724.0
22.498476791	756.0
22.515188060	742.0
22.531899329	720.0
22.548610598	816.0
22.565321867	732.0
22.582033136	843.0
22.598744405	906.0
22.615455674	845.0
22.632166943	873.0
22.648878212	1020.0
22.665589481	966.0
22.682300750	1050.0
22.699012019	1113.0
22.715723288	1102.0
22.732434557	1196.0
22.749145826	1183.0
22.765857095	1297.0
22.782568364	1363.0
22.799279633	1377.0
22.815990902	1423.0
22.832702171	1492.0
22.849413440	1464.0
22.866124709	1485.0
22.882835978	1465.0
22.899547247	1409.0
22.916258516	1387.0
22.932969785	1340.0
22.949681054	1337.0
22.966392323	1236.0
22.983103592	1295.0
22.999814861	1197.0
23.016526130	1113.0
23.033237399	1047.0
23.049948668	1023.0
23.066659937	992.0
23.083371206	933.0
23.100082475	923.0
23.116793744	884.0
23.133505013	785.0
23.150216282	814.0
23.166927551	795.0
23.183638820	764.0
23.200350089	728.0
23.217061357	744.0
23.233772626	765.0
23.250483895	749.0
23.267195164	716.0
23.283906433	655.0
23.300617702	696.0
23.317328971	675.0
23.334040240	620.0
23.350751509	596.0
23.367462778	670.0
23.384174047	631.0
23.400885316	692.0
23.417596585	630.0
23.434307854	633.0
23.451019123	671.0
23.467730392	604.0
23.484441661	653.0
23.501152930	620.0
23.517864199	640.0
23.534575468	617.0
23.551286737	595.0
23.567998006	655.0
23.584709275	578.0
23.601420544	596.0
23.618131813	585.0
23.634843082	645.0
23.651554351	597.0
23.668265620	573.0
23.684976889	607.0
23.701688158	618.0
23.718399427	596.0
23.735110696	612.0
23.751821965	592.0
23.768533234	601.0
23.785244503	582.0
23.801955772	628.0
23.818667041	588.0
23.835378310	583.0
23.852089579	597.0
23.868800848	583.0
23.885512117	615.0
23.902223386	553.0
23.918934655	627.0
23.935645924	601.0
23.952357193	601.0
23.969068462	563.0
23.985779731	571.0
24.002491000	603.0
24.019202269	558.0
24.035913538	557.0
24.052624807	560.0
24.069336076	588.0
24.086047345	592.0
24.102758613	586.0
24.119469882	628.0
24.136181151	541.0
24.152892420	567.0
24.169603689	554.0
24.186314958	587.0
24.203026227	572.0
24.219737496	560.0
24.236448765	602.0
24.253160034	583.0
24.269871303	619.0
24.286582572	548.0
24.303293841	573.0
24.320005110	628.0
24.336716379	572.0
24.353427648	645.0
24.370138917	563.0
24.386850186	579.0
24.403561455	578.0
24.420272724	580.0
24.436983993	576.0
24.453695262	647.0
24.470406531	576.0
24.487117800	561.0
24.503829069	582.0
24.520540338	586.0
24.537251607	653.0
24.553962876	599.0
24.570674145	583.0
24.587385414	599.0
24.604096683	560.0
24.620807952	601.0
24.637519221	560.0
24.654230490	590.0
24.670941759	587.0
24.687653028	612.0
24.704364297	566.0
24.721075566	602.0
24.737786835	620.0
24.754498104	618.0
24.771209373	659.0
24.787920642	584.0
24.804631911	658.0
24.821343180	651.0
24.838054449	647.0
24.854765718	606.0
24.871476987	597.0
24.888188256	617.0
24.904899525	616.0
24.921610794	652.0
24.938322063	653.0
24.955033332	616.0
24.971744601	649.0
24.988455869	584.0
25.005167138	663.0
25.021878407	603.0
25.038589676	650.0
25.055300945	617.0
25.072012214	661.0
25.088723483	651.0
25.105434752	698.0
25.122146021	692.0
25.138857290	640.0
25.155568559	702.0
25.172279828	704.0
25.188991097	679.0
25.205702366	676.0
25.222413635	729.0
25.239124904	705.0
25.255836173	805.0
25.272547442	780.0
25.289258711	771.0
25.305969980	751.0
25.322681249	771.0
25.339392518	777.0
25.356103787	844.0
25.372815056	831.0
25.389526325	864.0
25.406237594	890.0
25.422948863	983.0
25.439660132	966.0
25.456371401	1015.0
25.473082670	1078.0
25.489793939	1153.0
25.506505208	1243.0
25.523216477	1265.0
25.539927746	1388.0
25.556639015	1423.0
25.573350284	1563.0
25.590061553	1681.0
25.606772822	1754.0
25.623484091	1917.0
25.640195360	1982.0
25.656906629	2138.0
25.673617898	2109.0
25.690329167	2257.0
25.707040436	2194.0
25.723751705	2185.0
25.740462974	2124.0
25.757174243	1927.0
25.773885512	1878.0
25.790596781	1639.0
25.807308050	1538.0
25.824019319	1511.0
25.840730588	1386.0
25.857441857	1342.0
25.874153125	1271.0
25.890864394	1295.0
25.907575663	1231.0
25.924286932	1218.0
25.940998201	1167.0
25.957709470	1137.0
25.974420739	1212.0
25.991132008	1289.0
26.007843277	1217.0
26.024554546	1330.0
26.041265815	1289.0
26.057977084	1372.0
26.074688353	1351.0
26.091399622	1381.0
26.108110891	1408.0
26.124822160	1515.0
26.141533429	1533.0
26.158244698	1624.0
26.174955967	1598.0
26.191667236	1659.0
26.208378505	1706.0
26.225089774	1658.0
26.241801043	1662.0
26.258512312	1726.0
26.275223581	1692.0
26.291934850	1624.0
26.308646119	1590.0
26.325357388	1464.0
26.342068657	1422.0
26.358779926	1461.0
26.375491195	1395.0
26.392202464	1269.0
26.408913733	1273.0
26.425625002	1203.0
26.442336271	1156.0
26.459047540	1200.0
26.475758809	1177.0
26.492470078	1118.0
26.509181347	1135.0
26.525892616	1087.0
26.542603885	1065.0
26.559315154	1058.0
26.576026423	1050.0
26.592737692	1109.0
26.609448961	1047.0
26.626160230	980.0
26.642871499	1041.0
26.659582768	941.0
26.676294037	950.0
26.693005306	936.0
26.709716575	856.0
26.726427844	864.0
26.743139113	835.0
26.759850381	890.0
26.776561650	805.0
26.793272919	789.0
26.809984188	823.0
26.826695457	768.0
26.843406726	796.0
26.860117995	769.0
26.876829264	753.0
26.893540533	805.0
26.910251802	700.0
26.926963071	724.0
26.943674340	705.0
26.960385609	746.0
26.977096878	727.0
26.993808147	749.0
27.010519416	709.0
27.027230685	736.0
27.043941954	717.0
27.060653223	743.0
27.077364492	705.0
27.094075761	712.0
27.110787030	727.0
27.127498299	661.0
27.144209568	720.0
27.160920837	659.0
27.177632106	652.0
27.194343375	651.0
27.211054644	686.0
27.227765913	667.0
27.244477182	661.0
27.261188451	652.0
27.277899720	607.0
27.294610989	691.0
27.311322258	672.0
27.328033527	680.0
27.344744796	710.0
27.361456065	680.0
27.378167334	690.0
27.394878603	693.0
27.411589872	634.0
27.428301141	701.0
27.445012410	701.0
27.461723679	675.0
27.478434948	617.0
27.495146217	665.0
27.511857486	672.0
27.528568755	646.0
27.545280024	670.0
27.561991293	707.0
27.578702562	706.0
27.595413831	666.0
27.612125100	688.0
27.628836369	728.0
27.645547638	685.0
27.662258906	683.0
27.678970175	673.0
27.695681444	665.0
27.712392713	680.0
27.729103982	741.0
27.745815251	701.0
27.762526520	731.0
27.779237789	704.0
27.795949058	706.0
27.812660327	761.0
27.829371596	744.0
27.846082865	758.0
27.862794134	788.0
27.879505403	816.0
27.896216672	834.0
27.912927941	805.0
27.929639210	830.0
27.946350479	828.0
27.963061748	830.0
27.979773017	875.0
27.996484286	955.0
28.013195555	967.0
28.029906824	1041.0
28.046618093	989.0
28.063329362	1047.0
28.080040631	1058.0
28.096751900	1099.0
28.113463169	1120.0
28.130174438	1113.0
28.146885707	1119.0
28.163596976	1143.0
28.180308245	1119.0
28.197019514	1088.0
28.213730783	1104.0
28.230442052	1062.0
28.247153321	1025.0
28.263864590	951.0
28.280575859	944.0
28.297287128	904.0
28.313998397	867.0
28.330709666	858.0
28.347420935	892.0
28.364132204	824.0
28.380843473	869.0
28.397554742	827.0
28.414266011	777.0
28.430977280	804.0
28.447688549	795.0
28.464399818	767.0
28.481111087	780.0
28.497822356	813.0
28.514533625	846.0
28.531244894	811.0
28.547956162	820.0
28.564667431	868.0
28.581378700	894.0
28.598089969	867.0
28.614801238	907.0
28.631512507	917.0
28.648223776	892.0
28.664935045	900.0
28.681646314	948.0
28.698357583	949.0
28.715068852	909.0
28.731780121	940.0
28.748491390	887.0
28.765202659	998.0
28.781913928	977.0
28.798625197	915.0
28.815336466	938.0
28.832047735	940.0
28.848759004	914.0
28.865470273	908.0
28.882181542	952.0
28.898892811	838.0
28.915604080	776.0
28.932315349	823.0
28.949026618	844.0
28.965737887	795.0
28.982449156	846.0
28.999160425	849.0
29.015871694	880.0
29.032582963	807.0
29.049294232	781.0
29.066005501	721.0
29.082716770	787.0
29.099428039	823.0
29.116139308	811.0
29.132850577	852.0
29.149561846	789.0
29.166273115	833.0
29.182984384	794.0
29.199695653	841.0
29.216406922	858.0
29.233118191	827.0
29.249829460	813.0
29.266540729	852.0
29.283251998	799.0
29.299963267	847.0
29.316674536	796.0
29.333385805	803.0
29.350097074	824.0
29.366808343	766.0
29.383519612	803.0
29.400230881	809.0
29.416942150	744.0
29.433653418	734.0
29.450364687	713.0
29.467075956	715.0
29.483787225	755.0
29.500498494	662.0
29.517209763	728.0
29.533921032	696.0
29.550632301	674.0
29.567343570	700.0
29.584054839	646.0
29.600766108	651.0
29.617477377	676.0
29.634188646	649.0
29.650899915	667.0
29.667611184	706.0
29.684322453	679.0
29.701033722	642.0
29.717744991	704.0
29.734456260	644.0
29.751167529	673.0
29.767878798	639.0
29.784590067	652.0
29.801301336	661.0
29.818012605	635.0
29.834723874	665.0
29.851435143	644.0
29.868146412	665.0
29.884857681	639.0
29.901568950	647.0
29.918280219	625.0
29.934991488	615.0
29.951702757	664.0
29.968414026	657.0
29.985125295	635.0
30.001836564	650.0
30.018547833	647.0
30.035259102	611.0
30.051970371	635.0
30.068681640	636.0
30.085392909	637.0
30.102104178	657.0
30.118815447	662.0
30.135526716	634.0
30.152237985	651.0
30.168949254	624.0
30.185660523	644.0
30.202371792	626.0
30.219083061	637.0
30.235794330	647.0
30.252505599	611.0
30.269216868	643.0
30.285928137	631.0
30.302639406	626.0
30.319350674	613.0
30.336061943	617.0
30.352773212	610.0
30.369484481	597.0
30.386195750	626.0
30.402907019	645.0
30.419618288	645.0
30.436329557	658.0
30.453040826	629.0
30.469752095	642.0
30.486463364	624.0
30.503174633	584.0
30.519885902	642.0
30.536597171	664.0
30.553308440	602.0
30.570019709	603.0
30.586730978	657.0
30.603442247	677.0
30.620153516	625.0
30.636864785	653.0
30.653576054	607.0
30.670287323	614.0
30.686998592	642.0
30.703709861	678.0
30.720421130	666.0
30.737132399	600.0
30.753843668	617.0
30.770554937	644.0
30.787266206	650.0
30.803977475	630.0
30.820688744	643.0
30.837400013	626.0
30.854111282	648.0
30.870822551	631.0
30.887533820	592.0
30.904245089	606.0
30.920956358	682.0
30.937667627	692.0
30.954378896	640.0
30.971090165	645.0
30.987801434	631.0
31.004512703	624.0
31.021223972	640.0
31.037935241	632.0
31.054646510	591.0
31.071357779	570.0
31.088069048	687.0
31.104780317	632.0
31.121491586	634.0
31.138202855	664.0
31.154914124	641.0
31.171625393	659.0
31.188336662	634.0
31.205047931	595.0
31.221759199	604.0
31.238470468	635.0
31.255181737	646.0
31.271893006	613.0
31.288604275	671.0
31.305315544	621.0
31.322026813	622.0
31.338738082	673.0
31.355449351	628.0
31.372160620	642.0
31.388871889	616.0
31.405583158	671.0
31.422294427	625.0
31.439005696	649.0
31.455716965	614.0
31.472428234	615.0
31.489139503	618.0
31.505850772	584.0
31.522562041	602.0
31.539273310	626.0
31.555984579	666.0
31.572695848	630.0
31.589407117	644.0
31.606118386	615.0
31.622829655	599.0
31.639540924	583.0
31.656252193	644.0
31.672963462	617.0
31.689674731	591.0
31.706386000	622.0
31.723097269	599.0
31.739808538	670.0
31.756519807	629.0
31.773231076	581.0
31.789942345	603.0
31.806653614	602.0
31.823364883	668.0
31.840076152	606.0
31.856787421	611.0
31.873498690	670.0
31.890209959	601.0
31.906921228	629.0
31.923632497	614.0
31.940343766	598.0
31.957055035	606.0
31.973766304	649.0
31.990477573	596.0
32.007188842	666.0
32.023900111	662.0
32.040611380	631.0
32.057322649	656.0
32.074033918	649.0
32.090745187	607.0
32.107456455	617.0
32.124167724	663.0
32.140878993	617.0
32.157590262	648.0
32.174301531	614.0
32.191012800	676.0
32.207724069	628.0
32.224435338	603.0
32.241146607	600.0
32.257857876	620.0
32.274569145	619.0
32.291280414	637.0
32.307991683	697.0
32.324702952	570.0
32.341414221	631.0
32.358125490	622.0
32.374836759	641.0
32.391548028	611.0
32.408259297	649.0
32.424970566	615.0
32.441681835	605.0
32.458393104	620.0
32.475104373	627.0
32.491815642	631.0
32.508526911	658.0
32.525238180	674.0
32.541949449	673.0
32.558660718	640.0
32.575371987	620.0
32.592083256	611.0
32.608794525	642.0
32.625505794	651.0
32.642217063	663.0
32.658928332	611.0
32.675639601	668.0
32.692350870	672.0
32.709062139	641.0
32.725773408	640.0
32.742484677	601.0
32.759195946	662.0
32.775907215	657.0
32.792618484	659.0
32.809329753	660.0
32.826041022	662.0
32.842752291	648.0
32.859463560	643.0
32.876174829	647.0
32.892886098	630.0
32.909597367	685.0
32.926308636	716.0
32.943019905	662.0
32.959731174	674.0
32.976442443	667.0
32.993153711	712.0
33.009864980	690.0
33.026576249	630.0
33.043287518	690.0
33.059998787	658.0
33.076710056	652.0
33.093421325	715.0
33.110132594	712.0
33.126843863	687.0
33.143555132	690.0
33.160266401	727.0
33.176977670	703.0
33.193688939	751.0
33.210400208	749.0
33.227111477	667.0
33.243822746	736.0
33.260534015	781.0
33.277245284	814.0
33.293956553	777.0
33.310667822	793.0
33.327379091	798.0
33.344090360	797.0
33.360801629	782.0
33.377512898	867.0
33.394224167	774.0
33.410935436	768.0
33.427646705	767.0
33.444357974	791.0
33.461069243	773.0
33.477780512	692.0
33.494491781	765.0
33.511203050	685.0
33.527914319	720.0
33.544625588	703.0
33.561336857	709.0
33.578048126	718.0
33.594759395	695.0
33.611470664	722.0
33.628181933	671.0
33.644893202	598.0
33.661604471	633.0
33.678315740	677.0
33.695027009	658.0
33.711738278	661.0
33.728449547	681.0
33.745160816	659.0
33.761872085	634.0
33.778583354	674.0
33.795294623	610.0
33.812005892	666.0
33.828717161	667.0
33.845428430	688.0
33.862139699	677.0
33.878850967	685.0
33.895562236	657.0
33.912273505	661.0
33.928984774	665.0
33.945696043	676.0
33.962407312	677.0
33.979118581	629.0
33.995829850	639.0
34.012541119	664.0
34.029252388	639.0
34.045963657	679.0
34.062674926	664.0
34.079386195	688.0
34.096097464	702.0
34.112808733	630.0
34.129520002	663.0
34.146231271	631.0
34.162942540	712.0
34.179653809	664.0
34.196365078	680.0
34.213076347	642.0
34.229787616	664.0
34.246498885	659.0
34.263210154	696.0
34.279921423	719.0
34.296632692	659.0
34.313343961	716.0
34.330055230	671.0
34.346766499	640.0
34.363477768	647.0
34.380189037	678.0
34.396900306	663.0
34.413611575	739.0
34.430322844	705.0
34.447034113	741.0
34.463745382	715.0
34.480456651	692.0
34.497167920	678.0
34.513879189	705.0
34.530590458	689.0
34.547301727	688.0
34.564012996	719.0
34.580724265	721.0
34.597435534	717.0
34.614146803	709.0
34.630858072	703.0
34.647569341	691.0
34.664280610	676.0
34.680991879	686.0
34.697703148	740.0
34.714414417	713.0
34.731125686	724.0
34.747836955	709.0
34.764548223	653.0
34.781259492	647.0
34.797970761	672.0
34.814682030	687.0
34.831393299	674.0
34.848104568	722.0
34.864815837	690.0
34.881527106	670.0
34.898238375	679.0
34.914949644	673.0
34.931660913	710.0
34.948372182	705.0
34.965083451	780.0
34.981794720	698.0
34.998505989	728.0
35.015217258	709.0
35.031928527	679.0
35.048639796	674.0
35.065351065	708.0
35.082062334	742.0
35.098773603	651.0
35.115484872	765.0
35.132196141	710.0
35.148907410	694.0
35.165618679	698.0
35.182329948	747.0
35.199041217	701.0
35.215752486	696.0
35.232463755	744.0
35.249175024	734.0
35.265886293	717.0
35.282597562	698.0
35.299308831	677.0
35.316020100	706.0
35.332731369	686.0
35.349442638	712.0
35.366153907	718.0
35.382865176	630.0
35.399576445	692.0
35.416287714	692.0
35.432998983	718.0
35.449710252	712.0
35.466421521	697.0
35.483132790	723.0
35.499844059	680.0
35.516555328	665.0
35.533266597	681.0
35.549977866	670.0
35.566689135	700.0
35.583400404	652.0
35.600111673	657.0
35.616822942	671.0
35.633534211	664.0
35.650245480	675.0
35.666956748	653.0
35.683668017	679.0
35.700379286	633.0
35.717090555	698.0
35.733801824	683.0
35.750513093	702.0
35.767224362	643.0
35.783935631	704.0
35.800646900	679.0
35.817358169	642.0
35.834069438	659.0
35.850780707	672.0
35.867491976	662.0
35.884203245	667.0
35.900914514	607.0
35.917625783	689.0
35.934337052	645.0
35.951048321	696.0
35.967759590	658.0
35.984470859	707.0
36.001182128	667.0
36.017893397	665.0
36.034604666	619.0
36.051315935	648.0
36.068027204	707.0
36.084738473	690.0
36.101449742	671.0
36.118161011	690.0
36.134872280	640.0
36.151583549	674.0
36.168294818	712.0
36.185006087	647.0
36.201717356	710.0
36.218428625	719.0
36.235139894	662.0
36.251851163	661.0
36.268562432	711.0
36.285273701	716.0
36.301984970	758.0
36.318696239	691.0
36.335407508	727.0
36.352118777	757.0
36.368830046	733.0
36.385541315	857.0
36.402252584	749.0
36.418963853	778.0
36.435675122	782.0
36.452386391	796.0
36.469097660	739.0
36.485808929	762.0
36.502520198	781.0
36.519231467	829.0
36.535942736	827.0
36.552654004	753.0
36.569365273	819.0
36.586076542	769.0
36.602787811	835.0
36.619499080	794.0
36.636210349	769.0
36.652921618	744.0
36.669632887	744.0
36.686344156	772.0
36.703055425	761.0
36.719766694	749.0
36.736477963	708.0
36.753189232	747.0
36.769900501	731.0
36.786611770	692.0
36.803323039	703.0
36.820034308	750.0
36.836745577	737.0
36.853456846	719.0
36.870168115	743.0
36.886879384	726.0
36.903590653	737.0
36.920301922	756.0
36.937013191	726.0
36.953724460	754.0
36.970435729	770.0
36.987146998	722.0
37.003858267	695.0
37.020569536	740.0
37.037280805	682.0
37.053992074	726.0
37.070703343	768.0
37.087414612	715.0
37.104125881	732.0
37.120837150	732.0
37.137548419	756.0
37.154259688	719.0
37.170970957	721.0
37.187682226	725.0
37.204393495	696.0
37.221104764	761.0
37.237816033	767.0
37.254527302	740.0
37.271238571	737.0
37.287949840	708.0
37.304661109	724.0
37.321372378	681.0
37.338083647	698.0
37.354794916	729.0
37.371506185	683.0
37.388217454	697.0
37.404928723	696.0
37.421639992	761.0
37.438351260	706.0
37.455062529	674.0
37.471773798	698.0
37.488485067	646.0
37.505196336	647.0
37.521907605	692.0
37.538618874	674.0
37.555330143	655.0
37.572041412	676.0
37.588752681	670.0
37.605463950	693.0
37.622175219	705.0
37.638886488	659.0
37.655597757	706.0
37.672309026	673.0
37.689020295	713.0
37.705731564	651.0
37.722442833	664.0
37.739154102	640.0
37.755865371	721.0
37.772576640	615.0
37.789287909	666.0
37.805999178	659.0
37.822710447	682.0
37.839421716	685.0
37.856132985	670.0
37.872844254	658.0
37.889555523	685.0
37.906266792	677.0
37.922978061	737.0
[truncated: 423 more rows]
