# Supplementary material for: Physicochemical Properties, Equilibrium Adsorption Performance, Manufacturability, and Stability of TIFSIX-3-Ni for Direct Air Capture of CO2
Source: Energy Fuels. 2024 Jun 18;38(13):11947–65. doi: 10.1021/acs.energyfuels.4c01368 (PMC11228916; doi:10.1021/acs.energyfuels.4c01368)
Supplement: Supplementary file 2 — ef4c01368_si_002.zip [file ef4c01368_si_002.zip › tifsix si raw files/XRD/batch comparison/NiTiF6/Batch A.csv]

[Measurement conditions]
Sample identification
Comment - 1	Configuration=Reflection Transmission Spinner, Owner=User-1, Creation date=26/11/2015 11:20:31
Comment - 2	Goniometer=PW3050/60 (Theta/Theta); Minimum step size 2Theta:0.001; Minimum step size Omega:0.001
Comment - 3	Sample stage=Reflection-Transmission Spinner PW3064/60; Minimum step size Phi:0.1
Comment - 4	Diffractometer system=XPERT-PRO
Comment - 5	Measurement program=MYL_010921, Owner=User-1, Creation date=01/09/2021 10:44:35
Anode material	Cu
K-Alpha1 wavelength	1.5405980
K-Alpha2 wavelength	1.5444260
Ratio K-Alpha2/K-Alpha1	0.500
Divergence slit	Fixed	0.38mm
Monochromator used	NO
Generator voltage	40
Tube current	20
File date and time	08/Sep/2021 10:23
Unit cell
h k l	0 0 0
Scan axis	Gonio
Scan range	4.962999996	49.999869894
Scan step size	0.0167113
No. of points	2695
Scan type	CONTINUOUS
Phi	347.0
Time per step	63.500
[Scan points]
Angle	Intensity
4.971355630	578.0
4.988066899	580.0
5.004778168	563.0
5.021489437	594.0
5.038200706	600.0
5.054911975	640.0
5.071623244	581.0
5.088334513	568.0
5.105045782	523.0
5.121757051	635.0
5.138468320	561.0
5.155179589	549.0
5.171890858	598.0
5.188602127	579.0
5.205313396	536.0
5.222024665	551.0
5.238735934	513.0
5.255447203	531.0
5.272158472	526.0
5.288869741	492.0
5.305581010	552.0
5.322292279	488.0
5.339003548	515.0
5.355714817	505.0
5.372426086	553.0
5.389137354	550.0
5.405848623	551.0
5.422559892	522.0
5.439271161	483.0
5.455982430	488.0
5.472693699	503.0
5.489404968	472.0
5.506116237	490.0
5.522827506	487.0
5.539538775	472.0
5.556250044	474.0
5.572961313	477.0
5.589672582	473.0
5.606383851	508.0
5.623095120	491.0
5.639806389	448.0
5.656517658	476.0
5.673228927	480.0
5.689940196	489.0
5.706651465	454.0
5.723362734	437.0
5.740074003	398.0
5.756785272	452.0
5.773496541	407.0
5.790207810	409.0
5.806919079	394.0
5.823630348	426.0
5.840341617	449.0
5.857052886	386.0
5.873764155	455.0
5.890475424	391.0
5.907186693	399.0
5.923897962	362.0
5.940609231	435.0
5.957320500	390.0
5.974031769	449.0
5.990743038	413.0
6.007454307	356.0
6.024165576	417.0
6.040876845	422.0
6.057588114	388.0
6.074299383	361.0
6.091010652	367.0
6.107721921	368.0
6.124433190	409.0
6.141144459	369.0
6.157855728	381.0
6.174566997	398.0
6.191278265	364.0
6.207989534	336.0
6.224700803	348.0
6.241412072	398.0
6.258123341	377.0
6.274834610	353.0
6.291545879	353.0
6.308257148	356.0
6.324968417	337.0
6.341679686	350.0
6.358390955	344.0
6.375102224	383.0
6.391813493	344.0
6.408524762	340.0
6.425236031	352.0
6.441947300	327.0
6.458658569	360.0
6.475369838	367.0
6.492081107	375.0
6.508792376	340.0
6.525503645	322.0
6.542214914	332.0
6.558926183	318.0
6.575637452	322.0
6.592348721	358.0
6.609059990	332.0
6.625771259	324.0
6.642482528	310.0
6.659193797	296.0
6.675905066	299.0
6.692616335	325.0
6.709327604	324.0
6.726038873	333.0
6.742750142	318.0
6.759461411	320.0
6.776172680	309.0
6.792883949	302.0
6.809595218	312.0
6.826306487	303.0
6.843017756	305.0
6.859729025	299.0
6.876440294	330.0
6.893151563	316.0
6.909862832	272.0
6.926574101	331.0
6.943285370	311.0
6.959996639	331.0
6.976707908	321.0
6.993419176	320.0
7.010130445	300.0
7.026841714	313.0
7.043552983	305.0
7.060264252	300.0
7.076975521	342.0
7.093686790	291.0
7.110398059	285.0
7.127109328	307.0
7.143820597	284.0
7.160531866	293.0
7.177243135	302.0
7.193954404	293.0
7.210665673	260.0
7.227376942	299.0
7.244088211	301.0
7.260799480	314.0
7.277510749	301.0
7.294222018	280.0
7.310933287	310.0
7.327644556	321.0
7.344355825	299.0
7.361067094	282.0
7.377778363	315.0
7.394489632	332.0
7.411200901	292.0
7.427912170	276.0
7.444623439	301.0
7.461334708	326.0
7.478045977	275.0
7.494757246	283.0
7.511468515	266.0
7.528179784	292.0
7.544891053	303.0
7.561602322	280.0
7.578313591	283.0
7.595024860	302.0
7.611736129	290.0
7.628447398	307.0
7.645158667	290.0
7.661869936	303.0
7.678581205	290.0
7.695292474	292.0
7.712003743	255.0
7.728715012	324.0
7.745426281	301.0
7.762137550	299.0
7.778848819	289.0
7.795560087	274.0
7.812271356	255.0
7.828982625	270.0
7.845693894	287.0
7.862405163	280.0
7.879116432	301.0
7.895827701	262.0
7.912538970	266.0
7.929250239	294.0
7.945961508	323.0
7.962672777	270.0
7.979384046	253.0
7.996095315	303.0
8.012806584	275.0
8.029517853	268.0
8.046229122	285.0
8.062940391	259.0
8.079651660	296.0
8.096362929	289.0
8.113074198	259.0
8.129785467	281.0
8.146496736	272.0
8.163208005	278.0
8.179919274	287.0
8.196630543	279.0
8.213341812	266.0
8.230053081	297.0
8.246764350	265.0
8.263475619	268.0
8.280186888	303.0
8.296898157	278.0
8.313609426	259.0
8.330320695	257.0
8.347031964	279.0
8.363743233	259.0
8.380454502	277.0
8.397165771	263.0
8.413877040	263.0
8.430588309	274.0
8.447299578	269.0
8.464010847	245.0
8.480722116	265.0
8.497433385	280.0
8.514144654	283.0
8.530855923	279.0
8.547567192	296.0
8.564278461	281.0
8.580989730	297.0
8.597700998	260.0
8.614412267	272.0
8.631123536	312.0
8.647834805	240.0
8.664546074	239.0
8.681257343	244.0
8.697968612	244.0
8.714679881	246.0
8.731391150	263.0
8.748102419	268.0
8.764813688	272.0
8.781524957	269.0
8.798236226	289.0
8.814947495	271.0
8.831658764	276.0
8.848370033	238.0
8.865081302	275.0
8.881792571	272.0
8.898503840	270.0
8.915215109	236.0
8.931926378	272.0
8.948637647	283.0
8.965348916	278.0
8.982060185	272.0
8.998771454	274.0
9.015482723	226.0
9.032193992	266.0
9.048905261	291.0
9.065616530	270.0
9.082327799	282.0
9.099039068	280.0
9.115750337	279.0
9.132461606	269.0
9.149172875	268.0
9.165884144	246.0
9.182595413	263.0
9.199306682	252.0
9.216017951	280.0
9.232729220	284.0
9.249440489	262.0
9.266151758	238.0
9.282863027	259.0
9.299574296	282.0
9.316285565	284.0
9.332996834	287.0
9.349708103	276.0
9.366419372	285.0
9.383130641	284.0
9.399841909	253.0
9.416553178	255.0
9.433264447	262.0
9.449975716	251.0
9.466686985	247.0
9.483398254	259.0
9.500109523	259.0
9.516820792	265.0
9.533532061	224.0
9.550243330	284.0
9.566954599	263.0
9.583665868	235.0
9.600377137	268.0
9.617088406	279.0
9.633799675	238.0
9.650510944	250.0
9.667222213	253.0
9.683933482	265.0
9.700644751	269.0
9.717356020	270.0
9.734067289	262.0
9.750778558	268.0
9.767489827	255.0
9.784201096	262.0
9.800912365	253.0
9.817623634	253.0
9.834334903	282.0
9.851046172	256.0
9.867757441	294.0
9.884468710	241.0
9.901179979	275.0
9.917891248	246.0
9.934602517	263.0
9.951313786	264.0
9.968025055	249.0
9.984736324	253.0
10.001447593	264.0
10.018158862	279.0
10.034870131	262.0
10.051581400	274.0
10.068292669	275.0
10.085003938	239.0
10.101715207	240.0
10.118426476	257.0
10.135137745	269.0
10.151849014	282.0
10.168560283	247.0
10.185271552	267.0
10.201982820	282.0
10.218694089	257.0
10.235405358	244.0
10.252116627	283.0
10.268827896	264.0
10.285539165	266.0
10.302250434	256.0
10.318961703	282.0
10.335672972	264.0
10.352384241	251.0
10.369095510	248.0
10.385806779	275.0
10.402518048	276.0
10.419229317	283.0
10.435940586	276.0
10.452651855	281.0
10.469363124	274.0
10.486074393	276.0
10.502785662	292.0
10.519496931	269.0
10.536208200	263.0
10.552919469	280.0
10.569630738	272.0
10.586342007	278.0
10.603053276	262.0
10.619764545	290.0
10.636475814	279.0
10.653187083	281.0
10.669898352	264.0
10.686609621	314.0
10.703320890	266.0
10.720032159	293.0
10.736743428	253.0
10.753454697	266.0
10.770165966	269.0
10.786877235	266.0
10.803588504	280.0
10.820299773	276.0
10.837011042	275.0
10.853722311	282.0
10.870433580	261.0
10.887144849	279.0
10.903856118	282.0
10.920567387	281.0
10.937278656	292.0
10.953989925	296.0
10.970701194	294.0
10.987412463	276.0
11.004123731	278.0
11.020835000	289.0
11.037546269	300.0
11.054257538	278.0
11.070968807	274.0
11.087680076	253.0
11.104391345	218.0
11.121102614	246.0
11.137813883	277.0
11.154525152	269.0
11.171236421	260.0
11.187947690	281.0
11.204658959	292.0
11.221370228	265.0
11.238081497	265.0
11.254792766	234.0
11.271504035	274.0
11.288215304	285.0
11.304926573	314.0
11.321637842	292.0
11.338349111	284.0
11.355060380	271.0
11.371771649	289.0
11.388482918	302.0
11.405194187	302.0
11.421905456	253.0
11.438616725	291.0
11.455327994	302.0
11.472039263	274.0
11.488750532	266.0
11.505461801	320.0
11.522173070	294.0
11.538884339	278.0
11.555595608	294.0
11.572306877	315.0
11.589018146	279.0
11.605729415	280.0
11.622440684	285.0
11.639151953	289.0
11.655863222	250.0
11.672574491	320.0
11.689285760	254.0
11.705997029	308.0
11.722708298	281.0
11.739419567	277.0
11.756130836	264.0
11.772842105	285.0
11.789553374	282.0
11.806264642	270.0
11.822975911	282.0
11.839687180	279.0
11.856398449	306.0
11.873109718	272.0
11.889820987	294.0
11.906532256	294.0
11.923243525	311.0
11.939954794	263.0
11.956666063	307.0
11.973377332	296.0
11.990088601	284.0
12.006799870	286.0
12.023511139	260.0
12.040222408	270.0
12.056933677	286.0
12.073644946	313.0
12.090356215	327.0
12.107067484	270.0
12.123778753	286.0
12.140490022	297.0
12.157201291	300.0
12.173912560	280.0
12.190623829	303.0
12.207335098	278.0
12.224046367	283.0
12.240757636	274.0
12.257468905	315.0
12.274180174	265.0
12.290891443	269.0
12.307602712	286.0
12.324313981	274.0
12.341025250	297.0
12.357736519	274.0
12.374447788	278.0
12.391159057	272.0
12.407870326	268.0
12.424581595	291.0
12.441292864	310.0
12.458004133	272.0
12.474715402	336.0
12.491426671	277.0
12.508137940	291.0
12.524849209	333.0
12.541560478	333.0
12.558271747	298.0
12.574983016	293.0
12.591694285	330.0
12.608405554	316.0
12.625116822	321.0
12.641828091	333.0
12.658539360	318.0
12.675250629	277.0
12.691961898	320.0
12.708673167	261.0
12.725384436	359.0
12.742095705	310.0
12.758806974	301.0
12.775518243	272.0
12.792229512	285.0
12.808940781	323.0
12.825652050	313.0
12.842363319	327.0
12.859074588	322.0
12.875785857	296.0
12.892497126	313.0
12.909208395	318.0
12.925919664	271.0
12.942630933	275.0
12.959342202	284.0
12.976053471	306.0
12.992764740	331.0
13.009476009	322.0
13.026187278	328.0
13.042898547	303.0
13.059609816	293.0
13.076321085	310.0
13.093032354	310.0
13.109743623	337.0
13.126454892	338.0
13.143166161	324.0
13.159877430	328.0
13.176588699	322.0
13.193299968	308.0
13.210011237	312.0
13.226722506	297.0
13.243433775	293.0
13.260145044	305.0
13.276856313	307.0
13.293567582	300.0
13.310278851	299.0
13.326990120	297.0
13.343701389	341.0
13.360412658	307.0
13.377123927	357.0
13.393835196	289.0
13.410546465	309.0
13.427257733	323.0
13.443969002	358.0
13.460680271	333.0
13.477391540	300.0
13.494102809	314.0
13.510814078	335.0
13.527525347	358.0
13.544236616	321.0
13.560947885	342.0
13.577659154	322.0
13.594370423	368.0
13.611081692	360.0
13.627792961	309.0
13.644504230	340.0
13.661215499	329.0
13.677926768	283.0
13.694638037	323.0
13.711349306	331.0
13.728060575	307.0
13.744771844	345.0
13.761483113	317.0
13.778194382	329.0
13.794905651	323.0
13.811616920	311.0
13.828328189	309.0
13.845039458	307.0
13.861750727	324.0
13.878461996	338.0
13.895173265	320.0
13.911884534	310.0
13.928595803	341.0
13.945307072	374.0
13.962018341	320.0
13.978729610	366.0
13.995440879	328.0
14.012152148	358.0
14.028863417	335.0
14.045574686	384.0
14.062285955	335.0
14.078997224	330.0
14.095708493	313.0
14.112419762	332.0
14.129131031	345.0
14.145842300	326.0
14.162553569	338.0
14.179264838	331.0
14.195976107	364.0
14.212687376	329.0
14.229398644	335.0
14.246109913	347.0
14.262821182	357.0
14.279532451	350.0
14.296243720	326.0
14.312954989	339.0
14.329666258	306.0
14.346377527	311.0
14.363088796	326.0
14.379800065	332.0
14.396511334	342.0
14.413222603	305.0
14.429933872	315.0
14.446645141	320.0
14.463356410	315.0
14.480067679	337.0
14.496778948	338.0
14.513490217	305.0
14.530201486	335.0
14.546912755	326.0
14.563624024	321.0
14.580335293	355.0
14.597046562	314.0
14.613757831	321.0
14.630469100	367.0
14.647180369	328.0
14.663891638	343.0
14.680602907	377.0
14.697314176	332.0
14.714025445	340.0
14.730736714	374.0
14.747447983	329.0
14.764159252	306.0
14.780870521	368.0
14.797581790	323.0
14.814293059	351.0
14.831004328	373.0
14.847715597	361.0
14.864426866	329.0
14.881138135	348.0
14.897849404	350.0
14.914560673	295.0
14.931271942	371.0
14.947983211	378.0
14.964694480	350.0
14.981405749	351.0
14.998117018	367.0
15.014828287	341.0
15.031539555	339.0
15.048250824	346.0
15.064962093	362.0
15.081673362	373.0
15.098384631	348.0
15.115095900	342.0
15.131807169	300.0
15.148518438	352.0
15.165229707	348.0
15.181940976	389.0
15.198652245	372.0
15.215363514	357.0
15.232074783	357.0
15.248786052	364.0
15.265497321	376.0
15.282208590	376.0
15.298919859	377.0
15.315631128	356.0
15.332342397	354.0
15.349053666	369.0
15.365764935	372.0
15.382476204	332.0
15.399187473	364.0
15.415898742	353.0
15.432610011	335.0
15.449321280	390.0
15.466032549	307.0
15.482743818	387.0
15.499455087	375.0
15.516166356	345.0
15.532877625	341.0
15.549588894	347.0
15.566300163	368.0
15.583011432	373.0
15.599722701	377.0
15.616433970	342.0
15.633145239	350.0
15.649856508	399.0
15.666567777	407.0
15.683279046	344.0
15.699990315	391.0
15.716701584	364.0
15.733412853	370.0
15.750124122	377.0
15.766835391	366.0
15.783546660	353.0
15.800257929	346.0
15.816969198	375.0
15.833680466	372.0
15.850391735	377.0
15.867103004	346.0
15.883814273	333.0
15.900525542	330.0
15.917236811	398.0
15.933948080	396.0
15.950659349	367.0
15.967370618	357.0
15.984081887	388.0
16.000793156	347.0
16.017504425	374.0
16.034215694	345.0
16.050926963	376.0
16.067638232	381.0
16.084349501	344.0
16.101060770	356.0
16.117772039	343.0
16.134483308	375.0
16.151194577	381.0
16.167905846	354.0
16.184617115	333.0
16.201328384	400.0
16.218039653	393.0
16.234750922	396.0
16.251462191	397.0
16.268173460	390.0
16.284884729	366.0
16.301595998	372.0
16.318307267	357.0
16.335018536	399.0
16.351729805	391.0
16.368441074	381.0
16.385152343	379.0
16.401863612	370.0
16.418574881	390.0
16.435286150	337.0
16.451997419	389.0
16.468708688	357.0
16.485419957	386.0
16.502131226	364.0
16.518842495	403.0
16.535553764	381.0
16.552265033	363.0
16.568976302	386.0
16.585687571	369.0
16.602398840	409.0
16.619110109	391.0
16.635821377	353.0
16.652532646	382.0
16.669243915	375.0
16.685955184	391.0
16.702666453	363.0
16.719377722	426.0
16.736088991	389.0
16.752800260	361.0
16.769511529	370.0
16.786222798	388.0
16.802934067	382.0
16.819645336	389.0
16.836356605	374.0
16.853067874	388.0
16.869779143	373.0
16.886490412	370.0
16.903201681	377.0
16.919912950	388.0
16.936624219	386.0
16.953335488	389.0
16.970046757	406.0
16.986758026	419.0
17.003469295	424.0
17.020180564	382.0
17.036891833	409.0
17.053603102	375.0
17.070314371	413.0
17.087025640	407.0
17.103736909	398.0
17.120448178	392.0
17.137159447	378.0
17.153870716	375.0
17.170581985	392.0
17.187293254	408.0
17.204004523	403.0
17.220715792	369.0
17.237427061	360.0
17.254138330	409.0
17.270849599	411.0
17.287560868	423.0
17.304272137	359.0
17.320983406	388.0
17.337694675	381.0
17.354405944	385.0
17.371117213	384.0
17.387828482	400.0
17.404539751	414.0
17.421251020	408.0
17.437962288	360.0
17.454673557	433.0
17.471384826	387.0
17.488096095	409.0
17.504807364	393.0
17.521518633	399.0
17.538229902	367.0
17.554941171	443.0
17.571652440	385.0
17.588363709	408.0
17.605074978	424.0
17.621786247	392.0
17.638497516	414.0
17.655208785	397.0
17.671920054	376.0
17.688631323	364.0
17.705342592	404.0
17.722053861	397.0
17.738765130	400.0
17.755476399	379.0
17.772187668	417.0
17.788898937	401.0
17.805610206	403.0
17.822321475	361.0
17.839032744	418.0
17.855744013	415.0
17.872455282	418.0
17.889166551	390.0
17.905877820	427.0
17.922589089	419.0
17.939300358	386.0
17.956011627	386.0
17.972722896	408.0
17.989434165	452.0
18.006145434	438.0
18.022856703	416.0
18.039567972	409.0
18.056279241	426.0
18.072990510	419.0
18.089701779	409.0
18.106413048	417.0
18.123124317	393.0
18.139835586	424.0
18.156546855	446.0
18.173258124	467.0
18.189969393	447.0
18.206680662	474.0
18.223391931	434.0
18.240103199	504.0
18.256814468	536.0
18.273525737	500.0
18.290237006	488.0
18.306948275	511.0
18.323659544	558.0
18.340370813	555.0
18.357082082	551.0
18.373793351	573.0
18.390504620	595.0
18.407215889	664.0
18.423927158	661.0
18.440638427	713.0
18.457349696	759.0
18.474060965	778.0
18.490772234	743.0
18.507483503	761.0
18.524194772	801.0
18.540906041	849.0
18.557617310	913.0
18.574328579	938.0
18.591039848	1036.0
18.607751117	1154.0
18.624462386	1424.0
18.641173655	1634.0
18.657884924	1827.0
18.674596193	2110.0
18.691307462	2484.0
18.708018731	3213.0
18.724730000	4116.0
18.741441269	5573.0
18.758152538	7143.0
18.774863807	10462.0
18.791575076	13414.0
18.808286345	13873.0
18.824997614	13569.0
18.841708883	15077.0
18.858420152	15117.0
18.875131421	15506.0
18.891842690	15493.0
18.908553959	15336.0
18.925265228	13692.0
18.941976497	10991.0
18.958687766	7999.0
18.975399035	5507.0
18.992110304	3721.0
19.008821573	2330.0
19.025532842	1656.0
19.042244110	1276.0
19.058955379	1163.0
19.075666648	1068.0
19.092377917	968.0
19.109089186	933.0
19.125800455	925.0
19.142511724	844.0
19.159222993	786.0
19.175934262	740.0
19.192645531	680.0
19.209356800	649.0
19.226068069	575.0
19.242779338	536.0
19.259490607	534.0
19.276201876	536.0
19.292913145	480.0
19.309624414	534.0
19.326335683	521.0
19.343046952	439.0
19.359758221	503.0
19.376469490	502.0
19.393180759	492.0
19.409892028	499.0
19.426603297	480.0
19.443314566	507.0
19.460025835	511.0
19.476737104	477.0
19.493448373	485.0
19.510159642	503.0
19.526870911	468.0
19.543582180	495.0
19.560293449	490.0
19.577004718	429.0
19.593715987	490.0
19.610427256	469.0
19.627138525	490.0
19.643849794	459.0
19.660561063	485.0
19.677272332	476.0
19.693983601	480.0
19.710694870	473.0
19.727406139	485.0
19.744117408	446.0
19.760828677	466.0
19.777539946	515.0
19.794251215	432.0
19.810962484	499.0
19.827673753	533.0
19.844385021	467.0
19.861096290	470.0
19.877807559	460.0
19.894518828	465.0
19.911230097	499.0
19.927941366	497.0
19.944652635	490.0
19.961363904	480.0
19.978075173	476.0
19.994786442	463.0
20.011497711	466.0
20.028208980	485.0
20.044920249	483.0
20.061631518	453.0
20.078342787	485.0
20.095054056	445.0
20.111765325	451.0
20.128476594	478.0
20.145187863	446.0
20.161899132	438.0
20.178610401	453.0
20.195321670	480.0
20.212032939	451.0
20.228744208	494.0
20.245455477	458.0
20.262166746	464.0
20.278878015	487.0
20.295589284	466.0
20.312300553	414.0
20.329011822	446.0
20.345723091	445.0
20.362434360	453.0
20.379145629	432.0
20.395856898	454.0
20.412568167	445.0
20.429279436	460.0
20.445990705	466.0
20.462701974	454.0
20.479413243	457.0
20.496124512	464.0
20.512835781	464.0
20.529547050	478.0
20.546258319	465.0
20.562969588	497.0
20.579680857	482.0
20.596392126	429.0
20.613103395	496.0
20.629814664	464.0
20.646525933	481.0
20.663237201	437.0
20.679948470	492.0
20.696659739	443.0
20.713371008	495.0
20.730082277	516.0
20.746793546	435.0
20.763504815	458.0
20.780216084	518.0
20.796927353	483.0
20.813638622	509.0
20.830349891	453.0
20.847061160	534.0
20.863772429	502.0
20.880483698	455.0
20.897194967	515.0
20.913906236	497.0
20.930617505	530.0
20.947328774	591.0
20.964040043	568.0
20.980751312	643.0
20.997462581	656.0
21.014173850	641.0
21.030885119	666.0
21.047596388	788.0
21.064307657	834.0
21.081018926	917.0
21.097730195	1137.0
21.114441464	1317.0
21.131152733	1586.0
21.147864002	1669.0
21.164575271	2127.0
21.181286540	2451.0
21.197997809	3036.0
21.214709078	3677.0
21.231420347	4429.0
21.248131616	4686.0
21.264842885	4722.0
21.281554154	4096.0
21.298265423	3024.0
21.314976692	2430.0
21.331687961	1726.0
21.348399230	1169.0
21.365110499	845.0
21.381821768	723.0
21.398533037	627.0
21.415244306	632.0
21.431955575	602.0
21.448666844	610.0
21.465378112	560.0
21.482089381	521.0
21.498800650	509.0
21.515511919	494.0
21.532223188	508.0
21.548934457	488.0
21.565645726	489.0
21.582356995	467.0
21.599068264	437.0
21.615779533	453.0
21.632490802	483.0
21.649202071	481.0
21.665913340	464.0
21.682624609	432.0
21.699335878	434.0
21.716047147	498.0
21.732758416	450.0
21.749469685	447.0
21.766180954	449.0
21.782892223	428.0
21.799603492	446.0
21.816314761	450.0
21.833026030	434.0
21.849737299	470.0
21.866448568	483.0
21.883159837	477.0
21.899871106	453.0
21.916582375	469.0
21.933293644	444.0
21.950004913	429.0
21.966716182	468.0
21.983427451	438.0
22.000138720	446.0
22.016849989	449.0
22.033561258	431.0
22.050272527	444.0
22.066983796	418.0
22.083695065	435.0
22.100406334	475.0
22.117117603	422.0
22.133828872	484.0
22.150540141	459.0
22.167251410	444.0
22.183962679	482.0
22.200673948	421.0
22.217385217	445.0
22.234096486	462.0
22.250807755	434.0
22.267519023	439.0
22.284230292	462.0
22.300941561	470.0
22.317652830	426.0
22.334364099	474.0
22.351075368	469.0
22.367786637	447.0
22.384497906	422.0
22.401209175	447.0
22.417920444	422.0
22.434631713	430.0
22.451342982	463.0
22.468054251	417.0
22.484765520	405.0
22.501476789	453.0
22.518188058	442.0
22.534899327	461.0
22.551610596	449.0
22.568321865	458.0
22.585033134	437.0
22.601744403	454.0
22.618455672	444.0
22.635166941	435.0
22.651878210	447.0
22.668589479	445.0
22.685300748	443.0
22.702012017	411.0
22.718723286	448.0
22.735434555	419.0
22.752145824	465.0
22.768857093	472.0
22.785568362	427.0
22.802279631	428.0
22.818990900	434.0
22.835702169	432.0
22.852413438	447.0
22.869124707	475.0
22.885835976	431.0
22.902547245	443.0
22.919258514	393.0
22.935969783	417.0
22.952681052	443.0
22.969392321	436.0
22.986103590	430.0
23.002814859	464.0
23.019526128	454.0
23.036237397	458.0
23.052948666	426.0
23.069659934	454.0
23.086371203	419.0
23.103082472	430.0
23.119793741	419.0
23.136505010	448.0
23.153216279	437.0
23.169927548	433.0
23.186638817	424.0
23.203350086	409.0
23.220061355	466.0
23.236772624	466.0
23.253483893	388.0
23.270195162	402.0
23.286906431	443.0
23.303617700	461.0
23.320328969	431.0
23.337040238	438.0
23.353751507	437.0
23.370462776	452.0
23.387174045	450.0
23.403885314	432.0
23.420596583	432.0
23.437307852	430.0
23.454019121	497.0
23.470730390	482.0
23.487441659	491.0
23.504152928	503.0
23.520864197	538.0
23.537575466	531.0
23.554286735	605.0
23.570998004	569.0
23.587709273	657.0
23.604420542	610.0
23.621131811	678.0
23.637843080	689.0
23.654554349	582.0
23.671265618	557.0
23.687976887	551.0
23.704688156	496.0
23.721399425	494.0
23.738110694	464.0
23.754821963	453.0
23.771533232	423.0
23.788244501	430.0
23.804955770	442.0
23.821667039	407.0
23.838378308	413.0
23.855089577	442.0
23.871800845	424.0
23.888512114	475.0
23.905223383	414.0
23.921934652	432.0
23.938645921	427.0
23.955357190	437.0
23.972068459	458.0
23.988779728	462.0
24.005490997	438.0
24.022202266	418.0
24.038913535	438.0
24.055624804	409.0
24.072336073	445.0
24.089047342	428.0
24.105758611	462.0
24.122469880	408.0
24.139181149	454.0
24.155892418	462.0
24.172603687	403.0
24.189314956	418.0
24.206026225	454.0
24.222737494	398.0
24.239448763	439.0
24.256160032	432.0
24.272871301	465.0
24.289582570	472.0
24.306293839	429.0
24.323005108	405.0
24.339716377	429.0
24.356427646	465.0
24.373138915	437.0
24.389850184	424.0
24.406561453	447.0
24.423272722	448.0
24.439983991	424.0
24.456695260	497.0
24.473406529	416.0
24.490117798	394.0
24.506829067	422.0
24.523540336	434.0
24.540251605	462.0
24.556962874	450.0
24.573674143	474.0
24.590385412	433.0
24.607096681	434.0
24.623807950	430.0
24.640519219	479.0
24.657230488	428.0
24.673941756	462.0
24.690653025	448.0
24.707364294	448.0
24.724075563	469.0
24.740786832	401.0
24.757498101	431.0
24.774209370	428.0
24.790920639	402.0
24.807631908	432.0
24.824343177	415.0
24.841054446	463.0
24.857765715	415.0
24.874476984	434.0
24.891188253	451.0
24.907899522	467.0
24.924610791	442.0
24.941322060	465.0
24.958033329	434.0
24.974744598	406.0
24.991455867	439.0
25.008167136	461.0
25.024878405	436.0
25.041589674	443.0
25.058300943	409.0
25.075012212	469.0
25.091723481	428.0
25.108434750	443.0
25.125146019	418.0
25.141857288	448.0
25.158568557	455.0
25.175279826	436.0
25.191991095	475.0
25.208702364	476.0
25.225413633	455.0
25.242124902	472.0
25.258836171	473.0
25.275547440	430.0
25.292258709	438.0
25.308969978	406.0
25.325681247	463.0
25.342392516	439.0
25.359103785	412.0
25.375815054	455.0
25.392526323	438.0
25.409237592	436.0
25.425948861	454.0
25.442660130	468.0
25.459371399	406.0
25.476082667	435.0
25.492793936	416.0
25.509505205	450.0
25.526216474	442.0
25.542927743	417.0
25.559639012	442.0
25.576350281	444.0
25.593061550	452.0
25.609772819	455.0
25.626484088	451.0
25.643195357	452.0
25.659906626	429.0
25.676617895	432.0
25.693329164	437.0
25.710040433	389.0
25.726751702	463.0
25.743462971	427.0
25.760174240	466.0
25.776885509	423.0
25.793596778	452.0
25.810308047	437.0
25.827019316	407.0
25.843730585	427.0
25.860441854	432.0
25.877153123	452.0
25.893864392	440.0
25.910575661	448.0
25.927286930	444.0
25.943998199	464.0
25.960709468	448.0
25.977420737	475.0
25.994132006	438.0
26.010843275	434.0
26.027554544	439.0
26.044265813	424.0
26.060977082	443.0
26.077688351	465.0
26.094399620	432.0
26.111110889	429.0
26.127822158	435.0
26.144533427	450.0
26.161244696	461.0
26.177955965	444.0
26.194667234	476.0
26.211378503	422.0
26.228089772	398.0
26.244801041	412.0
26.261512310	437.0
26.278223578	426.0
26.294934847	435.0
26.311646116	418.0
26.328357385	406.0
26.345068654	419.0
26.361779923	435.0
26.378491192	468.0
26.395202461	431.0
26.411913730	442.0
26.428624999	461.0
26.445336268	423.0
26.462047537	406.0
26.478758806	460.0
26.495470075	445.0
26.512181344	422.0
26.528892613	445.0
26.545603882	447.0
26.562315151	455.0
26.579026420	438.0
26.595737689	432.0
26.612448958	428.0
26.629160227	448.0
26.645871496	487.0
26.662582765	422.0
26.679294034	402.0
26.696005303	432.0
26.712716572	457.0
26.729427841	457.0
26.746139110	476.0
26.762850379	419.0
26.779561648	444.0
26.796272917	440.0
26.812984186	432.0
26.829695455	442.0
26.846406724	464.0
26.863117993	431.0
26.879829262	423.0
26.896540531	447.0
26.913251800	439.0
26.929963069	426.0
26.946674338	419.0
26.963385607	498.0
26.980096876	426.0
26.996808145	478.0
27.013519414	458.0
27.030230683	394.0
27.046941952	442.0
27.063653221	455.0
27.080364489	450.0
27.097075758	468.0
27.113787027	434.0
27.130498296	455.0
27.147209565	450.0
27.163920834	463.0
27.180632103	426.0
27.197343372	439.0
27.214054641	445.0
27.230765910	480.0
27.247477179	484.0
27.264188448	428.0
27.280899717	494.0
27.297610986	436.0
27.314322255	414.0
27.331033524	462.0
27.347744793	502.0
27.364456062	480.0
27.381167331	414.0
27.397878600	435.0
27.414589869	424.0
27.431301138	491.0
27.448012407	479.0
27.464723676	422.0
27.481434945	414.0
27.498146214	435.0
27.514857483	433.0
27.531568752	429.0
27.548280021	444.0
27.564991290	454.0
27.581702559	474.0
27.598413828	440.0
27.615125097	452.0
27.631836366	414.0
27.648547635	465.0
27.665258904	444.0
27.681970173	448.0
27.698681442	483.0
27.715392711	485.0
27.732103980	396.0
27.748815249	460.0
27.765526518	475.0
27.782237787	428.0
27.798949056	453.0
27.815660325	468.0
27.832371594	506.0
27.849082863	476.0
27.865794132	477.0
27.882505401	500.0
27.899216669	480.0
27.915927938	454.0
27.932639207	468.0
27.949350476	450.0
27.966061745	427.0
27.982773014	449.0
27.999484283	452.0
28.016195552	437.0
28.032906821	439.0
28.049618090	468.0
28.066329359	496.0
28.083040628	462.0
28.099751897	503.0
28.116463166	465.0
28.133174435	430.0
28.149885704	503.0
28.166596973	432.0
28.183308242	482.0
28.200019511	485.0
28.216730780	506.0
28.233442049	499.0
28.250153318	502.0
28.266864587	526.0
28.283575856	526.0
28.300287125	601.0
28.316998394	644.0
28.333709663	647.0
28.350420932	688.0
28.367132201	728.0
28.383843470	845.0
28.400554739	894.0
28.417266008	987.0
28.433977277	1002.0
28.450688546	947.0
28.467399815	929.0
28.484111084	837.0
28.500822353	809.0
28.517533622	703.0
28.534244891	628.0
28.550956160	581.0
28.567667429	548.0
28.584378698	499.0
28.601089967	506.0
28.617801236	514.0
28.634512505	488.0
28.651223774	448.0
28.667935043	482.0
28.684646312	448.0
28.701357580	447.0
28.718068849	448.0
28.734780118	485.0
28.751491387	463.0
28.768202656	454.0
28.784913925	488.0
28.801625194	422.0
28.818336463	475.0
28.835047732	488.0
28.851759001	495.0
28.868470270	483.0
28.885181539	470.0
28.901892808	557.0
28.918604077	457.0
28.935315346	431.0
28.952026615	494.0
28.968737884	419.0
28.985449153	480.0
29.002160422	470.0
29.018871691	463.0
29.035582960	443.0
29.052294229	494.0
29.069005498	458.0
29.085716767	502.0
29.102428036	440.0
29.119139305	472.0
29.135850574	427.0
29.152561843	464.0
29.169273112	492.0
29.185984381	464.0
29.202695650	511.0
29.219406919	477.0
29.236118188	480.0
29.252829457	466.0
29.269540726	470.0
29.286251995	461.0
29.302963264	485.0
29.319674533	437.0
29.336385802	485.0
29.353097071	443.0
29.369808340	482.0
29.386519609	422.0
29.403230878	477.0
29.419942147	476.0
29.436653416	481.0
29.453364685	487.0
29.470075954	494.0
29.486787223	446.0
29.503498491	435.0
29.520209760	452.0
29.536921029	472.0
29.553632298	439.0
29.570343567	449.0
29.587054836	449.0
29.603766105	466.0
29.620477374	474.0
29.637188643	466.0
29.653899912	450.0
29.670611181	451.0
29.687322450	464.0
29.704033719	472.0
29.720744988	457.0
29.737456257	468.0
29.754167526	489.0
29.770878795	479.0
29.787590064	522.0
29.804301333	496.0
29.821012602	492.0
29.837723871	488.0
29.854435140	476.0
29.871146409	503.0
29.887857678	516.0
29.904568947	498.0
29.921280216	493.0
29.937991485	484.0
29.954702754	459.0
29.971414023	512.0
29.988125292	522.0
30.004836561	455.0
30.021547830	479.0
30.038259099	512.0
30.054970368	529.0
30.071681637	567.0
30.088392906	614.0
30.105104175	662.0
30.121815444	632.0
30.138526713	746.0
30.155237982	845.0
30.171949251	906.0
30.188660520	1037.0
30.205371789	1244.0
30.222083058	1494.0
30.238794327	1607.0
30.255505596	1856.0
30.272216865	1930.0
30.288928134	1783.0
30.305639402	1709.0
30.322350671	1472.0
30.339061940	1423.0
30.355773209	1210.0
30.372484478	999.0
30.389195747	804.0
30.405907016	673.0
30.422618285	607.0
30.439329554	575.0
30.456040823	529.0
30.472752092	543.0
30.489463361	536.0
30.506174630	512.0
30.522885899	552.0
30.539597168	478.0
30.556308437	478.0
30.573019706	490.0
30.589730975	479.0
30.606442244	487.0
30.623153513	514.0
30.639864782	450.0
30.656576051	500.0
30.673287320	470.0
30.689998589	474.0
30.706709858	464.0
30.723421127	477.0
30.740132396	470.0
30.756843665	504.0
30.773554934	490.0
30.790266203	459.0
30.806977472	478.0
30.823688741	468.0
30.840400010	489.0
30.857111279	489.0
30.873822548	495.0
30.890533817	488.0
30.907245086	502.0
30.923956355	466.0
30.940667624	480.0
30.957378893	498.0
30.974090162	459.0
30.990801431	489.0
31.007512700	473.0
31.024223969	487.0
31.040935238	461.0
31.057646507	464.0
31.074357776	484.0
31.091069045	455.0
31.107780313	460.0
31.124491582	509.0
31.141202851	473.0
31.157914120	479.0
31.174625389	476.0
31.191336658	474.0
31.208047927	479.0
31.224759196	455.0
31.241470465	524.0
31.258181734	463.0
31.274893003	503.0
31.291604272	453.0
31.308315541	482.0
31.325026810	401.0
31.341738079	466.0
31.358449348	503.0
31.375160617	476.0
31.391871886	454.0
31.408583155	502.0
31.425294424	477.0
31.442005693	494.0
31.458716962	485.0
31.475428231	477.0
31.492139500	515.0
31.508850769	482.0
31.525562038	475.0
31.542273307	462.0
31.558984576	494.0
31.575695845	507.0
31.592407114	417.0
31.609118383	476.0
31.625829652	533.0
31.642540921	464.0
31.659252190	515.0
31.675963459	455.0
31.692674728	472.0
31.709385997	490.0
31.726097266	524.0
31.742808535	484.0
31.759519804	454.0
31.776231073	408.0
31.792942342	444.0
31.809653611	491.0
31.826364880	485.0
31.843076149	479.0
31.859787418	481.0
31.876498687	525.0
31.893209956	492.0
31.909921224	483.0
31.926632493	482.0
31.943343762	448.0
31.960055031	465.0
31.976766300	498.0
31.993477569	455.0
32.010188838	469.0
32.026900107	488.0
32.043611376	505.0
32.060322645	521.0
32.077033914	481.0
32.093745183	502.0
32.110456452	498.0
32.127167721	472.0
32.143878990	507.0
32.160590259	500.0
32.177301528	489.0
32.194012797	488.0
32.210724066	451.0
32.227435335	485.0
32.244146604	479.0
32.260857873	483.0
32.277569142	480.0
32.294280411	470.0
32.310991680	470.0
32.327702949	450.0
32.344414218	514.0
32.361125487	503.0
32.377836756	479.0
32.394548025	492.0
32.411259294	478.0
32.427970563	482.0
32.444681832	504.0
32.461393101	524.0
32.478104370	508.0
32.494815639	496.0
32.511526908	503.0
32.528238177	443.0
32.544949446	482.0
32.561660715	538.0
32.578371984	552.0
32.595083253	506.0
32.611794522	483.0
32.628505791	535.0
32.645217060	492.0
32.661928329	539.0
32.678639598	510.0
32.695350867	559.0
32.712062135	563.0
32.728773404	611.0
32.745484673	668.0
32.762195942	726.0
32.778907211	870.0
32.795618480	896.0
32.812329749	772.0
32.829041018	631.0
32.845752287	605.0
32.862463556	665.0
32.879174825	646.0
32.895886094	574.0
32.912597363	548.0
32.929308632	515.0
32.946019901	496.0
32.962731170	514.0
32.979442439	490.0
32.996153708	500.0
33.012864977	466.0
33.029576246	512.0
33.046287515	525.0
33.062998784	482.0
33.079710053	525.0
33.096421322	554.0
33.113132591	564.0
33.129843860	518.0
33.146555129	508.0
33.163266398	525.0
33.179977667	533.0
33.196688936	575.0
33.213400205	564.0
33.230111474	655.0
33.246822743	646.0
33.263534012	708.0
33.280245281	707.0
33.296956550	829.0
33.313667819	801.0
33.330379088	835.0
33.347090357	776.0
33.363801626	694.0
33.380512895	703.0
33.397224164	673.0
33.413935433	613.0
33.430646702	632.0
33.447357971	578.0
33.464069240	558.0
33.480780509	505.0
33.497491778	537.0
33.514203046	545.0
33.530914315	505.0
33.547625584	459.0
33.564336853	466.0
33.581048122	505.0
33.597759391	483.0
33.614470660	515.0
33.631181929	510.0
33.647893198	509.0
33.664604467	533.0
33.681315736	523.0
33.698027005	455.0
33.714738274	512.0
33.731449543	485.0
33.748160812	519.0
33.764872081	543.0
33.781583350	541.0
33.798294619	535.0
33.815005888	502.0
33.831717157	523.0
33.848428426	483.0
33.865139695	489.0
33.881850964	511.0
33.898562233	537.0
33.915273502	571.0
33.931984771	598.0
33.948696040	558.0
33.965407309	575.0
33.982118578	576.0
33.998829847	599.0
34.015541116	691.0
34.032252385	755.0
34.048963654	824.0
34.065674923	832.0
34.082386192	917.0
34.099097461	1022.0
34.115808730	1200.0
34.132519999	1459.0
34.149231268	1754.0
34.165942537	2151.0
34.182653806	2678.0
34.199365075	3108.0
34.216076344	3416.0
34.232787613	3350.0
34.249498882	2922.0
34.266210151	2400.0
34.282921420	2096.0
34.299632689	2138.0
34.316343957	1987.0
34.333055226	1553.0
34.349766495	1188.0
34.366477764	900.0
34.383189033	801.0
34.399900302	648.0
34.416611571	630.0
34.433322840	641.0
34.450034109	615.0
34.466745378	533.0
34.483456647	537.0
34.500167916	539.0
34.516879185	584.0
34.533590454	475.0
34.550301723	507.0
34.567012992	555.0
34.583724261	506.0
34.600435530	485.0
34.617146799	560.0
34.633858068	509.0
34.650569337	491.0
34.667280606	463.0
34.683991875	525.0
34.700703144	483.0
34.717414413	546.0
34.734125682	493.0
34.750836951	509.0
34.767548220	510.0
34.784259489	522.0
34.800970758	506.0
34.817682027	462.0
34.834393296	472.0
34.851104565	490.0
34.867815834	539.0
34.884527103	536.0
34.901238372	568.0
34.917949641	521.0
34.934660910	502.0
34.951372179	491.0
34.968083448	540.0
34.984794717	507.0
35.001505986	497.0
35.018217255	483.0
35.034928524	529.0
35.051639793	489.0
35.068351062	487.0
35.085062331	511.0
35.101773600	488.0
35.118484869	472.0
35.135196137	510.0
35.151907406	488.0
35.168618675	487.0
35.185329944	454.0
35.202041213	504.0
35.218752482	494.0
35.235463751	494.0
35.252175020	514.0
35.268886289	483.0
35.285597558	488.0
35.302308827	514.0
35.319020096	494.0
35.335731365	529.0
35.352442634	487.0
35.369153903	488.0
35.385865172	474.0
35.402576441	495.0
35.419287710	511.0
35.435998979	554.0
35.452710248	464.0
35.469421517	484.0
35.486132786	552.0
35.502844055	506.0
35.519555324	483.0
35.536266593	500.0
35.552977862	519.0
35.569689131	481.0
35.586400400	490.0
35.603111669	500.0
35.619822938	518.0
35.636534207	454.0
35.653245476	462.0
35.669956745	479.0
35.686668014	491.0
35.703379283	466.0
35.720090552	479.0
35.736801821	524.0
35.753513090	480.0
35.770224359	495.0
35.786935628	499.0
35.803646897	492.0
35.820358166	533.0
35.837069435	526.0
35.853780704	511.0
35.870491973	450.0
35.887203242	529.0
35.903914511	507.0
35.920625780	484.0
35.937337048	519.0
35.954048317	511.0
35.970759586	504.0
35.987470855	523.0
36.004182124	495.0
36.020893393	509.0
36.037604662	453.0
36.054315931	481.0
36.071027200	478.0
36.087738469	487.0
36.104449738	459.0
36.121161007	494.0
36.137872276	475.0
36.154583545	432.0
36.171294814	528.0
36.188006083	474.0
36.204717352	504.0
36.221428621	490.0
36.238139890	506.0
36.254851159	478.0
36.271562428	504.0
36.288273697	498.0
36.304984966	462.0
36.321696235	529.0
36.338407504	498.0
36.355118773	520.0
36.371830042	451.0
36.388541311	466.0
36.405252580	526.0
36.421963849	491.0
36.438675118	514.0
36.455386387	542.0
36.472097656	508.0
36.488808925	476.0
36.505520194	477.0
36.522231463	492.0
36.538942732	526.0
36.555654001	477.0
36.572365270	498.0
36.589076539	480.0
36.605787808	524.0
36.622499077	528.0
36.639210346	477.0
36.655921615	479.0
36.672632884	523.0
36.689344153	522.0
36.706055422	525.0
36.722766691	513.0
36.739477959	466.0
36.756189228	528.0
36.772900497	484.0
36.789611766	491.0
36.806323035	500.0
36.823034304	497.0
36.839745573	508.0
36.856456842	502.0
36.873168111	512.0
36.889879380	504.0
36.906590649	468.0
36.923301918	478.0
36.940013187	502.0
36.956724456	508.0
36.973435725	491.0
36.990146994	509.0
37.006858263	518.0
37.023569532	508.0
37.040280801	467.0
37.056992070	506.0
37.073703339	509.0
37.090414608	516.0
37.107125877	503.0
37.123837146	500.0
37.140548415	481.0
37.157259684	502.0
37.173970953	462.0
37.190682222	490.0
37.207393491	534.0
37.224104760	514.0
37.240816029	485.0
37.257527298	493.0
37.274238567	470.0
37.290949836	515.0
37.307661105	509.0
37.324372374	497.0
37.341083643	518.0
37.357794912	535.0
37.374506181	466.0
37.391217450	525.0
37.407928719	551.0
37.424639988	515.0
37.441351257	508.0
37.458062526	514.0
37.474773795	478.0
37.491485064	462.0
37.508196333	494.0
37.524907602	548.0
37.541618870	506.0
37.558330139	464.0
37.575041408	520.0
37.591752677	492.0
37.608463946	497.0
37.625175215	488.0
37.641886484	507.0
37.658597753	526.0
37.675309022	489.0
37.692020291	474.0
37.708731560	516.0
37.725442829	524.0
37.742154098	499.0
37.758865367	465.0
37.775576636	508.0
37.792287905	496.0
37.808999174	491.0
37.825710443	462.0
37.842421712	477.0
37.859132981	495.0
37.875844250	490.0
37.892555519	497.0
37.909266788	487.0
37.925978057	522.0
[truncated: 722 more rows]
