# Supplementary material for: Physicochemical Properties, Equilibrium Adsorption Performance, Manufacturability, and Stability of TIFSIX-3-Ni for Direct Air Capture of CO2
Source: Energy Fuels. 2024 Jun 18;38(13):11947–65. doi: 10.1021/acs.energyfuels.4c01368 (PMC11228916; doi:10.1021/acs.energyfuels.4c01368)
Supplement: Supplementary file 2 — ef4c01368_si_002.zip [file ef4c01368_si_002.zip › tifsix si raw files/XRD/batch comparison/NiTiF6/Batch B.csv]

[Measurement conditions]
Sample identification
Comment - 1	Configuration=Reflection Transmission Spinner, Owner=User-1, Creation date=26/11/2015 11:20:31
Comment - 2	Goniometer=PW3050/60 (Theta/Theta); Minimum step size 2Theta:0.001; Minimum step size Omega:0.001
Comment - 3	Sample stage=Reflection-Transmission Spinner PW3064/60; Minimum step size Phi:0.1
Comment - 4	Diffractometer system=XPERT-PRO
Comment - 5	Measurement program=MYL_010921, Owner=User-1, Creation date=01/09/2021 10:44:35
Anode material	Cu
K-Alpha1 wavelength	1.5405980
K-Alpha2 wavelength	1.5444260
Ratio K-Alpha2/K-Alpha1	0.500
Divergence slit	Fixed	0.38mm
Monochromator used	NO
Generator voltage	40
Tube current	20
File date and time	05/Apr/2022 14:03
Unit cell
h k l	0 0 0
Scan axis	Gonio
Scan range	4.959999996	45.000200474
Scan step size	0.0167113
No. of points	2396
Scan type	CONTINUOUS
Phi	316.1
Time per step	63.500
[Scan points]
Angle	Intensity
4.968355630	565.0
4.985066899	494.0
5.001778168	522.0
5.018489437	498.0
5.035200706	531.0
5.051911975	529.0
5.068623244	499.0
5.085334513	545.0
5.102045782	495.0
5.118757051	474.0
5.135468320	469.0
5.152179589	491.0
5.168890858	461.0
5.185602127	473.0
5.202313396	430.0
5.219024665	493.0
5.235735934	461.0
5.252447203	433.0
5.269158472	465.0
5.285869741	457.0
5.302581010	445.0
5.319292279	453.0
5.336003548	418.0
5.352714817	406.0
5.369426086	462.0
5.386137355	475.0
5.402848624	438.0
5.419559892	413.0
5.436271161	489.0
5.452982430	437.0
5.469693699	435.0
5.486404968	418.0
5.503116237	449.0
5.519827506	398.0
5.536538775	443.0
5.553250044	378.0
5.569961313	415.0
5.586672582	399.0
5.603383851	447.0
5.620095120	385.0
5.636806389	405.0
5.653517658	403.0
5.670228927	398.0
5.686940196	384.0
5.703651465	413.0
5.720362734	422.0
5.737074003	405.0
5.753785272	361.0
5.770496541	392.0
5.787207810	359.0
5.803919079	394.0
5.820630348	383.0
5.837341617	378.0
5.854052886	367.0
5.870764155	387.0
5.887475424	405.0
5.904186693	358.0
5.920897962	354.0
5.937609231	347.0
5.954320500	406.0
5.971031769	355.0
5.987743038	333.0
6.004454307	381.0
6.021165576	344.0
6.037876845	346.0
6.054588114	317.0
6.071299383	346.0
6.088010652	335.0
6.104721921	332.0
6.121433190	338.0
6.138144459	346.0
6.154855728	352.0
6.171566997	316.0
6.188278266	330.0
6.204989535	337.0
6.221700804	322.0
6.238412073	351.0
6.255123342	329.0
6.271834611	332.0
6.288545880	307.0
6.305257148	317.0
6.321968417	328.0
6.338679686	328.0
6.355390955	356.0
6.372102224	314.0
6.388813493	309.0
6.405524762	324.0
6.422236031	314.0
6.438947300	308.0
6.455658569	294.0
6.472369838	290.0
6.489081107	335.0
6.505792376	333.0
6.522503645	320.0
6.539214914	324.0
6.555926183	317.0
6.572637452	275.0
6.589348721	307.0
6.606059990	311.0
6.622771259	302.0
6.639482528	301.0
6.656193797	313.0
6.672905066	307.0
6.689616335	331.0
6.706327604	305.0
6.723038873	301.0
6.739750142	295.0
6.756461411	291.0
6.773172680	314.0
6.789883949	297.0
6.806595218	305.0
6.823306487	298.0
6.840017756	279.0
6.856729025	296.0
6.873440294	309.0
6.890151563	294.0
6.906862832	264.0
6.923574101	289.0
6.940285370	327.0
6.956996639	328.0
6.973707908	302.0
6.990419177	291.0
7.007130446	322.0
7.023841715	339.0
7.040552984	314.0
7.057264253	301.0
7.073975522	320.0
7.090686791	307.0
7.107398060	331.0
7.124109329	337.0
7.140820598	308.0
7.157531867	312.0
7.174243136	300.0
7.190954405	366.0
7.207665673	359.0
7.224376942	342.0
7.241088211	315.0
7.257799480	308.0
7.274510749	307.0
7.291222018	291.0
7.307933287	291.0
7.324644556	301.0
7.341355825	301.0
7.358067094	309.0
7.374778363	315.0
7.391489632	303.0
7.408200901	333.0
7.424912170	295.0
7.441623439	310.0
7.458334708	328.0
7.475045977	290.0
7.491757246	293.0
7.508468515	351.0
7.525179784	329.0
7.541891053	302.0
7.558602322	315.0
7.575313591	309.0
7.592024860	308.0
7.608736129	295.0
7.625447398	315.0
7.642158667	328.0
7.658869936	310.0
7.675581205	315.0
7.692292474	305.0
7.709003743	311.0
7.725715012	321.0
7.742426281	328.0
7.759137550	289.0
7.775848819	298.0
7.792560088	295.0
7.809271357	328.0
7.825982626	301.0
7.842693895	329.0
7.859405164	333.0
7.876116433	294.0
7.892827702	322.0
7.909538971	318.0
7.926250240	287.0
7.942961509	318.0
7.959672778	327.0
7.976384047	298.0
7.993095316	302.0
8.009806585	302.0
8.026517854	283.0
8.043229123	303.0
8.059940392	328.0
8.076651661	324.0
8.093362929	323.0
8.110074198	369.0
8.126785467	308.0
8.143496736	299.0
8.160208005	307.0
8.176919274	325.0
8.193630543	309.0
8.210341812	330.0
8.227053081	297.0
8.243764350	320.0
8.260475619	326.0
8.277186888	299.0
8.293898157	315.0
8.310609426	317.0
8.327320695	315.0
8.344031964	311.0
8.360743233	308.0
8.377454502	327.0
8.394165771	370.0
8.410877040	358.0
8.427588309	320.0
8.444299578	320.0
8.461010847	312.0
8.477722116	280.0
8.494433385	299.0
8.511144654	315.0
8.527855923	318.0
8.544567192	325.0
8.561278461	350.0
8.577989730	351.0
8.594700999	313.0
8.611412268	341.0
8.628123537	350.0
8.644834806	350.0
8.661546075	341.0
8.678257344	336.0
8.694968613	326.0
8.711679882	359.0
8.728391151	313.0
8.745102420	280.0
8.761813689	305.0
8.778524958	316.0
8.795236227	301.0
8.811947496	347.0
8.828658765	341.0
8.845370034	318.0
8.862081303	329.0
8.878792572	325.0
8.895503841	342.0
8.912215110	338.0
8.928926379	366.0
8.945637648	347.0
8.962348917	322.0
8.979060185	323.0
8.995771454	328.0
9.012482723	329.0
9.029193992	315.0
9.045905261	346.0
9.062616530	389.0
9.079327799	340.0
9.096039068	366.0
9.112750337	328.0
9.129461606	354.0
9.146172875	310.0
9.162884144	284.0
9.179595413	351.0
9.196306682	336.0
9.213017951	348.0
9.229729220	345.0
9.246440489	344.0
9.263151758	328.0
9.279863027	329.0
9.296574296	318.0
9.313285565	320.0
9.329996834	343.0
9.346708103	329.0
9.363419372	328.0
9.380130641	331.0
9.396841910	358.0
9.413553179	325.0
9.430264448	332.0
9.446975717	314.0
9.463686986	322.0
9.480398255	337.0
9.497109524	374.0
9.513820793	369.0
9.530532062	335.0
9.547243331	297.0
9.563954600	375.0
9.580665869	330.0
9.597377138	350.0
9.614088407	324.0
9.630799676	314.0
9.647510945	333.0
9.664222214	344.0
9.680933483	329.0
9.697644752	332.0
9.714356021	341.0
9.731067290	328.0
9.747778559	321.0
9.764489828	307.0
9.781201097	321.0
9.797912366	318.0
9.814623635	308.0
9.831334904	313.0
9.848046173	312.0
9.864757441	353.0
9.881468710	318.0
9.898179979	321.0
9.914891248	353.0
9.931602517	335.0
9.948313786	368.0
9.965025055	355.0
9.981736324	344.0
9.998447593	333.0
10.015158862	338.0
10.031870131	314.0
10.048581400	342.0
10.065292669	356.0
10.082003938	342.0
10.098715207	364.0
10.115426476	318.0
10.132137745	354.0
10.148849014	337.0
10.165560283	331.0
10.182271552	358.0
10.198982821	384.0
10.215694090	369.0
10.232405359	332.0
10.249116628	345.0
10.265827897	377.0
10.282539166	348.0
10.299250435	324.0
10.315961704	359.0
10.332672973	332.0
10.349384242	377.0
10.366095511	360.0
10.382806780	354.0
10.399518049	340.0
10.416229318	348.0
10.432940587	342.0
10.449651856	356.0
10.466363125	358.0
10.483074394	363.0
10.499785663	348.0
10.516496932	356.0
10.533208201	355.0
10.549919470	346.0
10.566630739	335.0
10.583342008	345.0
10.600053277	368.0
10.616764546	368.0
10.633475815	357.0
10.650187084	373.0
10.666898353	356.0
10.683609622	391.0
10.700320891	351.0
10.717032160	328.0
10.733743429	356.0
10.750454697	351.0
10.767165966	384.0
10.783877235	381.0
10.800588504	343.0
10.817299773	337.0
10.834011042	363.0
10.850722311	376.0
10.867433580	375.0
10.884144849	343.0
10.900856118	344.0
10.917567387	359.0
10.934278656	384.0
10.950989925	347.0
10.967701194	356.0
10.984412463	363.0
11.001123732	372.0
11.017835001	359.0
11.034546270	384.0
11.051257539	368.0
11.067968808	354.0
11.084680077	381.0
11.101391346	341.0
11.118102615	368.0
11.134813884	359.0
11.151525153	344.0
11.168236422	375.0
11.184947691	376.0
11.201658960	382.0
11.218370229	388.0
11.235081498	350.0
11.251792767	364.0
11.268504036	350.0
11.285215305	342.0
11.301926574	357.0
11.318637843	351.0
11.335349112	400.0
11.352060381	391.0
11.368771650	369.0
11.385482919	354.0
11.402194188	360.0
11.418905457	371.0
11.435616726	384.0
11.452327995	362.0
11.469039264	358.0
11.485750533	361.0
11.502461802	379.0
11.519173071	358.0
11.535884340	359.0
11.552595609	391.0
11.569306878	355.0
11.586018147	404.0
11.602729416	331.0
11.619440685	379.0
11.636151954	357.0
11.652863222	378.0
11.669574491	371.0
11.686285760	367.0
11.702997029	400.0
11.719708298	357.0
11.736419567	362.0
11.753130836	384.0
11.769842105	402.0
11.786553374	360.0
11.803264643	399.0
11.819975912	390.0
11.836687181	364.0
11.853398450	359.0
11.870109719	390.0
11.886820988	381.0
11.903532257	391.0
11.920243526	402.0
11.936954795	394.0
11.953666064	390.0
11.970377333	361.0
11.987088602	407.0
12.003799871	375.0
12.020511140	386.0
12.037222409	369.0
12.053933678	371.0
12.070644947	389.0
12.087356216	352.0
12.104067485	384.0
12.120778754	357.0
12.137490023	391.0
12.154201292	394.0
12.170912561	413.0
12.187623830	370.0
12.204335099	427.0
12.221046368	346.0
12.237757637	391.0
12.254468906	397.0
12.271180175	348.0
12.287891444	368.0
12.304602713	405.0
12.321313982	392.0
12.338025251	381.0
12.354736520	359.0
12.371447789	435.0
12.388159058	397.0
12.404870327	413.0
12.421581596	373.0
12.438292865	409.0
12.455004134	367.0
12.471715403	366.0
12.488426672	340.0
12.505137941	396.0
12.521849210	384.0
12.538560478	358.0
12.555271747	389.0
12.571983016	372.0
12.588694285	406.0
12.605405554	387.0
12.622116823	340.0
12.638828092	417.0
12.655539361	416.0
12.672250630	433.0
12.688961899	393.0
12.705673168	371.0
12.722384437	412.0
12.739095706	409.0
12.755806975	358.0
12.772518244	381.0
12.789229513	401.0
12.805940782	424.0
12.822652051	379.0
12.839363320	376.0
12.856074589	402.0
12.872785858	406.0
12.889497127	389.0
12.906208396	355.0
12.922919665	416.0
12.939630934	406.0
12.956342203	375.0
12.973053472	415.0
12.989764741	406.0
13.006476010	385.0
13.023187279	391.0
13.039898548	402.0
13.056609817	407.0
13.073321086	401.0
13.090032355	409.0
13.106743624	419.0
13.123454893	405.0
13.140166162	382.0
13.156877431	416.0
13.173588700	392.0
13.190299969	449.0
13.207011238	421.0
13.223722507	392.0
13.240433776	435.0
13.257145045	442.0
13.273856314	429.0
13.290567583	431.0
13.307278852	389.0
13.323990121	385.0
13.340701390	393.0
13.357412659	421.0
13.374123928	382.0
13.390835197	399.0
13.407546466	414.0
13.424257734	400.0
13.440969003	391.0
13.457680272	363.0
13.474391541	414.0
13.491102810	383.0
13.507814079	374.0
13.524525348	404.0
13.541236617	411.0
13.557947886	426.0
13.574659155	401.0
13.591370424	429.0
13.608081693	385.0
13.624792962	435.0
13.641504231	407.0
13.658215500	402.0
13.674926769	406.0
13.691638038	442.0
13.708349307	439.0
13.725060576	401.0
13.741771845	418.0
13.758483114	412.0
13.775194383	413.0
13.791905652	414.0
13.808616921	398.0
13.825328190	405.0
13.842039459	417.0
13.858750728	403.0
13.875461997	436.0
13.892173266	417.0
13.908884535	392.0
13.925595804	401.0
13.942307073	406.0
13.959018342	419.0
13.975729611	419.0
13.992440880	424.0
14.009152149	433.0
14.025863418	430.0
14.042574687	426.0
14.059285956	396.0
14.075997225	444.0
14.092708494	400.0
14.109419763	438.0
14.126131032	396.0
14.142842301	402.0
14.159553570	445.0
14.176264839	449.0
14.192976108	440.0
14.209687377	393.0
14.226398646	428.0
14.243109915	419.0
14.259821184	430.0
14.276532453	457.0
14.293243722	438.0
14.309954990	466.0
14.326666259	405.0
14.343377528	405.0
14.360088797	413.0
14.376800066	448.0
14.393511335	399.0
14.410222604	421.0
14.426933873	402.0
14.443645142	430.0
14.460356411	436.0
14.477067680	416.0
14.493778949	440.0
14.510490218	438.0
14.527201487	430.0
14.543912756	440.0
14.560624025	418.0
14.577335294	432.0
14.594046563	401.0
14.610757832	438.0
14.627469101	427.0
14.644180370	452.0
14.660891639	404.0
14.677602908	423.0
14.694314177	432.0
14.711025446	443.0
14.727736715	431.0
14.744447984	436.0
14.761159253	459.0
14.777870522	429.0
14.794581791	402.0
14.811293060	384.0
14.828004329	439.0
14.844715598	468.0
14.861426867	385.0
14.878138136	440.0
14.894849405	442.0
14.911560674	420.0
14.928271943	403.0
14.944983212	443.0
14.961694481	398.0
14.978405750	417.0
14.995117019	426.0
15.011828288	446.0
15.028539557	466.0
15.045250826	422.0
15.061962095	463.0
15.078673364	446.0
15.095384633	385.0
15.112095902	411.0
15.128807171	455.0
15.145518440	444.0
15.162229709	430.0
15.178940978	422.0
15.195652247	436.0
15.212363515	452.0
15.229074784	446.0
15.245786053	403.0
15.262497322	429.0
15.279208591	452.0
15.295919860	397.0
15.312631129	442.0
15.329342398	440.0
15.346053667	448.0
15.362764936	466.0
15.379476205	435.0
15.396187474	472.0
15.412898743	433.0
15.429610012	436.0
15.446321281	424.0
15.463032550	439.0
15.479743819	444.0
15.496455088	458.0
15.513166357	474.0
15.529877626	448.0
15.546588895	435.0
15.563300164	445.0
15.580011433	427.0
15.596722702	432.0
15.613433971	430.0
15.630145240	391.0
15.646856509	411.0
15.663567778	435.0
15.680279047	411.0
15.696990316	468.0
15.713701585	427.0
15.730412854	421.0
15.747124123	438.0
15.763835392	468.0
15.780546661	417.0
15.797257930	407.0
15.813969199	418.0
15.830680468	472.0
15.847391737	432.0
15.864103006	444.0
15.880814275	453.0
15.897525544	455.0
15.914236813	424.0
15.930948082	488.0
15.947659351	440.0
15.964370620	419.0
15.981081889	435.0
15.997793158	451.0
16.014504427	433.0
16.031215696	459.0
16.047926965	434.0
16.064638234	451.0
16.081349503	454.0
16.098060771	435.0
16.114772040	430.0
16.131483309	424.0
16.148194578	458.0
16.164905847	442.0
16.181617116	473.0
16.198328385	429.0
16.215039654	452.0
16.231750923	424.0
16.248462192	465.0
16.265173461	444.0
16.281884730	494.0
16.298595999	442.0
16.315307268	428.0
16.332018537	463.0
16.348729806	445.0
16.365441075	468.0
16.382152344	413.0
16.398863613	440.0
16.415574882	481.0
16.432286151	457.0
16.448997420	449.0
16.465708689	453.0
16.482419958	438.0
16.499131227	462.0
16.515842496	468.0
16.532553765	447.0
16.549265034	411.0
16.565976303	428.0
16.582687572	499.0
16.599398841	466.0
16.616110110	468.0
16.632821379	460.0
16.649532648	438.0
16.666243917	446.0
16.682955186	446.0
16.699666455	451.0
16.716377724	451.0
16.733088993	420.0
16.749800262	460.0
16.766511531	473.0
16.783222800	488.0
16.799934069	458.0
16.816645338	445.0
16.833356607	453.0
16.850067876	496.0
16.866779145	480.0
16.883490414	457.0
16.900201683	480.0
16.916912952	455.0
16.933624221	474.0
16.950335490	462.0
16.967046759	498.0
16.983758027	473.0
17.000469296	509.0
17.017180565	503.0
17.033891834	512.0
17.050603103	461.0
17.067314372	455.0
17.084025641	461.0
17.100736910	455.0
17.117448179	479.0
17.134159448	442.0
17.150870717	421.0
17.167581986	436.0
17.184293255	462.0
17.201004524	489.0
17.217715793	460.0
17.234427062	462.0
17.251138331	455.0
17.267849600	473.0
17.284560869	446.0
17.301272138	436.0
17.317983407	464.0
17.334694676	440.0
17.351405945	476.0
17.368117214	464.0
17.384828483	464.0
17.401539752	448.0
17.418251021	468.0
17.434962290	476.0
17.451673559	483.0
17.468384828	485.0
17.485096097	462.0
17.501807366	447.0
17.518518635	413.0
17.535229904	446.0
17.551941173	469.0
17.568652442	473.0
17.585363711	483.0
17.602074980	468.0
17.618786249	460.0
17.635497518	443.0
17.652208787	478.0
17.668920056	464.0
17.685631325	464.0
17.702342594	481.0
17.719053863	493.0
17.735765132	457.0
17.752476401	439.0
17.769187670	470.0
17.785898939	468.0
17.802610208	468.0
17.819321477	466.0
17.836032746	478.0
17.852744015	481.0
17.869455283	482.0
17.886166552	505.0
17.902877821	503.0
17.919589090	485.0
17.936300359	465.0
17.953011628	496.0
17.969722897	491.0
17.986434166	500.0
18.003145435	516.0
18.019856704	512.0
18.036567973	511.0
18.053279242	469.0
18.069990511	458.0
18.086701780	498.0
18.103413049	482.0
18.120124318	541.0
18.136835587	539.0
18.153546856	556.0
18.170258125	664.0
18.186969394	660.0
18.203680663	677.0
18.220391932	685.0
18.237103201	697.0
18.253814470	663.0
18.270525739	718.0
18.287237008	715.0
18.303948277	711.0
18.320659546	733.0
18.337370815	791.0
18.354082084	815.0
18.370793353	781.0
18.387504622	816.0
18.404215891	778.0
18.420927160	893.0
18.437638429	918.0
18.454349698	954.0
18.471060967	993.0
18.487772236	1104.0
18.504483505	1207.0
18.521194774	1297.0
18.537906043	1508.0
18.554617312	1789.0
18.571328581	2125.0
18.588039850	2484.0
18.604751119	2940.0
18.621462388	3323.0
18.638173657	3934.0
18.654884926	4812.0
18.671596195	5967.0
18.688307464	7665.0
18.705018733	9591.0
18.721730002	12495.0
18.738441271	17325.0
18.755152539	25237.0
18.771863808	37347.0
18.788575077	51632.0
18.805286346	59653.0
18.821997615	51716.0
18.838708884	36188.0
18.855420153	28257.0
18.872131422	18249.0
18.888842691	8017.0
18.905553960	4173.0
18.922265229	2938.0
18.938976498	2475.0
18.955687767	2105.0
18.972399036	1731.0
18.989110305	1587.0
19.005821574	1418.0
19.022532843	1350.0
19.039244112	1122.0
19.055955381	1030.0
19.072666650	936.0
19.089377919	888.0
19.106089188	862.0
19.122800457	795.0
19.139511726	765.0
19.156222995	759.0
19.172934264	707.0
19.189645533	716.0
19.206356802	726.0
19.223068071	694.0
19.239779340	686.0
19.256490609	628.0
19.273201878	678.0
19.289913147	698.0
19.306624416	656.0
19.323335685	645.0
19.340046954	574.0
19.356758223	667.0
19.373469492	641.0
19.390180761	635.0
19.406892030	634.0
19.423603299	611.0
19.440314568	629.0
19.457025837	621.0
19.473737106	683.0
19.490448375	683.0
19.507159644	631.0
19.523870913	614.0
19.540582182	572.0
19.557293451	665.0
19.574004720	647.0
19.590715989	649.0
19.607427258	610.0
19.624138527	601.0
19.640849796	529.0
19.657561064	585.0
19.674272333	583.0
19.690983602	640.0
19.707694871	621.0
19.724406140	568.0
19.741117409	631.0
19.757828678	628.0
19.774539947	627.0
19.791251216	559.0
19.807962485	592.0
19.824673754	568.0
19.841385023	564.0
19.858096292	549.0
19.874807561	538.0
19.891518830	582.0
19.908230099	599.0
19.924941368	575.0
19.941652637	600.0
19.958363906	561.0
19.975075175	618.0
19.991786444	529.0
20.008497713	575.0
20.025208982	590.0
20.041920251	546.0
20.058631520	522.0
20.075342789	599.0
20.092054058	558.0
20.108765327	539.0
20.125476596	565.0
20.142187865	580.0
20.158899134	605.0
20.175610403	572.0
20.192321672	560.0
20.209032941	548.0
20.225744210	569.0
20.242455479	555.0
20.259166748	629.0
20.275878017	566.0
20.292589286	536.0
20.309300555	549.0
20.326011824	583.0
20.342723093	540.0
20.359434362	590.0
20.376145631	582.0
20.392856900	567.0
20.409568169	565.0
20.426279438	588.0
20.442990707	554.0
20.459701976	554.0
20.476413245	597.0
20.493124514	578.0
20.509835783	600.0
20.526547052	571.0
20.543258320	632.0
20.559969589	612.0
20.576680858	590.0
20.593392127	578.0
20.610103396	598.0
20.626814665	639.0
20.643525934	551.0
20.660237203	587.0
20.676948472	586.0
20.693659741	613.0
20.710371010	582.0
20.727082279	572.0
20.743793548	587.0
20.760504817	641.0
20.777216086	581.0
20.793927355	645.0
20.810638624	644.0
20.827349893	651.0
20.844061162	683.0
20.860772431	783.0
20.877483700	772.0
20.894194969	827.0
20.910906238	888.0
20.927617507	960.0
20.944328776	1048.0
20.961040045	1185.0
20.977751314	1251.0
20.994462583	1423.0
21.011173852	1731.0
21.027885121	2097.0
21.044596390	2548.0
21.061307659	3341.0
21.078018928	4207.0
21.094730197	5501.0
21.111441466	7609.0
21.128152735	10575.0
21.144864004	11659.0
21.161575273	9748.0
21.178286542	7391.0
21.194997811	6554.0
21.211709080	4901.0
21.228420349	2915.0
21.245131618	1858.0
21.261842887	1320.0
21.278554156	1138.0
21.295265425	1075.0
21.311976694	917.0
21.328687963	898.0
21.345399232	805.0
21.362110501	768.0
21.378821770	706.0
21.395533039	719.0
21.412244308	634.0
21.428955576	630.0
21.445666845	588.0
21.462378114	601.0
21.479089383	594.0
21.495800652	598.0
21.512511921	592.0
21.529223190	583.0
21.545934459	609.0
21.562645728	564.0
21.579356997	580.0
21.596068266	566.0
21.612779535	539.0
21.629490804	566.0
21.646202073	559.0
21.662913342	555.0
21.679624611	536.0
21.696335880	558.0
21.713047149	579.0
21.729758418	555.0
21.746469687	561.0
21.763180956	543.0
21.779892225	515.0
21.796603494	526.0
21.813314763	526.0
21.830026032	570.0
21.846737301	526.0
21.863448570	549.0
21.880159839	521.0
21.896871108	583.0
21.913582377	544.0
21.930293646	554.0
21.947004915	530.0
21.963716184	538.0
21.980427453	565.0
21.997138722	537.0
22.013849991	561.0
22.030561260	550.0
22.047272529	530.0
22.063983798	530.0
22.080695067	495.0
22.097406336	524.0
22.114117605	560.0
22.130828874	540.0
22.147540143	561.0
22.164251412	525.0
22.180962681	552.0
22.197673950	539.0
22.214385219	555.0
22.231096488	533.0
22.247807757	520.0
22.264519026	542.0
22.281230295	543.0
22.297941564	544.0
22.314652832	514.0
22.331364101	554.0
22.348075370	498.0
22.364786639	527.0
22.381497908	525.0
22.398209177	565.0
22.414920446	518.0
22.431631715	510.0
22.448342984	557.0
22.465054253	542.0
22.481765522	509.0
22.498476791	551.0
22.515188060	530.0
22.531899329	525.0
22.548610598	536.0
22.565321867	527.0
22.582033136	504.0
22.598744405	582.0
22.615455674	480.0
22.632166943	527.0
22.648878212	526.0
22.665589481	543.0
22.682300750	510.0
22.699012019	493.0
22.715723288	538.0
22.732434557	482.0
22.749145826	522.0
22.765857095	516.0
22.782568364	515.0
22.799279633	527.0
22.815990902	539.0
22.832702171	493.0
22.849413440	477.0
22.866124709	550.0
22.882835978	504.0
22.899547247	496.0
22.916258516	491.0
22.932969785	524.0
22.949681054	531.0
22.966392323	511.0
22.983103592	504.0
22.999814861	526.0
23.016526130	545.0
23.033237399	505.0
23.049948668	535.0
23.066659937	498.0
23.083371206	511.0
23.100082475	482.0
23.116793744	537.0
23.133505013	548.0
23.150216282	494.0
23.166927551	538.0
23.183638820	529.0
23.200350089	493.0
23.217061357	507.0
23.233772626	537.0
23.250483895	573.0
23.267195164	544.0
23.283906433	489.0
23.300617702	509.0
23.317328971	540.0
23.334040240	549.0
23.350751509	556.0
23.367462778	531.0
23.384174047	538.0
23.400885316	604.0
23.417596585	559.0
23.434307854	607.0
23.451019123	579.0
23.467730392	604.0
23.484441661	619.0
23.501152930	658.0
23.517864199	685.0
23.534575468	632.0
23.551286737	648.0
23.567998006	605.0
23.584709275	660.0
23.601420544	584.0
23.618131813	533.0
23.634843082	549.0
23.651554351	585.0
23.668265620	552.0
23.684976889	515.0
23.701688158	545.0
23.718399427	538.0
23.735110696	545.0
23.751821965	502.0
23.768533234	516.0
23.785244503	555.0
23.801955772	504.0
23.818667041	552.0
23.835378310	537.0
23.852089579	507.0
23.868800848	485.0
23.885512117	524.0
23.902223386	504.0
23.918934655	508.0
23.935645924	540.0
23.952357193	480.0
23.969068462	506.0
23.985779731	502.0
24.002491000	498.0
24.019202269	518.0
24.035913538	444.0
24.052624807	473.0
24.069336076	509.0
24.086047345	484.0
24.102758613	504.0
24.119469882	558.0
24.136181151	476.0
24.152892420	540.0
24.169603689	521.0
24.186314958	505.0
24.203026227	490.0
24.219737496	520.0
24.236448765	515.0
24.253160034	526.0
24.269871303	512.0
24.286582572	513.0
24.303293841	558.0
24.320005110	552.0
24.336716379	543.0
24.353427648	534.0
24.370138917	445.0
24.386850186	527.0
24.403561455	481.0
24.420272724	529.0
24.436983993	508.0
24.453695262	516.0
24.470406531	493.0
24.487117800	511.0
24.503829069	508.0
24.520540338	473.0
24.537251607	514.0
24.553962876	520.0
24.570674145	500.0
24.587385414	472.0
24.604096683	465.0
24.620807952	520.0
24.637519221	482.0
24.654230490	495.0
24.670941759	506.0
24.687653028	494.0
24.704364297	529.0
24.721075566	489.0
24.737786835	499.0
24.754498104	473.0
24.771209373	505.0
24.787920642	461.0
24.804631911	534.0
24.821343180	479.0
24.838054449	525.0
24.854765718	512.0
24.871476987	485.0
24.888188256	495.0
24.904899525	492.0
24.921610794	518.0
24.938322063	475.0
24.955033332	487.0
24.971744601	473.0
24.988455869	500.0
25.005167138	520.0
25.021878407	520.0
25.038589676	512.0
25.055300945	549.0
25.072012214	499.0
25.088723483	502.0
25.105434752	508.0
25.122146021	481.0
25.138857290	502.0
25.155568559	484.0
25.172279828	545.0
25.188991097	520.0
25.205702366	563.0
25.222413635	537.0
25.239124904	535.0
25.255836173	521.0
25.272547442	538.0
25.289258711	480.0
25.305969980	461.0
25.322681249	503.0
25.339392518	538.0
25.356103787	502.0
25.372815056	505.0
25.389526325	514.0
25.406237594	490.0
25.422948863	497.0
25.439660132	503.0
25.456371401	544.0
25.473082670	457.0
25.489793939	516.0
25.506505208	515.0
25.523216477	499.0
25.539927746	565.0
25.556639015	496.0
25.573350284	589.0
25.590061553	510.0
25.606772822	518.0
25.623484091	491.0
25.640195360	521.0
25.656906629	523.0
25.673617898	548.0
25.690329167	513.0
25.707040436	519.0
25.723751705	493.0
25.740462974	483.0
25.757174243	480.0
25.773885512	497.0
25.790596781	543.0
25.807308050	496.0
25.824019319	587.0
25.840730588	526.0
25.857441857	491.0
25.874153125	477.0
25.890864394	514.0
25.907575663	531.0
25.924286932	519.0
25.940998201	510.0
25.957709470	477.0
25.974420739	469.0
25.991132008	479.0
26.007843277	520.0
26.024554546	485.0
26.041265815	481.0
26.057977084	514.0
26.074688353	569.0
26.091399622	488.0
26.108110891	500.0
26.124822160	509.0
26.141533429	513.0
26.158244698	538.0
26.174955967	515.0
26.191667236	536.0
26.208378505	508.0
26.225089774	491.0
26.241801043	553.0
26.258512312	481.0
26.275223581	567.0
26.291934850	493.0
26.308646119	480.0
26.325357388	515.0
26.342068657	523.0
26.358779926	499.0
26.375491195	509.0
26.392202464	500.0
26.408913733	495.0
26.425625002	491.0
26.442336271	500.0
26.459047540	502.0
26.475758809	529.0
26.492470078	524.0
26.509181347	545.0
26.525892616	484.0
26.542603885	541.0
26.559315154	528.0
26.576026423	537.0
26.592737692	480.0
26.609448961	508.0
26.626160230	508.0
26.642871499	505.0
26.659582768	550.0
26.676294037	503.0
26.693005306	542.0
26.709716575	511.0
26.726427844	533.0
26.743139113	491.0
26.759850381	535.0
26.776561650	515.0
26.793272919	540.0
26.809984188	534.0
26.826695457	522.0
26.843406726	508.0
26.860117995	518.0
26.876829264	523.0
26.893540533	464.0
26.910251802	516.0
26.926963071	560.0
26.943674340	518.0
26.960385609	575.0
26.977096878	507.0
26.993808147	526.0
27.010519416	497.0
27.027230685	509.0
27.043941954	539.0
27.060653223	497.0
27.077364492	500.0
27.094075761	552.0
27.110787030	522.0
27.127498299	526.0
27.144209568	535.0
27.160920837	519.0
27.177632106	514.0
27.194343375	542.0
27.211054644	508.0
27.227765913	519.0
27.244477182	525.0
27.261188451	512.0
27.277899720	518.0
27.294610989	519.0
27.311322258	506.0
27.328033527	554.0
27.344744796	543.0
27.361456065	492.0
27.378167334	515.0
27.394878603	520.0
27.411589872	489.0
27.428301141	498.0
27.445012410	527.0
27.461723679	527.0
27.478434948	518.0
27.495146217	527.0
27.511857486	536.0
27.528568755	539.0
27.545280024	492.0
27.561991293	508.0
27.578702562	533.0
27.595413831	509.0
27.612125100	540.0
27.628836369	484.0
27.645547638	492.0
27.662258906	563.0
27.678970175	581.0
27.695681444	552.0
27.712392713	523.0
27.729103982	550.0
27.745815251	496.0
27.762526520	528.0
27.779237789	504.0
27.795949058	507.0
27.812660327	488.0
27.829371596	531.0
27.846082865	523.0
27.862794134	531.0
27.879505403	543.0
27.896216672	571.0
27.912927941	518.0
27.929639210	500.0
27.946350479	526.0
27.963061748	556.0
27.979773017	587.0
27.996484286	569.0
28.013195555	616.0
28.029906824	586.0
28.046618093	563.0
28.063329362	590.0
28.080040631	620.0
28.096751900	631.0
28.113463169	617.0
28.130174438	619.0
28.146885707	653.0
28.163596976	754.0
28.180308245	688.0
28.197019514	765.0
28.213730783	788.0
28.230442052	825.0
28.247153321	997.0
28.263864590	1048.0
28.280575859	1191.0
28.297287128	1279.0
28.313998397	1403.0
28.330709666	1376.0
28.347420935	1245.0
28.364132204	1135.0
28.380843473	996.0
28.397554742	961.0
28.414266011	878.0
28.430977280	780.0
28.447688549	688.0
28.464399818	622.0
28.481111087	609.0
28.497822356	563.0
28.514533625	544.0
28.531244894	548.0
28.547956162	548.0
28.564667431	575.0
28.581378700	531.0
28.598089969	527.0
28.614801238	543.0
28.631512507	511.0
28.648223776	542.0
28.664935045	525.0
28.681646314	499.0
28.698357583	539.0
28.715068852	483.0
28.731780121	525.0
28.748491390	498.0
28.765202659	548.0
28.781913928	520.0
28.798625197	479.0
28.815336466	519.0
28.832047735	516.0
28.848759004	544.0
28.865470273	526.0
28.882181542	533.0
28.898892811	556.0
28.915604080	503.0
28.932315349	542.0
28.949026618	529.0
28.965737887	540.0
28.982449156	560.0
28.999160425	519.0
29.015871694	557.0
29.032582963	538.0
29.049294232	514.0
29.066005501	453.0
29.082716770	567.0
29.099428039	540.0
29.116139308	522.0
29.132850577	563.0
29.149561846	520.0
29.166273115	535.0
29.182984384	566.0
29.199695653	567.0
29.216406922	490.0
29.233118191	540.0
29.249829460	550.0
29.266540729	542.0
29.283251998	511.0
29.299963267	516.0
29.316674536	504.0
29.333385805	489.0
29.350097074	540.0
29.366808343	467.0
29.383519612	500.0
29.400230881	569.0
29.416942150	543.0
29.433653418	542.0
29.450364687	537.0
29.467075956	492.0
29.483787225	507.0
29.500498494	535.0
29.517209763	571.0
29.533921032	492.0
29.550632301	489.0
29.567343570	551.0
29.584054839	538.0
29.600766108	504.0
29.617477377	526.0
29.634188646	539.0
29.650899915	495.0
29.667611184	560.0
29.684322453	548.0
29.701033722	550.0
29.717744991	530.0
29.734456260	536.0
29.751167529	552.0
29.767878798	570.0
29.784590067	522.0
29.801301336	516.0
29.818012605	499.0
29.834723874	553.0
29.851435143	543.0
29.868146412	529.0
29.884857681	527.0
29.901568950	552.0
29.918280219	543.0
29.934991488	592.0
29.951702757	611.0
29.968414026	632.0
29.985125295	653.0
30.001836564	705.0
30.018547833	770.0
30.035259102	865.0
30.051970371	877.0
30.068681640	1039.0
30.085392909	1093.0
30.102104178	1272.0
30.118815447	1578.0
30.135526716	1780.0
30.152237985	2112.0
30.168949254	2246.0
30.185660523	1908.0
30.202371792	1638.0
30.219083061	1527.0
30.235794330	1427.0
30.252505599	1329.0
30.269216868	1135.0
30.285928137	898.0
30.302639406	843.0
30.319350674	647.0
30.336061943	692.0
30.352773212	691.0
30.369484481	666.0
30.386195750	615.0
30.402907019	599.0
30.419618288	617.0
30.436329557	563.0
30.453040826	516.0
30.469752095	587.0
30.486463364	589.0
30.503174633	538.0
30.519885902	554.0
30.536597171	511.0
30.553308440	526.0
30.570019709	565.0
30.586730978	502.0
30.603442247	505.0
30.620153516	543.0
30.636864785	571.0
30.653576054	565.0
30.670287323	544.0
30.686998592	578.0
30.703709861	561.0
30.720421130	579.0
30.737132399	507.0
30.753843668	541.0
30.770554937	523.0
30.787266206	543.0
30.803977475	521.0
30.820688744	528.0
30.837400013	544.0
30.854111282	529.0
30.870822551	536.0
30.887533820	568.0
30.904245089	509.0
30.920956358	537.0
30.937667627	578.0
30.954378896	543.0
30.971090165	534.0
30.987801434	493.0
31.004512703	536.0
31.021223972	569.0
31.037935241	564.0
31.054646510	535.0
31.071357779	526.0
31.088069048	548.0
31.104780317	504.0
31.121491586	538.0
31.138202855	528.0
31.154914124	526.0
31.171625393	549.0
31.188336662	554.0
31.205047931	549.0
31.221759199	497.0
31.238470468	553.0
31.255181737	535.0
31.271893006	614.0
31.288604275	559.0
31.305315544	538.0
31.322026813	528.0
31.338738082	563.0
31.355449351	545.0
31.372160620	528.0
31.388871889	546.0
31.405583158	523.0
31.422294427	568.0
31.439005696	557.0
31.455716965	549.0
31.472428234	516.0
31.489139503	548.0
31.505850772	519.0
31.522562041	546.0
31.539273310	542.0
31.555984579	537.0
31.572695848	542.0
31.589407117	508.0
31.606118386	510.0
31.622829655	520.0
31.639540924	510.0
31.656252193	543.0
31.672963462	539.0
31.689674731	549.0
31.706386000	505.0
31.723097269	565.0
31.739808538	535.0
31.756519807	536.0
31.773231076	490.0
31.789942345	495.0
31.806653614	551.0
31.823364883	569.0
31.840076152	542.0
31.856787421	585.0
31.873498690	543.0
31.890209959	540.0
31.906921228	505.0
31.923632497	505.0
31.940343766	541.0
31.957055035	537.0
31.973766304	555.0
31.990477573	518.0
32.007188842	528.0
32.023900111	528.0
32.040611380	504.0
32.057322649	555.0
32.074033918	519.0
32.090745187	554.0
32.107456455	544.0
32.124167724	516.0
32.140878993	527.0
32.157590262	595.0
32.174301531	534.0
32.191012800	553.0
32.207724069	548.0
32.224435338	512.0
32.241146607	551.0
32.257857876	556.0
32.274569145	536.0
32.291280414	538.0
32.307991683	555.0
32.324702952	563.0
32.341414221	524.0
32.358125490	548.0
32.374836759	534.0
32.391548028	565.0
32.408259297	563.0
32.424970566	554.0
32.441681835	575.0
32.458393104	509.0
32.475104373	549.0
32.491815642	560.0
32.508526911	542.0
32.525238180	572.0
32.541949449	596.0
32.558660718	610.0
32.575371987	600.0
32.592083256	536.0
32.608794525	597.0
32.625505794	616.0
32.642217063	622.0
32.658928332	678.0
32.675639601	612.0
32.692350870	622.0
32.709062139	644.0
32.725773408	584.0
32.742484677	575.0
32.759195946	610.0
32.775907215	587.0
32.792618484	587.0
32.809329753	563.0
32.826041022	555.0
32.842752291	530.0
32.859463560	551.0
32.876174829	576.0
32.892886098	531.0
32.909597367	558.0
32.926308636	542.0
32.943019905	585.0
32.959731174	554.0
32.976442443	531.0
32.993153711	565.0
33.009864980	583.0
33.026576249	626.0
33.043287518	570.0
33.059998787	551.0
33.076710056	645.0
33.093421325	656.0
33.110132594	665.0
33.126843863	767.0
33.143555132	770.0
33.160266401	817.0
33.176977670	903.0
33.193688939	913.0
33.210400208	928.0
33.227111477	834.0
33.243822746	819.0
33.260534015	789.0
33.277245284	789.0
33.293956553	718.0
33.310667822	688.0
33.327379091	670.0
33.344090360	605.0
33.360801629	589.0
33.377512898	617.0
33.394224167	571.0
33.410935436	584.0
33.427646705	551.0
33.444357974	592.0
33.461069243	578.0
33.477780512	579.0
33.494491781	554.0
33.511203050	561.0
33.527914319	565.0
33.544625588	541.0
33.561336857	571.0
33.578048126	495.0
33.594759395	586.0
33.611470664	583.0
33.628181933	559.0
33.644893202	563.0
33.661604471	528.0
33.678315740	619.0
33.695027009	595.0
33.711738278	573.0
33.728449547	584.0
33.745160816	564.0
33.761872085	596.0
33.778583354	591.0
33.795294623	648.0
33.812005892	637.0
33.828717161	621.0
33.845428430	705.0
33.862139699	657.0
33.878850967	667.0
33.895562236	664.0
33.912273505	800.0
33.928984774	816.0
33.945696043	890.0
33.962407312	1001.0
33.979118581	1227.0
33.995829850	1347.0
34.012541119	1652.0
34.029252388	2103.0
34.045963657	2849.0
34.062674926	3845.0
34.079386195	4739.0
34.096097464	4877.0
34.112808733	4442.0
34.129520002	4026.0
34.146231271	3491.0
34.162942540	3184.0
34.179653809	3025.0
34.196365078	2810.0
34.213076347	2289.0
34.229787616	1687.0
34.246498885	1269.0
34.263210154	1077.0
34.279921423	928.0
34.296632692	890.0
34.313343961	815.0
34.330055230	794.0
34.346766499	743.0
34.363477768	685.0
34.380189037	673.0
34.396900306	635.0
34.413611575	658.0
34.430322844	627.0
34.447034113	616.0
34.463745382	611.0
34.480456651	639.0
34.497167920	584.0
34.513879189	598.0
34.530590458	567.0
34.547301727	585.0
34.564012996	553.0
34.580724265	585.0
34.597435534	589.0
34.614146803	566.0
34.630858072	571.0
34.647569341	649.0
34.664280610	544.0
34.680991879	586.0
34.697703148	566.0
34.714414417	602.0
34.731125686	559.0
34.747836955	560.0
34.764548223	572.0
34.781259492	559.0
34.797970761	533.0
34.814682030	556.0
34.831393299	531.0
34.848104568	561.0
34.864815837	567.0
34.881527106	571.0
34.898238375	558.0
34.914949644	558.0
34.931660913	627.0
34.948372182	541.0
34.965083451	538.0
34.981794720	583.0
34.998505989	573.0
35.015217258	585.0
35.031928527	588.0
35.048639796	568.0
35.065351065	582.0
35.082062334	572.0
35.098773603	552.0
35.115484872	559.0
35.132196141	561.0
35.148907410	564.0
35.165618679	514.0
35.182329948	597.0
35.199041217	561.0
35.215752486	558.0
35.232463755	583.0
35.249175024	583.0
35.265886293	570.0
35.282597562	579.0
35.299308831	558.0
35.316020100	585.0
35.332731369	566.0
35.349442638	572.0
35.366153907	595.0
35.382865176	584.0
35.399576445	520.0
35.416287714	573.0
35.432998983	521.0
35.449710252	578.0
35.466421521	553.0
35.483132790	575.0
35.499844059	537.0
35.516555328	556.0
35.533266597	573.0
35.549977866	582.0
35.566689135	586.0
35.583400404	579.0
35.600111673	557.0
35.616822942	546.0
35.633534211	539.0
35.650245480	581.0
35.666956748	535.0
35.683668017	595.0
35.700379286	610.0
35.717090555	559.0
35.733801824	491.0
35.750513093	574.0
35.767224362	589.0
35.783935631	578.0
35.800646900	572.0
35.817358169	569.0
35.834069438	566.0
35.850780707	542.0
35.867491976	584.0
35.884203245	597.0
35.900914514	564.0
35.917625783	542.0
35.934337052	589.0
35.951048321	540.0
35.967759590	589.0
35.984470859	597.0
36.001182128	565.0
36.017893397	549.0
36.034604666	579.0
36.051315935	539.0
36.068027204	560.0
36.084738473	561.0
36.101449742	583.0
36.118161011	548.0
36.134872280	538.0
36.151583549	526.0
36.168294818	580.0
36.185006087	529.0
36.201717356	603.0
36.218428625	571.0
36.235139894	533.0
36.251851163	541.0
36.268562432	541.0
36.285273701	566.0
36.301984970	556.0
36.318696239	515.0
36.335407508	509.0
36.352118777	541.0
36.368830046	536.0
36.385541315	570.0
36.402252584	569.0
36.418963853	559.0
36.435675122	582.0
36.452386391	553.0
36.469097660	534.0
36.485808929	622.0
36.502520198	582.0
36.519231467	611.0
36.535942736	534.0
36.552654004	523.0
36.569365273	539.0
36.586076542	530.0
36.602787811	583.0
36.619499080	565.0
36.636210349	579.0
36.652921618	557.0
36.669632887	622.0
36.686344156	536.0
36.703055425	527.0
36.719766694	566.0
36.736477963	588.0
36.753189232	559.0
36.769900501	589.0
36.786611770	529.0
36.803323039	606.0
36.820034308	584.0
36.836745577	553.0
36.853456846	556.0
36.870168115	552.0
36.886879384	587.0
36.903590653	590.0
36.920301922	568.0
36.937013191	533.0
36.953724460	528.0
36.970435729	555.0
36.987146998	600.0
37.003858267	524.0
37.020569536	537.0
37.037280805	600.0
37.053992074	611.0
37.070703343	548.0
37.087414612	554.0
37.104125881	523.0
37.120837150	605.0
37.137548419	575.0
37.154259688	561.0
37.170970957	607.0
37.187682226	525.0
37.204393495	558.0
37.221104764	568.0
37.237816033	611.0
37.254527302	558.0
37.271238571	525.0
37.287949840	600.0
37.304661109	502.0
37.321372378	544.0
37.338083647	566.0
37.354794916	544.0
37.371506185	584.0
37.388217454	574.0
37.404928723	556.0
37.421639992	595.0
37.438351260	575.0
37.455062529	570.0
37.471773798	510.0
37.488485067	567.0
37.505196336	506.0
37.521907605	561.0
37.538618874	572.0
37.555330143	555.0
37.572041412	566.0
37.588752681	605.0
37.605463950	566.0
37.622175219	574.0
37.638886488	502.0
37.655597757	569.0
37.672309026	563.0
37.689020295	612.0
37.705731564	572.0
37.722442833	512.0
37.739154102	552.0
37.755865371	556.0
37.772576640	590.0
37.789287909	585.0
37.805999178	592.0
37.822710447	575.0
37.839421716	559.0
37.856132985	619.0
37.872844254	575.0
37.889555523	592.0
37.906266792	580.0
37.922978061	610.0
[truncated: 423 more rows]
