# Supplementary material for: Physicochemical Properties, Equilibrium Adsorption Performance, Manufacturability, and Stability of TIFSIX-3-Ni for Direct Air Capture of CO2
Source: Energy Fuels. 2024 Jun 18;38(13):11947–65. doi: 10.1021/acs.energyfuels.4c01368 (PMC11228916; doi:10.1021/acs.energyfuels.4c01368)
Supplement: Supplementary file 2 — ef4c01368_si_002.zip [file ef4c01368_si_002.zip › tifsix si raw files/XRD/batch comparison/NiTiF6/Batch C.csv]

[Measurement conditions]
Sample identification
Comment - 1	Configuration=Reflection Transmission Spinner, Owner=User-1, Creation date=26/11/2015 11:20:31
Comment - 2	Goniometer=PW3050/60 (Theta/Theta); Minimum step size 2Theta:0.001; Minimum step size Omega:0.001
Comment - 3	Sample stage=Reflection-Transmission Spinner PW3064/60; Minimum step size Phi:0.1
Comment - 4	Diffractometer system=XPERT-PRO
Comment - 5	Measurement program=MYL_010921, Owner=User-1, Creation date=01/09/2021 10:44:35
Anode material	Cu
K-Alpha1 wavelength	1.5405980
K-Alpha2 wavelength	1.5444260
Ratio K-Alpha2/K-Alpha1	0.500
Divergence slit	Fixed	0.38mm
Monochromator used	NO
Generator voltage	40
Tube current	20
File date and time	05/Apr/2022 14:29
Unit cell
h k l	0 0 0
Scan axis	Gonio
Scan range	4.959999996	45.000200474
Scan step size	0.0167113
No. of points	2396
Scan type	CONTINUOUS
Phi	316.1
Time per step	63.500
[Scan points]
Angle	Intensity
4.968355630	391.0
4.985066899	364.0
5.001778168	361.0
5.018489437	360.0
5.035200706	402.0
5.051911975	402.0
5.068623244	403.0
5.085334513	394.0
5.102045782	381.0
5.118757051	385.0
5.135468320	353.0
5.152179589	382.0
5.168890858	381.0
5.185602127	348.0
5.202313396	358.0
5.219024665	314.0
5.235735934	348.0
5.252447203	346.0
5.269158472	373.0
5.285869741	339.0
5.302581010	352.0
5.319292279	369.0
5.336003548	386.0
5.352714817	321.0
5.369426086	322.0
5.386137355	346.0
5.402848624	358.0
5.419559892	309.0
5.436271161	292.0
5.452982430	310.0
5.469693699	320.0
5.486404968	317.0
5.503116237	325.0
5.519827506	300.0
5.536538775	317.0
5.553250044	294.0
5.569961313	301.0
5.586672582	297.0
5.603383851	327.0
5.620095120	328.0
5.636806389	291.0
5.653517658	275.0
5.670228927	276.0
5.686940196	291.0
5.703651465	285.0
5.720362734	283.0
5.737074003	255.0
5.753785272	269.0
5.770496541	275.0
5.787207810	279.0
5.803919079	283.0
5.820630348	242.0
5.837341617	256.0
5.854052886	261.0
5.870764155	215.0
5.887475424	246.0
5.904186693	268.0
5.920897962	280.0
5.937609231	250.0
5.954320500	253.0
5.971031769	262.0
5.987743038	219.0
6.004454307	247.0
6.021165576	227.0
6.037876845	220.0
6.054588114	242.0
6.071299383	224.0
6.088010652	234.0
6.104721921	217.0
6.121433190	203.0
6.138144459	246.0
6.154855728	210.0
6.171566997	240.0
6.188278266	214.0
6.204989535	241.0
6.221700804	207.0
6.238412073	192.0
6.255123342	214.0
6.271834611	208.0
6.288545880	187.0
6.305257148	227.0
6.321968417	213.0
6.338679686	202.0
6.355390955	224.0
6.372102224	205.0
6.388813493	196.0
6.405524762	198.0
6.422236031	207.0
6.438947300	225.0
6.455658569	190.0
6.472369838	188.0
6.489081107	200.0
6.505792376	170.0
6.522503645	174.0
6.539214914	189.0
6.555926183	221.0
6.572637452	179.0
6.589348721	162.0
6.606059990	178.0
6.622771259	157.0
6.639482528	190.0
6.656193797	196.0
6.672905066	150.0
6.689616335	172.0
6.706327604	183.0
6.723038873	202.0
6.739750142	207.0
6.756461411	181.0
6.773172680	161.0
6.789883949	188.0
6.806595218	150.0
6.823306487	137.0
6.840017756	184.0
6.856729025	150.0
6.873440294	193.0
6.890151563	206.0
6.906862832	185.0
6.923574101	161.0
6.940285370	163.0
6.956996639	173.0
6.973707908	162.0
6.990419177	156.0
7.007130446	188.0
7.023841715	161.0
7.040552984	155.0
7.057264253	165.0
7.073975522	158.0
7.090686791	165.0
7.107398060	147.0
7.124109329	143.0
7.140820598	157.0
7.157531867	180.0
7.174243136	159.0
7.190954405	145.0
7.207665673	175.0
7.224376942	170.0
7.241088211	138.0
7.257799480	158.0
7.274510749	192.0
7.291222018	177.0
7.307933287	150.0
7.324644556	166.0
7.341355825	146.0
7.358067094	162.0
7.374778363	148.0
7.391489632	157.0
7.408200901	159.0
7.424912170	153.0
7.441623439	160.0
7.458334708	133.0
7.475045977	148.0
7.491757246	155.0
7.508468515	171.0
7.525179784	157.0
7.541891053	151.0
7.558602322	148.0
7.575313591	150.0
7.592024860	185.0
7.608736129	162.0
7.625447398	138.0
7.642158667	149.0
7.658869936	141.0
7.675581205	155.0
7.692292474	149.0
7.709003743	172.0
7.725715012	144.0
7.742426281	166.0
7.759137550	155.0
7.775848819	156.0
7.792560088	157.0
7.809271357	153.0
7.825982626	139.0
7.842693895	163.0
7.859405164	166.0
7.876116433	141.0
7.892827702	140.0
7.909538971	154.0
7.926250240	142.0
7.942961509	162.0
7.959672778	148.0
7.976384047	146.0
7.993095316	145.0
8.009806585	133.0
8.026517854	156.0
8.043229123	147.0
8.059940392	164.0
8.076651661	158.0
8.093362929	137.0
8.110074198	148.0
8.126785467	151.0
8.143496736	142.0
8.160208005	148.0
8.176919274	145.0
8.193630543	172.0
8.210341812	153.0
8.227053081	137.0
8.243764350	162.0
8.260475619	151.0
8.277186888	139.0
8.293898157	131.0
8.310609426	160.0
8.327320695	163.0
8.344031964	148.0
8.360743233	125.0
8.377454502	141.0
8.394165771	163.0
8.410877040	147.0
8.427588309	149.0
8.444299578	144.0
8.461010847	149.0
8.477722116	146.0
8.494433385	150.0
8.511144654	138.0
8.527855923	159.0
8.544567192	139.0
8.561278461	140.0
8.577989730	145.0
8.594700999	162.0
8.611412268	157.0
8.628123537	137.0
8.644834806	143.0
8.661546075	134.0
8.678257344	154.0
8.694968613	126.0
8.711679882	158.0
8.728391151	135.0
8.745102420	146.0
8.761813689	150.0
8.778524958	159.0
8.795236227	144.0
8.811947496	149.0
8.828658765	133.0
8.845370034	166.0
8.862081303	127.0
8.878792572	149.0
8.895503841	133.0
8.912215110	158.0
8.928926379	173.0
8.945637648	150.0
8.962348917	147.0
8.979060185	159.0
8.995771454	157.0
9.012482723	154.0
9.029193992	147.0
9.045905261	138.0
9.062616530	145.0
9.079327799	146.0
9.096039068	144.0
9.112750337	139.0
9.129461606	137.0
9.146172875	135.0
9.162884144	119.0
9.179595413	148.0
9.196306682	162.0
9.213017951	156.0
9.229729220	132.0
9.246440489	147.0
9.263151758	165.0
9.279863027	155.0
9.296574296	158.0
9.313285565	145.0
9.329996834	139.0
9.346708103	160.0
9.363419372	128.0
9.380130641	126.0
9.396841910	158.0
9.413553179	149.0
9.430264448	144.0
9.446975717	145.0
9.463686986	132.0
9.480398255	149.0
9.497109524	147.0
9.513820793	144.0
9.530532062	127.0
9.547243331	147.0
9.563954600	133.0
9.580665869	150.0
9.597377138	145.0
9.614088407	153.0
9.630799676	145.0
9.647510945	175.0
9.664222214	170.0
9.680933483	153.0
9.697644752	170.0
9.714356021	154.0
9.731067290	150.0
9.747778559	145.0
9.764489828	157.0
9.781201097	129.0
9.797912366	140.0
9.814623635	148.0
9.831334904	146.0
9.848046173	151.0
9.864757441	139.0
9.881468710	154.0
9.898179979	158.0
9.914891248	147.0
9.931602517	142.0
9.948313786	165.0
9.965025055	171.0
9.981736324	158.0
9.998447593	149.0
10.015158862	172.0
10.031870131	150.0
10.048581400	155.0
10.065292669	158.0
10.082003938	141.0
10.098715207	154.0
10.115426476	153.0
10.132137745	186.0
10.148849014	159.0
10.165560283	153.0
10.182271552	160.0
10.198982821	147.0
10.215694090	161.0
10.232405359	177.0
10.249116628	142.0
10.265827897	195.0
10.282539166	166.0
10.299250435	158.0
10.315961704	147.0
10.332672973	176.0
10.349384242	175.0
10.366095511	143.0
10.382806780	149.0
10.399518049	156.0
10.416229318	166.0
10.432940587	166.0
10.449651856	173.0
10.466363125	176.0
10.483074394	144.0
10.499785663	165.0
10.516496932	184.0
10.533208201	149.0
10.549919470	178.0
10.566630739	163.0
10.583342008	177.0
10.600053277	143.0
10.616764546	150.0
10.633475815	163.0
10.650187084	163.0
10.666898353	153.0
10.683609622	170.0
10.700320891	170.0
10.717032160	196.0
10.733743429	184.0
10.750454697	157.0
10.767165966	158.0
10.783877235	205.0
10.800588504	168.0
10.817299773	176.0
10.834011042	165.0
10.850722311	198.0
10.867433580	130.0
10.884144849	179.0
10.900856118	156.0
10.917567387	164.0
10.934278656	175.0
10.950989925	196.0
10.967701194	191.0
10.984412463	181.0
11.001123732	186.0
11.017835001	172.0
11.034546270	173.0
11.051257539	151.0
11.067968808	195.0
11.084680077	169.0
11.101391346	183.0
11.118102615	173.0
11.134813884	173.0
11.151525153	189.0
11.168236422	188.0
11.184947691	181.0
11.201658960	178.0
11.218370229	171.0
11.235081498	205.0
11.251792767	200.0
11.268504036	216.0
11.285215305	190.0
11.301926574	163.0
11.318637843	177.0
11.335349112	169.0
11.352060381	176.0
11.368771650	162.0
11.385482919	201.0
11.402194188	189.0
11.418905457	157.0
11.435616726	170.0
11.452327995	217.0
11.469039264	179.0
11.485750533	190.0
11.502461802	184.0
11.519173071	168.0
11.535884340	204.0
11.552595609	181.0
11.569306878	180.0
11.586018147	185.0
11.602729416	175.0
11.619440685	166.0
11.636151954	177.0
11.652863222	175.0
11.669574491	169.0
11.686285760	180.0
11.702997029	191.0
11.719708298	177.0
11.736419567	196.0
11.753130836	192.0
11.769842105	204.0
11.786553374	178.0
11.803264643	195.0
11.819975912	221.0
11.836687181	200.0
11.853398450	206.0
11.870109719	170.0
11.886820988	224.0
11.903532257	198.0
11.920243526	183.0
11.936954795	188.0
11.953666064	196.0
11.970377333	188.0
11.987088602	205.0
12.003799871	200.0
12.020511140	196.0
12.037222409	185.0
12.053933678	229.0
12.070644947	211.0
12.087356216	213.0
12.104067485	205.0
12.120778754	203.0
12.137490023	202.0
12.154201292	202.0
12.170912561	216.0
12.187623830	199.0
12.204335099	184.0
12.221046368	235.0
12.237757637	208.0
12.254468906	230.0
12.271180175	226.0
12.287891444	207.0
12.304602713	218.0
12.321313982	221.0
12.338025251	206.0
12.354736520	225.0
12.371447789	247.0
12.388159058	217.0
12.404870327	234.0
12.421581596	216.0
12.438292865	216.0
12.455004134	246.0
12.471715403	203.0
12.488426672	211.0
12.505137941	224.0
12.521849210	236.0
12.538560478	231.0
12.555271747	215.0
12.571983016	218.0
12.588694285	207.0
12.605405554	223.0
12.622116823	227.0
12.638828092	223.0
12.655539361	210.0
12.672250630	191.0
12.688961899	204.0
12.705673168	235.0
12.722384437	216.0
12.739095706	208.0
12.755806975	224.0
12.772518244	232.0
12.789229513	227.0
12.805940782	218.0
12.822652051	242.0
12.839363320	241.0
12.856074589	244.0
12.872785858	249.0
12.889497127	262.0
12.906208396	224.0
12.922919665	237.0
12.939630934	203.0
12.956342203	213.0
12.973053472	198.0
12.989764741	226.0
13.006476010	242.0
13.023187279	230.0
13.039898548	238.0
13.056609817	237.0
13.073321086	251.0
13.090032355	224.0
13.106743624	261.0
13.123454893	238.0
13.140166162	274.0
13.156877431	201.0
13.173588700	259.0
13.190299969	231.0
13.207011238	213.0
13.223722507	241.0
13.240433776	221.0
13.257145045	219.0
13.273856314	229.0
13.290567583	224.0
13.307278852	208.0
13.323990121	256.0
13.340701390	229.0
13.357412659	246.0
13.374123928	231.0
13.390835197	245.0
13.407546466	270.0
13.424257734	259.0
13.440969003	254.0
13.457680272	262.0
13.474391541	218.0
13.491102810	245.0
13.507814079	256.0
13.524525348	250.0
13.541236617	296.0
13.557947886	253.0
13.574659155	252.0
13.591370424	238.0
13.608081693	274.0
13.624792962	244.0
13.641504231	246.0
13.658215500	282.0
13.674926769	252.0
13.691638038	254.0
13.708349307	261.0
13.725060576	259.0
13.741771845	259.0
13.758483114	270.0
13.775194383	291.0
13.791905652	269.0
13.808616921	247.0
13.825328190	251.0
13.842039459	261.0
13.858750728	254.0
13.875461997	264.0
13.892173266	281.0
13.908884535	265.0
13.925595804	253.0
13.942307073	253.0
13.959018342	266.0
13.975729611	257.0
13.992440880	294.0
14.009152149	294.0
14.025863418	244.0
14.042574687	265.0
14.059285956	256.0
14.075997225	299.0
14.092708494	279.0
14.109419763	264.0
14.126131032	286.0
14.142842301	269.0
14.159553570	299.0
14.176264839	295.0
14.192976108	281.0
14.209687377	289.0
14.226398646	322.0
14.243109915	246.0
14.259821184	272.0
14.276532453	307.0
14.293243722	287.0
14.309954990	274.0
14.326666259	299.0
14.343377528	278.0
14.360088797	278.0
14.376800066	312.0
14.393511335	278.0
14.410222604	282.0
14.426933873	270.0
14.443645142	268.0
14.460356411	280.0
14.477067680	295.0
14.493778949	287.0
14.510490218	253.0
14.527201487	291.0
14.543912756	269.0
14.560624025	290.0
14.577335294	309.0
14.594046563	312.0
14.610757832	321.0
14.627469101	303.0
14.644180370	312.0
14.660891639	294.0
14.677602908	268.0
14.694314177	310.0
14.711025446	267.0
14.727736715	268.0
14.744447984	284.0
14.761159253	296.0
14.777870522	290.0
14.794581791	307.0
14.811293060	306.0
14.828004329	283.0
14.844715598	297.0
14.861426867	292.0
14.878138136	306.0
14.894849405	340.0
14.911560674	299.0
14.928271943	314.0
14.944983212	277.0
14.961694481	284.0
14.978405750	309.0
14.995117019	314.0
15.011828288	287.0
15.028539557	299.0
15.045250826	306.0
15.061962095	290.0
15.078673364	281.0
15.095384633	316.0
15.112095902	302.0
15.128807171	264.0
15.145518440	296.0
15.162229709	287.0
15.178940978	284.0
15.195652247	298.0
15.212363515	323.0
15.229074784	350.0
15.245786053	297.0
15.262497322	316.0
15.279208591	324.0
15.295919860	331.0
15.312631129	296.0
15.329342398	293.0
15.346053667	299.0
15.362764936	329.0
15.379476205	306.0
15.396187474	312.0
15.412898743	341.0
15.429610012	298.0
15.446321281	325.0
15.463032550	306.0
15.479743819	322.0
15.496455088	316.0
15.513166357	355.0
15.529877626	316.0
15.546588895	321.0
15.563300164	327.0
15.580011433	361.0
15.596722702	343.0
15.613433971	341.0
15.630145240	336.0
15.646856509	357.0
15.663567778	331.0
15.680279047	328.0
15.696990316	329.0
15.713701585	345.0
15.730412854	324.0
15.747124123	336.0
15.763835392	310.0
15.780546661	308.0
15.797257930	325.0
15.813969199	338.0
15.830680468	330.0
15.847391737	309.0
15.864103006	316.0
15.880814275	318.0
15.897525544	346.0
15.914236813	331.0
15.930948082	340.0
15.947659351	325.0
15.964370620	336.0
15.981081889	290.0
15.997793158	358.0
16.014504427	316.0
16.031215696	352.0
16.047926965	348.0
16.064638234	328.0
16.081349503	317.0
16.098060771	358.0
16.114772040	348.0
16.131483309	309.0
16.148194578	362.0
16.164905847	324.0
16.181617116	346.0
16.198328385	327.0
16.215039654	337.0
16.231750923	331.0
16.248462192	330.0
16.265173461	311.0
16.281884730	318.0
16.298595999	344.0
16.315307268	367.0
16.332018537	312.0
16.348729806	388.0
16.365441075	328.0
16.382152344	366.0
16.398863613	369.0
16.415574882	321.0
16.432286151	364.0
16.448997420	343.0
16.465708689	385.0
16.482419958	331.0
16.499131227	342.0
16.515842496	326.0
16.532553765	368.0
16.549265034	360.0
16.565976303	348.0
16.582687572	345.0
16.599398841	361.0
16.616110110	367.0
16.632821379	390.0
16.649532648	383.0
16.666243917	356.0
16.682955186	376.0
16.699666455	368.0
16.716377724	373.0
16.733088993	367.0
16.749800262	388.0
16.766511531	363.0
16.783222800	359.0
16.799934069	386.0
16.816645338	372.0
16.833356607	387.0
16.850067876	404.0
16.866779145	362.0
16.883490414	361.0
16.900201683	387.0
16.916912952	389.0
16.933624221	362.0
16.950335490	429.0
16.967046759	407.0
16.983758027	369.0
17.000469296	382.0
17.017180565	364.0
17.033891834	346.0
17.050603103	408.0
17.067314372	391.0
17.084025641	413.0
17.100736910	389.0
17.117448179	366.0
17.134159448	415.0
17.150870717	453.0
17.167581986	375.0
17.184293255	391.0
17.201004524	361.0
17.217715793	412.0
17.234427062	363.0
17.251138331	361.0
17.267849600	426.0
17.284560869	352.0
17.301272138	419.0
17.317983407	400.0
17.334694676	385.0
17.351405945	388.0
17.368117214	382.0
17.384828483	401.0
17.401539752	343.0
17.418251021	399.0
17.434962290	369.0
17.451673559	389.0
17.468384828	420.0
17.485096097	368.0
17.501807366	422.0
17.518518635	367.0
17.535229904	401.0
17.551941173	422.0
17.568652442	415.0
17.585363711	348.0
17.602074980	378.0
17.618786249	388.0
17.635497518	376.0
17.652208787	396.0
17.668920056	420.0
17.685631325	412.0
17.702342594	426.0
17.719053863	390.0
17.735765132	402.0
17.752476401	370.0
17.769187670	430.0
17.785898939	379.0
17.802610208	368.0
17.819321477	409.0
17.836032746	391.0
17.852744015	427.0
17.869455283	381.0
17.886166552	412.0
17.902877821	391.0
17.919589090	396.0
17.936300359	439.0
17.953011628	414.0
17.969722897	402.0
17.986434166	428.0
18.003145435	438.0
18.019856704	412.0
18.036567973	404.0
18.053279242	368.0
18.069990511	413.0
18.086701780	375.0
18.103413049	447.0
18.120124318	439.0
18.136835587	412.0
18.153546856	426.0
18.170258125	407.0
18.186969394	408.0
18.203680663	397.0
18.220391932	476.0
18.237103201	429.0
18.253814470	476.0
18.270525739	485.0
18.287237008	536.0
18.303948277	525.0
18.320659546	538.0
18.337370815	564.0
18.354082084	587.0
18.370793353	568.0
18.387504622	566.0
18.404215891	588.0
18.420927160	636.0
18.437638429	596.0
18.454349698	632.0
18.471060967	665.0
18.487772236	695.0
18.504483505	618.0
18.521194774	704.0
18.537906043	726.0
18.554617312	759.0
18.571328581	735.0
18.588039850	841.0
18.604751119	914.0
18.621462388	951.0
18.638173657	1090.0
18.654884926	1183.0
18.671596195	1350.0
18.688307464	1565.0
18.705018733	1747.0
18.721730002	2077.0
18.738441271	2504.0
18.755152539	2990.0
18.771863808	3612.0
18.788575077	4379.0
18.805286346	5898.0
18.821997615	7839.0
18.838708884	10620.0
18.855420153	14941.0
18.872131422	20325.0
18.888842691	27115.0
18.905553960	32374.0
18.922265229	34335.0
18.938976498	34566.0
18.955687767	30863.0
18.972399036	24419.0
18.989110305	17890.0
19.005821574	12480.0
19.022532843	8018.0
19.039244112	5079.0
19.055955381	3425.0
19.072666650	2695.0
19.089377919	2170.0
19.106089188	1872.0
19.122800457	1599.0
19.139511726	1496.0
19.156222995	1296.0
19.172934264	1225.0
19.189645533	1073.0
19.206356802	980.0
19.223068071	981.0
19.239779340	830.0
19.256490609	766.0
19.273201878	670.0
19.289913147	649.0
19.306624416	614.0
19.323335685	655.0
19.340046954	641.0
19.356758223	621.0
19.373469492	639.0
19.390180761	600.0
19.406892030	599.0
19.423603299	584.0
19.440314568	534.0
19.457025837	594.0
19.473737106	605.0
19.490448375	585.0
19.507159644	543.0
19.523870913	549.0
19.540582182	615.0
19.557293451	560.0
19.574004720	538.0
19.590715989	563.0
19.607427258	519.0
19.624138527	611.0
19.640849796	583.0
19.657561064	509.0
19.674272333	583.0
19.690983602	553.0
19.707694871	533.0
19.724406140	558.0
19.741117409	549.0
19.757828678	508.0
19.774539947	526.0
19.791251216	475.0
19.807962485	581.0
19.824673754	586.0
19.841385023	579.0
19.858096292	529.0
19.874807561	556.0
19.891518830	546.0
19.908230099	534.0
19.924941368	481.0
19.941652637	551.0
19.958363906	506.0
19.975075175	504.0
19.991786444	502.0
20.008497713	536.0
20.025208982	536.0
20.041920251	526.0
20.058631520	511.0
20.075342789	520.0
20.092054058	545.0
20.108765327	526.0
20.125476596	558.0
20.142187865	519.0
20.158899134	580.0
20.175610403	533.0
20.192321672	482.0
20.209032941	516.0
20.225744210	496.0
20.242455479	513.0
20.259166748	482.0
20.275878017	544.0
20.292589286	484.0
20.309300555	548.0
20.326011824	511.0
20.342723093	526.0
20.359434362	498.0
20.376145631	507.0
20.392856900	500.0
20.409568169	521.0
20.426279438	493.0
20.442990707	514.0
20.459701976	526.0
20.476413245	519.0
20.493124514	536.0
20.509835783	493.0
20.526547052	579.0
20.543258320	561.0
20.559969589	535.0
20.576680858	579.0
20.593392127	533.0
20.610103396	541.0
20.626814665	534.0
20.643525934	538.0
20.660237203	600.0
20.676948472	555.0
20.693659741	535.0
20.710371010	519.0
20.727082279	555.0
20.743793548	540.0
20.760504817	539.0
20.777216086	563.0
20.793927355	529.0
20.810638624	570.0
20.827349893	555.0
20.844061162	536.0
20.860772431	572.0
20.877483700	571.0
20.894194969	551.0
20.910906238	602.0
20.927617507	595.0
20.944328776	600.0
20.961040045	591.0
20.977751314	632.0
20.994462583	667.0
21.011173852	686.0
21.027885121	704.0
21.044596390	803.0
21.061307659	871.0
21.078018928	1046.0
21.094730197	1062.0
21.111441466	1267.0
21.128152735	1454.0
21.144864004	1693.0
21.161575273	1863.0
21.178286542	2273.0
21.194997811	2758.0
21.211709080	3414.0
21.228420349	4071.0
21.245131618	4691.0
21.261842887	5503.0
21.278554156	5558.0
21.295265425	5453.0
21.311976694	5015.0
21.328687963	4446.0
21.345399232	3423.0
21.362110501	2594.0
21.378821770	1998.0
21.395533039	1606.0
21.412244308	1329.0
21.428955576	1093.0
21.445666845	967.0
21.462378114	964.0
21.479089383	862.0
21.495800652	719.0
21.512511921	643.0
21.529223190	689.0
21.545934459	637.0
21.562645728	636.0
21.579356997	651.0
21.596068266	557.0
21.612779535	559.0
21.629490804	583.0
21.646202073	522.0
21.662913342	542.0
21.679624611	567.0
21.696335880	510.0
21.713047149	498.0
21.729758418	523.0
21.746469687	536.0
21.763180956	539.0
21.779892225	512.0
21.796603494	529.0
21.813314763	490.0
21.830026032	516.0
21.846737301	504.0
21.863448570	511.0
21.880159839	518.0
21.896871108	492.0
21.913582377	518.0
21.930293646	496.0
21.947004915	507.0
21.963716184	498.0
21.980427453	515.0
21.997138722	539.0
22.013849991	535.0
22.030561260	510.0
22.047272529	521.0
22.063983798	491.0
22.080695067	524.0
22.097406336	505.0
22.114117605	484.0
22.130828874	559.0
22.147540143	502.0
22.164251412	512.0
22.180962681	515.0
22.197673950	511.0
22.214385219	540.0
22.231096488	505.0
22.247807757	516.0
22.264519026	503.0
22.281230295	497.0
22.297941564	523.0
22.314652832	550.0
22.331364101	539.0
22.348075370	502.0
22.364786639	539.0
22.381497908	535.0
22.398209177	497.0
22.414920446	492.0
22.431631715	527.0
22.448342984	504.0
22.465054253	519.0
22.481765522	464.0
22.498476791	476.0
22.515188060	519.0
22.531899329	524.0
22.548610598	477.0
22.565321867	509.0
22.582033136	531.0
22.598744405	575.0
22.615455674	492.0
22.632166943	479.0
22.648878212	454.0
22.665589481	472.0
22.682300750	554.0
22.699012019	496.0
22.715723288	474.0
22.732434557	525.0
22.749145826	497.0
22.765857095	513.0
22.782568364	472.0
22.799279633	529.0
22.815990902	528.0
22.832702171	507.0
22.849413440	571.0
22.866124709	502.0
22.882835978	552.0
22.899547247	500.0
22.916258516	544.0
22.932969785	469.0
22.949681054	484.0
22.966392323	524.0
22.983103592	463.0
22.999814861	528.0
23.016526130	522.0
23.033237399	537.0
23.049948668	507.0
23.066659937	459.0
23.083371206	485.0
23.100082475	511.0
23.116793744	478.0
23.133505013	504.0
23.150216282	465.0
23.166927551	494.0
23.183638820	492.0
23.200350089	536.0
23.217061357	496.0
23.233772626	491.0
23.250483895	521.0
23.267195164	499.0
23.283906433	506.0
23.300617702	475.0
23.317328971	485.0
23.334040240	492.0
23.350751509	493.0
23.367462778	498.0
23.384174047	515.0
23.400885316	518.0
23.417596585	506.0
23.434307854	520.0
23.451019123	505.0
23.467730392	483.0
23.484441661	518.0
23.501152930	533.0
23.517864199	514.0
23.534575468	539.0
23.551286737	531.0
23.567998006	571.0
23.584709275	627.0
23.601420544	598.0
23.618131813	602.0
23.634843082	607.0
23.651554351	642.0
23.668265620	646.0
23.684976889	634.0
23.701688158	634.0
23.718399427	626.0
23.735110696	597.0
23.751821965	584.0
23.768533234	566.0
23.785244503	528.0
23.801955772	555.0
23.818667041	563.0
23.835378310	586.0
23.852089579	549.0
23.868800848	536.0
23.885512117	505.0
23.902223386	536.0
23.918934655	533.0
23.935645924	512.0
23.952357193	536.0
23.969068462	521.0
23.985779731	506.0
24.002491000	510.0
24.019202269	561.0
24.035913538	551.0
24.052624807	497.0
24.069336076	561.0
24.086047345	465.0
24.102758613	491.0
24.119469882	483.0
24.136181151	506.0
24.152892420	530.0
24.169603689	507.0
24.186314958	514.0
24.203026227	545.0
24.219737496	560.0
24.236448765	516.0
24.253160034	506.0
24.269871303	548.0
24.286582572	462.0
24.303293841	511.0
24.320005110	555.0
24.336716379	497.0
24.353427648	495.0
24.370138917	502.0
24.386850186	515.0
24.403561455	538.0
24.420272724	553.0
24.436983993	525.0
24.453695262	504.0
24.470406531	499.0
24.487117800	490.0
24.503829069	520.0
24.520540338	514.0
24.537251607	533.0
24.553962876	463.0
24.570674145	560.0
24.587385414	521.0
24.604096683	495.0
24.620807952	499.0
24.637519221	530.0
24.654230490	533.0
24.670941759	492.0
24.687653028	496.0
24.704364297	476.0
24.721075566	508.0
24.737786835	460.0
24.754498104	470.0
24.771209373	538.0
24.787920642	494.0
24.804631911	537.0
24.821343180	500.0
24.838054449	469.0
24.854765718	529.0
24.871476987	527.0
24.888188256	492.0
24.904899525	512.0
24.921610794	521.0
24.938322063	545.0
24.955033332	510.0
24.971744601	476.0
24.988455869	504.0
25.005167138	510.0
25.021878407	491.0
25.038589676	539.0
25.055300945	487.0
25.072012214	528.0
25.088723483	509.0
25.105434752	505.0
25.122146021	585.0
25.138857290	518.0
25.155568559	505.0
25.172279828	509.0
25.188991097	504.0
25.205702366	521.0
25.222413635	511.0
25.239124904	548.0
25.255836173	507.0
25.272547442	514.0
25.289258711	474.0
25.305969980	492.0
25.322681249	500.0
25.339392518	523.0
25.356103787	484.0
25.372815056	504.0
25.389526325	557.0
25.406237594	498.0
25.422948863	504.0
25.439660132	477.0
25.456371401	516.0
25.473082670	525.0
25.489793939	480.0
25.506505208	525.0
25.523216477	508.0
25.539927746	534.0
25.556639015	515.0
25.573350284	539.0
25.590061553	495.0
25.606772822	495.0
25.623484091	480.0
25.640195360	560.0
25.656906629	539.0
25.673617898	519.0
25.690329167	510.0
25.707040436	477.0
25.723751705	519.0
25.740462974	555.0
25.757174243	528.0
25.773885512	497.0
25.790596781	488.0
25.807308050	499.0
25.824019319	524.0
25.840730588	510.0
25.857441857	528.0
25.874153125	509.0
25.890864394	523.0
25.907575663	544.0
25.924286932	546.0
25.940998201	527.0
25.957709470	509.0
25.974420739	496.0
25.991132008	569.0
26.007843277	519.0
26.024554546	521.0
26.041265815	487.0
26.057977084	561.0
26.074688353	536.0
26.091399622	505.0
26.108110891	523.0
26.124822160	497.0
26.141533429	469.0
26.158244698	480.0
26.174955967	561.0
26.191667236	550.0
26.208378505	514.0
26.225089774	495.0
26.241801043	514.0
26.258512312	502.0
26.275223581	587.0
26.291934850	526.0
26.308646119	525.0
26.325357388	507.0
26.342068657	505.0
26.358779926	568.0
26.375491195	520.0
26.392202464	522.0
26.408913733	529.0
26.425625002	538.0
26.442336271	474.0
26.459047540	550.0
26.475758809	495.0
26.492470078	541.0
26.509181347	560.0
26.525892616	519.0
26.542603885	506.0
26.559315154	520.0
26.576026423	543.0
26.592737692	559.0
26.609448961	500.0
26.626160230	553.0
26.642871499	555.0
26.659582768	482.0
26.676294037	524.0
26.693005306	496.0
26.709716575	516.0
26.726427844	528.0
26.743139113	500.0
26.759850381	546.0
26.776561650	507.0
26.793272919	493.0
26.809984188	541.0
26.826695457	572.0
26.843406726	528.0
26.860117995	535.0
26.876829264	531.0
26.893540533	538.0
26.910251802	549.0
26.926963071	543.0
26.943674340	539.0
26.960385609	514.0
26.977096878	529.0
26.993808147	533.0
27.010519416	500.0
27.027230685	549.0
27.043941954	507.0
27.060653223	492.0
27.077364492	520.0
27.094075761	537.0
27.110787030	569.0
27.127498299	519.0
27.144209568	556.0
27.160920837	523.0
27.177632106	511.0
27.194343375	540.0
27.211054644	534.0
27.227765913	526.0
27.244477182	521.0
27.261188451	536.0
27.277899720	520.0
27.294610989	527.0
27.311322258	533.0
27.328033527	522.0
27.344744796	508.0
27.361456065	514.0
27.378167334	582.0
27.394878603	542.0
27.411589872	538.0
27.428301141	559.0
27.445012410	506.0
27.461723679	539.0
27.478434948	559.0
27.495146217	523.0
27.511857486	546.0
27.528568755	567.0
27.545280024	538.0
27.561991293	500.0
27.578702562	543.0
27.595413831	567.0
27.612125100	525.0
27.628836369	561.0
27.645547638	544.0
27.662258906	549.0
27.678970175	525.0
27.695681444	519.0
27.712392713	553.0
27.729103982	544.0
27.745815251	514.0
27.762526520	569.0
27.779237789	537.0
27.795949058	572.0
27.812660327	527.0
27.829371596	543.0
27.846082865	559.0
27.862794134	493.0
27.879505403	500.0
27.896216672	561.0
27.912927941	524.0
27.929639210	531.0
27.946350479	523.0
27.963061748	575.0
27.979773017	507.0
27.996484286	552.0
28.013195555	551.0
28.029906824	540.0
28.046618093	605.0
28.063329362	549.0
28.080040631	585.0
28.096751900	563.0
28.113463169	588.0
28.130174438	567.0
28.146885707	582.0
28.163596976	568.0
28.180308245	617.0
28.197019514	609.0
28.213730783	655.0
28.230442052	635.0
28.247153321	617.0
28.263864590	696.0
28.280575859	692.0
28.297287128	694.0
28.313998397	738.0
28.330709666	728.0
28.347420935	725.0
28.364132204	825.0
28.380843473	834.0
28.397554742	961.0
28.414266011	1040.0
28.430977280	1163.0
28.447688549	1266.0
28.464399818	1336.0
28.481111087	1278.0
28.497822356	1235.0
28.514533625	1084.0
28.531244894	1060.0
28.547956162	1045.0
28.564667431	892.0
28.581378700	781.0
28.598089969	688.0
28.614801238	707.0
28.631512507	672.0
28.648223776	668.0
28.664935045	640.0
28.681646314	567.0
28.698357583	601.0
28.715068852	545.0
28.731780121	550.0
28.748491390	564.0
28.765202659	565.0
28.781913928	580.0
28.798625197	499.0
28.815336466	570.0
28.832047735	611.0
28.848759004	542.0
28.865470273	569.0
28.882181542	553.0
28.898892811	550.0
28.915604080	544.0
28.932315349	502.0
28.949026618	514.0
28.965737887	529.0
28.982449156	485.0
28.999160425	514.0
29.015871694	538.0
29.032582963	559.0
29.049294232	541.0
29.066005501	561.0
29.082716770	556.0
29.099428039	574.0
29.116139308	580.0
29.132850577	507.0
29.149561846	515.0
29.166273115	516.0
29.182984384	570.0
29.199695653	523.0
29.216406922	524.0
29.233118191	528.0
29.249829460	525.0
29.266540729	566.0
29.283251998	563.0
29.299963267	552.0
29.316674536	540.0
29.333385805	560.0
29.350097074	551.0
29.366808343	564.0
29.383519612	559.0
29.400230881	537.0
29.416942150	543.0
29.433653418	546.0
29.450364687	590.0
29.467075956	572.0
29.483787225	542.0
29.500498494	539.0
29.517209763	561.0
29.533921032	535.0
29.550632301	574.0
29.567343570	556.0
29.584054839	594.0
29.600766108	524.0
29.617477377	576.0
29.634188646	581.0
29.650899915	564.0
29.667611184	513.0
29.684322453	519.0
29.701033722	582.0
29.717744991	585.0
29.734456260	551.0
29.751167529	554.0
29.767878798	534.0
29.784590067	561.0
29.801301336	574.0
29.818012605	571.0
29.834723874	578.0
29.851435143	538.0
29.868146412	592.0
29.884857681	535.0
29.901568950	546.0
29.918280219	594.0
29.934991488	552.0
29.951702757	604.0
29.968414026	575.0
29.985125295	602.0
30.001836564	586.0
30.018547833	599.0
30.035259102	595.0
30.051970371	636.0
30.068681640	643.0
30.085392909	666.0
30.102104178	703.0
30.118815447	750.0
30.135526716	802.0
30.152237985	879.0
30.168949254	936.0
30.185660523	1089.0
30.202371792	1246.0
30.219083061	1396.0
30.235794330	1620.0
30.252505599	1935.0
30.269216868	2135.0
30.285928137	2378.0
30.302639406	2561.0
30.319350674	2647.0
30.336061943	2500.0
30.352773212	2152.0
30.369484481	2037.0
30.386195750	1742.0
30.402907019	1691.0
30.419618288	1464.0
30.436329557	1185.0
30.453040826	977.0
30.469752095	925.0
30.486463364	829.0
30.503174633	812.0
30.519885902	752.0
30.536597171	709.0
30.553308440	726.0
30.570019709	694.0
30.586730978	642.0
30.603442247	607.0
30.620153516	624.0
30.636864785	617.0
30.653576054	648.0
30.670287323	595.0
30.686998592	582.0
30.703709861	580.0
30.720421130	627.0
30.737132399	574.0
30.753843668	575.0
30.770554937	601.0
30.787266206	545.0
30.803977475	525.0
30.820688744	613.0
30.837400013	559.0
30.854111282	589.0
30.870822551	579.0
30.887533820	553.0
30.904245089	587.0
30.920956358	592.0
30.937667627	579.0
30.954378896	535.0
30.971090165	525.0
30.987801434	549.0
31.004512703	507.0
31.021223972	516.0
31.037935241	548.0
31.054646510	570.0
31.071357779	563.0
31.088069048	581.0
31.104780317	556.0
31.121491586	554.0
31.138202855	576.0
31.154914124	576.0
31.171625393	548.0
31.188336662	589.0
31.205047931	609.0
31.221759199	578.0
31.238470468	590.0
31.255181737	546.0
31.271893006	561.0
31.288604275	584.0
31.305315544	542.0
31.322026813	597.0
31.338738082	559.0
31.355449351	568.0
31.372160620	590.0
31.388871889	584.0
31.405583158	554.0
31.422294427	579.0
31.439005696	559.0
31.455716965	566.0
31.472428234	582.0
31.489139503	563.0
31.505850772	553.0
31.522562041	558.0
31.539273310	534.0
31.555984579	569.0
31.572695848	582.0
31.589407117	556.0
31.606118386	561.0
31.622829655	549.0
31.639540924	566.0
31.656252193	489.0
31.672963462	561.0
31.689674731	572.0
31.706386000	624.0
31.723097269	573.0
31.739808538	565.0
31.756519807	584.0
31.773231076	568.0
31.789942345	551.0
31.806653614	580.0
31.823364883	542.0
31.840076152	597.0
31.856787421	576.0
31.873498690	566.0
31.890209959	582.0
31.906921228	538.0
31.923632497	541.0
31.940343766	556.0
31.957055035	524.0
31.973766304	549.0
31.990477573	535.0
32.007188842	574.0
32.023900111	561.0
32.040611380	558.0
32.057322649	544.0
32.074033918	574.0
32.090745187	597.0
32.107456455	551.0
32.124167724	538.0
32.140878993	567.0
32.157590262	584.0
32.174301531	519.0
32.191012800	554.0
32.207724069	587.0
32.224435338	568.0
32.241146607	618.0
32.257857876	514.0
32.274569145	578.0
32.291280414	556.0
32.307991683	586.0
32.324702952	557.0
32.341414221	597.0
32.358125490	570.0
32.374836759	604.0
32.391548028	563.0
32.408259297	566.0
32.424970566	573.0
32.441681835	568.0
32.458393104	570.0
32.475104373	600.0
32.491815642	542.0
32.508526911	564.0
32.525238180	587.0
32.541949449	585.0
32.558660718	573.0
32.575371987	544.0
32.592083256	574.0
32.608794525	575.0
32.625505794	555.0
32.642217063	634.0
32.658928332	561.0
32.675639601	567.0
32.692350870	550.0
32.709062139	578.0
32.725773408	605.0
32.742484677	641.0
32.759195946	658.0
32.775907215	668.0
32.792618484	680.0
32.809329753	747.0
32.826041022	670.0
32.842752291	678.0
32.859463560	628.0
32.876174829	657.0
32.892886098	609.0
32.909597367	664.0
32.926308636	590.0
32.943019905	563.0
32.959731174	596.0
32.976442443	630.0
32.993153711	615.0
33.009864980	599.0
33.026576249	604.0
33.043287518	569.0
33.059998787	582.0
33.076710056	596.0
33.093421325	635.0
33.110132594	605.0
33.126843863	605.0
33.143555132	587.0
33.160266401	620.0
33.176977670	675.0
33.193688939	652.0
33.210400208	653.0
33.227111477	690.0
33.243822746	713.0
33.260534015	711.0
33.277245284	777.0
33.293956553	860.0
33.310667822	907.0
33.327379091	914.0
33.344090360	974.0
33.360801629	981.0
33.377512898	895.0
33.394224167	834.0
33.410935436	777.0
33.427646705	784.0
33.444357974	816.0
33.461069243	759.0
33.477780512	667.0
33.494491781	698.0
33.511203050	603.0
33.527914319	678.0
33.544625588	637.0
33.561336857	683.0
33.578048126	621.0
33.594759395	650.0
33.611470664	624.0
33.628181933	622.0
33.644893202	584.0
33.661604471	609.0
33.678315740	597.0
33.695027009	576.0
33.711738278	609.0
33.728449547	604.0
33.745160816	596.0
33.761872085	631.0
33.778583354	630.0
33.795294623	622.0
33.812005892	588.0
33.828717161	665.0
33.845428430	670.0
33.862139699	642.0
33.878850967	683.0
33.895562236	611.0
33.912273505	678.0
33.928984774	685.0
33.945696043	677.0
33.962407312	754.0
33.979118581	720.0
33.995829850	764.0
34.012541119	798.0
34.029252388	843.0
34.045963657	864.0
34.062674926	938.0
34.079386195	1043.0
34.096097464	1206.0
34.112808733	1318.0
34.129520002	1559.0
34.146231271	1888.0
34.162942540	2450.0
34.179653809	3469.0
34.196365078	4634.0
34.213076347	5052.0
34.229787616	4907.0
34.246498885	4753.0
34.263210154	5071.0
34.279921423	5349.0
34.296632692	4626.0
34.313343961	3746.0
34.330055230	3197.0
34.346766499	2846.0
34.363477768	2696.0
34.380189037	2071.0
34.396900306	1683.0
34.413611575	1388.0
34.430322844	1192.0
34.447034113	1073.0
34.463745382	1036.0
34.480456651	937.0
34.497167920	840.0
34.513879189	840.0
34.530590458	801.0
34.547301727	787.0
34.564012996	768.0
34.580724265	731.0
34.597435534	665.0
34.614146803	728.0
34.630858072	665.0
34.647569341	681.0
34.664280610	609.0
34.680991879	582.0
34.697703148	635.0
34.714414417	592.0
34.731125686	579.0
34.747836955	655.0
34.764548223	636.0
34.781259492	613.0
34.797970761	595.0
34.814682030	620.0
34.831393299	583.0
34.848104568	614.0
34.864815837	636.0
34.881527106	624.0
34.898238375	580.0
34.914949644	650.0
34.931660913	607.0
34.948372182	610.0
34.965083451	590.0
34.981794720	621.0
34.998505989	607.0
35.015217258	552.0
35.031928527	604.0
35.048639796	594.0
35.065351065	660.0
35.082062334	558.0
35.098773603	615.0
35.115484872	579.0
35.132196141	636.0
35.148907410	581.0
35.165618679	604.0
35.182329948	583.0
35.199041217	643.0
35.215752486	583.0
35.232463755	605.0
35.249175024	579.0
35.265886293	613.0
35.282597562	630.0
35.299308831	576.0
35.316020100	590.0
35.332731369	616.0
35.349442638	553.0
35.366153907	564.0
35.382865176	622.0
35.399576445	604.0
35.416287714	626.0
35.432998983	567.0
35.449710252	611.0
35.466421521	539.0
35.483132790	604.0
35.499844059	551.0
35.516555328	583.0
35.533266597	536.0
35.549977866	561.0
35.566689135	592.0
35.583400404	558.0
35.600111673	583.0
35.616822942	610.0
35.633534211	581.0
35.650245480	585.0
35.666956748	590.0
35.683668017	604.0
35.700379286	582.0
35.717090555	617.0
35.733801824	578.0
35.750513093	610.0
35.767224362	619.0
35.783935631	584.0
35.800646900	585.0
35.817358169	594.0
35.834069438	542.0
35.850780707	572.0
35.867491976	572.0
35.884203245	557.0
35.900914514	597.0
35.917625783	601.0
35.934337052	544.0
35.951048321	571.0
35.967759590	645.0
35.984470859	576.0
36.001182128	604.0
36.017893397	584.0
36.034604666	598.0
36.051315935	557.0
36.068027204	606.0
36.084738473	557.0
36.101449742	572.0
36.118161011	560.0
36.134872280	602.0
36.151583549	556.0
36.168294818	558.0
36.185006087	550.0
36.201717356	628.0
36.218428625	595.0
36.235139894	565.0
36.251851163	578.0
36.268562432	596.0
36.285273701	585.0
36.301984970	611.0
36.318696239	611.0
36.335407508	556.0
36.352118777	599.0
36.368830046	556.0
36.385541315	599.0
36.402252584	595.0
36.418963853	555.0
36.435675122	557.0
36.452386391	600.0
36.469097660	597.0
36.485808929	564.0
36.502520198	611.0
36.519231467	580.0
36.535942736	603.0
36.552654004	589.0
36.569365273	602.0
36.586076542	628.0
36.602787811	607.0
36.619499080	587.0
36.636210349	545.0
36.652921618	614.0
36.669632887	661.0
36.686344156	626.0
36.703055425	563.0
36.719766694	592.0
36.736477963	587.0
36.753189232	550.0
36.769900501	609.0
36.786611770	599.0
36.803323039	622.0
36.820034308	591.0
36.836745577	571.0
36.853456846	612.0
36.870168115	586.0
36.886879384	627.0
36.903590653	571.0
36.920301922	574.0
36.937013191	587.0
36.953724460	586.0
36.970435729	565.0
36.987146998	595.0
37.003858267	535.0
37.020569536	619.0
37.037280805	571.0
37.053992074	607.0
37.070703343	596.0
37.087414612	587.0
37.104125881	606.0
37.120837150	597.0
37.137548419	617.0
37.154259688	567.0
37.170970957	582.0
37.187682226	585.0
37.204393495	597.0
37.221104764	541.0
37.237816033	603.0
37.254527302	571.0
37.271238571	537.0
37.287949840	567.0
37.304661109	590.0
37.321372378	598.0
37.338083647	554.0
37.354794916	571.0
37.371506185	611.0
37.388217454	603.0
37.404928723	571.0
37.421639992	633.0
37.438351260	573.0
37.455062529	582.0
37.471773798	540.0
37.488485067	553.0
37.505196336	603.0
37.521907605	599.0
37.538618874	550.0
37.555330143	539.0
37.572041412	592.0
37.588752681	636.0
37.605463950	571.0
37.622175219	590.0
37.638886488	566.0
37.655597757	576.0
37.672309026	610.0
37.689020295	602.0
37.705731564	564.0
37.722442833	616.0
37.739154102	589.0
37.755865371	662.0
37.772576640	564.0
37.789287909	576.0
37.805999178	561.0
37.822710447	584.0
37.839421716	631.0
37.856132985	586.0
37.872844254	602.0
37.889555523	578.0
37.906266792	601.0
37.922978061	578.0
[truncated: 423 more rows]
