# Supplementary material for: Physicochemical Properties, Equilibrium Adsorption Performance, Manufacturability, and Stability of TIFSIX-3-Ni for Direct Air Capture of CO2
Source: Energy Fuels. 2024 Jun 18;38(13):11947–65. doi: 10.1021/acs.energyfuels.4c01368 (PMC11228916; doi:10.1021/acs.energyfuels.4c01368)
Supplement: Supplementary file 2 — ef4c01368_si_002.zip [file ef4c01368_si_002.zip › tifsix si raw files/XRD/batch comparison/TIFSIX-3-Ni precursor/TIFSIX-3-Ni_precursor_batch1.csv]

[Measurement conditions]
Sample identification
Comment - 1	Configuration=Reflection Transmission Spinner, Owner=User-1, Creation date=26/11/2015 11:20:31
Comment - 2	Goniometer=PW3050/60 (Theta/Theta); Minimum step size 2Theta:0.001; Minimum step size Omega:0.001
Comment - 3	Sample stage=Reflection-Transmission Spinner PW3064/60; Minimum step size Phi:0.1
Comment - 4	Diffractometer system=XPERT-PRO
Comment - 5	Measurement program=MYL_010921, Owner=User-1, Creation date=01/09/2021 10:44:35
Anode material	Cu
K-Alpha1 wavelength	1.5405980
K-Alpha2 wavelength	1.5444260
Ratio K-Alpha2/K-Alpha1	0.500
Divergence slit	Fixed	0.38mm
Monochromator used	NO
Generator voltage	40
Tube current	20
File date and time	16/Sep/2021 11:22
Unit cell
h k l	0 0 0
Scan axis	Gonio
Scan range	4.959999996	45.000200474
Scan step size	0.0167113
No. of points	2396
Scan type	CONTINUOUS
Phi	225.7
Time per step	63.500
[Scan points]
Angle	Intensity
4.968355630	728.0
4.985066899	718.0
5.001778168	680.0
5.018489437	725.0
5.035200706	703.0
5.051911975	723.0
5.068623244	747.0
5.085334513	701.0
5.102045782	731.0
5.118757051	683.0
5.135468320	674.0
5.152179589	695.0
5.168890858	690.0
5.185602127	698.0
5.202313396	650.0
5.219024665	736.0
5.235735934	672.0
5.252447203	639.0
5.269158472	683.0
5.285869741	639.0
5.302581010	661.0
5.319292279	702.0
5.336003548	645.0
5.352714817	617.0
5.369426086	622.0
5.386137355	609.0
5.402848624	617.0
5.419559892	598.0
5.436271161	627.0
5.452982430	558.0
5.469693699	645.0
5.486404968	545.0
5.503116237	595.0
5.519827506	614.0
5.536538775	606.0
5.553250044	575.0
5.569961313	594.0
5.586672582	594.0
5.603383851	602.0
5.620095120	559.0
5.636806389	534.0
5.653517658	571.0
5.670228927	568.0
5.686940196	535.0
5.703651465	561.0
5.720362734	578.0
5.737074003	564.0
5.753785272	545.0
5.770496541	511.0
5.787207810	590.0
5.803919079	507.0
5.820630348	513.0
5.837341617	552.0
5.854052886	523.0
5.870764155	522.0
5.887475424	557.0
5.904186693	527.0
5.920897962	509.0
5.937609231	492.0
5.954320500	507.0
5.971031769	478.0
5.987743038	521.0
6.004454307	511.0
6.021165576	528.0
6.037876845	473.0
6.054588114	475.0
6.071299383	531.0
6.088010652	480.0
6.104721921	499.0
6.121433190	492.0
6.138144459	479.0
6.154855728	515.0
6.171566997	468.0
6.188278266	489.0
6.204989535	477.0
6.221700804	505.0
6.238412073	496.0
6.255123342	500.0
6.271834611	419.0
6.288545880	461.0
6.305257148	458.0
6.321968417	463.0
6.338679686	493.0
6.355390955	504.0
6.372102224	487.0
6.388813493	435.0
6.405524762	470.0
6.422236031	464.0
6.438947300	436.0
6.455658569	467.0
6.472369838	448.0
6.489081107	478.0
6.505792376	420.0
6.522503645	458.0
6.539214914	428.0
6.555926183	445.0
6.572637452	433.0
6.589348721	412.0
6.606059990	439.0
6.622771259	458.0
6.639482528	427.0
6.656193797	426.0
6.672905066	412.0
6.689616335	438.0
6.706327604	465.0
6.723038873	445.0
6.739750142	459.0
6.756461411	434.0
6.773172680	421.0
6.789883949	437.0
6.806595218	416.0
6.823306487	431.0
6.840017756	438.0
6.856729025	391.0
6.873440294	445.0
6.890151563	464.0
6.906862832	402.0
6.923574101	394.0
6.940285370	414.0
6.956996639	428.0
6.973707908	418.0
6.990419177	449.0
7.007130446	386.0
7.023841715	414.0
7.040552984	448.0
7.057264253	417.0
7.073975522	417.0
7.090686791	457.0
7.107398060	435.0
7.124109329	430.0
7.140820598	433.0
7.157531867	437.0
7.174243136	447.0
7.190954405	401.0
7.207665673	438.0
7.224376942	420.0
7.241088211	405.0
7.257799480	391.0
7.274510749	437.0
7.291222018	375.0
7.307933287	464.0
7.324644556	399.0
7.341355825	432.0
7.358067094	426.0
7.374778363	393.0
7.391489632	414.0
7.408200901	409.0
7.424912170	388.0
7.441623439	422.0
7.458334708	413.0
7.475045977	450.0
7.491757246	396.0
7.508468515	431.0
7.525179784	391.0
7.541891053	430.0
7.558602322	366.0
7.575313591	361.0
7.592024860	418.0
7.608736129	418.0
7.625447398	424.0
7.642158667	403.0
7.658869936	406.0
7.675581205	384.0
7.692292474	436.0
7.709003743	436.0
7.725715012	455.0
7.742426281	407.0
7.759137550	401.0
7.775848819	398.0
7.792560088	386.0
7.809271357	427.0
7.825982626	443.0
7.842693895	444.0
7.859405164	453.0
7.876116433	398.0
7.892827702	422.0
7.909538971	387.0
7.926250240	430.0
7.942961509	406.0
7.959672778	388.0
7.976384047	401.0
7.993095316	411.0
8.009806585	385.0
8.026517854	368.0
8.043229123	403.0
8.059940392	367.0
8.076651661	403.0
8.093362929	377.0
8.110074198	415.0
8.126785467	374.0
8.143496736	417.0
8.160208005	399.0
8.176919274	376.0
8.193630543	400.0
8.210341812	384.0
8.227053081	408.0
8.243764350	407.0
8.260475619	412.0
8.277186888	376.0
8.293898157	409.0
8.310609426	413.0
8.327320695	406.0
8.344031964	364.0
8.360743233	426.0
8.377454502	376.0
8.394165771	387.0
8.410877040	422.0
8.427588309	394.0
8.444299578	397.0
8.461010847	397.0
8.477722116	402.0
8.494433385	397.0
8.511144654	420.0
8.527855923	420.0
8.544567192	387.0
8.561278461	413.0
8.577989730	392.0
8.594700999	394.0
8.611412268	393.0
8.628123537	382.0
8.644834806	377.0
8.661546075	376.0
8.678257344	407.0
8.694968613	424.0
8.711679882	383.0
8.728391151	417.0
8.745102420	439.0
8.761813689	391.0
8.778524958	396.0
8.795236227	426.0
8.811947496	409.0
8.828658765	420.0
8.845370034	417.0
8.862081303	408.0
8.878792572	406.0
8.895503841	414.0
8.912215110	414.0
8.928926379	402.0
8.945637648	387.0
8.962348917	419.0
8.979060185	399.0
8.995771454	423.0
9.012482723	393.0
9.029193992	421.0
9.045905261	364.0
9.062616530	426.0
9.079327799	448.0
9.096039068	400.0
9.112750337	399.0
9.129461606	418.0
9.146172875	390.0
9.162884144	382.0
9.179595413	424.0
9.196306682	402.0
9.213017951	398.0
9.229729220	400.0
9.246440489	444.0
9.263151758	407.0
9.279863027	400.0
9.296574296	424.0
9.313285565	345.0
9.329996834	386.0
9.346708103	411.0
9.363419372	370.0
9.380130641	398.0
9.396841910	375.0
9.413553179	383.0
9.430264448	394.0
9.446975717	399.0
9.463686986	390.0
9.480398255	434.0
9.497109524	424.0
9.513820793	382.0
9.530532062	401.0
9.547243331	408.0
9.563954600	427.0
9.580665869	391.0
9.597377138	411.0
9.614088407	414.0
9.630799676	406.0
9.647510945	372.0
9.664222214	420.0
9.680933483	378.0
9.697644752	401.0
9.714356021	396.0
9.731067290	385.0
9.747778559	407.0
9.764489828	388.0
9.781201097	379.0
9.797912366	428.0
9.814623635	366.0
9.831334904	421.0
9.848046173	439.0
9.864757441	382.0
9.881468710	416.0
9.898179979	369.0
9.914891248	420.0
9.931602517	419.0
9.948313786	406.0
9.965025055	392.0
9.981736324	417.0
9.998447593	404.0
10.015158862	391.0
10.031870131	394.0
10.048581400	403.0
10.065292669	408.0
10.082003938	391.0
10.098715207	405.0
10.115426476	406.0
10.132137745	427.0
10.148849014	394.0
10.165560283	406.0
10.182271552	420.0
10.198982821	431.0
10.215694090	400.0
10.232405359	409.0
10.249116628	387.0
10.265827897	415.0
10.282539166	414.0
10.299250435	406.0
10.315961704	407.0
10.332672973	422.0
10.349384242	409.0
10.366095511	404.0
10.382806780	422.0
10.399518049	409.0
10.416229318	416.0
10.432940587	447.0
10.449651856	418.0
10.466363125	412.0
10.483074394	452.0
10.499785663	382.0
10.516496932	419.0
10.533208201	421.0
10.549919470	415.0
10.566630739	387.0
10.583342008	427.0
10.600053277	440.0
10.616764546	408.0
10.633475815	400.0
10.650187084	394.0
10.666898353	459.0
10.683609622	440.0
10.700320891	381.0
10.717032160	442.0
10.733743429	429.0
10.750454697	421.0
10.767165966	396.0
10.783877235	435.0
10.800588504	439.0
10.817299773	414.0
10.834011042	463.0
10.850722311	428.0
10.867433580	437.0
10.884144849	422.0
10.900856118	437.0
10.917567387	432.0
10.934278656	409.0
10.950989925	402.0
10.967701194	405.0
10.984412463	481.0
11.001123732	447.0
11.017835001	434.0
11.034546270	450.0
11.051257539	421.0
11.067968808	455.0
11.084680077	389.0
11.101391346	461.0
11.118102615	435.0
11.134813884	484.0
11.151525153	446.0
11.168236422	457.0
11.184947691	468.0
11.201658960	414.0
11.218370229	378.0
11.235081498	481.0
11.251792767	426.0
11.268504036	418.0
11.285215305	453.0
11.301926574	478.0
11.318637843	493.0
11.335349112	487.0
11.352060381	463.0
11.368771650	448.0
11.385482919	474.0
11.402194188	457.0
11.418905457	451.0
11.435616726	500.0
11.452327995	482.0
11.469039264	443.0
11.485750533	482.0
11.502461802	467.0
11.519173071	457.0
11.535884340	467.0
11.552595609	468.0
11.569306878	494.0
11.586018147	479.0
11.602729416	504.0
11.619440685	508.0
11.636151954	488.0
11.652863222	468.0
11.669574491	457.0
11.686285760	497.0
11.702997029	467.0
11.719708298	459.0
11.736419567	522.0
11.753130836	479.0
11.769842105	468.0
11.786553374	466.0
11.803264643	451.0
11.819975912	482.0
11.836687181	464.0
11.853398450	454.0
11.870109719	449.0
11.886820988	440.0
11.903532257	472.0
11.920243526	447.0
11.936954795	461.0
11.953666064	492.0
11.970377333	451.0
11.987088602	436.0
12.003799871	429.0
12.020511140	428.0
12.037222409	418.0
12.053933678	494.0
12.070644947	435.0
12.087356216	432.0
12.104067485	494.0
12.120778754	423.0
12.137490023	446.0
12.154201292	464.0
12.170912561	451.0
12.187623830	432.0
12.204335099	442.0
12.221046368	496.0
12.237757637	439.0
12.254468906	446.0
12.271180175	442.0
12.287891444	421.0
12.304602713	476.0
12.321313982	458.0
12.338025251	470.0
12.354736520	455.0
12.371447789	413.0
12.388159058	489.0
12.404870327	457.0
12.421581596	511.0
12.438292865	455.0
12.455004134	447.0
12.471715403	472.0
12.488426672	461.0
12.505137941	482.0
12.521849210	465.0
12.538560478	472.0
12.555271747	450.0
12.571983016	489.0
12.588694285	498.0
12.605405554	491.0
12.622116823	483.0
12.638828092	485.0
12.655539361	534.0
12.672250630	467.0
12.688961899	500.0
12.705673168	496.0
12.722384437	500.0
12.739095706	481.0
12.755806975	560.0
12.772518244	494.0
12.789229513	568.0
12.805940782	491.0
12.822652051	528.0
12.839363320	494.0
12.856074589	536.0
12.872785858	516.0
12.889497127	465.0
12.906208396	548.0
12.922919665	478.0
12.939630934	479.0
12.956342203	468.0
12.973053472	487.0
12.989764741	515.0
13.006476010	504.0
13.023187279	502.0
13.039898548	510.0
13.056609817	467.0
13.073321086	477.0
13.090032355	487.0
13.106743624	467.0
13.123454893	497.0
13.140166162	462.0
13.156877431	470.0
13.173588700	484.0
13.190299969	504.0
13.207011238	463.0
13.223722507	449.0
13.240433776	492.0
13.257145045	497.0
13.273856314	487.0
13.290567583	472.0
13.307278852	422.0
13.323990121	475.0
13.340701390	491.0
13.357412659	492.0
13.374123928	459.0
13.390835197	479.0
13.407546466	511.0
13.424257734	429.0
13.440969003	515.0
13.457680272	491.0
13.474391541	492.0
13.491102810	464.0
13.507814079	474.0
13.524525348	435.0
13.541236617	475.0
13.557947886	483.0
13.574659155	490.0
13.591370424	458.0
13.608081693	496.0
13.624792962	481.0
13.641504231	512.0
13.658215500	475.0
13.674926769	457.0
13.691638038	506.0
13.708349307	476.0
13.725060576	470.0
13.741771845	512.0
13.758483114	484.0
13.775194383	522.0
13.791905652	503.0
13.808616921	487.0
13.825328190	491.0
13.842039459	496.0
13.858750728	488.0
13.875461997	504.0
13.892173266	493.0
13.908884535	506.0
13.925595804	511.0
13.942307073	488.0
13.959018342	516.0
13.975729611	512.0
13.992440880	490.0
14.009152149	469.0
14.025863418	460.0
14.042574687	556.0
14.059285956	514.0
14.075997225	519.0
14.092708494	488.0
14.109419763	482.0
14.126131032	506.0
14.142842301	458.0
14.159553570	520.0
14.176264839	478.0
14.192976108	487.0
14.209687377	531.0
14.226398646	457.0
14.243109915	534.0
14.259821184	507.0
14.276532453	500.0
14.293243722	518.0
14.309954990	552.0
14.326666259	505.0
14.343377528	511.0
14.360088797	553.0
14.376800066	535.0
14.393511335	467.0
14.410222604	516.0
14.426933873	526.0
14.443645142	507.0
14.460356411	516.0
14.477067680	511.0
14.493778949	503.0
14.510490218	499.0
14.527201487	528.0
14.543912756	508.0
14.560624025	527.0
14.577335294	536.0
14.594046563	535.0
14.610757832	531.0
14.627469101	514.0
14.644180370	488.0
14.660891639	525.0
14.677602908	535.0
14.694314177	566.0
14.711025446	519.0
14.727736715	550.0
14.744447984	529.0
14.761159253	524.0
14.777870522	511.0
14.794581791	497.0
14.811293060	520.0
14.828004329	523.0
14.844715598	558.0
14.861426867	599.0
14.878138136	492.0
14.894849405	512.0
14.911560674	567.0
14.928271943	521.0
14.944983212	549.0
14.961694481	557.0
14.978405750	534.0
14.995117019	566.0
15.011828288	540.0
15.028539557	546.0
15.045250826	571.0
15.061962095	584.0
15.078673364	571.0
15.095384633	578.0
15.112095902	558.0
15.128807171	559.0
15.145518440	561.0
15.162229709	534.0
15.178940978	565.0
15.195652247	526.0
15.212363515	555.0
15.229074784	563.0
15.245786053	597.0
15.262497322	565.0
15.279208591	574.0
15.295919860	529.0
15.312631129	528.0
15.329342398	557.0
15.346053667	569.0
15.362764936	560.0
15.379476205	515.0
15.396187474	605.0
15.412898743	540.0
15.429610012	572.0
15.446321281	544.0
15.463032550	597.0
15.479743819	558.0
15.496455088	582.0
15.513166357	582.0
15.529877626	535.0
15.546588895	583.0
15.563300164	618.0
15.580011433	583.0
15.596722702	560.0
15.613433971	591.0
15.630145240	610.0
15.646856509	584.0
15.663567778	587.0
15.680279047	636.0
15.696990316	609.0
15.713701585	630.0
15.730412854	617.0
15.747124123	597.0
15.763835392	633.0
15.780546661	609.0
15.797257930	687.0
15.813969199	616.0
15.830680468	633.0
15.847391737	602.0
15.864103006	668.0
15.880814275	590.0
15.897525544	581.0
15.914236813	625.0
15.930948082	586.0
15.947659351	641.0
15.964370620	609.0
15.981081889	615.0
15.997793158	660.0
16.014504427	642.0
16.031215696	624.0
16.047926965	597.0
16.064638234	635.0
16.081349503	605.0
16.098060771	624.0
16.114772040	641.0
16.131483309	643.0
16.148194578	653.0
16.164905847	666.0
16.181617116	646.0
16.198328385	650.0
16.215039654	668.0
16.231750923	686.0
16.248462192	685.0
16.265173461	683.0
16.281884730	694.0
16.298595999	711.0
16.315307268	709.0
16.332018537	674.0
16.348729806	707.0
16.365441075	690.0
16.382152344	729.0
16.398863613	761.0
16.415574882	767.0
16.432286151	771.0
16.448997420	784.0
16.465708689	787.0
16.482419958	856.0
16.499131227	804.0
16.515842496	822.0
16.532553765	924.0
16.549265034	926.0
16.565976303	959.0
16.582687572	935.0
16.599398841	972.0
16.616110110	1012.0
16.632821379	1015.0
16.649532648	1040.0
16.666243917	1149.0
16.682955186	1153.0
16.699666455	1146.0
16.716377724	1152.0
16.733088993	1287.0
16.749800262	1364.0
16.766511531	1346.0
16.783222800	1520.0
16.799934069	1518.0
16.816645338	1636.0
16.833356607	1735.0
16.850067876	1856.0
16.866779145	1930.0
16.883490414	2155.0
16.900201683	2302.0
16.916912952	2389.0
16.933624221	2598.0
16.950335490	2808.0
16.967046759	2931.0
16.983758027	3222.0
17.000469296	3372.0
17.017180565	3602.0
17.033891834	3930.0
17.050603103	4153.0
17.067314372	4377.0
17.084025641	4837.0
17.100736910	4953.0
17.117448179	5131.0
17.134159448	5273.0
17.150870717	5554.0
17.167581986	5510.0
17.184293255	5434.0
17.201004524	5600.0
17.217715793	5238.0
17.234427062	5294.0
17.251138331	4799.0
17.267849600	4580.0
17.284560869	4179.0
17.301272138	3943.0
17.317983407	3594.0
17.334694676	3204.0
17.351405945	2974.0
17.368117214	2782.0
17.384828483	2488.0
17.401539752	2295.0
17.418251021	2174.0
17.434962290	2033.0
17.451673559	1889.0
17.468384828	1760.0
17.485096097	1659.0
17.501807366	1634.0
17.518518635	1550.0
17.535229904	1427.0
17.551941173	1431.0
17.568652442	1335.0
17.585363711	1304.0
17.602074980	1321.0
17.618786249	1340.0
17.635497518	1285.0
17.652208787	1250.0
17.668920056	1259.0
17.685631325	1267.0
17.702342594	1250.0
17.719053863	1227.0
17.735765132	1212.0
17.752476401	1298.0
17.769187670	1377.0
17.785898939	1396.0
17.802610208	1352.0
17.819321477	1381.0
17.836032746	1537.0
17.852744015	1463.0
17.869455283	1578.0
17.886166552	1538.0
17.902877821	1609.0
17.919589090	1615.0
17.936300359	1609.0
17.953011628	1659.0
17.969722897	1684.0
17.986434166	1613.0
18.003145435	1546.0
18.019856704	1528.0
18.036567973	1409.0
18.053279242	1324.0
18.069990511	1260.0
18.086701780	1212.0
18.103413049	1153.0
18.120124318	1117.0
18.136835587	1044.0
18.153546856	998.0
18.170258125	928.0
18.186969394	924.0
18.203680663	892.0
18.220391932	919.0
18.237103201	873.0
18.253814470	867.0
18.270525739	809.0
18.287237008	865.0
18.303948277	818.0
18.320659546	864.0
18.337370815	779.0
18.354082084	800.0
18.370793353	795.0
18.387504622	839.0
18.404215891	838.0
18.420927160	805.0
18.437638429	860.0
18.454349698	879.0
18.471060967	919.0
18.487772236	861.0
18.504483505	843.0
18.521194774	850.0
18.537906043	780.0
18.554617312	752.0
18.571328581	737.0
18.588039850	723.0
18.604751119	712.0
18.621462388	677.0
18.638173657	694.0
18.654884926	657.0
18.671596195	639.0
18.688307464	698.0
18.705018733	708.0
18.721730002	734.0
18.738441271	722.0
18.755152539	702.0
18.771863808	695.0
18.788575077	680.0
18.805286346	658.0
18.821997615	672.0
18.838708884	724.0
18.855420153	616.0
18.872131422	665.0
18.888842691	651.0
18.905553960	645.0
18.922265229	648.0
18.938976498	649.0
18.955687767	686.0
18.972399036	675.0
18.989110305	605.0
19.005821574	666.0
19.022532843	640.0
19.039244112	617.0
19.055955381	627.0
19.072666650	632.0
19.089377919	648.0
19.106089188	618.0
19.122800457	681.0
19.139511726	649.0
19.156222995	653.0
19.172934264	637.0
19.189645533	630.0
19.206356802	661.0
19.223068071	661.0
19.239779340	614.0
19.256490609	624.0
19.273201878	621.0
19.289913147	655.0
19.306624416	624.0
19.323335685	656.0
19.340046954	595.0
19.356758223	594.0
19.373469492	618.0
19.390180761	634.0
19.406892030	617.0
19.423603299	681.0
19.440314568	621.0
19.457025837	636.0
19.473737106	643.0
19.490448375	561.0
19.507159644	633.0
19.523870913	615.0
19.540582182	631.0
19.557293451	609.0
19.574004720	636.0
19.590715989	618.0
19.607427258	644.0
19.624138527	651.0
19.640849796	647.0
19.657561064	622.0
19.674272333	618.0
19.690983602	662.0
19.707694871	622.0
19.724406140	648.0
19.741117409	650.0
19.757828678	639.0
19.774539947	708.0
19.791251216	674.0
19.807962485	639.0
19.824673754	643.0
19.841385023	627.0
19.858096292	652.0
19.874807561	621.0
19.891518830	680.0
19.908230099	617.0
19.924941368	698.0
19.941652637	698.0
19.958363906	670.0
19.975075175	678.0
19.991786444	672.0
20.008497713	671.0
20.025208982	701.0
20.041920251	667.0
20.058631520	691.0
20.075342789	701.0
20.092054058	739.0
20.108765327	701.0
20.125476596	611.0
20.142187865	711.0
20.158899134	715.0
20.175610403	722.0
20.192321672	698.0
20.209032941	637.0
20.225744210	690.0
20.242455479	671.0
20.259166748	673.0
20.275878017	698.0
20.292589286	656.0
20.309300555	681.0
20.326011824	627.0
20.342723093	656.0
20.359434362	665.0
20.376145631	631.0
20.392856900	642.0
20.409568169	626.0
20.426279438	671.0
20.442990707	652.0
20.459701976	645.0
20.476413245	650.0
20.493124514	642.0
20.509835783	672.0
20.526547052	666.0
20.543258320	625.0
20.559969589	663.0
20.576680858	713.0
20.593392127	680.0
20.610103396	691.0
20.626814665	674.0
20.643525934	649.0
20.660237203	672.0
20.676948472	693.0
20.693659741	657.0
20.710371010	710.0
20.727082279	698.0
20.743793548	673.0
20.760504817	707.0
20.777216086	693.0
20.793927355	718.0
20.810638624	715.0
20.827349893	696.0
20.844061162	746.0
20.860772431	737.0
20.877483700	718.0
20.894194969	736.0
20.910906238	707.0
20.927617507	792.0
20.944328776	777.0
20.961040045	786.0
20.977751314	780.0
20.994462583	778.0
21.011173852	803.0
21.027885121	868.0
21.044596390	772.0
21.061307659	844.0
21.078018928	862.0
21.094730197	914.0
21.111441466	941.0
21.128152735	921.0
21.144864004	945.0
21.161575273	974.0
21.178286542	1043.0
21.194997811	1031.0
21.211709080	1038.0
21.228420349	1120.0
21.245131618	1234.0
21.261842887	1130.0
21.278554156	1181.0
21.295265425	1243.0
21.311976694	1256.0
21.328687963	1275.0
21.345399232	1361.0
21.362110501	1276.0
21.378821770	1285.0
21.395533039	1303.0
21.412244308	1197.0
21.428955576	1276.0
21.445666845	1142.0
21.462378114	1107.0
21.479089383	1099.0
21.495800652	1027.0
21.512511921	998.0
21.529223190	936.0
21.545934459	916.0
21.562645728	807.0
21.579356997	846.0
21.596068266	809.0
21.612779535	799.0
21.629490804	766.0
21.646202073	803.0
21.662913342	740.0
21.679624611	736.0
21.696335880	735.0
21.713047149	776.0
21.729758418	727.0
21.746469687	692.0
21.763180956	688.0
21.779892225	674.0
21.796603494	678.0
21.813314763	658.0
21.830026032	707.0
21.846737301	671.0
21.863448570	703.0
21.880159839	724.0
21.896871108	665.0
21.913582377	648.0
21.930293646	729.0
21.947004915	651.0
21.963716184	688.0
21.980427453	694.0
21.997138722	685.0
22.013849991	642.0
22.030561260	668.0
22.047272529	683.0
22.063983798	649.0
22.080695067	660.0
22.097406336	701.0
22.114117605	659.0
22.130828874	682.0
22.147540143	677.0
22.164251412	678.0
22.180962681	696.0
22.197673950	710.0
22.214385219	680.0
22.231096488	647.0
22.247807757	694.0
22.264519026	676.0
22.281230295	649.0
22.297941564	676.0
22.314652832	681.0
22.331364101	645.0
22.348075370	658.0
22.364786639	708.0
22.381497908	764.0
22.398209177	748.0
22.414920446	720.0
22.431631715	716.0
22.448342984	737.0
22.465054253	715.0
22.481765522	764.0
22.498476791	740.0
22.515188060	732.0
22.531899329	734.0
22.548610598	779.0
22.565321867	736.0
22.582033136	744.0
22.598744405	810.0
22.615455674	784.0
22.632166943	805.0
22.648878212	792.0
22.665589481	755.0
22.682300750	822.0
22.699012019	841.0
22.715723288	889.0
22.732434557	881.0
22.749145826	899.0
22.765857095	931.0
22.782568364	957.0
22.799279633	955.0
22.815990902	1009.0
22.832702171	1040.0
22.849413440	1005.0
22.866124709	1160.0
22.882835978	1141.0
22.899547247	1177.0
22.916258516	1214.0
22.932969785	1266.0
22.949681054	1329.0
22.966392323	1432.0
22.983103592	1520.0
22.999814861	1553.0
23.016526130	1560.0
23.033237399	1620.0
23.049948668	1695.0
23.066659937	1663.0
23.083371206	1759.0
23.100082475	1774.0
23.116793744	1769.0
23.133505013	1768.0
23.150216282	1747.0
23.166927551	1769.0
23.183638820	1665.0
23.200350089	1671.0
23.217061357	1518.0
23.233772626	1511.0
23.250483895	1461.0
23.267195164	1351.0
23.283906433	1302.0
23.300617702	1194.0
23.317328971	1220.0
23.334040240	1211.0
23.350751509	1173.0
23.367462778	1085.0
23.384174047	987.0
23.400885316	1052.0
23.417596585	957.0
23.434307854	986.0
23.451019123	911.0
23.467730392	950.0
23.484441661	910.0
23.501152930	911.0
23.517864199	917.0
23.534575468	900.0
23.551286737	858.0
23.567998006	814.0
23.584709275	780.0
23.601420544	804.0
23.618131813	782.0
23.634843082	814.0
23.651554351	774.0
23.668265620	802.0
23.684976889	754.0
23.701688158	765.0
23.718399427	756.0
23.735110696	744.0
23.751821965	747.0
23.768533234	765.0
23.785244503	692.0
23.801955772	756.0
23.818667041	721.0
23.835378310	704.0
23.852089579	718.0
23.868800848	707.0
23.885512117	679.0
23.902223386	707.0
23.918934655	737.0
23.935645924	697.0
23.952357193	701.0
23.969068462	710.0
23.985779731	650.0
24.002491000	703.0
24.019202269	747.0
24.035913538	700.0
24.052624807	705.0
24.069336076	706.0
24.086047345	704.0
24.102758613	668.0
24.119469882	722.0
24.136181151	710.0
24.152892420	700.0
24.169603689	709.0
24.186314958	682.0
24.203026227	645.0
24.219737496	677.0
24.236448765	687.0
24.253160034	702.0
24.269871303	731.0
24.286582572	700.0
24.303293841	640.0
24.320005110	701.0
24.336716379	732.0
24.353427648	693.0
24.370138917	719.0
24.386850186	668.0
24.403561455	679.0
24.420272724	689.0
24.436983993	679.0
24.453695262	682.0
24.470406531	695.0
24.487117800	723.0
24.503829069	695.0
24.520540338	708.0
24.537251607	678.0
24.553962876	701.0
24.570674145	710.0
24.587385414	723.0
24.604096683	754.0
24.620807952	720.0
24.637519221	754.0
24.654230490	708.0
24.670941759	786.0
24.687653028	727.0
24.704364297	740.0
24.721075566	773.0
24.737786835	742.0
24.754498104	715.0
24.771209373	736.0
24.787920642	695.0
24.804631911	746.0
24.821343180	796.0
24.838054449	720.0
24.854765718	754.0
24.871476987	737.0
24.888188256	758.0
24.904899525	753.0
24.921610794	778.0
24.938322063	847.0
24.955033332	850.0
24.971744601	849.0
24.988455869	817.0
25.005167138	842.0
25.021878407	892.0
25.038589676	904.0
25.055300945	965.0
25.072012214	919.0
25.088723483	1006.0
25.105434752	1039.0
25.122146021	1087.0
25.138857290	1146.0
25.155568559	1115.0
25.172279828	1301.0
25.188991097	1327.0
25.205702366	1351.0
25.222413635	1479.0
25.239124904	1571.0
25.255836173	1575.0
25.272547442	1701.0
25.289258711	1824.0
25.305969980	1896.0
25.322681249	2091.0
25.339392518	2226.0
25.356103787	2287.0
25.372815056	2385.0
25.389526325	2534.0
25.406237594	2647.0
25.422948863	2531.0
25.439660132	2530.0
25.456371401	2471.0
25.473082670	2363.0
25.489793939	2242.0
25.506505208	2072.0
25.523216477	1767.0
25.539927746	1806.0
25.556639015	1661.0
25.573350284	1522.0
25.590061553	1332.0
25.606772822	1354.0
25.623484091	1217.0
25.640195360	1163.0
25.656906629	1108.0
25.673617898	1067.0
25.690329167	1048.0
25.707040436	952.0
25.723751705	950.0
25.740462974	921.0
25.757174243	858.0
25.773885512	841.0
25.790596781	847.0
25.807308050	838.0
25.824019319	840.0
25.840730588	787.0
25.857441857	720.0
25.874153125	815.0
25.890864394	778.0
25.907575663	780.0
25.924286932	878.0
25.940998201	737.0
25.957709470	778.0
25.974420739	689.0
25.991132008	734.0
26.007843277	749.0
26.024554546	767.0
26.041265815	739.0
26.057977084	698.0
26.074688353	720.0
26.091399622	755.0
26.108110891	734.0
26.124822160	764.0
26.141533429	766.0
26.158244698	724.0
26.174955967	678.0
26.191667236	719.0
26.208378505	770.0
26.225089774	763.0
26.241801043	758.0
26.258512312	793.0
26.275223581	778.0
26.291934850	726.0
26.308646119	718.0
26.325357388	712.0
26.342068657	777.0
26.358779926	756.0
26.375491195	804.0
26.392202464	797.0
26.408913733	758.0
26.425625002	814.0
26.442336271	818.0
26.459047540	872.0
26.475758809	812.0
26.492470078	819.0
26.509181347	885.0
26.525892616	846.0
26.542603885	814.0
26.559315154	800.0
26.576026423	833.0
26.592737692	794.0
26.609448961	813.0
26.626160230	778.0
26.642871499	820.0
26.659582768	827.0
26.676294037	761.0
26.693005306	721.0
26.709716575	726.0
26.726427844	723.0
26.743139113	749.0
26.759850381	740.0
26.776561650	702.0
26.793272919	713.0
26.809984188	728.0
26.826695457	705.0
26.843406726	728.0
26.860117995	723.0
26.876829264	691.0
26.893540533	738.0
26.910251802	664.0
26.926963071	702.0
26.943674340	645.0
26.960385609	696.0
26.977096878	662.0
26.993808147	687.0
27.010519416	677.0
27.027230685	747.0
27.043941954	709.0
27.060653223	710.0
27.077364492	676.0
27.094075761	679.0
27.110787030	658.0
27.127498299	635.0
27.144209568	655.0
27.160920837	677.0
27.177632106	652.0
27.194343375	629.0
27.211054644	682.0
27.227765913	688.0
27.244477182	657.0
27.261188451	671.0
27.277899720	693.0
27.294610989	716.0
27.311322258	712.0
27.328033527	724.0
27.344744796	681.0
27.361456065	670.0
27.378167334	703.0
27.394878603	717.0
27.411589872	653.0
27.428301141	686.0
27.445012410	725.0
27.461723679	686.0
27.478434948	693.0
27.495146217	658.0
27.511857486	747.0
27.528568755	678.0
27.545280024	679.0
27.561991293	658.0
27.578702562	682.0
27.595413831	703.0
27.612125100	659.0
27.628836369	670.0
27.645547638	694.0
27.662258906	696.0
27.678970175	656.0
27.695681444	729.0
27.712392713	673.0
27.729103982	729.0
27.745815251	737.0
27.762526520	640.0
27.779237789	706.0
27.795949058	734.0
27.812660327	717.0
27.829371596	698.0
27.846082865	701.0
27.862794134	739.0
27.879505403	737.0
27.896216672	737.0
27.912927941	732.0
27.929639210	728.0
27.946350479	737.0
27.963061748	778.0
27.979773017	709.0
27.996484286	748.0
28.013195555	704.0
28.029906824	747.0
28.046618093	744.0
28.063329362	725.0
28.080040631	712.0
28.096751900	707.0
28.113463169	763.0
28.130174438	706.0
28.146885707	657.0
28.163596976	743.0
28.180308245	707.0
28.197019514	702.0
28.213730783	728.0
28.230442052	733.0
28.247153321	704.0
28.263864590	733.0
28.280575859	750.0
28.297287128	733.0
28.313998397	755.0
28.330709666	743.0
28.347420935	732.0
28.364132204	748.0
28.380843473	742.0
28.397554742	768.0
28.414266011	772.0
28.430977280	683.0
28.447688549	791.0
28.464399818	744.0
28.481111087	723.0
28.497822356	789.0
28.514533625	706.0
28.531244894	781.0
28.547956162	771.0
28.564667431	757.0
28.581378700	749.0
28.598089969	700.0
28.614801238	717.0
28.631512507	685.0
28.648223776	794.0
28.664935045	729.0
28.681646314	722.0
28.698357583	666.0
28.715068852	723.0
28.731780121	748.0
28.748491390	700.0
28.765202659	747.0
28.781913928	675.0
28.798625197	707.0
28.815336466	720.0
28.832047735	721.0
28.848759004	687.0
28.865470273	680.0
28.882181542	702.0
28.898892811	701.0
28.915604080	712.0
28.932315349	715.0
28.949026618	695.0
28.965737887	751.0
28.982449156	672.0
28.999160425	702.0
29.015871694	652.0
29.032582963	668.0
29.049294232	677.0
29.066005501	685.0
29.082716770	674.0
29.099428039	666.0
29.116139308	657.0
29.132850577	665.0
29.149561846	644.0
29.166273115	706.0
29.182984384	674.0
29.199695653	682.0
29.216406922	659.0
29.233118191	704.0
29.249829460	672.0
29.266540729	645.0
29.283251998	605.0
29.299963267	687.0
29.316674536	651.0
29.333385805	648.0
29.350097074	658.0
29.366808343	643.0
29.383519612	673.0
29.400230881	680.0
29.416942150	667.0
29.433653418	664.0
29.450364687	667.0
29.467075956	740.0
29.483787225	655.0
29.500498494	716.0
29.517209763	678.0
29.533921032	689.0
29.550632301	731.0
29.567343570	700.0
29.584054839	691.0
29.600766108	659.0
29.617477377	653.0
29.634188646	673.0
29.650899915	689.0
29.667611184	642.0
29.684322453	735.0
29.701033722	697.0
29.717744991	665.0
29.734456260	674.0
29.751167529	713.0
29.767878798	664.0
29.784590067	675.0
29.801301336	700.0
29.818012605	700.0
29.834723874	672.0
29.851435143	689.0
29.868146412	688.0
29.884857681	706.0
29.901568950	698.0
29.918280219	701.0
29.934991488	657.0
29.951702757	665.0
29.968414026	635.0
29.985125295	660.0
30.001836564	715.0
30.018547833	721.0
30.035259102	708.0
30.051970371	692.0
30.068681640	687.0
30.085392909	715.0
30.102104178	715.0
30.118815447	693.0
30.135526716	713.0
30.152237985	757.0
30.168949254	721.0
30.185660523	736.0
30.202371792	698.0
30.219083061	727.0
30.235794330	744.0
30.252505599	737.0
30.269216868	695.0
30.285928137	725.0
30.302639406	737.0
30.319350674	717.0
30.336061943	756.0
30.352773212	797.0
30.369484481	772.0
30.386195750	801.0
30.402907019	823.0
30.419618288	776.0
30.436329557	805.0
30.453040826	858.0
30.469752095	853.0
30.486463364	881.0
30.503174633	856.0
30.519885902	870.0
30.536597171	989.0
30.553308440	914.0
30.570019709	974.0
30.586730978	999.0
30.603442247	998.0
30.620153516	1104.0
30.636864785	1021.0
30.653576054	1069.0
30.670287323	1158.0
30.686998592	1139.0
30.703709861	1108.0
30.720421130	1214.0
30.737132399	1173.0
30.753843668	1153.0
30.770554937	1055.0
30.787266206	1083.0
30.803977475	1196.0
30.820688744	1124.0
30.837400013	1006.0
30.854111282	1001.0
30.870822551	1014.0
30.887533820	1022.0
30.904245089	914.0
30.920956358	928.0
30.937667627	911.0
30.954378896	873.0
30.971090165	875.0
30.987801434	832.0
31.004512703	859.0
31.021223972	771.0
31.037935241	771.0
31.054646510	755.0
31.071357779	761.0
31.088069048	722.0
31.104780317	795.0
31.121491586	758.0
31.138202855	781.0
31.154914124	720.0
31.171625393	701.0
31.188336662	764.0
31.205047931	729.0
31.221759199	765.0
31.238470468	717.0
31.255181737	725.0
31.271893006	705.0
31.288604275	702.0
31.305315544	689.0
31.322026813	662.0
31.338738082	718.0
31.355449351	648.0
31.372160620	780.0
31.388871889	657.0
31.405583158	678.0
31.422294427	738.0
31.439005696	715.0
31.455716965	726.0
31.472428234	712.0
31.489139503	715.0
31.505850772	727.0
31.522562041	715.0
31.539273310	708.0
31.555984579	705.0
31.572695848	713.0
31.589407117	652.0
31.606118386	686.0
31.622829655	698.0
31.639540924	631.0
31.656252193	690.0
31.672963462	700.0
31.689674731	711.0
31.706386000	661.0
31.723097269	658.0
31.739808538	716.0
31.756519807	681.0
31.773231076	652.0
31.789942345	633.0
31.806653614	590.0
31.823364883	668.0
31.840076152	653.0
31.856787421	647.0
31.873498690	672.0
31.890209959	657.0
31.906921228	698.0
31.923632497	674.0
31.940343766	672.0
31.957055035	736.0
31.973766304	693.0
31.990477573	627.0
32.007188842	692.0
32.023900111	625.0
32.040611380	689.0
32.057322649	668.0
32.074033918	686.0
32.090745187	683.0
32.107456455	675.0
32.124167724	674.0
32.140878993	718.0
32.157590262	649.0
32.174301531	657.0
32.191012800	702.0
32.207724069	696.0
32.224435338	689.0
32.241146607	674.0
32.257857876	681.0
32.274569145	697.0
32.291280414	710.0
32.307991683	729.0
32.324702952	691.0
32.341414221	703.0
32.358125490	715.0
32.374836759	667.0
32.391548028	735.0
32.408259297	748.0
32.424970566	751.0
32.441681835	719.0
32.458393104	750.0
32.475104373	697.0
32.491815642	741.0
32.508526911	706.0
32.525238180	701.0
32.541949449	721.0
32.558660718	719.0
32.575371987	723.0
32.592083256	713.0
32.608794525	734.0
32.625505794	723.0
32.642217063	733.0
32.658928332	740.0
32.675639601	748.0
32.692350870	768.0
32.709062139	706.0
32.725773408	744.0
32.742484677	711.0
32.759195946	792.0
32.775907215	754.0
32.792618484	719.0
32.809329753	783.0
32.826041022	797.0
32.842752291	778.0
32.859463560	780.0
32.876174829	822.0
32.892886098	805.0
32.909597367	783.0
32.926308636	802.0
32.943019905	799.0
32.959731174	841.0
32.976442443	903.0
32.993153711	856.0
33.009864980	837.0
33.026576249	911.0
33.043287518	934.0
33.059998787	877.0
33.076710056	849.0
33.093421325	884.0
33.110132594	776.0
33.126843863	859.0
33.143555132	849.0
33.160266401	792.0
33.176977670	838.0
33.193688939	763.0
33.210400208	764.0
33.227111477	747.0
33.243822746	710.0
33.260534015	774.0
33.277245284	809.0
33.293956553	761.0
33.310667822	728.0
33.327379091	712.0
33.344090360	737.0
33.360801629	695.0
33.377512898	756.0
33.394224167	719.0
33.410935436	694.0
33.427646705	673.0
33.444357974	695.0
33.461069243	744.0
33.477780512	694.0
33.494491781	705.0
33.511203050	702.0
33.527914319	663.0
33.544625588	749.0
33.561336857	724.0
33.578048126	660.0
33.594759395	726.0
33.611470664	747.0
33.628181933	667.0
33.644893202	708.0
33.661604471	697.0
33.678315740	734.0
33.695027009	721.0
33.711738278	724.0
33.728449547	668.0
33.745160816	715.0
33.761872085	688.0
33.778583354	667.0
33.795294623	668.0
33.812005892	738.0
33.828717161	769.0
33.845428430	685.0
33.862139699	808.0
33.878850967	753.0
33.895562236	749.0
33.912273505	721.0
33.928984774	703.0
33.945696043	707.0
33.962407312	731.0
33.979118581	783.0
33.995829850	735.0
34.012541119	736.0
34.029252388	721.0
34.045963657	746.0
34.062674926	754.0
34.079386195	695.0
34.096097464	744.0
34.112808733	736.0
34.129520002	757.0
34.146231271	755.0
34.162942540	764.0
34.179653809	757.0
34.196365078	785.0
34.213076347	783.0
34.229787616	736.0
34.246498885	803.0
34.263210154	871.0
34.279921423	838.0
34.296632692	792.0
34.313343961	807.0
34.330055230	770.0
34.346766499	874.0
34.363477768	809.0
34.380189037	865.0
34.396900306	861.0
34.413611575	911.0
34.430322844	860.0
34.447034113	879.0
34.463745382	945.0
34.480456651	965.0
34.497167920	944.0
34.513879189	910.0
34.530590458	933.0
34.547301727	944.0
34.564012996	904.0
34.580724265	901.0
34.597435534	930.0
34.614146803	888.0
34.630858072	917.0
34.647569341	950.0
34.664280610	876.0
34.680991879	910.0
34.697703148	832.0
34.714414417	858.0
34.731125686	834.0
34.747836955	867.0
34.764548223	867.0
34.781259492	898.0
34.797970761	834.0
34.814682030	780.0
34.831393299	890.0
34.848104568	894.0
34.864815837	868.0
34.881527106	805.0
34.898238375	844.0
34.914949644	854.0
34.931660913	812.0
34.948372182	901.0
34.965083451	838.0
34.981794720	840.0
34.998505989	914.0
35.015217258	929.0
35.031928527	875.0
35.048639796	942.0
35.065351065	913.0
35.082062334	941.0
35.098773603	934.0
35.115484872	977.0
35.132196141	1016.0
35.148907410	1025.0
35.165618679	1052.0
35.182329948	1080.0
35.199041217	1080.0
35.215752486	1081.0
35.232463755	1055.0
35.249175024	1146.0
35.265886293	1158.0
35.282597562	1150.0
35.299308831	1150.0
35.316020100	1235.0
35.332731369	1241.0
35.349442638	1229.0
35.366153907	1253.0
35.382865176	1256.0
35.399576445	1239.0
35.416287714	1253.0
35.432998983	1231.0
35.449710252	1180.0
35.466421521	1137.0
35.483132790	1172.0
35.499844059	1091.0
35.516555328	1159.0
35.533266597	1184.0
35.549977866	1038.0
35.566689135	1023.0
35.583400404	1046.0
35.600111673	1111.0
35.616822942	980.0
35.633534211	1001.0
35.650245480	955.0
35.666956748	906.0
35.683668017	944.0
35.700379286	936.0
35.717090555	921.0
35.733801824	917.0
35.750513093	896.0
35.767224362	805.0
35.783935631	840.0
35.800646900	804.0
35.817358169	857.0
35.834069438	873.0
35.850780707	860.0
35.867491976	815.0
35.884203245	864.0
35.900914514	778.0
35.917625783	784.0
35.934337052	759.0
35.951048321	786.0
35.967759590	777.0
35.984470859	798.0
36.001182128	729.0
36.017893397	761.0
36.034604666	758.0
36.051315935	755.0
36.068027204	785.0
36.084738473	715.0
36.101449742	793.0
36.118161011	792.0
36.134872280	835.0
36.151583549	799.0
36.168294818	801.0
36.185006087	788.0
36.201717356	762.0
36.218428625	787.0
36.235139894	740.0
36.251851163	788.0
36.268562432	756.0
36.285273701	812.0
36.301984970	743.0
36.318696239	783.0
36.335407508	809.0
36.352118777	761.0
36.368830046	746.0
36.385541315	752.0
36.402252584	782.0
36.418963853	771.0
36.435675122	784.0
36.452386391	794.0
36.469097660	824.0
36.485808929	807.0
36.502520198	811.0
36.519231467	814.0
36.535942736	822.0
36.552654004	895.0
36.569365273	867.0
36.586076542	875.0
36.602787811	815.0
36.619499080	843.0
36.636210349	874.0
36.652921618	846.0
36.669632887	938.0
36.686344156	894.0
36.703055425	1004.0
36.719766694	915.0
36.736477963	974.0
36.753189232	996.0
36.769900501	959.0
36.786611770	975.0
36.803323039	1016.0
36.820034308	1081.0
36.836745577	1046.0
36.853456846	1045.0
36.870168115	1063.0
36.886879384	1149.0
36.903590653	1071.0
36.920301922	1086.0
36.937013191	1168.0
36.953724460	1109.0
36.970435729	1242.0
36.987146998	1181.0
37.003858267	1159.0
37.020569536	1231.0
37.037280805	1194.0
37.053992074	1260.0
37.070703343	1167.0
37.087414612	1161.0
37.104125881	1166.0
37.120837150	1173.0
37.137548419	1224.0
37.154259688	1147.0
37.170970957	1087.0
37.187682226	1128.0
37.204393495	1101.0
37.221104764	1072.0
37.237816033	1129.0
37.254527302	1025.0
37.271238571	1040.0
37.287949840	1055.0
37.304661109	1053.0
37.321372378	994.0
37.338083647	1050.0
37.354794916	986.0
37.371506185	961.0
37.388217454	1000.0
37.404928723	928.0
37.421639992	924.0
37.438351260	930.0
37.455062529	918.0
37.471773798	869.0
37.488485067	859.0
37.505196336	834.0
37.521907605	878.0
37.538618874	837.0
37.555330143	831.0
37.572041412	886.0
37.588752681	792.0
37.605463950	888.0
37.622175219	849.0
37.638886488	883.0
37.655597757	886.0
37.672309026	877.0
37.689020295	829.0
37.705731564	833.0
37.722442833	864.0
37.739154102	911.0
37.755865371	848.0
37.772576640	848.0
37.789287909	898.0
37.805999178	828.0
37.822710447	842.0
37.839421716	840.0
37.856132985	869.0
37.872844254	868.0
37.889555523	842.0
37.906266792	872.0
37.922978061	910.0
[truncated: 423 more rows]
