# Supplementary material for: Physicochemical Properties, Equilibrium Adsorption Performance, Manufacturability, and Stability of TIFSIX-3-Ni for Direct Air Capture of CO2
Source: Energy Fuels. 2024 Jun 18;38(13):11947–65. doi: 10.1021/acs.energyfuels.4c01368 (PMC11228916; doi:10.1021/acs.energyfuels.4c01368)
Supplement: Supplementary file 2 — ef4c01368_si_002.zip [file ef4c01368_si_002.zip › tifsix si raw files/XRD/batch comparison/TIFSIX-3-Ni precursor/TIFSIX-3-Ni_precursor_batch2.csv]

[Measurement conditions]
Sample identification
Comment - 1	Configuration=Reflection Transmission Spinner, Owner=User-1, Creation date=26/11/2015 11:20:31
Comment - 2	Goniometer=PW3050/60 (Theta/Theta); Minimum step size 2Theta:0.001; Minimum step size Omega:0.001
Comment - 3	Sample stage=Reflection-Transmission Spinner PW3064/60; Minimum step size Phi:0.1
Comment - 4	Diffractometer system=XPERT-PRO
Comment - 5	Measurement program=MYL_010921, Owner=User-1, Creation date=01/09/2021 10:44:35
Anode material	Cu
K-Alpha1 wavelength	1.5405980
K-Alpha2 wavelength	1.5444260
Ratio K-Alpha2/K-Alpha1	0.500
Divergence slit	Fixed	0.38mm
Monochromator used	NO
Generator voltage	40
Tube current	20
File date and time	27/Jan/2022 10:22
Unit cell
h k l	0 0 0
Scan axis	Gonio
Scan range	4.959999996	45.000200474
Scan step size	0.0167113
No. of points	2396
Scan type	CONTINUOUS
Phi	194.4
Time per step	63.500
[Scan points]
Angle	Intensity
4.968355630	613.0
4.985066899	648.0
5.001778168	674.0
5.018489437	604.0
5.035200706	625.0
5.051911975	600.0
5.068623244	643.0
5.085334513	639.0
5.102045782	582.0
5.118757051	645.0
5.135468320	625.0
5.152179589	515.0
5.168890858	630.0
5.185602127	589.0
5.202313396	592.0
5.219024665	600.0
5.235735934	570.0
5.252447203	594.0
5.269158472	568.0
5.285869741	588.0
5.302581010	570.0
5.319292279	575.0
5.336003548	560.0
5.352714817	548.0
5.369426086	552.0
5.386137355	541.0
5.402848624	575.0
5.419559892	590.0
5.436271161	540.0
5.452982430	536.0
5.469693699	540.0
5.486404968	521.0
5.503116237	497.0
5.519827506	484.0
5.536538775	497.0
5.553250044	535.0
5.569961313	553.0
5.586672582	506.0
5.603383851	489.0
5.620095120	520.0
5.636806389	518.0
5.653517658	505.0
5.670228927	519.0
5.686940196	509.0
5.703651465	510.0
5.720362734	492.0
5.737074003	504.0
5.753785272	436.0
5.770496541	458.0
5.787207810	502.0
5.803919079	449.0
5.820630348	438.0
5.837341617	495.0
5.854052886	446.0
5.870764155	434.0
5.887475424	459.0
5.904186693	483.0
5.920897962	481.0
5.937609231	446.0
5.954320500	488.0
5.971031769	450.0
5.987743038	459.0
6.004454307	434.0
6.021165576	454.0
6.037876845	449.0
6.054588114	418.0
6.071299383	468.0
6.088010652	453.0
6.104721921	412.0
6.121433190	431.0
6.138144459	436.0
6.154855728	439.0
6.171566997	387.0
6.188278266	438.0
6.204989535	430.0
6.221700804	413.0
6.238412073	422.0
6.255123342	418.0
6.271834611	429.0
6.288545880	404.0
6.305257148	390.0
6.321968417	418.0
6.338679686	414.0
6.355390955	431.0
6.372102224	461.0
6.388813493	462.0
6.405524762	432.0
6.422236031	368.0
6.438947300	428.0
6.455658569	409.0
6.472369838	382.0
6.489081107	420.0
6.505792376	418.0
6.522503645	449.0
6.539214914	394.0
6.555926183	405.0
6.572637452	376.0
6.589348721	386.0
6.606059990	440.0
6.622771259	407.0
6.639482528	356.0
6.656193797	397.0
6.672905066	403.0
6.689616335	407.0
6.706327604	408.0
6.723038873	400.0
6.739750142	414.0
6.756461411	378.0
6.773172680	382.0
6.789883949	399.0
6.806595218	421.0
6.823306487	371.0
6.840017756	345.0
6.856729025	416.0
6.873440294	389.0
6.890151563	413.0
6.906862832	364.0
6.923574101	402.0
6.940285370	414.0
6.956996639	388.0
6.973707908	366.0
6.990419177	384.0
7.007130446	383.0
7.023841715	406.0
7.040552984	422.0
7.057264253	399.0
7.073975522	352.0
7.090686791	396.0
7.107398060	399.0
7.124109329	393.0
7.140820598	384.0
7.157531867	382.0
7.174243136	405.0
7.190954405	390.0
7.207665673	401.0
7.224376942	371.0
7.241088211	384.0
7.257799480	371.0
7.274510749	382.0
7.291222018	407.0
7.307933287	376.0
7.324644556	367.0
7.341355825	390.0
7.358067094	391.0
7.374778363	392.0
7.391489632	413.0
7.408200901	399.0
7.424912170	336.0
7.441623439	407.0
7.458334708	385.0
7.475045977	405.0
7.491757246	389.0
7.508468515	364.0
7.525179784	398.0
7.541891053	386.0
7.558602322	396.0
7.575313591	354.0
7.592024860	416.0
7.608736129	373.0
7.625447398	361.0
7.642158667	359.0
7.658869936	351.0
7.675581205	372.0
7.692292474	356.0
7.709003743	339.0
7.725715012	357.0
7.742426281	355.0
7.759137550	353.0
7.775848819	367.0
7.792560088	426.0
7.809271357	385.0
7.825982626	377.0
7.842693895	368.0
7.859405164	406.0
7.876116433	338.0
7.892827702	361.0
7.909538971	374.0
7.926250240	368.0
7.942961509	403.0
7.959672778	387.0
7.976384047	342.0
7.993095316	378.0
8.009806585	307.0
8.026517854	393.0
8.043229123	384.0
8.059940392	351.0
8.076651661	352.0
8.093362929	400.0
8.110074198	384.0
8.126785467	383.0
8.143496736	392.0
8.160208005	351.0
8.176919274	375.0
8.193630543	408.0
8.210341812	385.0
8.227053081	340.0
8.243764350	379.0
8.260475619	397.0
8.277186888	354.0
8.293898157	428.0
8.310609426	406.0
8.327320695	369.0
8.344031964	364.0
8.360743233	376.0
8.377454502	405.0
8.394165771	381.0
8.410877040	391.0
8.427588309	358.0
8.444299578	399.0
8.461010847	373.0
8.477722116	416.0
8.494433385	364.0
8.511144654	386.0
8.527855923	375.0
8.544567192	384.0
8.561278461	358.0
8.577989730	402.0
8.594700999	406.0
8.611412268	403.0
8.628123537	383.0
8.644834806	367.0
8.661546075	373.0
8.678257344	402.0
8.694968613	352.0
8.711679882	389.0
8.728391151	381.0
8.745102420	355.0
8.761813689	372.0
8.778524958	389.0
8.795236227	377.0
8.811947496	360.0
8.828658765	367.0
8.845370034	396.0
8.862081303	348.0
8.878792572	381.0
8.895503841	386.0
8.912215110	352.0
8.928926379	372.0
8.945637648	378.0
8.962348917	347.0
8.979060185	379.0
8.995771454	364.0
9.012482723	371.0
9.029193992	353.0
9.045905261	375.0
9.062616530	377.0
9.079327799	390.0
9.096039068	351.0
9.112750337	404.0
9.129461606	352.0
9.146172875	387.0
9.162884144	315.0
9.179595413	364.0
9.196306682	361.0
9.213017951	354.0
9.229729220	355.0
9.246440489	373.0
9.263151758	415.0
9.279863027	393.0
9.296574296	347.0
9.313285565	405.0
9.329996834	350.0
9.346708103	394.0
9.363419372	392.0
9.380130641	358.0
9.396841910	392.0
9.413553179	384.0
9.430264448	396.0
9.446975717	388.0
9.463686986	360.0
9.480398255	397.0
9.497109524	389.0
9.513820793	390.0
9.530532062	358.0
9.547243331	368.0
9.563954600	355.0
9.580665869	363.0
9.597377138	358.0
9.614088407	372.0
9.630799676	363.0
9.647510945	379.0
9.664222214	368.0
9.680933483	360.0
9.697644752	387.0
9.714356021	372.0
9.731067290	352.0
9.747778559	370.0
9.764489828	317.0
9.781201097	407.0
9.797912366	391.0
9.814623635	364.0
9.831334904	405.0
9.848046173	368.0
9.864757441	421.0
9.881468710	369.0
9.898179979	367.0
9.914891248	351.0
9.931602517	370.0
9.948313786	363.0
9.965025055	390.0
9.981736324	389.0
9.998447593	345.0
10.015158862	360.0
10.031870131	351.0
10.048581400	356.0
10.065292669	375.0
10.082003938	341.0
10.098715207	356.0
10.115426476	360.0
10.132137745	414.0
10.148849014	331.0
10.165560283	381.0
10.182271552	406.0
10.198982821	381.0
10.215694090	370.0
10.232405359	374.0
10.249116628	388.0
10.265827897	366.0
10.282539166	382.0
10.299250435	364.0
10.315961704	378.0
10.332672973	390.0
10.349384242	393.0
10.366095511	400.0
10.382806780	389.0
10.399518049	397.0
10.416229318	377.0
10.432940587	382.0
10.449651856	397.0
10.466363125	374.0
10.483074394	364.0
10.499785663	373.0
10.516496932	372.0
10.533208201	373.0
10.549919470	404.0
10.566630739	348.0
10.583342008	363.0
10.600053277	417.0
10.616764546	391.0
10.633475815	405.0
10.650187084	350.0
10.666898353	385.0
10.683609622	385.0
10.700320891	420.0
10.717032160	382.0
10.733743429	391.0
10.750454697	358.0
10.767165966	381.0
10.783877235	357.0
10.800588504	388.0
10.817299773	368.0
10.834011042	384.0
10.850722311	393.0
10.867433580	363.0
10.884144849	396.0
10.900856118	392.0
10.917567387	389.0
10.934278656	375.0
10.950989925	398.0
10.967701194	438.0
10.984412463	390.0
11.001123732	386.0
11.017835001	353.0
11.034546270	407.0
11.051257539	405.0
11.067968808	336.0
11.084680077	368.0
11.101391346	418.0
11.118102615	372.0
11.134813884	406.0
11.151525153	392.0
11.168236422	351.0
11.184947691	353.0
11.201658960	416.0
11.218370229	408.0
11.235081498	363.0
11.251792767	381.0
11.268504036	387.0
11.285215305	371.0
11.301926574	401.0
11.318637843	406.0
11.335349112	391.0
11.352060381	437.0
11.368771650	402.0
11.385482919	439.0
11.402194188	416.0
11.418905457	453.0
11.435616726	444.0
11.452327995	457.0
11.469039264	444.0
11.485750533	426.0
11.502461802	422.0
11.519173071	423.0
11.535884340	415.0
11.552595609	467.0
11.569306878	485.0
11.586018147	455.0
11.602729416	455.0
11.619440685	413.0
11.636151954	446.0
11.652863222	422.0
11.669574491	434.0
11.686285760	451.0
11.702997029	402.0
11.719708298	388.0
11.736419567	402.0
11.753130836	370.0
11.769842105	398.0
11.786553374	386.0
11.803264643	401.0
11.819975912	400.0
11.836687181	401.0
11.853398450	403.0
11.870109719	405.0
11.886820988	405.0
11.903532257	399.0
11.920243526	384.0
11.936954795	390.0
11.953666064	390.0
11.970377333	400.0
11.987088602	397.0
12.003799871	396.0
12.020511140	405.0
12.037222409	404.0
12.053933678	390.0
12.070644947	396.0
12.087356216	371.0
12.104067485	391.0
12.120778754	390.0
12.137490023	421.0
12.154201292	379.0
12.170912561	374.0
12.187623830	416.0
12.204335099	422.0
12.221046368	400.0
12.237757637	397.0
12.254468906	352.0
12.271180175	398.0
12.287891444	391.0
12.304602713	436.0
12.321313982	414.0
12.338025251	408.0
12.354736520	404.0
12.371447789	420.0
12.388159058	419.0
12.404870327	372.0
12.421581596	421.0
12.438292865	398.0
12.455004134	404.0
12.471715403	415.0
12.488426672	404.0
12.505137941	385.0
12.521849210	450.0
12.538560478	387.0
12.555271747	392.0
12.571983016	417.0
12.588694285	404.0
12.605405554	405.0
12.622116823	402.0
12.638828092	432.0
12.655539361	415.0
12.672250630	423.0
12.688961899	451.0
12.705673168	412.0
12.722384437	438.0
12.739095706	432.0
12.755806975	392.0
12.772518244	438.0
12.789229513	424.0
12.805940782	417.0
12.822652051	388.0
12.839363320	394.0
12.856074589	418.0
12.872785858	418.0
12.889497127	451.0
12.906208396	452.0
12.922919665	398.0
12.939630934	418.0
12.956342203	424.0
12.973053472	423.0
12.989764741	443.0
13.006476010	405.0
13.023187279	407.0
13.039898548	426.0
13.056609817	375.0
13.073321086	405.0
13.090032355	415.0
13.106743624	427.0
13.123454893	397.0
13.140166162	435.0
13.156877431	417.0
13.173588700	436.0
13.190299969	430.0
13.207011238	408.0
13.223722507	418.0
13.240433776	401.0
13.257145045	421.0
13.273856314	405.0
13.290567583	436.0
13.307278852	405.0
13.323990121	389.0
13.340701390	393.0
13.357412659	387.0
13.374123928	458.0
13.390835197	401.0
13.407546466	360.0
13.424257734	412.0
13.440969003	418.0
13.457680272	396.0
13.474391541	396.0
13.491102810	416.0
13.507814079	422.0
13.524525348	432.0
13.541236617	412.0
13.557947886	415.0
13.574659155	402.0
13.591370424	421.0
13.608081693	445.0
13.624792962	430.0
13.641504231	424.0
13.658215500	436.0
13.674926769	464.0
13.691638038	399.0
13.708349307	419.0
13.725060576	384.0
13.741771845	412.0
13.758483114	430.0
13.775194383	374.0
13.791905652	416.0
13.808616921	393.0
13.825328190	406.0
13.842039459	401.0
13.858750728	416.0
13.875461997	469.0
13.892173266	405.0
13.908884535	401.0
13.925595804	427.0
13.942307073	422.0
13.959018342	412.0
13.975729611	415.0
13.992440880	414.0
14.009152149	428.0
14.025863418	490.0
14.042574687	446.0
14.059285956	437.0
14.075997225	372.0
14.092708494	458.0
14.109419763	409.0
14.126131032	449.0
14.142842301	414.0
14.159553570	448.0
14.176264839	428.0
14.192976108	430.0
14.209687377	420.0
14.226398646	396.0
14.243109915	423.0
14.259821184	442.0
14.276532453	462.0
14.293243722	444.0
14.309954990	424.0
14.326666259	463.0
14.343377528	444.0
14.360088797	408.0
14.376800066	412.0
14.393511335	428.0
14.410222604	435.0
14.426933873	455.0
14.443645142	451.0
14.460356411	418.0
14.477067680	423.0
14.493778949	457.0
14.510490218	437.0
14.527201487	411.0
14.543912756	432.0
14.560624025	438.0
14.577335294	424.0
14.594046563	429.0
14.610757832	418.0
14.627469101	431.0
14.644180370	443.0
14.660891639	429.0
14.677602908	430.0
14.694314177	430.0
14.711025446	454.0
14.727736715	442.0
14.744447984	402.0
14.761159253	428.0
14.777870522	460.0
14.794581791	392.0
14.811293060	426.0
14.828004329	450.0
14.844715598	413.0
14.861426867	443.0
14.878138136	472.0
14.894849405	460.0
14.911560674	443.0
14.928271943	478.0
14.944983212	499.0
14.961694481	461.0
14.978405750	476.0
14.995117019	483.0
15.011828288	479.0
15.028539557	459.0
15.045250826	454.0
15.061962095	508.0
15.078673364	464.0
15.095384633	491.0
15.112095902	528.0
15.128807171	506.0
15.145518440	527.0
15.162229709	491.0
15.178940978	560.0
15.195652247	512.0
15.212363515	500.0
15.229074784	540.0
15.245786053	503.0
15.262497322	466.0
15.279208591	479.0
15.295919860	513.0
15.312631129	445.0
15.329342398	447.0
15.346053667	449.0
15.362764936	509.0
15.379476205	458.0
15.396187474	473.0
15.412898743	428.0
15.429610012	459.0
15.446321281	449.0
15.463032550	466.0
15.479743819	458.0
15.496455088	478.0
15.513166357	432.0
15.529877626	466.0
15.546588895	439.0
15.563300164	480.0
15.580011433	452.0
15.596722702	462.0
15.613433971	487.0
15.630145240	485.0
15.646856509	488.0
15.663567778	484.0
15.680279047	479.0
15.696990316	462.0
15.713701585	455.0
15.730412854	488.0
15.747124123	503.0
15.763835392	520.0
15.780546661	474.0
15.797257930	491.0
15.813969199	468.0
15.830680468	507.0
15.847391737	524.0
15.864103006	480.0
15.880814275	510.0
15.897525544	483.0
15.914236813	512.0
15.930948082	495.0
15.947659351	485.0
15.964370620	518.0
15.981081889	485.0
15.997793158	513.0
16.014504427	539.0
16.031215696	519.0
16.047926965	508.0
16.064638234	507.0
16.081349503	546.0
16.098060771	522.0
16.114772040	509.0
16.131483309	551.0
16.148194578	529.0
16.164905847	544.0
16.181617116	529.0
16.198328385	561.0
16.215039654	534.0
16.231750923	579.0
16.248462192	490.0
16.265173461	571.0
16.281884730	510.0
16.298595999	568.0
16.315307268	583.0
16.332018537	569.0
16.348729806	548.0
16.365441075	592.0
16.382152344	568.0
16.398863613	560.0
16.415574882	559.0
16.432286151	628.0
16.448997420	634.0
16.465708689	630.0
16.482419958	676.0
16.499131227	708.0
16.515842496	671.0
16.532553765	721.0
16.549265034	727.0
16.565976303	741.0
16.582687572	776.0
16.599398841	744.0
16.616110110	793.0
16.632821379	849.0
16.649532648	876.0
16.666243917	946.0
16.682955186	901.0
16.699666455	1009.0
16.716377724	1046.0
16.733088993	1111.0
16.749800262	1212.0
16.766511531	1295.0
16.783222800	1344.0
16.799934069	1440.0
16.816645338	1546.0
16.833356607	1602.0
16.850067876	1857.0
16.866779145	2019.0
16.883490414	2270.0
16.900201683	2489.0
16.916912952	2718.0
16.933624221	3033.0
16.950335490	3234.0
16.967046759	3641.0
16.983758027	4155.0
17.000469296	4560.0
17.017180565	4975.0
17.033891834	5358.0
17.050603103	5650.0
17.067314372	6181.0
17.084025641	6358.0
17.100736910	6654.0
17.117448179	6455.0
17.134159448	6437.0
17.150870717	5981.0
17.167581986	5406.0
17.184293255	4742.0
17.201004524	4368.0
17.217715793	3757.0
17.234427062	3134.0
17.251138331	2773.0
17.267849600	2437.0
17.284560869	2199.0
17.301272138	2002.0
17.317983407	1704.0
17.334694676	1631.0
17.351405945	1470.0
17.368117214	1333.0
17.384828483	1272.0
17.401539752	1169.0
17.418251021	1172.0
17.434962290	1035.0
17.451673559	1043.0
17.468384828	941.0
17.485096097	987.0
17.501807366	1007.0
17.518518635	881.0
17.535229904	901.0
17.551941173	904.0
17.568652442	849.0
17.585363711	879.0
17.602074980	890.0
17.618786249	871.0
17.635497518	894.0
17.652208787	893.0
17.668920056	923.0
17.685631325	925.0
17.702342594	916.0
17.719053863	1020.0
17.735765132	1062.0
17.752476401	1036.0
17.769187670	1142.0
17.785898939	1168.0
17.802610208	1182.0
17.819321477	1456.0
17.836032746	1420.0
17.852744015	1515.0
17.869455283	1530.0
17.886166552	1615.0
17.902877821	1682.0
17.919589090	1569.0
17.936300359	1546.0
17.953011628	1451.0
17.969722897	1264.0
17.986434166	1185.0
18.003145435	1107.0
18.019856704	990.0
18.036567973	900.0
18.053279242	899.0
18.069990511	810.0
18.086701780	758.0
18.103413049	734.0
18.120124318	618.0
18.136835587	683.0
18.153546856	664.0
18.170258125	619.0
18.186969394	610.0
18.203680663	603.0
18.220391932	645.0
18.237103201	570.0
18.253814470	588.0
18.270525739	651.0
18.287237008	599.0
18.303948277	609.0
18.320659546	649.0
18.337370815	642.0
18.354082084	662.0
18.370793353	703.0
18.387504622	704.0
18.404215891	758.0
18.420927160	758.0
18.437638429	723.0
18.454349698	689.0
18.471060967	736.0
18.487772236	665.0
18.504483505	632.0
18.521194774	661.0
18.537906043	702.0
18.554617312	723.0
18.571328581	704.0
18.588039850	639.0
18.604751119	637.0
18.621462388	590.0
18.638173657	615.0
18.654884926	554.0
18.671596195	583.0
18.688307464	568.0
18.705018733	607.0
18.721730002	590.0
18.738441271	590.0
18.755152539	560.0
18.771863808	587.0
18.788575077	543.0
18.805286346	544.0
18.821997615	569.0
18.838708884	536.0
18.855420153	579.0
18.872131422	540.0
18.888842691	534.0
18.905553960	585.0
18.922265229	578.0
18.938976498	526.0
18.955687767	512.0
18.972399036	542.0
18.989110305	536.0
19.005821574	561.0
19.022532843	498.0
19.039244112	533.0
19.055955381	533.0
19.072666650	524.0
19.089377919	540.0
19.106089188	521.0
19.122800457	543.0
19.139511726	513.0
19.156222995	535.0
19.172934264	544.0
19.189645533	512.0
19.206356802	496.0
19.223068071	510.0
19.239779340	542.0
19.256490609	506.0
19.273201878	499.0
19.289913147	529.0
19.306624416	522.0
19.323335685	553.0
19.340046954	529.0
19.356758223	482.0
19.373469492	499.0
19.390180761	538.0
19.406892030	529.0
19.423603299	511.0
19.440314568	503.0
19.457025837	520.0
19.473737106	523.0
19.490448375	467.0
19.507159644	522.0
19.523870913	514.0
19.540582182	498.0
19.557293451	546.0
19.574004720	542.0
19.590715989	557.0
19.607427258	523.0
19.624138527	510.0
19.640849796	496.0
19.657561064	553.0
19.674272333	579.0
19.690983602	525.0
19.707694871	527.0
19.724406140	558.0
19.741117409	566.0
19.757828678	514.0
19.774539947	555.0
19.791251216	544.0
19.807962485	561.0
19.824673754	542.0
19.841385023	554.0
19.858096292	543.0
19.874807561	563.0
19.891518830	574.0
19.908230099	561.0
19.924941368	574.0
19.941652637	589.0
19.958363906	601.0
19.975075175	625.0
19.991786444	607.0
20.008497713	600.0
20.025208982	635.0
20.041920251	635.0
20.058631520	633.0
20.075342789	674.0
20.092054058	616.0
20.108765327	590.0
20.125476596	619.0
20.142187865	607.0
20.158899134	555.0
20.175610403	589.0
20.192321672	586.0
20.209032941	554.0
20.225744210	527.0
20.242455479	504.0
20.259166748	554.0
20.275878017	551.0
20.292589286	554.0
20.309300555	523.0
20.326011824	550.0
20.342723093	560.0
20.359434362	520.0
20.376145631	528.0
20.392856900	572.0
20.409568169	538.0
20.426279438	551.0
20.442990707	508.0
20.459701976	513.0
20.476413245	496.0
20.493124514	519.0
20.509835783	477.0
20.526547052	528.0
20.543258320	548.0
20.559969589	565.0
20.576680858	584.0
20.593392127	527.0
20.610103396	529.0
20.626814665	543.0
20.643525934	571.0
20.660237203	582.0
20.676948472	579.0
20.693659741	615.0
20.710371010	523.0
20.727082279	570.0
20.743793548	575.0
20.760504817	596.0
20.777216086	621.0
20.793927355	567.0
20.810638624	625.0
20.827349893	597.0
20.844061162	601.0
20.860772431	616.0
20.877483700	647.0
20.894194969	618.0
20.910906238	653.0
20.927617507	620.0
20.944328776	648.0
20.961040045	634.0
20.977751314	727.0
20.994462583	661.0
21.011173852	673.0
21.027885121	689.0
21.044596390	754.0
21.061307659	811.0
21.078018928	794.0
21.094730197	818.0
21.111441466	875.0
21.128152735	924.0
21.144864004	981.0
21.161575273	1031.0
21.178286542	1088.0
21.194997811	1073.0
21.211709080	1209.0
21.228420349	1240.0
21.245131618	1306.0
21.261842887	1367.0
21.278554156	1374.0
21.295265425	1334.0
21.311976694	1450.0
21.328687963	1337.0
21.345399232	1303.0
21.362110501	1181.0
21.378821770	1147.0
21.395533039	992.0
21.412244308	985.0
21.428955576	870.0
21.445666845	731.0
21.462378114	739.0
21.479089383	742.0
21.495800652	691.0
21.512511921	688.0
21.529223190	672.0
21.545934459	635.0
21.562645728	637.0
21.579356997	584.0
21.596068266	595.0
21.612779535	625.0
21.629490804	584.0
21.646202073	599.0
21.662913342	619.0
21.679624611	607.0
21.696335880	560.0
21.713047149	556.0
21.729758418	576.0
21.746469687	555.0
21.763180956	572.0
21.779892225	539.0
21.796603494	561.0
21.813314763	569.0
21.830026032	499.0
21.846737301	591.0
21.863448570	584.0
21.880159839	551.0
21.896871108	572.0
21.913582377	569.0
21.930293646	579.0
21.947004915	586.0
21.963716184	600.0
21.980427453	521.0
21.997138722	542.0
22.013849991	565.0
22.030561260	576.0
22.047272529	564.0
22.063983798	561.0
22.080695067	540.0
22.097406336	548.0
22.114117605	542.0
22.130828874	560.0
22.147540143	538.0
22.164251412	569.0
22.180962681	564.0
22.197673950	545.0
22.214385219	540.0
22.231096488	584.0
22.247807757	544.0
22.264519026	520.0
22.281230295	574.0
22.297941564	570.0
22.314652832	574.0
22.331364101	553.0
22.348075370	572.0
22.364786639	556.0
22.381497908	637.0
22.398209177	576.0
22.414920446	617.0
22.431631715	583.0
22.448342984	533.0
22.465054253	609.0
22.481765522	601.0
22.498476791	582.0
22.515188060	599.0
22.531899329	631.0
22.548610598	626.0
22.565321867	624.0
22.582033136	645.0
22.598744405	646.0
22.615455674	655.0
22.632166943	717.0
22.648878212	680.0
22.665589481	759.0
22.682300750	765.0
22.699012019	797.0
22.715723288	779.0
22.732434557	795.0
22.749145826	792.0
22.765857095	891.0
22.782568364	890.0
22.799279633	957.0
22.815990902	980.0
22.832702171	1112.0
22.849413440	1141.0
22.866124709	1197.0
22.882835978	1291.0
22.899547247	1438.0
22.916258516	1411.0
22.932969785	1658.0
22.949681054	1732.0
22.966392323	1723.0
22.983103592	1932.0
22.999814861	1857.0
23.016526130	1940.0
23.033237399	1882.0
23.049948668	1891.0
23.066659937	1928.0
23.083371206	1833.0
23.100082475	1679.0
23.116793744	1595.0
23.133505013	1394.0
23.150216282	1298.0
23.166927551	1267.0
23.183638820	1143.0
23.200350089	1118.0
23.217061357	1055.0
23.233772626	981.0
23.250483895	861.0
23.267195164	925.0
23.283906433	847.0
23.300617702	807.0
23.317328971	741.0
23.334040240	743.0
23.350751509	679.0
23.367462778	728.0
23.384174047	709.0
23.400885316	707.0
23.417596585	628.0
23.434307854	679.0
23.451019123	685.0
23.467730392	683.0
23.484441661	641.0
23.501152930	639.0
23.517864199	613.0
23.534575468	600.0
23.551286737	614.0
23.567998006	612.0
23.584709275	621.0
23.601420544	632.0
23.618131813	567.0
23.634843082	625.0
23.651554351	635.0
23.668265620	603.0
23.684976889	586.0
23.701688158	576.0
23.718399427	538.0
23.735110696	549.0
23.751821965	558.0
23.768533234	602.0
23.785244503	578.0
23.801955772	568.0
23.818667041	549.0
23.835378310	594.0
23.852089579	573.0
23.868800848	605.0
23.885512117	609.0
23.902223386	550.0
23.918934655	616.0
23.935645924	619.0
23.952357193	582.0
23.969068462	551.0
23.985779731	560.0
24.002491000	580.0
24.019202269	569.0
24.035913538	524.0
24.052624807	514.0
24.069336076	612.0
24.086047345	536.0
24.102758613	556.0
24.119469882	564.0
24.136181151	553.0
24.152892420	557.0
24.169603689	554.0
24.186314958	592.0
24.203026227	574.0
24.219737496	545.0
24.236448765	520.0
24.253160034	576.0
24.269871303	561.0
24.286582572	595.0
24.303293841	556.0
24.320005110	594.0
24.336716379	576.0
24.353427648	571.0
24.370138917	536.0
24.386850186	551.0
24.403561455	546.0
24.420272724	542.0
24.436983993	570.0
24.453695262	585.0
24.470406531	585.0
24.487117800	600.0
24.503829069	596.0
24.520540338	612.0
24.537251607	579.0
24.553962876	578.0
24.570674145	588.0
24.587385414	603.0
24.604096683	563.0
24.620807952	568.0
24.637519221	583.0
24.654230490	576.0
24.670941759	611.0
24.687653028	570.0
24.704364297	614.0
24.721075566	597.0
24.737786835	606.0
24.754498104	633.0
24.771209373	618.0
24.787920642	606.0
24.804631911	613.0
24.821343180	600.0
24.838054449	629.0
24.854765718	650.0
24.871476987	648.0
24.888188256	641.0
24.904899525	607.0
24.921610794	635.0
24.938322063	670.0
24.955033332	662.0
24.971744601	677.0
24.988455869	664.0
25.005167138	665.0
25.021878407	708.0
25.038589676	757.0
25.055300945	727.0
25.072012214	761.0
25.088723483	838.0
25.105434752	861.0
25.122146021	900.0
25.138857290	1001.0
25.155568559	1069.0
25.172279828	1183.0
25.188991097	1234.0
25.205702366	1379.0
25.222413635	1458.0
25.239124904	1715.0
25.255836173	1877.0
25.272547442	2032.0
25.289258711	2226.0
25.305969980	2489.0
25.322681249	2544.0
25.339392518	2680.0
25.356103787	2751.0
25.372815056	2839.0
25.389526325	2695.0
25.406237594	2461.0
25.422948863	2392.0
25.439660132	2168.0
25.456371401	1891.0
25.473082670	1692.0
25.489793939	1450.0
25.506505208	1317.0
25.523216477	1165.0
25.539927746	1122.0
25.556639015	992.0
25.573350284	959.0
25.590061553	780.0
25.606772822	819.0
25.623484091	829.0
25.640195360	779.0
25.656906629	810.0
25.673617898	742.0
25.690329167	713.0
25.707040436	664.0
25.723751705	683.0
25.740462974	702.0
25.757174243	689.0
25.773885512	680.0
25.790596781	629.0
25.807308050	653.0
25.824019319	607.0
25.840730588	630.0
25.857441857	660.0
25.874153125	656.0
25.890864394	590.0
25.907575663	602.0
25.924286932	599.0
25.940998201	629.0
25.957709470	632.0
25.974420739	604.0
25.991132008	657.0
26.007843277	602.0
26.024554546	649.0
26.041265815	635.0
26.057977084	637.0
26.074688353	606.0
26.091399622	607.0
26.108110891	571.0
26.124822160	611.0
26.141533429	636.0
26.158244698	616.0
26.174955967	627.0
26.191667236	671.0
26.208378505	633.0
26.225089774	629.0
26.241801043	606.0
26.258512312	615.0
26.275223581	710.0
26.291934850	587.0
26.308646119	678.0
26.325357388	610.0
26.342068657	698.0
26.358779926	667.0
26.375491195	688.0
26.392202464	686.0
26.408913733	716.0
26.425625002	679.0
26.442336271	661.0
26.459047540	687.0
26.475758809	675.0
26.492470078	731.0
26.509181347	671.0
26.525892616	722.0
26.542603885	673.0
26.559315154	665.0
26.576026423	668.0
26.592737692	599.0
26.609448961	614.0
26.626160230	624.0
26.642871499	613.0
26.659582768	633.0
26.676294037	604.0
26.693005306	618.0
26.709716575	594.0
26.726427844	615.0
26.743139113	579.0
26.759850381	566.0
26.776561650	549.0
26.793272919	610.0
26.809984188	570.0
26.826695457	557.0
26.843406726	563.0
26.860117995	624.0
26.876829264	543.0
26.893540533	572.0
26.910251802	528.0
26.926963071	573.0
26.943674340	555.0
26.960385609	576.0
26.977096878	560.0
26.993808147	594.0
27.010519416	555.0
27.027230685	558.0
27.043941954	561.0
27.060653223	554.0
27.077364492	570.0
27.094075761	602.0
27.110787030	578.0
27.127498299	530.0
27.144209568	539.0
27.160920837	548.0
27.177632106	588.0
27.194343375	585.0
27.211054644	590.0
27.227765913	632.0
27.244477182	591.0
27.261188451	586.0
27.277899720	584.0
27.294610989	573.0
27.311322258	579.0
27.328033527	546.0
27.344744796	536.0
27.361456065	530.0
27.378167334	567.0
27.394878603	554.0
27.411589872	600.0
27.428301141	536.0
27.445012410	567.0
27.461723679	585.0
27.478434948	557.0
27.495146217	630.0
27.511857486	556.0
27.528568755	546.0
27.545280024	583.0
27.561991293	609.0
27.578702562	583.0
27.595413831	599.0
27.612125100	561.0
27.628836369	558.0
27.645547638	587.0
27.662258906	552.0
27.678970175	599.0
27.695681444	615.0
27.712392713	585.0
27.729103982	613.0
27.745815251	605.0
27.762526520	644.0
27.779237789	626.0
27.795949058	650.0
27.812660327	569.0
27.829371596	639.0
27.846082865	680.0
27.862794134	629.0
27.879505403	619.0
27.896216672	670.0
27.912927941	592.0
27.929639210	635.0
27.946350479	619.0
27.963061748	632.0
27.979773017	647.0
27.996484286	543.0
28.013195555	640.0
28.029906824	641.0
28.046618093	555.0
28.063329362	641.0
28.080040631	545.0
28.096751900	578.0
28.113463169	646.0
28.130174438	612.0
28.146885707	553.0
28.163596976	590.0
28.180308245	639.0
28.197019514	603.0
28.213730783	589.0
28.230442052	620.0
28.247153321	635.0
28.263864590	592.0
28.280575859	645.0
28.297287128	617.0
28.313998397	664.0
28.330709666	665.0
28.347420935	687.0
28.364132204	686.0
28.380843473	673.0
28.397554742	656.0
28.414266011	697.0
28.430977280	688.0
28.447688549	679.0
28.464399818	692.0
28.481111087	650.0
28.497822356	682.0
28.514533625	618.0
28.531244894	603.0
28.547956162	597.0
28.564667431	589.0
28.581378700	560.0
28.598089969	630.0
28.614801238	603.0
28.631512507	610.0
28.648223776	595.0
28.664935045	639.0
28.681646314	621.0
28.698357583	581.0
28.715068852	585.0
28.731780121	598.0
28.748491390	560.0
28.765202659	628.0
28.781913928	574.0
28.798625197	582.0
28.815336466	603.0
28.832047735	600.0
28.848759004	605.0
28.865470273	559.0
28.882181542	534.0
28.898892811	585.0
28.915604080	552.0
28.932315349	559.0
28.949026618	543.0
28.965737887	570.0
28.982449156	574.0
28.999160425	589.0
29.015871694	568.0
29.032582963	589.0
29.049294232	571.0
29.066005501	600.0
29.082716770	576.0
29.099428039	568.0
29.116139308	582.0
29.132850577	595.0
29.149561846	568.0
29.166273115	569.0
29.182984384	530.0
29.199695653	588.0
29.216406922	616.0
29.233118191	576.0
29.249829460	550.0
29.266540729	551.0
29.283251998	542.0
29.299963267	602.0
29.316674536	634.0
29.333385805	594.0
29.350097074	590.0
29.366808343	590.0
29.383519612	556.0
29.400230881	576.0
29.416942150	590.0
29.433653418	584.0
29.450364687	549.0
29.467075956	570.0
29.483787225	582.0
29.500498494	576.0
29.517209763	578.0
29.533921032	576.0
29.550632301	546.0
29.567343570	543.0
29.584054839	594.0
29.600766108	614.0
29.617477377	570.0
29.634188646	570.0
29.650899915	570.0
29.667611184	552.0
29.684322453	578.0
29.701033722	566.0
29.717744991	551.0
29.734456260	560.0
29.751167529	599.0
29.767878798	628.0
29.784590067	594.0
29.801301336	551.0
29.818012605	592.0
29.834723874	625.0
29.851435143	579.0
29.868146412	579.0
29.884857681	589.0
29.901568950	581.0
29.918280219	598.0
29.934991488	595.0
29.951702757	603.0
29.968414026	574.0
29.985125295	587.0
30.001836564	612.0
30.018547833	575.0
30.035259102	572.0
30.051970371	619.0
30.068681640	596.0
30.085392909	595.0
30.102104178	628.0
30.118815447	565.0
30.135526716	652.0
30.152237985	615.0
30.168949254	643.0
30.185660523	617.0
30.202371792	641.0
30.219083061	659.0
30.235794330	587.0
30.252505599	598.0
30.269216868	620.0
30.285928137	629.0
30.302639406	633.0
30.319350674	653.0
30.336061943	624.0
30.352773212	597.0
30.369484481	701.0
30.386195750	691.0
30.402907019	655.0
30.419618288	666.0
30.436329557	694.0
30.453040826	732.0
30.469752095	793.0
30.486463364	755.0
30.503174633	830.0
30.519885902	759.0
30.536597171	859.0
30.553308440	940.0
30.570019709	917.0
30.586730978	960.0
30.603442247	1055.0
30.620153516	1106.0
30.636864785	1104.0
30.653576054	1152.0
30.670287323	1132.0
30.686998592	1136.0
30.703709861	1145.0
30.720421130	1146.0
30.737132399	1132.0
30.753843668	1101.0
30.770554937	1041.0
30.787266206	956.0
30.803977475	942.0
30.820688744	888.0
30.837400013	824.0
30.854111282	763.0
30.870822551	754.0
30.887533820	778.0
30.904245089	707.0
30.920956358	694.0
30.937667627	662.0
30.954378896	670.0
30.971090165	658.0
30.987801434	643.0
31.004512703	628.0
31.021223972	624.0
31.037935241	637.0
31.054646510	609.0
31.071357779	647.0
31.088069048	634.0
31.104780317	597.0
31.121491586	618.0
31.138202855	599.0
31.154914124	636.0
31.171625393	612.0
31.188336662	590.0
31.205047931	525.0
31.221759199	553.0
31.238470468	569.0
31.255181737	587.0
31.271893006	586.0
31.288604275	586.0
31.305315544	571.0
31.322026813	572.0
31.338738082	595.0
31.355449351	595.0
31.372160620	592.0
31.388871889	554.0
31.405583158	597.0
31.422294427	582.0
31.439005696	564.0
31.455716965	581.0
31.472428234	571.0
31.489139503	573.0
31.505850772	541.0
31.522562041	573.0
31.539273310	504.0
31.555984579	595.0
31.572695848	567.0
31.589407117	572.0
31.606118386	551.0
31.622829655	559.0
31.639540924	564.0
31.656252193	548.0
31.672963462	625.0
31.689674731	599.0
31.706386000	546.0
31.723097269	581.0
31.739808538	576.0
31.756519807	588.0
31.773231076	584.0
31.789942345	567.0
31.806653614	565.0
31.823364883	592.0
31.840076152	599.0
31.856787421	578.0
31.873498690	556.0
31.890209959	599.0
31.906921228	594.0
31.923632497	554.0
31.940343766	583.0
31.957055035	609.0
31.973766304	542.0
31.990477573	578.0
32.007188842	558.0
32.023900111	603.0
32.040611380	545.0
32.057322649	549.0
32.074033918	554.0
32.090745187	578.0
32.107456455	545.0
32.124167724	576.0
32.140878993	597.0
32.157590262	560.0
32.174301531	567.0
32.191012800	584.0
32.207724069	587.0
32.224435338	605.0
32.241146607	557.0
32.257857876	612.0
32.274569145	574.0
32.291280414	537.0
32.307991683	552.0
32.324702952	589.0
32.341414221	624.0
32.358125490	602.0
32.374836759	639.0
32.391548028	636.0
32.408259297	620.0
32.424970566	645.0
32.441681835	642.0
32.458393104	585.0
32.475104373	650.0
32.491815642	644.0
32.508526911	633.0
32.525238180	611.0
32.541949449	627.0
32.558660718	552.0
32.575371987	607.0
32.592083256	596.0
32.608794525	602.0
32.625505794	661.0
32.642217063	640.0
32.658928332	586.0
32.675639601	591.0
32.692350870	596.0
32.709062139	601.0
32.725773408	649.0
32.742484677	632.0
32.759195946	629.0
32.775907215	622.0
32.792618484	603.0
32.809329753	632.0
32.826041022	662.0
32.842752291	700.0
32.859463560	720.0
32.876174829	761.0
32.892886098	727.0
32.909597367	729.0
32.926308636	781.0
32.943019905	770.0
32.959731174	744.0
32.976442443	751.0
32.993153711	841.0
33.009864980	829.0
33.026576249	800.0
33.043287518	781.0
33.059998787	773.0
33.076710056	735.0
33.093421325	708.0
33.110132594	653.0
33.126843863	731.0
33.143555132	672.0
33.160266401	649.0
33.176977670	630.0
33.193688939	700.0
33.210400208	646.0
33.227111477	606.0
33.243822746	634.0
33.260534015	631.0
33.277245284	612.0
33.293956553	613.0
33.310667822	597.0
33.327379091	626.0
33.344090360	581.0
33.360801629	573.0
33.377512898	591.0
33.394224167	573.0
33.410935436	616.0
33.427646705	616.0
33.444357974	553.0
33.461069243	557.0
33.477780512	602.0
33.494491781	603.0
33.511203050	586.0
33.527914319	617.0
33.544625588	573.0
33.561336857	612.0
33.578048126	600.0
33.594759395	586.0
33.611470664	601.0
33.628181933	612.0
33.644893202	585.0
33.661604471	613.0
33.678315740	601.0
33.695027009	536.0
33.711738278	624.0
33.728449547	592.0
33.745160816	589.0
33.761872085	576.0
33.778583354	595.0
33.795294623	588.0
33.812005892	616.0
33.828717161	660.0
33.845428430	606.0
33.862139699	566.0
33.878850967	590.0
33.895562236	609.0
33.912273505	649.0
33.928984774	604.0
33.945696043	647.0
33.962407312	656.0
33.979118581	612.0
33.995829850	604.0
34.012541119	596.0
34.029252388	621.0
34.045963657	632.0
34.062674926	629.0
34.079386195	612.0
34.096097464	637.0
34.112808733	667.0
34.129520002	697.0
34.146231271	640.0
34.162942540	659.0
34.179653809	704.0
34.196365078	662.0
34.213076347	647.0
34.229787616	697.0
34.246498885	674.0
34.263210154	756.0
34.279921423	727.0
34.296632692	784.0
34.313343961	737.0
34.330055230	707.0
34.346766499	744.0
34.363477768	808.0
34.380189037	784.0
34.396900306	831.0
34.413611575	877.0
34.430322844	824.0
34.447034113	885.0
34.463745382	880.0
34.480456651	884.0
34.497167920	804.0
34.513879189	813.0
34.530590458	832.0
34.547301727	749.0
34.564012996	787.0
34.580724265	740.0
34.597435534	785.0
34.614146803	725.0
34.630858072	766.0
34.647569341	755.0
34.664280610	719.0
34.680991879	729.0
34.697703148	721.0
34.714414417	696.0
34.731125686	721.0
34.747836955	706.0
34.764548223	721.0
34.781259492	757.0
34.797970761	691.0
34.814682030	696.0
34.831393299	679.0
34.848104568	740.0
34.864815837	665.0
34.881527106	715.0
34.898238375	722.0
34.914949644	728.0
34.931660913	740.0
34.948372182	728.0
34.965083451	784.0
34.981794720	727.0
34.998505989	796.0
35.015217258	765.0
35.031928527	855.0
35.048639796	803.0
35.065351065	853.0
35.082062334	922.0
35.098773603	966.0
35.115484872	936.0
35.132196141	975.0
35.148907410	990.0
35.165618679	1065.0
35.182329948	1170.0
35.199041217	1136.0
35.215752486	1217.0
35.232463755	1229.0
35.249175024	1250.0
35.265886293	1264.0
35.282597562	1367.0
35.299308831	1267.0
35.316020100	1322.0
35.332731369	1312.0
35.349442638	1198.0
35.366153907	1188.0
35.382865176	1202.0
35.399576445	1254.0
35.416287714	1116.0
35.432998983	1024.0
35.449710252	1022.0
35.466421521	980.0
35.483132790	938.0
35.499844059	919.0
35.516555328	874.0
35.533266597	874.0
35.549977866	845.0
35.566689135	831.0
35.583400404	757.0
35.600111673	826.0
35.616822942	712.0
35.633534211	769.0
35.650245480	723.0
35.666956748	744.0
35.683668017	667.0
35.700379286	658.0
35.717090555	695.0
35.733801824	664.0
35.750513093	667.0
35.767224362	661.0
35.783935631	676.0
35.800646900	694.0
35.817358169	663.0
35.834069438	651.0
35.850780707	637.0
35.867491976	614.0
35.884203245	656.0
35.900914514	630.0
35.917625783	594.0
35.934337052	633.0
35.951048321	625.0
35.967759590	616.0
35.984470859	599.0
36.001182128	629.0
36.017893397	671.0
36.034604666	635.0
36.051315935	603.0
36.068027204	618.0
36.084738473	683.0
36.101449742	609.0
36.118161011	558.0
36.134872280	653.0
36.151583549	668.0
36.168294818	679.0
36.185006087	613.0
36.201717356	583.0
36.218428625	615.0
36.235139894	626.0
36.251851163	594.0
36.268562432	646.0
36.285273701	631.0
36.301984970	652.0
36.318696239	670.0
36.335407508	610.0
36.352118777	619.0
36.368830046	674.0
36.385541315	637.0
36.402252584	674.0
36.418963853	682.0
36.435675122	681.0
36.452386391	705.0
36.469097660	672.0
36.485808929	675.0
36.502520198	677.0
36.519231467	670.0
36.535942736	763.0
36.552654004	703.0
36.569365273	689.0
36.586076542	673.0
36.602787811	702.0
36.619499080	769.0
36.636210349	828.0
36.652921618	848.0
36.669632887	874.0
36.686344156	894.0
36.703055425	779.0
36.719766694	885.0
36.736477963	901.0
36.753189232	945.0
36.769900501	959.0
36.786611770	946.0
36.803323039	1021.0
36.820034308	1099.0
36.836745577	1082.0
36.853456846	1090.0
36.870168115	1088.0
36.886879384	1107.0
36.903590653	1114.0
36.920301922	1120.0
36.937013191	1131.0
36.953724460	1131.0
36.970435729	1099.0
36.987146998	1133.0
37.003858267	1139.0
37.020569536	1133.0
37.037280805	1063.0
37.053992074	1043.0
37.070703343	1091.0
37.087414612	1041.0
37.104125881	983.0
37.120837150	1070.0
37.137548419	1008.0
37.154259688	961.0
37.170970957	961.0
37.187682226	915.0
37.204393495	900.0
37.221104764	895.0
37.237816033	846.0
37.254527302	804.0
37.271238571	823.0
37.287949840	819.0
37.304661109	779.0
37.321372378	824.0
37.338083647	764.0
37.354794916	727.0
37.371506185	808.0
37.388217454	742.0
37.404928723	720.0
37.421639992	705.0
37.438351260	690.0
37.455062529	706.0
37.471773798	761.0
37.488485067	697.0
37.505196336	693.0
37.521907605	668.0
37.538618874	682.0
37.555330143	726.0
37.572041412	655.0
37.588752681	689.0
37.605463950	748.0
37.622175219	686.0
37.638886488	726.0
37.655597757	709.0
37.672309026	733.0
37.689020295	770.0
37.705731564	740.0
37.722442833	735.0
37.739154102	735.0
37.755865371	783.0
37.772576640	740.0
37.789287909	776.0
37.805999178	733.0
37.822710447	713.0
37.839421716	713.0
37.856132985	678.0
37.872844254	709.0
37.889555523	753.0
37.906266792	698.0
37.922978061	756.0
[truncated: 423 more rows]
