# Supplementary material for: Physicochemical Properties, Equilibrium Adsorption Performance, Manufacturability, and Stability of TIFSIX-3-Ni for Direct Air Capture of CO2
Source: Energy Fuels. 2024 Jun 18;38(13):11947–65. doi: 10.1021/acs.energyfuels.4c01368 (PMC11228916; doi:10.1021/acs.energyfuels.4c01368)
Supplement: Supplementary file 2 — ef4c01368_si_002.zip [file ef4c01368_si_002.zip › tifsix si raw files/XRD/batch comparison/TIFSIX-3-Ni precursor/TIFSIX-3-Ni_precursor_batch3.csv]

[Measurement conditions]
Sample identification
Comment - 1	Configuration=Reflection Transmission Spinner, Owner=User-1, Creation date=26/11/2015 11:20:31
Comment - 2	Goniometer=PW3050/60 (Theta/Theta); Minimum step size 2Theta:0.001; Minimum step size Omega:0.001
Comment - 3	Sample stage=Reflection-Transmission Spinner PW3064/60; Minimum step size Phi:0.1
Comment - 4	Diffractometer system=XPERT-PRO
Comment - 5	Measurement program=MYL_010921, Owner=User-1, Creation date=01/09/2021 10:44:35
Anode material	Cu
K-Alpha1 wavelength	1.5405980
K-Alpha2 wavelength	1.5444260
Ratio K-Alpha2/K-Alpha1	0.500
Divergence slit	Fixed	0.38mm
Monochromator used	NO
Generator voltage	40
Tube current	20
File date and time	27/Jan/2022 10:52
Unit cell
h k l	0 0 0
Scan axis	Gonio
Scan range	4.959999996	45.000200474
Scan step size	0.0167113
No. of points	2396
Scan type	CONTINUOUS
Phi	194.4
Time per step	63.500
[Scan points]
Angle	Intensity
4.968355630	569.0
4.985066899	582.0
5.001778168	634.0
5.018489437	580.0
5.035200706	567.0
5.051911975	559.0
5.068623244	545.0
5.085334513	599.0
5.102045782	609.0
5.118757051	559.0
5.135468320	533.0
5.152179589	526.0
5.168890858	542.0
5.185602127	484.0
5.202313396	509.0
5.219024665	554.0
5.235735934	545.0
5.252447203	526.0
5.269158472	497.0
5.285869741	510.0
5.302581010	507.0
5.319292279	479.0
5.336003548	537.0
5.352714817	481.0
5.369426086	489.0
5.386137355	481.0
5.402848624	499.0
5.419559892	467.0
5.436271161	453.0
5.452982430	460.0
5.469693699	479.0
5.486404968	446.0
5.503116237	518.0
5.519827506	445.0
5.536538775	430.0
5.553250044	485.0
5.569961313	447.0
5.586672582	389.0
5.603383851	424.0
5.620095120	416.0
5.636806389	411.0
5.653517658	405.0
5.670228927	450.0
5.686940196	405.0
5.703651465	427.0
5.720362734	403.0
5.737074003	420.0
5.753785272	435.0
5.770496541	376.0
5.787207810	412.0
5.803919079	398.0
5.820630348	397.0
5.837341617	384.0
5.854052886	372.0
5.870764155	403.0
5.887475424	370.0
5.904186693	366.0
5.920897962	376.0
5.937609231	368.0
5.954320500	388.0
5.971031769	346.0
5.987743038	393.0
6.004454307	361.0
6.021165576	401.0
6.037876845	350.0
6.054588114	351.0
6.071299383	360.0
6.088010652	358.0
6.104721921	356.0
6.121433190	356.0
6.138144459	344.0
6.154855728	345.0
6.171566997	352.0
6.188278266	287.0
6.204989535	343.0
6.221700804	310.0
6.238412073	337.0
6.255123342	359.0
6.271834611	373.0
6.288545880	299.0
6.305257148	325.0
6.321968417	342.0
6.338679686	336.0
6.355390955	328.0
6.372102224	323.0
6.388813493	345.0
6.405524762	325.0
6.422236031	311.0
6.438947300	321.0
6.455658569	341.0
6.472369838	303.0
6.489081107	328.0
6.505792376	323.0
6.522503645	270.0
6.539214914	317.0
6.555926183	302.0
6.572637452	310.0
6.589348721	306.0
6.606059990	318.0
6.622771259	292.0
6.639482528	310.0
6.656193797	307.0
6.672905066	327.0
6.689616335	254.0
6.706327604	275.0
6.723038873	283.0
6.739750142	310.0
6.756461411	310.0
6.773172680	285.0
6.789883949	277.0
6.806595218	277.0
6.823306487	266.0
6.840017756	264.0
6.856729025	275.0
6.873440294	269.0
6.890151563	286.0
6.906862832	297.0
6.923574101	301.0
6.940285370	300.0
6.956996639	276.0
6.973707908	268.0
6.990419177	251.0
7.007130446	260.0
7.023841715	250.0
7.040552984	252.0
7.057264253	279.0
7.073975522	272.0
7.090686791	265.0
7.107398060	293.0
7.124109329	268.0
7.140820598	301.0
7.157531867	277.0
7.174243136	268.0
7.190954405	250.0
7.207665673	278.0
7.224376942	271.0
7.241088211	285.0
7.257799480	268.0
7.274510749	271.0
7.291222018	255.0
7.307933287	275.0
7.324644556	257.0
7.341355825	279.0
7.358067094	239.0
7.374778363	254.0
7.391489632	278.0
7.408200901	231.0
7.424912170	266.0
7.441623439	261.0
7.458334708	267.0
7.475045977	229.0
7.491757246	262.0
7.508468515	254.0
7.525179784	268.0
7.541891053	266.0
7.558602322	265.0
7.575313591	267.0
7.592024860	285.0
7.608736129	251.0
7.625447398	274.0
7.642158667	261.0
7.658869936	231.0
7.675581205	276.0
7.692292474	249.0
7.709003743	234.0
7.725715012	240.0
7.742426281	244.0
7.759137550	269.0
7.775848819	259.0
7.792560088	242.0
7.809271357	244.0
7.825982626	247.0
7.842693895	251.0
7.859405164	274.0
7.876116433	271.0
7.892827702	255.0
7.909538971	230.0
7.926250240	275.0
7.942961509	283.0
7.959672778	246.0
7.976384047	236.0
7.993095316	250.0
8.009806585	242.0
8.026517854	256.0
8.043229123	269.0
8.059940392	253.0
8.076651661	252.0
8.093362929	278.0
8.110074198	237.0
8.126785467	226.0
8.143496736	246.0
8.160208005	242.0
8.176919274	292.0
8.193630543	251.0
8.210341812	259.0
8.227053081	221.0
8.243764350	234.0
8.260475619	239.0
8.277186888	240.0
8.293898157	239.0
8.310609426	259.0
8.327320695	260.0
8.344031964	249.0
8.360743233	233.0
8.377454502	237.0
8.394165771	252.0
8.410877040	247.0
8.427588309	239.0
8.444299578	227.0
8.461010847	267.0
8.477722116	289.0
8.494433385	246.0
8.511144654	257.0
8.527855923	220.0
8.544567192	255.0
8.561278461	267.0
8.577989730	232.0
8.594700999	254.0
8.611412268	241.0
8.628123537	215.0
8.644834806	255.0
8.661546075	253.0
8.678257344	217.0
8.694968613	244.0
8.711679882	214.0
8.728391151	246.0
8.745102420	224.0
8.761813689	230.0
8.778524958	263.0
8.795236227	238.0
8.811947496	250.0
8.828658765	215.0
8.845370034	233.0
8.862081303	229.0
8.878792572	230.0
8.895503841	239.0
8.912215110	244.0
8.928926379	257.0
8.945637648	238.0
8.962348917	242.0
8.979060185	236.0
8.995771454	238.0
9.012482723	224.0
9.029193992	227.0
9.045905261	217.0
9.062616530	207.0
9.079327799	229.0
9.096039068	184.0
9.112750337	211.0
9.129461606	223.0
9.146172875	224.0
9.162884144	251.0
9.179595413	223.0
9.196306682	215.0
9.213017951	205.0
9.229729220	220.0
9.246440489	278.0
9.263151758	232.0
9.279863027	241.0
9.296574296	234.0
9.313285565	233.0
9.329996834	222.0
9.346708103	210.0
9.363419372	227.0
9.380130641	218.0
9.396841910	210.0
9.413553179	253.0
9.430264448	222.0
9.446975717	236.0
9.463686986	221.0
9.480398255	232.0
9.497109524	216.0
9.513820793	235.0
9.530532062	211.0
9.547243331	221.0
9.563954600	221.0
9.580665869	245.0
9.597377138	234.0
9.614088407	226.0
9.630799676	246.0
9.647510945	248.0
9.664222214	216.0
9.680933483	236.0
9.697644752	235.0
9.714356021	216.0
9.731067290	254.0
9.747778559	235.0
9.764489828	220.0
9.781201097	262.0
9.797912366	220.0
9.814623635	237.0
9.831334904	204.0
9.848046173	249.0
9.864757441	223.0
9.881468710	216.0
9.898179979	229.0
9.914891248	234.0
9.931602517	238.0
9.948313786	240.0
9.965025055	227.0
9.981736324	227.0
9.998447593	211.0
10.015158862	241.0
10.031870131	225.0
10.048581400	244.0
10.065292669	219.0
10.082003938	230.0
10.098715207	239.0
10.115426476	242.0
10.132137745	238.0
10.148849014	193.0
10.165560283	225.0
10.182271552	205.0
10.198982821	216.0
10.215694090	223.0
10.232405359	232.0
10.249116628	199.0
10.265827897	220.0
10.282539166	202.0
10.299250435	244.0
10.315961704	234.0
10.332672973	238.0
10.349384242	215.0
10.366095511	237.0
10.382806780	222.0
10.399518049	242.0
10.416229318	236.0
10.432940587	207.0
10.449651856	218.0
10.466363125	239.0
10.483074394	196.0
10.499785663	214.0
10.516496932	214.0
10.533208201	225.0
10.549919470	218.0
10.566630739	189.0
10.583342008	196.0
10.600053277	238.0
10.616764546	193.0
10.633475815	215.0
10.650187084	253.0
10.666898353	231.0
10.683609622	247.0
10.700320891	209.0
10.717032160	210.0
10.733743429	239.0
10.750454697	236.0
10.767165966	257.0
10.783877235	204.0
10.800588504	204.0
10.817299773	236.0
10.834011042	221.0
10.850722311	247.0
10.867433580	267.0
10.884144849	206.0
10.900856118	211.0
10.917567387	222.0
10.934278656	245.0
10.950989925	211.0
10.967701194	225.0
10.984412463	230.0
11.001123732	230.0
11.017835001	240.0
11.034546270	204.0
11.051257539	225.0
11.067968808	247.0
11.084680077	240.0
11.101391346	207.0
11.118102615	206.0
11.134813884	242.0
11.151525153	231.0
11.168236422	223.0
11.184947691	207.0
11.201658960	213.0
11.218370229	190.0
11.235081498	226.0
11.251792767	227.0
11.268504036	227.0
11.285215305	262.0
11.301926574	253.0
11.318637843	220.0
11.335349112	241.0
11.352060381	221.0
11.368771650	227.0
11.385482919	253.0
11.402194188	221.0
11.418905457	242.0
11.435616726	238.0
11.452327995	277.0
11.469039264	229.0
11.485750533	244.0
11.502461802	209.0
11.519173071	246.0
11.535884340	263.0
11.552595609	224.0
11.569306878	245.0
11.586018147	245.0
11.602729416	223.0
11.619440685	260.0
11.636151954	234.0
11.652863222	240.0
11.669574491	224.0
11.686285760	217.0
11.702997029	226.0
11.719708298	233.0
11.736419567	257.0
11.753130836	201.0
11.769842105	218.0
11.786553374	209.0
11.803264643	234.0
11.819975912	225.0
11.836687181	231.0
11.853398450	239.0
11.870109719	232.0
11.886820988	235.0
11.903532257	253.0
11.920243526	226.0
11.936954795	222.0
11.953666064	226.0
11.970377333	220.0
11.987088602	255.0
12.003799871	220.0
12.020511140	220.0
12.037222409	223.0
12.053933678	222.0
12.070644947	229.0
12.087356216	244.0
12.104067485	221.0
12.120778754	225.0
12.137490023	210.0
12.154201292	236.0
12.170912561	251.0
12.187623830	241.0
12.204335099	229.0
12.221046368	254.0
12.237757637	254.0
12.254468906	250.0
12.271180175	233.0
12.287891444	237.0
12.304602713	231.0
12.321313982	229.0
12.338025251	226.0
12.354736520	229.0
12.371447789	240.0
12.388159058	219.0
12.404870327	257.0
12.421581596	254.0
12.438292865	234.0
12.455004134	235.0
12.471715403	225.0
12.488426672	240.0
12.505137941	244.0
12.521849210	219.0
12.538560478	239.0
12.555271747	232.0
12.571983016	231.0
12.588694285	232.0
12.605405554	222.0
12.622116823	232.0
12.638828092	229.0
12.655539361	236.0
12.672250630	240.0
12.688961899	252.0
12.705673168	247.0
12.722384437	264.0
12.739095706	225.0
12.755806975	232.0
12.772518244	244.0
12.789229513	250.0
12.805940782	224.0
12.822652051	261.0
12.839363320	224.0
12.856074589	238.0
12.872785858	253.0
12.889497127	233.0
12.906208396	246.0
12.922919665	216.0
12.939630934	259.0
12.956342203	244.0
12.973053472	247.0
12.989764741	247.0
13.006476010	236.0
13.023187279	224.0
13.039898548	239.0
13.056609817	236.0
13.073321086	215.0
13.090032355	229.0
13.106743624	221.0
13.123454893	221.0
13.140166162	219.0
13.156877431	231.0
13.173588700	226.0
13.190299969	221.0
13.207011238	209.0
13.223722507	248.0
13.240433776	257.0
13.257145045	236.0
13.273856314	239.0
13.290567583	254.0
13.307278852	233.0
13.323990121	245.0
13.340701390	267.0
13.357412659	231.0
13.374123928	249.0
13.390835197	209.0
13.407546466	244.0
13.424257734	251.0
13.440969003	201.0
13.457680272	233.0
13.474391541	256.0
13.491102810	240.0
13.507814079	227.0
13.524525348	213.0
13.541236617	256.0
13.557947886	247.0
13.574659155	219.0
13.591370424	217.0
13.608081693	237.0
13.624792962	222.0
13.641504231	268.0
13.658215500	220.0
13.674926769	251.0
13.691638038	242.0
13.708349307	261.0
13.725060576	229.0
13.741771845	215.0
13.758483114	245.0
13.775194383	201.0
13.791905652	235.0
13.808616921	256.0
13.825328190	261.0
13.842039459	234.0
13.858750728	237.0
13.875461997	231.0
13.892173266	220.0
13.908884535	251.0
13.925595804	244.0
13.942307073	225.0
13.959018342	221.0
13.975729611	230.0
13.992440880	253.0
14.009152149	231.0
14.025863418	206.0
14.042574687	233.0
14.059285956	240.0
14.075997225	226.0
14.092708494	251.0
14.109419763	234.0
14.126131032	247.0
14.142842301	253.0
14.159553570	270.0
14.176264839	246.0
14.192976108	242.0
14.209687377	242.0
14.226398646	240.0
14.243109915	254.0
14.259821184	234.0
14.276532453	230.0
14.293243722	246.0
14.309954990	226.0
14.326666259	229.0
14.343377528	238.0
14.360088797	237.0
14.376800066	252.0
14.393511335	266.0
14.410222604	230.0
14.426933873	262.0
14.443645142	259.0
14.460356411	239.0
14.477067680	253.0
14.493778949	250.0
14.510490218	250.0
14.527201487	224.0
14.543912756	246.0
14.560624025	229.0
14.577335294	244.0
14.594046563	285.0
14.610757832	220.0
14.627469101	265.0
14.644180370	238.0
14.660891639	242.0
14.677602908	233.0
14.694314177	246.0
14.711025446	226.0
14.727736715	250.0
14.744447984	240.0
14.761159253	226.0
14.777870522	244.0
14.794581791	252.0
14.811293060	252.0
14.828004329	253.0
14.844715598	274.0
14.861426867	225.0
14.878138136	245.0
14.894849405	236.0
14.911560674	254.0
14.928271943	238.0
14.944983212	266.0
14.961694481	287.0
14.978405750	248.0
14.995117019	242.0
15.011828288	271.0
15.028539557	262.0
15.045250826	255.0
15.061962095	252.0
15.078673364	264.0
15.095384633	235.0
15.112095902	265.0
15.128807171	266.0
15.145518440	276.0
15.162229709	236.0
15.178940978	250.0
15.195652247	259.0
15.212363515	266.0
15.229074784	264.0
15.245786053	250.0
15.262497322	259.0
15.279208591	285.0
15.295919860	263.0
15.312631129	250.0
15.329342398	252.0
15.346053667	247.0
15.362764936	289.0
15.379476205	283.0
15.396187474	278.0
15.412898743	286.0
15.429610012	276.0
15.446321281	264.0
15.463032550	265.0
15.479743819	268.0
15.496455088	282.0
15.513166357	235.0
15.529877626	296.0
15.546588895	285.0
15.563300164	257.0
15.580011433	233.0
15.596722702	267.0
15.613433971	241.0
15.630145240	277.0
15.646856509	242.0
15.663567778	266.0
15.680279047	272.0
15.696990316	280.0
15.713701585	269.0
15.730412854	256.0
15.747124123	275.0
15.763835392	309.0
15.780546661	281.0
15.797257930	285.0
15.813969199	263.0
15.830680468	290.0
15.847391737	295.0
15.864103006	249.0
15.880814275	281.0
15.897525544	285.0
15.914236813	260.0
15.930948082	269.0
15.947659351	280.0
15.964370620	261.0
15.981081889	323.0
15.997793158	249.0
16.014504427	260.0
16.031215696	276.0
16.047926965	297.0
16.064638234	289.0
16.081349503	261.0
16.098060771	294.0
16.114772040	270.0
16.131483309	283.0
16.148194578	284.0
16.164905847	285.0
16.181617116	291.0
16.198328385	312.0
16.215039654	318.0
16.231750923	303.0
16.248462192	286.0
16.265173461	328.0
16.281884730	287.0
16.298595999	313.0
16.315307268	340.0
16.332018537	274.0
16.348729806	278.0
16.365441075	341.0
16.382152344	321.0
16.398863613	326.0
16.415574882	322.0
16.432286151	328.0
16.448997420	346.0
16.465708689	333.0
16.482419958	383.0
16.499131227	369.0
16.515842496	351.0
16.532553765	369.0
16.549265034	370.0
16.565976303	372.0
16.582687572	447.0
16.599398841	408.0
16.616110110	424.0
16.632821379	429.0
16.649532648	417.0
16.666243917	454.0
16.682955186	476.0
16.699666455	524.0
16.716377724	524.0
16.733088993	548.0
16.749800262	553.0
16.766511531	651.0
16.783222800	633.0
16.799934069	653.0
16.816645338	746.0
16.833356607	750.0
16.850067876	855.0
16.866779145	924.0
16.883490414	964.0
16.900201683	1042.0
16.916912952	1132.0
16.933624221	1271.0
16.950335490	1284.0
16.967046759	1445.0
16.983758027	1610.0
17.000469296	1715.0
17.017180565	1828.0
17.033891834	2070.0
17.050603103	2242.0
17.067314372	2353.0
17.084025641	2687.0
17.100736910	2937.0
17.117448179	2898.0
17.134159448	3135.0
17.150870717	3070.0
17.167581986	3131.0
17.184293255	3145.0
17.201004524	3008.0
17.217715793	2843.0
17.234427062	2718.0
17.251138331	2437.0
17.267849600	2102.0
17.284560869	1956.0
17.301272138	1650.0
17.317983407	1534.0
17.334694676	1284.0
17.351405945	1198.0
17.368117214	1023.0
17.384828483	949.0
17.401539752	826.0
17.418251021	819.0
17.434962290	737.0
17.451673559	676.0
17.468384828	686.0
17.485096097	626.0
17.501807366	621.0
17.518518635	598.0
17.535229904	533.0
17.551941173	500.0
17.568652442	537.0
17.585363711	495.0
17.602074980	470.0
17.618786249	488.0
17.635497518	462.0
17.652208787	478.0
17.668920056	506.0
17.685631325	545.0
17.702342594	503.0
17.719053863	587.0
17.735765132	537.0
17.752476401	529.0
17.769187670	579.0
17.785898939	578.0
17.802610208	647.0
17.819321477	664.0
17.836032746	676.0
17.852744015	696.0
17.869455283	738.0
17.886166552	716.0
17.902877821	716.0
17.919589090	815.0
17.936300359	810.0
17.953011628	824.0
17.969722897	918.0
17.986434166	887.0
18.003145435	796.0
18.019856704	740.0
18.036567973	700.0
18.053279242	679.0
18.069990511	631.0
18.086701780	551.0
18.103413049	543.0
18.120124318	488.0
18.136835587	464.0
18.153546856	444.0
18.170258125	432.0
18.186969394	414.0
18.203680663	384.0
18.220391932	355.0
18.237103201	389.0
18.253814470	357.0
18.270525739	396.0
18.287237008	342.0
18.303948277	339.0
18.320659546	339.0
18.337370815	326.0
18.354082084	312.0
18.370793353	302.0
18.387504622	347.0
18.404215891	326.0
18.420927160	289.0
18.437638429	322.0
18.454349698	359.0
18.471060967	347.0
18.487772236	327.0
18.504483505	328.0
18.521194774	333.0
18.537906043	307.0
18.554617312	342.0
18.571328581	326.0
18.588039850	297.0
18.604751119	313.0
18.621462388	299.0
18.638173657	346.0
18.654884926	396.0
18.671596195	308.0
18.688307464	376.0
18.705018733	312.0
18.721730002	328.0
18.738441271	336.0
18.755152539	341.0
18.771863808	328.0
18.788575077	340.0
18.805286346	335.0
18.821997615	330.0
18.838708884	313.0
18.855420153	345.0
18.872131422	297.0
18.888842691	328.0
18.905553960	294.0
18.922265229	338.0
18.938976498	320.0
18.955687767	332.0
18.972399036	295.0
18.989110305	324.0
19.005821574	310.0
19.022532843	315.0
19.039244112	279.0
19.055955381	287.0
19.072666650	318.0
19.089377919	291.0
19.106089188	315.0
19.122800457	328.0
19.139511726	315.0
19.156222995	316.0
19.172934264	300.0
19.189645533	326.0
19.206356802	267.0
19.223068071	278.0
19.239779340	342.0
19.256490609	297.0
19.273201878	312.0
19.289913147	286.0
19.306624416	303.0
19.323335685	348.0
19.340046954	343.0
19.356758223	302.0
19.373469492	308.0
19.390180761	346.0
19.406892030	293.0
19.423603299	332.0
19.440314568	300.0
19.457025837	292.0
19.473737106	345.0
19.490448375	318.0
19.507159644	266.0
19.523870913	314.0
19.540582182	287.0
19.557293451	315.0
19.574004720	329.0
19.590715989	318.0
19.607427258	292.0
19.624138527	340.0
19.640849796	320.0
19.657561064	315.0
19.674272333	336.0
19.690983602	314.0
19.707694871	361.0
19.724406140	330.0
19.741117409	346.0
19.757828678	340.0
19.774539947	340.0
19.791251216	337.0
19.807962485	343.0
19.824673754	360.0
19.841385023	324.0
19.858096292	333.0
19.874807561	344.0
19.891518830	363.0
19.908230099	356.0
19.924941368	345.0
19.941652637	354.0
19.958363906	369.0
19.975075175	388.0
19.991786444	361.0
20.008497713	372.0
20.025208982	362.0
20.041920251	369.0
20.058631520	392.0
20.075342789	378.0
20.092054058	416.0
20.108765327	389.0
20.125476596	377.0
20.142187865	392.0
20.158899134	399.0
20.175610403	417.0
20.192321672	372.0
20.209032941	429.0
20.225744210	353.0
20.242455479	327.0
20.259166748	337.0
20.275878017	353.0
20.292589286	336.0
20.309300555	353.0
20.326011824	306.0
20.342723093	332.0
20.359434362	355.0
20.376145631	354.0
20.392856900	339.0
20.409568169	361.0
20.426279438	341.0
20.442990707	343.0
20.459701976	335.0
20.476413245	316.0
20.493124514	363.0
20.509835783	393.0
20.526547052	336.0
20.543258320	336.0
20.559969589	336.0
20.576680858	337.0
20.593392127	312.0
20.610103396	341.0
20.626814665	333.0
20.643525934	368.0
20.660237203	327.0
20.676948472	369.0
20.693659741	317.0
20.710371010	341.0
20.727082279	382.0
20.743793548	359.0
20.760504817	353.0
20.777216086	328.0
20.793927355	374.0
20.810638624	354.0
20.827349893	417.0
20.844061162	396.0
20.860772431	412.0
20.877483700	389.0
20.894194969	387.0
20.910906238	422.0
20.927617507	418.0
20.944328776	369.0
20.961040045	366.0
20.977751314	404.0
20.994462583	351.0
21.011173852	411.0
21.027885121	426.0
21.044596390	449.0
21.061307659	414.0
21.078018928	473.0
21.094730197	447.0
21.111441466	457.0
21.128152735	519.0
21.144864004	509.0
21.161575273	526.0
21.178286542	515.0
21.194997811	575.0
21.211709080	627.0
21.228420349	611.0
21.245131618	692.0
21.261842887	688.0
21.278554156	785.0
21.295265425	799.0
21.311976694	797.0
21.328687963	791.0
21.345399232	843.0
21.362110501	849.0
21.378821770	744.0
21.395533039	771.0
21.412244308	703.0
21.428955576	734.0
21.445666845	706.0
21.462378114	640.0
21.479089383	599.0
21.495800652	594.0
21.512511921	538.0
21.529223190	505.0
21.545934459	510.0
21.562645728	436.0
21.579356997	445.0
21.596068266	418.0
21.612779535	417.0
21.629490804	439.0
21.646202073	400.0
21.662913342	388.0
21.679624611	409.0
21.696335880	424.0
21.713047149	362.0
21.729758418	370.0
21.746469687	362.0
21.763180956	386.0
21.779892225	367.0
21.796603494	383.0
21.813314763	372.0
21.830026032	358.0
21.846737301	374.0
21.863448570	392.0
21.880159839	347.0
21.896871108	360.0
21.913582377	379.0
21.930293646	331.0
21.947004915	386.0
21.963716184	388.0
21.980427453	376.0
21.997138722	345.0
22.013849991	311.0
22.030561260	345.0
22.047272529	335.0
22.063983798	344.0
22.080695067	318.0
22.097406336	355.0
22.114117605	354.0
22.130828874	367.0
22.147540143	355.0
22.164251412	372.0
22.180962681	359.0
22.197673950	368.0
22.214385219	361.0
22.231096488	372.0
22.247807757	355.0
22.264519026	367.0
22.281230295	377.0
22.297941564	347.0
22.314652832	362.0
22.331364101	383.0
22.348075370	338.0
22.364786639	346.0
22.381497908	367.0
22.398209177	358.0
22.414920446	370.0
22.431631715	362.0
22.448342984	368.0
22.465054253	424.0
22.481765522	424.0
22.498476791	391.0
22.515188060	384.0
22.531899329	386.0
22.548610598	376.0
22.565321867	414.0
22.582033136	422.0
22.598744405	416.0
22.615455674	400.0
22.632166943	444.0
22.648878212	450.0
22.665589481	400.0
22.682300750	463.0
22.699012019	442.0
22.715723288	461.0
22.732434557	479.0
22.749145826	483.0
22.765857095	484.0
22.782568364	558.0
22.799279633	492.0
22.815990902	586.0
22.832702171	587.0
22.849413440	625.0
22.866124709	617.0
22.882835978	675.0
22.899547247	727.0
22.916258516	782.0
22.932969785	875.0
22.949681054	910.0
22.966392323	982.0
22.983103592	1013.0
22.999814861	1033.0
23.016526130	1134.0
23.033237399	1119.0
23.049948668	1184.0
23.066659937	1143.0
23.083371206	1202.0
23.100082475	1259.0
23.116793744	1229.0
23.133505013	1152.0
23.150216282	1131.0
23.166927551	1058.0
23.183638820	979.0
23.200350089	960.0
23.217061357	892.0
23.233772626	761.0
23.250483895	725.0
23.267195164	718.0
23.283906433	653.0
23.300617702	631.0
23.317328971	619.0
23.334040240	549.0
23.350751509	581.0
23.367462778	515.0
23.384174047	507.0
23.400885316	515.0
23.417596585	464.0
23.434307854	474.0
23.451019123	492.0
23.467730392	422.0
23.484441661	442.0
23.501152930	450.0
23.517864199	452.0
23.534575468	421.0
23.551286737	420.0
23.567998006	451.0
23.584709275	414.0
23.601420544	432.0
23.618131813	399.0
23.634843082	411.0
23.651554351	419.0
23.668265620	412.0
23.684976889	449.0
23.701688158	393.0
23.718399427	381.0
23.735110696	382.0
23.751821965	394.0
23.768533234	415.0
23.785244503	392.0
23.801955772	396.0
23.818667041	381.0
23.835378310	394.0
23.852089579	347.0
23.868800848	397.0
23.885512117	357.0
23.902223386	390.0
23.918934655	369.0
23.935645924	358.0
23.952357193	386.0
23.969068462	369.0
23.985779731	383.0
24.002491000	406.0
24.019202269	399.0
24.035913538	390.0
24.052624807	370.0
24.069336076	371.0
24.086047345	401.0
24.102758613	382.0
24.119469882	405.0
24.136181151	368.0
24.152892420	366.0
24.169603689	373.0
24.186314958	394.0
24.203026227	389.0
24.219737496	364.0
24.236448765	355.0
24.253160034	377.0
24.269871303	396.0
24.286582572	406.0
24.303293841	409.0
24.320005110	387.0
24.336716379	381.0
24.353427648	428.0
24.370138917	390.0
24.386850186	401.0
24.403561455	389.0
24.420272724	362.0
24.436983993	399.0
24.453695262	339.0
24.470406531	364.0
24.487117800	398.0
24.503829069	415.0
24.520540338	381.0
24.537251607	391.0
24.553962876	412.0
24.570674145	402.0
24.587385414	408.0
24.604096683	397.0
24.620807952	436.0
24.637519221	413.0
24.654230490	385.0
24.670941759	385.0
24.687653028	390.0
24.704364297	431.0
24.721075566	372.0
24.737786835	407.0
24.754498104	427.0
24.771209373	424.0
24.787920642	417.0
24.804631911	443.0
24.821343180	435.0
24.838054449	407.0
24.854765718	404.0
24.871476987	448.0
24.888188256	392.0
24.904899525	409.0
24.921610794	408.0
24.938322063	391.0
24.955033332	481.0
24.971744601	470.0
24.988455869	447.0
25.005167138	452.0
25.021878407	455.0
25.038589676	493.0
25.055300945	454.0
25.072012214	477.0
25.088723483	475.0
25.105434752	499.0
25.122146021	511.0
25.138857290	563.0
25.155568559	573.0
25.172279828	575.0
25.188991097	642.0
25.205702366	673.0
25.222413635	728.0
25.239124904	809.0
25.255836173	825.0
25.272547442	956.0
25.289258711	1013.0
25.305969980	1126.0
25.322681249	1234.0
25.339392518	1298.0
25.356103787	1513.0
25.372815056	1596.0
25.389526325	1776.0
25.406237594	1853.0
25.422948863	1951.0
25.439660132	1949.0
25.456371401	1913.0
25.473082670	1839.0
25.489793939	1680.0
25.506505208	1582.0
25.523216477	1432.0
25.539927746	1246.0
25.556639015	1081.0
25.573350284	941.0
25.590061553	901.0
25.606772822	780.0
25.623484091	667.0
25.640195360	681.0
25.656906629	618.0
25.673617898	627.0
25.690329167	578.0
25.707040436	528.0
25.723751705	533.0
25.740462974	511.0
25.757174243	464.0
25.773885512	488.0
25.790596781	479.0
25.807308050	474.0
25.824019319	419.0
25.840730588	463.0
25.857441857	473.0
25.874153125	434.0
25.890864394	416.0
25.907575663	435.0
25.924286932	436.0
25.940998201	437.0
25.957709470	391.0
25.974420739	463.0
25.991132008	428.0
26.007843277	418.0
26.024554546	431.0
26.041265815	419.0
26.057977084	418.0
26.074688353	446.0
26.091399622	473.0
26.108110891	427.0
26.124822160	437.0
26.141533429	432.0
26.158244698	472.0
26.174955967	429.0
26.191667236	432.0
26.208378505	412.0
26.225089774	436.0
26.241801043	447.0
26.258512312	448.0
26.275223581	428.0
26.291934850	455.0
26.308646119	420.0
26.325357388	466.0
26.342068657	448.0
26.358779926	447.0
26.375491195	519.0
26.392202464	480.0
26.408913733	499.0
26.425625002	484.0
26.442336271	485.0
26.459047540	490.0
26.475758809	466.0
26.492470078	475.0
26.509181347	476.0
26.525892616	498.0
26.542603885	519.0
26.559315154	506.0
26.576026423	487.0
26.592737692	467.0
26.609448961	491.0
26.626160230	463.0
26.642871499	483.0
26.659582768	475.0
26.676294037	424.0
26.693005306	430.0
26.709716575	454.0
26.726427844	438.0
26.743139113	461.0
26.759850381	413.0
26.776561650	421.0
26.793272919	443.0
26.809984188	443.0
26.826695457	419.0
26.843406726	440.0
26.860117995	431.0
26.876829264	382.0
26.893540533	439.0
26.910251802	411.0
26.926963071	405.0
26.943674340	389.0
26.960385609	392.0
26.977096878	421.0
26.993808147	442.0
27.010519416	394.0
27.027230685	401.0
27.043941954	400.0
27.060653223	396.0
27.077364492	379.0
27.094075761	418.0
27.110787030	394.0
27.127498299	383.0
27.144209568	469.0
27.160920837	404.0
27.177632106	449.0
27.194343375	420.0
27.211054644	423.0
27.227765913	423.0
27.244477182	381.0
27.261188451	435.0
27.277899720	396.0
27.294610989	398.0
27.311322258	409.0
27.328033527	418.0
27.344744796	377.0
27.361456065	399.0
27.378167334	421.0
27.394878603	475.0
27.411589872	429.0
27.428301141	399.0
27.445012410	405.0
27.461723679	398.0
27.478434948	415.0
27.495146217	391.0
27.511857486	405.0
27.528568755	382.0
27.545280024	404.0
27.561991293	401.0
27.578702562	431.0
27.595413831	478.0
27.612125100	390.0
27.628836369	387.0
27.645547638	403.0
27.662258906	383.0
27.678970175	390.0
27.695681444	394.0
27.712392713	412.0
27.729103982	444.0
27.745815251	407.0
27.762526520	440.0
27.779237789	427.0
27.795949058	450.0
27.812660327	442.0
27.829371596	427.0
27.846082865	407.0
27.862794134	440.0
27.879505403	483.0
27.896216672	407.0
27.912927941	479.0
27.929639210	455.0
27.946350479	447.0
27.963061748	481.0
27.979773017	461.0
27.996484286	442.0
28.013195555	438.0
28.029906824	407.0
28.046618093	458.0
28.063329362	455.0
28.080040631	461.0
28.096751900	433.0
28.113463169	467.0
28.130174438	444.0
28.146885707	399.0
28.163596976	421.0
28.180308245	427.0
28.197019514	417.0
28.213730783	404.0
28.230442052	453.0
28.247153321	444.0
28.263864590	402.0
28.280575859	401.0
28.297287128	470.0
28.313998397	462.0
28.330709666	475.0
28.347420935	497.0
28.364132204	448.0
28.380843473	451.0
28.397554742	458.0
28.414266011	465.0
28.430977280	469.0
28.447688549	495.0
28.464399818	500.0
28.481111087	481.0
28.497822356	513.0
28.514533625	508.0
28.531244894	448.0
28.547956162	478.0
28.564667431	477.0
28.581378700	472.0
28.598089969	495.0
28.614801238	448.0
28.631512507	446.0
28.648223776	473.0
28.664935045	445.0
28.681646314	463.0
28.698357583	450.0
28.715068852	430.0
28.731780121	417.0
28.748491390	401.0
28.765202659	448.0
28.781913928	424.0
28.798625197	438.0
28.815336466	420.0
28.832047735	451.0
28.848759004	446.0
28.865470273	440.0
28.882181542	419.0
28.898892811	371.0
28.915604080	420.0
28.932315349	415.0
28.949026618	426.0
28.965737887	447.0
28.982449156	432.0
28.999160425	430.0
29.015871694	375.0
29.032582963	437.0
29.049294232	422.0
29.066005501	446.0
29.082716770	417.0
29.099428039	403.0
29.116139308	464.0
29.132850577	448.0
29.149561846	391.0
29.166273115	391.0
29.182984384	468.0
29.199695653	414.0
29.216406922	444.0
29.233118191	446.0
29.249829460	404.0
29.266540729	409.0
29.283251998	438.0
29.299963267	385.0
29.316674536	421.0
29.333385805	439.0
29.350097074	428.0
29.366808343	423.0
29.383519612	432.0
29.400230881	432.0
29.416942150	453.0
29.433653418	415.0
29.450364687	435.0
29.467075956	422.0
29.483787225	459.0
29.500498494	439.0
29.517209763	402.0
29.533921032	398.0
29.550632301	399.0
29.567343570	400.0
29.584054839	454.0
29.600766108	423.0
29.617477377	411.0
29.634188646	420.0
29.650899915	411.0
29.667611184	399.0
29.684322453	413.0
29.701033722	396.0
29.717744991	463.0
29.734456260	472.0
29.751167529	428.0
29.767878798	412.0
29.784590067	422.0
29.801301336	478.0
29.818012605	440.0
29.834723874	442.0
29.851435143	446.0
29.868146412	430.0
29.884857681	435.0
29.901568950	436.0
29.918280219	405.0
29.934991488	404.0
29.951702757	463.0
29.968414026	436.0
29.985125295	418.0
30.001836564	472.0
30.018547833	439.0
30.035259102	440.0
30.051970371	449.0
30.068681640	442.0
30.085392909	432.0
30.102104178	451.0
30.118815447	436.0
30.135526716	433.0
30.152237985	432.0
30.168949254	452.0
30.185660523	446.0
30.202371792	447.0
30.219083061	458.0
30.235794330	454.0
30.252505599	473.0
30.269216868	450.0
30.285928137	482.0
30.302639406	494.0
30.319350674	460.0
30.336061943	502.0
30.352773212	449.0
30.369484481	489.0
30.386195750	485.0
30.402907019	485.0
30.419618288	495.0
30.436329557	520.0
30.453040826	530.0
30.469752095	548.0
30.486463364	516.0
30.503174633	581.0
30.519885902	556.0
30.536597171	627.0
30.553308440	569.0
30.570019709	601.0
30.586730978	642.0
30.603442247	670.0
30.620153516	687.0
30.636864785	681.0
30.653576054	724.0
30.670287323	774.0
30.686998592	785.0
30.703709861	865.0
30.720421130	817.0
30.737132399	853.0
30.753843668	895.0
30.770554937	860.0
30.787266206	845.0
30.803977475	824.0
30.820688744	810.0
30.837400013	822.0
30.854111282	751.0
30.870822551	752.0
30.887533820	665.0
30.904245089	671.0
30.920956358	644.0
30.937667627	640.0
30.954378896	556.0
30.971090165	549.0
30.987801434	592.0
31.004512703	531.0
31.021223972	491.0
31.037935241	526.0
31.054646510	500.0
31.071357779	512.0
31.088069048	483.0
31.104780317	467.0
31.121491586	427.0
31.138202855	455.0
31.154914124	464.0
31.171625393	498.0
31.188336662	470.0
31.205047931	424.0
31.221759199	457.0
31.238470468	455.0
31.255181737	437.0
31.271893006	488.0
31.288604275	446.0
31.305315544	426.0
31.322026813	444.0
31.338738082	438.0
31.355449351	452.0
31.372160620	445.0
31.388871889	443.0
31.405583158	439.0
31.422294427	428.0
31.439005696	423.0
31.455716965	409.0
31.472428234	469.0
31.489139503	453.0
31.505850772	426.0
31.522562041	443.0
31.539273310	474.0
31.555984579	485.0
31.572695848	470.0
31.589407117	457.0
31.606118386	426.0
31.622829655	429.0
31.639540924	432.0
31.656252193	431.0
31.672963462	404.0
31.689674731	457.0
31.706386000	427.0
31.723097269	437.0
31.739808538	449.0
31.756519807	443.0
31.773231076	426.0
31.789942345	424.0
31.806653614	467.0
31.823364883	453.0
31.840076152	437.0
31.856787421	463.0
31.873498690	448.0
31.890209959	457.0
31.906921228	429.0
31.923632497	464.0
31.940343766	443.0
31.957055035	433.0
31.973766304	445.0
31.990477573	451.0
32.007188842	498.0
32.023900111	466.0
32.040611380	398.0
32.057322649	466.0
32.074033918	474.0
32.090745187	417.0
32.107456455	473.0
32.124167724	432.0
32.140878993	405.0
32.157590262	424.0
32.174301531	496.0
32.191012800	426.0
32.207724069	449.0
32.224435338	434.0
32.241146607	452.0
32.257857876	467.0
32.274569145	438.0
32.291280414	455.0
32.307991683	458.0
32.324702952	470.0
32.341414221	474.0
32.358125490	462.0
32.374836759	491.0
32.391548028	463.0
32.408259297	493.0
32.424970566	480.0
32.441681835	475.0
32.458393104	465.0
32.475104373	507.0
32.491815642	451.0
32.508526911	499.0
32.525238180	498.0
32.541949449	519.0
32.558660718	475.0
32.575371987	488.0
32.592083256	470.0
32.608794525	477.0
32.625505794	552.0
32.642217063	536.0
32.658928332	468.0
32.675639601	484.0
32.692350870	464.0
32.709062139	488.0
32.725773408	511.0
32.742484677	500.0
32.759195946	442.0
32.775907215	477.0
32.792618484	507.0
32.809329753	480.0
32.826041022	514.0
32.842752291	469.0
32.859463560	524.0
32.876174829	494.0
32.892886098	548.0
32.909597367	529.0
32.926308636	545.0
32.943019905	564.0
32.959731174	560.0
32.976442443	614.0
32.993153711	610.0
33.009864980	645.0
33.026576249	637.0
33.043287518	658.0
33.059998787	603.0
33.076710056	648.0
33.093421325	652.0
33.110132594	614.0
33.126843863	591.0
33.143555132	565.0
33.160266401	525.0
33.176977670	556.0
33.193688939	570.0
33.210400208	549.0
33.227111477	537.0
33.243822746	535.0
33.260534015	494.0
33.277245284	467.0
33.293956553	498.0
33.310667822	455.0
33.327379091	498.0
33.344090360	458.0
33.360801629	491.0
33.377512898	499.0
33.394224167	457.0
33.410935436	468.0
33.427646705	482.0
33.444357974	487.0
33.461069243	480.0
33.477780512	473.0
33.494491781	476.0
33.511203050	450.0
33.527914319	474.0
33.544625588	478.0
33.561336857	462.0
33.578048126	508.0
33.594759395	461.0
33.611470664	479.0
33.628181933	460.0
33.644893202	447.0
33.661604471	450.0
33.678315740	467.0
33.695027009	470.0
33.711738278	462.0
33.728449547	503.0
33.745160816	452.0
33.761872085	434.0
33.778583354	454.0
33.795294623	485.0
33.812005892	465.0
33.828717161	493.0
33.845428430	440.0
33.862139699	463.0
33.878850967	476.0
33.895562236	497.0
33.912273505	492.0
33.928984774	512.0
33.945696043	479.0
33.962407312	469.0
33.979118581	498.0
33.995829850	476.0
34.012541119	488.0
34.029252388	489.0
34.045963657	492.0
34.062674926	496.0
34.079386195	478.0
34.096097464	503.0
34.112808733	511.0
34.129520002	485.0
34.146231271	512.0
34.162942540	504.0
34.179653809	523.0
34.196365078	526.0
34.213076347	524.0
34.229787616	538.0
34.246498885	539.0
34.263210154	533.0
34.279921423	504.0
34.296632692	521.0
34.313343961	539.0
34.330055230	554.0
34.346766499	585.0
34.363477768	650.0
34.380189037	618.0
34.396900306	632.0
34.413611575	597.0
34.430322844	639.0
34.447034113	603.0
34.463745382	596.0
34.480456651	666.0
34.497167920	677.0
34.513879189	661.0
34.530590458	671.0
34.547301727	678.0
34.564012996	691.0
34.580724265	663.0
34.597435534	666.0
34.614146803	648.0
34.630858072	650.0
34.647569341	621.0
34.664280610	588.0
34.680991879	576.0
34.697703148	598.0
34.714414417	554.0
34.731125686	618.0
34.747836955	618.0
34.764548223	598.0
34.781259492	580.0
34.797970761	574.0
34.814682030	554.0
34.831393299	552.0
34.848104568	621.0
34.864815837	554.0
34.881527106	557.0
34.898238375	557.0
34.914949644	617.0
34.931660913	586.0
34.948372182	535.0
34.965083451	576.0
34.981794720	604.0
34.998505989	600.0
35.015217258	619.0
35.031928527	601.0
35.048639796	636.0
35.065351065	703.0
35.082062334	688.0
35.098773603	685.0
35.115484872	664.0
35.132196141	702.0
35.148907410	786.0
35.165618679	689.0
35.182329948	723.0
35.199041217	852.0
35.215752486	800.0
35.232463755	853.0
35.249175024	901.0
35.265886293	937.0
35.282597562	926.0
35.299308831	979.0
35.316020100	946.0
35.332731369	978.0
35.349442638	998.0
35.366153907	1012.0
35.382865176	1023.0
35.399576445	994.0
35.416287714	999.0
35.432998983	941.0
35.449710252	971.0
35.466421521	932.0
35.483132790	908.0
35.499844059	825.0
35.516555328	830.0
35.533266597	757.0
35.549977866	728.0
35.566689135	783.0
35.583400404	688.0
35.600111673	724.0
35.616822942	673.0
35.633534211	640.0
35.650245480	673.0
35.666956748	602.0
35.683668017	614.0
35.700379286	612.0
35.717090555	613.0
35.733801824	568.0
35.750513093	580.0
35.767224362	556.0
35.783935631	541.0
35.800646900	582.0
35.817358169	512.0
35.834069438	524.0
35.850780707	526.0
35.867491976	535.0
35.884203245	519.0
35.900914514	518.0
35.917625783	522.0
35.934337052	514.0
35.951048321	535.0
35.967759590	499.0
35.984470859	484.0
36.001182128	506.0
36.017893397	534.0
36.034604666	545.0
36.051315935	481.0
36.068027204	512.0
36.084738473	519.0
36.101449742	479.0
36.118161011	511.0
36.134872280	512.0
36.151583549	502.0
36.168294818	434.0
36.185006087	469.0
36.201717356	494.0
36.218428625	490.0
36.235139894	488.0
36.251851163	544.0
36.268562432	515.0
36.285273701	484.0
36.301984970	496.0
36.318696239	520.0
36.335407508	512.0
36.352118777	527.0
36.368830046	493.0
36.385541315	504.0
36.402252584	513.0
36.418963853	528.0
36.435675122	520.0
36.452386391	533.0
36.469097660	510.0
36.485808929	572.0
36.502520198	570.0
36.519231467	490.0
36.535942736	550.0
36.552654004	559.0
36.569365273	563.0
36.586076542	571.0
36.602787811	554.0
36.619499080	543.0
36.636210349	605.0
36.652921618	591.0
36.669632887	622.0
36.686344156	643.0
36.703055425	659.0
36.719766694	685.0
36.736477963	698.0
36.753189232	702.0
36.769900501	680.0
36.786611770	703.0
36.803323039	766.0
36.820034308	735.0
36.836745577	792.0
36.853456846	857.0
36.870168115	818.0
36.886879384	852.0
36.903590653	913.0
36.920301922	849.0
36.937013191	903.0
36.953724460	894.0
36.970435729	951.0
36.987146998	901.0
37.003858267	920.0
37.020569536	970.0
37.037280805	907.0
37.053992074	972.0
37.070703343	975.0
37.087414612	916.0
37.104125881	900.0
37.120837150	907.0
37.137548419	926.0
37.154259688	916.0
37.170970957	813.0
37.187682226	881.0
37.204393495	860.0
37.221104764	833.0
37.237816033	777.0
37.254527302	800.0
37.271238571	808.0
37.287949840	752.0
37.304661109	709.0
37.321372378	693.0
37.338083647	689.0
37.354794916	665.0
37.371506185	652.0
37.388217454	629.0
37.404928723	628.0
37.421639992	622.0
37.438351260	600.0
37.455062529	580.0
37.471773798	594.0
37.488485067	546.0
37.505196336	630.0
37.521907605	579.0
37.538618874	570.0
37.555330143	583.0
37.572041412	572.0
37.588752681	546.0
37.605463950	576.0
37.622175219	570.0
37.638886488	625.0
37.655597757	611.0
37.672309026	576.0
37.689020295	598.0
37.705731564	590.0
37.722442833	622.0
37.739154102	572.0
37.755865371	626.0
37.772576640	619.0
37.789287909	650.0
37.805999178	605.0
37.822710447	616.0
37.839421716	605.0
37.856132985	628.0
37.872844254	621.0
37.889555523	610.0
37.906266792	632.0
37.922978061	624.0
[truncated: 423 more rows]
