# Supplementary material for: Physicochemical Properties, Equilibrium Adsorption Performance, Manufacturability, and Stability of TIFSIX-3-Ni for Direct Air Capture of CO2
Source: Energy Fuels. 2024 Jun 18;38(13):11947–65. doi: 10.1021/acs.energyfuels.4c01368 (PMC11228916; doi:10.1021/acs.energyfuels.4c01368)
Supplement: Supplementary file 2 — ef4c01368_si_002.zip [file ef4c01368_si_002.zip › tifsix si raw files/XRD/batch comparison/TIFSIX-3-Ni precursor/TIFSIX-3-Ni_precursor_batch4.csv]

[Measurement conditions]
Sample identification
Comment - 1	Configuration=Reflection Transmission Spinner, Owner=User-1, Creation date=26/11/2015 11:20:31
Comment - 2	Goniometer=PW3050/60 (Theta/Theta); Minimum step size 2Theta:0.001; Minimum step size Omega:0.001
Comment - 3	Sample stage=Reflection-Transmission Spinner PW3064/60; Minimum step size Phi:0.1
Comment - 4	Diffractometer system=XPERT-PRO
Comment - 5	Measurement program=MYL_010921, Owner=User-1, Creation date=01/09/2021 10:44:35
Anode material	Cu
K-Alpha1 wavelength	1.5405980
K-Alpha2 wavelength	1.5444260
Ratio K-Alpha2/K-Alpha1	0.500
Divergence slit	Fixed	0.38mm
Monochromator used	NO
Generator voltage	40
Tube current	20
File date and time	27/Jan/2022 11:21
Unit cell
h k l	0 0 0
Scan axis	Gonio
Scan range	4.959999996	45.000200474
Scan step size	0.0167113
No. of points	2396
Scan type	CONTINUOUS
Phi	194.4
Time per step	63.500
[Scan points]
Angle	Intensity
4.968355630	611.0
4.985066899	597.0
5.001778168	585.0
5.018489437	612.0
5.035200706	568.0
5.051911975	533.0
5.068623244	597.0
5.085334513	557.0
5.102045782	515.0
5.118757051	622.0
5.135468320	542.0
5.152179589	544.0
5.168890858	520.0
5.185602127	529.0
5.202313396	558.0
5.219024665	544.0
5.235735934	496.0
5.252447203	507.0
5.269158472	543.0
5.285869741	516.0
5.302581010	518.0
5.319292279	512.0
5.336003548	534.0
5.352714817	529.0
5.369426086	535.0
5.386137355	491.0
5.402848624	473.0
5.419559892	469.0
5.436271161	469.0
5.452982430	490.0
5.469693699	473.0
5.486404968	509.0
5.503116237	458.0
5.519827506	454.0
5.536538775	491.0
5.553250044	453.0
5.569961313	478.0
5.586672582	443.0
5.603383851	470.0
5.620095120	461.0
5.636806389	455.0
5.653517658	459.0
5.670228927	454.0
5.686940196	427.0
5.703651465	412.0
5.720362734	434.0
5.737074003	391.0
5.753785272	437.0
5.770496541	392.0
5.787207810	408.0
5.803919079	403.0
5.820630348	338.0
5.837341617	432.0
5.854052886	415.0
5.870764155	401.0
5.887475424	376.0
5.904186693	385.0
5.920897962	398.0
5.937609231	422.0
5.954320500	449.0
5.971031769	379.0
5.987743038	377.0
6.004454307	356.0
6.021165576	367.0
6.037876845	375.0
6.054588114	361.0
6.071299383	428.0
6.088010652	359.0
6.104721921	412.0
6.121433190	379.0
6.138144459	364.0
6.154855728	383.0
6.171566997	356.0
6.188278266	352.0
6.204989535	343.0
6.221700804	321.0
6.238412073	364.0
6.255123342	346.0
6.271834611	325.0
6.288545880	341.0
6.305257148	351.0
6.321968417	359.0
6.338679686	345.0
6.355390955	343.0
6.372102224	352.0
6.388813493	339.0
6.405524762	317.0
6.422236031	318.0
6.438947300	318.0
6.455658569	328.0
6.472369838	292.0
6.489081107	315.0
6.505792376	350.0
6.522503645	287.0
6.539214914	338.0
6.555926183	293.0
6.572637452	341.0
6.589348721	302.0
6.606059990	344.0
6.622771259	278.0
6.639482528	322.0
6.656193797	326.0
6.672905066	294.0
6.689616335	290.0
6.706327604	282.0
6.723038873	332.0
6.739750142	321.0
6.756461411	312.0
6.773172680	291.0
6.789883949	331.0
6.806595218	326.0
6.823306487	305.0
6.840017756	338.0
6.856729025	303.0
6.873440294	309.0
6.890151563	320.0
6.906862832	328.0
6.923574101	298.0
6.940285370	299.0
6.956996639	294.0
6.973707908	287.0
6.990419177	342.0
7.007130446	278.0
7.023841715	282.0
7.040552984	279.0
7.057264253	279.0
7.073975522	310.0
7.090686791	286.0
7.107398060	252.0
7.124109329	307.0
7.140820598	302.0
7.157531867	293.0
7.174243136	339.0
7.190954405	320.0
7.207665673	291.0
7.224376942	266.0
7.241088211	268.0
7.257799480	253.0
7.274510749	289.0
7.291222018	312.0
7.307933287	289.0
7.324644556	296.0
7.341355825	308.0
7.358067094	272.0
7.374778363	287.0
7.391489632	282.0
7.408200901	292.0
7.424912170	320.0
7.441623439	280.0
7.458334708	284.0
7.475045977	292.0
7.491757246	292.0
7.508468515	266.0
7.525179784	285.0
7.541891053	272.0
7.558602322	271.0
7.575313591	286.0
7.592024860	301.0
7.608736129	328.0
7.625447398	272.0
7.642158667	267.0
7.658869936	270.0
7.675581205	247.0
7.692292474	269.0
7.709003743	280.0
7.725715012	289.0
7.742426281	328.0
7.759137550	300.0
7.775848819	294.0
7.792560088	293.0
7.809271357	303.0
7.825982626	300.0
7.842693895	270.0
7.859405164	280.0
7.876116433	291.0
7.892827702	278.0
7.909538971	287.0
7.926250240	275.0
7.942961509	274.0
7.959672778	267.0
7.976384047	311.0
7.993095316	312.0
8.009806585	269.0
8.026517854	309.0
8.043229123	300.0
8.059940392	291.0
8.076651661	264.0
8.093362929	295.0
8.110074198	268.0
8.126785467	271.0
8.143496736	247.0
8.160208005	256.0
8.176919274	292.0
8.193630543	335.0
8.210341812	268.0
8.227053081	276.0
8.243764350	249.0
8.260475619	271.0
8.277186888	251.0
8.293898157	310.0
8.310609426	252.0
8.327320695	282.0
8.344031964	276.0
8.360743233	311.0
8.377454502	301.0
8.394165771	292.0
8.410877040	272.0
8.427588309	264.0
8.444299578	263.0
8.461010847	283.0
8.477722116	284.0
8.494433385	296.0
8.511144654	292.0
8.527855923	293.0
8.544567192	281.0
8.561278461	276.0
8.577989730	277.0
8.594700999	270.0
8.611412268	278.0
8.628123537	253.0
8.644834806	265.0
8.661546075	246.0
8.678257344	275.0
8.694968613	282.0
8.711679882	262.0
8.728391151	280.0
8.745102420	261.0
8.761813689	279.0
8.778524958	238.0
8.795236227	277.0
8.811947496	290.0
8.828658765	325.0
8.845370034	256.0
8.862081303	307.0
8.878792572	277.0
8.895503841	266.0
8.912215110	253.0
8.928926379	276.0
8.945637648	298.0
8.962348917	255.0
8.979060185	279.0
8.995771454	253.0
9.012482723	285.0
9.029193992	272.0
9.045905261	270.0
9.062616530	254.0
9.079327799	263.0
9.096039068	279.0
9.112750337	267.0
9.129461606	262.0
9.146172875	277.0
9.162884144	285.0
9.179595413	276.0
9.196306682	275.0
9.213017951	287.0
9.229729220	260.0
9.246440489	285.0
9.263151758	256.0
9.279863027	291.0
9.296574296	257.0
9.313285565	260.0
9.329996834	266.0
9.346708103	265.0
9.363419372	299.0
9.380130641	278.0
9.396841910	280.0
9.413553179	262.0
9.430264448	268.0
9.446975717	264.0
9.463686986	280.0
9.480398255	263.0
9.497109524	248.0
9.513820793	255.0
9.530532062	293.0
9.547243331	248.0
9.563954600	252.0
9.580665869	262.0
9.597377138	265.0
9.614088407	271.0
9.630799676	271.0
9.647510945	260.0
9.664222214	248.0
9.680933483	253.0
9.697644752	265.0
9.714356021	282.0
9.731067290	301.0
9.747778559	272.0
9.764489828	289.0
9.781201097	239.0
9.797912366	269.0
9.814623635	276.0
9.831334904	265.0
9.848046173	271.0
9.864757441	242.0
9.881468710	255.0
9.898179979	254.0
9.914891248	305.0
9.931602517	278.0
9.948313786	245.0
9.965025055	261.0
9.981736324	282.0
9.998447593	257.0
10.015158862	247.0
10.031870131	235.0
10.048581400	281.0
10.065292669	264.0
10.082003938	287.0
10.098715207	270.0
10.115426476	289.0
10.132137745	284.0
10.148849014	277.0
10.165560283	254.0
10.182271552	265.0
10.198982821	251.0
10.215694090	261.0
10.232405359	284.0
10.249116628	270.0
10.265827897	261.0
10.282539166	249.0
10.299250435	278.0
10.315961704	249.0
10.332672973	256.0
10.349384242	263.0
10.366095511	263.0
10.382806780	238.0
10.399518049	270.0
10.416229318	280.0
10.432940587	282.0
10.449651856	291.0
10.466363125	276.0
10.483074394	266.0
10.499785663	279.0
10.516496932	281.0
10.533208201	278.0
10.549919470	285.0
10.566630739	262.0
10.583342008	263.0
10.600053277	257.0
10.616764546	255.0
10.633475815	289.0
10.650187084	266.0
10.666898353	264.0
10.683609622	268.0
10.700320891	283.0
10.717032160	280.0
10.733743429	265.0
10.750454697	274.0
10.767165966	254.0
10.783877235	229.0
10.800588504	269.0
10.817299773	283.0
10.834011042	287.0
10.850722311	276.0
10.867433580	277.0
10.884144849	238.0
10.900856118	270.0
10.917567387	275.0
10.934278656	291.0
10.950989925	274.0
10.967701194	279.0
10.984412463	290.0
11.001123732	317.0
11.017835001	257.0
11.034546270	271.0
11.051257539	313.0
11.067968808	291.0
11.084680077	268.0
11.101391346	290.0
11.118102615	291.0
11.134813884	269.0
11.151525153	262.0
11.168236422	277.0
11.184947691	255.0
11.201658960	278.0
11.218370229	300.0
11.235081498	259.0
11.251792767	277.0
11.268504036	312.0
11.285215305	272.0
11.301926574	280.0
11.318637843	306.0
11.335349112	325.0
11.352060381	314.0
11.368771650	300.0
11.385482919	272.0
11.402194188	271.0
11.418905457	321.0
11.435616726	305.0
11.452327995	296.0
11.469039264	302.0
11.485750533	295.0
11.502461802	335.0
11.519173071	301.0
11.535884340	285.0
11.552595609	317.0
11.569306878	300.0
11.586018147	287.0
11.602729416	309.0
11.619440685	298.0
11.636151954	309.0
11.652863222	320.0
11.669574491	293.0
11.686285760	316.0
11.702997029	326.0
11.719708298	270.0
11.736419567	261.0
11.753130836	295.0
11.769842105	284.0
11.786553374	285.0
11.803264643	279.0
11.819975912	277.0
11.836687181	262.0
11.853398450	297.0
11.870109719	293.0
11.886820988	284.0
11.903532257	295.0
11.920243526	284.0
11.936954795	266.0
11.953666064	254.0
11.970377333	260.0
11.987088602	276.0
12.003799871	301.0
12.020511140	262.0
12.037222409	308.0
12.053933678	313.0
12.070644947	277.0
12.087356216	296.0
12.104067485	281.0
12.120778754	297.0
12.137490023	267.0
12.154201292	308.0
12.170912561	281.0
12.187623830	294.0
12.204335099	287.0
12.221046368	278.0
12.237757637	298.0
12.254468906	298.0
12.271180175	263.0
12.287891444	280.0
12.304602713	282.0
12.321313982	272.0
12.338025251	297.0
12.354736520	316.0
12.371447789	278.0
12.388159058	282.0
12.404870327	296.0
12.421581596	285.0
12.438292865	297.0
12.455004134	299.0
12.471715403	295.0
12.488426672	311.0
12.505137941	287.0
12.521849210	283.0
12.538560478	282.0
12.555271747	302.0
12.571983016	292.0
12.588694285	286.0
12.605405554	307.0
12.622116823	315.0
12.638828092	301.0
12.655539361	300.0
12.672250630	332.0
12.688961899	333.0
12.705673168	306.0
12.722384437	302.0
12.739095706	296.0
12.755806975	295.0
12.772518244	277.0
12.789229513	314.0
12.805940782	303.0
12.822652051	332.0
12.839363320	308.0
12.856074589	327.0
12.872785858	292.0
12.889497127	305.0
12.906208396	289.0
12.922919665	313.0
12.939630934	297.0
12.956342203	301.0
12.973053472	345.0
12.989764741	283.0
13.006476010	292.0
13.023187279	261.0
13.039898548	287.0
13.056609817	284.0
13.073321086	308.0
13.090032355	289.0
13.106743624	313.0
13.123454893	305.0
13.140166162	307.0
13.156877431	295.0
13.173588700	301.0
13.190299969	277.0
13.207011238	282.0
13.223722507	301.0
13.240433776	298.0
13.257145045	280.0
13.273856314	291.0
13.290567583	274.0
13.307278852	331.0
13.323990121	305.0
13.340701390	313.0
13.357412659	286.0
13.374123928	326.0
13.390835197	290.0
13.407546466	289.0
13.424257734	285.0
13.440969003	332.0
13.457680272	314.0
13.474391541	367.0
13.491102810	331.0
13.507814079	316.0
13.524525348	274.0
13.541236617	285.0
13.557947886	290.0
13.574659155	312.0
13.591370424	305.0
13.608081693	328.0
13.624792962	296.0
13.641504231	293.0
13.658215500	292.0
13.674926769	320.0
13.691638038	271.0
13.708349307	308.0
13.725060576	303.0
13.741771845	300.0
13.758483114	309.0
13.775194383	315.0
13.791905652	310.0
13.808616921	320.0
13.825328190	324.0
13.842039459	317.0
13.858750728	301.0
13.875461997	297.0
13.892173266	309.0
13.908884535	296.0
13.925595804	336.0
13.942307073	297.0
13.959018342	306.0
13.975729611	292.0
13.992440880	298.0
14.009152149	295.0
14.025863418	352.0
14.042574687	303.0
14.059285956	300.0
14.075997225	315.0
14.092708494	323.0
14.109419763	278.0
14.126131032	307.0
14.142842301	321.0
14.159553570	331.0
14.176264839	325.0
14.192976108	309.0
14.209687377	311.0
14.226398646	307.0
14.243109915	266.0
14.259821184	321.0
14.276532453	324.0
14.293243722	324.0
14.309954990	292.0
14.326666259	328.0
14.343377528	328.0
14.360088797	320.0
14.376800066	308.0
14.393511335	312.0
14.410222604	318.0
14.426933873	340.0
14.443645142	347.0
14.460356411	297.0
14.477067680	335.0
14.493778949	305.0
14.510490218	331.0
14.527201487	330.0
14.543912756	343.0
14.560624025	337.0
14.577335294	308.0
14.594046563	299.0
14.610757832	343.0
14.627469101	321.0
14.644180370	336.0
14.660891639	305.0
14.677602908	293.0
14.694314177	327.0
14.711025446	275.0
14.727736715	311.0
14.744447984	311.0
14.761159253	303.0
14.777870522	306.0
14.794581791	333.0
14.811293060	321.0
14.828004329	335.0
14.844715598	326.0
14.861426867	328.0
14.878138136	353.0
14.894849405	344.0
14.911560674	345.0
14.928271943	308.0
14.944983212	346.0
14.961694481	355.0
14.978405750	327.0
14.995117019	342.0
15.011828288	360.0
15.028539557	321.0
15.045250826	326.0
15.061962095	342.0
15.078673364	354.0
15.095384633	316.0
15.112095902	316.0
15.128807171	338.0
15.145518440	336.0
15.162229709	332.0
15.178940978	342.0
15.195652247	325.0
15.212363515	352.0
15.229074784	356.0
15.245786053	351.0
15.262497322	328.0
15.279208591	368.0
15.295919860	343.0
15.312631129	355.0
15.329342398	315.0
15.346053667	321.0
15.362764936	347.0
15.379476205	340.0
15.396187474	316.0
15.412898743	332.0
15.429610012	310.0
15.446321281	358.0
15.463032550	370.0
15.479743819	343.0
15.496455088	373.0
15.513166357	355.0
15.529877626	348.0
15.546588895	374.0
15.563300164	354.0
15.580011433	338.0
15.596722702	343.0
15.613433971	344.0
15.630145240	357.0
15.646856509	375.0
15.663567778	363.0
15.680279047	357.0
15.696990316	350.0
15.713701585	332.0
15.730412854	361.0
15.747124123	359.0
15.763835392	332.0
15.780546661	372.0
15.797257930	340.0
15.813969199	382.0
15.830680468	371.0
15.847391737	343.0
15.864103006	362.0
15.880814275	403.0
15.897525544	387.0
15.914236813	364.0
15.930948082	389.0
15.947659351	360.0
15.964370620	370.0
15.981081889	369.0
15.997793158	346.0
16.014504427	368.0
16.031215696	354.0
16.047926965	367.0
16.064638234	347.0
16.081349503	388.0
16.098060771	399.0
16.114772040	360.0
16.131483309	361.0
16.148194578	370.0
16.164905847	403.0
16.181617116	423.0
16.198328385	411.0
16.215039654	385.0
16.231750923	406.0
16.248462192	384.0
16.265173461	396.0
16.281884730	440.0
16.298595999	381.0
16.315307268	418.0
16.332018537	396.0
16.348729806	420.0
16.365441075	450.0
16.382152344	432.0
16.398863613	451.0
16.415574882	487.0
16.432286151	489.0
16.448997420	475.0
16.465708689	489.0
16.482419958	502.0
16.499131227	508.0
16.515842496	499.0
16.532553765	513.0
16.549265034	589.0
16.565976303	545.0
16.582687572	578.0
16.599398841	564.0
16.616110110	641.0
16.632821379	617.0
16.649532648	634.0
16.666243917	741.0
16.682955186	743.0
16.699666455	700.0
16.716377724	771.0
16.733088993	840.0
16.749800262	922.0
16.766511531	908.0
16.783222800	963.0
16.799934069	1032.0
16.816645338	1042.0
16.833356607	1157.0
16.850067876	1239.0
16.866779145	1342.0
16.883490414	1428.0
16.900201683	1500.0
16.916912952	1609.0
16.933624221	1835.0
16.950335490	1935.0
16.967046759	2118.0
16.983758027	2358.0
17.000469296	2565.0
17.017180565	2659.0
17.033891834	2873.0
17.050603103	3140.0
17.067314372	3312.0
17.084025641	3455.0
17.100736910	3780.0
17.117448179	3847.0
17.134159448	4062.0
17.150870717	4132.0
17.167581986	4195.0
17.184293255	3935.0
17.201004524	3807.0
17.217715793	3448.0
17.234427062	3256.0
17.251138331	2875.0
17.267849600	2741.0
17.284560869	2279.0
17.301272138	2076.0
17.317983407	1884.0
17.334694676	1815.0
17.351405945	1552.0
17.368117214	1474.0
17.384828483	1297.0
17.401539752	1187.0
17.418251021	1205.0
17.434962290	1032.0
17.451673559	957.0
17.468384828	938.0
17.485096097	907.0
17.501807366	876.0
17.518518635	800.0
17.535229904	767.0
17.551941173	786.0
17.568652442	736.0
17.585363711	686.0
17.602074980	729.0
17.618786249	752.0
17.635497518	736.0
17.652208787	705.0
17.668920056	704.0
17.685631325	716.0
17.702342594	705.0
17.719053863	770.0
17.735765132	744.0
17.752476401	796.0
17.769187670	811.0
17.785898939	872.0
17.802610208	915.0
17.819321477	925.0
17.836032746	976.0
17.852744015	947.0
17.869455283	1117.0
17.886166552	1052.0
17.902877821	1119.0
17.919589090	1109.0
17.936300359	1183.0
17.953011628	1127.0
17.969722897	1142.0
17.986434166	1087.0
18.003145435	1008.0
18.019856704	989.0
18.036567973	845.0
18.053279242	837.0
18.069990511	789.0
18.086701780	680.0
18.103413049	655.0
18.120124318	588.0
18.136835587	598.0
18.153546856	578.0
18.170258125	550.0
18.186969394	524.0
18.203680663	513.0
18.220391932	493.0
18.237103201	489.0
18.253814470	524.0
18.270525739	474.0
18.287237008	467.0
18.303948277	444.0
18.320659546	463.0
18.337370815	458.0
18.354082084	427.0
18.370793353	446.0
18.387504622	461.0
18.404215891	430.0
18.420927160	454.0
18.437638429	423.0
18.454349698	454.0
18.471060967	452.0
18.487772236	449.0
18.504483505	434.0
18.521194774	443.0
18.537906043	437.0
18.554617312	382.0
18.571328581	415.0
18.588039850	408.0
18.604751119	450.0
18.621462388	424.0
18.638173657	406.0
18.654884926	429.0
18.671596195	402.0
18.688307464	416.0
18.705018733	401.0
18.721730002	450.0
18.738441271	434.0
18.755152539	391.0
18.771863808	438.0
18.788575077	444.0
18.805286346	447.0
18.821997615	438.0
18.838708884	399.0
18.855420153	386.0
18.872131422	398.0
18.888842691	404.0
18.905553960	432.0
18.922265229	440.0
18.938976498	403.0
18.955687767	387.0
18.972399036	445.0
18.989110305	405.0
19.005821574	432.0
19.022532843	429.0
19.039244112	446.0
19.055955381	430.0
19.072666650	422.0
19.089377919	420.0
19.106089188	388.0
19.122800457	400.0
19.139511726	396.0
19.156222995	429.0
19.172934264	392.0
19.189645533	448.0
19.206356802	467.0
19.223068071	427.0
19.239779340	403.0
19.256490609	407.0
19.273201878	423.0
19.289913147	417.0
19.306624416	405.0
19.323335685	432.0
19.340046954	426.0
19.356758223	445.0
19.373469492	445.0
19.390180761	404.0
19.406892030	383.0
19.423603299	378.0
19.440314568	424.0
19.457025837	429.0
19.473737106	423.0
19.490448375	417.0
19.507159644	409.0
19.523870913	438.0
19.540582182	442.0
19.557293451	414.0
19.574004720	388.0
19.590715989	437.0
19.607427258	400.0
19.624138527	405.0
19.640849796	390.0
19.657561064	408.0
19.674272333	433.0
19.690983602	431.0
19.707694871	404.0
19.724406140	424.0
19.741117409	417.0
19.757828678	444.0
19.774539947	424.0
19.791251216	479.0
19.807962485	449.0
19.824673754	432.0
19.841385023	412.0
19.858096292	460.0
19.874807561	436.0
19.891518830	414.0
19.908230099	432.0
19.924941368	445.0
19.941652637	462.0
19.958363906	481.0
19.975075175	472.0
19.991786444	506.0
20.008497713	493.0
20.025208982	492.0
20.041920251	495.0
20.058631520	490.0
20.075342789	497.0
20.092054058	522.0
20.108765327	505.0
20.125476596	485.0
20.142187865	489.0
20.158899134	502.0
20.175610403	450.0
20.192321672	476.0
20.209032941	493.0
20.225744210	455.0
20.242455479	448.0
20.259166748	442.0
20.275878017	458.0
20.292589286	455.0
20.309300555	422.0
20.326011824	465.0
20.342723093	439.0
20.359434362	473.0
20.376145631	445.0
20.392856900	449.0
20.409568169	415.0
20.426279438	437.0
20.442990707	458.0
20.459701976	445.0
20.476413245	424.0
20.493124514	427.0
20.509835783	462.0
20.526547052	474.0
20.543258320	437.0
20.559969589	434.0
20.576680858	447.0
20.593392127	415.0
20.610103396	437.0
20.626814665	489.0
20.643525934	473.0
20.660237203	467.0
20.676948472	470.0
20.693659741	479.0
20.710371010	461.0
20.727082279	459.0
20.743793548	417.0
20.760504817	512.0
20.777216086	509.0
20.793927355	502.0
20.810638624	522.0
20.827349893	502.0
20.844061162	507.0
20.860772431	495.0
20.877483700	539.0
20.894194969	536.0
20.910906238	540.0
20.927617507	579.0
20.944328776	518.0
20.961040045	524.0
20.977751314	570.0
20.994462583	521.0
21.011173852	617.0
21.027885121	611.0
21.044596390	570.0
21.061307659	626.0
21.078018928	674.0
21.094730197	614.0
21.111441466	625.0
21.128152735	683.0
21.144864004	708.0
21.161575273	715.0
21.178286542	735.0
21.194997811	787.0
21.211709080	818.0
21.228420349	850.0
21.245131618	811.0
21.261842887	919.0
21.278554156	937.0
21.295265425	978.0
21.311976694	975.0
21.328687963	1021.0
21.345399232	997.0
21.362110501	1008.0
21.378821770	905.0
21.395533039	960.0
21.412244308	847.0
21.428955576	841.0
21.445666845	830.0
21.462378114	734.0
21.479089383	742.0
21.495800652	658.0
21.512511921	600.0
21.529223190	618.0
21.545934459	615.0
21.562645728	592.0
21.579356997	610.0
21.596068266	523.0
21.612779535	548.0
21.629490804	529.0
21.646202073	527.0
21.662913342	467.0
21.679624611	473.0
21.696335880	460.0
21.713047149	458.0
21.729758418	489.0
21.746469687	474.0
21.763180956	484.0
21.779892225	445.0
21.796603494	453.0
21.813314763	481.0
21.830026032	478.0
21.846737301	483.0
21.863448570	511.0
21.880159839	448.0
21.896871108	491.0
21.913582377	449.0
21.930293646	438.0
21.947004915	495.0
21.963716184	458.0
21.980427453	479.0
21.997138722	461.0
22.013849991	429.0
22.030561260	460.0
22.047272529	473.0
22.063983798	429.0
22.080695067	463.0
22.097406336	464.0
22.114117605	487.0
22.130828874	494.0
22.147540143	481.0
22.164251412	390.0
22.180962681	478.0
22.197673950	477.0
22.214385219	504.0
22.231096488	514.0
22.247807757	454.0
22.264519026	476.0
22.281230295	443.0
22.297941564	487.0
22.314652832	478.0
22.331364101	535.0
22.348075370	489.0
22.364786639	470.0
22.381497908	536.0
22.398209177	485.0
22.414920446	500.0
22.431631715	523.0
22.448342984	508.0
22.465054253	480.0
22.481765522	519.0
22.498476791	536.0
22.515188060	546.0
22.531899329	520.0
22.548610598	520.0
22.565321867	560.0
22.582033136	529.0
22.598744405	534.0
22.615455674	581.0
22.632166943	550.0
22.648878212	580.0
22.665589481	598.0
22.682300750	624.0
22.699012019	616.0
22.715723288	644.0
22.732434557	632.0
22.749145826	655.0
22.765857095	681.0
22.782568364	635.0
22.799279633	748.0
22.815990902	734.0
22.832702171	789.0
22.849413440	844.0
22.866124709	886.0
22.882835978	910.0
22.899547247	1025.0
22.916258516	1036.0
22.932969785	1112.0
22.949681054	1134.0
22.966392323	1185.0
22.983103592	1313.0
22.999814861	1286.0
23.016526130	1346.0
23.033237399	1401.0
23.049948668	1499.0
23.066659937	1492.0
23.083371206	1463.0
23.100082475	1568.0
23.116793744	1463.0
23.133505013	1470.0
23.150216282	1389.0
23.166927551	1315.0
23.183638820	1264.0
23.200350089	1187.0
23.217061357	1078.0
23.233772626	986.0
23.250483895	957.0
23.267195164	910.0
23.283906433	852.0
23.300617702	833.0
23.317328971	788.0
23.334040240	786.0
23.350751509	720.0
23.367462778	737.0
23.384174047	682.0
23.400885316	667.0
23.417596585	625.0
23.434307854	625.0
23.451019123	644.0
23.467730392	615.0
23.484441661	627.0
23.501152930	611.0
23.517864199	569.0
23.534575468	556.0
23.551286737	542.0
23.567998006	556.0
23.584709275	563.0
23.601420544	589.0
23.618131813	534.0
23.634843082	531.0
23.651554351	545.0
23.668265620	551.0
23.684976889	518.0
23.701688158	513.0
23.718399427	499.0
23.735110696	475.0
23.751821965	509.0
23.768533234	522.0
23.785244503	499.0
23.801955772	513.0
23.818667041	479.0
23.835378310	502.0
23.852089579	497.0
23.868800848	507.0
23.885512117	558.0
23.902223386	502.0
23.918934655	525.0
23.935645924	539.0
23.952357193	505.0
23.969068462	496.0
23.985779731	514.0
24.002491000	475.0
24.019202269	516.0
24.035913538	505.0
24.052624807	508.0
24.069336076	482.0
24.086047345	493.0
24.102758613	485.0
24.119469882	474.0
24.136181151	484.0
24.152892420	520.0
24.169603689	526.0
24.186314958	495.0
24.203026227	487.0
24.219737496	528.0
24.236448765	477.0
24.253160034	487.0
24.269871303	484.0
24.286582572	507.0
24.303293841	485.0
24.320005110	490.0
24.336716379	480.0
24.353427648	500.0
24.370138917	519.0
24.386850186	489.0
24.403561455	525.0
24.420272724	487.0
24.436983993	490.0
24.453695262	538.0
24.470406531	502.0
24.487117800	543.0
24.503829069	468.0
24.520540338	500.0
24.537251607	540.0
24.553962876	521.0
24.570674145	533.0
24.587385414	515.0
24.604096683	490.0
24.620807952	531.0
24.637519221	521.0
24.654230490	507.0
24.670941759	521.0
24.687653028	551.0
24.704364297	533.0
24.721075566	544.0
24.737786835	509.0
24.754498104	535.0
24.771209373	548.0
24.787920642	592.0
24.804631911	524.0
24.821343180	531.0
24.838054449	529.0
24.854765718	582.0
24.871476987	542.0
24.888188256	534.0
24.904899525	533.0
24.921610794	553.0
24.938322063	553.0
24.955033332	591.0
24.971744601	615.0
24.988455869	556.0
25.005167138	620.0
25.021878407	614.0
25.038589676	640.0
25.055300945	647.0
25.072012214	653.0
25.088723483	727.0
25.105434752	767.0
25.122146021	752.0
25.138857290	799.0
25.155568559	835.0
25.172279828	837.0
25.188991097	931.0
25.205702366	1018.0
25.222413635	1077.0
25.239124904	1212.0
25.255836173	1229.0
25.272547442	1378.0
25.289258711	1412.0
25.305969980	1600.0
25.322681249	1647.0
25.339392518	1846.0
25.356103787	1974.0
25.372815056	2048.0
25.389526325	2217.0
25.406237594	2204.0
25.422948863	2269.0
25.439660132	2208.0
25.456371401	2127.0
25.473082670	2026.0
25.489793939	1872.0
25.506505208	1811.0
25.523216477	1463.0
25.539927746	1408.0
25.556639015	1238.0
25.573350284	1119.0
25.590061553	1060.0
25.606772822	950.0
25.623484091	855.0
25.640195360	855.0
25.656906629	814.0
25.673617898	743.0
25.690329167	717.0
25.707040436	696.0
25.723751705	630.0
25.740462974	677.0
25.757174243	624.0
25.773885512	567.0
25.790596781	597.0
25.807308050	600.0
25.824019319	591.0
25.840730588	595.0
25.857441857	579.0
25.874153125	538.0
25.890864394	567.0
25.907575663	582.0
25.924286932	560.0
25.940998201	539.0
25.957709470	545.0
25.974420739	551.0
25.991132008	487.0
26.007843277	493.0
26.024554546	531.0
26.041265815	546.0
26.057977084	522.0
26.074688353	580.0
26.091399622	574.0
26.108110891	555.0
26.124822160	563.0
26.141533429	539.0
26.158244698	535.0
26.174955967	516.0
26.191667236	522.0
26.208378505	581.0
26.225089774	568.0
26.241801043	619.0
26.258512312	606.0
26.275223581	560.0
26.291934850	564.0
26.308646119	602.0
26.325357388	566.0
26.342068657	597.0
26.358779926	544.0
26.375491195	603.0
26.392202464	614.0
26.408913733	639.0
26.425625002	552.0
26.442336271	628.0
26.459047540	618.0
26.475758809	609.0
26.492470078	604.0
26.509181347	601.0
26.525892616	595.0
26.542603885	574.0
26.559315154	580.0
26.576026423	633.0
26.592737692	600.0
26.609448961	598.0
26.626160230	557.0
26.642871499	572.0
26.659582768	585.0
26.676294037	587.0
26.693005306	565.0
26.709716575	542.0
26.726427844	535.0
26.743139113	571.0
26.759850381	556.0
26.776561650	491.0
26.793272919	522.0
26.809984188	546.0
26.826695457	510.0
26.843406726	516.0
26.860117995	506.0
26.876829264	518.0
26.893540533	520.0
26.910251802	544.0
26.926963071	542.0
26.943674340	531.0
26.960385609	511.0
26.977096878	565.0
26.993808147	489.0
27.010519416	505.0
27.027230685	495.0
27.043941954	497.0
27.060653223	483.0
27.077364492	515.0
27.094075761	566.0
27.110787030	508.0
27.127498299	507.0
27.144209568	526.0
27.160920837	513.0
27.177632106	523.0
27.194343375	487.0
27.211054644	549.0
27.227765913	560.0
27.244477182	509.0
27.261188451	507.0
27.277899720	554.0
27.294610989	538.0
27.311322258	520.0
27.328033527	468.0
27.344744796	530.0
27.361456065	499.0
27.378167334	502.0
27.394878603	494.0
27.411589872	479.0
27.428301141	507.0
27.445012410	480.0
27.461723679	513.0
27.478434948	469.0
27.495146217	463.0
27.511857486	511.0
27.528568755	525.0
27.545280024	499.0
27.561991293	538.0
27.578702562	553.0
27.595413831	528.0
27.612125100	497.0
27.628836369	527.0
27.645547638	505.0
27.662258906	510.0
27.678970175	548.0
27.695681444	573.0
27.712392713	506.0
27.729103982	506.0
27.745815251	546.0
27.762526520	543.0
27.779237789	502.0
27.795949058	551.0
27.812660327	538.0
27.829371596	598.0
27.846082865	533.0
27.862794134	510.0
27.879505403	626.0
27.896216672	544.0
27.912927941	563.0
27.929639210	576.0
27.946350479	587.0
27.963061748	582.0
27.979773017	540.0
27.996484286	561.0
28.013195555	582.0
28.029906824	568.0
28.046618093	572.0
28.063329362	553.0
28.080040631	572.0
28.096751900	555.0
28.113463169	564.0
28.130174438	581.0
28.146885707	588.0
28.163596976	540.0
28.180308245	576.0
28.197019514	508.0
28.213730783	551.0
28.230442052	516.0
28.247153321	556.0
28.263864590	529.0
28.280575859	549.0
28.297287128	587.0
28.313998397	602.0
28.330709666	612.0
28.347420935	538.0
28.364132204	553.0
28.380843473	644.0
28.397554742	611.0
28.414266011	589.0
28.430977280	602.0
28.447688549	620.0
28.464399818	621.0
28.481111087	589.0
28.497822356	620.0
28.514533625	570.0
28.531244894	586.0
28.547956162	590.0
28.564667431	585.0
28.581378700	574.0
28.598089969	544.0
28.614801238	553.0
28.631512507	519.0
28.648223776	537.0
28.664935045	542.0
28.681646314	561.0
28.698357583	492.0
28.715068852	488.0
28.731780121	524.0
28.748491390	518.0
28.765202659	507.0
28.781913928	534.0
28.798625197	523.0
28.815336466	507.0
28.832047735	526.0
28.848759004	535.0
28.865470273	485.0
28.882181542	519.0
28.898892811	588.0
28.915604080	521.0
28.932315349	521.0
28.949026618	583.0
28.965737887	483.0
28.982449156	496.0
28.999160425	539.0
29.015871694	521.0
29.032582963	498.0
29.049294232	482.0
29.066005501	510.0
29.082716770	512.0
29.099428039	531.0
29.116139308	522.0
29.132850577	505.0
29.149561846	526.0
29.166273115	550.0
29.182984384	508.0
29.199695653	512.0
29.216406922	534.0
29.233118191	536.0
29.249829460	515.0
29.266540729	553.0
29.283251998	506.0
29.299963267	527.0
29.316674536	546.0
29.333385805	527.0
29.350097074	531.0
29.366808343	546.0
29.383519612	552.0
29.400230881	563.0
29.416942150	568.0
29.433653418	491.0
29.450364687	521.0
29.467075956	499.0
29.483787225	526.0
29.500498494	531.0
29.517209763	531.0
29.533921032	530.0
29.550632301	552.0
29.567343570	505.0
29.584054839	565.0
29.600766108	508.0
29.617477377	518.0
29.634188646	484.0
29.650899915	556.0
29.667611184	524.0
29.684322453	526.0
29.701033722	612.0
29.717744991	522.0
29.734456260	519.0
29.751167529	556.0
29.767878798	554.0
29.784590067	514.0
29.801301336	568.0
29.818012605	515.0
29.834723874	554.0
29.851435143	518.0
29.868146412	506.0
29.884857681	516.0
29.901568950	530.0
29.918280219	578.0
29.934991488	521.0
29.951702757	513.0
29.968414026	522.0
29.985125295	591.0
30.001836564	557.0
30.018547833	528.0
30.035259102	588.0
30.051970371	568.0
30.068681640	525.0
30.085392909	538.0
30.102104178	555.0
30.118815447	497.0
30.135526716	537.0
30.152237985	565.0
30.168949254	557.0
30.185660523	571.0
30.202371792	550.0
30.219083061	588.0
30.235794330	585.0
30.252505599	580.0
30.269216868	557.0
30.285928137	550.0
30.302639406	588.0
30.319350674	571.0
30.336061943	607.0
30.352773212	600.0
30.369484481	599.0
30.386195750	614.0
30.402907019	609.0
30.419618288	676.0
30.436329557	658.0
30.453040826	646.0
30.469752095	680.0
30.486463364	685.0
30.503174633	715.0
30.519885902	737.0
30.536597171	754.0
30.553308440	768.0
30.570019709	751.0
30.586730978	809.0
30.603442247	800.0
30.620153516	890.0
30.636864785	885.0
30.653576054	867.0
30.670287323	946.0
30.686998592	954.0
30.703709861	986.0
30.720421130	1015.0
30.737132399	1061.0
30.753843668	976.0
30.770554937	996.0
30.787266206	946.0
30.803977475	972.0
30.820688744	884.0
30.837400013	894.0
30.854111282	832.0
30.870822551	842.0
30.887533820	732.0
30.904245089	740.0
30.920956358	761.0
30.937667627	685.0
30.954378896	673.0
30.971090165	675.0
30.987801434	650.0
31.004512703	713.0
31.021223972	674.0
31.037935241	606.0
31.054646510	671.0
31.071357779	627.0
31.088069048	555.0
31.104780317	600.0
31.121491586	637.0
31.138202855	557.0
31.154914124	575.0
31.171625393	536.0
31.188336662	573.0
31.205047931	592.0
31.221759199	531.0
31.238470468	514.0
31.255181737	598.0
31.271893006	557.0
31.288604275	514.0
31.305315544	542.0
31.322026813	576.0
31.338738082	582.0
31.355449351	579.0
31.372160620	502.0
31.388871889	561.0
31.405583158	540.0
31.422294427	529.0
31.439005696	534.0
31.455716965	551.0
31.472428234	527.0
31.489139503	549.0
31.505850772	550.0
31.522562041	510.0
31.539273310	521.0
31.555984579	564.0
31.572695848	495.0
31.589407117	498.0
31.606118386	551.0
31.622829655	510.0
31.639540924	564.0
31.656252193	527.0
31.672963462	550.0
31.689674731	556.0
31.706386000	554.0
31.723097269	558.0
31.739808538	520.0
31.756519807	531.0
31.773231076	511.0
31.789942345	511.0
31.806653614	549.0
31.823364883	508.0
31.840076152	535.0
31.856787421	541.0
31.873498690	557.0
31.890209959	533.0
31.906921228	556.0
31.923632497	540.0
31.940343766	554.0
31.957055035	491.0
31.973766304	491.0
31.990477573	555.0
32.007188842	543.0
32.023900111	545.0
32.040611380	507.0
32.057322649	568.0
32.074033918	534.0
32.090745187	549.0
32.107456455	541.0
32.124167724	524.0
32.140878993	540.0
32.157590262	539.0
32.174301531	540.0
32.191012800	511.0
32.207724069	556.0
32.224435338	514.0
32.241146607	519.0
32.257857876	525.0
32.274569145	530.0
32.291280414	560.0
32.307991683	523.0
32.324702952	558.0
32.341414221	566.0
32.358125490	589.0
32.374836759	584.0
32.391548028	585.0
32.408259297	545.0
32.424970566	559.0
32.441681835	599.0
32.458393104	596.0
32.475104373	541.0
32.491815642	589.0
32.508526911	596.0
32.525238180	644.0
32.541949449	582.0
32.558660718	572.0
32.575371987	602.0
32.592083256	574.0
32.608794525	541.0
32.625505794	585.0
32.642217063	616.0
32.658928332	594.0
32.675639601	546.0
32.692350870	589.0
32.709062139	583.0
32.725773408	571.0
32.742484677	601.0
32.759195946	619.0
32.775907215	565.0
32.792618484	642.0
32.809329753	611.0
32.826041022	690.0
32.842752291	611.0
32.859463560	642.0
32.876174829	621.0
32.892886098	632.0
32.909597367	650.0
32.926308636	648.0
32.943019905	683.0
32.959731174	644.0
32.976442443	700.0
32.993153711	696.0
33.009864980	715.0
33.026576249	706.0
33.043287518	685.0
33.059998787	705.0
33.076710056	685.0
33.093421325	702.0
33.110132594	631.0
33.126843863	632.0
33.143555132	690.0
33.160266401	698.0
33.176977670	649.0
33.193688939	658.0
33.210400208	681.0
33.227111477	661.0
33.243822746	632.0
33.260534015	647.0
33.277245284	557.0
33.293956553	555.0
33.310667822	581.0
33.327379091	589.0
33.344090360	595.0
33.360801629	551.0
33.377512898	555.0
33.394224167	586.0
33.410935436	594.0
33.427646705	592.0
33.444357974	527.0
33.461069243	571.0
33.477780512	583.0
33.494491781	531.0
33.511203050	602.0
33.527914319	541.0
33.544625588	536.0
33.561336857	611.0
33.578048126	555.0
33.594759395	556.0
33.611470664	543.0
33.628181933	558.0
33.644893202	555.0
33.661604471	564.0
33.678315740	586.0
33.695027009	565.0
33.711738278	499.0
33.728449547	578.0
33.745160816	519.0
33.761872085	537.0
33.778583354	579.0
33.795294623	591.0
33.812005892	543.0
33.828717161	549.0
33.845428430	594.0
33.862139699	578.0
33.878850967	591.0
33.895562236	543.0
33.912273505	554.0
33.928984774	588.0
33.945696043	570.0
33.962407312	560.0
33.979118581	581.0
33.995829850	559.0
34.012541119	556.0
34.029252388	578.0
34.045963657	580.0
34.062674926	586.0
34.079386195	587.0
34.096097464	594.0
34.112808733	605.0
34.129520002	575.0
34.146231271	609.0
34.162942540	590.0
34.179653809	589.0
34.196365078	612.0
34.213076347	617.0
34.229787616	603.0
34.246498885	619.0
34.263210154	645.0
34.279921423	677.0
34.296632692	664.0
34.313343961	657.0
34.330055230	708.0
34.346766499	693.0
34.363477768	716.0
34.380189037	703.0
34.396900306	765.0
34.413611575	733.0
34.430322844	734.0
34.447034113	750.0
34.463745382	733.0
34.480456651	784.0
34.497167920	787.0
34.513879189	723.0
34.530590458	729.0
34.547301727	812.0
34.564012996	783.0
34.580724265	767.0
34.597435534	749.0
34.614146803	694.0
34.630858072	708.0
34.647569341	749.0
34.664280610	710.0
34.680991879	694.0
34.697703148	718.0
34.714414417	718.0
34.731125686	740.0
34.747836955	737.0
34.764548223	675.0
34.781259492	718.0
34.797970761	644.0
34.814682030	721.0
34.831393299	676.0
34.848104568	704.0
34.864815837	617.0
34.881527106	687.0
34.898238375	650.0
34.914949644	707.0
34.931660913	680.0
34.948372182	700.0
34.965083451	716.0
34.981794720	709.0
34.998505989	772.0
35.015217258	723.0
35.031928527	770.0
35.048639796	727.0
35.065351065	718.0
35.082062334	822.0
35.098773603	787.0
35.115484872	844.0
35.132196141	853.0
35.148907410	826.0
35.165618679	888.0
35.182329948	880.0
35.199041217	913.0
35.215752486	957.0
35.232463755	954.0
35.249175024	961.0
35.265886293	1088.0
35.282597562	1029.0
35.299308831	1096.0
35.316020100	1080.0
35.332731369	1138.0
35.349442638	1107.0
35.366153907	1124.0
35.382865176	1117.0
35.399576445	1065.0
35.416287714	1191.0
35.432998983	1070.0
35.449710252	1077.0
35.466421521	1084.0
35.483132790	1042.0
35.499844059	963.0
35.516555328	945.0
35.533266597	933.0
35.549977866	885.0
35.566689135	826.0
35.583400404	829.0
35.600111673	798.0
35.616822942	780.0
35.633534211	741.0
35.650245480	748.0
35.666956748	713.0
35.683668017	705.0
35.700379286	724.0
35.717090555	734.0
35.733801824	678.0
35.750513093	698.0
35.767224362	644.0
35.783935631	666.0
35.800646900	647.0
35.817358169	592.0
35.834069438	609.0
35.850780707	594.0
35.867491976	650.0
35.884203245	617.0
35.900914514	614.0
35.917625783	596.0
35.934337052	585.0
35.951048321	606.0
35.967759590	596.0
35.984470859	629.0
36.001182128	657.0
36.017893397	585.0
36.034604666	570.0
36.051315935	581.0
36.068027204	584.0
36.084738473	559.0
36.101449742	584.0
36.118161011	606.0
36.134872280	554.0
36.151583549	644.0
36.168294818	645.0
36.185006087	637.0
36.201717356	603.0
36.218428625	596.0
36.235139894	591.0
36.251851163	628.0
36.268562432	621.0
36.285273701	657.0
36.301984970	613.0
36.318696239	574.0
36.335407508	591.0
36.352118777	606.0
36.368830046	629.0
36.385541315	643.0
36.402252584	655.0
36.418963853	620.0
36.435675122	621.0
36.452386391	665.0
36.469097660	667.0
36.485808929	637.0
36.502520198	622.0
36.519231467	649.0
36.535942736	627.0
36.552654004	649.0
36.569365273	670.0
36.586076542	649.0
36.602787811	655.0
36.619499080	701.0
36.636210349	721.0
36.652921618	733.0
36.669632887	755.0
36.686344156	738.0
36.703055425	774.0
36.719766694	784.0
36.736477963	780.0
36.753189232	805.0
36.769900501	852.0
36.786611770	889.0
36.803323039	859.0
36.820034308	887.0
36.836745577	933.0
36.853456846	914.0
36.870168115	944.0
36.886879384	906.0
36.903590653	967.0
36.920301922	985.0
36.937013191	1010.0
36.953724460	1047.0
36.970435729	1096.0
36.987146998	1047.0
37.003858267	1054.0
37.020569536	1045.0
37.037280805	1094.0
37.053992074	1035.0
37.070703343	1046.0
37.087414612	981.0
37.104125881	1042.0
37.120837150	1030.0
37.137548419	948.0
37.154259688	930.0
37.170970957	907.0
37.187682226	923.0
37.204393495	934.0
37.221104764	862.0
37.237816033	890.0
37.254527302	904.0
37.271238571	823.0
37.287949840	853.0
37.304661109	791.0
37.321372378	864.0
37.338083647	799.0
37.354794916	843.0
37.371506185	780.0
37.388217454	748.0
37.404928723	729.0
37.421639992	724.0
37.438351260	725.0
37.455062529	718.0
37.471773798	731.0
37.488485067	683.0
37.505196336	715.0
37.521907605	670.0
37.538618874	703.0
37.555330143	678.0
37.572041412	676.0
37.588752681	695.0
37.605463950	646.0
37.622175219	709.0
37.638886488	706.0
37.655597757	663.0
37.672309026	776.0
37.689020295	727.0
37.705731564	704.0
37.722442833	706.0
37.739154102	734.0
37.755865371	691.0
37.772576640	717.0
37.789287909	711.0
37.805999178	731.0
37.822710447	689.0
37.839421716	754.0
37.856132985	742.0
37.872844254	683.0
37.889555523	689.0
37.906266792	731.0
37.922978061	709.0
[truncated: 423 more rows]
