# Supplementary material for: Physicochemical Properties, Equilibrium Adsorption Performance, Manufacturability, and Stability of TIFSIX-3-Ni for Direct Air Capture of CO2
Source: Energy Fuels. 2024 Jun 18;38(13):11947–65. doi: 10.1021/acs.energyfuels.4c01368 (PMC11228916; doi:10.1021/acs.energyfuels.4c01368)
Supplement: Supplementary file 2 — ef4c01368_si_002.zip [file ef4c01368_si_002.zip › tifsix si raw files/XRD/batch comparison/TIFSIX-3-Ni precursor/TIFSIX-3-Ni_precursor_batch5.csv]

[Measurement conditions]
Sample identification
Comment - 1	Configuration=Reflection Transmission Spinner, Owner=User-1, Creation date=26/11/2015 11:20:31
Comment - 2	Goniometer=PW3050/60 (Theta/Theta); Minimum step size 2Theta:0.001; Minimum step size Omega:0.001
Comment - 3	Sample stage=Reflection-Transmission Spinner PW3064/60; Minimum step size Phi:0.1
Comment - 4	Diffractometer system=XPERT-PRO
Comment - 5	Measurement program=MYL_010921, Owner=User-1, Creation date=01/09/2021 10:44:35
Anode material	Cu
K-Alpha1 wavelength	1.5405980
K-Alpha2 wavelength	1.5444260
Ratio K-Alpha2/K-Alpha1	0.500
Divergence slit	Fixed	0.38mm
Monochromator used	NO
Generator voltage	40
Tube current	20
File date and time	12/Apr/2022 14:20
Unit cell
h k l	0 0 0
Scan axis	Gonio
Scan range	4.959999996	45.000200474
Scan step size	0.0167113
No. of points	2396
Scan type	CONTINUOUS
Phi	332.4
Time per step	63.500
[Scan points]
Angle	Intensity
4.968355630	657.0
4.985066899	627.0
5.001778168	650.0
5.018489437	591.0
5.035200706	665.0
5.051911975	662.0
5.068623244	649.0
5.085334513	628.0
5.102045782	612.0
5.118757051	629.0
5.135468320	592.0
5.152179589	594.0
5.168890858	594.0
5.185602127	575.0
5.202313396	567.0
5.219024665	640.0
5.235735934	548.0
5.252447203	567.0
5.269158472	572.0
5.285869741	628.0
5.302581010	572.0
5.319292279	566.0
5.336003548	611.0
5.352714817	560.0
5.369426086	589.0
5.386137355	566.0
5.402848624	534.0
5.419559892	582.0
5.436271161	585.0
5.452982430	560.0
5.469693699	536.0
5.486404968	515.0
5.503116237	610.0
5.519827506	526.0
5.536538775	598.0
5.553250044	592.0
5.569961313	545.0
5.586672582	530.0
5.603383851	514.0
5.620095120	516.0
5.636806389	522.0
5.653517658	540.0
5.670228927	533.0
5.686940196	506.0
5.703651465	520.0
5.720362734	505.0
5.737074003	521.0
5.753785272	478.0
5.770496541	531.0
5.787207810	520.0
5.803919079	525.0
5.820630348	485.0
5.837341617	502.0
5.854052886	530.0
5.870764155	519.0
5.887475424	488.0
5.904186693	491.0
5.920897962	476.0
5.937609231	526.0
5.954320500	492.0
5.971031769	479.0
5.987743038	531.0
6.004454307	463.0
6.021165576	494.0
6.037876845	491.0
6.054588114	496.0
6.071299383	479.0
6.088010652	494.0
6.104721921	474.0
6.121433190	481.0
6.138144459	477.0
6.154855728	455.0
6.171566997	478.0
6.188278266	494.0
6.204989535	478.0
6.221700804	439.0
6.238412073	482.0
6.255123342	487.0
6.271834611	467.0
6.288545880	480.0
6.305257148	463.0
6.321968417	490.0
6.338679686	446.0
6.355390955	461.0
6.372102224	494.0
6.388813493	494.0
6.405524762	432.0
6.422236031	398.0
6.438947300	475.0
6.455658569	464.0
6.472369838	436.0
6.489081107	468.0
6.505792376	438.0
6.522503645	485.0
6.539214914	451.0
6.555926183	465.0
6.572637452	468.0
6.589348721	450.0
6.606059990	433.0
6.622771259	444.0
6.639482528	461.0
6.656193797	466.0
6.672905066	457.0
6.689616335	454.0
6.706327604	467.0
6.723038873	470.0
6.739750142	438.0
6.756461411	435.0
6.773172680	445.0
6.789883949	478.0
6.806595218	512.0
6.823306487	431.0
6.840017756	427.0
6.856729025	444.0
6.873440294	450.0
6.890151563	446.0
6.906862832	436.0
6.923574101	462.0
6.940285370	466.0
6.956996639	455.0
6.973707908	511.0
6.990419177	438.0
7.007130446	470.0
7.023841715	480.0
7.040552984	469.0
7.057264253	473.0
7.073975522	431.0
7.090686791	481.0
7.107398060	445.0
7.124109329	461.0
7.140820598	434.0
7.157531867	405.0
7.174243136	440.0
7.190954405	474.0
7.207665673	494.0
7.224376942	484.0
7.241088211	511.0
7.257799480	446.0
7.274510749	462.0
7.291222018	459.0
7.307933287	454.0
7.324644556	491.0
7.341355825	479.0
7.358067094	473.0
7.374778363	481.0
7.391489632	446.0
7.408200901	451.0
7.424912170	477.0
7.441623439	462.0
7.458334708	506.0
7.475045977	461.0
7.491757246	485.0
7.508468515	464.0
7.525179784	481.0
7.541891053	473.0
7.558602322	463.0
7.575313591	491.0
7.592024860	479.0
7.608736129	484.0
7.625447398	498.0
7.642158667	473.0
7.658869936	446.0
7.675581205	448.0
7.692292474	475.0
7.709003743	472.0
7.725715012	519.0
7.742426281	473.0
7.759137550	478.0
7.775848819	485.0
7.792560088	519.0
7.809271357	469.0
7.825982626	479.0
7.842693895	495.0
7.859405164	507.0
7.876116433	507.0
7.892827702	469.0
7.909538971	521.0
7.926250240	476.0
7.942961509	500.0
7.959672778	449.0
7.976384047	469.0
7.993095316	473.0
8.009806585	508.0
8.026517854	474.0
8.043229123	504.0
8.059940392	479.0
8.076651661	497.0
8.093362929	480.0
8.110074198	485.0
8.126785467	524.0
8.143496736	479.0
8.160208005	504.0
8.176919274	505.0
8.193630543	463.0
8.210341812	498.0
8.227053081	491.0
8.243764350	488.0
8.260475619	515.0
8.277186888	492.0
8.293898157	443.0
8.310609426	484.0
8.327320695	489.0
8.344031964	478.0
8.360743233	526.0
8.377454502	496.0
8.394165771	481.0
8.410877040	472.0
8.427588309	496.0
8.444299578	473.0
8.461010847	487.0
8.477722116	467.0
8.494433385	473.0
8.511144654	474.0
8.527855923	473.0
8.544567192	499.0
8.561278461	492.0
8.577989730	521.0
8.594700999	502.0
8.611412268	495.0
8.628123537	507.0
8.644834806	548.0
8.661546075	481.0
8.678257344	484.0
8.694968613	492.0
8.711679882	506.0
8.728391151	506.0
8.745102420	465.0
8.761813689	540.0
8.778524958	508.0
8.795236227	518.0
8.811947496	499.0
8.828658765	531.0
8.845370034	556.0
8.862081303	478.0
8.878792572	500.0
8.895503841	479.0
8.912215110	506.0
8.928926379	498.0
8.945637648	513.0
8.962348917	480.0
8.979060185	522.0
8.995771454	536.0
9.012482723	524.0
9.029193992	502.0
9.045905261	492.0
9.062616530	506.0
9.079327799	516.0
9.096039068	523.0
9.112750337	515.0
9.129461606	516.0
9.146172875	520.0
9.162884144	526.0
9.179595413	513.0
9.196306682	526.0
9.213017951	508.0
9.229729220	553.0
9.246440489	543.0
9.263151758	523.0
9.279863027	525.0
9.296574296	498.0
9.313285565	526.0
9.329996834	550.0
9.346708103	513.0
9.363419372	548.0
9.380130641	528.0
9.396841910	548.0
9.413553179	539.0
9.430264448	553.0
9.446975717	540.0
9.463686986	525.0
9.480398255	550.0
9.497109524	508.0
9.513820793	518.0
9.530532062	511.0
9.547243331	519.0
9.563954600	544.0
9.580665869	538.0
9.597377138	527.0
9.614088407	514.0
9.630799676	557.0
9.647510945	521.0
9.664222214	526.0
9.680933483	509.0
9.697644752	543.0
9.714356021	491.0
9.731067290	524.0
9.747778559	528.0
9.764489828	564.0
9.781201097	533.0
9.797912366	574.0
9.814623635	480.0
9.831334904	525.0
9.848046173	541.0
9.864757441	581.0
9.881468710	543.0
9.898179979	527.0
9.914891248	560.0
9.931602517	518.0
9.948313786	556.0
9.965025055	539.0
9.981736324	530.0
9.998447593	536.0
10.015158862	514.0
10.031870131	557.0
10.048581400	550.0
10.065292669	527.0
10.082003938	540.0
10.098715207	546.0
10.115426476	550.0
10.132137745	571.0
10.148849014	549.0
10.165560283	549.0
10.182271552	536.0
10.198982821	554.0
10.215694090	585.0
10.232405359	557.0
10.249116628	549.0
10.265827897	560.0
10.282539166	523.0
10.299250435	536.0
10.315961704	513.0
10.332672973	520.0
10.349384242	560.0
10.366095511	538.0
10.382806780	545.0
10.399518049	582.0
10.416229318	529.0
10.432940587	561.0
10.449651856	569.0
10.466363125	545.0
10.483074394	564.0
10.499785663	531.0
10.516496932	565.0
10.533208201	545.0
10.549919470	536.0
10.566630739	540.0
10.583342008	578.0
10.600053277	512.0
10.616764546	581.0
10.633475815	543.0
10.650187084	604.0
10.666898353	511.0
10.683609622	572.0
10.700320891	530.0
10.717032160	575.0
10.733743429	557.0
10.750454697	561.0
10.767165966	627.0
10.783877235	585.0
10.800588504	587.0
10.817299773	558.0
10.834011042	574.0
10.850722311	549.0
10.867433580	534.0
10.884144849	543.0
10.900856118	548.0
10.917567387	596.0
10.934278656	576.0
10.950989925	609.0
10.967701194	559.0
10.984412463	561.0
11.001123732	581.0
11.017835001	523.0
11.034546270	582.0
11.051257539	594.0
11.067968808	570.0
11.084680077	594.0
11.101391346	578.0
11.118102615	603.0
11.134813884	536.0
11.151525153	571.0
11.168236422	607.0
11.184947691	540.0
11.201658960	552.0
11.218370229	574.0
11.235081498	572.0
11.251792767	565.0
11.268504036	635.0
11.285215305	643.0
11.301926574	624.0
11.318637843	613.0
11.335349112	660.0
11.352060381	578.0
11.368771650	611.0
11.385482919	589.0
11.402194188	626.0
11.418905457	632.0
11.435616726	643.0
11.452327995	656.0
11.469039264	655.0
11.485750533	678.0
11.502461802	694.0
11.519173071	687.0
11.535884340	694.0
11.552595609	675.0
11.569306878	708.0
11.586018147	679.0
11.602729416	691.0
11.619440685	686.0
11.636151954	675.0
11.652863222	675.0
11.669574491	603.0
11.686285760	645.0
11.702997029	682.0
11.719708298	626.0
11.736419567	629.0
11.753130836	617.0
11.769842105	615.0
11.786553374	661.0
11.803264643	597.0
11.819975912	643.0
11.836687181	634.0
11.853398450	590.0
11.870109719	651.0
11.886820988	600.0
11.903532257	603.0
11.920243526	543.0
11.936954795	591.0
11.953666064	617.0
11.970377333	630.0
11.987088602	603.0
12.003799871	587.0
12.020511140	616.0
12.037222409	632.0
12.053933678	590.0
12.070644947	603.0
12.087356216	605.0
12.104067485	618.0
12.120778754	611.0
12.137490023	644.0
12.154201292	618.0
12.170912561	606.0
12.187623830	630.0
12.204335099	624.0
12.221046368	604.0
12.237757637	594.0
12.254468906	615.0
12.271180175	626.0
12.287891444	596.0
12.304602713	617.0
12.321313982	580.0
12.338025251	614.0
12.354736520	601.0
12.371447789	640.0
12.388159058	627.0
12.404870327	579.0
12.421581596	591.0
12.438292865	628.0
12.455004134	680.0
12.471715403	612.0
12.488426672	594.0
12.505137941	642.0
12.521849210	614.0
12.538560478	590.0
12.555271747	633.0
12.571983016	628.0
12.588694285	632.0
12.605405554	632.0
12.622116823	686.0
12.638828092	656.0
12.655539361	611.0
12.672250630	632.0
12.688961899	641.0
12.705673168	632.0
12.722384437	709.0
12.739095706	673.0
12.755806975	652.0
12.772518244	676.0
12.789229513	611.0
12.805940782	625.0
12.822652051	610.0
12.839363320	637.0
12.856074589	663.0
12.872785858	675.0
12.889497127	664.0
12.906208396	666.0
12.922919665	643.0
12.939630934	695.0
12.956342203	622.0
12.973053472	636.0
12.989764741	579.0
13.006476010	640.0
13.023187279	675.0
13.039898548	619.0
13.056609817	620.0
13.073321086	656.0
13.090032355	645.0
13.106743624	628.0
13.123454893	588.0
13.140166162	649.0
13.156877431	651.0
13.173588700	615.0
13.190299969	659.0
13.207011238	620.0
13.223722507	633.0
13.240433776	645.0
13.257145045	631.0
13.273856314	703.0
13.290567583	704.0
13.307278852	600.0
13.323990121	603.0
13.340701390	661.0
13.357412659	637.0
13.374123928	632.0
13.390835197	637.0
13.407546466	673.0
13.424257734	617.0
13.440969003	611.0
13.457680272	656.0
13.474391541	574.0
13.491102810	642.0
13.507814079	664.0
13.524525348	597.0
13.541236617	624.0
13.557947886	611.0
13.574659155	642.0
13.591370424	656.0
13.608081693	651.0
13.624792962	606.0
13.641504231	627.0
13.658215500	641.0
13.674926769	617.0
13.691638038	672.0
13.708349307	600.0
13.725060576	640.0
13.741771845	612.0
13.758483114	630.0
13.775194383	634.0
13.791905652	658.0
13.808616921	627.0
13.825328190	673.0
13.842039459	620.0
13.858750728	663.0
13.875461997	672.0
13.892173266	614.0
13.908884535	617.0
13.925595804	667.0
13.942307073	622.0
13.959018342	601.0
13.975729611	657.0
13.992440880	605.0
14.009152149	649.0
14.025863418	672.0
14.042574687	653.0
14.059285956	635.0
14.075997225	686.0
14.092708494	647.0
14.109419763	664.0
14.126131032	710.0
14.142842301	628.0
14.159553570	629.0
14.176264839	664.0
14.192976108	586.0
14.209687377	693.0
14.226398646	661.0
14.243109915	689.0
14.259821184	650.0
14.276532453	701.0
14.293243722	647.0
14.309954990	675.0
14.326666259	649.0
14.343377528	673.0
14.360088797	659.0
14.376800066	633.0
14.393511335	639.0
14.410222604	673.0
14.426933873	666.0
14.443645142	620.0
14.460356411	656.0
14.477067680	665.0
14.493778949	677.0
14.510490218	626.0
14.527201487	721.0
14.543912756	674.0
14.560624025	659.0
14.577335294	698.0
14.594046563	713.0
14.610757832	660.0
14.627469101	657.0
14.644180370	648.0
14.660891639	708.0
14.677602908	675.0
14.694314177	611.0
14.711025446	676.0
14.727736715	628.0
14.744447984	642.0
14.761159253	644.0
14.777870522	680.0
14.794581791	691.0
14.811293060	716.0
14.828004329	674.0
14.844715598	718.0
14.861426867	720.0
14.878138136	719.0
14.894849405	683.0
14.911560674	672.0
14.928271943	675.0
14.944983212	705.0
14.961694481	649.0
14.978405750	678.0
14.995117019	680.0
15.011828288	725.0
15.028539557	700.0
15.045250826	691.0
15.061962095	686.0
15.078673364	667.0
15.095384633	691.0
15.112095902	697.0
15.128807171	668.0
15.145518440	703.0
15.162229709	674.0
15.178940978	694.0
15.195652247	673.0
15.212363515	661.0
15.229074784	700.0
15.245786053	687.0
15.262497322	746.0
15.279208591	727.0
15.295919860	650.0
15.312631129	726.0
15.329342398	694.0
15.346053667	772.0
15.362764936	726.0
15.379476205	729.0
15.396187474	779.0
15.412898743	679.0
15.429610012	746.0
15.446321281	716.0
15.463032550	726.0
15.479743819	752.0
15.496455088	742.0
15.513166357	752.0
15.529877626	674.0
15.546588895	774.0
15.563300164	769.0
15.580011433	736.0
15.596722702	724.0
15.613433971	716.0
15.630145240	700.0
15.646856509	757.0
15.663567778	726.0
15.680279047	700.0
15.696990316	674.0
15.713701585	717.0
15.730412854	715.0
15.747124123	750.0
15.763835392	703.0
15.780546661	769.0
15.797257930	761.0
15.813969199	702.0
15.830680468	756.0
15.847391737	811.0
15.864103006	744.0
15.880814275	757.0
15.897525544	814.0
15.914236813	758.0
15.930948082	810.0
15.947659351	823.0
15.964370620	759.0
15.981081889	725.0
15.997793158	746.0
16.014504427	825.0
16.031215696	776.0
16.047926965	803.0
16.064638234	814.0
16.081349503	842.0
16.098060771	768.0
16.114772040	818.0
16.131483309	804.0
16.148194578	844.0
16.164905847	825.0
16.181617116	819.0
16.198328385	832.0
16.215039654	876.0
16.231750923	855.0
16.248462192	873.0
16.265173461	887.0
16.281884730	874.0
16.298595999	908.0
16.315307268	947.0
16.332018537	967.0
16.348729806	914.0
16.365441075	949.0
16.382152344	956.0
16.398863613	942.0
16.415574882	986.0
16.432286151	977.0
16.448997420	1057.0
16.465708689	1090.0
16.482419958	1124.0
16.499131227	1119.0
16.515842496	1150.0
16.532553765	1172.0
16.549265034	1269.0
16.565976303	1271.0
16.582687572	1202.0
16.599398841	1331.0
16.616110110	1387.0
16.632821379	1409.0
16.649532648	1494.0
16.666243917	1538.0
16.682955186	1530.0
16.699666455	1662.0
16.716377724	1756.0
16.733088993	1846.0
16.749800262	1913.0
16.766511531	2165.0
16.783222800	2213.0
16.799934069	2202.0
16.816645338	2482.0
16.833356607	2593.0
16.850067876	2871.0
16.866779145	2931.0
16.883490414	3144.0
16.900201683	3252.0
16.916912952	3596.0
16.933624221	3899.0
16.950335490	4238.0
16.967046759	4357.0
16.983758027	4888.0
17.000469296	5249.0
17.017180565	5647.0
17.033891834	5745.0
17.050603103	6315.0
17.067314372	6518.0
17.084025641	6911.0
17.100736910	7312.0
17.117448179	7737.0
17.134159448	7915.0
17.150870717	7824.0
17.167581986	7873.0
17.184293255	7486.0
17.201004524	7080.0
17.217715793	6381.0
17.234427062	6270.0
17.251138331	5750.0
17.267849600	5285.0
17.284560869	4800.0
17.301272138	4300.0
17.317983407	4019.0
17.334694676	3737.0
17.351405945	3474.0
17.368117214	3160.0
17.384828483	2925.0
17.401539752	2757.0
17.418251021	2678.0
17.434962290	2537.0
17.451673559	2397.0
17.468384828	2260.0
17.485096097	1999.0
17.501807366	1997.0
17.518518635	1925.0
17.535229904	1876.0
17.551941173	1863.0
17.568652442	1713.0
17.585363711	1753.0
17.602074980	1710.0
17.618786249	1576.0
17.635497518	1722.0
17.652208787	1735.0
17.668920056	1712.0
17.685631325	1668.0
17.702342594	1664.0
17.719053863	1668.0
17.735765132	1717.0
17.752476401	1786.0
17.769187670	1743.0
17.785898939	1835.0
17.802610208	1872.0
17.819321477	1952.0
17.836032746	1925.0
17.852744015	2076.0
17.869455283	1985.0
17.886166552	2147.0
17.902877821	2221.0
17.919589090	2195.0
17.936300359	2089.0
17.953011628	2037.0
17.969722897	2030.0
17.986434166	1959.0
18.003145435	1816.0
18.019856704	1654.0
18.036567973	1571.0
18.053279242	1473.0
18.069990511	1477.0
18.086701780	1339.0
18.103413049	1195.0
18.120124318	1164.0
18.136835587	1115.0
18.153546856	1113.0
18.170258125	1105.0
18.186969394	1085.0
18.203680663	1025.0
18.220391932	969.0
18.237103201	1008.0
18.253814470	936.0
18.270525739	955.0
18.287237008	963.0
18.303948277	899.0
18.320659546	888.0
18.337370815	860.0
18.354082084	860.0
18.370793353	914.0
18.387504622	890.0
18.404215891	936.0
18.420927160	848.0
18.437638429	887.0
18.454349698	856.0
18.471060967	899.0
18.487772236	868.0
18.504483505	837.0
18.521194774	823.0
18.537906043	844.0
18.554617312	857.0
18.571328581	883.0
18.588039850	846.0
18.604751119	808.0
18.621462388	809.0
18.638173657	807.0
18.654884926	811.0
18.671596195	772.0
18.688307464	857.0
18.705018733	827.0
18.721730002	808.0
18.738441271	822.0
18.755152539	807.0
18.771863808	820.0
18.788575077	840.0
18.805286346	768.0
18.821997615	791.0
18.838708884	798.0
18.855420153	788.0
18.872131422	779.0
18.888842691	810.0
18.905553960	772.0
18.922265229	770.0
18.938976498	776.0
18.955687767	780.0
18.972399036	780.0
18.989110305	800.0
19.005821574	779.0
19.022532843	729.0
19.039244112	771.0
19.055955381	803.0
19.072666650	776.0
19.089377919	734.0
19.106089188	746.0
19.122800457	769.0
19.139511726	756.0
19.156222995	770.0
19.172934264	766.0
19.189645533	801.0
19.206356802	771.0
19.223068071	725.0
19.239779340	781.0
19.256490609	772.0
19.273201878	762.0
19.289913147	787.0
19.306624416	721.0
19.323335685	737.0
19.340046954	780.0
19.356758223	753.0
19.373469492	750.0
19.390180761	733.0
19.406892030	756.0
19.423603299	723.0
19.440314568	728.0
19.457025837	783.0
19.473737106	787.0
19.490448375	762.0
19.507159644	752.0
19.523870913	720.0
19.540582182	751.0
19.557293451	737.0
19.574004720	737.0
19.590715989	781.0
19.607427258	771.0
19.624138527	754.0
19.640849796	750.0
19.657561064	797.0
19.674272333	798.0
19.690983602	752.0
19.707694871	741.0
19.724406140	767.0
19.741117409	774.0
19.757828678	766.0
19.774539947	774.0
19.791251216	800.0
19.807962485	743.0
19.824673754	762.0
19.841385023	774.0
19.858096292	776.0
19.874807561	779.0
19.891518830	841.0
19.908230099	840.0
19.924941368	833.0
19.941652637	831.0
19.958363906	834.0
19.975075175	846.0
19.991786444	837.0
20.008497713	924.0
20.025208982	842.0
20.041920251	896.0
20.058631520	892.0
20.075342789	896.0
20.092054058	831.0
20.108765327	838.0
20.125476596	894.0
20.142187865	800.0
20.158899134	831.0
20.175610403	840.0
20.192321672	807.0
20.209032941	819.0
20.225744210	840.0
20.242455479	773.0
20.259166748	823.0
20.275878017	751.0
20.292589286	822.0
20.309300555	771.0
20.326011824	804.0
20.342723093	852.0
20.359434362	794.0
20.376145631	772.0
20.392856900	752.0
20.409568169	779.0
20.426279438	784.0
20.442990707	805.0
20.459701976	755.0
20.476413245	782.0
20.493124514	792.0
20.509835783	832.0
20.526547052	788.0
20.543258320	770.0
20.559969589	801.0
20.576680858	750.0
20.593392127	789.0
20.610103396	810.0
20.626814665	780.0
20.643525934	776.0
20.660237203	786.0
20.676948472	789.0
20.693659741	807.0
20.710371010	804.0
20.727082279	808.0
20.743793548	861.0
20.760504817	870.0
20.777216086	844.0
20.793927355	883.0
20.810638624	900.0
20.827349893	877.0
20.844061162	850.0
20.860772431	887.0
20.877483700	909.0
20.894194969	956.0
20.910906238	887.0
20.927617507	949.0
20.944328776	1001.0
20.961040045	949.0
20.977751314	968.0
20.994462583	1009.0
21.011173852	1011.0
21.027885121	1029.0
21.044596390	1031.0
21.061307659	1067.0
21.078018928	1080.0
21.094730197	1162.0
21.111441466	1099.0
21.128152735	1156.0
21.144864004	1230.0
21.161575273	1397.0
21.178286542	1371.0
21.194997811	1321.0
21.211709080	1389.0
21.228420349	1519.0
21.245131618	1598.0
21.261842887	1611.0
21.278554156	1614.0
21.295265425	1631.0
21.311976694	1676.0
21.328687963	1743.0
21.345399232	1665.0
21.362110501	1656.0
21.378821770	1583.0
21.395533039	1592.0
21.412244308	1448.0
21.428955576	1421.0
21.445666845	1337.0
21.462378114	1299.0
21.479089383	1237.0
21.495800652	1087.0
21.512511921	1119.0
21.529223190	1116.0
21.545934459	1012.0
21.562645728	980.0
21.579356997	1052.0
21.596068266	972.0
21.612779535	949.0
21.629490804	919.0
21.646202073	867.0
21.662913342	883.0
21.679624611	852.0
21.696335880	845.0
21.713047149	844.0
21.729758418	870.0
21.746469687	874.0
21.763180956	904.0
21.779892225	809.0
21.796603494	799.0
21.813314763	802.0
21.830026032	791.0
21.846737301	771.0
21.863448570	816.0
21.880159839	786.0
21.896871108	785.0
21.913582377	807.0
21.930293646	811.0
21.947004915	794.0
21.963716184	873.0
21.980427453	755.0
21.997138722	802.0
22.013849991	770.0
22.030561260	819.0
22.047272529	800.0
22.063983798	843.0
22.080695067	795.0
22.097406336	780.0
22.114117605	830.0
22.130828874	797.0
22.147540143	831.0
22.164251412	785.0
22.180962681	839.0
22.197673950	802.0
22.214385219	801.0
22.231096488	803.0
22.247807757	795.0
22.264519026	797.0
22.281230295	822.0
22.297941564	835.0
22.314652832	848.0
22.331364101	791.0
22.348075370	825.0
22.364786639	822.0
22.381497908	863.0
22.398209177	843.0
22.414920446	842.0
22.431631715	870.0
22.448342984	863.0
22.465054253	916.0
22.481765522	929.0
22.498476791	857.0
22.515188060	857.0
22.531899329	916.0
22.548610598	937.0
22.565321867	883.0
22.582033136	947.0
22.598744405	929.0
22.615455674	955.0
22.632166943	921.0
22.648878212	956.0
22.665589481	995.0
22.682300750	940.0
22.699012019	1027.0
22.715723288	1075.0
22.732434557	1033.0
22.749145826	1120.0
22.765857095	1154.0
22.782568364	1206.0
22.799279633	1217.0
22.815990902	1238.0
22.832702171	1299.0
22.849413440	1344.0
22.866124709	1321.0
22.882835978	1443.0
22.899547247	1481.0
22.916258516	1477.0
22.932969785	1563.0
22.949681054	1560.0
22.966392323	1809.0
22.983103592	1807.0
22.999814861	1829.0
23.016526130	1908.0
23.033237399	1986.0
23.049948668	1978.0
23.066659937	2061.0
23.083371206	2086.0
23.100082475	2045.0
23.116793744	2046.0
23.133505013	1996.0
23.150216282	2010.0
23.166927551	1910.0
23.183638820	1789.0
23.200350089	1786.0
23.217061357	1711.0
23.233772626	1654.0
23.250483895	1569.0
23.267195164	1604.0
23.283906433	1443.0
23.300617702	1448.0
23.317328971	1361.0
23.334040240	1374.0
23.350751509	1337.0
23.367462778	1272.0
23.384174047	1184.0
23.400885316	1192.0
23.417596585	1179.0
23.434307854	1119.0
23.451019123	1129.0
23.467730392	1086.0
23.484441661	1085.0
23.501152930	954.0
23.517864199	1018.0
23.534575468	954.0
23.551286737	964.0
23.567998006	989.0
23.584709275	925.0
23.601420544	936.0
23.618131813	899.0
23.634843082	941.0
23.651554351	919.0
23.668265620	846.0
23.684976889	829.0
23.701688158	875.0
23.718399427	906.0
23.735110696	878.0
23.751821965	853.0
23.768533234	863.0
23.785244503	820.0
23.801955772	820.0
23.818667041	805.0
23.835378310	839.0
23.852089579	846.0
23.868800848	837.0
23.885512117	818.0
23.902223386	752.0
23.918934655	801.0
23.935645924	791.0
23.952357193	804.0
23.969068462	788.0
23.985779731	737.0
24.002491000	804.0
24.019202269	807.0
24.035913538	817.0
24.052624807	792.0
24.069336076	820.0
24.086047345	833.0
24.102758613	787.0
24.119469882	829.0
24.136181151	788.0
24.152892420	788.0
24.169603689	770.0
24.186314958	766.0
24.203026227	758.0
24.219737496	809.0
24.236448765	776.0
24.253160034	771.0
24.269871303	816.0
24.286582572	785.0
24.303293841	829.0
24.320005110	802.0
24.336716379	770.0
24.353427648	841.0
24.370138917	780.0
24.386850186	750.0
24.403561455	773.0
24.420272724	816.0
24.436983993	815.0
24.453695262	830.0
24.470406531	788.0
24.487117800	787.0
24.503829069	817.0
24.520540338	794.0
24.537251607	788.0
24.553962876	762.0
24.570674145	856.0
24.587385414	809.0
24.604096683	814.0
24.620807952	802.0
24.637519221	848.0
24.654230490	844.0
24.670941759	876.0
24.687653028	814.0
24.704364297	840.0
24.721075566	869.0
24.737786835	894.0
24.754498104	869.0
24.771209373	822.0
24.787920642	830.0
24.804631911	891.0
24.821343180	907.0
24.838054449	893.0
24.854765718	877.0
24.871476987	929.0
24.888188256	855.0
24.904899525	941.0
24.921610794	881.0
24.938322063	993.0
24.955033332	1000.0
24.971744601	1048.0
24.988455869	959.0
25.005167138	1050.0
25.021878407	1109.0
25.038589676	1088.0
25.055300945	1179.0
25.072012214	1158.0
25.088723483	1298.0
25.105434752	1288.0
25.122146021	1363.0
25.138857290	1463.0
25.155568559	1602.0
25.172279828	1541.0
25.188991097	1758.0
25.205702366	1803.0
25.222413635	1932.0
25.239124904	2107.0
25.255836173	2141.0
25.272547442	2267.0
25.289258711	2470.0
25.305969980	2593.0
25.322681249	2790.0
25.339392518	2848.0
25.356103787	2908.0
25.372815056	2926.0
25.389526325	3020.0
25.406237594	3003.0
25.422948863	2933.0
25.439660132	2833.0
25.456371401	2569.0
25.473082670	2471.0
25.489793939	2249.0
25.506505208	2035.0
25.523216477	1938.0
25.539927746	1731.0
25.556639015	1636.0
25.573350284	1507.0
25.590061553	1356.0
25.606772822	1307.0
25.623484091	1336.0
25.640195360	1188.0
25.656906629	1190.0
25.673617898	1072.0
25.690329167	1080.0
25.707040436	1059.0
25.723751705	1045.0
25.740462974	1014.0
25.757174243	1043.0
25.773885512	921.0
25.790596781	950.0
25.807308050	900.0
25.824019319	942.0
25.840730588	874.0
25.857441857	853.0
25.874153125	904.0
25.890864394	875.0
25.907575663	813.0
25.924286932	859.0
25.940998201	886.0
25.957709470	883.0
25.974420739	881.0
25.991132008	780.0
26.007843277	824.0
26.024554546	828.0
26.041265815	858.0
26.057977084	850.0
26.074688353	846.0
26.091399622	797.0
26.108110891	757.0
26.124822160	791.0
26.141533429	838.0
26.158244698	846.0
26.174955967	845.0
26.191667236	868.0
26.208378505	807.0
26.225089774	886.0
26.241801043	872.0
26.258512312	884.0
26.275223581	858.0
26.291934850	868.0
26.308646119	848.0
26.325357388	874.0
26.342068657	874.0
26.358779926	876.0
26.375491195	863.0
26.392202464	913.0
26.408913733	910.0
26.425625002	873.0
26.442336271	886.0
26.459047540	884.0
26.475758809	906.0
26.492470078	920.0
26.509181347	919.0
26.525892616	839.0
26.542603885	893.0
26.559315154	925.0
26.576026423	844.0
26.592737692	881.0
26.609448961	826.0
26.626160230	878.0
26.642871499	911.0
26.659582768	873.0
26.676294037	788.0
26.693005306	850.0
26.709716575	797.0
26.726427844	767.0
26.743139113	823.0
26.759850381	799.0
26.776561650	810.0
26.793272919	811.0
26.809984188	786.0
26.826695457	779.0
26.843406726	736.0
26.860117995	788.0
26.876829264	784.0
26.893540533	771.0
26.910251802	758.0
26.926963071	744.0
26.943674340	755.0
26.960385609	787.0
26.977096878	755.0
26.993808147	796.0
27.010519416	723.0
27.027230685	778.0
27.043941954	743.0
27.060653223	767.0
27.077364492	787.0
27.094075761	738.0
27.110787030	731.0
27.127498299	786.0
27.144209568	741.0
27.160920837	735.0
27.177632106	788.0
27.194343375	713.0
27.211054644	802.0
27.227765913	719.0
27.244477182	754.0
27.261188451	770.0
27.277899720	750.0
27.294610989	795.0
27.311322258	748.0
27.328033527	777.0
27.344744796	707.0
27.361456065	757.0
27.378167334	753.0
27.394878603	742.0
27.411589872	723.0
27.428301141	743.0
27.445012410	763.0
27.461723679	755.0
27.478434948	746.0
27.495146217	729.0
27.511857486	721.0
27.528568755	779.0
27.545280024	746.0
27.561991293	818.0
27.578702562	765.0
27.595413831	781.0
27.612125100	758.0
27.628836369	810.0
27.645547638	728.0
27.662258906	768.0
27.678970175	762.0
27.695681444	781.0
27.712392713	744.0
27.729103982	777.0
27.745815251	734.0
27.762526520	799.0
27.779237789	792.0
27.795949058	815.0
27.812660327	769.0
27.829371596	725.0
27.846082865	727.0
27.862794134	779.0
27.879505403	824.0
27.896216672	743.0
27.912927941	807.0
27.929639210	829.0
27.946350479	811.0
27.963061748	845.0
27.979773017	888.0
27.996484286	818.0
28.013195555	811.0
28.029906824	840.0
28.046618093	863.0
28.063329362	823.0
28.080040631	801.0
28.096751900	825.0
28.113463169	789.0
28.130174438	825.0
28.146885707	744.0
28.163596976	807.0
28.180308245	885.0
28.197019514	763.0
28.213730783	829.0
28.230442052	759.0
28.247153321	830.0
28.263864590	770.0
28.280575859	819.0
28.297287128	855.0
28.313998397	831.0
28.330709666	849.0
28.347420935	850.0
28.364132204	782.0
28.380843473	839.0
28.397554742	784.0
28.414266011	845.0
28.430977280	801.0
28.447688549	835.0
28.464399818	857.0
28.481111087	831.0
28.497822356	864.0
28.514533625	825.0
28.531244894	805.0
28.547956162	815.0
28.564667431	748.0
28.581378700	767.0
28.598089969	804.0
28.614801238	776.0
28.631512507	823.0
28.648223776	753.0
28.664935045	783.0
28.681646314	697.0
28.698357583	724.0
28.715068852	738.0
28.731780121	752.0
28.748491390	744.0
28.765202659	797.0
28.781913928	722.0
28.798625197	733.0
28.815336466	792.0
28.832047735	769.0
28.848759004	695.0
28.865470273	741.0
28.882181542	753.0
28.898892811	752.0
28.915604080	731.0
28.932315349	774.0
28.949026618	731.0
28.965737887	708.0
28.982449156	751.0
28.999160425	754.0
29.015871694	722.0
29.032582963	712.0
29.049294232	717.0
29.066005501	733.0
29.082716770	723.0
29.099428039	703.0
29.116139308	710.0
29.132850577	741.0
29.149561846	765.0
29.166273115	793.0
29.182984384	747.0
29.199695653	759.0
29.216406922	706.0
29.233118191	717.0
29.249829460	795.0
29.266540729	744.0
29.283251998	736.0
29.299963267	728.0
29.316674536	741.0
29.333385805	693.0
29.350097074	752.0
29.366808343	751.0
29.383519612	770.0
29.400230881	751.0
29.416942150	753.0
29.433653418	778.0
29.450364687	666.0
29.467075956	735.0
29.483787225	772.0
29.500498494	734.0
29.517209763	726.0
29.533921032	717.0
29.550632301	716.0
29.567343570	712.0
29.584054839	758.0
29.600766108	725.0
29.617477377	742.0
29.634188646	737.0
29.650899915	726.0
29.667611184	767.0
29.684322453	747.0
29.701033722	726.0
29.717744991	742.0
29.734456260	720.0
29.751167529	749.0
29.767878798	786.0
29.784590067	769.0
29.801301336	707.0
29.818012605	711.0
29.834723874	731.0
29.851435143	736.0
29.868146412	773.0
29.884857681	800.0
29.901568950	747.0
29.918280219	757.0
29.934991488	815.0
29.951702757	765.0
29.968414026	785.0
29.985125295	793.0
30.001836564	763.0
30.018547833	795.0
30.035259102	766.0
30.051970371	767.0
30.068681640	770.0
30.085392909	738.0
30.102104178	810.0
30.118815447	738.0
30.135526716	793.0
30.152237985	818.0
30.168949254	749.0
30.185660523	798.0
30.202371792	804.0
30.219083061	819.0
30.235794330	828.0
30.252505599	797.0
30.269216868	815.0
30.285928137	827.0
30.302639406	824.0
30.319350674	861.0
30.336061943	825.0
30.352773212	865.0
30.369484481	930.0
30.386195750	865.0
30.402907019	930.0
30.419618288	908.0
30.436329557	944.0
30.453040826	972.0
30.469752095	996.0
30.486463364	1057.0
30.503174633	978.0
30.519885902	962.0
30.536597171	1046.0
30.553308440	1103.0
30.570019709	1093.0
30.586730978	1173.0
30.603442247	1172.0
30.620153516	1169.0
30.636864785	1268.0
30.653576054	1295.0
30.670287323	1349.0
30.686998592	1223.0
30.703709861	1283.0
30.720421130	1306.0
30.737132399	1320.0
30.753843668	1314.0
30.770554937	1281.0
30.787266206	1316.0
30.803977475	1173.0
30.820688744	1133.0
30.837400013	1128.0
30.854111282	1073.0
30.870822551	1025.0
30.887533820	1031.0
30.904245089	1022.0
30.920956358	979.0
30.937667627	991.0
30.954378896	949.0
30.971090165	934.0
30.987801434	883.0
31.004512703	865.0
31.021223972	840.0
31.037935241	833.0
31.054646510	831.0
31.071357779	820.0
31.088069048	819.0
31.104780317	831.0
31.121491586	808.0
31.138202855	828.0
31.154914124	841.0
31.171625393	820.0
31.188336662	818.0
31.205047931	840.0
31.221759199	742.0
31.238470468	796.0
31.255181737	753.0
31.271893006	780.0
31.288604275	777.0
31.305315544	774.0
31.322026813	796.0
31.338738082	748.0
31.355449351	753.0
31.372160620	705.0
31.388871889	776.0
31.405583158	792.0
31.422294427	813.0
31.439005696	742.0
31.455716965	783.0
31.472428234	727.0
31.489139503	767.0
31.505850772	732.0
31.522562041	781.0
31.539273310	732.0
31.555984579	738.0
31.572695848	718.0
31.589407117	761.0
31.606118386	701.0
31.622829655	763.0
31.639540924	767.0
31.656252193	765.0
31.672963462	761.0
31.689674731	720.0
31.706386000	725.0
31.723097269	746.0
31.739808538	686.0
31.756519807	748.0
31.773231076	748.0
31.789942345	726.0
31.806653614	713.0
31.823364883	750.0
31.840076152	739.0
31.856787421	737.0
31.873498690	718.0
31.890209959	719.0
31.906921228	728.0
31.923632497	732.0
31.940343766	718.0
31.957055035	734.0
31.973766304	711.0
31.990477573	692.0
32.007188842	741.0
32.023900111	715.0
32.040611380	747.0
32.057322649	751.0
32.074033918	759.0
32.090745187	716.0
32.107456455	748.0
32.124167724	710.0
32.140878993	796.0
32.157590262	778.0
32.174301531	752.0
32.191012800	763.0
32.207724069	728.0
32.224435338	734.0
32.241146607	785.0
32.257857876	753.0
32.274569145	805.0
32.291280414	782.0
32.307991683	742.0
32.324702952	736.0
32.341414221	801.0
32.358125490	758.0
32.374836759	838.0
32.391548028	781.0
32.408259297	819.0
32.424970566	793.0
32.441681835	789.0
32.458393104	756.0
32.475104373	776.0
32.491815642	827.0
32.508526911	829.0
32.525238180	815.0
32.541949449	800.0
32.558660718	773.0
32.575371987	802.0
32.592083256	779.0
32.608794525	778.0
32.625505794	796.0
32.642217063	771.0
32.658928332	792.0
32.675639601	787.0
32.692350870	815.0
32.709062139	834.0
32.725773408	800.0
32.742484677	799.0
32.759195946	766.0
32.775907215	832.0
32.792618484	783.0
32.809329753	872.0
32.826041022	875.0
32.842752291	881.0
32.859463560	915.0
32.876174829	916.0
32.892886098	889.0
32.909597367	891.0
32.926308636	905.0
32.943019905	940.0
32.959731174	916.0
32.976442443	947.0
32.993153711	996.0
33.009864980	998.0
33.026576249	908.0
33.043287518	953.0
33.059998787	941.0
33.076710056	880.0
33.093421325	917.0
33.110132594	863.0
33.126843863	885.0
33.143555132	890.0
33.160266401	903.0
33.176977670	830.0
33.193688939	845.0
33.210400208	797.0
33.227111477	873.0
33.243822746	789.0
33.260534015	773.0
33.277245284	773.0
33.293956553	798.0
33.310667822	780.0
33.327379091	798.0
33.344090360	788.0
33.360801629	767.0
33.377512898	785.0
33.394224167	759.0
33.410935436	802.0
33.427646705	750.0
33.444357974	795.0
33.461069243	785.0
33.477780512	768.0
33.494491781	720.0
33.511203050	704.0
33.527914319	731.0
33.544625588	750.0
33.561336857	770.0
33.578048126	822.0
33.594759395	783.0
33.611470664	758.0
33.628181933	776.0
33.644893202	754.0
33.661604471	781.0
33.678315740	804.0
33.695027009	786.0
33.711738278	701.0
33.728449547	759.0
33.745160816	781.0
33.761872085	793.0
33.778583354	776.0
33.795294623	783.0
33.812005892	764.0
33.828717161	785.0
33.845428430	784.0
33.862139699	783.0
33.878850967	787.0
33.895562236	808.0
33.912273505	781.0
33.928984774	779.0
33.945696043	735.0
33.962407312	770.0
33.979118581	807.0
33.995829850	820.0
34.012541119	813.0
34.029252388	878.0
34.045963657	920.0
34.062674926	961.0
34.079386195	908.0
34.096097464	858.0
34.112808733	860.0
34.129520002	844.0
34.146231271	831.0
34.162942540	903.0
34.179653809	854.0
34.196365078	802.0
34.213076347	900.0
34.229787616	889.0
34.246498885	904.0
34.263210154	880.0
34.279921423	862.0
34.296632692	862.0
34.313343961	935.0
34.330055230	968.0
34.346766499	923.0
34.363477768	968.0
34.380189037	926.0
34.396900306	979.0
34.413611575	1036.0
34.430322844	978.0
34.447034113	1015.0
34.463745382	962.0
34.480456651	1013.0
34.497167920	1018.0
34.513879189	1008.0
34.530590458	1071.0
34.547301727	992.0
34.564012996	1002.0
34.580724265	1069.0
34.597435534	1066.0
34.614146803	956.0
34.630858072	984.0
34.647569341	928.0
34.664280610	964.0
34.680991879	1001.0
34.697703148	993.0
34.714414417	898.0
34.731125686	919.0
34.747836955	984.0
34.764548223	942.0
34.781259492	992.0
34.797970761	905.0
34.814682030	944.0
34.831393299	977.0
34.848104568	902.0
34.864815837	964.0
34.881527106	926.0
34.898238375	955.0
34.914949644	942.0
34.931660913	999.0
34.948372182	921.0
34.965083451	963.0
34.981794720	942.0
34.998505989	968.0
35.015217258	1008.0
35.031928527	972.0
35.048639796	1044.0
35.065351065	1046.0
35.082062334	1087.0
35.098773603	1050.0
35.115484872	1081.0
35.132196141	1134.0
35.148907410	1179.0
35.165618679	1194.0
35.182329948	1191.0
35.199041217	1225.0
35.215752486	1227.0
35.232463755	1284.0
35.249175024	1307.0
35.265886293	1293.0
35.282597562	1377.0
35.299308831	1355.0
35.316020100	1373.0
35.332731369	1359.0
35.349442638	1381.0
35.366153907	1510.0
35.382865176	1335.0
35.399576445	1390.0
35.416287714	1335.0
35.432998983	1340.0
35.449710252	1431.0
35.466421521	1237.0
35.483132790	1273.0
35.499844059	1233.0
35.516555328	1203.0
35.533266597	1233.0
35.549977866	1183.0
35.566689135	1133.0
35.583400404	1135.0
35.600111673	1084.0
35.616822942	1038.0
35.633534211	1066.0
35.650245480	1020.0
35.666956748	993.0
35.683668017	961.0
35.700379286	1090.0
35.717090555	959.0
35.733801824	961.0
35.750513093	934.0
35.767224362	895.0
35.783935631	893.0
35.800646900	904.0
35.817358169	885.0
35.834069438	875.0
35.850780707	889.0
35.867491976	877.0
35.884203245	911.0
35.900914514	840.0
35.917625783	873.0
35.934337052	913.0
35.951048321	871.0
35.967759590	830.0
35.984470859	847.0
36.001182128	888.0
36.017893397	873.0
36.034604666	849.0
36.051315935	867.0
36.068027204	843.0
36.084738473	801.0
36.101449742	785.0
36.118161011	900.0
36.134872280	852.0
36.151583549	831.0
36.168294818	839.0
36.185006087	871.0
36.201717356	915.0
36.218428625	846.0
36.235139894	852.0
36.251851163	803.0
36.268562432	871.0
36.285273701	864.0
36.301984970	870.0
36.318696239	854.0
36.335407508	835.0
36.352118777	889.0
36.368830046	874.0
36.385541315	871.0
36.402252584	883.0
36.418963853	889.0
36.435675122	921.0
36.452386391	892.0
36.469097660	896.0
36.485808929	846.0
36.502520198	930.0
36.519231467	900.0
36.535942736	1002.0
36.552654004	905.0
36.569365273	933.0
36.586076542	1018.0
36.602787811	959.0
36.619499080	1047.0
36.636210349	961.0
36.652921618	978.0
36.669632887	1028.0
36.686344156	1053.0
36.703055425	1060.0
36.719766694	1141.0
36.736477963	1147.0
36.753189232	1149.0
36.769900501	1089.0
36.786611770	1182.0
36.803323039	1172.0
36.820034308	1167.0
36.836745577	1175.0
36.853456846	1282.0
36.870168115	1185.0
36.886879384	1322.0
36.903590653	1220.0
36.920301922	1253.0
36.937013191	1298.0
36.953724460	1236.0
36.970435729	1256.0
36.987146998	1236.0
37.003858267	1274.0
37.020569536	1310.0
37.037280805	1303.0
37.053992074	1268.0
37.070703343	1261.0
37.087414612	1252.0
37.104125881	1285.0
37.120837150	1269.0
37.137548419	1188.0
37.154259688	1237.0
37.170970957	1191.0
37.187682226	1219.0
37.204393495	1211.0
37.221104764	1192.0
37.237816033	1202.0
37.254527302	1214.0
37.271238571	1146.0
37.287949840	1108.0
37.304661109	1035.0
37.321372378	1043.0
37.338083647	1069.0
37.354794916	1124.0
37.371506185	957.0
37.388217454	1058.0
37.404928723	997.0
37.421639992	976.0
37.438351260	948.0
37.455062529	1024.0
37.471773798	977.0
37.488485067	945.0
37.505196336	934.0
37.521907605	944.0
37.538618874	934.0
37.555330143	961.0
37.572041412	944.0
37.588752681	934.0
37.605463950	951.0
37.622175219	956.0
37.638886488	956.0
37.655597757	881.0
37.672309026	887.0
37.689020295	911.0
37.705731564	953.0
37.722442833	962.0
37.739154102	904.0
37.755865371	920.0
37.772576640	1002.0
37.789287909	921.0
37.805999178	989.0
37.822710447	961.0
37.839421716	909.0
37.856132985	968.0
37.872844254	939.0
37.889555523	976.0
37.906266792	905.0
37.922978061	946.0
[truncated: 423 more rows]
