# Supplementary material for: Physicochemical Properties, Equilibrium Adsorption Performance, Manufacturability, and Stability of TIFSIX-3-Ni for Direct Air Capture of CO2
Source: Energy Fuels. 2024 Jun 18;38(13):11947–65. doi: 10.1021/acs.energyfuels.4c01368 (PMC11228916; doi:10.1021/acs.energyfuels.4c01368)
Supplement: Supplementary file 2 — ef4c01368_si_002.zip [file ef4c01368_si_002.zip › tifsix si raw files/XRD/batch comparison/TIFSIX-3-Ni/TIFSIX-3-Ni batch 1.csv]

[Measurement conditions]
Sample identification
Comment - 1	Configuration=Reflection Transmission Spinner, Owner=User-1, Creation date=26/11/2015 11:20:31
Comment - 2	Goniometer=PW3050/60 (Theta/Theta); Minimum step size 2Theta:0.001; Minimum step size Omega:0.001
Comment - 3	Sample stage=Reflection-Transmission Spinner PW3064/60; Minimum step size Phi:0.1
Comment - 4	Diffractometer system=XPERT-PRO
Comment - 5	Measurement program=MYL_010921, Owner=User-1, Creation date=01/09/2021 10:44:35
Anode material	Cu
K-Alpha1 wavelength	1.5405980
K-Alpha2 wavelength	1.5444260
Ratio K-Alpha2/K-Alpha1	0.500
Divergence slit	Fixed	0.38mm
Monochromator used	NO
Generator voltage	40
Tube current	20
File date and time	16/Sep/2021 12:16
Unit cell
h k l	0 0 0
Scan axis	Gonio
Scan range	4.959999996	45.000200474
Scan step size	0.0167113
No. of points	2396
Scan type	CONTINUOUS
Phi	225.7
Time per step	63.500
[Scan points]
Angle	Intensity
4.968355630	782.0
4.985066899	774.0
5.001778168	736.0
5.018489437	780.0
5.035200706	750.0
5.051911975	748.0
5.068623244	706.0
5.085334513	767.0
5.102045782	756.0
5.118757051	698.0
5.135468320	722.0
5.152179589	732.0
5.168890858	706.0
5.185602127	742.0
5.202313396	701.0
5.219024665	709.0
5.235735934	700.0
5.252447203	704.0
5.269158472	722.0
5.285869741	636.0
5.302581010	725.0
5.319292279	683.0
5.336003548	683.0
5.352714817	664.0
5.369426086	682.0
5.386137355	716.0
5.402848624	659.0
5.419559892	646.0
5.436271161	729.0
5.452982430	680.0
5.469693699	703.0
5.486404968	663.0
5.503116237	661.0
5.519827506	647.0
5.536538775	619.0
5.553250044	653.0
5.569961313	639.0
5.586672582	629.0
5.603383851	635.0
5.620095120	609.0
5.636806389	622.0
5.653517658	656.0
5.670228927	606.0
5.686940196	574.0
5.703651465	573.0
5.720362734	581.0
5.737074003	594.0
5.753785272	601.0
5.770496541	563.0
5.787207810	591.0
5.803919079	573.0
5.820630348	566.0
5.837341617	563.0
5.854052886	559.0
5.870764155	607.0
5.887475424	605.0
5.904186693	571.0
5.920897962	580.0
5.937609231	545.0
5.954320500	569.0
5.971031769	586.0
5.987743038	574.0
6.004454307	578.0
6.021165576	527.0
6.037876845	551.0
6.054588114	563.0
6.071299383	557.0
6.088010652	541.0
6.104721921	535.0
6.121433190	534.0
6.138144459	548.0
6.154855728	535.0
6.171566997	533.0
6.188278266	537.0
6.204989535	518.0
6.221700804	496.0
6.238412073	520.0
6.255123342	535.0
6.271834611	494.0
6.288545880	538.0
6.305257148	516.0
6.321968417	474.0
6.338679686	494.0
6.355390955	515.0
6.372102224	490.0
6.388813493	460.0
6.405524762	515.0
6.422236031	461.0
6.438947300	481.0
6.455658569	509.0
6.472369838	491.0
6.489081107	508.0
6.505792376	450.0
6.522503645	477.0
6.539214914	455.0
6.555926183	498.0
6.572637452	458.0
6.589348721	467.0
6.606059990	461.0
6.622771259	488.0
6.639482528	468.0
6.656193797	466.0
6.672905066	503.0
6.689616335	465.0
6.706327604	455.0
6.723038873	498.0
6.739750142	451.0
6.756461411	416.0
6.773172680	524.0
6.789883949	469.0
6.806595218	491.0
6.823306487	453.0
6.840017756	453.0
6.856729025	404.0
6.873440294	514.0
6.890151563	488.0
6.906862832	447.0
6.923574101	463.0
6.940285370	460.0
6.956996639	480.0
6.973707908	470.0
6.990419177	484.0
7.007130446	451.0
7.023841715	435.0
7.040552984	429.0
7.057264253	450.0
7.073975522	454.0
7.090686791	438.0
7.107398060	438.0
7.124109329	443.0
7.140820598	460.0
7.157531867	416.0
7.174243136	450.0
7.190954405	435.0
7.207665673	438.0
7.224376942	462.0
7.241088211	416.0
7.257799480	450.0
7.274510749	444.0
7.291222018	454.0
7.307933287	427.0
7.324644556	452.0
7.341355825	445.0
7.358067094	419.0
7.374778363	422.0
7.391489632	483.0
7.408200901	461.0
7.424912170	440.0
7.441623439	423.0
7.458334708	467.0
7.475045977	444.0
7.491757246	464.0
7.508468515	452.0
7.525179784	448.0
7.541891053	422.0
7.558602322	418.0
7.575313591	464.0
7.592024860	421.0
7.608736129	459.0
7.625447398	480.0
7.642158667	443.0
7.658869936	382.0
7.675581205	393.0
7.692292474	453.0
7.709003743	431.0
7.725715012	444.0
7.742426281	426.0
7.759137550	439.0
7.775848819	455.0
7.792560088	435.0
7.809271357	427.0
7.825982626	458.0
7.842693895	427.0
7.859405164	423.0
7.876116433	411.0
7.892827702	432.0
7.909538971	432.0
7.926250240	467.0
7.942961509	434.0
7.959672778	419.0
7.976384047	447.0
7.993095316	429.0
8.009806585	443.0
8.026517854	413.0
8.043229123	434.0
8.059940392	430.0
8.076651661	433.0
8.093362929	458.0
8.110074198	434.0
8.126785467	382.0
8.143496736	416.0
8.160208005	411.0
8.176919274	415.0
8.193630543	470.0
8.210341812	386.0
8.227053081	438.0
8.243764350	418.0
8.260475619	424.0
8.277186888	389.0
8.293898157	396.0
8.310609426	462.0
8.327320695	392.0
8.344031964	418.0
8.360743233	390.0
8.377454502	433.0
8.394165771	378.0
8.410877040	383.0
8.427588309	371.0
8.444299578	396.0
8.461010847	416.0
8.477722116	409.0
8.494433385	431.0
8.511144654	442.0
8.527855923	387.0
8.544567192	434.0
8.561278461	411.0
8.577989730	455.0
8.594700999	419.0
8.611412268	419.0
8.628123537	448.0
8.644834806	442.0
8.661546075	419.0
8.678257344	397.0
8.694968613	417.0
8.711679882	433.0
8.728391151	404.0
8.745102420	418.0
8.761813689	406.0
8.778524958	440.0
8.795236227	440.0
8.811947496	369.0
8.828658765	389.0
8.845370034	411.0
8.862081303	413.0
8.878792572	412.0
8.895503841	426.0
8.912215110	440.0
8.928926379	429.0
8.945637648	445.0
8.962348917	393.0
8.979060185	421.0
8.995771454	430.0
9.012482723	343.0
9.029193992	401.0
9.045905261	405.0
9.062616530	419.0
9.079327799	430.0
9.096039068	447.0
9.112750337	417.0
9.129461606	417.0
9.146172875	403.0
9.162884144	413.0
9.179595413	408.0
9.196306682	406.0
9.213017951	393.0
9.229729220	426.0
9.246440489	412.0
9.263151758	427.0
9.279863027	438.0
9.296574296	399.0
9.313285565	419.0
9.329996834	424.0
9.346708103	433.0
9.363419372	396.0
9.380130641	409.0
9.396841910	431.0
9.413553179	428.0
9.430264448	379.0
9.446975717	376.0
9.463686986	402.0
9.480398255	387.0
9.497109524	413.0
9.513820793	424.0
9.530532062	383.0
9.547243331	415.0
9.563954600	423.0
9.580665869	396.0
9.597377138	401.0
9.614088407	408.0
9.630799676	452.0
9.647510945	431.0
9.664222214	433.0
9.680933483	418.0
9.697644752	433.0
9.714356021	437.0
9.731067290	402.0
9.747778559	389.0
9.764489828	401.0
9.781201097	353.0
9.797912366	391.0
9.814623635	437.0
9.831334904	399.0
9.848046173	424.0
9.864757441	371.0
9.881468710	430.0
9.898179979	384.0
9.914891248	404.0
9.931602517	399.0
9.948313786	465.0
9.965025055	364.0
9.981736324	401.0
9.998447593	422.0
10.015158862	413.0
10.031870131	407.0
10.048581400	396.0
10.065292669	381.0
10.082003938	375.0
10.098715207	418.0
10.115426476	455.0
10.132137745	398.0
10.148849014	418.0
10.165560283	403.0
10.182271552	418.0
10.198982821	421.0
10.215694090	398.0
10.232405359	361.0
10.249116628	412.0
10.265827897	414.0
10.282539166	407.0
10.299250435	408.0
10.315961704	424.0
10.332672973	409.0
10.349384242	412.0
10.366095511	383.0
10.382806780	418.0
10.399518049	396.0
10.416229318	431.0
10.432940587	422.0
10.449651856	399.0
10.466363125	405.0
10.483074394	443.0
10.499785663	398.0
10.516496932	401.0
10.533208201	390.0
10.549919470	382.0
10.566630739	384.0
10.583342008	419.0
10.600053277	423.0
10.616764546	431.0
10.633475815	411.0
10.650187084	411.0
10.666898353	406.0
10.683609622	388.0
10.700320891	401.0
10.717032160	392.0
10.733743429	440.0
10.750454697	416.0
10.767165966	372.0
10.783877235	396.0
10.800588504	447.0
10.817299773	384.0
10.834011042	403.0
10.850722311	428.0
10.867433580	375.0
10.884144849	436.0
10.900856118	378.0
10.917567387	428.0
10.934278656	440.0
10.950989925	423.0
10.967701194	386.0
10.984412463	377.0
11.001123732	428.0
11.017835001	442.0
11.034546270	379.0
11.051257539	429.0
11.067968808	431.0
11.084680077	435.0
11.101391346	455.0
11.118102615	422.0
11.134813884	454.0
11.151525153	415.0
11.168236422	448.0
11.184947691	448.0
11.201658960	421.0
11.218370229	412.0
11.235081498	414.0
11.251792767	397.0
11.268504036	464.0
11.285215305	444.0
11.301926574	476.0
11.318637843	419.0
11.335349112	465.0
11.352060381	415.0
11.368771650	457.0
11.385482919	469.0
11.402194188	489.0
11.418905457	464.0
11.435616726	475.0
11.452327995	443.0
11.469039264	527.0
11.485750533	499.0
11.502461802	453.0
11.519173071	470.0
11.535884340	478.0
11.552595609	506.0
11.569306878	506.0
11.586018147	453.0
11.602729416	427.0
11.619440685	509.0
11.636151954	477.0
11.652863222	462.0
11.669574491	472.0
11.686285760	504.0
11.702997029	432.0
11.719708298	491.0
11.736419567	440.0
11.753130836	477.0
11.769842105	462.0
11.786553374	489.0
11.803264643	469.0
11.819975912	436.0
11.836687181	487.0
11.853398450	458.0
11.870109719	480.0
11.886820988	470.0
11.903532257	457.0
11.920243526	439.0
11.936954795	408.0
11.953666064	452.0
11.970377333	478.0
11.987088602	490.0
12.003799871	493.0
12.020511140	503.0
12.037222409	548.0
12.053933678	495.0
12.070644947	530.0
12.087356216	500.0
12.104067485	502.0
12.120778754	545.0
12.137490023	529.0
12.154201292	565.0
12.170912561	534.0
12.187623830	600.0
12.204335099	563.0
12.221046368	620.0
12.237757637	594.0
12.254468906	625.0
12.271180175	619.0
12.287891444	701.0
12.304602713	653.0
12.321313982	693.0
12.338025251	721.0
12.354736520	733.0
12.371447789	828.0
12.388159058	783.0
12.404870327	870.0
12.421581596	842.0
12.438292865	863.0
12.455004134	975.0
12.471715403	974.0
12.488426672	1082.0
12.505137941	1105.0
12.521849210	1185.0
12.538560478	1145.0
12.555271747	1318.0
12.571983016	1458.0
12.588694285	1391.0
12.605405554	1634.0
12.622116823	1667.0
12.638828092	1719.0
12.655539361	1879.0
12.672250630	1930.0
12.688961899	1969.0
12.705673168	2226.0
12.722384437	2369.0
12.739095706	2489.0
12.755806975	2633.0
12.772518244	2771.0
12.789229513	2858.0
12.805940782	2975.0
12.822652051	2961.0
12.839363320	2946.0
12.856074589	3078.0
12.872785858	2822.0
12.889497127	2672.0
12.906208396	2593.0
12.922919665	2371.0
12.939630934	2189.0
12.956342203	1920.0
12.973053472	1745.0
12.989764741	1629.0
13.006476010	1432.0
13.023187279	1381.0
13.039898548	1226.0
13.056609817	1264.0
13.073321086	1065.0
13.090032355	1078.0
13.106743624	967.0
13.123454893	910.0
13.140166162	901.0
13.156877431	819.0
13.173588700	826.0
13.190299969	732.0
13.207011238	753.0
13.223722507	752.0
13.240433776	647.0
13.257145045	689.0
13.273856314	663.0
13.290567583	662.0
13.307278852	632.0
13.323990121	629.0
13.340701390	591.0
13.357412659	557.0
13.374123928	600.0
13.390835197	568.0
13.407546466	606.0
13.424257734	521.0
13.440969003	529.0
13.457680272	503.0
13.474391541	546.0
13.491102810	584.0
13.507814079	557.0
13.524525348	515.0
13.541236617	587.0
13.557947886	566.0
13.574659155	521.0
13.591370424	520.0
13.608081693	514.0
13.624792962	540.0
13.641504231	573.0
13.658215500	507.0
13.674926769	510.0
13.691638038	511.0
13.708349307	538.0
13.725060576	527.0
13.741771845	513.0
13.758483114	536.0
13.775194383	525.0
13.791905652	484.0
13.808616921	558.0
13.825328190	500.0
13.842039459	511.0
13.858750728	511.0
13.875461997	455.0
13.892173266	472.0
13.908884535	498.0
13.925595804	477.0
13.942307073	495.0
13.959018342	458.0
13.975729611	510.0
13.992440880	483.0
14.009152149	538.0
14.025863418	492.0
14.042574687	477.0
14.059285956	525.0
14.075997225	494.0
14.092708494	478.0
14.109419763	443.0
14.126131032	478.0
14.142842301	458.0
14.159553570	497.0
14.176264839	482.0
14.192976108	494.0
14.209687377	432.0
14.226398646	503.0
14.243109915	489.0
14.259821184	464.0
14.276532453	451.0
14.293243722	452.0
14.309954990	449.0
14.326666259	460.0
14.343377528	496.0
14.360088797	465.0
14.376800066	437.0
14.393511335	504.0
14.410222604	515.0
14.426933873	487.0
14.443645142	498.0
14.460356411	452.0
14.477067680	458.0
14.493778949	495.0
14.510490218	483.0
14.527201487	451.0
14.543912756	497.0
14.560624025	475.0
14.577335294	497.0
14.594046563	446.0
14.610757832	487.0
14.627469101	463.0
14.644180370	474.0
14.660891639	465.0
14.677602908	476.0
14.694314177	503.0
14.711025446	457.0
14.727736715	432.0
14.744447984	510.0
14.761159253	518.0
14.777870522	449.0
14.794581791	464.0
14.811293060	460.0
14.828004329	491.0
14.844715598	481.0
14.861426867	477.0
14.878138136	518.0
14.894849405	483.0
14.911560674	489.0
14.928271943	462.0
14.944983212	458.0
14.961694481	473.0
14.978405750	509.0
14.995117019	468.0
15.011828288	438.0
15.028539557	491.0
15.045250826	453.0
15.061962095	449.0
15.078673364	423.0
15.095384633	455.0
15.112095902	484.0
15.128807171	531.0
15.145518440	470.0
15.162229709	477.0
15.178940978	507.0
15.195652247	496.0
15.212363515	438.0
15.229074784	481.0
15.245786053	483.0
15.262497322	475.0
15.279208591	487.0
15.295919860	432.0
15.312631129	457.0
15.329342398	484.0
15.346053667	467.0
15.362764936	476.0
15.379476205	477.0
15.396187474	493.0
15.412898743	475.0
15.429610012	451.0
15.446321281	483.0
15.463032550	528.0
15.479743819	459.0
15.496455088	473.0
15.513166357	459.0
15.529877626	488.0
15.546588895	491.0
15.563300164	460.0
15.580011433	468.0
15.596722702	462.0
15.613433971	467.0
15.630145240	498.0
15.646856509	496.0
15.663567778	474.0
15.680279047	474.0
15.696990316	457.0
15.713701585	475.0
15.730412854	500.0
15.747124123	503.0
15.763835392	444.0
15.780546661	447.0
15.797257930	468.0
15.813969199	445.0
15.830680468	480.0
15.847391737	488.0
15.864103006	469.0
15.880814275	516.0
15.897525544	447.0
15.914236813	490.0
15.930948082	466.0
15.947659351	498.0
15.964370620	505.0
15.981081889	510.0
15.997793158	490.0
16.014504427	490.0
16.031215696	493.0
16.047926965	504.0
16.064638234	496.0
16.081349503	504.0
16.098060771	535.0
16.114772040	518.0
16.131483309	452.0
16.148194578	478.0
16.164905847	491.0
16.181617116	519.0
16.198328385	460.0
16.215039654	520.0
16.231750923	511.0
16.248462192	534.0
16.265173461	521.0
16.281884730	472.0
16.298595999	481.0
16.315307268	438.0
16.332018537	484.0
16.348729806	495.0
16.365441075	503.0
16.382152344	528.0
16.398863613	512.0
16.415574882	522.0
16.432286151	490.0
16.448997420	467.0
16.465708689	512.0
16.482419958	487.0
16.499131227	512.0
16.515842496	528.0
16.532553765	509.0
16.549265034	479.0
16.565976303	495.0
16.582687572	548.0
16.599398841	478.0
16.616110110	544.0
16.632821379	508.0
16.649532648	525.0
16.666243917	525.0
16.682955186	540.0
16.699666455	522.0
16.716377724	508.0
16.733088993	540.0
16.749800262	512.0
16.766511531	489.0
16.783222800	510.0
16.799934069	538.0
16.816645338	510.0
16.833356607	528.0
16.850067876	528.0
16.866779145	519.0
16.883490414	537.0
16.900201683	526.0
16.916912952	514.0
16.933624221	534.0
16.950335490	495.0
16.967046759	507.0
16.983758027	510.0
17.000469296	574.0
17.017180565	516.0
17.033891834	530.0
17.050603103	512.0
17.067314372	557.0
17.084025641	557.0
17.100736910	554.0
17.117448179	563.0
17.134159448	551.0
17.150870717	591.0
17.167581986	579.0
17.184293255	559.0
17.201004524	554.0
17.217715793	518.0
17.234427062	545.0
17.251138331	545.0
17.267849600	542.0
17.284560869	548.0
17.301272138	537.0
17.317983407	579.0
17.334694676	574.0
17.351405945	624.0
17.368117214	578.0
17.384828483	552.0
17.401539752	569.0
17.418251021	557.0
17.434962290	552.0
17.451673559	541.0
17.468384828	512.0
17.485096097	556.0
17.501807366	592.0
17.518518635	581.0
17.535229904	575.0
17.551941173	560.0
17.568652442	557.0
17.585363711	530.0
17.602074980	607.0
17.618786249	587.0
17.635497518	599.0
17.652208787	606.0
17.668920056	614.0
17.685631325	614.0
17.702342594	634.0
17.719053863	619.0
17.735765132	628.0
17.752476401	698.0
17.769187670	652.0
17.785898939	672.0
17.802610208	703.0
17.819321477	726.0
17.836032746	720.0
17.852744015	733.0
17.869455283	744.0
17.886166552	764.0
17.902877821	840.0
17.919589090	826.0
17.936300359	783.0
17.953011628	881.0
17.969722897	914.0
17.986434166	911.0
18.003145435	929.0
18.019856704	972.0
18.036567973	995.0
18.053279242	974.0
18.069990511	1016.0
18.086701780	1048.0
18.103413049	996.0
18.120124318	1038.0
18.136835587	1007.0
18.153546856	999.0
18.170258125	990.0
18.186969394	983.0
18.203680663	885.0
18.220391932	805.0
18.237103201	843.0
18.253814470	840.0
18.270525739	757.0
18.287237008	723.0
18.303948277	711.0
18.320659546	739.0
18.337370815	687.0
18.354082084	731.0
18.370793353	673.0
18.387504622	635.0
18.404215891	631.0
18.420927160	624.0
18.437638429	701.0
18.454349698	626.0
18.471060967	585.0
18.487772236	601.0
18.504483505	605.0
18.521194774	576.0
18.537906043	536.0
18.554617312	536.0
18.571328581	572.0
18.588039850	565.0
18.604751119	620.0
18.621462388	595.0
18.638173657	596.0
18.654884926	546.0
18.671596195	560.0
18.688307464	525.0
18.705018733	544.0
18.721730002	570.0
18.738441271	579.0
18.755152539	548.0
18.771863808	556.0
18.788575077	556.0
18.805286346	557.0
18.821997615	552.0
18.838708884	598.0
18.855420153	528.0
18.872131422	544.0
18.888842691	573.0
18.905553960	568.0
18.922265229	538.0
18.938976498	529.0
18.955687767	560.0
18.972399036	514.0
18.989110305	530.0
19.005821574	502.0
19.022532843	543.0
19.039244112	565.0
19.055955381	561.0
19.072666650	553.0
19.089377919	591.0
19.106089188	554.0
19.122800457	568.0
19.139511726	584.0
19.156222995	519.0
19.172934264	558.0
19.189645533	540.0
19.206356802	544.0
19.223068071	590.0
19.239779340	571.0
19.256490609	531.0
19.273201878	505.0
19.289913147	560.0
19.306624416	552.0
19.323335685	542.0
19.340046954	548.0
19.356758223	573.0
19.373469492	557.0
19.390180761	553.0
19.406892030	540.0
19.423603299	557.0
19.440314568	548.0
19.457025837	586.0
19.473737106	527.0
19.490448375	548.0
19.507159644	550.0
19.523870913	615.0
19.540582182	521.0
19.557293451	550.0
19.574004720	584.0
19.590715989	524.0
19.607427258	571.0
19.624138527	565.0
19.640849796	542.0
19.657561064	576.0
19.674272333	549.0
19.690983602	565.0
19.707694871	571.0
19.724406140	581.0
19.741117409	546.0
19.757828678	583.0
19.774539947	590.0
19.791251216	553.0
19.807962485	541.0
19.824673754	545.0
19.841385023	561.0
19.858096292	523.0
19.874807561	587.0
19.891518830	544.0
19.908230099	538.0
19.924941368	565.0
19.941652637	526.0
19.958363906	561.0
19.975075175	601.0
19.991786444	511.0
20.008497713	581.0
20.025208982	538.0
20.041920251	578.0
20.058631520	548.0
20.075342789	558.0
20.092054058	580.0
20.108765327	574.0
20.125476596	579.0
20.142187865	544.0
20.158899134	595.0
20.175610403	584.0
20.192321672	566.0
20.209032941	553.0
20.225744210	514.0
20.242455479	575.0
20.259166748	538.0
20.275878017	580.0
20.292589286	535.0
20.309300555	549.0
20.326011824	583.0
20.342723093	605.0
20.359434362	604.0
20.376145631	585.0
20.392856900	598.0
20.409568169	610.0
20.426279438	622.0
20.442990707	619.0
20.459701976	591.0
20.476413245	554.0
20.493124514	553.0
20.509835783	579.0
20.526547052	568.0
20.543258320	605.0
20.559969589	545.0
20.576680858	582.0
20.593392127	592.0
20.610103396	596.0
20.626814665	605.0
20.643525934	575.0
20.660237203	606.0
20.676948472	585.0
20.693659741	614.0
20.710371010	580.0
20.727082279	581.0
20.743793548	606.0
20.760504817	595.0
20.777216086	604.0
20.793927355	607.0
20.810638624	565.0
20.827349893	592.0
20.844061162	658.0
20.860772431	601.0
20.877483700	651.0
20.894194969	631.0
20.910906238	655.0
20.927617507	688.0
20.944328776	686.0
20.961040045	712.0
20.977751314	704.0
20.994462583	690.0
21.011173852	686.0
21.027885121	677.0
21.044596390	693.0
21.061307659	726.0
21.078018928	805.0
21.094730197	720.0
21.111441466	762.0
21.128152735	768.0
21.144864004	855.0
21.161575273	846.0
21.178286542	864.0
21.194997811	829.0
21.211709080	886.0
21.228420349	916.0
21.245131618	867.0
21.261842887	962.0
21.278554156	934.0
21.295265425	1033.0
21.311976694	993.0
21.328687963	987.0
21.345399232	1051.0
21.362110501	1115.0
21.378821770	1067.0
21.395533039	1114.0
21.412244308	998.0
21.428955576	1031.0
21.445666845	1044.0
21.462378114	1089.0
21.479089383	1055.0
21.495800652	949.0
21.512511921	948.0
21.529223190	905.0
21.545934459	963.0
21.562645728	916.0
21.579356997	868.0
21.596068266	905.0
21.612779535	854.0
21.629490804	798.0
21.646202073	796.0
21.662913342	781.0
21.679624611	755.0
21.696335880	752.0
21.713047149	742.0
21.729758418	749.0
21.746469687	718.0
21.763180956	717.0
21.779892225	705.0
21.796603494	752.0
21.813314763	702.0
21.830026032	706.0
21.846737301	655.0
21.863448570	627.0
21.880159839	698.0
21.896871108	637.0
21.913582377	678.0
21.930293646	692.0
21.947004915	627.0
21.963716184	671.0
21.980427453	677.0
21.997138722	706.0
22.013849991	649.0
22.030561260	659.0
22.047272529	660.0
22.063983798	667.0
22.080695067	678.0
22.097406336	694.0
22.114117605	620.0
22.130828874	667.0
22.147540143	719.0
22.164251412	709.0
22.180962681	707.0
22.197673950	708.0
22.214385219	682.0
22.231096488	651.0
22.247807757	743.0
22.264519026	720.0
22.281230295	721.0
22.297941564	694.0
22.314652832	735.0
22.331364101	679.0
22.348075370	721.0
22.364786639	811.0
22.381497908	767.0
22.398209177	833.0
22.414920446	822.0
22.431631715	786.0
22.448342984	845.0
22.465054253	860.0
22.481765522	856.0
22.498476791	906.0
22.515188060	876.0
22.531899329	993.0
22.548610598	955.0
22.565321867	977.0
22.582033136	994.0
22.598744405	1018.0
22.615455674	1057.0
22.632166943	1151.0
22.648878212	1136.0
22.665589481	1194.0
22.682300750	1268.0
22.699012019	1280.0
22.715723288	1228.0
22.732434557	1309.0
22.749145826	1264.0
22.765857095	1284.0
22.782568364	1315.0
22.799279633	1341.0
22.815990902	1310.0
22.832702171	1257.0
22.849413440	1304.0
22.866124709	1259.0
22.882835978	1209.0
22.899547247	1174.0
22.916258516	1229.0
22.932969785	1178.0
22.949681054	1104.0
22.966392323	1106.0
22.983103592	1085.0
22.999814861	991.0
23.016526130	1022.0
23.033237399	1012.0
23.049948668	930.0
23.066659937	923.0
23.083371206	864.0
23.100082475	869.0
23.116793744	879.0
23.133505013	816.0
23.150216282	824.0
23.166927551	832.0
23.183638820	780.0
23.200350089	762.0
23.217061357	758.0
23.233772626	738.0
23.250483895	736.0
23.267195164	697.0
23.283906433	750.0
23.300617702	743.0
23.317328971	732.0
23.334040240	690.0
23.350751509	721.0
23.367462778	707.0
23.384174047	732.0
23.400885316	731.0
23.417596585	651.0
23.434307854	688.0
23.451019123	671.0
23.467730392	674.0
23.484441661	574.0
23.501152930	644.0
23.517864199	667.0
23.534575468	671.0
23.551286737	653.0
23.567998006	662.0
23.584709275	635.0
23.601420544	679.0
23.618131813	664.0
23.634843082	611.0
23.651554351	713.0
23.668265620	663.0
23.684976889	626.0
23.701688158	644.0
23.718399427	620.0
23.735110696	616.0
23.751821965	662.0
23.768533234	667.0
23.785244503	621.0
23.801955772	648.0
23.818667041	598.0
23.835378310	624.0
23.852089579	625.0
23.868800848	648.0
23.885512117	601.0
23.902223386	615.0
23.918934655	635.0
23.935645924	640.0
23.952357193	653.0
23.969068462	588.0
23.985779731	575.0
24.002491000	607.0
24.019202269	683.0
24.035913538	640.0
24.052624807	592.0
24.069336076	642.0
24.086047345	604.0
24.102758613	629.0
24.119469882	664.0
24.136181151	650.0
24.152892420	600.0
24.169603689	626.0
24.186314958	612.0
24.203026227	622.0
24.219737496	672.0
24.236448765	659.0
24.253160034	602.0
24.269871303	622.0
24.286582572	693.0
24.303293841	625.0
24.320005110	627.0
24.336716379	617.0
24.353427648	650.0
24.370138917	665.0
24.386850186	641.0
24.403561455	644.0
24.420272724	648.0
24.436983993	614.0
24.453695262	603.0
24.470406531	636.0
24.487117800	614.0
24.503829069	625.0
24.520540338	647.0
24.537251607	647.0
24.553962876	651.0
24.570674145	665.0
24.587385414	603.0
24.604096683	659.0
24.620807952	630.0
24.637519221	615.0
24.654230490	652.0
24.670941759	605.0
24.687653028	680.0
24.704364297	568.0
24.721075566	609.0
24.737786835	662.0
24.754498104	653.0
24.771209373	641.0
24.787920642	656.0
24.804631911	627.0
24.821343180	653.0
24.838054449	663.0
24.854765718	635.0
24.871476987	686.0
24.888188256	656.0
24.904899525	692.0
24.921610794	674.0
24.938322063	680.0
24.955033332	650.0
24.971744601	670.0
24.988455869	694.0
25.005167138	687.0
25.021878407	676.0
25.038589676	710.0
25.055300945	693.0
25.072012214	719.0
25.088723483	692.0
25.105434752	722.0
25.122146021	732.0
25.138857290	761.0
25.155568559	762.0
25.172279828	761.0
25.188991097	746.0
25.205702366	743.0
25.222413635	799.0
25.239124904	886.0
25.255836173	789.0
25.272547442	845.0
25.289258711	867.0
25.305969980	834.0
25.322681249	885.0
25.339392518	914.0
25.356103787	1000.0
25.372815056	984.0
25.389526325	1082.0
25.406237594	1076.0
25.422948863	1128.0
25.439660132	1127.0
25.456371401	1227.0
25.473082670	1266.0
25.489793939	1345.0
25.506505208	1448.0
25.523216477	1469.0
25.539927746	1577.0
25.556639015	1671.0
25.573350284	1732.0
25.590061553	1762.0
25.606772822	1835.0
25.623484091	1798.0
25.640195360	1973.0
25.656906629	1971.0
25.673617898	1919.0
25.690329167	1848.0
25.707040436	1824.0
25.723751705	1715.0
25.740462974	1643.0
25.757174243	1618.0
25.773885512	1512.0
25.790596781	1513.0
25.807308050	1334.0
25.824019319	1305.0
25.840730588	1355.0
25.857441857	1314.0
25.874153125	1225.0
25.890864394	1257.0
25.907575663	1275.0
25.924286932	1252.0
25.940998201	1305.0
25.957709470	1221.0
25.974420739	1256.0
25.991132008	1255.0
26.007843277	1315.0
26.024554546	1330.0
26.041265815	1311.0
26.057977084	1401.0
26.074688353	1316.0
26.091399622	1357.0
26.108110891	1410.0
26.124822160	1416.0
26.141533429	1392.0
26.158244698	1373.0
26.174955967	1318.0
26.191667236	1341.0
26.208378505	1406.0
26.225089774	1379.0
26.241801043	1375.0
26.258512312	1342.0
26.275223581	1369.0
26.291934850	1202.0
26.308646119	1274.0
26.325357388	1236.0
26.342068657	1212.0
26.358779926	1147.0
26.375491195	1182.0
26.392202464	1117.0
26.408913733	1115.0
26.425625002	1086.0
26.442336271	1102.0
26.459047540	1059.0
26.475758809	1062.0
26.492470078	1023.0
26.509181347	1031.0
26.525892616	1000.0
26.542603885	1016.0
26.559315154	949.0
26.576026423	952.0
26.592737692	1006.0
26.609448961	959.0
26.626160230	940.0
26.642871499	886.0
26.659582768	919.0
26.676294037	872.0
26.693005306	868.0
26.709716575	841.0
26.726427844	899.0
26.743139113	833.0
26.759850381	857.0
26.776561650	789.0
26.793272919	797.0
26.809984188	839.0
26.826695457	781.0
26.843406726	757.0
26.860117995	794.0
26.876829264	782.0
26.893540533	738.0
26.910251802	768.0
26.926963071	769.0
26.943674340	797.0
26.960385609	726.0
26.977096878	793.0
26.993808147	737.0
27.010519416	707.0
27.027230685	719.0
27.043941954	771.0
27.060653223	726.0
27.077364492	715.0
27.094075761	698.0
27.110787030	789.0
27.127498299	712.0
27.144209568	707.0
27.160920837	685.0
27.177632106	726.0
27.194343375	715.0
27.211054644	728.0
27.227765913	689.0
27.244477182	676.0
27.261188451	735.0
27.277899720	680.0
27.294610989	710.0
27.311322258	711.0
27.328033527	674.0
27.344744796	688.0
27.361456065	705.0
27.378167334	686.0
27.394878603	663.0
27.411589872	690.0
27.428301141	696.0
27.445012410	677.0
27.461723679	713.0
27.478434948	731.0
27.495146217	698.0
27.511857486	703.0
27.528568755	731.0
27.545280024	715.0
27.561991293	676.0
27.578702562	726.0
27.595413831	742.0
27.612125100	706.0
27.628836369	683.0
27.645547638	758.0
27.662258906	728.0
27.678970175	694.0
27.695681444	697.0
27.712392713	750.0
27.729103982	751.0
27.745815251	748.0
27.762526520	763.0
27.779237789	819.0
27.795949058	783.0
27.812660327	797.0
27.829371596	769.0
27.846082865	811.0
27.862794134	798.0
27.879505403	838.0
27.896216672	879.0
27.912927941	860.0
27.929639210	860.0
27.946350479	890.0
27.963061748	900.0
27.979773017	987.0
27.996484286	929.0
28.013195555	947.0
28.029906824	948.0
28.046618093	1006.0
28.063329362	991.0
28.080040631	990.0
28.096751900	1015.0
28.113463169	989.0
28.130174438	986.0
28.146885707	956.0
28.163596976	1037.0
28.180308245	940.0
28.197019514	963.0
28.213730783	902.0
28.230442052	941.0
28.247153321	915.0
28.263864590	906.0
28.280575859	846.0
28.297287128	901.0
28.313998397	826.0
28.330709666	818.0
28.347420935	803.0
28.364132204	838.0
28.380843473	794.0
28.397554742	792.0
28.414266011	854.0
28.430977280	784.0
28.447688549	855.0
28.464399818	804.0
28.481111087	835.0
28.497822356	885.0
28.514533625	884.0
28.531244894	847.0
28.547956162	832.0
28.564667431	883.0
28.581378700	805.0
28.598089969	892.0
28.614801238	895.0
28.631512507	970.0
28.648223776	918.0
28.664935045	906.0
28.681646314	950.0
28.698357583	947.0
28.715068852	893.0
28.731780121	922.0
28.748491390	938.0
28.765202659	945.0
28.781913928	931.0
28.798625197	878.0
28.815336466	948.0
28.832047735	819.0
28.848759004	910.0
28.865470273	925.0
28.882181542	868.0
28.898892811	840.0
28.915604080	813.0
28.932315349	838.0
28.949026618	840.0
28.965737887	817.0
28.982449156	832.0
28.999160425	800.0
29.015871694	735.0
29.032582963	762.0
29.049294232	870.0
29.066005501	820.0
29.082716770	822.0
29.099428039	811.0
29.116139308	809.0
29.132850577	787.0
29.149561846	811.0
29.166273115	802.0
29.182984384	805.0
29.199695653	762.0
29.216406922	807.0
29.233118191	795.0
29.249829460	763.0
29.266540729	757.0
29.283251998	767.0
29.299963267	794.0
29.316674536	743.0
29.333385805	816.0
29.350097074	759.0
29.366808343	761.0
29.383519612	781.0
29.400230881	757.0
29.416942150	751.0
29.433653418	693.0
29.450364687	789.0
29.467075956	710.0
29.483787225	716.0
29.500498494	662.0
29.517209763	758.0
29.533921032	722.0
29.550632301	708.0
29.567343570	749.0
29.584054839	680.0
29.600766108	706.0
29.617477377	664.0
29.634188646	710.0
29.650899915	664.0
29.667611184	724.0
29.684322453	624.0
29.701033722	700.0
29.717744991	630.0
29.734456260	643.0
29.751167529	680.0
29.767878798	641.0
29.784590067	642.0
29.801301336	680.0
29.818012605	655.0
29.834723874	647.0
29.851435143	677.0
29.868146412	686.0
29.884857681	689.0
29.901568950	671.0
29.918280219	672.0
29.934991488	683.0
29.951702757	620.0
29.968414026	658.0
29.985125295	655.0
30.001836564	692.0
30.018547833	622.0
30.035259102	653.0
30.051970371	668.0
30.068681640	679.0
30.085392909	674.0
30.102104178	656.0
30.118815447	662.0
30.135526716	702.0
30.152237985	639.0
30.168949254	636.0
30.185660523	640.0
30.202371792	616.0
30.219083061	611.0
30.235794330	682.0
30.252505599	676.0
30.269216868	643.0
30.285928137	656.0
30.302639406	680.0
30.319350674	610.0
30.336061943	633.0
30.352773212	631.0
30.369484481	663.0
30.386195750	670.0
30.402907019	630.0
30.419618288	677.0
30.436329557	665.0
30.453040826	656.0
30.469752095	648.0
30.486463364	636.0
30.503174633	675.0
30.519885902	702.0
30.536597171	662.0
30.553308440	682.0
30.570019709	636.0
30.586730978	671.0
30.603442247	646.0
30.620153516	675.0
30.636864785	651.0
30.653576054	653.0
30.670287323	675.0
30.686998592	690.0
30.703709861	674.0
30.720421130	664.0
30.737132399	620.0
30.753843668	614.0
30.770554937	663.0
30.787266206	639.0
30.803977475	640.0
30.820688744	663.0
30.837400013	655.0
30.854111282	599.0
30.870822551	627.0
30.887533820	624.0
30.904245089	653.0
30.920956358	663.0
30.937667627	660.0
30.954378896	650.0
30.971090165	655.0
30.987801434	639.0
31.004512703	651.0
31.021223972	634.0
31.037935241	700.0
31.054646510	625.0
31.071357779	628.0
31.088069048	666.0
31.104780317	661.0
31.121491586	656.0
31.138202855	647.0
31.154914124	627.0
31.171625393	658.0
31.188336662	635.0
31.205047931	641.0
31.221759199	629.0
31.238470468	653.0
31.255181737	634.0
31.271893006	644.0
31.288604275	630.0
31.305315544	641.0
31.322026813	629.0
31.338738082	659.0
31.355449351	613.0
31.372160620	661.0
31.388871889	601.0
31.405583158	616.0
31.422294427	614.0
31.439005696	645.0
31.455716965	672.0
31.472428234	613.0
31.489139503	647.0
31.505850772	665.0
31.522562041	603.0
31.539273310	681.0
31.555984579	606.0
31.572695848	656.0
31.589407117	706.0
31.606118386	668.0
31.622829655	663.0
31.639540924	647.0
31.656252193	649.0
31.672963462	651.0
31.689674731	634.0
31.706386000	627.0
31.723097269	596.0
31.739808538	640.0
31.756519807	678.0
31.773231076	640.0
31.789942345	619.0
31.806653614	701.0
31.823364883	666.0
31.840076152	707.0
31.856787421	661.0
31.873498690	664.0
31.890209959	689.0
31.906921228	611.0
31.923632497	655.0
31.940343766	657.0
31.957055035	597.0
31.973766304	639.0
31.990477573	625.0
32.007188842	619.0
32.023900111	678.0
32.040611380	614.0
32.057322649	644.0
32.074033918	653.0
32.090745187	650.0
32.107456455	659.0
32.124167724	671.0
32.140878993	624.0
32.157590262	651.0
32.174301531	677.0
32.191012800	668.0
32.207724069	611.0
32.224435338	677.0
32.241146607	663.0
32.257857876	659.0
32.274569145	717.0
32.291280414	656.0
32.307991683	660.0
32.324702952	634.0
32.341414221	631.0
32.358125490	627.0
32.374836759	656.0
32.391548028	665.0
32.408259297	656.0
32.424970566	655.0
32.441681835	677.0
32.458393104	679.0
32.475104373	625.0
32.491815642	653.0
32.508526911	630.0
32.525238180	642.0
32.541949449	647.0
32.558660718	692.0
32.575371987	693.0
32.592083256	644.0
32.608794525	632.0
32.625505794	670.0
32.642217063	671.0
32.658928332	659.0
32.675639601	651.0
32.692350870	626.0
32.709062139	697.0
32.725773408	672.0
32.742484677	634.0
32.759195946	637.0
32.775907215	634.0
32.792618484	711.0
32.809329753	676.0
32.826041022	673.0
32.842752291	711.0
32.859463560	707.0
32.876174829	683.0
32.892886098	634.0
32.909597367	673.0
32.926308636	689.0
32.943019905	695.0
32.959731174	664.0
32.976442443	688.0
32.993153711	707.0
33.009864980	611.0
33.026576249	657.0
33.043287518	693.0
33.059998787	720.0
33.076710056	710.0
33.093421325	717.0
33.110132594	733.0
33.126843863	728.0
33.143555132	676.0
33.160266401	675.0
33.176977670	758.0
33.193688939	753.0
33.210400208	791.0
33.227111477	666.0
33.243822746	815.0
33.260534015	805.0
33.277245284	764.0
33.293956553	789.0
33.310667822	802.0
33.327379091	807.0
33.344090360	758.0
33.360801629	764.0
33.377512898	803.0
33.394224167	776.0
33.410935436	792.0
33.427646705	740.0
33.444357974	762.0
33.461069243	722.0
33.477780512	717.0
33.494491781	733.0
33.511203050	749.0
33.527914319	695.0
33.544625588	717.0
33.561336857	696.0
33.578048126	707.0
33.594759395	675.0
33.611470664	652.0
33.628181933	677.0
33.644893202	698.0
33.661604471	627.0
33.678315740	695.0
33.695027009	688.0
33.711738278	657.0
33.728449547	704.0
33.745160816	703.0
33.761872085	604.0
33.778583354	682.0
33.795294623	675.0
33.812005892	626.0
33.828717161	698.0
33.845428430	676.0
33.862139699	656.0
33.878850967	636.0
33.895562236	688.0
33.912273505	657.0
33.928984774	626.0
33.945696043	690.0
33.962407312	639.0
33.979118581	672.0
33.995829850	650.0
34.012541119	647.0
34.029252388	701.0
34.045963657	665.0
34.062674926	681.0
34.079386195	680.0
34.096097464	677.0
34.112808733	704.0
34.129520002	660.0
34.146231271	658.0
34.162942540	674.0
34.179653809	686.0
34.196365078	708.0
34.213076347	683.0
34.229787616	692.0
34.246498885	715.0
34.263210154	677.0
34.279921423	719.0
34.296632692	725.0
34.313343961	706.0
34.330055230	690.0
34.346766499	700.0
34.363477768	695.0
34.380189037	707.0
34.396900306	711.0
34.413611575	757.0
34.430322844	683.0
34.447034113	705.0
34.463745382	711.0
34.480456651	721.0
34.497167920	733.0
34.513879189	722.0
34.530590458	739.0
34.547301727	722.0
34.564012996	649.0
34.580724265	639.0
34.597435534	688.0
34.614146803	716.0
34.630858072	695.0
34.647569341	737.0
34.664280610	738.0
34.680991879	706.0
34.697703148	700.0
34.714414417	661.0
34.731125686	668.0
34.747836955	731.0
34.764548223	707.0
34.781259492	709.0
34.797970761	666.0
34.814682030	679.0
34.831393299	695.0
34.848104568	691.0
34.864815837	751.0
34.881527106	740.0
34.898238375	666.0
34.914949644	736.0
34.931660913	718.0
34.948372182	722.0
34.965083451	707.0
34.981794720	761.0
34.998505989	677.0
35.015217258	697.0
35.031928527	732.0
35.048639796	685.0
35.065351065	701.0
35.082062334	717.0
35.098773603	704.0
35.115484872	725.0
35.132196141	646.0
35.148907410	710.0
35.165618679	660.0
35.182329948	671.0
35.199041217	698.0
35.215752486	731.0
35.232463755	691.0
35.249175024	687.0
35.265886293	672.0
35.282597562	702.0
35.299308831	678.0
35.316020100	677.0
35.332731369	664.0
35.349442638	686.0
35.366153907	691.0
35.382865176	690.0
35.399576445	690.0
35.416287714	640.0
35.432998983	670.0
35.449710252	691.0
35.466421521	635.0
35.483132790	674.0
35.499844059	683.0
35.516555328	692.0
35.533266597	665.0
35.549977866	703.0
35.566689135	702.0
35.583400404	725.0
35.600111673	671.0
35.616822942	717.0
35.633534211	621.0
35.650245480	649.0
35.666956748	736.0
35.683668017	677.0
35.700379286	705.0
35.717090555	676.0
35.733801824	646.0
35.750513093	635.0
35.767224362	682.0
35.783935631	687.0
35.800646900	719.0
35.817358169	667.0
35.834069438	661.0
35.850780707	697.0
35.867491976	653.0
35.884203245	645.0
35.900914514	733.0
35.917625783	663.0
35.934337052	677.0
35.951048321	662.0
35.967759590	647.0
35.984470859	675.0
36.001182128	663.0
36.017893397	656.0
36.034604666	679.0
36.051315935	661.0
36.068027204	660.0
36.084738473	648.0
36.101449742	648.0
36.118161011	696.0
36.134872280	636.0
36.151583549	683.0
36.168294818	666.0
36.185006087	679.0
36.201717356	702.0
36.218428625	678.0
36.235139894	711.0
36.251851163	688.0
36.268562432	651.0
36.285273701	709.0
36.301984970	655.0
36.318696239	677.0
36.335407508	721.0
36.352118777	751.0
36.368830046	743.0
36.385541315	727.0
36.402252584	729.0
36.418963853	694.0
36.435675122	707.0
36.452386391	718.0
36.469097660	755.0
36.485808929	758.0
36.502520198	726.0
36.519231467	698.0
36.535942736	700.0
36.552654004	746.0
36.569365273	754.0
36.586076542	749.0
36.602787811	728.0
36.619499080	720.0
36.636210349	719.0
36.652921618	755.0
36.669632887	731.0
36.686344156	715.0
36.703055425	683.0
36.719766694	668.0
36.736477963	705.0
36.753189232	659.0
36.769900501	680.0
36.786611770	716.0
36.803323039	645.0
36.820034308	701.0
36.836745577	680.0
36.853456846	704.0
36.870168115	681.0
36.886879384	688.0
36.903590653	695.0
36.920301922	664.0
36.937013191	680.0
36.953724460	691.0
36.970435729	702.0
36.987146998	676.0
37.003858267	653.0
37.020569536	682.0
37.037280805	686.0
37.053992074	652.0
37.070703343	665.0
37.087414612	645.0
37.104125881	703.0
37.120837150	685.0
37.137548419	700.0
37.154259688	686.0
37.170970957	688.0
37.187682226	662.0
37.204393495	695.0
37.221104764	634.0
37.237816033	683.0
37.254527302	688.0
37.271238571	647.0
37.287949840	659.0
37.304661109	652.0
37.321372378	692.0
37.338083647	657.0
37.354794916	603.0
37.371506185	679.0
37.388217454	647.0
37.404928723	667.0
37.421639992	678.0
37.438351260	635.0
37.455062529	660.0
37.471773798	672.0
37.488485067	634.0
37.505196336	636.0
37.521907605	679.0
37.538618874	650.0
37.555330143	642.0
37.572041412	632.0
37.588752681	619.0
37.605463950	618.0
37.622175219	644.0
37.638886488	695.0
37.655597757	594.0
37.672309026	632.0
37.689020295	643.0
37.705731564	664.0
37.722442833	642.0
37.739154102	627.0
37.755865371	660.0
37.772576640	629.0
37.789287909	632.0
37.805999178	616.0
37.822710447	636.0
37.839421716	644.0
37.856132985	660.0
37.872844254	655.0
37.889555523	683.0
37.906266792	606.0
37.922978061	645.0
[truncated: 423 more rows]
