# Supplementary material for: Physicochemical Properties, Equilibrium Adsorption Performance, Manufacturability, and Stability of TIFSIX-3-Ni for Direct Air Capture of CO2
Source: Energy Fuels. 2024 Jun 18;38(13):11947–65. doi: 10.1021/acs.energyfuels.4c01368 (PMC11228916; doi:10.1021/acs.energyfuels.4c01368)
Supplement: Supplementary file 2 — ef4c01368_si_002.zip [file ef4c01368_si_002.zip › tifsix si raw files/XRD/batch comparison/TIFSIX-3-Ni/TIFSIX-3-Ni batch 2.csv]

[Measurement conditions]
Sample identification
Comment - 1	Configuration=Reflection Transmission Spinner, Owner=User-1, Creation date=26/11/2015 11:20:31
Comment - 2	Goniometer=PW3050/60 (Theta/Theta); Minimum step size 2Theta:0.001; Minimum step size Omega:0.001
Comment - 3	Sample stage=Reflection-Transmission Spinner PW3064/60; Minimum step size Phi:0.1
Comment - 4	Diffractometer system=XPERT-PRO
Comment - 5	Measurement program=MYL_010921, Owner=User-1, Creation date=01/09/2021 10:44:35
Anode material	Cu
K-Alpha1 wavelength	1.5405980
K-Alpha2 wavelength	1.5444260
Ratio K-Alpha2/K-Alpha1	0.500
Divergence slit	Fixed	0.38mm
Monochromator used	NO
Generator voltage	40
Tube current	20
File date and time	26/Jan/2022 12:36
Unit cell
h k l	0 0 0
Scan axis	Gonio
Scan range	4.959999996	45.000200474
Scan step size	0.0167113
No. of points	2396
Scan type	CONTINUOUS
Phi	194.4
Time per step	63.500
[Scan points]
Angle	Intensity
4.968355630	718.0
4.985066899	746.0
5.001778168	682.0
5.018489437	705.0
5.035200706	682.0
5.051911975	687.0
5.068623244	739.0
5.085334513	617.0
5.102045782	644.0
5.118757051	674.0
5.135468320	665.0
5.152179589	703.0
5.168890858	604.0
5.185602127	666.0
5.202313396	644.0
5.219024665	622.0
5.235735934	695.0
5.252447203	673.0
5.269158472	656.0
5.285869741	625.0
5.302581010	636.0
5.319292279	615.0
5.336003548	607.0
5.352714817	625.0
5.369426086	614.0
5.386137355	636.0
5.402848624	614.0
5.419559892	670.0
5.436271161	600.0
5.452982430	597.0
5.469693699	580.0
5.486404968	601.0
5.503116237	563.0
5.519827506	622.0
5.536538775	590.0
5.553250044	619.0
5.569961313	570.0
5.586672582	567.0
5.603383851	634.0
5.620095120	569.0
5.636806389	540.0
5.653517658	578.0
5.670228927	561.0
5.686940196	573.0
5.703651465	537.0
5.720362734	542.0
5.737074003	583.0
5.753785272	523.0
5.770496541	531.0
5.787207810	556.0
5.803919079	521.0
5.820630348	504.0
5.837341617	483.0
5.854052886	557.0
5.870764155	478.0
5.887475424	524.0
5.904186693	530.0
5.920897962	473.0
5.937609231	530.0
5.954320500	483.0
5.971031769	520.0
5.987743038	518.0
6.004454307	520.0
6.021165576	538.0
6.037876845	511.0
6.054588114	503.0
6.071299383	497.0
6.088010652	447.0
6.104721921	449.0
6.121433190	494.0
6.138144459	478.0
6.154855728	469.0
6.171566997	487.0
6.188278266	480.0
6.204989535	463.0
6.221700804	459.0
6.238412073	505.0
6.255123342	469.0
6.271834611	470.0
6.288545880	491.0
6.305257148	451.0
6.321968417	495.0
6.338679686	488.0
6.355390955	450.0
6.372102224	512.0
6.388813493	481.0
6.405524762	462.0
6.422236031	487.0
6.438947300	468.0
6.455658569	458.0
6.472369838	451.0
6.489081107	398.0
6.505792376	405.0
6.522503645	447.0
6.539214914	442.0
6.555926183	448.0
6.572637452	449.0
6.589348721	457.0
6.606059990	476.0
6.622771259	426.0
6.639482528	439.0
6.656193797	399.0
6.672905066	448.0
6.689616335	449.0
6.706327604	485.0
6.723038873	418.0
6.739750142	422.0
6.756461411	453.0
6.773172680	457.0
6.789883949	427.0
6.806595218	470.0
6.823306487	403.0
6.840017756	430.0
6.856729025	413.0
6.873440294	475.0
6.890151563	407.0
6.906862832	464.0
6.923574101	406.0
6.940285370	416.0
6.956996639	414.0
6.973707908	457.0
6.990419177	422.0
7.007130446	424.0
7.023841715	419.0
7.040552984	447.0
7.057264253	430.0
7.073975522	423.0
7.090686791	429.0
7.107398060	500.0
7.124109329	445.0
7.140820598	480.0
7.157531867	454.0
7.174243136	435.0
7.190954405	419.0
7.207665673	433.0
7.224376942	414.0
7.241088211	421.0
7.257799480	409.0
7.274510749	445.0
7.291222018	447.0
7.307933287	438.0
7.324644556	424.0
7.341355825	419.0
7.358067094	415.0
7.374778363	433.0
7.391489632	414.0
7.408200901	417.0
7.424912170	438.0
7.441623439	459.0
7.458334708	400.0
7.475045977	450.0
7.491757246	392.0
7.508468515	432.0
7.525179784	399.0
7.541891053	429.0
7.558602322	435.0
7.575313591	438.0
7.592024860	427.0
7.608736129	434.0
7.625447398	428.0
7.642158667	370.0
7.658869936	418.0
7.675581205	440.0
7.692292474	402.0
7.709003743	430.0
7.725715012	403.0
7.742426281	439.0
7.759137550	415.0
7.775848819	447.0
7.792560088	432.0
7.809271357	392.0
7.825982626	440.0
7.842693895	435.0
7.859405164	436.0
7.876116433	432.0
7.892827702	427.0
7.909538971	432.0
7.926250240	394.0
7.942961509	408.0
7.959672778	407.0
7.976384047	368.0
7.993095316	448.0
8.009806585	432.0
8.026517854	439.0
8.043229123	414.0
8.059940392	473.0
8.076651661	435.0
8.093362929	436.0
8.110074198	423.0
8.126785467	399.0
8.143496736	409.0
8.160208005	447.0
8.176919274	416.0
8.193630543	445.0
8.210341812	427.0
8.227053081	401.0
8.243764350	429.0
8.260475619	390.0
8.277186888	421.0
8.293898157	399.0
8.310609426	416.0
8.327320695	403.0
8.344031964	412.0
8.360743233	414.0
8.377454502	426.0
8.394165771	413.0
8.410877040	427.0
8.427588309	422.0
8.444299578	424.0
8.461010847	457.0
8.477722116	466.0
8.494433385	421.0
8.511144654	426.0
8.527855923	450.0
8.544567192	455.0
8.561278461	448.0
8.577989730	422.0
8.594700999	435.0
8.611412268	458.0
8.628123537	443.0
8.644834806	448.0
8.661546075	446.0
8.678257344	411.0
8.694968613	422.0
8.711679882	437.0
8.728391151	442.0
8.745102420	418.0
8.761813689	406.0
8.778524958	402.0
8.795236227	442.0
8.811947496	399.0
8.828658765	372.0
8.845370034	461.0
8.862081303	472.0
8.878792572	497.0
8.895503841	423.0
8.912215110	451.0
8.928926379	431.0
8.945637648	460.0
8.962348917	421.0
8.979060185	431.0
8.995771454	412.0
9.012482723	394.0
9.029193992	417.0
9.045905261	408.0
9.062616530	442.0
9.079327799	435.0
9.096039068	413.0
9.112750337	458.0
9.129461606	440.0
9.146172875	412.0
9.162884144	409.0
9.179595413	465.0
9.196306682	407.0
9.213017951	453.0
9.229729220	476.0
9.246440489	443.0
9.263151758	449.0
9.279863027	453.0
9.296574296	452.0
9.313285565	452.0
9.329996834	414.0
9.346708103	432.0
9.363419372	459.0
9.380130641	437.0
9.396841910	434.0
9.413553179	460.0
9.430264448	420.0
9.446975717	442.0
9.463686986	398.0
9.480398255	405.0
9.497109524	391.0
9.513820793	426.0
9.530532062	420.0
9.547243331	437.0
9.563954600	422.0
9.580665869	411.0
9.597377138	432.0
9.614088407	447.0
9.630799676	402.0
9.647510945	437.0
9.664222214	440.0
9.680933483	431.0
9.697644752	457.0
9.714356021	417.0
9.731067290	418.0
9.747778559	428.0
9.764489828	443.0
9.781201097	404.0
9.797912366	433.0
9.814623635	459.0
9.831334904	428.0
9.848046173	433.0
9.864757441	464.0
9.881468710	424.0
9.898179979	460.0
9.914891248	413.0
9.931602517	461.0
9.948313786	439.0
9.965025055	419.0
9.981736324	397.0
9.998447593	423.0
10.015158862	434.0
10.031870131	413.0
10.048581400	411.0
10.065292669	457.0
10.082003938	400.0
10.098715207	497.0
10.115426476	476.0
10.132137745	436.0
10.148849014	439.0
10.165560283	460.0
10.182271552	412.0
10.198982821	424.0
10.215694090	424.0
10.232405359	450.0
10.249116628	427.0
10.265827897	405.0
10.282539166	423.0
10.299250435	421.0
10.315961704	399.0
10.332672973	448.0
10.349384242	473.0
10.366095511	426.0
10.382806780	427.0
10.399518049	469.0
10.416229318	497.0
10.432940587	469.0
10.449651856	411.0
10.466363125	443.0
10.483074394	467.0
10.499785663	440.0
10.516496932	420.0
10.533208201	423.0
10.549919470	459.0
10.566630739	451.0
10.583342008	407.0
10.600053277	423.0
10.616764546	447.0
10.633475815	429.0
10.650187084	426.0
10.666898353	457.0
10.683609622	464.0
10.700320891	432.0
10.717032160	478.0
10.733743429	462.0
10.750454697	404.0
10.767165966	495.0
10.783877235	448.0
10.800588504	453.0
10.817299773	416.0
10.834011042	440.0
10.850722311	455.0
10.867433580	462.0
10.884144849	479.0
10.900856118	463.0
10.917567387	462.0
10.934278656	439.0
10.950989925	450.0
10.967701194	467.0
10.984412463	452.0
11.001123732	458.0
11.017835001	476.0
11.034546270	435.0
11.051257539	436.0
11.067968808	476.0
11.084680077	480.0
11.101391346	476.0
11.118102615	469.0
11.134813884	452.0
11.151525153	433.0
11.168236422	493.0
11.184947691	473.0
11.201658960	468.0
11.218370229	479.0
11.235081498	483.0
11.251792767	448.0
11.268504036	451.0
11.285215305	434.0
11.301926574	504.0
11.318637843	478.0
11.335349112	493.0
11.352060381	477.0
11.368771650	505.0
11.385482919	483.0
11.402194188	490.0
11.418905457	507.0
11.435616726	490.0
11.452327995	494.0
11.469039264	535.0
11.485750533	540.0
11.502461802	491.0
11.519173071	520.0
11.535884340	543.0
11.552595609	496.0
11.569306878	485.0
11.586018147	531.0
11.602729416	536.0
11.619440685	490.0
11.636151954	548.0
11.652863222	509.0
11.669574491	499.0
11.686285760	530.0
11.702997029	499.0
11.719708298	531.0
11.736419567	510.0
11.753130836	507.0
11.769842105	536.0
11.786553374	553.0
11.803264643	492.0
11.819975912	559.0
11.836687181	569.0
11.853398450	496.0
11.870109719	505.0
11.886820988	491.0
11.903532257	565.0
11.920243526	555.0
11.936954795	614.0
11.953666064	580.0
11.970377333	566.0
11.987088602	558.0
12.003799871	583.0
12.020511140	606.0
12.037222409	569.0
12.053933678	565.0
12.070644947	592.0
12.087356216	618.0
12.104067485	647.0
12.120778754	683.0
12.137490023	645.0
12.154201292	661.0
12.170912561	708.0
12.187623830	728.0
12.204335099	724.0
12.221046368	778.0
12.237757637	807.0
12.254468906	826.0
12.271180175	861.0
12.287891444	888.0
12.304602713	929.0
12.321313982	992.0
12.338025251	1021.0
12.354736520	1114.0
12.371447789	1209.0
12.388159058	1223.0
12.404870327	1289.0
12.421581596	1351.0
12.438292865	1493.0
12.455004134	1605.0
12.471715403	1752.0
12.488426672	1899.0
12.505137941	1982.0
12.521849210	2130.0
12.538560478	2322.0
12.555271747	2518.0
12.571983016	2667.0
12.588694285	2908.0
12.605405554	3033.0
12.622116823	3401.0
12.638828092	3585.0
12.655539361	3791.0
12.672250630	4119.0
12.688961899	4538.0
12.705673168	4650.0
12.722384437	4833.0
12.739095706	4954.0
12.755806975	5098.0
12.772518244	5000.0
12.789229513	4797.0
12.805940782	4628.0
12.822652051	4298.0
12.839363320	3885.0
12.856074589	3421.0
12.872785858	3036.0
12.889497127	2586.0
12.906208396	2414.0
12.922919665	2156.0
12.939630934	2002.0
12.956342203	1767.0
12.973053472	1524.0
12.989764741	1496.0
13.006476010	1373.0
13.023187279	1304.0
13.039898548	1233.0
13.056609817	1105.0
13.073321086	1061.0
13.090032355	994.0
13.106743624	970.0
13.123454893	986.0
13.140166162	891.0
13.156877431	881.0
13.173588700	859.0
13.190299969	809.0
13.207011238	782.0
13.223722507	774.0
13.240433776	724.0
13.257145045	740.0
13.273856314	724.0
13.290567583	680.0
13.307278852	733.0
13.323990121	690.0
13.340701390	734.0
13.357412659	683.0
13.374123928	672.0
13.390835197	671.0
13.407546466	618.0
13.424257734	647.0
13.440969003	639.0
13.457680272	558.0
13.474391541	609.0
13.491102810	619.0
13.507814079	649.0
13.524525348	584.0
13.541236617	624.0
13.557947886	626.0
13.574659155	656.0
13.591370424	574.0
13.608081693	582.0
13.624792962	604.0
13.641504231	549.0
13.658215500	595.0
13.674926769	558.0
13.691638038	545.0
13.708349307	552.0
13.725060576	552.0
13.741771845	612.0
13.758483114	569.0
13.775194383	556.0
13.791905652	561.0
13.808616921	597.0
13.825328190	542.0
13.842039459	583.0
13.858750728	586.0
13.875461997	579.0
13.892173266	515.0
13.908884535	605.0
13.925595804	555.0
13.942307073	525.0
13.959018342	540.0
13.975729611	526.0
13.992440880	538.0
14.009152149	585.0
14.025863418	598.0
14.042574687	535.0
14.059285956	590.0
14.075997225	526.0
14.092708494	561.0
14.109419763	553.0
14.126131032	542.0
14.142842301	585.0
14.159553570	572.0
14.176264839	541.0
14.192976108	557.0
14.209687377	546.0
14.226398646	523.0
14.243109915	549.0
14.259821184	539.0
14.276532453	550.0
14.293243722	506.0
14.309954990	546.0
14.326666259	526.0
14.343377528	561.0
14.360088797	555.0
14.376800066	563.0
14.393511335	530.0
14.410222604	551.0
14.426933873	546.0
14.443645142	526.0
14.460356411	533.0
14.477067680	518.0
14.493778949	565.0
14.510490218	557.0
14.527201487	563.0
14.543912756	536.0
14.560624025	543.0
14.577335294	499.0
14.594046563	506.0
14.610757832	507.0
14.627469101	542.0
14.644180370	530.0
14.660891639	540.0
14.677602908	550.0
14.694314177	568.0
14.711025446	535.0
14.727736715	516.0
14.744447984	524.0
14.761159253	484.0
14.777870522	528.0
14.794581791	584.0
14.811293060	488.0
14.828004329	515.0
14.844715598	531.0
14.861426867	524.0
14.878138136	579.0
14.894849405	523.0
14.911560674	525.0
14.928271943	529.0
14.944983212	527.0
14.961694481	553.0
14.978405750	548.0
14.995117019	552.0
15.011828288	511.0
15.028539557	480.0
15.045250826	546.0
15.061962095	560.0
15.078673364	537.0
15.095384633	491.0
15.112095902	530.0
15.128807171	538.0
15.145518440	569.0
15.162229709	513.0
15.178940978	530.0
15.195652247	510.0
15.212363515	539.0
15.229074784	510.0
15.245786053	496.0
15.262497322	528.0
15.279208591	551.0
15.295919860	542.0
15.312631129	552.0
15.329342398	505.0
15.346053667	589.0
15.362764936	531.0
15.379476205	576.0
15.396187474	566.0
15.412898743	565.0
15.429610012	544.0
15.446321281	541.0
15.463032550	533.0
15.479743819	548.0
15.496455088	560.0
15.513166357	515.0
15.529877626	604.0
15.546588895	541.0
15.563300164	538.0
15.580011433	512.0
15.596722702	529.0
15.613433971	515.0
15.630145240	548.0
15.646856509	505.0
15.663567778	533.0
15.680279047	575.0
15.696990316	545.0
15.713701585	520.0
15.730412854	533.0
15.747124123	583.0
15.763835392	560.0
15.780546661	559.0
15.797257930	565.0
15.813969199	572.0
15.830680468	487.0
15.847391737	530.0
15.864103006	557.0
15.880814275	585.0
15.897525544	550.0
15.914236813	557.0
15.930948082	557.0
15.947659351	544.0
15.964370620	536.0
15.981081889	526.0
15.997793158	508.0
16.014504427	541.0
16.031215696	592.0
16.047926965	558.0
16.064638234	553.0
16.081349503	607.0
16.098060771	563.0
16.114772040	553.0
16.131483309	560.0
16.148194578	535.0
16.164905847	528.0
16.181617116	580.0
16.198328385	537.0
16.215039654	530.0
16.231750923	573.0
16.248462192	568.0
16.265173461	605.0
16.281884730	551.0
16.298595999	571.0
16.315307268	580.0
16.332018537	560.0
16.348729806	587.0
16.365441075	533.0
16.382152344	572.0
16.398863613	579.0
16.415574882	545.0
16.432286151	543.0
16.448997420	570.0
16.465708689	521.0
16.482419958	523.0
16.499131227	570.0
16.515842496	538.0
16.532553765	542.0
16.549265034	595.0
16.565976303	545.0
16.582687572	551.0
16.599398841	541.0
16.616110110	561.0
16.632821379	574.0
16.649532648	533.0
16.666243917	558.0
16.682955186	563.0
16.699666455	555.0
16.716377724	563.0
16.733088993	603.0
16.749800262	559.0
16.766511531	560.0
16.783222800	633.0
16.799934069	592.0
16.816645338	549.0
16.833356607	587.0
16.850067876	582.0
16.866779145	602.0
16.883490414	630.0
16.900201683	596.0
16.916912952	643.0
16.933624221	639.0
16.950335490	645.0
16.967046759	690.0
16.983758027	689.0
17.000469296	661.0
17.017180565	740.0
17.033891834	733.0
17.050603103	698.0
17.067314372	716.0
17.084025641	733.0
17.100736910	716.0
17.117448179	696.0
17.134159448	717.0
17.150870717	708.0
17.167581986	698.0
17.184293255	672.0
17.201004524	672.0
17.217715793	702.0
17.234427062	671.0
17.251138331	661.0
17.267849600	698.0
17.284560869	676.0
17.301272138	656.0
17.317983407	650.0
17.334694676	621.0
17.351405945	603.0
17.368117214	636.0
17.384828483	675.0
17.401539752	642.0
17.418251021	594.0
17.434962290	652.0
17.451673559	589.0
17.468384828	661.0
17.485096097	661.0
17.501807366	667.0
17.518518635	620.0
17.535229904	697.0
17.551941173	685.0
17.568652442	633.0
17.585363711	643.0
17.602074980	659.0
17.618786249	657.0
17.635497518	722.0
17.652208787	689.0
17.668920056	727.0
17.685631325	668.0
17.702342594	755.0
17.719053863	708.0
17.735765132	798.0
17.752476401	770.0
17.769187670	770.0
17.785898939	796.0
17.802610208	864.0
17.819321477	865.0
17.836032746	857.0
17.852744015	886.0
17.869455283	953.0
17.886166552	949.0
17.902877821	954.0
17.919589090	1012.0
17.936300359	1090.0
17.953011628	1009.0
17.969722897	1138.0
17.986434166	1056.0
18.003145435	1222.0
18.019856704	1124.0
18.036567973	1197.0
18.053279242	1070.0
18.069990511	1072.0
18.086701780	994.0
18.103413049	1041.0
18.120124318	929.0
18.136835587	998.0
18.153546856	908.0
18.170258125	868.0
18.186969394	795.0
18.203680663	801.0
18.220391932	796.0
18.237103201	772.0
18.253814470	746.0
18.270525739	743.0
18.287237008	703.0
18.303948277	680.0
18.320659546	736.0
18.337370815	685.0
18.354082084	693.0
18.370793353	642.0
18.387504622	672.0
18.404215891	651.0
18.420927160	682.0
18.437638429	649.0
18.454349698	645.0
18.471060967	598.0
18.487772236	612.0
18.504483505	591.0
18.521194774	567.0
18.537906043	597.0
18.554617312	551.0
18.571328581	614.0
18.588039850	573.0
18.604751119	598.0
18.621462388	620.0
18.638173657	582.0
18.654884926	569.0
18.671596195	598.0
18.688307464	543.0
18.705018733	637.0
18.721730002	609.0
18.738441271	624.0
18.755152539	606.0
18.771863808	570.0
18.788575077	516.0
18.805286346	627.0
18.821997615	581.0
18.838708884	589.0
18.855420153	595.0
18.872131422	580.0
18.888842691	542.0
18.905553960	576.0
18.922265229	604.0
18.938976498	566.0
18.955687767	549.0
18.972399036	587.0
18.989110305	625.0
19.005821574	604.0
19.022532843	604.0
19.039244112	570.0
19.055955381	580.0
19.072666650	621.0
19.089377919	553.0
19.106089188	592.0
19.122800457	576.0
19.139511726	550.0
19.156222995	598.0
19.172934264	595.0
19.189645533	566.0
19.206356802	569.0
19.223068071	582.0
19.239779340	579.0
19.256490609	597.0
19.273201878	574.0
19.289913147	565.0
19.306624416	583.0
19.323335685	567.0
19.340046954	615.0
19.356758223	573.0
19.373469492	575.0
19.390180761	632.0
19.406892030	561.0
19.423603299	612.0
19.440314568	585.0
19.457025837	568.0
19.473737106	574.0
19.490448375	583.0
19.507159644	580.0
19.523870913	580.0
19.540582182	582.0
19.557293451	594.0
19.574004720	570.0
19.590715989	566.0
19.607427258	579.0
19.624138527	610.0
19.640849796	560.0
19.657561064	611.0
19.674272333	580.0
19.690983602	574.0
19.707694871	595.0
19.724406140	625.0
19.741117409	600.0
19.757828678	527.0
19.774539947	576.0
19.791251216	580.0
19.807962485	590.0
19.824673754	578.0
19.841385023	650.0
19.858096292	584.0
19.874807561	595.0
19.891518830	614.0
19.908230099	587.0
19.924941368	589.0
19.941652637	597.0
19.958363906	584.0
19.975075175	594.0
19.991786444	616.0
20.008497713	556.0
20.025208982	634.0
20.041920251	624.0
20.058631520	611.0
20.075342789	616.0
20.092054058	582.0
20.108765327	556.0
20.125476596	598.0
20.142187865	602.0
20.158899134	582.0
20.175610403	582.0
20.192321672	617.0
20.209032941	522.0
20.225744210	603.0
20.242455479	574.0
20.259166748	613.0
20.275878017	626.0
20.292589286	586.0
20.309300555	588.0
20.326011824	609.0
20.342723093	597.0
20.359434362	544.0
20.376145631	585.0
20.392856900	580.0
20.409568169	560.0
20.426279438	586.0
20.442990707	597.0
20.459701976	594.0
20.476413245	634.0
20.493124514	612.0
20.509835783	582.0
20.526547052	637.0
20.543258320	606.0
20.559969589	662.0
20.576680858	630.0
20.593392127	633.0
20.610103396	557.0
20.626814665	620.0
20.643525934	659.0
20.660237203	633.0
20.676948472	609.0
20.693659741	619.0
20.710371010	635.0
20.727082279	659.0
20.743793548	636.0
20.760504817	656.0
20.777216086	622.0
20.793927355	635.0
20.810638624	650.0
20.827349893	673.0
20.844061162	707.0
20.860772431	653.0
20.877483700	668.0
20.894194969	670.0
20.910906238	646.0
20.927617507	691.0
20.944328776	739.0
20.961040045	749.0
20.977751314	792.0
20.994462583	736.0
21.011173852	736.0
21.027885121	824.0
21.044596390	759.0
21.061307659	844.0
21.078018928	844.0
21.094730197	835.0
21.111441466	944.0
21.128152735	932.0
21.144864004	926.0
21.161575273	1070.0
21.178286542	1028.0
21.194997811	1059.0
21.211709080	1166.0
21.228420349	1119.0
21.245131618	1153.0
21.261842887	1242.0
21.278554156	1289.0
21.295265425	1286.0
21.311976694	1385.0
21.328687963	1419.0
21.345399232	1422.0
21.362110501	1403.0
21.378821770	1406.0
21.395533039	1442.0
21.412244308	1359.0
21.428955576	1335.0
21.445666845	1274.0
21.462378114	1324.0
21.479089383	1145.0
21.495800652	1126.0
21.512511921	1037.0
21.529223190	1051.0
21.545934459	1070.0
21.562645728	876.0
21.579356997	893.0
21.596068266	931.0
21.612779535	894.0
21.629490804	862.0
21.646202073	841.0
21.662913342	796.0
21.679624611	767.0
21.696335880	751.0
21.713047149	752.0
21.729758418	683.0
21.746469687	711.0
21.763180956	719.0
21.779892225	718.0
21.796603494	722.0
21.813314763	695.0
21.830026032	725.0
21.846737301	658.0
21.863448570	676.0
21.880159839	692.0
21.896871108	611.0
21.913582377	670.0
21.930293646	666.0
21.947004915	668.0
21.963716184	655.0
21.980427453	687.0
21.997138722	640.0
22.013849991	689.0
22.030561260	630.0
22.047272529	655.0
22.063983798	694.0
22.080695067	678.0
22.097406336	657.0
22.114117605	666.0
22.130828874	630.0
22.147540143	686.0
22.164251412	675.0
22.180962681	665.0
22.197673950	637.0
22.214385219	655.0
22.231096488	704.0
22.247807757	666.0
22.264519026	685.0
22.281230295	649.0
22.297941564	634.0
22.314652832	643.0
22.331364101	698.0
22.348075370	693.0
22.364786639	687.0
22.381497908	711.0
22.398209177	710.0
22.414920446	694.0
22.431631715	724.0
22.448342984	769.0
22.465054253	786.0
22.481765522	712.0
22.498476791	753.0
22.515188060	756.0
22.531899329	774.0
22.548610598	795.0
22.565321867	770.0
22.582033136	854.0
22.598744405	867.0
22.615455674	886.0
22.632166943	876.0
22.648878212	940.0
22.665589481	935.0
22.682300750	1009.0
22.699012019	1029.0
22.715723288	1021.0
22.732434557	1035.0
22.749145826	1072.0
22.765857095	1187.0
22.782568364	1188.0
22.799279633	1253.0
22.815990902	1294.0
22.832702171	1410.0
22.849413440	1413.0
22.866124709	1374.0
22.882835978	1481.0
22.899547247	1507.0
22.916258516	1553.0
22.932969785	1552.0
22.949681054	1588.0
22.966392323	1495.0
22.983103592	1513.0
22.999814861	1478.0
23.016526130	1494.0
23.033237399	1461.0
23.049948668	1362.0
23.066659937	1325.0
23.083371206	1318.0
23.100082475	1226.0
23.116793744	1239.0
23.133505013	1094.0
23.150216282	1069.0
23.166927551	1008.0
23.183638820	1033.0
23.200350089	911.0
23.217061357	898.0
23.233772626	905.0
23.250483895	834.0
23.267195164	827.0
23.283906433	834.0
23.300617702	781.0
23.317328971	813.0
23.334040240	785.0
23.350751509	761.0
23.367462778	796.0
23.384174047	700.0
23.400885316	706.0
23.417596585	719.0
23.434307854	682.0
23.451019123	672.0
23.467730392	709.0
23.484441661	716.0
23.501152930	694.0
23.517864199	651.0
23.534575468	667.0
23.551286737	678.0
23.567998006	660.0
23.584709275	667.0
23.601420544	697.0
23.618131813	649.0
23.634843082	632.0
23.651554351	630.0
23.668265620	601.0
23.684976889	629.0
23.701688158	658.0
23.718399427	662.0
23.735110696	658.0
23.751821965	691.0
23.768533234	632.0
23.785244503	632.0
23.801955772	651.0
23.818667041	605.0
23.835378310	629.0
23.852089579	689.0
23.868800848	658.0
23.885512117	691.0
23.902223386	653.0
23.918934655	648.0
23.935645924	634.0
23.952357193	646.0
23.969068462	658.0
23.985779731	624.0
24.002491000	644.0
24.019202269	651.0
24.035913538	641.0
24.052624807	614.0
24.069336076	611.0
24.086047345	620.0
24.102758613	615.0
24.119469882	613.0
24.136181151	611.0
24.152892420	635.0
24.169603689	649.0
24.186314958	648.0
24.203026227	620.0
24.219737496	636.0
24.236448765	643.0
24.253160034	629.0
24.269871303	615.0
24.286582572	627.0
24.303293841	611.0
24.320005110	650.0
24.336716379	656.0
24.353427648	640.0
24.370138917	628.0
24.386850186	599.0
24.403561455	644.0
24.420272724	620.0
24.436983993	645.0
24.453695262	639.0
24.470406531	657.0
24.487117800	643.0
24.503829069	671.0
24.520540338	661.0
24.537251607	599.0
24.553962876	619.0
24.570674145	617.0
24.587385414	600.0
24.604096683	616.0
24.620807952	622.0
24.637519221	657.0
24.654230490	636.0
24.670941759	614.0
24.687653028	689.0
24.704364297	666.0
24.721075566	612.0
24.737786835	642.0
24.754498104	688.0
24.771209373	660.0
24.787920642	674.0
24.804631911	598.0
24.821343180	610.0
24.838054449	672.0
24.854765718	648.0
24.871476987	710.0
24.888188256	618.0
24.904899525	641.0
24.921610794	660.0
24.938322063	709.0
24.955033332	661.0
24.971744601	694.0
24.988455869	687.0
25.005167138	683.0
25.021878407	683.0
25.038589676	754.0
25.055300945	739.0
25.072012214	727.0
25.088723483	711.0
25.105434752	740.0
25.122146021	708.0
25.138857290	736.0
25.155568559	761.0
25.172279828	772.0
25.188991097	805.0
25.205702366	828.0
25.222413635	820.0
25.239124904	919.0
25.255836173	916.0
25.272547442	951.0
25.289258711	975.0
25.305969980	967.0
25.322681249	1065.0
25.339392518	1067.0
25.356103787	1191.0
25.372815056	1096.0
25.389526325	1321.0
25.406237594	1304.0
25.422948863	1457.0
25.439660132	1537.0
25.456371401	1626.0
25.473082670	1637.0
25.489793939	1702.0
25.506505208	1798.0
25.523216477	1833.0
25.539927746	1772.0
25.556639015	1716.0
25.573350284	1788.0
25.590061553	1726.0
25.606772822	1687.0
25.623484091	1458.0
25.640195360	1431.0
25.656906629	1324.0
25.673617898	1282.0
25.690329167	1251.0
25.707040436	1170.0
25.723751705	1106.0
25.740462974	1077.0
25.757174243	1068.0
25.773885512	1017.0
25.790596781	1065.0
25.807308050	1033.0
25.824019319	915.0
25.840730588	941.0
25.857441857	931.0
25.874153125	942.0
25.890864394	902.0
25.907575663	885.0
25.924286932	939.0
25.940998201	970.0
25.957709470	938.0
25.974420739	963.0
25.991132008	930.0
26.007843277	1027.0
26.024554546	1014.0
26.041265815	948.0
26.057977084	1056.0
26.074688353	1145.0
26.091399622	1131.0
26.108110891	1170.0
26.124822160	1151.0
26.141533429	1230.0
26.158244698	1204.0
26.174955967	1312.0
26.191667236	1294.0
26.208378505	1385.0
26.225089774	1412.0
26.241801043	1432.0
26.258512312	1405.0
26.275223581	1415.0
26.291934850	1484.0
26.308646119	1470.0
26.325357388	1405.0
26.342068657	1450.0
26.358779926	1463.0
26.375491195	1244.0
26.392202464	1376.0
26.408913733	1382.0
26.425625002	1287.0
26.442336271	1385.0
26.459047540	1241.0
26.475758809	1248.0
26.492470078	1223.0
26.509181347	1204.0
26.525892616	1218.0
26.542603885	1098.0
26.559315154	1135.0
26.576026423	1097.0
26.592737692	1078.0
26.609448961	1046.0
26.626160230	951.0
26.642871499	1000.0
26.659582768	1015.0
26.676294037	994.0
26.693005306	940.0
26.709716575	892.0
26.726427844	910.0
26.743139113	843.0
26.759850381	832.0
26.776561650	791.0
26.793272919	859.0
26.809984188	791.0
26.826695457	761.0
26.843406726	777.0
26.860117995	780.0
26.876829264	736.0
26.893540533	725.0
26.910251802	763.0
26.926963071	715.0
26.943674340	757.0
26.960385609	728.0
26.977096878	712.0
26.993808147	729.0
27.010519416	715.0
27.027230685	731.0
27.043941954	736.0
27.060653223	685.0
27.077364492	663.0
27.094075761	683.0
27.110787030	671.0
27.127498299	670.0
27.144209568	696.0
27.160920837	657.0
27.177632106	675.0
27.194343375	689.0
27.211054644	685.0
27.227765913	688.0
27.244477182	701.0
27.261188451	679.0
27.277899720	656.0
27.294610989	665.0
27.311322258	704.0
27.328033527	655.0
27.344744796	707.0
27.361456065	661.0
27.378167334	653.0
27.394878603	682.0
27.411589872	667.0
27.428301141	688.0
27.445012410	700.0
27.461723679	677.0
27.478434948	663.0
27.495146217	670.0
27.511857486	641.0
27.528568755	741.0
27.545280024	681.0
27.561991293	660.0
27.578702562	718.0
27.595413831	723.0
27.612125100	738.0
27.628836369	751.0
27.645547638	718.0
27.662258906	710.0
27.678970175	744.0
27.695681444	732.0
27.712392713	781.0
27.729103982	737.0
27.745815251	741.0
27.762526520	784.0
27.779237789	878.0
27.795949058	828.0
27.812660327	862.0
27.829371596	883.0
27.846082865	884.0
27.862794134	951.0
27.879505403	963.0
27.896216672	1010.0
27.912927941	1010.0
27.929639210	1012.0
27.946350479	1082.0
27.963061748	1158.0
27.979773017	1166.0
27.996484286	1146.0
28.013195555	1174.0
28.029906824	1196.0
28.046618093	1126.0
28.063329362	1173.0
28.080040631	1133.0
28.096751900	1097.0
28.113463169	1096.0
28.130174438	1106.0
28.146885707	1040.0
28.163596976	959.0
28.180308245	1001.0
28.197019514	970.0
28.213730783	940.0
28.230442052	910.0
28.247153321	846.0
28.263864590	910.0
28.280575859	859.0
28.297287128	894.0
28.313998397	875.0
28.330709666	865.0
28.347420935	867.0
28.364132204	864.0
28.380843473	907.0
28.397554742	853.0
28.414266011	935.0
28.430977280	930.0
28.447688549	921.0
28.464399818	932.0
28.481111087	902.0
28.497822356	937.0
28.514533625	951.0
28.531244894	965.0
28.547956162	986.0
28.564667431	938.0
28.581378700	982.0
28.598089969	982.0
28.614801238	990.0
28.631512507	959.0
28.648223776	890.0
28.664935045	933.0
28.681646314	905.0
28.698357583	938.0
28.715068852	869.0
28.731780121	894.0
28.748491390	831.0
28.765202659	829.0
28.781913928	845.0
28.798625197	808.0
28.815336466	766.0
28.832047735	833.0
28.848759004	746.0
28.865470273	809.0
28.882181542	803.0
28.898892811	766.0
28.915604080	763.0
28.932315349	752.0
28.949026618	744.0
28.965737887	769.0
28.982449156	759.0
28.999160425	765.0
29.015871694	783.0
29.032582963	761.0
29.049294232	762.0
29.066005501	799.0
29.082716770	865.0
29.099428039	823.0
29.116139308	839.0
29.132850577	838.0
29.149561846	874.0
29.166273115	807.0
29.182984384	829.0
29.199695653	879.0
29.216406922	849.0
29.233118191	814.0
29.249829460	848.0
29.266540729	815.0
29.283251998	855.0
29.299963267	899.0
29.316674536	917.0
29.333385805	819.0
29.350097074	862.0
29.366808343	857.0
29.383519612	793.0
29.400230881	824.0
29.416942150	771.0
29.433653418	773.0
29.450364687	727.0
29.467075956	762.0
29.483787225	749.0
29.500498494	784.0
29.517209763	740.0
29.533921032	705.0
29.550632301	662.0
29.567343570	696.0
29.584054839	674.0
29.600766108	734.0
29.617477377	639.0
29.634188646	677.0
29.650899915	643.0
29.667611184	632.0
29.684322453	670.0
29.701033722	666.0
29.717744991	640.0
29.734456260	663.0
29.751167529	689.0
29.767878798	646.0
29.784590067	659.0
29.801301336	627.0
29.818012605	598.0
29.834723874	693.0
29.851435143	639.0
29.868146412	598.0
29.884857681	634.0
29.901568950	624.0
29.918280219	598.0
29.934991488	653.0
29.951702757	632.0
29.968414026	628.0
29.985125295	599.0
30.001836564	648.0
30.018547833	573.0
30.035259102	662.0
30.051970371	604.0
30.068681640	583.0
30.085392909	604.0
30.102104178	663.0
30.118815447	609.0
30.135526716	620.0
30.152237985	618.0
30.168949254	602.0
30.185660523	668.0
30.202371792	646.0
30.219083061	626.0
30.235794330	602.0
30.252505599	614.0
30.269216868	655.0
30.285928137	650.0
30.302639406	602.0
30.319350674	639.0
30.336061943	681.0
30.352773212	590.0
30.369484481	604.0
30.386195750	612.0
30.402907019	611.0
30.419618288	645.0
30.436329557	616.0
30.453040826	616.0
30.469752095	635.0
30.486463364	613.0
30.503174633	652.0
30.519885902	653.0
30.536597171	610.0
30.553308440	625.0
30.570019709	600.0
30.586730978	572.0
30.603442247	610.0
30.620153516	590.0
30.636864785	595.0
30.653576054	640.0
30.670287323	626.0
30.686998592	612.0
30.703709861	670.0
30.720421130	647.0
30.737132399	636.0
30.753843668	611.0
30.770554937	604.0
30.787266206	610.0
30.803977475	601.0
30.820688744	652.0
30.837400013	594.0
30.854111282	644.0
30.870822551	616.0
30.887533820	594.0
30.904245089	567.0
30.920956358	622.0
30.937667627	628.0
30.954378896	615.0
30.971090165	619.0
30.987801434	670.0
31.004512703	659.0
31.021223972	598.0
31.037935241	585.0
31.054646510	598.0
31.071357779	599.0
31.088069048	635.0
31.104780317	625.0
31.121491586	634.0
31.138202855	610.0
31.154914124	637.0
31.171625393	601.0
31.188336662	602.0
31.205047931	636.0
31.221759199	635.0
31.238470468	572.0
31.255181737	597.0
31.271893006	655.0
31.288604275	628.0
31.305315544	620.0
31.322026813	574.0
31.338738082	575.0
31.355449351	558.0
31.372160620	603.0
31.388871889	626.0
31.405583158	595.0
31.422294427	618.0
31.439005696	621.0
31.455716965	642.0
31.472428234	582.0
31.489139503	611.0
31.505850772	591.0
31.522562041	628.0
31.539273310	572.0
31.555984579	601.0
31.572695848	614.0
31.589407117	602.0
31.606118386	585.0
31.622829655	615.0
31.639540924	651.0
31.656252193	632.0
31.672963462	667.0
31.689674731	590.0
31.706386000	571.0
31.723097269	603.0
31.739808538	625.0
31.756519807	619.0
31.773231076	621.0
31.789942345	629.0
31.806653614	659.0
31.823364883	629.0
31.840076152	635.0
31.856787421	607.0
31.873498690	664.0
31.890209959	634.0
31.906921228	651.0
31.923632497	646.0
31.940343766	619.0
31.957055035	615.0
31.973766304	594.0
31.990477573	614.0
32.007188842	602.0
32.023900111	636.0
32.040611380	600.0
32.057322649	622.0
32.074033918	596.0
32.090745187	587.0
32.107456455	580.0
32.124167724	620.0
32.140878993	630.0
32.157590262	641.0
32.174301531	591.0
32.191012800	637.0
32.207724069	613.0
32.224435338	599.0
32.241146607	672.0
32.257857876	647.0
32.274569145	667.0
32.291280414	627.0
32.307991683	617.0
32.324702952	620.0
32.341414221	599.0
32.358125490	652.0
32.374836759	606.0
32.391548028	616.0
32.408259297	637.0
32.424970566	627.0
32.441681835	663.0
32.458393104	605.0
32.475104373	575.0
32.491815642	650.0
32.508526911	597.0
32.525238180	619.0
32.541949449	646.0
32.558660718	599.0
32.575371987	620.0
32.592083256	629.0
32.608794525	598.0
32.625505794	628.0
32.642217063	578.0
32.658928332	603.0
32.675639601	675.0
32.692350870	594.0
32.709062139	601.0
32.725773408	648.0
32.742484677	604.0
32.759195946	661.0
32.775907215	629.0
32.792618484	616.0
32.809329753	644.0
32.826041022	632.0
32.842752291	625.0
32.859463560	621.0
32.876174829	631.0
32.892886098	671.0
32.909597367	677.0
32.926308636	637.0
32.943019905	675.0
32.959731174	647.0
32.976442443	642.0
32.993153711	657.0
33.009864980	672.0
33.026576249	680.0
33.043287518	711.0
33.059998787	665.0
33.076710056	731.0
33.093421325	718.0
33.110132594	737.0
33.126843863	751.0
33.143555132	765.0
33.160266401	782.0
33.176977670	718.0
33.193688939	757.0
33.210400208	795.0
33.227111477	841.0
33.243822746	740.0
33.260534015	713.0
33.277245284	723.0
33.293956553	676.0
33.310667822	757.0
33.327379091	721.0
33.344090360	687.0
33.360801629	728.0
33.377512898	677.0
33.394224167	632.0
33.410935436	694.0
33.427646705	643.0
33.444357974	703.0
33.461069243	616.0
33.477780512	625.0
33.494491781	651.0
33.511203050	627.0
33.527914319	639.0
33.544625588	637.0
33.561336857	622.0
33.578048126	642.0
33.594759395	707.0
33.611470664	698.0
33.628181933	626.0
33.644893202	636.0
33.661604471	619.0
33.678315740	655.0
33.695027009	622.0
33.711738278	615.0
33.728449547	630.0
33.745160816	631.0
33.761872085	658.0
33.778583354	603.0
33.795294623	615.0
33.812005892	635.0
33.828717161	652.0
33.845428430	560.0
33.862139699	607.0
33.878850967	631.0
33.895562236	582.0
33.912273505	610.0
33.928984774	614.0
33.945696043	586.0
33.962407312	579.0
33.979118581	620.0
33.995829850	584.0
34.012541119	645.0
34.029252388	650.0
34.045963657	632.0
34.062674926	573.0
34.079386195	583.0
34.096097464	659.0
34.112808733	662.0
34.129520002	656.0
34.146231271	639.0
34.162942540	559.0
34.179653809	674.0
34.196365078	626.0
34.213076347	651.0
34.229787616	594.0
34.246498885	665.0
34.263210154	617.0
34.279921423	631.0
34.296632692	661.0
34.313343961	648.0
34.330055230	621.0
34.346766499	642.0
34.363477768	633.0
34.380189037	655.0
34.396900306	646.0
34.413611575	652.0
34.430322844	673.0
34.447034113	661.0
34.463745382	682.0
34.480456651	681.0
34.497167920	636.0
34.513879189	656.0
34.530590458	651.0
34.547301727	673.0
34.564012996	685.0
34.580724265	682.0
34.597435534	625.0
34.614146803	670.0
34.630858072	652.0
34.647569341	707.0
34.664280610	634.0
34.680991879	653.0
34.697703148	612.0
34.714414417	686.0
34.731125686	609.0
34.747836955	610.0
34.764548223	690.0
34.781259492	664.0
34.797970761	653.0
34.814682030	600.0
34.831393299	611.0
34.848104568	639.0
34.864815837	665.0
34.881527106	632.0
34.898238375	648.0
34.914949644	587.0
34.931660913	613.0
34.948372182	606.0
34.965083451	666.0
34.981794720	626.0
34.998505989	715.0
35.015217258	627.0
35.031928527	666.0
35.048639796	617.0
35.065351065	650.0
35.082062334	644.0
35.098773603	644.0
35.115484872	658.0
35.132196141	616.0
35.148907410	648.0
35.165618679	676.0
35.182329948	649.0
35.199041217	636.0
35.215752486	616.0
35.232463755	661.0
35.249175024	648.0
35.265886293	630.0
35.282597562	624.0
35.299308831	652.0
35.316020100	678.0
35.332731369	655.0
35.349442638	701.0
35.366153907	659.0
35.382865176	698.0
35.399576445	668.0
35.416287714	609.0
35.432998983	630.0
35.449710252	687.0
35.466421521	624.0
35.483132790	624.0
35.499844059	628.0
35.516555328	636.0
35.533266597	633.0
35.549977866	651.0
35.566689135	652.0
35.583400404	645.0
35.600111673	664.0
35.616822942	625.0
35.633534211	595.0
35.650245480	630.0
35.666956748	636.0
35.683668017	629.0
35.700379286	646.0
35.717090555	617.0
35.733801824	614.0
35.750513093	642.0
35.767224362	677.0
35.783935631	599.0
35.800646900	637.0
35.817358169	649.0
35.834069438	650.0
35.850780707	595.0
35.867491976	671.0
35.884203245	646.0
35.900914514	620.0
35.917625783	594.0
35.934337052	657.0
35.951048321	666.0
35.967759590	613.0
35.984470859	653.0
36.001182128	633.0
36.017893397	657.0
36.034604666	689.0
36.051315935	630.0
36.068027204	695.0
36.084738473	698.0
36.101449742	752.0
36.118161011	738.0
36.134872280	685.0
36.151583549	718.0
36.168294818	811.0
36.185006087	693.0
36.201717356	720.0
36.218428625	746.0
36.235139894	794.0
36.251851163	764.0
36.268562432	819.0
36.285273701	769.0
36.301984970	757.0
36.318696239	792.0
36.335407508	739.0
36.352118777	837.0
36.368830046	835.0
36.385541315	786.0
36.402252584	798.0
36.418963853	799.0
36.435675122	794.0
36.452386391	751.0
36.469097660	797.0
36.485808929	785.0
36.502520198	787.0
36.519231467	710.0
36.535942736	706.0
36.552654004	711.0
36.569365273	688.0
36.586076542	718.0
36.602787811	677.0
36.619499080	740.0
36.636210349	691.0
36.652921618	660.0
36.669632887	645.0
36.686344156	658.0
36.703055425	660.0
36.719766694	658.0
36.736477963	659.0
36.753189232	616.0
36.769900501	612.0
36.786611770	639.0
36.803323039	689.0
36.820034308	644.0
36.836745577	680.0
36.853456846	676.0
36.870168115	719.0
36.886879384	634.0
36.903590653	588.0
36.920301922	674.0
36.937013191	665.0
36.953724460	640.0
36.970435729	665.0
36.987146998	675.0
37.003858267	676.0
37.020569536	642.0
37.037280805	649.0
37.053992074	648.0
37.070703343	660.0
37.087414612	649.0
37.104125881	673.0
37.120837150	620.0
37.137548419	650.0
37.154259688	672.0
37.170970957	688.0
37.187682226	636.0
37.204393495	662.0
37.221104764	613.0
37.237816033	677.0
37.254527302	673.0
37.271238571	607.0
37.287949840	621.0
37.304661109	650.0
37.321372378	696.0
37.338083647	670.0
37.354794916	653.0
37.371506185	591.0
37.388217454	607.0
37.404928723	692.0
37.421639992	627.0
37.438351260	671.0
37.455062529	611.0
37.471773798	660.0
37.488485067	632.0
37.505196336	625.0
37.521907605	650.0
37.538618874	726.0
37.555330143	660.0
37.572041412	637.0
37.588752681	666.0
37.605463950	590.0
37.622175219	649.0
37.638886488	657.0
37.655597757	642.0
37.672309026	630.0
37.689020295	655.0
37.705731564	663.0
37.722442833	621.0
37.739154102	610.0
37.755865371	637.0
37.772576640	635.0
37.789287909	620.0
37.805999178	647.0
37.822710447	694.0
37.839421716	694.0
37.856132985	652.0
37.872844254	665.0
37.889555523	674.0
37.906266792	622.0
37.922978061	618.0
[truncated: 423 more rows]
