# Supplementary material for: Physicochemical Properties, Equilibrium Adsorption Performance, Manufacturability, and Stability of TIFSIX-3-Ni for Direct Air Capture of CO2
Source: Energy Fuels. 2024 Jun 18;38(13):11947–65. doi: 10.1021/acs.energyfuels.4c01368 (PMC11228916; doi:10.1021/acs.energyfuels.4c01368)
Supplement: Supplementary file 2 — ef4c01368_si_002.zip [file ef4c01368_si_002.zip › tifsix si raw files/XRD/batch comparison/TIFSIX-3-Ni/TIFSIX-3-Ni batch 4.csv]

[Measurement conditions]
Sample identification
Comment - 1	Configuration=Reflection Transmission Spinner, Owner=User-1, Creation date=26/11/2015 11:20:31
Comment - 2	Goniometer=PW3050/60 (Theta/Theta); Minimum step size 2Theta:0.001; Minimum step size Omega:0.001
Comment - 3	Sample stage=Reflection-Transmission Spinner PW3064/60; Minimum step size Phi:0.1
Comment - 4	Diffractometer system=XPERT-PRO
Comment - 5	Measurement program=MYL_010921, Owner=User-1, Creation date=01/09/2021 10:44:35
Anode material	Cu
K-Alpha1 wavelength	1.5405980
K-Alpha2 wavelength	1.5444260
Ratio K-Alpha2/K-Alpha1	0.500
Divergence slit	Fixed	0.38mm
Monochromator used	NO
Generator voltage	40
Tube current	20
File date and time	26/Jan/2022 09:23
Unit cell
h k l	0 0 0
Scan axis	Gonio
Scan range	4.959999996	45.000200474
Scan step size	0.0167113
No. of points	2396
Scan type	CONTINUOUS
Phi	194.4
Time per step	63.500
[Scan points]
Angle	Intensity
4.968355630	625.0
4.985066899	613.0
5.001778168	601.0
5.018489437	624.0
5.035200706	592.0
5.051911975	619.0
5.068623244	628.0
5.085334513	614.0
5.102045782	600.0
5.118757051	573.0
5.135468320	606.0
5.152179589	578.0
5.168890858	601.0
5.185602127	539.0
5.202313396	551.0
5.219024665	567.0
5.235735934	590.0
5.252447203	563.0
5.269158472	580.0
5.285869741	534.0
5.302581010	530.0
5.319292279	578.0
5.336003548	540.0
5.352714817	524.0
5.369426086	535.0
5.386137355	496.0
5.402848624	525.0
5.419559892	555.0
5.436271161	496.0
5.452982430	459.0
5.469693699	535.0
5.486404968	506.0
5.503116237	519.0
5.519827506	526.0
5.536538775	504.0
5.553250044	488.0
5.569961313	511.0
5.586672582	518.0
5.603383851	492.0
5.620095120	494.0
5.636806389	507.0
5.653517658	490.0
5.670228927	433.0
5.686940196	479.0
5.703651465	451.0
5.720362734	470.0
5.737074003	502.0
5.753785272	448.0
5.770496541	431.0
5.787207810	452.0
5.803919079	414.0
5.820630348	423.0
5.837341617	454.0
5.854052886	426.0
5.870764155	429.0
5.887475424	446.0
5.904186693	430.0
5.920897962	378.0
5.937609231	430.0
5.954320500	394.0
5.971031769	432.0
5.987743038	366.0
6.004454307	432.0
6.021165576	392.0
6.037876845	450.0
6.054588114	394.0
6.071299383	372.0
6.088010652	385.0
6.104721921	431.0
6.121433190	385.0
6.138144459	391.0
6.154855728	401.0
6.171566997	415.0
6.188278266	372.0
6.204989535	390.0
6.221700804	379.0
6.238412073	368.0
6.255123342	360.0
6.271834611	361.0
6.288545880	360.0
6.305257148	370.0
6.321968417	367.0
6.338679686	355.0
6.355390955	341.0
6.372102224	363.0
6.388813493	376.0
6.405524762	326.0
6.422236031	358.0
6.438947300	394.0
6.455658569	340.0
6.472369838	356.0
6.489081107	362.0
6.505792376	357.0
6.522503645	361.0
6.539214914	356.0
6.555926183	350.0
6.572637452	331.0
6.589348721	367.0
6.606059990	352.0
6.622771259	338.0
6.639482528	331.0
6.656193797	323.0
6.672905066	356.0
6.689616335	330.0
6.706327604	331.0
6.723038873	313.0
6.739750142	307.0
6.756461411	350.0
6.773172680	338.0
6.789883949	316.0
6.806595218	320.0
6.823306487	370.0
6.840017756	343.0
6.856729025	315.0
6.873440294	344.0
6.890151563	339.0
6.906862832	358.0
6.923574101	336.0
6.940285370	358.0
6.956996639	320.0
6.973707908	310.0
6.990419177	355.0
7.007130446	336.0
7.023841715	323.0
7.040552984	351.0
7.057264253	352.0
7.073975522	303.0
7.090686791	317.0
7.107398060	328.0
7.124109329	305.0
7.140820598	326.0
7.157531867	342.0
7.174243136	344.0
7.190954405	337.0
7.207665673	311.0
7.224376942	321.0
7.241088211	328.0
7.257799480	356.0
7.274510749	371.0
7.291222018	369.0
7.307933287	325.0
7.324644556	330.0
7.341355825	360.0
7.358067094	302.0
7.374778363	348.0
7.391489632	315.0
7.408200901	306.0
7.424912170	317.0
7.441623439	333.0
7.458334708	344.0
7.475045977	353.0
7.491757246	326.0
7.508468515	324.0
7.525179784	314.0
7.541891053	336.0
7.558602322	302.0
7.575313591	303.0
7.592024860	324.0
7.608736129	321.0
7.625447398	306.0
7.642158667	313.0
7.658869936	310.0
7.675581205	310.0
7.692292474	316.0
7.709003743	322.0
7.725715012	312.0
7.742426281	296.0
7.759137550	308.0
7.775848819	293.0
7.792560088	291.0
7.809271357	299.0
7.825982626	318.0
7.842693895	321.0
7.859405164	299.0
7.876116433	326.0
7.892827702	290.0
7.909538971	318.0
7.926250240	292.0
7.942961509	324.0
7.959672778	275.0
7.976384047	300.0
7.993095316	310.0
8.009806585	314.0
8.026517854	305.0
8.043229123	328.0
8.059940392	292.0
8.076651661	323.0
8.093362929	311.0
8.110074198	303.0
8.126785467	285.0
8.143496736	267.0
8.160208005	302.0
8.176919274	307.0
8.193630543	326.0
8.210341812	267.0
8.227053081	341.0
8.243764350	309.0
8.260475619	300.0
8.277186888	292.0
8.293898157	290.0
8.310609426	303.0
8.327320695	292.0
8.344031964	274.0
8.360743233	280.0
8.377454502	308.0
8.394165771	313.0
8.410877040	326.0
8.427588309	291.0
8.444299578	328.0
8.461010847	261.0
8.477722116	321.0
8.494433385	330.0
8.511144654	305.0
8.527855923	318.0
8.544567192	267.0
8.561278461	275.0
8.577989730	279.0
8.594700999	269.0
8.611412268	307.0
8.628123537	294.0
8.644834806	287.0
8.661546075	313.0
8.678257344	317.0
8.694968613	299.0
8.711679882	283.0
8.728391151	305.0
8.745102420	286.0
8.761813689	326.0
8.778524958	269.0
8.795236227	295.0
8.811947496	298.0
8.828658765	267.0
8.845370034	327.0
8.862081303	314.0
8.878792572	291.0
8.895503841	305.0
8.912215110	272.0
8.928926379	301.0
8.945637648	302.0
8.962348917	279.0
8.979060185	269.0
8.995771454	298.0
9.012482723	268.0
9.029193992	279.0
9.045905261	311.0
9.062616530	312.0
9.079327799	290.0
9.096039068	270.0
9.112750337	331.0
9.129461606	307.0
9.146172875	286.0
9.162884144	297.0
9.179595413	249.0
9.196306682	268.0
9.213017951	282.0
9.229729220	294.0
9.246440489	287.0
9.263151758	307.0
9.279863027	286.0
9.296574296	318.0
9.313285565	306.0
9.329996834	253.0
9.346708103	284.0
9.363419372	274.0
9.380130641	290.0
9.396841910	289.0
9.413553179	254.0
9.430264448	299.0
9.446975717	296.0
9.463686986	266.0
9.480398255	318.0
9.497109524	284.0
9.513820793	290.0
9.530532062	290.0
9.547243331	287.0
9.563954600	299.0
9.580665869	254.0
9.597377138	301.0
9.614088407	269.0
9.630799676	268.0
9.647510945	291.0
9.664222214	315.0
9.680933483	305.0
9.697644752	267.0
9.714356021	300.0
9.731067290	312.0
9.747778559	301.0
9.764489828	301.0
9.781201097	269.0
9.797912366	312.0
9.814623635	271.0
9.831334904	279.0
9.848046173	291.0
9.864757441	310.0
9.881468710	286.0
9.898179979	297.0
9.914891248	289.0
9.931602517	289.0
9.948313786	276.0
9.965025055	323.0
9.981736324	277.0
9.998447593	291.0
10.015158862	271.0
10.031870131	321.0
10.048581400	292.0
10.065292669	302.0
10.082003938	341.0
10.098715207	296.0
10.115426476	277.0
10.132137745	269.0
10.148849014	284.0
10.165560283	289.0
10.182271552	281.0
10.198982821	302.0
10.215694090	301.0
10.232405359	294.0
10.249116628	289.0
10.265827897	268.0
10.282539166	279.0
10.299250435	312.0
10.315961704	256.0
10.332672973	307.0
10.349384242	323.0
10.366095511	283.0
10.382806780	291.0
10.399518049	272.0
10.416229318	298.0
10.432940587	259.0
10.449651856	270.0
10.466363125	318.0
10.483074394	278.0
10.499785663	309.0
10.516496932	283.0
10.533208201	318.0
10.549919470	291.0
10.566630739	280.0
10.583342008	280.0
10.600053277	295.0
10.616764546	278.0
10.633475815	300.0
10.650187084	295.0
10.666898353	327.0
10.683609622	308.0
10.700320891	289.0
10.717032160	293.0
10.733743429	293.0
10.750454697	328.0
10.767165966	280.0
10.783877235	317.0
10.800588504	295.0
10.817299773	291.0
10.834011042	265.0
10.850722311	281.0
10.867433580	331.0
10.884144849	320.0
10.900856118	296.0
10.917567387	320.0
10.934278656	328.0
10.950989925	298.0
10.967701194	298.0
10.984412463	301.0
11.001123732	265.0
11.017835001	308.0
11.034546270	312.0
11.051257539	295.0
11.067968808	320.0
11.084680077	327.0
11.101391346	323.0
11.118102615	314.0
11.134813884	293.0
11.151525153	327.0
11.168236422	346.0
11.184947691	318.0
11.201658960	330.0
11.218370229	341.0
11.235081498	333.0
11.251792767	312.0
11.268504036	331.0
11.285215305	322.0
11.301926574	332.0
11.318637843	366.0
11.335349112	344.0
11.352060381	354.0
11.368771650	337.0
11.385482919	344.0
11.402194188	359.0
11.418905457	344.0
11.435616726	368.0
11.452327995	325.0
11.469039264	333.0
11.485750533	342.0
11.502461802	317.0
11.519173071	348.0
11.535884340	341.0
11.552595609	339.0
11.569306878	350.0
11.586018147	355.0
11.602729416	332.0
11.619440685	359.0
11.636151954	321.0
11.652863222	351.0
11.669574491	320.0
11.686285760	331.0
11.702997029	345.0
11.719708298	337.0
11.736419567	326.0
11.753130836	340.0
11.769842105	354.0
11.786553374	321.0
11.803264643	339.0
11.819975912	320.0
11.836687181	344.0
11.853398450	320.0
11.870109719	333.0
11.886820988	327.0
11.903532257	341.0
11.920243526	362.0
11.936954795	346.0
11.953666064	316.0
11.970377333	341.0
11.987088602	384.0
12.003799871	329.0
12.020511140	350.0
12.037222409	360.0
12.053933678	397.0
12.070644947	361.0
12.087356216	393.0
12.104067485	366.0
12.120778754	375.0
12.137490023	367.0
12.154201292	400.0
12.170912561	407.0
12.187623830	371.0
12.204335099	397.0
12.221046368	434.0
12.237757637	417.0
12.254468906	481.0
12.271180175	457.0
12.287891444	504.0
12.304602713	491.0
12.321313982	512.0
12.338025251	607.0
12.354736520	573.0
12.371447789	618.0
12.388159058	616.0
12.404870327	675.0
12.421581596	724.0
12.438292865	785.0
12.455004134	791.0
12.471715403	813.0
12.488426672	933.0
12.505137941	967.0
12.521849210	1053.0
12.538560478	1141.0
12.555271747	1270.0
12.571983016	1289.0
12.588694285	1410.0
12.605405554	1487.0
12.622116823	1712.0
12.638828092	1892.0
12.655539361	2019.0
12.672250630	2071.0
12.688961899	2310.0
12.705673168	2523.0
12.722384437	2641.0
12.739095706	2837.0
12.755806975	2963.0
12.772518244	3017.0
12.789229513	3152.0
12.805940782	3137.0
12.822652051	3130.0
12.839363320	2892.0
12.856074589	2672.0
12.872785858	2411.0
12.889497127	2148.0
12.906208396	1953.0
12.922919665	1607.0
12.939630934	1402.0
12.956342203	1319.0
12.973053472	1246.0
12.989764741	1056.0
13.006476010	986.0
13.023187279	898.0
13.039898548	865.0
13.056609817	784.0
13.073321086	734.0
13.090032355	704.0
13.106743624	656.0
13.123454893	589.0
13.140166162	530.0
13.156877431	554.0
13.173588700	553.0
13.190299969	466.0
13.207011238	472.0
13.223722507	476.0
13.240433776	437.0
13.257145045	484.0
13.273856314	447.0
13.290567583	433.0
13.307278852	480.0
13.323990121	387.0
13.340701390	400.0
13.357412659	417.0
13.374123928	418.0
13.390835197	448.0
13.407546466	411.0
13.424257734	391.0
13.440969003	390.0
13.457680272	400.0
13.474391541	415.0
13.491102810	360.0
13.507814079	401.0
13.524525348	403.0
13.541236617	388.0
13.557947886	394.0
13.574659155	397.0
13.591370424	368.0
13.608081693	368.0
13.624792962	374.0
13.641504231	350.0
13.658215500	402.0
13.674926769	379.0
13.691638038	359.0
13.708349307	350.0
13.725060576	374.0
13.741771845	398.0
13.758483114	372.0
13.775194383	378.0
13.791905652	373.0
13.808616921	328.0
13.825328190	359.0
13.842039459	356.0
13.858750728	375.0
13.875461997	347.0
13.892173266	360.0
13.908884535	347.0
13.925595804	381.0
13.942307073	344.0
13.959018342	333.0
13.975729611	367.0
13.992440880	411.0
14.009152149	337.0
14.025863418	376.0
14.042574687	333.0
14.059285956	359.0
14.075997225	331.0
14.092708494	370.0
14.109419763	339.0
14.126131032	333.0
14.142842301	387.0
14.159553570	331.0
14.176264839	348.0
14.192976108	357.0
14.209687377	348.0
14.226398646	333.0
14.243109915	348.0
14.259821184	343.0
14.276532453	359.0
14.293243722	361.0
14.309954990	372.0
14.326666259	329.0
14.343377528	313.0
14.360088797	336.0
14.376800066	372.0
14.393511335	330.0
14.410222604	338.0
14.426933873	335.0
14.443645142	354.0
14.460356411	329.0
14.477067680	328.0
14.493778949	346.0
14.510490218	329.0
14.527201487	317.0
14.543912756	379.0
14.560624025	326.0
14.577335294	351.0
14.594046563	351.0
14.610757832	343.0
14.627469101	366.0
14.644180370	379.0
14.660891639	307.0
14.677602908	344.0
14.694314177	318.0
14.711025446	336.0
14.727736715	343.0
14.744447984	361.0
14.761159253	335.0
14.777870522	377.0
14.794581791	356.0
14.811293060	343.0
14.828004329	368.0
14.844715598	362.0
14.861426867	318.0
14.878138136	322.0
14.894849405	356.0
14.911560674	343.0
14.928271943	373.0
14.944983212	332.0
14.961694481	402.0
14.978405750	352.0
14.995117019	343.0
15.011828288	328.0
15.028539557	315.0
15.045250826	330.0
15.061962095	341.0
15.078673364	345.0
15.095384633	337.0
15.112095902	346.0
15.128807171	348.0
15.145518440	324.0
15.162229709	327.0
15.178940978	342.0
15.195652247	344.0
15.212363515	351.0
15.229074784	367.0
15.245786053	340.0
15.262497322	352.0
15.279208591	361.0
15.295919860	367.0
15.312631129	370.0
15.329342398	342.0
15.346053667	342.0
15.362764936	340.0
15.379476205	320.0
15.396187474	350.0
15.412898743	362.0
15.429610012	357.0
15.446321281	326.0
15.463032550	320.0
15.479743819	332.0
15.496455088	385.0
15.513166357	347.0
15.529877626	350.0
15.546588895	345.0
15.563300164	362.0
15.580011433	372.0
15.596722702	342.0
15.613433971	394.0
15.630145240	369.0
15.646856509	373.0
15.663567778	360.0
15.680279047	357.0
15.696990316	382.0
15.713701585	339.0
15.730412854	350.0
15.747124123	353.0
15.763835392	324.0
15.780546661	332.0
15.797257930	370.0
15.813969199	370.0
15.830680468	347.0
15.847391737	375.0
15.864103006	338.0
15.880814275	347.0
15.897525544	350.0
15.914236813	338.0
15.930948082	350.0
15.947659351	352.0
15.964370620	359.0
15.981081889	299.0
15.997793158	382.0
16.014504427	377.0
16.031215696	350.0
16.047926965	383.0
16.064638234	360.0
16.081349503	344.0
16.098060771	364.0
16.114772040	390.0
16.131483309	341.0
16.148194578	342.0
16.164905847	362.0
16.181617116	366.0
16.198328385	364.0
16.215039654	358.0
16.231750923	385.0
16.248462192	351.0
16.265173461	417.0
16.281884730	384.0
16.298595999	366.0
16.315307268	373.0
16.332018537	356.0
16.348729806	385.0
16.365441075	357.0
16.382152344	382.0
16.398863613	360.0
16.415574882	345.0
16.432286151	335.0
16.448997420	354.0
16.465708689	367.0
16.482419958	318.0
16.499131227	369.0
16.515842496	343.0
16.532553765	384.0
16.549265034	358.0
16.565976303	398.0
16.582687572	369.0
16.599398841	382.0
16.616110110	382.0
16.632821379	339.0
16.649532648	387.0
16.666243917	376.0
16.682955186	371.0
16.699666455	381.0
16.716377724	414.0
16.733088993	375.0
16.749800262	371.0
16.766511531	373.0
16.783222800	363.0
16.799934069	414.0
16.816645338	423.0
16.833356607	389.0
16.850067876	397.0
16.866779145	400.0
16.883490414	378.0
16.900201683	362.0
16.916912952	401.0
16.933624221	424.0
16.950335490	379.0
16.967046759	418.0
16.983758027	429.0
17.000469296	376.0
17.017180565	408.0
17.033891834	396.0
17.050603103	457.0
17.067314372	443.0
17.084025641	399.0
17.100736910	438.0
17.117448179	429.0
17.134159448	416.0
17.150870717	403.0
17.167581986	429.0
17.184293255	408.0
17.201004524	415.0
17.217715793	439.0
17.234427062	411.0
17.251138331	405.0
17.267849600	400.0
17.284560869	423.0
17.301272138	397.0
17.317983407	426.0
17.334694676	417.0
17.351405945	392.0
17.368117214	427.0
17.384828483	434.0
17.401539752	389.0
17.418251021	382.0
17.434962290	402.0
17.451673559	397.0
17.468384828	454.0
17.485096097	412.0
17.501807366	434.0
17.518518635	448.0
17.535229904	394.0
17.551941173	403.0
17.568652442	414.0
17.585363711	440.0
17.602074980	438.0
17.618786249	447.0
17.635497518	426.0
17.652208787	443.0
17.668920056	445.0
17.685631325	472.0
17.702342594	490.0
17.719053863	518.0
17.735765132	516.0
17.752476401	479.0
17.769187670	485.0
17.785898939	549.0
17.802610208	555.0
17.819321477	571.0
17.836032746	644.0
17.852744015	598.0
17.869455283	621.0
17.886166552	668.0
17.902877821	670.0
17.919589090	635.0
17.936300359	681.0
17.953011628	731.0
17.969722897	729.0
17.986434166	834.0
18.003145435	874.0
18.019856704	845.0
18.036567973	891.0
18.053279242	886.0
18.069990511	877.0
18.086701780	895.0
18.103413049	878.0
18.120124318	864.0
18.136835587	831.0
18.153546856	788.0
18.170258125	734.0
18.186969394	652.0
18.203680663	647.0
18.220391932	584.0
18.237103201	596.0
18.253814470	603.0
18.270525739	659.0
18.287237008	508.0
18.303948277	505.0
18.320659546	465.0
18.337370815	503.0
18.354082084	502.0
18.370793353	447.0
18.387504622	491.0
18.404215891	487.0
18.420927160	439.0
18.437638429	466.0
18.454349698	408.0
18.471060967	400.0
18.487772236	432.0
18.504483505	407.0
18.521194774	424.0
18.537906043	368.0
18.554617312	408.0
18.571328581	440.0
18.588039850	409.0
18.604751119	409.0
18.621462388	424.0
18.638173657	419.0
18.654884926	388.0
18.671596195	394.0
18.688307464	417.0
18.705018733	402.0
18.721730002	445.0
18.738441271	417.0
18.755152539	390.0
18.771863808	394.0
18.788575077	388.0
18.805286346	383.0
18.821997615	404.0
18.838708884	368.0
18.855420153	394.0
18.872131422	388.0
18.888842691	439.0
18.905553960	414.0
18.922265229	416.0
18.938976498	385.0
18.955687767	432.0
18.972399036	411.0
18.989110305	406.0
19.005821574	422.0
19.022532843	403.0
19.039244112	415.0
19.055955381	393.0
19.072666650	392.0
19.089377919	401.0
19.106089188	384.0
19.122800457	400.0
19.139511726	409.0
19.156222995	376.0
19.172934264	421.0
19.189645533	384.0
19.206356802	361.0
19.223068071	419.0
19.239779340	393.0
19.256490609	396.0
19.273201878	360.0
19.289913147	377.0
19.306624416	399.0
19.323335685	388.0
19.340046954	406.0
19.356758223	417.0
19.373469492	389.0
19.390180761	442.0
19.406892030	429.0
19.423603299	384.0
19.440314568	409.0
19.457025837	414.0
19.473737106	405.0
19.490448375	398.0
19.507159644	399.0
19.523870913	421.0
19.540582182	415.0
19.557293451	463.0
19.574004720	415.0
19.590715989	389.0
19.607427258	394.0
19.624138527	396.0
19.640849796	409.0
19.657561064	419.0
19.674272333	364.0
19.690983602	442.0
19.707694871	413.0
19.724406140	414.0
19.741117409	419.0
19.757828678	392.0
19.774539947	396.0
19.791251216	405.0
19.807962485	411.0
19.824673754	392.0
19.841385023	397.0
19.858096292	444.0
19.874807561	407.0
19.891518830	444.0
19.908230099	424.0
19.924941368	406.0
19.941652637	430.0
19.958363906	428.0
19.975075175	415.0
19.991786444	429.0
20.008497713	391.0
20.025208982	418.0
20.041920251	376.0
20.058631520	387.0
20.075342789	426.0
20.092054058	433.0
20.108765327	401.0
20.125476596	406.0
20.142187865	389.0
20.158899134	405.0
20.175610403	437.0
20.192321672	433.0
20.209032941	443.0
20.225744210	472.0
20.242455479	377.0
20.259166748	415.0
20.275878017	426.0
20.292589286	428.0
20.309300555	383.0
20.326011824	388.0
20.342723093	437.0
20.359434362	400.0
20.376145631	406.0
20.392856900	440.0
20.409568169	426.0
20.426279438	455.0
20.442990707	405.0
20.459701976	431.0
20.476413245	476.0
20.493124514	402.0
20.509835783	429.0
20.526547052	422.0
20.543258320	453.0
20.559969589	408.0
20.576680858	405.0
20.593392127	449.0
20.610103396	449.0
20.626814665	453.0
20.643525934	436.0
20.660237203	436.0
20.676948472	432.0
20.693659741	474.0
20.710371010	402.0
20.727082279	472.0
20.743793548	423.0
20.760504817	438.0
20.777216086	462.0
20.793927355	421.0
20.810638624	451.0
20.827349893	470.0
20.844061162	485.0
20.860772431	479.0
20.877483700	489.0
20.894194969	462.0
20.910906238	491.0
20.927617507	461.0
20.944328776	526.0
20.961040045	494.0
20.977751314	518.0
20.994462583	521.0
21.011173852	503.0
21.027885121	533.0
21.044596390	586.0
21.061307659	604.0
21.078018928	628.0
21.094730197	602.0
21.111441466	614.0
21.128152735	703.0
21.144864004	637.0
21.161575273	713.0
21.178286542	667.0
21.194997811	727.0
21.211709080	763.0
21.228420349	817.0
21.245131618	822.0
21.261842887	829.0
21.278554156	857.0
21.295265425	934.0
21.311976694	970.0
21.328687963	956.0
21.345399232	964.0
21.362110501	989.0
21.378821770	949.0
21.395533039	999.0
21.412244308	948.0
21.428955576	972.0
21.445666845	925.0
21.462378114	923.0
21.479089383	822.0
21.495800652	817.0
21.512511921	813.0
21.529223190	801.0
21.545934459	742.0
21.562645728	696.0
21.579356997	651.0
21.596068266	635.0
21.612779535	632.0
21.629490804	597.0
21.646202073	584.0
21.662913342	525.0
21.679624611	576.0
21.696335880	546.0
21.713047149	568.0
21.729758418	564.0
21.746469687	485.0
21.763180956	538.0
21.779892225	539.0
21.796603494	478.0
21.813314763	541.0
21.830026032	482.0
21.846737301	483.0
21.863448570	537.0
21.880159839	512.0
21.896871108	511.0
21.913582377	503.0
21.930293646	474.0
21.947004915	462.0
21.963716184	502.0
21.980427453	505.0
21.997138722	490.0
22.013849991	463.0
22.030561260	440.0
22.047272529	466.0
22.063983798	460.0
22.080695067	497.0
22.097406336	466.0
22.114117605	473.0
22.130828874	503.0
22.147540143	538.0
22.164251412	518.0
22.180962681	509.0
22.197673950	510.0
22.214385219	460.0
22.231096488	491.0
22.247807757	518.0
22.264519026	531.0
22.281230295	510.0
22.297941564	485.0
22.314652832	551.0
22.331364101	527.0
22.348075370	493.0
22.364786639	542.0
22.381497908	561.0
22.398209177	557.0
22.414920446	564.0
22.431631715	560.0
22.448342984	557.0
22.465054253	580.0
22.481765522	661.0
22.498476791	607.0
22.515188060	647.0
22.531899329	691.0
22.548610598	704.0
22.565321867	756.0
22.582033136	767.0
22.598744405	788.0
22.615455674	828.0
22.632166943	939.0
22.648878212	916.0
22.665589481	929.0
22.682300750	991.0
22.699012019	983.0
22.715723288	1043.0
22.732434557	1122.0
22.749145826	1192.0
22.765857095	1220.0
22.782568364	1158.0
22.799279633	1208.0
22.815990902	1199.0
22.832702171	1199.0
22.849413440	1212.0
22.866124709	1304.0
22.882835978	1243.0
22.899547247	1178.0
22.916258516	1214.0
22.932969785	1130.0
22.949681054	1060.0
22.966392323	1026.0
22.983103592	950.0
22.999814861	933.0
23.016526130	894.0
23.033237399	915.0
23.049948668	807.0
23.066659937	751.0
23.083371206	750.0
23.100082475	711.0
23.116793744	694.0
23.133505013	659.0
23.150216282	686.0
23.166927551	637.0
23.183638820	568.0
23.200350089	647.0
23.217061357	625.0
23.233772626	533.0
23.250483895	570.0
23.267195164	589.0
23.283906433	558.0
23.300617702	598.0
23.317328971	553.0
23.334040240	552.0
23.350751509	542.0
23.367462778	525.0
23.384174047	533.0
23.400885316	549.0
23.417596585	537.0
23.434307854	528.0
23.451019123	482.0
23.467730392	505.0
23.484441661	523.0
23.501152930	536.0
23.517864199	557.0
23.534575468	496.0
23.551286737	490.0
23.567998006	510.0
23.584709275	506.0
23.601420544	512.0
23.618131813	515.0
23.634843082	494.0
23.651554351	508.0
23.668265620	493.0
23.684976889	505.0
23.701688158	536.0
23.718399427	549.0
23.735110696	474.0
23.751821965	481.0
23.768533234	487.0
23.785244503	518.0
23.801955772	539.0
23.818667041	494.0
23.835378310	513.0
23.852089579	515.0
23.868800848	512.0
23.885512117	455.0
23.902223386	483.0
23.918934655	519.0
23.935645924	493.0
23.952357193	476.0
23.969068462	510.0
23.985779731	476.0
24.002491000	473.0
24.019202269	479.0
24.035913538	472.0
24.052624807	446.0
24.069336076	499.0
24.086047345	472.0
24.102758613	496.0
24.119469882	488.0
24.136181151	503.0
24.152892420	473.0
24.169603689	490.0
24.186314958	483.0
24.203026227	447.0
24.219737496	429.0
24.236448765	474.0
24.253160034	513.0
24.269871303	443.0
24.286582572	497.0
24.303293841	520.0
24.320005110	508.0
24.336716379	463.0
24.353427648	484.0
24.370138917	488.0
24.386850186	459.0
24.403561455	475.0
24.420272724	498.0
24.436983993	468.0
24.453695262	494.0
24.470406531	460.0
24.487117800	505.0
24.503829069	504.0
24.520540338	457.0
24.537251607	484.0
24.553962876	487.0
24.570674145	495.0
24.587385414	477.0
24.604096683	519.0
24.620807952	468.0
24.637519221	520.0
24.654230490	492.0
24.670941759	443.0
24.687653028	496.0
24.704364297	490.0
24.721075566	543.0
24.737786835	531.0
24.754498104	504.0
24.771209373	546.0
24.787920642	458.0
24.804631911	484.0
24.821343180	476.0
24.838054449	518.0
24.854765718	531.0
24.871476987	495.0
24.888188256	497.0
24.904899525	534.0
24.921610794	535.0
24.938322063	549.0
24.955033332	494.0
24.971744601	525.0
24.988455869	525.0
25.005167138	569.0
25.021878407	530.0
25.038589676	508.0
25.055300945	516.0
25.072012214	563.0
25.088723483	570.0
25.105434752	541.0
25.122146021	613.0
25.138857290	599.0
25.155568559	578.0
25.172279828	575.0
25.188991097	600.0
25.205702366	568.0
25.222413635	614.0
25.239124904	584.0
25.255836173	674.0
25.272547442	693.0
25.289258711	735.0
25.305969980	706.0
25.322681249	765.0
25.339392518	787.0
25.356103787	861.0
25.372815056	864.0
25.389526325	954.0
25.406237594	970.0
25.422948863	998.0
25.439660132	1134.0
25.456371401	1165.0
25.473082670	1227.0
25.489793939	1326.0
25.506505208	1392.0
25.523216477	1498.0
25.539927746	1544.0
25.556639015	1736.0
25.573350284	1864.0
25.590061553	1747.0
25.606772822	1830.0
25.623484091	1787.0
25.640195360	1831.0
25.656906629	1712.0
25.673617898	1558.0
25.690329167	1453.0
25.707040436	1395.0
25.723751705	1333.0
25.740462974	1175.0
25.757174243	1122.0
25.773885512	1033.0
25.790596781	1085.0
25.807308050	1028.0
25.824019319	937.0
25.840730588	955.0
25.857441857	910.0
25.874153125	904.0
25.890864394	913.0
25.907575663	869.0
25.924286932	935.0
25.940998201	892.0
25.957709470	905.0
25.974420739	952.0
25.991132008	994.0
26.007843277	978.0
26.024554546	1051.0
26.041265815	1158.0
26.057977084	1099.0
26.074688353	1238.0
26.091399622	1206.0
26.108110891	1246.0
26.124822160	1304.0
26.141533429	1297.0
26.158244698	1381.0
26.174955967	1354.0
26.191667236	1389.0
26.208378505	1370.0
26.225089774	1321.0
26.241801043	1336.0
26.258512312	1314.0
26.275223581	1288.0
26.291934850	1256.0
26.308646119	1218.0
26.325357388	1211.0
26.342068657	1118.0
26.358779926	1153.0
26.375491195	1127.0
26.392202464	1032.0
26.408913733	1052.0
26.425625002	987.0
26.442336271	1002.0
26.459047540	967.0
26.475758809	936.0
26.492470078	946.0
26.509181347	904.0
26.525892616	901.0
26.542603885	919.0
26.559315154	865.0
26.576026423	849.0
26.592737692	828.0
26.609448961	860.0
26.626160230	741.0
26.642871499	743.0
26.659582768	717.0
26.676294037	702.0
26.693005306	729.0
26.709716575	698.0
26.726427844	704.0
26.743139113	701.0
26.759850381	641.0
26.776561650	614.0
26.793272919	650.0
26.809984188	602.0
26.826695457	668.0
26.843406726	627.0
26.860117995	602.0
26.876829264	590.0
26.893540533	558.0
26.910251802	567.0
26.926963071	539.0
26.943674340	527.0
26.960385609	590.0
26.977096878	552.0
26.993808147	564.0
27.010519416	606.0
27.027230685	521.0
27.043941954	592.0
27.060653223	551.0
27.077364492	566.0
27.094075761	540.0
27.110787030	537.0
27.127498299	587.0
27.144209568	544.0
27.160920837	544.0
27.177632106	544.0
27.194343375	549.0
27.211054644	545.0
27.227765913	509.0
27.244477182	563.0
27.261188451	556.0
27.277899720	565.0
27.294610989	534.0
27.311322258	538.0
27.328033527	507.0
27.344744796	528.0
27.361456065	579.0
27.378167334	574.0
27.394878603	550.0
27.411589872	563.0
27.428301141	540.0
27.445012410	544.0
27.461723679	564.0
27.478434948	556.0
27.495146217	512.0
27.511857486	551.0
27.528568755	561.0
27.545280024	579.0
27.561991293	555.0
27.578702562	596.0
27.595413831	594.0
27.612125100	543.0
27.628836369	576.0
27.645547638	568.0
27.662258906	545.0
27.678970175	539.0
27.695681444	583.0
27.712392713	620.0
27.729103982	556.0
27.745815251	588.0
27.762526520	643.0
27.779237789	630.0
27.795949058	630.0
27.812660327	651.0
27.829371596	708.0
27.846082865	642.0
27.862794134	672.0
27.879505403	696.0
27.896216672	767.0
27.912927941	808.0
27.929639210	818.0
27.946350479	791.0
27.963061748	849.0
27.979773017	928.0
27.996484286	961.0
28.013195555	941.0
28.029906824	917.0
28.046618093	967.0
28.063329362	1035.0
28.080040631	985.0
28.096751900	1007.0
28.113463169	947.0
28.130174438	895.0
28.146885707	891.0
28.163596976	853.0
28.180308245	926.0
28.197019514	841.0
28.213730783	807.0
28.230442052	794.0
28.247153321	769.0
28.263864590	668.0
28.280575859	683.0
28.297287128	691.0
28.313998397	619.0
28.330709666	671.0
28.347420935	648.0
28.364132204	705.0
28.380843473	677.0
28.397554742	667.0
28.414266011	677.0
28.430977280	743.0
28.447688549	675.0
28.464399818	673.0
28.481111087	757.0
28.497822356	734.0
28.514533625	762.0
28.531244894	689.0
28.547956162	741.0
28.564667431	759.0
28.581378700	863.0
28.598089969	834.0
28.614801238	767.0
28.631512507	742.0
28.648223776	773.0
28.664935045	811.0
28.681646314	823.0
28.698357583	767.0
28.715068852	802.0
28.731780121	789.0
28.748491390	712.0
28.765202659	739.0
28.781913928	719.0
28.798625197	694.0
28.815336466	703.0
28.832047735	723.0
28.848759004	727.0
28.865470273	711.0
28.882181542	659.0
28.898892811	639.0
28.915604080	657.0
28.932315349	671.0
28.949026618	649.0
28.965737887	636.0
28.982449156	615.0
28.999160425	613.0
29.015871694	660.0
29.032582963	653.0
29.049294232	612.0
29.066005501	676.0
29.082716770	724.0
29.099428039	675.0
29.116139308	678.0
29.132850577	712.0
29.149561846	693.0
29.166273115	687.0
29.182984384	673.0
29.199695653	712.0
29.216406922	704.0
29.233118191	711.0
29.249829460	668.0
29.266540729	656.0
29.283251998	679.0
29.299963267	683.0
29.316674536	657.0
29.333385805	667.0
29.350097074	655.0
29.366808343	650.0
29.383519612	599.0
29.400230881	629.0
29.416942150	556.0
29.433653418	619.0
29.450364687	586.0
29.467075956	602.0
29.483787225	564.0
29.500498494	527.0
29.517209763	546.0
29.533921032	534.0
29.550632301	560.0
29.567343570	602.0
29.584054839	553.0
29.600766108	522.0
29.617477377	541.0
29.634188646	546.0
29.650899915	519.0
29.667611184	535.0
29.684322453	578.0
29.701033722	549.0
29.717744991	523.0
29.734456260	519.0
29.751167529	518.0
29.767878798	516.0
29.784590067	540.0
29.801301336	523.0
29.818012605	494.0
29.834723874	518.0
29.851435143	460.0
29.868146412	556.0
29.884857681	528.0
29.901568950	502.0
29.918280219	484.0
29.934991488	528.0
29.951702757	520.0
29.968414026	549.0
29.985125295	516.0
30.001836564	462.0
30.018547833	541.0
30.035259102	506.0
30.051970371	555.0
30.068681640	512.0
30.085392909	523.0
30.102104178	496.0
30.118815447	514.0
30.135526716	505.0
30.152237985	538.0
30.168949254	509.0
30.185660523	518.0
30.202371792	549.0
30.219083061	480.0
30.235794330	527.0
30.252505599	502.0
30.269216868	524.0
30.285928137	541.0
30.302639406	493.0
30.319350674	495.0
30.336061943	500.0
30.352773212	535.0
30.369484481	476.0
30.386195750	478.0
30.402907019	489.0
30.419618288	491.0
30.436329557	510.0
30.453040826	505.0
30.469752095	492.0
30.486463364	488.0
30.503174633	491.0
30.519885902	531.0
30.536597171	514.0
30.553308440	566.0
30.570019709	509.0
30.586730978	538.0
30.603442247	499.0
30.620153516	521.0
30.636864785	544.0
30.653576054	544.0
30.670287323	459.0
30.686998592	466.0
30.703709861	535.0
30.720421130	527.0
30.737132399	507.0
30.753843668	583.0
30.770554937	485.0
30.787266206	529.0
30.803977475	523.0
30.820688744	487.0
30.837400013	538.0
30.854111282	537.0
30.870822551	497.0
30.887533820	484.0
30.904245089	510.0
30.920956358	481.0
30.937667627	516.0
30.954378896	518.0
30.971090165	473.0
30.987801434	502.0
31.004512703	485.0
31.021223972	530.0
31.037935241	506.0
31.054646510	489.0
31.071357779	491.0
31.088069048	490.0
31.104780317	512.0
31.121491586	525.0
31.138202855	521.0
31.154914124	487.0
31.171625393	487.0
31.188336662	509.0
31.205047931	498.0
31.221759199	502.0
31.238470468	495.0
31.255181737	497.0
31.271893006	462.0
31.288604275	474.0
31.305315544	538.0
31.322026813	536.0
31.338738082	477.0
31.355449351	472.0
31.372160620	531.0
31.388871889	494.0
31.405583158	473.0
31.422294427	494.0
31.439005696	504.0
31.455716965	505.0
31.472428234	528.0
31.489139503	504.0
31.505850772	493.0
31.522562041	522.0
31.539273310	522.0
31.555984579	513.0
31.572695848	519.0
31.589407117	524.0
31.606118386	545.0
31.622829655	503.0
31.639540924	529.0
31.656252193	548.0
31.672963462	524.0
31.689674731	507.0
31.706386000	515.0
31.723097269	515.0
31.739808538	500.0
31.756519807	520.0
31.773231076	555.0
31.789942345	552.0
31.806653614	536.0
31.823364883	553.0
31.840076152	516.0
31.856787421	514.0
31.873498690	474.0
31.890209959	504.0
31.906921228	514.0
31.923632497	480.0
31.940343766	523.0
31.957055035	499.0
31.973766304	503.0
31.990477573	493.0
32.007188842	511.0
32.023900111	483.0
32.040611380	507.0
32.057322649	482.0
32.074033918	527.0
32.090745187	507.0
32.107456455	491.0
32.124167724	530.0
32.140878993	530.0
32.157590262	518.0
32.174301531	527.0
32.191012800	498.0
32.207724069	509.0
32.224435338	502.0
32.241146607	507.0
32.257857876	524.0
32.274569145	493.0
32.291280414	516.0
32.307991683	546.0
32.324702952	527.0
32.341414221	497.0
32.358125490	485.0
32.374836759	487.0
32.391548028	511.0
32.408259297	552.0
32.424970566	512.0
32.441681835	477.0
32.458393104	484.0
32.475104373	549.0
32.491815642	531.0
32.508526911	553.0
32.525238180	522.0
32.541949449	504.0
32.558660718	503.0
32.575371987	492.0
32.592083256	527.0
32.608794525	513.0
32.625505794	491.0
32.642217063	535.0
32.658928332	520.0
32.675639601	494.0
32.692350870	516.0
32.709062139	485.0
32.725773408	525.0
32.742484677	524.0
32.759195946	523.0
32.775907215	523.0
32.792618484	499.0
32.809329753	520.0
32.826041022	512.0
32.842752291	548.0
32.859463560	522.0
32.876174829	541.0
32.892886098	525.0
32.909597367	512.0
32.926308636	509.0
32.943019905	551.0
32.959731174	539.0
32.976442443	568.0
32.993153711	595.0
33.009864980	578.0
33.026576249	543.0
33.043287518	583.0
33.059998787	526.0
33.076710056	559.0
33.093421325	587.0
33.110132594	571.0
33.126843863	613.0
33.143555132	618.0
33.160266401	590.0
33.176977670	626.0
33.193688939	646.0
33.210400208	598.0
33.227111477	634.0
33.243822746	634.0
33.260534015	680.0
33.277245284	633.0
33.293956553	617.0
33.310667822	690.0
33.327379091	639.0
33.344090360	610.0
33.360801629	672.0
33.377512898	580.0
33.394224167	589.0
33.410935436	610.0
33.427646705	589.0
33.444357974	614.0
33.461069243	586.0
33.477780512	558.0
33.494491781	575.0
33.511203050	548.0
33.527914319	509.0
33.544625588	553.0
33.561336857	545.0
33.578048126	567.0
33.594759395	505.0
33.611470664	541.0
33.628181933	522.0
33.644893202	549.0
33.661604471	499.0
33.678315740	549.0
33.695027009	537.0
33.711738278	544.0
33.728449547	528.0
33.745160816	544.0
33.761872085	469.0
33.778583354	507.0
33.795294623	491.0
33.812005892	509.0
33.828717161	539.0
33.845428430	493.0
33.862139699	529.0
33.878850967	527.0
33.895562236	480.0
33.912273505	500.0
33.928984774	523.0
33.945696043	571.0
33.962407312	572.0
33.979118581	525.0
33.995829850	496.0
34.012541119	503.0
34.029252388	521.0
34.045963657	493.0
34.062674926	539.0
34.079386195	534.0
34.096097464	537.0
34.112808733	534.0
34.129520002	545.0
34.146231271	520.0
34.162942540	553.0
34.179653809	569.0
34.196365078	553.0
34.213076347	550.0
34.229787616	591.0
34.246498885	566.0
34.263210154	513.0
34.279921423	514.0
34.296632692	545.0
34.313343961	591.0
34.330055230	568.0
34.346766499	585.0
34.363477768	566.0
34.380189037	606.0
34.396900306	542.0
34.413611575	595.0
34.430322844	575.0
34.447034113	580.0
34.463745382	572.0
34.480456651	559.0
34.497167920	540.0
34.513879189	557.0
34.530590458	597.0
34.547301727	560.0
34.564012996	570.0
34.580724265	566.0
34.597435534	579.0
34.614146803	589.0
34.630858072	580.0
34.647569341	611.0
34.664280610	565.0
34.680991879	574.0
34.697703148	581.0
34.714414417	567.0
34.731125686	558.0
34.747836955	539.0
34.764548223	522.0
34.781259492	541.0
34.797970761	533.0
34.814682030	548.0
34.831393299	567.0
34.848104568	579.0
34.864815837	535.0
34.881527106	524.0
34.898238375	557.0
34.914949644	536.0
34.931660913	540.0
34.948372182	538.0
34.965083451	599.0
34.981794720	524.0
34.998505989	557.0
35.015217258	558.0
35.031928527	576.0
35.048639796	537.0
35.065351065	476.0
35.082062334	592.0
35.098773603	560.0
35.115484872	589.0
35.132196141	618.0
35.148907410	587.0
35.165618679	610.0
35.182329948	568.0
35.199041217	565.0
35.215752486	576.0
35.232463755	628.0
35.249175024	592.0
35.265886293	602.0
35.282597562	531.0
35.299308831	601.0
35.316020100	582.0
35.332731369	556.0
35.349442638	606.0
35.366153907	585.0
35.382865176	583.0
35.399576445	569.0
35.416287714	572.0
35.432998983	554.0
35.449710252	603.0
35.466421521	552.0
35.483132790	541.0
35.499844059	527.0
35.516555328	555.0
35.533266597	539.0
35.549977866	592.0
35.566689135	528.0
35.583400404	556.0
35.600111673	528.0
35.616822942	525.0
35.633534211	533.0
35.650245480	554.0
35.666956748	525.0
35.683668017	536.0
35.700379286	495.0
35.717090555	530.0
35.733801824	533.0
35.750513093	504.0
35.767224362	543.0
35.783935631	538.0
35.800646900	558.0
35.817358169	520.0
35.834069438	527.0
35.850780707	530.0
35.867491976	524.0
35.884203245	571.0
35.900914514	584.0
35.917625783	520.0
35.934337052	518.0
35.951048321	534.0
35.967759590	573.0
35.984470859	596.0
36.001182128	580.0
36.017893397	498.0
36.034604666	611.0
36.051315935	567.0
36.068027204	572.0
36.084738473	546.0
36.101449742	549.0
36.118161011	544.0
36.134872280	559.0
36.151583549	625.0
36.168294818	567.0
36.185006087	563.0
36.201717356	600.0
36.218428625	649.0
36.235139894	574.0
36.251851163	649.0
36.268562432	574.0
36.285273701	630.0
36.301984970	641.0
36.318696239	631.0
36.335407508	637.0
36.352118777	645.0
36.368830046	680.0
36.385541315	648.0
36.402252584	646.0
36.418963853	689.0
36.435675122	688.0
36.452386391	664.0
36.469097660	671.0
36.485808929	630.0
36.502520198	662.0
36.519231467	641.0
36.535942736	689.0
36.552654004	630.0
36.569365273	628.0
36.586076542	640.0
36.602787811	651.0
36.619499080	585.0
36.636210349	628.0
36.652921618	609.0
36.669632887	592.0
36.686344156	590.0
36.703055425	619.0
36.719766694	563.0
36.736477963	579.0
36.753189232	591.0
36.769900501	610.0
36.786611770	607.0
36.803323039	609.0
36.820034308	597.0
36.836745577	552.0
36.853456846	592.0
36.870168115	601.0
36.886879384	610.0
36.903590653	550.0
36.920301922	588.0
36.937013191	600.0
36.953724460	583.0
36.970435729	552.0
36.987146998	544.0
37.003858267	549.0
37.020569536	575.0
37.037280805	589.0
37.053992074	571.0
37.070703343	596.0
37.087414612	576.0
37.104125881	600.0
37.120837150	587.0
37.137548419	589.0
37.154259688	598.0
37.170970957	596.0
37.187682226	601.0
37.204393495	550.0
37.221104764	587.0
37.237816033	603.0
37.254527302	592.0
37.271238571	560.0
37.287949840	568.0
37.304661109	574.0
37.321372378	544.0
37.338083647	574.0
37.354794916	572.0
37.371506185	555.0
37.388217454	541.0
37.404928723	568.0
37.421639992	550.0
37.438351260	559.0
37.455062529	564.0
37.471773798	521.0
37.488485067	531.0
37.505196336	514.0
37.521907605	575.0
37.538618874	542.0
37.555330143	529.0
37.572041412	542.0
37.588752681	549.0
37.605463950	563.0
37.622175219	555.0
37.638886488	537.0
37.655597757	535.0
37.672309026	526.0
37.689020295	570.0
37.705731564	503.0
37.722442833	549.0
37.739154102	598.0
37.755865371	519.0
37.772576640	488.0
37.789287909	542.0
37.805999178	527.0
37.822710447	538.0
37.839421716	529.0
37.856132985	524.0
37.872844254	591.0
37.889555523	548.0
37.906266792	563.0
37.922978061	509.0
[truncated: 423 more rows]
