# Supplementary material for: Physicochemical Properties, Equilibrium Adsorption Performance, Manufacturability, and Stability of TIFSIX-3-Ni for Direct Air Capture of CO2
Source: Energy Fuels. 2024 Jun 18;38(13):11947–65. doi: 10.1021/acs.energyfuels.4c01368 (PMC11228916; doi:10.1021/acs.energyfuels.4c01368)
Supplement: Supplementary file 2 — ef4c01368_si_002.zip [file ef4c01368_si_002.zip › tifsix si raw files/XRD/cycling/batch 5 pellet before cycling.xy]

5.005355630 5738.0
5.022066899 5695.0
5.038778168 5750.0
5.055489437 5722.0
5.072200706 5596.0
5.088911975 5565.0
5.105623244 5758.0
5.122334513 5642.0
5.139045782 5487.0
5.155757051 5623.0
5.172468320 5763.0
5.189179589 5515.0
5.205890858 5654.0
5.222602127 5557.0
5.239313396 5605.0
5.256024665 5527.0
5.272735934 5431.0
5.289447203 5406.0
5.306158472 5482.0
5.322869741 5389.0
5.339581010 5408.0
5.356292279 5450.0
5.373003548 5483.0
5.389714817 5358.0
5.406426085 5330.0
5.423137354 5421.0
5.439848623 5383.0
5.456559892 5398.0
5.473271161 5393.0
5.489982430 5290.0
5.506693699 5267.0
5.523404968 5245.0
5.540116237 5215.0
5.556827506 5196.0
5.573538775 5270.0
5.590250044 5294.0
5.606961313 5219.0
5.623672582 5297.0
5.640383851 5295.0
5.657095120 5136.0
5.673806389 5191.0
5.690517658 5087.0
5.707228927 5077.0
5.723940196 5149.0
5.740651465 5193.0
5.757362734 5044.0
5.774074003 5047.0
5.790785272 5017.0
5.807496541 5148.0
5.824207810 5166.0
5.840919079 5056.0
5.857630348 4971.0
5.874341617 5031.0
5.891052886 4982.0
5.907764155 4959.0
5.924475424 4983.0
5.941186693 4860.0
5.957897962 4930.0
5.974609231 4778.0
5.991320500 4968.0
6.008031769 5017.0
6.024743038 4880.0
6.041454307 5011.0
6.058165576 4939.0
6.074876845 4859.0
6.091588114 5014.0
6.108299383 4823.0
6.125010652 4779.0
6.141721921 4781.0
6.158433190 4913.0
6.175144458 4878.0
6.191855727 4901.0
6.208566996 4848.0
6.225278265 4793.0
6.241989534 4911.0
6.258700803 4807.0
6.275412072 4771.0
6.292123341 4789.0
6.308834610 4884.0
6.325545879 4796.0
6.342257148 4893.0
6.358968417 4731.0
6.375679686 4828.0
6.392390955 4793.0
6.409102224 4755.0
6.425813493 4826.0
6.442524762 4766.0
6.459236031 4671.0
6.475947300 4808.0
6.492658569 4589.0
6.509369838 4672.0
6.526081107 4742.0
6.542792376 4663.0
6.559503645 4552.0
6.576214914 4548.0
6.592926183 4594.0
6.609637452 4688.0
6.626348721 4568.0
6.643059990 4664.0
6.659771259 4582.0
6.676482528 4506.0
6.693193797 4728.0
6.709905066 4461.0
6.726616335 4606.0
6.743327604 4590.0
6.760038873 4513.0
6.776750142 4564.0
6.793461411 4590.0
6.810172680 4553.0
6.826883949 4463.0
6.843595218 4510.0
6.860306487 4468.0
6.877017756 4427.0
6.893729025 4489.0
6.910440294 4682.0
6.927151563 4308.0
6.943862832 4501.0
6.960574100 4553.0
6.977285369 4288.0
6.993996638 4394.0
7.010707907 4488.0
7.027419176 4479.0
7.044130445 4393.0
7.060841714 4481.0
7.077552983 4492.0
7.094264252 4309.0
7.110975521 4359.0
7.127686790 4480.0
7.144398059 4335.0
7.161109328 4312.0
7.177820597 4392.0
7.194531866 4394.0
7.211243135 4322.0
7.227954404 4486.0
7.244665673 4358.0
7.261376942 4363.0
7.278088211 4416.0
7.294799480 4480.0
7.311510749 4257.0
7.328222018 4335.0
7.344933287 4310.0
7.361644556 4235.0
7.378355825 4259.0
7.395067094 4302.0
7.411778363 4385.0
7.428489632 4310.0
7.445200901 4367.0
7.461912170 4317.0
7.478623439 4227.0
7.495334708 4339.0
7.512045977 4312.0
7.528757246 4264.0
7.545468515 4246.0
7.562179784 4264.0
7.578891053 4321.0
7.595602322 4267.0
7.612313591 4240.0
7.629024860 4241.0
7.645736129 4293.0
7.662447398 4291.0
7.679158667 4145.0
7.695869936 4206.0
7.712581205 4244.0
7.729292473 4209.0
7.746003742 4199.0
7.762715011 4058.0
7.779426280 4202.0
7.796137549 4265.0
7.812848818 4190.0
7.829560087 4224.0
7.846271356 4286.0
7.862982625 4372.0
7.879693894 4120.0
7.896405163 4131.0
7.913116432 4249.0
7.929827701 4222.0
7.946538970 4276.0
7.963250239 4176.0
7.979961508 4153.0
7.996672777 4215.0
8.013384046 4107.0
8.030095315 4083.0
8.046806584 4103.0
8.063517853 4081.0
8.080229122 4209.0
8.096940391 4164.0
8.113651660 4170.0
8.130362929 4083.0
8.147074198 4069.0
8.163785467 4242.0
8.180496736 4118.0
8.197208005 4126.0
8.213919274 4251.0
8.230630543 4073.0
8.247341812 4069.0
8.264053081 4208.0
8.280764350 4075.0
8.297475619 4131.0
8.314186888 4131.0
8.330898157 4136.0
8.347609426 4039.0
8.364320695 4007.0
8.381031964 4049.0
8.397743233 4174.0
8.414454502 4108.0
8.431165771 4032.0
8.447877040 4048.0
8.464588309 4026.0
8.481299578 4130.0
8.498010846 4017.0
8.514722115 4130.0
8.531433384 3918.0
8.548144653 3888.0
8.564855922 4097.0
8.581567191 3996.0
8.598278460 3902.0
8.614989729 3999.0
8.631700998 4073.0
8.648412267 3990.0
8.665123536 3836.0
8.681834805 3959.0
8.698546074 3999.0
8.715257343 3889.0
8.731968612 3882.0
8.748679881 3932.0
8.765391150 3892.0
8.782102419 3852.0
8.798813688 3834.0
8.815524957 3897.0
8.832236226 3937.0
8.848947495 3903.0
8.865658764 3887.0
8.882370033 3822.0
8.899081302 3829.0
8.915792571 3923.0
8.932503840 3828.0
8.949215109 3853.0
8.965926378 3759.0
8.982637647 3785.0
8.999348916 3807.0
9.016060185 3861.0
9.032771454 3865.0
9.049482723 3887.0
9.066193992 3846.0
9.082905261 3766.0
9.099616530 3766.0
9.116327799 3796.0
9.133039068 3729.0
9.149750337 3769.0
9.166461606 3614.0
9.183172875 3681.0
9.199884144 3657.0
9.216595413 3703.0
9.233306682 3626.0
9.250017951 3577.0
9.266729220 3612.0
9.283440488 3610.0
9.300151757 3633.0
9.316863026 3550.0
9.333574295 3420.0
9.350285564 3563.0
9.366996833 3520.0
9.383708102 3439.0
9.400419371 3610.0
9.417130640 3497.0
9.433841909 3588.0
9.450553178 3545.0
9.467264447 3478.0
9.483975716 3546.0
9.500686985 3430.0
9.517398254 3447.0
9.534109523 3412.0
9.550820792 3508.0
9.567532061 3509.0
9.584243330 3345.0
9.600954599 3396.0
9.617665868 3405.0
9.634377137 3402.0
9.651088406 3251.0
9.667799675 3356.0
9.684510944 3275.0
9.701222213 3267.0
9.717933482 3288.0
9.734644751 3290.0
9.751356020 3297.0
9.768067289 3242.0
9.784778558 3214.0
9.801489827 3317.0
9.818201096 3155.0
9.834912365 3127.0
9.851623634 3244.0
9.868334903 3120.0
9.885046172 3168.0
9.901757441 3126.0
9.918468710 3201.0
9.935179979 3037.0
9.951891248 3053.0
9.968602517 3164.0
9.985313786 3106.0
10.002025055 2985.0
10.018736324 3024.0
10.035447593 3031.0
10.052158861 3016.0
10.068870130 3018.0
10.085581399 2945.0
10.102292668 3129.0
10.119003937 3023.0
10.135715206 2884.0
10.152426475 2816.0
10.169137744 3001.0
10.185849013 2902.0
10.202560282 2944.0
10.219271551 2780.0
10.235982820 2796.0
10.252694089 2810.0
10.269405358 2927.0
10.286116627 2932.0
10.302827896 2822.0
10.319539165 2782.0
10.336250434 2884.0
10.352961703 2657.0
10.369672972 2712.0
10.386384241 2730.0
10.403095510 2740.0
10.419806779 2802.0
10.436518048 2767.0
10.453229317 2644.0
10.469940586 2670.0
10.486651855 2676.0
10.503363124 2662.0
10.520074393 2575.0
10.536785662 2610.0
10.553496931 2670.0
10.570208200 2603.0
10.586919469 2630.0
10.603630738 2566.0
10.620342007 2571.0
10.637053276 2590.0
10.653764545 2617.0
10.670475814 2534.0
10.687187083 2465.0
10.703898352 2526.0
10.720609621 2618.0
10.737320890 2507.0
10.754032159 2482.0
10.770743428 2520.0
10.787454697 2473.0
10.804165966 2465.0
10.820877235 2488.0
10.837588503 2449.0
10.854299772 2462.0
10.871011041 2383.0
10.887722310 2491.0
10.904433579 2384.0
10.921144848 2527.0
10.937856117 2476.0
10.954567386 2325.0
10.971278655 2459.0
10.987989924 2421.0
11.004701193 2367.0
11.021412462 2443.0
11.038123731 2280.0
11.054835000 2544.0
11.071546269 2443.0
11.088257538 2401.0
11.104968807 2371.0
11.121680076 2259.0
11.138391345 2301.0
11.155102614 2320.0
11.171813883 2380.0
11.188525152 2325.0
11.205236421 2392.0
11.221947690 2341.0
11.238658959 2381.0
11.255370228 2397.0
11.272081497 2337.0
11.288792766 2308.0
11.305504035 2322.0
11.322215304 2289.0
11.338926573 2369.0
11.355637842 2412.0
11.372349111 2422.0
11.389060380 2344.0
11.405771649 2355.0
11.422482918 2328.0
11.439194187 2421.0
11.455905456 2376.0
11.472616725 2405.0
11.489327994 2488.0
11.506039263 2420.0
11.522750532 2375.0
11.539461801 2413.0
11.556173070 2366.0
11.572884339 2506.0
11.589595608 2507.0
11.606306876 2482.0
11.623018145 2416.0
11.639729414 2512.0
11.656440683 2534.0
11.673151952 2593.0
11.689863221 2584.0
11.706574490 2534.0
11.723285759 2523.0
11.739997028 2543.0
11.756708297 2544.0
11.773419566 2528.0
11.790130835 2410.0
11.806842104 2571.0
11.823553373 2529.0
11.840264642 2561.0
11.856975911 2539.0
11.873687180 2428.0
11.890398449 2492.0
11.907109718 2506.0
11.923820987 2530.0
11.940532256 2630.0
11.957243525 2486.0
11.973954794 2510.0
11.990666063 2452.0
12.007377332 2481.0
12.024088601 2602.0
12.040799870 2556.0
12.057511139 2551.0
12.074222408 2549.0
12.090933677 2593.0
12.107644946 2726.0
12.124356215 2478.0
12.141067484 2588.0
12.157778753 2636.0
12.174490022 2664.0
12.191201291 2642.0
12.207912560 2592.0
12.224623829 2632.0
12.241335098 2653.0
12.258046367 2845.0
12.274757636 2733.0
12.291468905 2807.0
12.308180174 2694.0
12.324891443 2823.0
12.341602712 2837.0
12.358313981 2820.0
12.375025249 2924.0
12.391736518 2926.0
12.408447787 3061.0
12.425159056 2995.0
12.441870325 3033.0
12.458581594 3135.0
12.475292863 3115.0
12.492004132 3227.0
12.508715401 3357.0
12.525426670 3341.0
12.542137939 3363.0
12.558849208 3453.0
12.575560477 3692.0
12.592271746 3583.0
12.608983015 3800.0
12.625694284 3641.0
12.642405553 3882.0
12.659116822 3763.0
12.675828091 3757.0
12.692539360 3723.0
12.709250629 3648.0
12.725961898 3433.0
12.742673167 3428.0
12.759384436 3231.0
12.776095705 3081.0
12.792806974 2904.0
12.809518243 2683.0
12.826229512 2757.0
12.842940781 2557.0
12.859652050 2607.0
12.876363319 2485.0
12.893074588 2449.0
12.909785857 2394.0
12.926497126 2283.0
12.943208395 2247.0
12.959919664 2248.0
12.976630933 2262.0
12.993342202 2264.0
13.010053471 2204.0
13.026764740 2195.0
13.043476009 2123.0
13.060187278 2118.0
13.076898547 2135.0
13.093609816 2101.0
13.110321085 2169.0
13.127032354 2126.0
13.143743623 2040.0
13.160454891 2084.0
13.177166160 2194.0
13.193877429 2102.0
13.210588698 2131.0
13.227299967 2011.0
13.244011236 1982.0
13.260722505 2091.0
13.277433774 2117.0
13.294145043 2075.0
13.310856312 2035.0
13.327567581 2030.0
13.344278850 2126.0
13.360990119 2004.0
13.377701388 2050.0
13.394412657 1991.0
13.411123926 1979.0
13.427835195 2098.0
13.444546464 2073.0
13.461257733 1975.0
13.477969002 2054.0
13.494680271 2070.0
13.511391540 1985.0
13.528102809 2120.0
13.544814078 2009.0
13.561525347 1879.0
13.578236616 1939.0
13.594947885 2076.0
13.611659154 2009.0
13.628370423 2015.0
13.645081692 2016.0
13.661792961 2084.0
13.678504230 1970.0
13.695215499 1893.0
13.711926768 1958.0
13.728638037 1908.0
13.745349306 1933.0
13.762060575 1917.0
13.778771844 1993.0
13.795483113 1965.0
13.812194382 1943.0
13.828905651 2020.0
13.845616920 1942.0
13.862328189 2050.0
13.879039458 1952.0
13.895750727 1993.0
13.912461996 1917.0
13.929173264 1947.0
13.945884533 1954.0
13.962595802 1942.0
13.979307071 1959.0
13.996018340 1952.0
14.012729609 1943.0
14.029440878 1927.0
14.046152147 1987.0
14.062863416 2002.0
14.079574685 1882.0
14.096285954 1943.0
14.112997223 1864.0
14.129708492 2003.0
14.146419761 1984.0
14.163131030 1912.0
14.179842299 1906.0
14.196553568 1959.0
14.213264837 1970.0
14.229976106 1869.0
14.246687375 1858.0
14.263398644 1893.0
14.280109913 1945.0
14.296821182 1884.0
14.313532451 1948.0
14.330243720 1853.0
14.346954989 1954.0
14.363666258 1898.0
14.380377527 1891.0
14.397088796 1887.0
14.413800065 1942.0
14.430511334 1869.0
14.447222603 1857.0
14.463933872 1838.0
14.480645141 1883.0
14.497356410 1986.0
14.514067679 1898.0
14.530778948 1906.0
14.547490217 1999.0
14.564201486 1951.0
14.580912755 1899.0
14.597624024 1952.0
14.614335293 1862.0
14.631046562 1929.0
14.647757831 1922.0
14.664469100 1908.0
14.681180369 1888.0
14.697891638 1876.0
14.714602906 1819.0
14.731314175 1987.0
14.748025444 1863.0
14.764736713 1805.0
14.781447982 1806.0
14.798159251 1880.0
14.814870520 1832.0
14.831581789 1745.0
14.848293058 1902.0
14.865004327 1802.0
14.881715596 1847.0
14.898426865 1786.0
14.915138134 1920.0
14.931849403 1876.0
14.948560672 1861.0
14.965271941 1841.0
14.981983210 1838.0
14.998694479 1865.0
15.015405748 1846.0
15.032117017 1801.0
15.048828286 1819.0
15.065539555 1818.0
15.082250824 1833.0
15.098962093 1860.0
15.115673362 1845.0
15.132384631 1821.0
15.149095900 1859.0
15.165807169 1861.0
15.182518438 1844.0
15.199229707 1841.0
15.215940976 1823.0
15.232652245 1890.0
15.249363514 1845.0
15.266074783 1814.0
15.282786052 1907.0
15.299497321 1807.0
15.316208590 1809.0
15.332919859 1806.0
15.349631128 1820.0
15.366342397 1862.0
15.383053666 1841.0
15.399764935 1850.0
15.416476204 1811.0
15.433187473 1801.0
15.449898742 1767.0
15.466610011 1875.0
15.483321279 1881.0
15.500032548 1780.0
15.516743817 1863.0
15.533455086 1821.0
15.550166355 1841.0
15.566877624 1869.0
15.583588893 1769.0
15.600300162 1801.0
15.617011431 1860.0
15.633722700 1792.0
15.650433969 1913.0
15.667145238 1932.0
15.683856507 1898.0
15.700567776 1802.0
15.717279045 1811.0
15.733990314 1875.0
15.750701583 1880.0
15.767412852 1846.0
15.784124121 1772.0
15.800835390 1780.0
15.817546659 1826.0
15.834257928 1795.0
15.850969197 1836.0
15.867680466 1771.0
15.884391735 1799.0
15.901103004 1775.0
15.917814273 1924.0
15.934525542 1930.0
15.951236811 1818.0
15.967948080 1750.0
15.984659349 1702.0
16.001370618 1728.0
16.018081887 1786.0
16.034793156 1739.0
16.051504425 1740.0
16.068215694 1750.0
16.084926963 1835.0
16.101638232 1727.0
16.118349501 1709.0
16.135060770 1800.0
16.151772039 1811.0
16.168483308 1906.0
16.185194577 1848.0
16.201905846 1798.0
16.218617115 1751.0
16.235328384 1776.0
16.252039652 1801.0
16.268750921 1785.0
16.285462190 1778.0
16.302173459 1777.0
16.318884728 1741.0
16.335595997 1736.0
16.352307266 1790.0
16.369018535 1765.0
16.385729804 1709.0
16.402441073 1694.0
16.419152342 1680.0
16.435863611 1820.0
16.452574880 1818.0
16.469286149 1831.0
16.485997418 1731.0
16.502708687 1736.0
16.519419956 1804.0
16.536131225 1721.0
16.552842494 1797.0
16.569553763 1774.0
16.586265032 1791.0
16.602976301 1691.0
16.619687570 1824.0
16.636398839 1726.0
16.653110108 1748.0
16.669821377 1729.0
16.686532646 1745.0
16.703243915 1766.0
16.719955184 1781.0
16.736666453 1873.0
16.753377722 1795.0
16.770088991 1818.0
16.786800260 1821.0
16.803511529 1763.0
16.820222798 1778.0
16.836934067 1842.0
16.853645336 1904.0
16.870356605 1744.0
16.887067874 1853.0
16.903779143 1894.0
16.920490412 1899.0
16.937201681 1852.0
16.953912950 1873.0
16.970624219 1798.0
16.987335488 1765.0
17.004046757 1838.0
17.020758026 1802.0
17.037469294 1880.0
17.054180563 1905.0
17.070891832 1813.0
17.087603101 1832.0
17.104314370 1742.0
17.121025639 1763.0
17.137736908 1761.0
17.154448177 1772.0
17.171159446 1814.0
17.187870715 1740.0
17.204581984 1769.0
17.221293253 1818.0
17.238004522 1801.0
17.254715791 1770.0
17.271427060 1873.0
17.288138329 1817.0
17.304849598 1833.0
17.321560867 1880.0
17.338272136 1864.0
17.354983405 1787.0
17.371694674 1872.0
17.388405943 1851.0
17.405117212 1821.0
17.421828481 1867.0
17.438539750 1797.0
17.455251019 1850.0
17.471962288 1817.0
17.488673557 1772.0
17.505384826 1767.0
17.522096095 1824.0
17.538807364 1924.0
17.555518633 1914.0
17.572229902 1888.0
17.588941171 1883.0
17.605652440 1812.0
17.622363709 1869.0
17.639074978 1907.0
17.655786247 1938.0
17.672497516 1892.0
17.689208785 1935.0
17.705920054 1846.0
17.722631323 1926.0
17.739342592 2032.0
17.756053861 1952.0
17.772765130 1932.0
17.789476399 1909.0
17.806187667 2017.0
17.822898936 2017.0
17.839610205 2019.0
17.856321474 1995.0
17.873032743 2065.0
17.889744012 2045.0
17.906455281 2065.0
17.923166550 2139.0
17.939877819 2071.0
17.956589088 2062.0
17.973300357 2121.0
17.990011626 2030.0
18.006722895 1942.0
18.023434164 1999.0
18.040145433 1990.0
18.056856702 1906.0
18.073567971 2036.0
18.090279240 1936.0
18.106990509 1953.0
18.123701778 1976.0
18.140413047 1898.0
18.157124316 1851.0
18.173835585 1864.0
18.190546854 1935.0
18.207258123 1881.0
18.223969392 1899.0
18.240680661 1826.0
18.257391930 1895.0
18.274103199 1843.0
18.290814468 1950.0
18.307525737 1854.0
18.324237006 1796.0
18.340948275 1888.0
18.357659544 1805.0
18.374370813 1796.0
18.391082082 1776.0
18.407793351 1820.0
18.424504620 1752.0
18.441215889 1760.0
18.457927158 1849.0
18.474638427 1725.0
18.491349696 1710.0
18.508060965 1640.0
18.524772234 1663.0
18.541483503 1757.0
18.558194772 1735.0
18.574906041 1735.0
18.591617309 1685.0
18.608328578 1609.0
18.625039847 1641.0
18.641751116 1592.0
18.658462385 1600.0
18.675173654 1679.0
18.691884923 1669.0
18.708596192 1634.0
18.725307461 1628.0
18.742018730 1609.0
18.758729999 1592.0
18.775441268 1646.0
18.792152537 1670.0
18.808863806 1637.0
18.825575075 1598.0
18.842286344 1600.0
18.858997613 1571.0
18.875708882 1572.0
18.892420151 1641.0
18.909131420 1625.0
18.925842689 1623.0
18.942553958 1614.0
18.959265227 1575.0
18.975976496 1598.0
18.992687765 1589.0
19.009399034 1624.0
19.026110303 1580.0
19.042821572 1578.0
19.059532841 1572.0
19.076244110 1544.0
19.092955379 1629.0
19.109666648 1623.0
19.126377917 1609.0
19.143089186 1538.0
19.159800455 1538.0
19.176511724 1587.0
19.193222993 1562.0
19.209934262 1541.0
19.226645531 1567.0
19.243356800 1586.0
19.260068069 1508.0
19.276779338 1564.0
19.293490607 1516.0
19.310201876 1638.0
19.326913145 1593.0
19.343624414 1562.0
19.360335682 1575.0
19.377046951 1513.0
19.393758220 1523.0
19.410469489 1476.0
19.427180758 1570.0
19.443892027 1621.0
19.460603296 1537.0
19.477314565 1564.0
19.494025834 1605.0
19.510737103 1476.0
19.527448372 1579.0
19.544159641 1527.0
19.560870910 1538.0
19.577582179 1514.0
19.594293448 1545.0
19.611004717 1563.0
19.627715986 1600.0
19.644427255 1648.0
19.661138524 1547.0
19.677849793 1534.0
19.694561062 1558.0
19.711272331 1524.0
19.727983600 1526.0
19.744694869 1519.0
19.761406138 1580.0
19.778117407 1492.0
19.794828676 1509.0
19.811539945 1522.0
19.828251214 1587.0
19.844962483 1520.0
19.861673752 1529.0
19.878385021 1617.0
19.895096290 1546.0
19.911807559 1553.0
19.928518828 1529.0
19.945230097 1508.0
19.961941366 1488.0
19.978652635 1511.0
19.995363904 1609.0
20.012075173 1575.0
20.028786442 1528.0
20.045497711 1556.0
20.062208980 1572.0
20.078920249 1542.0
20.095631518 1623.0
20.112342787 1650.0
20.129054056 1611.0
20.145765324 1582.0
20.162476593 1613.0
20.179187862 1483.0
20.195899131 1634.0
20.212610400 1517.0
20.229321669 1565.0
20.246032938 1576.0
20.262744207 1570.0
20.279455476 1544.0
20.296166745 1571.0
20.312878014 1590.0
20.329589283 1569.0
20.346300552 1539.0
20.363011821 1540.0
20.379723090 1524.0
20.396434359 1544.0
20.413145628 1563.0
20.429856897 1529.0
20.446568166 1561.0
20.463279435 1547.0
20.479990704 1586.0
20.496701973 1556.0
20.513413242 1528.0
20.530124511 1583.0
20.546835780 1621.0
20.563547049 1594.0
20.580258318 1606.0
20.596969587 1526.0
20.613680856 1587.0
20.630392125 1562.0
20.647103394 1544.0
20.663814663 1613.0
20.680525932 1594.0
20.697237201 1630.0
20.713948470 1603.0
20.730659739 1563.0
20.747371008 1541.0
20.764082277 1596.0
20.780793546 1622.0
20.797504815 1591.0
20.814216084 1606.0
20.830927353 1537.0
20.847638622 1603.0
20.864349891 1575.0
20.881061160 1646.0
20.897772429 1652.0
20.914483697 1613.0
20.931194966 1615.0
20.947906235 1647.0
20.964617504 1685.0
20.981328773 1823.0
20.998040042 1738.0
21.014751311 1753.0
21.031462580 1762.0
21.048173849 1787.0
21.064885118 1787.0
21.081596387 1816.0
21.098307656 1830.0
21.115018925 1882.0
21.131730194 1861.0
21.148441463 1904.0
21.165152732 1918.0
21.181864001 1944.0
21.198575270 1945.0
21.215286539 1872.0
21.231997808 1905.0
21.248709077 1940.0
21.265420346 1948.0
21.282131615 1898.0
21.298842884 1858.0
21.315554153 1892.0
21.332265422 1844.0
21.348976691 1721.0
21.365687960 1785.0
21.382399229 1782.0
21.399110498 1632.0
21.415821767 1698.0
21.432533036 1662.0
21.449244305 1623.0
21.465955574 1639.0
21.482666843 1692.0
21.499378112 1591.0
21.516089381 1636.0
21.532800650 1574.0
21.549511919 1598.0
21.566223188 1625.0
21.582934457 1527.0
21.599645726 1538.0
21.616356995 1589.0
21.633068264 1526.0
21.649779533 1621.0
21.666490802 1553.0
21.683202070 1546.0
21.699913339 1653.0
21.716624608 1567.0
21.733335877 1499.0
21.750047146 1537.0
21.766758415 1586.0
21.783469684 1575.0
21.800180953 1604.0
21.816892222 1568.0
21.833603491 1565.0
21.850314760 1525.0
21.867026029 1530.0
21.883737298 1552.0
21.900448567 1617.0
21.917159836 1554.0
21.933871105 1625.0
21.950582374 1522.0
21.967293643 1576.0
21.984004912 1599.0
22.000716181 1543.0
22.017427450 1538.0
22.034138719 1555.0
22.050849988 1563.0
22.067561257 1576.0
22.084272526 1496.0
22.100983795 1582.0
22.117695064 1571.0
22.134406333 1543.0
22.151117602 1520.0
22.167828871 1514.0
22.184540140 1558.0
22.201251409 1594.0
22.217962678 1637.0
22.234673947 1588.0
22.251385216 1616.0
22.268096485 1558.0
22.284807754 1651.0
22.301519023 1557.0
22.318230292 1580.0
22.334941561 1647.0
22.351652830 1605.0
22.368364099 1691.0
22.385075368 1628.0
22.401786637 1716.0
22.418497906 1659.0
22.435209175 1743.0
22.451920444 1645.0
22.468631712 1740.0
22.485342981 1754.0
22.502054250 1804.0
22.518765519 1813.0
22.535476788 1741.0
22.552188057 1867.0
22.568899326 1865.0
22.585610595 1948.0
22.602321864 1944.0
22.619033133 1932.0
22.635744402 2009.0
22.652455671 1986.0
22.669166940 2044.0
22.685878209 2059.0
22.702589478 2111.0
22.719300747 2048.0
22.736012016 2018.0
22.752723285 1935.0
22.769434554 2031.0
22.786145823 1942.0
22.802857092 1912.0
22.819568361 1889.0
22.836279630 1849.0
22.852990899 1821.0
22.869702168 1759.0
22.886413437 1701.0
22.903124706 1729.0
22.919835975 1700.0
22.936547244 1714.0
22.953258513 1661.0
22.969969782 1592.0
22.986681051 1618.0
23.003392320 1534.0
23.020103589 1546.0
23.036814858 1579.0
23.053526127 1589.0
23.070237396 1560.0
23.086948665 1503.0
23.103659934 1510.0
23.120371203 1522.0
23.137082472 1402.0
23.153793741 1492.0
23.170505010 1476.0
23.187216279 1542.0
23.203927548 1466.0
23.220638817 1468.0
23.237350085 1427.0
23.254061354 1455.0
23.270772623 1405.0
23.287483892 1463.0
23.304195161 1394.0
23.320906430 1422.0
23.337617699 1480.0
23.354328968 1482.0
23.371040237 1503.0
23.387751506 1458.0
23.404462775 1439.0
23.421174044 1448.0
23.437885313 1467.0
23.454596582 1434.0
23.471307851 1470.0
23.488019120 1406.0
23.504730389 1501.0
23.521441658 1452.0
23.538152927 1499.0
23.554864196 1401.0
23.571575465 1453.0
23.588286734 1428.0
23.604998003 1424.0
23.621709272 1437.0
23.638420541 1434.0
23.655131810 1464.0
23.671843079 1464.0
23.688554348 1373.0
23.705265617 1430.0
23.721976886 1473.0
23.738688155 1476.0
23.755399424 1491.0
23.772110693 1482.0
23.788821962 1454.0
23.805533231 1422.0
23.822244500 1432.0
23.838955769 1383.0
23.855667038 1419.0
23.872378307 1464.0
23.889089576 1507.0
23.905800845 1394.0
23.922512114 1425.0
23.939223383 1483.0
23.955934652 1409.0
23.972645921 1425.0
23.989357190 1451.0
24.006068459 1449.0
24.022779727 1470.0
24.039490996 1405.0
24.056202265 1442.0
24.072913534 1481.0
24.089624803 1395.0
24.106336072 1426.0
24.123047341 1453.0
24.139758610 1415.0
24.156469879 1403.0
24.173181148 1420.0
24.189892417 1514.0
24.206603686 1443.0
24.223314955 1397.0
24.240026224 1477.0
24.256737493 1498.0
24.273448762 1461.0
24.290160031 1406.0
24.306871300 1494.0
24.323582569 1523.0
24.340293838 1432.0
24.357005107 1473.0
24.373716376 1527.0
24.390427645 1541.0
24.407138914 1507.0
24.423850183 1432.0
24.440561452 1478.0
24.457272721 1430.0
24.473983990 1491.0
24.490695259 1492.0
24.507406528 1562.0
24.524117797 1482.0
24.540829066 1502.0
24.557540335 1435.0
24.574251604 1437.0
24.590962873 1502.0
24.607674142 1531.0
24.624385411 1512.0
24.641096680 1574.0
24.657807949 1510.0
24.674519218 1508.0
24.691230487 1481.0
24.707941756 1523.0
24.724653025 1516.0
24.741364294 1508.0
24.758075563 1509.0
24.774786832 1452.0
24.791498100 1478.0
24.808209369 1579.0
24.824920638 1448.0
24.841631907 1494.0
24.858343176 1518.0
24.875054445 1484.0
24.891765714 1481.0
24.908476983 1541.0
24.925188252 1579.0
24.941899521 1619.0
24.958610790 1538.0
24.975322059 1587.0
24.992033328 1632.0
25.008744597 1604.0
25.025455866 1615.0
25.042167135 1573.0
25.058878404 1694.0
25.075589673 1668.0
25.092300942 1681.0
25.109012211 1653.0
25.125723480 1710.0
25.142434749 1611.0
25.159146018 1709.0
25.175857287 1762.0
25.192568556 1865.0
25.209279825 1807.0
25.225991094 1846.0
25.242702363 1841.0
25.259413632 1873.0
25.276124901 1927.0
25.292836170 2073.0
25.309547439 2092.0
25.326258708 2194.0
25.342969977 2153.0
25.359681246 2201.0
25.376392515 2271.0
25.393103784 2371.0
25.409815053 2323.0
25.426526322 2401.0
25.443237591 2393.0
25.459948860 2358.0
25.476660129 2380.0
25.493371398 2271.0
25.510082667 2206.0
25.526793936 2228.0
25.543505205 2117.0
25.560216473 2052.0
25.576927742 1940.0
25.593639011 1865.0
25.610350280 1945.0
25.627061549 1861.0
25.643772818 1851.0
25.660484087 1900.0
25.677195356 1782.0
25.693906625 1830.0
25.710617894 1780.0
25.727329163 1811.0
25.744040432 1883.0
25.760751701 1777.0
25.777462970 1868.0
25.794174239 1811.0
25.810885508 1862.0
25.827596777 1827.0
25.844308046 1758.0
25.861019315 1943.0
25.877730584 1950.0
25.894441853 1937.0
25.911153122 1871.0
25.927864391 1998.0
25.944575660 2030.0
25.961286929 2138.0
25.977998198 2096.0
25.994709467 2058.0
26.011420736 2108.0
26.028132005 2185.0
26.044843274 2137.0
26.061554543 2138.0
26.078265812 2131.0
26.094977081 2136.0
26.111688350 2193.0
26.128399619 2122.0
26.145110888 2090.0
26.161822157 2046.0
26.178533426 1990.0
26.195244695 1945.0
26.211955964 1868.0
26.228667233 1887.0
26.245378502 1806.0
26.262089771 1766.0
26.278801040 1799.0
26.295512309 1724.0
26.312223578 1753.0
26.328934847 1747.0
26.345646115 1704.0
26.362357384 1661.0
26.379068653 1590.0
26.395779922 1577.0
26.412491191 1651.0
26.429202460 1620.0
26.445913729 1643.0
26.462624998 1609.0
26.479336267 1559.0
26.496047536 1584.0
26.512758805 1583.0
26.529470074 1519.0
26.546181343 1537.0
26.562892612 1555.0
26.579603881 1531.0
26.596315150 1542.0
26.613026419 1481.0
26.629737688 1523.0
26.646448957 1494.0
26.663160226 1507.0
26.679871495 1504.0
26.696582764 1412.0
26.713294033 1463.0
26.730005302 1484.0
26.746716571 1494.0
26.763427840 1539.0
26.780139109 1485.0
26.796850378 1386.0
26.813561647 1403.0
26.830272916 1398.0
26.846984185 1484.0
26.863695454 1459.0
26.880406723 1464.0
26.897117992 1426.0
26.913829261 1506.0
26.930540530 1404.0
26.947251799 1508.0
26.963963068 1486.0
26.980674337 1488.0
26.997385606 1580.0
27.014096875 1419.0
27.030808144 1387.0
27.047519413 1476.0
27.064230682 1435.0
27.080941951 1440.0
27.097653220 1509.0
27.114364488 1419.0
27.131075757 1517.0
27.147787026 1467.0
27.164498295 1522.0
27.181209564 1534.0
27.197920833 1474.0
27.214632102 1437.0
27.231343371 1502.0
27.248054640 1502.0
27.264765909 1417.0
27.281477178 1465.0
27.298188447 1513.0
27.314899716 1469.0
27.331610985 1479.0
27.348322254 1471.0
27.365033523 1410.0
27.381744792 1437.0
27.398456061 1525.0
27.415167330 1395.0
27.431878599 1483.0
27.448589868 1532.0
27.465301137 1472.0
27.482012406 1500.0
27.498723675 1463.0
27.515434944 1595.0
27.532146213 1524.0
27.548857482 1512.0
27.565568751 1561.0
27.582280020 1607.0
27.598991289 1449.0
27.615702558 1586.0
27.632413827 1563.0
27.649125096 1548.0
27.665836365 1553.0
27.682547634 1562.0
27.699258903 1666.0
27.715970172 1655.0
27.732681441 1559.0
27.749392710 1672.0
27.766103979 1746.0
27.782815248 1730.0
27.799526517 1700.0
27.816237786 1751.0
27.832949055 1740.0
27.849660324 1789.0
27.866371593 1841.0
27.883082862 1830.0
27.899794130 1787.0
27.916505399 1856.0
27.933216668 1859.0
27.949927937 1834.0
27.966639206 1720.0
27.983350475 1757.0
28.000061744 1772.0
28.016773013 1680.0
28.033484282 1781.0
28.050195551 1685.0
28.066906820 1691.0
28.083618089 1700.0
28.100329358 1687.0
28.117040627 1598.0
28.133751896 1576.0
28.150463165 1720.0
28.167174434 1619.0
28.183885703 1632.0
28.200596972 1501.0
28.217308241 1630.0
28.234019510 1560.0
28.250730779 1569.0
28.267442048 1635.0
28.284153317 1573.0
28.300864586 1624.0
28.317575855 1616.0
28.334287124 1677.0
28.350998393 1662.0
28.367709662 1682.0
28.384420931 1661.0
28.401132200 1767.0
28.417843469 1712.0
28.434554738 1787.0
28.451266007 1695.0
28.467977276 1768.0
28.484688545 1787.0
28.501399814 1729.0
28.518111083 1742.0
28.534822352 1777.0
28.551533621 1788.0
28.568244890 1717.0
28.584956159 1722.0
28.601667428 1680.0
28.618378697 1584.0
28.635089966 1575.0
28.651801235 1585.0
28.668512503 1503.0
28.685223772 1620.0
28.701935041 1542.0
28.718646310 1622.0
28.735357579 1596.0
28.752068848 1573.0
28.768780117 1500.0
28.785491386 1543.0
28.802202655 1480.0
28.818913924 1469.0
28.835625193 1486.0
28.852336462 1550.0
28.869047731 1449.0
28.885759000 1647.0
28.902470269 1480.0
28.919181538 1547.0
28.935892807 1518.0
28.952604076 1494.0
28.969315345 1567.0
28.986026614 1520.0
29.002737883 1540.0
29.019449152 1511.0
29.036160421 1445.0
29.052871690 1514.0
29.069582959 1529.0
29.086294228 1482.0
29.103005497 1466.0
29.119716766 1480.0
29.136428035 1516.0
29.153139304 1488.0
29.169850573 1507.0
29.186561842 1440.0
29.203273111 1436.0
29.219984380 1416.0
29.236695649 1495.0
29.253406918 1484.0
29.270118187 1436.0
29.286829456 1434.0
29.303540725 1406.0
29.320251994 1463.0
29.336963263 1408.0
29.353674532 1418.0
29.370385801 1437.0
29.387097070 1387.0
29.403808339 1378.0
29.420519608 1352.0
29.437230877 1413.0
29.453942145 1396.0
29.470653414 1415.0
29.487364683 1371.0
29.504075952 1438.0
29.520787221 1439.0
29.537498490 1381.0
29.554209759 1378.0
29.570921028 1419.0
29.587632297 1369.0
29.604343566 1311.0
29.621054835 1304.0
29.637766104 1387.0
29.654477373 1360.0
29.671188642 1406.0
29.687899911 1385.0
29.704611180 1391.0
29.721322449 1376.0
29.738033718 1408.0
29.754744987 1348.0
29.771456256 1430.0
29.788167525 1363.0
29.804878794 1366.0
29.821590063 1402.0
29.838301332 1341.0
29.855012601 1413.0
29.871723870 1350.0
29.888435139 1378.0
29.905146408 1358.0
29.921857677 1362.0
29.938568946 1391.0
29.955280215 1373.0
29.971991484 1339.0
29.988702753 1381.0
30.005414022 1354.0
30.022125291 1294.0
30.038836560 1376.0
30.055547829 1397.0
30.072259098 1373.0
30.088970367 1365.0
30.105681636 1274.0
30.122392905 1389.0
30.139104174 1378.0
30.155815443 1343.0
30.172526712 1339.0
30.189237981 1390.0
30.205949250 1421.0
30.222660518 1436.0
30.239371787 1386.0
30.256083056 1378.0
30.272794325 1341.0
30.289505594 1350.0
30.306216863 1454.0
30.322928132 1362.0
30.339639401 1445.0
30.356350670 1471.0
30.373061939 1420.0
30.389773208 1432.0
30.406484477 1327.0
30.423195746 1378.0
30.439907015 1495.0
30.456618284 1423.0
30.473329553 1408.0
30.490040822 1411.0
30.506752091 1548.0
30.523463360 1406.0
30.540174629 1526.0
30.556885898 1455.0
30.573597167 1477.0
30.590308436 1480.0
30.607019705 1461.0
30.623730974 1619.0
30.640442243 1528.0
30.657153512 1526.0
30.673864781 1504.0
30.690576050 1515.0
30.707287319 1533.0
30.723998588 1549.0
30.740709857 1540.0
30.757421126 1522.0
30.774132395 1450.0
30.790843664 1457.0
30.807554933 1421.0
30.824266202 1400.0
30.840977471 1366.0
30.857688740 1387.0
30.874400009 1369.0
30.891111278 1341.0
30.907822547 1320.0
30.924533816 1401.0
30.941245085 1451.0
30.957956354 1336.0
30.974667623 1385.0
30.991378891 1397.0
31.008090160 1373.0
31.024801429 1377.0
31.041512698 1301.0
31.058223967 1372.0
31.074935236 1361.0
31.091646505 1325.0
31.108357774 1314.0
31.125069043 1278.0
31.141780312 1327.0
31.158491581 1254.0
31.175202850 1316.0
31.191914119 1301.0
31.208625388 1304.0
31.225336657 1343.0
31.242047926 1319.0
31.258759195 1298.0
31.275470464 1286.0
31.292181733 1342.0
31.308893002 1355.0
31.325604271 1365.0
31.342315540 1434.0
31.359026809 1393.0
31.375738078 1392.0
31.392449347 1341.0
31.409160616 1320.0
31.425871885 1305.0
31.442583154 1342.0
31.459294423 1287.0
31.476005692 1300.0
31.492716961 1396.0
31.509428230 1416.0
31.526139499 1390.0
31.542850768 1295.0
31.559562037 1329.0
31.576273306 1373.0
31.592984575 1294.0
31.609695844 1343.0
31.626407113 1270.0
31.643118382 1299.0
31.659829651 1355.0
31.676540920 1382.0
31.693252189 1362.0
31.709963458 1289.0
31.726674727 1357.0
31.743385996 1346.0
31.760097265 1346.0
31.776808533 1246.0
31.793519802 1391.0
31.810231071 1340.0
31.826942340 1362.0
31.843653609 1320.0
31.860364878 1317.0
31.877076147 1400.0
31.893787416 1394.0
31.910498685 1333.0
31.927209954 1299.0
31.943921223 1381.0
31.960632492 1298.0
31.977343761 1304.0
31.994055030 1341.0
32.010766299 1379.0
32.027477568 1316.0
32.044188837 1394.0
32.060900106 1439.0
32.077611375 1346.0
32.094322644 1357.0
32.111033913 1355.0
32.127745182 1376.0
32.144456451 1312.0
32.161167720 1304.0
32.177878989 1420.0
32.194590258 1370.0
32.211301527 1376.0
32.228012796 1330.0
32.244724065 1348.0
32.261435334 1281.0
32.278146603 1409.0
32.294857872 1381.0
32.311569141 1344.0
32.328280410 1388.0
32.344991679 1386.0
32.361702948 1343.0
32.378414217 1389.0
32.395125486 1346.0
32.411836755 1350.0
32.428548024 1351.0
32.445259293 1402.0
32.461970562 1380.0
32.478681831 1375.0
32.495393100 1303.0
32.512104369 1298.0
32.528815638 1313.0
32.545526906 1391.0
32.562238175 1357.0
32.578949444 1340.0
32.595660713 1388.0
32.612371982 1299.0
32.629083251 1385.0
32.645794520 1344.0
32.662505789 1378.0
32.679217058 1302.0
32.695928327 1314.0
32.712639596 1350.0
32.729350865 1337.0
32.746062134 1311.0
32.762773403 1383.0
32.779484672 1409.0
32.796195941 1415.0
32.812907210 1390.0
32.829618479 1289.0
32.846329748 1406.0
32.863041017 1373.0
32.879752286 1388.0
32.896463555 1427.0
32.913174824 1418.0
32.929886093 1369.0
32.946597362 1393.0
32.963308631 1421.0
32.980019900 1389.0
32.996731169 1427.0
33.013442438 1412.0
33.030153707 1391.0
33.046864976 1363.0
33.063576245 1380.0
33.080287514 1465.0
33.096998783 1488.0
33.113710052 1508.0
33.130421321 1349.0
33.147132590 1374.0
33.163843859 1335.0
33.180555128 1462.0
33.197266397 1464.0
33.213977666 1408.0
33.230688935 1441.0
33.247400204 1287.0
33.264111473 1421.0
33.280822742 1370.0
33.297534011 1371.0
33.314245280 1404.0
33.330956548 1311.0
33.347667817 1426.0
33.364379086 1387.0
33.381090355 1439.0
33.397801624 1416.0
33.414512893 1382.0
33.431224162 1424.0
33.447935431 1366.0
33.464646700 1432.0
33.481357969 1341.0
33.498069238 1328.0
33.514780507 1386.0
33.531491776 1342.0
33.548203045 1388.0
33.564914314 1358.0
33.581625583 1291.0
33.598336852 1381.0
33.615048121 1363.0
33.631759390 1349.0
33.648470659 1377.0
33.665181928 1357.0
33.681893197 1427.0
33.698604466 1365.0
33.715315735 1376.0
33.732027004 1320.0
33.748738273 1364.0
33.765449542 1380.0
33.782160811 1344.0
33.798872080 1413.0
33.815583349 1398.0
33.832294618 1398.0
33.849005887 1357.0
33.865717156 1407.0
33.882428425 1366.0
33.899139694 1372.0
33.915850963 1365.0
33.932562232 1419.0
33.949273501 1352.0
33.965984770 1403.0
33.982696039 1319.0
33.999407308 1382.0
34.016118577 1366.0
34.032829846 1306.0
34.049541115 1406.0
34.066252384 1402.0
34.082963653 1448.0
34.099674921 1409.0
34.116386190 1408.0
34.133097459 1374.0
34.149808728 1456.0
34.166519997 1466.0
34.183231266 1421.0
34.199942535 1376.0
34.216653804 1408.0
34.233365073 1454.0
34.250076342 1407.0
34.266787611 1485.0
34.283498880 1430.0
34.300210149 1350.0
34.316921418 1467.0
34.333632687 1471.0
34.350343956 1499.0
34.367055225 1477.0
34.383766494 1448.0
34.400477763 1416.0
34.417189032 1427.0
34.433900301 1463.0
34.450611570 1431.0
34.467322839 1393.0
34.484034108 1479.0
34.500745377 1454.0
34.517456646 1473.0
34.534167915 1477.0
34.550879184 1389.0
34.567590453 1380.0
34.584301722 1464.0
34.601012991 1426.0
34.617724260 1441.0
34.634435529 1398.0
34.651146798 1456.0
34.667858067 1421.0
34.684569336 1407.0
34.701280605 1418.0
34.717991874 1471.0
34.734703143 1424.0
34.751414412 1410.0
34.768125681 1392.0
34.784836950 1455.0
34.801548219 1430.0
34.818259488 1320.0
34.834970757 1376.0
34.851682026 1434.0
34.868393294 1383.0
34.885104563 1387.0
34.901815832 1413.0
34.918527101 1357.0
34.935238370 1380.0
34.951949639 1388.0
34.968660908 1415.0
34.985372177 1419.0
35.002083446 1382.0
35.018794715 1432.0
35.035505984 1343.0
35.052217253 1417.0
35.068928522 1398.0
35.085639791 1424.0
35.102351060 1452.0
35.119062329 1445.0
35.135773598 1349.0
35.152484867 1391.0
35.169196136 1397.0
35.185907405 1433.0
35.202618674 1430.0
35.219329943 1438.0
35.236041212 1433.0
35.252752481 1371.0
35.269463750 1450.0
35.286175019 1436.0
35.302886288 1527.0
35.319597557 1383.0
35.336308826 1335.0
35.353020095 1466.0
35.369731364 1488.0
35.386442633 1424.0
35.403153902 1432.0
35.419865171 1340.0
35.436576440 1408.0
35.453287709 1391.0
35.469998978 1405.0
35.486710247 1392.0
35.503421516 1430.0
35.520132785 1430.0
35.536844054 1437.0
35.553555323 1534.0
35.570266592 1424.0
35.586977861 1426.0
35.603689130 1493.0
35.620400399 1408.0
35.637111668 1413.0
35.653822936 1453.0
35.670534205 1424.0
35.687245474 1363.0
35.703956743 1413.0
35.720668012 1371.0
35.737379281 1412.0
35.754090550 1405.0
35.770801819 1417.0
35.787513088 1421.0
35.804224357 1294.0
35.820935626 1397.0
35.837646895 1432.0
35.854358164 1500.0
35.871069433 1415.0
35.887780702 1432.0
35.904491971 1421.0
35.921203240 1425.0
35.937914509 1440.0
35.954625778 1416.0
35.971337047 1431.0
35.988048316 1419.0
36.004759585 1435.0
36.021470854 1441.0
36.038182123 1528.0
36.054893392 1473.0
36.071604661 1533.0
36.088315930 1546.0
36.105027199 1518.0
36.121738468 1520.0
36.138449737 1610.0
36.155161006 1524.0
36.171872275 1497.0
36.188583544 1443.0
36.205294813 1494.0
36.222006082 1557.0
36.238717351 1620.0
36.255428620 1453.0
36.272139889 1516.0
36.288851158 1588.0
36.305562427 1497.0
36.322273696 1527.0
36.338984965 1492.0
36.355696234 1537.0
36.372407503 1546.0
36.389118772 1476.0
36.405830041 1392.0
36.422541309 1454.0
36.439252578 1513.0
36.455963847 1506.0
36.472675116 1477.0
36.489386385 1406.0
36.506097654 1458.0
36.522808923 1465.0
36.539520192 1408.0
36.556231461 1532.0
36.572942730 1480.0
36.589653999 1443.0
36.606365268 1425.0
36.623076537 1453.0
36.639787806 1461.0
36.656499075 1439.0
36.673210344 1403.0
36.689921613 1404.0
36.706632882 1423.0
36.723344151 1500.0
36.740055420 1411.0
36.756766689 1392.0
36.773477958 1418.0
36.790189227 1438.0
36.806900496 1455.0
36.823611765 1425.0
36.840323034 1447.0
36.857034303 1450.0
36.873745572 1427.0
36.890456841 1467.0
36.907168110 1418.0
36.923879379 1421.0
36.940590648 1413.0
36.957301917 1343.0
36.974013186 1509.0
36.990724455 1377.0
37.007435724 1355.0
37.024146993 1481.0
37.040858262 1437.0
37.057569531 1394.0
37.074280800 1417.0
37.090992069 1418.0
37.107703338 1458.0
37.124414607 1400.0
37.141125876 1422.0
37.157837145 1348.0
37.174548414 1453.0
37.191259683 1447.0
37.207970951 1433.0
37.224682220 1408.0
37.241393489 1437.0
37.258104758 1395.0
37.274816027 1394.0
37.291527296 1409.0
37.308238565 1370.0
37.324949834 1388.0
37.341661103 1442.0
37.358372372 1427.0
37.375083641 1446.0
37.391794910 1425.0
37.408506179 1456.0
37.425217448 1465.0
37.441928717 1447.0
37.458639986 1476.0
37.475351255 1369.0
37.492062524 1411.0
37.508773793 1433.0
37.525485062 1471.0
37.542196331 1517.0
37.558907600 1375.0
37.575618869 1431.0
37.592330138 1363.0
37.609041407 1457.0
37.625752676 1416.0
37.642463945 1456.0
37.659175214 1409.0
37.675886483 1396.0
37.692597752 1503.0
37.709309021 1508.0
37.726020290 1463.0
37.742731559 1423.0
37.759442828 1466.0
37.776154097 1401.0
37.792865366 1455.0
37.809576635 1500.0
37.826287904 1432.0
37.842999173 1439.0
37.859710442 1463.0
37.876421711 1420.0
37.893132980 1441.0
37.909844249 1492.0
37.926555518 1519.0
37.943266787 1453.0
37.959978056 1457.0
37.976689324 1485.0
37.993400593 1504.0
38.010111862 1498.0
38.026823131 1491.0
38.043534400 1440.0
38.060245669 1608.0
38.076956938 1495.0
38.093668207 1461.0
38.110379476 1574.0
38.127090745 1524.0
38.143802014 1515.0
38.160513283 1517.0
38.177224552 1506.0
38.193935821 1539.0
38.210647090 1512.0
38.227358359 1572.0
38.244069628 1557.0
38.260780897 1504.0
38.277492166 1589.0
38.294203435 1565.0
38.310914704 1583.0
38.327625973 1677.0
38.344337242 1615.0
38.361048511 1670.0
38.377759780 1741.0
38.394471049 1665.0
38.411182318 1697.0
38.427893587 1756.0
38.444604856 1773.0
38.461316125 1670.0
38.478027394 1765.0
38.494738663 1807.0
38.511449932 1836.0
38.528161201 1745.0
38.544872470 1785.0
38.561583739 1786.0
38.578295008 1851.0
38.595006277 1712.0
38.611717546 1714.0
38.628428815 1713.0
38.645140084 1674.0
38.661851353 1716.0
38.678562622 1699.0
38.695273891 1713.0
38.711985160 1615.0
38.728696429 1669.0
38.745407697 1614.0
38.762118966 1561.0
38.778830235 1618.0
38.795541504 1591.0
38.812252773 1593.0
38.828964042 1554.0
38.845675311 1582.0
38.862386580 1577.0
38.879097849 1562.0
38.895809118 1476.0
38.912520387 1580.0
38.929231656 1607.0
38.945942925 1541.0
38.962654194 1471.0
38.979365463 1567.0
38.996076732 1573.0
39.012788001 1519.0
39.029499270 1513.0
39.046210539 1539.0
39.062921808 1499.0
39.079633077 1473.0
39.096344346 1499.0
39.113055615 1495.0
39.129766884 1455.0
39.146478153 1561.0
39.163189422 1515.0
39.179900691 1577.0
39.196611960 1459.0
39.213323229 1593.0
39.230034498 1532.0
39.246745767 1510.0
39.263457036 1527.0
39.280168305 1506.0
39.296879574 1588.0
39.313590843 1561.0
39.330302112 1464.0
39.347013381 1481.0
39.363724650 1515.0
39.380435919 1545.0
39.397147188 1514.0
39.413858457 1546.0
39.430569726 1544.0
39.447280995 1538.0
39.463992264 1478.0
39.480703533 1470.0
39.497414802 1486.0
39.514126071 1522.0
39.530837339 1524.0
39.547548608 1503.0
39.564259877 1488.0
39.580971146 1545.0
39.597682415 1547.0
39.614393684 1549.0
39.631104953 1523.0
39.647816222 1576.0
39.664527491 1539.0
39.681238760 1506.0
39.697950029 1520.0
39.714661298 1541.0
39.731372567 1538.0
39.748083836 1568.0
39.764795105 1494.0
39.781506374 1600.0
39.798217643 1506.0
39.814928912 1584.0
39.831640181 1593.0
39.848351450 1611.0
39.865062719 1527.0
39.881773988 1563.0
39.898485257 1577.0
39.915196526 1634.0
39.931907795 1586.0
39.948619064 1595.0
39.965330333 1634.0
39.982041602 1613.0
39.998752871 1619.0
40.015464140 1625.0
40.032175409 1640.0
40.048886678 1653.0
40.065597947 1716.0
40.082309216 1738.0
40.099020485 1720.0
40.115731754 1783.0
40.132443023 1797.0
40.149154292 1707.0
40.165865561 1772.0
40.182576830 1817.0
40.199288099 1900.0
40.215999368 1910.0
40.232710637 1868.0
40.249421906 1917.0
40.266133175 1895.0
40.282844444 1966.0
40.299555712 1833.0
40.316266981 1927.0
40.332978250 1866.0
40.349689519 1939.0
40.366400788 1808.0
40.383112057 1860.0
40.399823326 1879.0
40.416534595 1849.0
40.433245864 1891.0
40.449957133 1865.0
40.466668402 1837.0
40.483379671 1897.0
40.500090940 1848.0
40.516802209 1775.0
40.533513478 1989.0
40.550224747 1904.0
40.566936016 1961.0
40.583647285 1947.0
40.600358554 1930.0
40.617069823 1996.0
40.633781092 2057.0
40.650492361 2006.0
40.667203630 1943.0
40.683914899 1918.0
40.700626168 2010.0
40.717337437 1975.0
40.734048706 1973.0
40.750759975 2003.0
40.767471244 1900.0
40.784182513 1888.0
40.800893782 1842.0
40.817605051 1912.0
40.834316320 1811.0
40.851027589 1786.0
40.867738858 1857.0
40.884450127 1682.0
40.901161396 1793.0
40.917872665 1719.0
40.934583934 1727.0
40.951295203 1695.0
40.968006472 1677.0
40.984717741 1681.0
41.001429010 1664.0
41.018140279 1674.0
41.034851548 1626.0
41.051562817 1622.0
41.068274086 1606.0
41.084985354 1603.0
41.101696623 1577.0
41.118407892 1605.0
41.135119161 1495.0
41.151830430 1560.0
41.168541699 1604.0
41.185252968 1572.0
41.201964237 1558.0
41.218675506 1617.0
41.235386775 1553.0
41.252098044 1568.0
41.268809313 1561.0
41.285520582 1615.0
41.302231851 1463.0
41.318943120 1567.0
41.335654389 1582.0
41.352365658 1534.0
41.369076927 1468.0
41.385788196 1548.0
41.402499465 1458.0
41.419210734 1537.0
41.435922003 1554.0
41.452633272 1529.0
41.469344541 1482.0
41.486055810 1477.0
41.502767079 1542.0
41.519478348 1570.0
41.536189617 1473.0
41.552900886 1552.0
41.569612155 1491.0
41.586323424 1512.0
41.603034693 1549.0
41.619745962 1503.0
41.636457231 1527.0
41.653168500 1484.0
41.669879769 1534.0
41.686591038 1556.0
41.703302307 1525.0
41.720013576 1534.0
41.736724845 1497.0
41.753436114 1593.0
41.770147383 1519.0
41.786858652 1530.0
41.803569921 1542.0
41.820281190 1494.0
41.836992459 1538.0
41.853703727 1477.0
41.870414996 1488.0
41.887126265 1537.0
41.903837534 1492.0
41.920548803 1567.0
41.937260072 1594.0
41.953971341 1516.0
41.970682610 1572.0
41.987393879 1489.0
42.004105148 1553.0
42.020816417 1585.0
42.037527686 1537.0
42.054238955 1506.0
42.070950224 1554.0
42.087661493 1634.0
42.104372762 1545.0
42.121084031 1562.0
42.137795300 1554.0
42.154506569 1532.0
42.171217838 1513.0
42.187929107 1502.0
42.204640376 1629.0
42.221351645 1535.0
42.238062914 1535.0
42.254774183 1573.0
42.271485452 1587.0
42.288196721 1601.0
42.304907990 1538.0
42.321619259 1550.0
42.338330528 1572.0
42.355041797 1596.0
42.371753066 1554.0
42.388464335 1667.0
42.405175604 1532.0
42.421886873 1631.0
42.438598142 1538.0
42.455309411 1578.0
42.472020680 1539.0
42.488731949 1572.0
42.505443218 1539.0
42.522154487 1543.0
42.538865756 1585.0
42.555577025 1524.0
42.572288294 1567.0
42.588999563 1469.0
42.605710832 1564.0
42.622422101 1479.0
42.639133369 1540.0
42.655844638 1552.0
42.672555907 1572.0
42.689267176 1506.0
42.705978445 1534.0
42.722689714 1540.0
42.739400983 1541.0
42.756112252 1555.0
42.772823521 1522.0
42.789534790 1534.0
42.806246059 1553.0
42.822957328 1433.0
42.839668597 1493.0
42.856379866 1498.0
42.873091135 1538.0
42.889802404 1496.0
42.906513673 1509.0
42.923224942 1537.0
42.939936211 1547.0
42.956647480 1493.0
42.973358749 1517.0
42.990070018 1607.0
43.006781287 1516.0
43.023492556 1520.0
43.040203825 1561.0
43.056915094 1510.0
43.073626363 1589.0
43.090337632 1516.0
43.107048901 1564.0
43.123760170 1553.0
43.140471439 1543.0
43.157182708 1542.0
43.173893977 1572.0
43.190605246 1591.0
43.207316515 1565.0
43.224027784 1550.0
43.240739053 1476.0
43.257450322 1546.0
43.274161591 1501.0
43.290872860 1584.0
43.307584129 1497.0
43.324295398 1501.0
43.341006667 1478.0
43.357717936 1571.0
43.374429205 1537.0
43.391140474 1548.0
43.407851742 1531.0
43.424563011 1492.0
43.441274280 1513.0
43.457985549 1464.0
43.474696818 1487.0
43.491408087 1457.0
43.508119356 1533.0
43.524830625 1493.0
43.541541894 1552.0
43.558253163 1510.0
43.574964432 1489.0
43.591675701 1512.0
43.608386970 1500.0
43.625098239 1539.0
43.641809508 1468.0
43.658520777 1462.0
43.675232046 1454.0
43.691943315 1542.0
43.708654584 1427.0
43.725365853 1520.0
43.742077122 1539.0
43.758788391 1556.0
43.775499660 1532.0
43.792210929 1464.0
43.808922198 1578.0
43.825633467 1463.0
43.842344736 1519.0
43.859056005 1598.0
43.875767274 1463.0
43.892478543 1515.0
43.909189812 1542.0
43.925901081 1466.0
43.942612350 1489.0
43.959323619 1531.0
43.976034888 1474.0
43.992746157 1453.0
44.009457426 1526.0
44.026168695 1584.0
44.042879964 1510.0
44.059591233 1587.0
44.076302502 1492.0
44.093013771 1476.0
44.109725040 1525.0
44.126436309 1556.0
44.143147578 1624.0
44.159858847 1538.0
44.176570115 1522.0
44.193281384 1498.0
44.209992653 1471.0
44.226703922 1524.0
44.243415191 1420.0
44.260126460 1556.0
44.276837729 1513.0
44.293548998 1539.0
44.310260267 1579.0
44.326971536 1480.0
44.343682805 1544.0
44.360394074 1589.0
44.377105343 1543.0
44.393816612 1487.0
44.410527881 1478.0
44.427239150 1586.0
44.443950419 1546.0
44.460661688 1471.0
44.477372957 1508.0
44.494084226 1495.0
44.510795495 1547.0
44.527506764 1520.0
44.544218033 1509.0
44.560929302 1560.0
44.577640571 1541.0
44.594351840 1493.0
44.611063109 1516.0
44.627774378 1448.0
44.644485647 1555.0
44.661196916 1545.0
44.677908185 1557.0
44.694619454 1613.0
44.711330723 1590.0
44.728041992 1574.0
44.744753261 1530.0
44.761464530 1574.0
44.778175799 1545.0
44.794887068 1614.0
44.811598337 1599.0
44.828309606 1559.0
44.845020875 1535.0
44.861732144 1646.0
44.878443413 1504.0
44.895154682 1450.0
44.911865951 1520.0
44.928577220 1573.0
44.945288489 1577.0
44.961999757 1497.0
44.978711026 1644.0
44.995422295 1556.0
45.012133564 1503.0
45.028844833 1583.0
45.045556102 1614.0
45.062267371 1613.0
45.078978640 1614.0
45.095689909 1640.0
45.112401178 1538.0
45.129112447 1592.0
45.145823716 1622.0
45.162534985 1632.0
45.179246254 1564.0
45.195957523 1544.0
45.212668792 1580.0
45.229380061 1611.0
45.246091330 1653.0
45.262802599 1589.0
45.279513868 1654.0
45.296225137 1594.0
45.312936406 1594.0
45.329647675 1624.0
45.346358944 1561.0
45.363070213 1541.0
45.379781482 1562.0
45.396492751 1508.0
45.413204020 1579.0
45.429915289 1528.0
45.446626558 1645.0
45.463337827 1562.0
45.480049096 1554.0
45.496760365 1592.0
45.513471634 1590.0
45.530182903 1600.0
45.546894172 1555.0
45.563605441 1622.0
45.580316710 1520.0
45.597027979 1555.0
45.613739248 1588.0
45.630450517 1632.0
45.647161786 1605.0
45.663873055 1557.0
45.680584324 1533.0
45.697295593 1549.0
45.714006862 1605.0
45.730718130 1618.0
45.747429399 1670.0
45.764140668 1580.0
45.780851937 1606.0
45.797563206 1565.0
45.814274475 1602.0
45.830985744 1630.0
45.847697013 1675.0
45.864408282 1552.0
45.881119551 1643.0
45.897830820 1576.0
45.914542089 1637.0
45.931253358 1645.0
45.947964627 1724.0
45.964675896 1639.0
45.981387165 1715.0
45.998098434 1662.0
46.014809703 1670.0
46.031520972 1696.0
46.048232241 1684.0
46.064943510 1707.0
46.081654779 1665.0
46.098366048 1739.0
46.115077317 1680.0
46.131788586 1776.0
46.148499855 1682.0
46.165211124 1775.0
46.181922393 1679.0
46.198633662 1815.0
46.215344931 1766.0
46.232056200 1884.0
46.248767469 1889.0
46.265478738 1775.0
46.282190007 1836.0
46.298901276 1839.0
46.315612545 1861.0
46.332323814 1847.0
46.349035083 1957.0
46.365746352 1975.0
46.382457621 1882.0
46.399168890 2028.0
46.415880159 1981.0
46.432591428 1942.0
46.449302697 1979.0
46.466013966 1966.0
46.482725235 1971.0
46.499436504 2118.0
46.516147772 2061.0
46.532859041 2096.0
46.549570310 2133.0
46.566281579 2121.0
46.582992848 2229.0
46.599704117 2136.0
46.616415386 2174.0
46.633126655 2127.0
46.649837924 2155.0
46.666549193 2147.0
46.683260462 2267.0
46.699971731 2111.0
46.716683000 2120.0
46.733394269 2178.0
46.750105538 2182.0
46.766816807 2178.0
46.783528076 2069.0
46.800239345 1978.0
46.816950614 2128.0
46.833661883 2030.0
46.850373152 2020.0
46.867084421 1976.0
46.883795690 2057.0
46.900506959 1986.0
46.917218228 1940.0
46.933929497 1944.0
46.950640766 1932.0
46.967352035 1943.0
46.984063304 1922.0
47.000774573 1948.0
47.017485842 1911.0
47.034197111 1816.0
47.050908380 1858.0
47.067619649 1836.0
47.084330918 1908.0
47.101042187 1851.0
47.117753456 1920.0
47.134464725 1807.0
47.151175994 1868.0
47.167887263 1857.0
47.184598532 1837.0
47.201309801 1829.0
47.218021070 1803.0
47.234732339 1790.0
47.251443608 1845.0
47.268154877 1785.0
47.284866145 1772.0
47.301577414 1762.0
47.318288683 1791.0
47.334999952 1705.0
47.351711221 1754.0
47.368422490 1741.0
47.385133759 1683.0
47.401845028 1765.0
47.418556297 1743.0
47.435267566 1727.0
47.451978835 1655.0
47.468690104 1681.0
47.485401373 1690.0
47.502112642 1662.0
47.518823911 1665.0
47.535535180 1699.0
47.552246449 1655.0
47.568957718 1696.0
47.585668987 1652.0
47.602380256 1646.0
47.619091525 1640.0
47.635802794 1670.0
47.652514063 1697.0
47.669225332 1681.0
47.685936601 1660.0
47.702647870 1697.0
47.719359139 1670.0
47.736070408 1717.0
47.752781677 1767.0
47.769492946 1698.0
47.786204215 1737.0
47.802915484 1760.0
47.819626753 1653.0
47.836338022 1756.0
47.853049291 1713.0
47.869760560 1770.0
47.886471829 1772.0
47.903183098 1785.0
47.919894367 1822.0
47.936605636 1785.0
47.953316905 1773.0
47.970028174 1778.0
47.986739443 1846.0
48.003450712 1892.0
48.020161981 1876.0
48.036873250 1883.0
48.053584518 1898.0
48.070295787 1897.0
48.087007056 1883.0
48.103718325 1963.0
48.120429594 2012.0
48.137140863 1971.0
48.153852132 2054.0
48.170563401 2077.0
48.187274670 2041.0
48.203985939 2023.0
48.220697208 1960.0
48.237408477 2049.0
48.254119746 1967.0
48.270831015 2060.0
48.287542284 2058.0
48.304253553 1941.0
48.320964822 1957.0
48.337676091 2017.0
48.354387360 1850.0
48.371098629 1891.0
48.387809898 1831.0
48.404521167 1835.0
48.421232436 1786.0
48.437943705 1773.0
48.454654974 1787.0
48.471366243 1884.0
48.488077512 1771.0
48.504788781 1869.0
48.521500050 1751.0
48.538211319 1731.0
48.554922588 1736.0
48.571633857 1665.0
48.588345126 1741.0
48.605056395 1683.0
48.621767664 1711.0
48.638478933 1695.0
48.655190202 1715.0
48.671901471 1596.0
48.688612740 1700.0
48.705324009 1639.0
48.722035278 1611.0
48.738746547 1632.0
48.755457816 1608.0
48.772169085 1635.0
48.788880354 1631.0
48.805591623 1721.0
48.822302892 1680.0
48.839014160 1669.0
48.855725429 1771.0
48.872436698 1590.0
48.889147967 1705.0
48.905859236 1656.0
48.922570505 1745.0
48.939281774 1670.0
48.955993043 1631.0
48.972704312 1559.0
48.989415581 1658.0
49.006126850 1647.0
49.022838119 1646.0
49.039549388 1685.0
49.056260657 1734.0
49.072971926 1610.0
49.089683195 1714.0
49.106394464 1508.0
49.123105733 1669.0
49.139817002 1648.0
49.156528271 1737.0
49.173239540 1743.0
49.189950809 1567.0
49.206662078 1736.0
49.223373347 1586.0
49.240084616 1656.0
49.256795885 1554.0
49.273507154 1592.0
49.290218423 1603.0
49.306929692 1557.0
49.323640961 1663.0
49.340352230 1558.0
49.357063499 1589.0
49.373774768 1702.0
49.390486037 1598.0
49.407197306 1632.0
49.423908575 1620.0
49.440619844 1683.0
49.457331113 1720.0
49.474042382 1676.0
49.490753651 1641.0
49.507464920 1647.0
49.524176189 1691.0
49.540887458 1600.0
49.557598727 1696.0
49.574309996 1699.0
49.591021265 1717.0
49.607732533 1722.0
49.624443802 1664.0
49.641155071 1735.0
49.657866340 1649.0
49.674577609 1708.0
49.691288878 1645.0
49.708000147 1708.0
49.724711416 1799.0
49.741422685 1742.0
49.758133954 1697.0
49.774845223 1774.0
49.791556492 1784.0
49.808267761 1768.0
49.824979030 1816.0
49.841690299 1803.0
49.858401568 1759.0
49.875112837 1819.0
49.891824106 1809.0
49.908535375 1875.0
49.925246644 1906.0
49.941957913 1862.0
49.958669182 1915.0
49.975380451 1935.0
49.992091720 1895.0
