# Supplementary material for: Physicochemical Properties, Equilibrium Adsorption Performance, Manufacturability, and Stability of TIFSIX-3-Ni for Direct Air Capture of CO2
Source: Energy Fuels. 2024 Jun 18;38(13):11947–65. doi: 10.1021/acs.energyfuels.4c01368 (PMC11228916; doi:10.1021/acs.energyfuels.4c01368)
Supplement: Supplementary file 2 — ef4c01368_si_002.zip [file ef4c01368_si_002.zip › tifsix si raw files/XRD/cycling/batch 5 pellet post cycling.xy]

5.005355630 5637.0
5.022066899 5655.0
5.038778168 5602.0
5.055489437 5543.0
5.072200706 5618.0
5.088911975 5561.0
5.105623244 5540.0
5.122334513 5359.0
5.139045782 5383.0
5.155757051 5520.0
5.172468320 5379.0
5.189179589 5401.0
5.205890858 5366.0
5.222602127 5346.0
5.239313396 5282.0
5.256024665 5442.0
5.272735934 5417.0
5.289447203 5226.0
5.306158472 5239.0
5.322869741 5378.0
5.339581010 5324.0
5.356292279 5193.0
5.373003548 5190.0
5.389714817 5310.0
5.406426085 5313.0
5.423137354 5261.0
5.439848623 5249.0
5.456559892 5234.0
5.473271161 5150.0
5.489982430 5243.0
5.506693699 5089.0
5.523404968 5136.0
5.540116237 5057.0
5.556827506 5206.0
5.573538775 5010.0
5.590250044 5123.0
5.606961313 5241.0
5.623672582 5082.0
5.640383851 5175.0
5.657095120 4980.0
5.673806389 4857.0
5.690517658 5017.0
5.707228927 5061.0
5.723940196 5089.0
5.740651465 4887.0
5.757362734 4888.0
5.774074003 4782.0
5.790785272 4921.0
5.807496541 5028.0
5.824207810 4982.0
5.840919079 4907.0
5.857630348 4947.0
5.874341617 4804.0
5.891052886 4962.0
5.907764155 4986.0
5.924475424 4688.0
5.941186693 4968.0
5.957897962 4693.0
5.974609231 4801.0
5.991320500 4686.0
6.008031769 4723.0
6.024743038 4598.0
6.041454307 4681.0
6.058165576 4759.0
6.074876845 4611.0
6.091588114 4687.0
6.108299383 4688.0
6.125010652 4633.0
6.141721921 4666.0
6.158433190 4620.0
6.175144458 4661.0
6.191855727 4696.0
6.208566996 4670.0
6.225278265 4610.0
6.241989534 4682.0
6.258700803 4631.0
6.275412072 4615.0
6.292123341 4662.0
6.308834610 4550.0
6.325545879 4621.0
6.342257148 4618.0
6.358968417 4467.0
6.375679686 4467.0
6.392390955 4526.0
6.409102224 4638.0
6.425813493 4575.0
6.442524762 4485.0
6.459236031 4447.0
6.475947300 4509.0
6.492658569 4489.0
6.509369838 4587.0
6.526081107 4291.0
6.542792376 4511.0
6.559503645 4399.0
6.576214914 4500.0
6.592926183 4479.0
6.609637452 4404.0
6.626348721 4490.0
6.643059990 4301.0
6.659771259 4389.0
6.676482528 4427.0
6.693193797 4389.0
6.709905066 4403.0
6.726616335 4434.0
6.743327604 4390.0
6.760038873 4403.0
6.776750142 4309.0
6.793461411 4425.0
6.810172680 4336.0
6.826883949 4386.0
6.843595218 4361.0
6.860306487 4345.0
6.877017756 4278.0
6.893729025 4347.0
6.910440294 4302.0
6.927151563 4138.0
6.943862832 4255.0
6.960574100 4385.0
6.977285369 4186.0
6.993996638 4143.0
7.010707907 4260.0
7.027419176 4362.0
7.044130445 4312.0
7.060841714 4154.0
7.077552983 4059.0
7.094264252 4252.0
7.110975521 4191.0
7.127686790 4151.0
7.144398059 4202.0
7.161109328 4142.0
7.177820597 4203.0
7.194531866 4203.0
7.211243135 4073.0
7.227954404 4153.0
7.244665673 4206.0
7.261376942 4140.0
7.278088211 4140.0
7.294799480 4212.0
7.311510749 4173.0
7.328222018 4080.0
7.344933287 4162.0
7.361644556 4133.0
7.378355825 4214.0
7.395067094 4249.0
7.411778363 4070.0
7.428489632 4139.0
7.445200901 4199.0
7.461912170 4051.0
7.478623439 4093.0
7.495334708 4004.0
7.512045977 3980.0
7.528757246 4105.0
7.545468515 3997.0
7.562179784 4049.0
7.578891053 4088.0
7.595602322 4052.0
7.612313591 3990.0
7.629024860 4064.0
7.645736129 3993.0
7.662447398 4005.0
7.679158667 3996.0
7.695869936 4050.0
7.712581205 3991.0
7.729292473 4086.0
7.746003742 4070.0
7.762715011 4093.0
7.779426280 3986.0
7.796137549 3958.0
7.812848818 3995.0
7.829560087 3991.0
7.846271356 4032.0
7.862982625 4001.0
7.879693894 4036.0
7.896405163 4003.0
7.913116432 4060.0
7.929827701 3880.0
7.946538970 3934.0
7.963250239 3877.0
7.979961508 4039.0
7.996672777 3889.0
8.013384046 3974.0
8.030095315 3874.0
8.046806584 3925.0
8.063517853 3973.0
8.080229122 3887.0
8.096940391 3983.0
8.113651660 3964.0
8.130362929 3849.0
8.147074198 3944.0
8.163785467 3723.0
8.180496736 3729.0
8.197208005 3946.0
8.213919274 3974.0
8.230630543 3797.0
8.247341812 3825.0
8.264053081 3762.0
8.280764350 3867.0
8.297475619 3751.0
8.314186888 3861.0
8.330898157 3743.0
8.347609426 3723.0
8.364320695 3797.0
8.381031964 3731.0
8.397743233 3803.0
8.414454502 3824.0
8.431165771 3867.0
8.447877040 3687.0
8.464588309 3728.0
8.481299578 3678.0
8.498010846 3752.0
8.514722115 3693.0
8.531433384 3838.0
8.548144653 3836.0
8.564855922 3679.0
8.581567191 3686.0
8.598278460 3684.0
8.614989729 3653.0
8.631700998 3738.0
8.648412267 3722.0
8.665123536 3749.0
8.681834805 3639.0
8.698546074 3684.0
8.715257343 3636.0
8.731968612 3623.0
8.748679881 3605.0
8.765391150 3613.0
8.782102419 3627.0
8.798813688 3519.0
8.815524957 3584.0
8.832236226 3550.0
8.848947495 3478.0
8.865658764 3637.0
8.882370033 3548.0
8.899081302 3543.0
8.915792571 3429.0
8.932503840 3632.0
8.949215109 3597.0
8.965926378 3488.0
8.982637647 3584.0
8.999348916 3552.0
9.016060185 3420.0
9.032771454 3419.0
9.049482723 3383.0
9.066193992 3371.0
9.082905261 3372.0
9.099616530 3439.0
9.116327799 3533.0
9.133039068 3433.0
9.149750337 3321.0
9.166461606 3512.0
9.183172875 3383.0
9.199884144 3328.0
9.216595413 3262.0
9.233306682 3434.0
9.250017951 3238.0
9.266729220 3289.0
9.283440488 3177.0
9.300151757 3258.0
9.316863026 3205.0
9.333574295 3283.0
9.350285564 3249.0
9.366996833 3210.0
9.383708102 3156.0
9.400419371 3186.0
9.417130640 3069.0
9.433841909 3199.0
9.450553178 3152.0
9.467264447 3122.0
9.483975716 3093.0
9.500686985 3062.0
9.517398254 3066.0
9.534109523 3053.0
9.550820792 3049.0
9.567532061 3045.0
9.584243330 3005.0
9.600954599 2968.0
9.617665868 3031.0
9.634377137 2901.0
9.651088406 2947.0
9.667799675 2907.0
9.684510944 2986.0
9.701222213 2743.0
9.717933482 2910.0
9.734644751 2904.0
9.751356020 2866.0
9.768067289 2793.0
9.784778558 2773.0
9.801489827 2831.0
9.818201096 2820.0
9.834912365 2767.0
9.851623634 2805.0
9.868334903 2797.0
9.885046172 2719.0
9.901757441 2746.0
9.918468710 2729.0
9.935179979 2733.0
9.951891248 2673.0
9.968602517 2684.0
9.985313786 2710.0
10.002025055 2741.0
10.018736324 2649.0
10.035447593 2559.0
10.052158861 2536.0
10.068870130 2511.0
10.085581399 2669.0
10.102292668 2664.0
10.119003937 2507.0
10.135715206 2590.0
10.152426475 2526.0
10.169137744 2480.0
10.185849013 2474.0
10.202560282 2476.0
10.219271551 2500.0
10.235982820 2402.0
10.252694089 2376.0
10.269405358 2344.0
10.286116627 2413.0
10.302827896 2446.0
10.319539165 2247.0
10.336250434 2337.0
10.352961703 2294.0
10.369672972 2390.0
10.386384241 2356.0
10.403095510 2301.0
10.419806779 2306.0
10.436518048 2252.0
10.453229317 2322.0
10.469940586 2245.0
10.486651855 2355.0
10.503363124 2253.0
10.520074393 2239.0
10.536785662 2237.0
10.553496931 2234.0
10.570208200 2173.0
10.586919469 2203.0
10.603630738 2110.0
10.620342007 2170.0
10.637053276 2098.0
10.653764545 2171.0
10.670475814 2108.0
10.687187083 2071.0
10.703898352 2110.0
10.720609621 2070.0
10.737320890 2079.0
10.754032159 2066.0
10.770743428 2054.0
10.787454697 2073.0
10.804165966 2074.0
10.820877235 2021.0
10.837588503 2006.0
10.854299772 1952.0
10.871011041 2091.0
10.887722310 1936.0
10.904433579 2035.0
10.921144848 2004.0
10.937856117 1897.0
10.954567386 1973.0
10.971278655 1888.0
10.987989924 1991.0
11.004701193 1926.0
11.021412462 1897.0
11.038123731 1996.0
11.054835000 1920.0
11.071546269 1881.0
11.088257538 1876.0
11.104968807 1918.0
11.121680076 1842.0
11.138391345 1896.0
11.155102614 1980.0
11.171813883 1902.0
11.188525152 1924.0
11.205236421 1903.0
11.221947690 1879.0
11.238658959 1804.0
11.255370228 1914.0
11.272081497 1804.0
11.288792766 1858.0
11.305504035 1771.0
11.322215304 1833.0
11.338926573 1839.0
11.355637842 1864.0
11.372349111 1867.0
11.389060380 1853.0
11.405771649 1773.0
11.422482918 1773.0
11.439194187 1766.0
11.455905456 1856.0
11.472616725 1717.0
11.489327994 1787.0
11.506039263 1773.0
11.522750532 1759.0
11.539461801 1724.0
11.556173070 1793.0
11.572884339 1780.0
11.589595608 1730.0
11.606306876 1790.0
11.623018145 1776.0
11.639729414 1751.0
11.656440683 1772.0
11.673151952 1784.0
11.689863221 1734.0
11.706574490 1819.0
11.723285759 1773.0
11.739997028 1744.0
11.756708297 1682.0
11.773419566 1735.0
11.790130835 1789.0
11.806842104 1804.0
11.823553373 1692.0
11.840264642 1696.0
11.856975911 1711.0
11.873687180 1743.0
11.890398449 1784.0
11.907109718 1695.0
11.923820987 1679.0
11.940532256 1729.0
11.957243525 1759.0
11.973954794 1748.0
11.990666063 1776.0
12.007377332 1626.0
12.024088601 1751.0
12.040799870 1722.0
12.057511139 1763.0
12.074222408 1661.0
12.090933677 1735.0
12.107644946 1769.0
12.124356215 1723.0
12.141067484 1659.0
12.157778753 1730.0
12.174490022 1767.0
12.191201291 1769.0
12.207912560 1714.0
12.224623829 1806.0
12.241335098 1748.0
12.258046367 1725.0
12.274757636 1768.0
12.291468905 1707.0
12.308180174 1900.0
12.324891443 1836.0
12.341602712 1722.0
12.358313981 1818.0
12.375025249 1807.0
12.391736518 1878.0
12.408447787 1807.0
12.425159056 1830.0
12.441870325 1893.0
12.458581594 1874.0
12.475292863 2034.0
12.492004132 1983.0
12.508715401 1948.0
12.525426670 2001.0
12.542137939 2006.0
12.558849208 2198.0
12.575560477 2063.0
12.592271746 2312.0
12.608983015 2321.0
12.625694284 2284.0
12.642405553 2409.0
12.659116822 2547.0
12.675828091 2573.0
12.692539360 2665.0
12.709250629 2866.0
12.725961898 2726.0
12.742673167 2825.0
12.759384436 2790.0
12.776095705 2812.0
12.792806974 2907.0
12.809518243 2793.0
12.826229512 2675.0
12.842940781 2597.0
12.859652050 2458.0
12.876363319 2294.0
12.893074588 2177.0
12.909785857 2179.0
12.926497126 2118.0
12.943208395 1954.0
12.959919664 2067.0
12.976630933 1942.0
12.993342202 1819.0
13.010053471 1857.0
13.026764740 1819.0
13.043476009 1792.0
13.060187278 1766.0
13.076898547 1762.0
13.093609816 1716.0
13.110321085 1819.0
13.127032354 1720.0
13.143743623 1741.0
13.160454891 1710.0
13.177166160 1685.0
13.193877429 1647.0
13.210588698 1636.0
13.227299967 1606.0
13.244011236 1592.0
13.260722505 1629.0
13.277433774 1585.0
13.294145043 1617.0
13.310856312 1580.0
13.327567581 1545.0
13.344278850 1635.0
13.360990119 1559.0
13.377701388 1555.0
13.394412657 1650.0
13.411123926 1543.0
13.427835195 1611.0
13.444546464 1558.0
13.461257733 1632.0
13.477969002 1582.0
13.494680271 1640.0
13.511391540 1556.0
13.528102809 1600.0
13.544814078 1535.0
13.561525347 1542.0
13.578236616 1600.0
13.594947885 1522.0
13.611659154 1517.0
13.628370423 1608.0
13.645081692 1586.0
13.661792961 1593.0
13.678504230 1565.0
13.695215499 1593.0
13.711926768 1538.0
13.728638037 1584.0
13.745349306 1547.0
13.762060575 1593.0
13.778771844 1589.0
13.795483113 1504.0
13.812194382 1510.0
13.828905651 1512.0
13.845616920 1583.0
13.862328189 1569.0
13.879039458 1480.0
13.895750727 1479.0
13.912461996 1550.0
13.929173264 1547.0
13.945884533 1522.0
13.962595802 1518.0
13.979307071 1496.0
13.996018340 1520.0
14.012729609 1527.0
14.029440878 1539.0
14.046152147 1461.0
14.062863416 1538.0
14.079574685 1511.0
14.096285954 1552.0
14.112997223 1541.0
14.129708492 1501.0
14.146419761 1485.0
14.163131030 1524.0
14.179842299 1489.0
14.196553568 1514.0
14.213264837 1472.0
14.229976106 1476.0
14.246687375 1495.0
14.263398644 1434.0
14.280109913 1559.0
14.296821182 1502.0
14.313532451 1493.0
14.330243720 1489.0
14.346954989 1526.0
14.363666258 1500.0
14.380377527 1497.0
14.397088796 1452.0
14.413800065 1518.0
14.430511334 1451.0
14.447222603 1491.0
14.463933872 1441.0
14.480645141 1519.0
14.497356410 1532.0
14.514067679 1376.0
14.530778948 1436.0
14.547490217 1519.0
14.564201486 1449.0
14.580912755 1473.0
14.597624024 1402.0
14.614335293 1461.0
14.631046562 1437.0
14.647757831 1436.0
14.664469100 1401.0
14.681180369 1436.0
14.697891638 1405.0
14.714602906 1377.0
14.731314175 1458.0
14.748025444 1395.0
14.764736713 1487.0
14.781447982 1508.0
14.798159251 1461.0
14.814870520 1456.0
14.831581789 1518.0
14.848293058 1428.0
14.865004327 1477.0
14.881715596 1440.0
14.898426865 1420.0
14.915138134 1431.0
14.931849403 1447.0
14.948560672 1494.0
14.965271941 1449.0
14.981983210 1375.0
14.998694479 1436.0
15.015405748 1437.0
15.032117017 1519.0
15.048828286 1370.0
15.065539555 1498.0
15.082250824 1367.0
15.098962093 1393.0
15.115673362 1438.0
15.132384631 1447.0
15.149095900 1451.0
15.165807169 1431.0
15.182518438 1405.0
15.199229707 1476.0
15.215940976 1415.0
15.232652245 1441.0
15.249363514 1390.0
15.266074783 1423.0
15.282786052 1410.0
15.299497321 1425.0
15.316208590 1426.0
15.332919859 1488.0
15.349631128 1370.0
15.366342397 1463.0
15.383053666 1424.0
15.399764935 1464.0
15.416476204 1402.0
15.433187473 1448.0
15.449898742 1412.0
15.466610011 1407.0
15.483321279 1389.0
15.500032548 1373.0
15.516743817 1432.0
15.533455086 1408.0
15.550166355 1336.0
15.566877624 1374.0
15.583588893 1472.0
15.600300162 1391.0
15.617011431 1447.0
15.633722700 1373.0
15.650433969 1385.0
15.667145238 1469.0
15.683856507 1425.0
15.700567776 1379.0
15.717279045 1481.0
15.733990314 1493.0
15.750701583 1456.0
15.767412852 1325.0
15.784124121 1425.0
15.800835390 1514.0
15.817546659 1365.0
15.834257928 1442.0
15.850969197 1448.0
15.867680466 1410.0
15.884391735 1469.0
15.901103004 1480.0
15.917814273 1440.0
15.934525542 1478.0
15.951236811 1531.0
15.967948080 1519.0
15.984659349 1468.0
16.001370618 1500.0
16.018081887 1464.0
16.034793156 1556.0
16.051504425 1495.0
16.068215694 1543.0
16.084926963 1492.0
16.101638232 1447.0
16.118349501 1471.0
16.135060770 1395.0
16.151772039 1506.0
16.168483308 1487.0
16.185194577 1449.0
16.201905846 1436.0
16.218617115 1412.0
16.235328384 1493.0
16.252039652 1370.0
16.268750921 1454.0
16.285462190 1390.0
16.302173459 1442.0
16.318884728 1461.0
16.335595997 1398.0
16.352307266 1397.0
16.369018535 1390.0
16.385729804 1416.0
16.402441073 1397.0
16.419152342 1381.0
16.435863611 1369.0
16.452574880 1397.0
16.469286149 1357.0
16.485997418 1454.0
16.502708687 1351.0
16.519419956 1442.0
16.536131225 1432.0
16.552842494 1312.0
16.569553763 1331.0
16.586265032 1358.0
16.602976301 1381.0
16.619687570 1472.0
16.636398839 1351.0
16.653110108 1420.0
16.669821377 1328.0
16.686532646 1349.0
16.703243915 1314.0
16.719955184 1350.0
16.736666453 1356.0
16.753377722 1370.0
16.770088991 1306.0
16.786800260 1325.0
16.803511529 1325.0
16.820222798 1364.0
16.836934067 1304.0
16.853645336 1375.0
16.870356605 1310.0
16.887067874 1449.0
16.903779143 1295.0
16.920490412 1389.0
16.937201681 1327.0
16.953912950 1376.0
16.970624219 1332.0
16.987335488 1407.0
17.004046757 1372.0
17.020758026 1406.0
17.037469294 1352.0
17.054180563 1282.0
17.070891832 1331.0
17.087603101 1430.0
17.104314370 1407.0
17.121025639 1342.0
17.137736908 1369.0
17.154448177 1438.0
17.171159446 1354.0
17.187870715 1331.0
17.204581984 1357.0
17.221293253 1358.0
17.238004522 1448.0
17.254715791 1375.0
17.271427060 1339.0
17.288138329 1377.0
17.304849598 1392.0
17.321560867 1393.0
17.338272136 1421.0
17.354983405 1326.0
17.371694674 1381.0
17.388405943 1350.0
17.405117212 1339.0
17.421828481 1374.0
17.438539750 1348.0
17.455251019 1336.0
17.471962288 1379.0
17.488673557 1337.0
17.505384826 1409.0
17.522096095 1367.0
17.538807364 1335.0
17.555518633 1348.0
17.572229902 1344.0
17.588941171 1415.0
17.605652440 1326.0
17.622363709 1346.0
17.639074978 1395.0
17.655786247 1340.0
17.672497516 1314.0
17.689208785 1395.0
17.705920054 1388.0
17.722631323 1351.0
17.739342592 1415.0
17.756053861 1417.0
17.772765130 1412.0
17.789476399 1374.0
17.806187667 1375.0
17.822898936 1402.0
17.839610205 1411.0
17.856321474 1393.0
17.873032743 1407.0
17.889744012 1442.0
17.906455281 1397.0
17.923166550 1463.0
17.939877819 1483.0
17.956589088 1430.0
17.973300357 1527.0
17.990011626 1479.0
18.006722895 1471.0
18.023434164 1465.0
18.040145433 1415.0
18.056856702 1471.0
18.073567971 1504.0
18.090279240 1400.0
18.106990509 1450.0
18.123701778 1482.0
18.140413047 1420.0
18.157124316 1427.0
18.173835585 1446.0
18.190546854 1407.0
18.207258123 1416.0
18.223969392 1440.0
18.240680661 1454.0
18.257391930 1403.0
18.274103199 1449.0
18.290814468 1359.0
18.307525737 1365.0
18.324237006 1378.0
18.340948275 1370.0
18.357659544 1372.0
18.374370813 1309.0
18.391082082 1279.0
18.407793351 1288.0
18.424504620 1367.0
18.441215889 1253.0
18.457927158 1341.0
18.474638427 1330.0
18.491349696 1301.0
18.508060965 1334.0
18.524772234 1249.0
18.541483503 1346.0
18.558194772 1316.0
18.574906041 1307.0
18.591617309 1404.0
18.608328578 1336.0
18.625039847 1373.0
18.641751116 1321.0
18.658462385 1266.0
18.675173654 1340.0
18.691884923 1288.0
18.708596192 1279.0
18.725307461 1321.0
18.742018730 1303.0
18.758729999 1275.0
18.775441268 1356.0
18.792152537 1331.0
18.808863806 1319.0
18.825575075 1279.0
18.842286344 1265.0
18.858997613 1311.0
18.875708882 1303.0
18.892420151 1259.0
18.909131420 1287.0
18.925842689 1385.0
18.942553958 1273.0
18.959265227 1261.0
18.975976496 1295.0
18.992687765 1357.0
19.009399034 1341.0
19.026110303 1313.0
19.042821572 1235.0
19.059532841 1305.0
19.076244110 1345.0
19.092955379 1311.0
19.109666648 1273.0
19.126377917 1278.0
19.143089186 1348.0
19.159800455 1289.0
19.176511724 1295.0
19.193222993 1297.0
19.209934262 1265.0
19.226645531 1286.0
19.243356800 1375.0
19.260068069 1253.0
19.276779338 1231.0
19.293490607 1354.0
19.310201876 1333.0
19.326913145 1337.0
19.343624414 1263.0
19.360335682 1339.0
19.377046951 1330.0
19.393758220 1289.0
19.410469489 1369.0
19.427180758 1293.0
19.443892027 1293.0
19.460603296 1325.0
19.477314565 1330.0
19.494025834 1300.0
19.510737103 1352.0
19.527448372 1358.0
19.544159641 1390.0
19.560870910 1343.0
19.577582179 1278.0
19.594293448 1370.0
19.611004717 1340.0
19.627715986 1295.0
19.644427255 1359.0
19.661138524 1340.0
19.677849793 1352.0
19.694561062 1331.0
19.711272331 1351.0
19.727983600 1304.0
19.744694869 1319.0
19.761406138 1354.0
19.778117407 1248.0
19.794828676 1268.0
19.811539945 1274.0
19.828251214 1312.0
19.844962483 1364.0
19.861673752 1334.0
19.878385021 1346.0
19.895096290 1311.0
19.911807559 1294.0
19.928518828 1250.0
19.945230097 1266.0
19.961941366 1275.0
19.978652635 1288.0
19.995363904 1331.0
20.012075173 1303.0
20.028786442 1343.0
20.045497711 1271.0
20.062208980 1325.0
20.078920249 1347.0
20.095631518 1306.0
20.112342787 1258.0
20.129054056 1299.0
20.145765324 1231.0
20.162476593 1235.0
20.179187862 1362.0
20.195899131 1272.0
20.212610400 1279.0
20.229321669 1299.0
20.246032938 1346.0
20.262744207 1298.0
20.279455476 1334.0
20.296166745 1351.0
20.312878014 1291.0
20.329589283 1408.0
20.346300552 1333.0
20.363011821 1295.0
20.379723090 1317.0
20.396434359 1324.0
20.413145628 1270.0
20.429856897 1307.0
20.446568166 1314.0
20.463279435 1300.0
20.479990704 1377.0
20.496701973 1284.0
20.513413242 1296.0
20.530124511 1337.0
20.546835780 1351.0
20.563547049 1313.0
20.580258318 1345.0
20.596969587 1311.0
20.613680856 1358.0
20.630392125 1293.0
20.647103394 1270.0
20.663814663 1329.0
20.680525932 1332.0
20.697237201 1272.0
20.713948470 1267.0
20.730659739 1320.0
20.747371008 1314.0
20.764082277 1283.0
20.780793546 1335.0
20.797504815 1288.0
20.814216084 1360.0
20.830927353 1322.0
20.847638622 1355.0
20.864349891 1318.0
20.881061160 1355.0
20.897772429 1278.0
20.914483697 1325.0
20.931194966 1296.0
20.947906235 1341.0
20.964617504 1295.0
20.981328773 1343.0
20.998040042 1392.0
21.014751311 1367.0
21.031462580 1344.0
21.048173849 1379.0
21.064885118 1373.0
21.081596387 1433.0
21.098307656 1370.0
21.115018925 1342.0
21.131730194 1347.0
21.148441463 1385.0
21.165152732 1392.0
21.181864001 1376.0
21.198575270 1454.0
21.215286539 1455.0
21.231997808 1438.0
21.248709077 1459.0
21.265420346 1409.0
21.282131615 1471.0
21.298842884 1544.0
21.315554153 1498.0
21.332265422 1485.0
21.348976691 1449.0
21.365687960 1452.0
21.382399229 1491.0
21.399110498 1494.0
21.415821767 1463.0
21.432533036 1480.0
21.449244305 1411.0
21.465955574 1478.0
21.482666843 1449.0
21.499378112 1423.0
21.516089381 1452.0
21.532800650 1484.0
21.549511919 1354.0
21.566223188 1407.0
21.582934457 1366.0
21.599645726 1391.0
21.616356995 1298.0
21.633068264 1406.0
21.649779533 1393.0
21.666490802 1435.0
21.683202070 1344.0
21.699913339 1326.0
21.716624608 1307.0
21.733335877 1383.0
21.750047146 1347.0
21.766758415 1380.0
21.783469684 1284.0
21.800180953 1351.0
21.816892222 1382.0
21.833603491 1355.0
21.850314760 1326.0
21.867026029 1307.0
21.883737298 1260.0
21.900448567 1339.0
21.917159836 1304.0
21.933871105 1293.0
21.950582374 1359.0
21.967293643 1298.0
21.984004912 1274.0
22.000716181 1266.0
22.017427450 1341.0
22.034138719 1331.0
22.050849988 1345.0
22.067561257 1275.0
22.084272526 1296.0
22.100983795 1320.0
22.117695064 1369.0
22.134406333 1313.0
22.151117602 1286.0
22.167828871 1257.0
22.184540140 1297.0
22.201251409 1379.0
22.217962678 1286.0
22.234673947 1315.0
22.251385216 1347.0
22.268096485 1341.0
22.284807754 1375.0
22.301519023 1363.0
22.318230292 1346.0
22.334941561 1360.0
22.351652830 1248.0
22.368364099 1321.0
22.385075368 1318.0
22.401786637 1311.0
22.418497906 1307.0
22.435209175 1387.0
22.451920444 1366.0
22.468631712 1389.0
22.485342981 1342.0
22.502054250 1391.0
22.518765519 1321.0
22.535476788 1363.0
22.552188057 1415.0
22.568899326 1471.0
22.585610595 1443.0
22.602321864 1374.0
22.619033133 1483.0
22.635744402 1500.0
22.652455671 1478.0
22.669166940 1488.0
22.685878209 1530.0
22.702589478 1509.0
22.719300747 1531.0
22.736012016 1607.0
22.752723285 1515.0
22.769434554 1560.0
22.786145823 1594.0
22.802857092 1563.0
22.819568361 1653.0
22.836279630 1509.0
22.852990899 1558.0
22.869702168 1525.0
22.886413437 1530.0
22.903124706 1480.0
22.919835975 1548.0
22.936547244 1474.0
22.953258513 1400.0
22.969969782 1408.0
22.986681051 1385.0
23.003392320 1439.0
23.020103589 1382.0
23.036814858 1393.0
23.053526127 1342.0
23.070237396 1316.0
23.086948665 1434.0
23.103659934 1316.0
23.120371203 1359.0
23.137082472 1350.0
23.153793741 1364.0
23.170505010 1271.0
23.187216279 1298.0
23.203927548 1305.0
23.220638817 1389.0
23.237350085 1328.0
23.254061354 1261.0
23.270772623 1261.0
23.287483892 1298.0
23.304195161 1380.0
23.320906430 1350.0
23.337617699 1314.0
23.354328968 1239.0
23.371040237 1350.0
23.387751506 1373.0
23.404462775 1254.0
23.421174044 1336.0
23.437885313 1280.0
23.454596582 1331.0
23.471307851 1335.0
23.488019120 1269.0
23.504730389 1240.0
23.521441658 1305.0
23.538152927 1304.0
23.554864196 1288.0
23.571575465 1271.0
23.588286734 1300.0
23.604998003 1300.0
23.621709272 1360.0
23.638420541 1309.0
23.655131810 1295.0
23.671843079 1293.0
23.688554348 1294.0
23.705265617 1279.0
23.721976886 1280.0
23.738688155 1339.0
23.755399424 1314.0
23.772110693 1286.0
23.788821962 1252.0
23.805533231 1344.0
23.822244500 1255.0
23.838955769 1348.0
23.855667038 1318.0
23.872378307 1325.0
23.889089576 1255.0
23.905800845 1294.0
23.922512114 1206.0
23.939223383 1300.0
23.955934652 1351.0
23.972645921 1269.0
23.989357190 1229.0
24.006068459 1327.0
24.022779727 1271.0
24.039490996 1228.0
24.056202265 1331.0
24.072913534 1237.0
24.089624803 1331.0
24.106336072 1304.0
24.123047341 1330.0
24.139758610 1285.0
24.156469879 1279.0
24.173181148 1300.0
24.189892417 1342.0
24.206603686 1380.0
24.223314955 1275.0
24.240026224 1261.0
24.256737493 1295.0
24.273448762 1268.0
24.290160031 1280.0
24.306871300 1227.0
24.323582569 1310.0
24.340293838 1271.0
24.357005107 1304.0
24.373716376 1314.0
24.390427645 1276.0
24.407138914 1293.0
24.423850183 1297.0
24.440561452 1290.0
24.457272721 1310.0
24.473983990 1340.0
24.490695259 1215.0
24.507406528 1243.0
24.524117797 1210.0
24.540829066 1291.0
24.557540335 1248.0
24.574251604 1312.0
24.590962873 1309.0
24.607674142 1288.0
24.624385411 1253.0
24.641096680 1356.0
24.657807949 1243.0
24.674519218 1326.0
24.691230487 1321.0
24.707941756 1287.0
24.724653025 1228.0
24.741364294 1266.0
24.758075563 1322.0
24.774786832 1273.0
24.791498100 1316.0
24.808209369 1290.0
24.824920638 1310.0
24.841631907 1275.0
24.858343176 1274.0
24.875054445 1267.0
24.891765714 1297.0
24.908476983 1319.0
24.925188252 1317.0
24.941899521 1270.0
24.958610790 1358.0
24.975322059 1317.0
24.992033328 1294.0
25.008744597 1286.0
25.025455866 1369.0
25.042167135 1275.0
25.058878404 1372.0
25.075589673 1347.0
25.092300942 1332.0
25.109012211 1331.0
25.125723480 1372.0
25.142434749 1331.0
25.159146018 1335.0
25.175857287 1350.0
25.192568556 1333.0
25.209279825 1315.0
25.225991094 1437.0
25.242702363 1382.0
25.259413632 1300.0
25.276124901 1309.0
25.292836170 1355.0
25.309547439 1448.0
25.326258708 1421.0
25.342969977 1471.0
25.359681246 1409.0
25.376392515 1387.0
25.393103784 1437.0
25.409815053 1549.0
25.426526322 1546.0
25.443237591 1489.0
25.459948860 1545.0
25.476660129 1644.0
25.493371398 1595.0
25.510082667 1629.0
25.526793936 1682.0
25.543505205 1769.0
25.560216473 1712.0
25.576927742 1818.0
25.593639011 1784.0
25.610350280 1826.0
25.627061549 1717.0
25.643772818 1750.0
25.660484087 1755.0
25.677195356 1771.0
25.693906625 1724.0
25.710617894 1655.0
25.727329163 1593.0
25.744040432 1577.0
25.760751701 1509.0
25.777462970 1618.0
25.794174239 1546.0
25.810885508 1515.0
25.827596777 1485.0
25.844308046 1502.0
25.861019315 1500.0
25.877730584 1494.0
25.894441853 1473.0
25.911153122 1466.0
25.927864391 1514.0
25.944575660 1449.0
25.961286929 1449.0
25.977998198 1530.0
25.994709467 1606.0
26.011420736 1511.0
26.028132005 1491.0
26.044843274 1539.0
26.061554543 1506.0
26.078265812 1545.0
26.094977081 1629.0
26.111688350 1582.0
26.128399619 1607.0
26.145110888 1599.0
26.161822157 1570.0
26.178533426 1652.0
26.195244695 1593.0
26.211955964 1529.0
26.228667233 1584.0
26.245378502 1558.0
26.262089771 1473.0
26.278801040 1636.0
26.295512309 1504.0
26.312223578 1525.0
26.328934847 1447.0
26.345646115 1477.0
26.362357384 1445.0
26.379068653 1453.0
26.395779922 1418.0
26.412491191 1478.0
26.429202460 1459.0
26.445913729 1447.0
26.462624998 1387.0
26.479336267 1401.0
26.496047536 1434.0
26.512758805 1452.0
26.529470074 1382.0
26.546181343 1380.0
26.562892612 1422.0
26.579603881 1376.0
26.596315150 1337.0
26.613026419 1347.0
26.629737688 1345.0
26.646448957 1372.0
26.663160226 1393.0
26.679871495 1358.0
26.696582764 1303.0
26.713294033 1396.0
26.730005302 1316.0
26.746716571 1349.0
26.763427840 1314.0
26.780139109 1351.0
26.796850378 1355.0
26.813561647 1364.0
26.830272916 1295.0
26.846984185 1269.0
26.863695454 1372.0
26.880406723 1342.0
26.897117992 1324.0
26.913829261 1321.0
26.930540530 1293.0
26.947251799 1314.0
26.963963068 1307.0
26.980674337 1272.0
26.997385606 1317.0
27.014096875 1281.0
27.030808144 1267.0
27.047519413 1351.0
27.064230682 1278.0
27.080941951 1311.0
27.097653220 1299.0
27.114364488 1360.0
27.131075757 1320.0
27.147787026 1392.0
27.164498295 1346.0
27.181209564 1307.0
27.197920833 1270.0
27.214632102 1298.0
27.231343371 1392.0
27.248054640 1291.0
27.264765909 1309.0
27.281477178 1326.0
27.298188447 1312.0
27.314899716 1316.0
27.331610985 1300.0
27.348322254 1245.0
27.365033523 1319.0
27.381744792 1319.0
27.398456061 1301.0
27.415167330 1376.0
27.431878599 1306.0
27.448589868 1336.0
27.465301137 1303.0
27.482012406 1311.0
27.498723675 1307.0
27.515434944 1385.0
27.532146213 1336.0
27.548857482 1339.0
27.565568751 1359.0
27.582280020 1271.0
27.598991289 1266.0
27.615702558 1326.0
27.632413827 1267.0
27.649125096 1341.0
27.665836365 1360.0
27.682547634 1360.0
27.699258903 1299.0
27.715970172 1315.0
27.732681441 1328.0
27.749392710 1316.0
27.766103979 1324.0
27.782815248 1357.0
27.799526517 1381.0
27.816237786 1302.0
27.832949055 1371.0
27.849660324 1370.0
27.866371593 1396.0
27.883082862 1365.0
27.899794130 1390.0
27.916505399 1386.0
27.933216668 1389.0
27.949927937 1360.0
27.966639206 1393.0
27.983350475 1383.0
28.000061744 1438.0
28.016773013 1366.0
28.033484282 1437.0
28.050195551 1382.0
28.066906820 1396.0
28.083618089 1364.0
28.100329358 1415.0
28.117040627 1423.0
28.133751896 1411.0
28.150463165 1423.0
28.167174434 1396.0
28.183885703 1386.0
28.200596972 1426.0
28.217308241 1388.0
28.234019510 1330.0
28.250730779 1376.0
28.267442048 1394.0
28.284153317 1326.0
28.300864586 1352.0
28.317575855 1334.0
28.334287124 1333.0
28.350998393 1315.0
28.367709662 1369.0
28.384420931 1306.0
28.401132200 1350.0
28.417843469 1313.0
28.434554738 1301.0
28.451266007 1373.0
28.467977276 1318.0
28.484688545 1427.0
28.501399814 1332.0
28.518111083 1355.0
28.534822352 1382.0
28.551533621 1420.0
28.568244890 1342.0
28.584956159 1324.0
28.601667428 1385.0
28.618378697 1443.0
28.635089966 1355.0
28.651801235 1479.0
28.668512503 1391.0
28.685223772 1417.0
28.701935041 1313.0
28.718646310 1373.0
28.735357579 1375.0
28.752068848 1455.0
28.768780117 1394.0
28.785491386 1385.0
28.802202655 1393.0
28.818913924 1394.0
28.835625193 1410.0
28.852336462 1408.0
28.869047731 1325.0
28.885759000 1441.0
28.902470269 1303.0
28.919181538 1348.0
28.935892807 1424.0
28.952604076 1354.0
28.969315345 1348.0
28.986026614 1401.0
29.002737883 1403.0
29.019449152 1394.0
29.036160421 1395.0
29.052871690 1449.0
29.069582959 1403.0
29.086294228 1424.0
29.103005497 1357.0
29.119716766 1407.0
29.136428035 1385.0
29.153139304 1390.0
29.169850573 1381.0
29.186561842 1412.0
29.203273111 1363.0
29.219984380 1400.0
29.236695649 1415.0
29.253406918 1394.0
29.270118187 1372.0
29.286829456 1348.0
29.303540725 1422.0
29.320251994 1422.0
29.336963263 1351.0
29.353674532 1357.0
29.370385801 1351.0
29.387097070 1321.0
29.403808339 1387.0
29.420519608 1369.0
29.437230877 1309.0
29.453942145 1366.0
29.470653414 1398.0
29.487364683 1362.0
29.504075952 1398.0
29.520787221 1372.0
29.537498490 1345.0
29.554209759 1387.0
29.570921028 1285.0
29.587632297 1356.0
29.604343566 1364.0
29.621054835 1291.0
29.637766104 1282.0
29.654477373 1306.0
29.671188642 1331.0
29.687899911 1358.0
29.704611180 1369.0
29.721322449 1304.0
29.738033718 1348.0
29.754744987 1287.0
29.771456256 1357.0
29.788167525 1326.0
29.804878794 1321.0
29.821590063 1268.0
29.838301332 1288.0
29.855012601 1297.0
29.871723870 1360.0
29.888435139 1354.0
29.905146408 1371.0
29.921857677 1303.0
29.938568946 1326.0
29.955280215 1296.0
29.971991484 1297.0
29.988702753 1369.0
30.005414022 1305.0
30.022125291 1281.0
30.038836560 1330.0
30.055547829 1269.0
30.072259098 1278.0
30.088970367 1326.0
30.105681636 1239.0
30.122392905 1296.0
30.139104174 1274.0
30.155815443 1370.0
30.172526712 1364.0
30.189237981 1316.0
30.205949250 1317.0
30.222660518 1296.0
30.239371787 1337.0
30.256083056 1309.0
30.272794325 1355.0
30.289505594 1307.0
30.306216863 1346.0
30.322928132 1363.0
30.339639401 1332.0
30.356350670 1319.0
30.373061939 1316.0
30.389773208 1330.0
30.406484477 1294.0
30.423195746 1378.0
30.439907015 1280.0
30.456618284 1286.0
30.473329553 1350.0
30.490040822 1387.0
30.506752091 1264.0
30.523463360 1264.0
30.540174629 1320.0
30.556885898 1349.0
30.573597167 1294.0
30.590308436 1333.0
30.607019705 1348.0
30.623730974 1359.0
30.640442243 1397.0
30.657153512 1375.0
30.673864781 1324.0
30.690576050 1290.0
30.707287319 1356.0
30.723998588 1251.0
30.740709857 1309.0
30.757421126 1322.0
30.774132395 1345.0
30.790843664 1299.0
30.807554933 1313.0
30.824266202 1302.0
30.840977471 1312.0
30.857688740 1266.0
30.874400009 1417.0
30.891111278 1318.0
30.907822547 1322.0
30.924533816 1327.0
30.941245085 1298.0
30.957956354 1298.0
30.974667623 1320.0
30.991378891 1309.0
31.008090160 1388.0
31.024801429 1310.0
31.041512698 1302.0
31.058223967 1371.0
31.074935236 1295.0
31.091646505 1351.0
31.108357774 1381.0
31.125069043 1243.0
31.141780312 1303.0
31.158491581 1325.0
31.175202850 1278.0
31.191914119 1320.0
31.208625388 1304.0
31.225336657 1235.0
31.242047926 1280.0
31.258759195 1248.0
31.275470464 1326.0
31.292181733 1343.0
31.308893002 1280.0
31.325604271 1341.0
31.342315540 1309.0
31.359026809 1311.0
31.375738078 1333.0
31.392449347 1271.0
31.409160616 1252.0
31.425871885 1243.0
31.442583154 1334.0
31.459294423 1336.0
31.476005692 1307.0
31.492716961 1314.0
31.509428230 1325.0
31.526139499 1235.0
31.542850768 1360.0
31.559562037 1360.0
31.576273306 1375.0
31.592984575 1239.0
31.609695844 1307.0
31.626407113 1276.0
31.643118382 1298.0
31.659829651 1339.0
31.676540920 1318.0
31.693252189 1332.0
31.709963458 1348.0
31.726674727 1351.0
31.743385996 1350.0
31.760097265 1321.0
31.776808533 1340.0
31.793519802 1370.0
31.810231071 1287.0
31.826942340 1288.0
31.843653609 1248.0
31.860364878 1276.0
31.877076147 1251.0
31.893787416 1303.0
31.910498685 1367.0
31.927209954 1343.0
31.943921223 1313.0
31.960632492 1270.0
31.977343761 1304.0
31.994055030 1301.0
32.010766299 1301.0
32.027477568 1359.0
32.044188837 1335.0
32.060900106 1328.0
32.077611375 1304.0
32.094322644 1321.0
32.111033913 1315.0
32.127745182 1249.0
32.144456451 1295.0
32.161167720 1394.0
32.177878989 1297.0
32.194590258 1279.0
32.211301527 1285.0
32.228012796 1261.0
32.244724065 1340.0
32.261435334 1357.0
32.278146603 1364.0
32.294857872 1405.0
32.311569141 1391.0
32.328280410 1349.0
32.344991679 1317.0
32.361702948 1304.0
32.378414217 1310.0
32.395125486 1335.0
32.411836755 1362.0
32.428548024 1329.0
32.445259293 1241.0
32.461970562 1356.0
32.478681831 1316.0
32.495393100 1321.0
32.512104369 1327.0
32.528815638 1255.0
32.545526906 1289.0
32.562238175 1350.0
32.578949444 1267.0
32.595660713 1346.0
32.612371982 1315.0
32.629083251 1302.0
32.645794520 1286.0
32.662505789 1415.0
32.679217058 1271.0
32.695928327 1319.0
32.712639596 1260.0
32.729350865 1322.0
32.746062134 1372.0
32.762773403 1318.0
32.779484672 1327.0
32.796195941 1287.0
32.812907210 1448.0
32.829618479 1251.0
32.846329748 1333.0
32.863041017 1326.0
32.879752286 1326.0
32.896463555 1286.0
32.913174824 1264.0
32.929886093 1361.0
32.946597362 1309.0
32.963308631 1344.0
32.980019900 1315.0
32.996731169 1307.0
33.013442438 1387.0
33.030153707 1431.0
33.046864976 1294.0
33.063576245 1375.0
33.080287514 1318.0
33.096998783 1281.0
33.113710052 1294.0
33.130421321 1421.0
33.147132590 1394.0
33.163843859 1361.0
33.180555128 1371.0
33.197266397 1360.0
33.213977666 1322.0
33.230688935 1318.0
33.247400204 1316.0
33.264111473 1343.0
33.280822742 1286.0
33.297534011 1346.0
33.314245280 1373.0
33.330956548 1448.0
33.347667817 1345.0
33.364379086 1381.0
33.381090355 1334.0
33.397801624 1332.0
33.414512893 1298.0
33.431224162 1355.0
33.447935431 1330.0
33.464646700 1381.0
33.481357969 1275.0
33.498069238 1280.0
33.514780507 1341.0
33.531491776 1320.0
33.548203045 1324.0
33.564914314 1311.0
33.581625583 1271.0
33.598336852 1241.0
33.615048121 1355.0
33.631759390 1319.0
33.648470659 1339.0
33.665181928 1331.0
33.681893197 1389.0
33.698604466 1300.0
33.715315735 1325.0
33.732027004 1332.0
33.748738273 1301.0
33.765449542 1335.0
33.782160811 1377.0
33.798872080 1306.0
33.815583349 1333.0
33.832294618 1251.0
33.849005887 1310.0
33.865717156 1326.0
33.882428425 1321.0
33.899139694 1321.0
33.915850963 1328.0
33.932562232 1270.0
33.949273501 1259.0
33.965984770 1309.0
33.982696039 1278.0
33.999407308 1274.0
34.016118577 1233.0
34.032829846 1291.0
34.049541115 1299.0
34.066252384 1322.0
34.082963653 1286.0
34.099674921 1268.0
34.116386190 1362.0
34.133097459 1319.0
34.149808728 1341.0
34.166519997 1358.0
34.183231266 1278.0
34.199942535 1418.0
34.216653804 1284.0
34.233365073 1314.0
34.250076342 1339.0
34.266787611 1335.0
34.283498880 1322.0
34.300210149 1333.0
34.316921418 1349.0
34.333632687 1297.0
34.350343956 1375.0
34.367055225 1306.0
34.383766494 1345.0
34.400477763 1344.0
34.417189032 1361.0
34.433900301 1242.0
34.450611570 1346.0
34.467322839 1283.0
34.484034108 1341.0
34.500745377 1366.0
34.517456646 1370.0
34.534167915 1349.0
34.550879184 1354.0
34.567590453 1295.0
34.584301722 1301.0
34.601012991 1327.0
34.617724260 1282.0
34.634435529 1272.0
34.651146798 1355.0
34.667858067 1373.0
34.684569336 1313.0
34.701280605 1346.0
34.717991874 1253.0
34.734703143 1298.0
34.751414412 1357.0
34.768125681 1346.0
34.784836950 1307.0
34.801548219 1295.0
34.818259488 1330.0
34.834970757 1280.0
34.851682026 1365.0
34.868393294 1357.0
34.885104563 1302.0
34.901815832 1350.0
34.918527101 1343.0
34.935238370 1318.0
34.951949639 1385.0
34.968660908 1302.0
34.985372177 1389.0
35.002083446 1336.0
35.018794715 1311.0
35.035505984 1370.0
35.052217253 1322.0
35.068928522 1423.0
35.085639791 1301.0
35.102351060 1322.0
35.119062329 1344.0
35.135773598 1361.0
35.152484867 1312.0
35.169196136 1397.0
35.185907405 1380.0
35.202618674 1322.0
35.219329943 1328.0
35.236041212 1361.0
35.252752481 1270.0
35.269463750 1385.0
35.286175019 1306.0
35.302886288 1335.0
35.319597557 1359.0
35.336308826 1252.0
35.353020095 1343.0
35.369731364 1361.0
35.386442633 1305.0
35.403153902 1310.0
35.419865171 1315.0
35.436576440 1365.0
35.453287709 1394.0
35.469998978 1343.0
35.486710247 1291.0
35.503421516 1279.0
35.520132785 1335.0
35.536844054 1369.0
35.553555323 1371.0
35.570266592 1312.0
35.586977861 1325.0
35.603689130 1325.0
35.620400399 1342.0
35.637111668 1298.0
35.653822936 1274.0
35.670534205 1392.0
35.687245474 1278.0
35.703956743 1288.0
35.720668012 1379.0
35.737379281 1305.0
35.754090550 1304.0
35.770801819 1298.0
35.787513088 1367.0
35.804224357 1360.0
35.820935626 1301.0
35.837646895 1383.0
35.854358164 1331.0
35.871069433 1385.0
35.887780702 1325.0
35.904491971 1310.0
35.921203240 1347.0
35.937914509 1431.0
35.954625778 1301.0
35.971337047 1316.0
35.988048316 1261.0
36.004759585 1385.0
36.021470854 1360.0
36.038182123 1355.0
36.054893392 1321.0
36.071604661 1343.0
36.088315930 1380.0
36.105027199 1385.0
36.121738468 1340.0
36.138449737 1299.0
36.155161006 1373.0
36.171872275 1398.0
36.188583544 1337.0
36.205294813 1326.0
36.222006082 1328.0
36.238717351 1300.0
36.255428620 1324.0
36.272139889 1326.0
36.288851158 1310.0
36.305562427 1337.0
36.322273696 1412.0
36.338984965 1334.0
36.355696234 1331.0
36.372407503 1342.0
36.389118772 1380.0
36.405830041 1306.0
36.422541309 1350.0
36.439252578 1392.0
36.455963847 1307.0
36.472675116 1371.0
36.489386385 1391.0
36.506097654 1322.0
36.522808923 1342.0
36.539520192 1330.0
36.556231461 1339.0
36.572942730 1339.0
36.589653999 1412.0
36.606365268 1295.0
36.623076537 1346.0
36.639787806 1379.0
36.656499075 1321.0
36.673210344 1363.0
36.689921613 1350.0
36.706632882 1339.0
36.723344151 1443.0
36.740055420 1289.0
36.756766689 1331.0
36.773477958 1346.0
36.790189227 1341.0
36.806900496 1382.0
36.823611765 1319.0
36.840323034 1279.0
36.857034303 1430.0
36.873745572 1393.0
36.890456841 1334.0
36.907168110 1347.0
36.923879379 1321.0
36.940590648 1289.0
36.957301917 1373.0
36.974013186 1294.0
36.990724455 1360.0
37.007435724 1367.0
37.024146993 1370.0
37.040858262 1318.0
37.057569531 1293.0
37.074280800 1415.0
37.090992069 1307.0
37.107703338 1401.0
37.124414607 1326.0
37.141125876 1318.0
37.157837145 1340.0
37.174548414 1371.0
37.191259683 1279.0
37.207970951 1293.0
37.224682220 1325.0
37.241393489 1293.0
37.258104758 1255.0
37.274816027 1362.0
37.291527296 1366.0
37.308238565 1316.0
37.324949834 1358.0
37.341661103 1381.0
37.358372372 1347.0
37.375083641 1321.0
37.391794910 1326.0
37.408506179 1358.0
37.425217448 1297.0
37.441928717 1315.0
37.458639986 1312.0
37.475351255 1318.0
37.492062524 1271.0
37.508773793 1299.0
37.525485062 1337.0
37.542196331 1331.0
37.558907600 1366.0
37.575618869 1306.0
37.592330138 1306.0
37.609041407 1235.0
37.625752676 1309.0
37.642463945 1341.0
37.659175214 1287.0
37.675886483 1348.0
37.692597752 1264.0
37.709309021 1317.0
37.726020290 1319.0
37.742731559 1361.0
37.759442828 1324.0
37.776154097 1274.0
37.792865366 1267.0
37.809576635 1406.0
37.826287904 1319.0
37.842999173 1286.0
37.859710442 1309.0
37.876421711 1358.0
37.893132980 1361.0
37.909844249 1275.0
37.926555518 1383.0
37.943266787 1267.0
37.959978056 1364.0
37.976689324 1307.0
37.993400593 1283.0
38.010111862 1335.0
38.026823131 1294.0
38.043534400 1383.0
38.060245669 1251.0
38.076956938 1344.0
38.093668207 1334.0
38.110379476 1291.0
38.127090745 1335.0
38.143802014 1381.0
38.160513283 1425.0
38.177224552 1291.0
38.193935821 1348.0
38.210647090 1408.0
38.227358359 1395.0
38.244069628 1339.0
38.260780897 1330.0
38.277492166 1339.0
38.294203435 1404.0
38.310914704 1393.0
38.327625973 1350.0
38.344337242 1350.0
38.361048511 1410.0
38.377759780 1328.0
38.394471049 1356.0
38.411182318 1325.0
38.427893587 1397.0
38.444604856 1379.0
38.461316125 1370.0
38.478027394 1332.0
38.494738663 1360.0
38.511449932 1383.0
38.528161201 1320.0
38.544872470 1377.0
38.561583739 1324.0
38.578295008 1391.0
38.595006277 1434.0
38.611717546 1397.0
38.628428815 1447.0
38.645140084 1402.0
38.661851353 1364.0
38.678562622 1417.0
38.695273891 1457.0
38.711985160 1431.0
38.728696429 1365.0
38.745407697 1511.0
38.762118966 1481.0
38.778830235 1420.0
38.795541504 1343.0
38.812252773 1469.0
38.828964042 1415.0
38.845675311 1432.0
38.862386580 1456.0
38.879097849 1358.0
38.895809118 1438.0
38.912520387 1392.0
38.929231656 1409.0
38.945942925 1418.0
38.962654194 1474.0
38.979365463 1389.0
38.996076732 1415.0
39.012788001 1306.0
39.029499270 1361.0
39.046210539 1346.0
39.062921808 1355.0
39.079633077 1360.0
39.096344346 1389.0
39.113055615 1418.0
39.129766884 1447.0
39.146478153 1357.0
39.163189422 1395.0
39.179900691 1383.0
39.196611960 1371.0
39.213323229 1431.0
39.230034498 1397.0
39.246745767 1366.0
39.263457036 1339.0
39.280168305 1342.0
39.296879574 1387.0
39.313590843 1380.0
39.330302112 1326.0
39.347013381 1313.0
39.363724650 1403.0
39.380435919 1300.0
39.397147188 1405.0
39.413858457 1379.0
39.430569726 1410.0
39.447280995 1356.0
39.463992264 1365.0
39.480703533 1432.0
39.497414802 1434.0
39.514126071 1472.0
39.530837339 1360.0
39.547548608 1286.0
39.564259877 1339.0
39.580971146 1439.0
39.597682415 1360.0
39.614393684 1335.0
39.631104953 1364.0
39.647816222 1396.0
39.664527491 1396.0
39.681238760 1295.0
39.697950029 1421.0
39.714661298 1411.0
39.731372567 1365.0
39.748083836 1391.0
39.764795105 1437.0
39.781506374 1378.0
39.798217643 1425.0
39.814928912 1397.0
39.831640181 1394.0
39.848351450 1331.0
39.865062719 1358.0
39.881773988 1365.0
39.898485257 1430.0
39.915196526 1419.0
39.931907795 1342.0
39.948619064 1428.0
39.965330333 1337.0
39.982041602 1431.0
39.998752871 1403.0
40.015464140 1424.0
40.032175409 1409.0
40.048886678 1420.0
40.065597947 1470.0
40.082309216 1407.0
40.099020485 1395.0
40.115731754 1352.0
40.132443023 1466.0
40.149154292 1315.0
40.165865561 1453.0
40.182576830 1408.0
40.199288099 1337.0
40.215999368 1454.0
40.232710637 1443.0
40.249421906 1441.0
40.266133175 1448.0
40.282844444 1454.0
40.299555712 1467.0
40.316266981 1483.0
40.332978250 1412.0
40.349689519 1486.0
40.366400788 1547.0
40.383112057 1458.0
40.399823326 1516.0
40.416534595 1567.0
40.433245864 1547.0
40.449957133 1591.0
40.466668402 1534.0
40.483379671 1532.0
40.500090940 1540.0
40.516802209 1547.0
40.533513478 1557.0
40.550224747 1572.0
40.566936016 1578.0
40.583647285 1544.0
40.600358554 1611.0
40.617069823 1504.0
40.633781092 1540.0
40.650492361 1511.0
40.667203630 1552.0
40.683914899 1520.0
40.700626168 1558.0
40.717337437 1562.0
40.734048706 1435.0
40.750759975 1517.0
40.767471244 1535.0
40.784182513 1455.0
40.800893782 1542.0
40.817605051 1506.0
40.834316320 1458.0
40.851027589 1502.0
40.867738858 1563.0
40.884450127 1552.0
40.901161396 1482.0
40.917872665 1496.0
40.934583934 1494.0
40.951295203 1493.0
40.968006472 1497.0
40.984717741 1533.0
41.001429010 1511.0
41.018140279 1481.0
41.034851548 1458.0
41.051562817 1511.0
41.068274086 1457.0
41.084985354 1387.0
41.101696623 1481.0
41.118407892 1492.0
41.135119161 1419.0
41.151830430 1451.0
41.168541699 1470.0
41.185252968 1456.0
41.201964237 1480.0
41.218675506 1514.0
41.235386775 1498.0
41.252098044 1412.0
41.268809313 1381.0
41.285520582 1433.0
41.302231851 1487.0
41.318943120 1461.0
41.335654389 1424.0
41.352365658 1457.0
41.369076927 1413.0
41.385788196 1434.0
41.402499465 1497.0
41.419210734 1431.0
41.435922003 1411.0
41.452633272 1426.0
41.469344541 1375.0
41.486055810 1389.0
41.502767079 1468.0
41.519478348 1396.0
41.536189617 1379.0
41.552900886 1372.0
41.569612155 1360.0
41.586323424 1406.0
41.603034693 1397.0
41.619745962 1373.0
41.636457231 1445.0
41.653168500 1449.0
41.669879769 1393.0
41.686591038 1344.0
41.703302307 1474.0
41.720013576 1374.0
41.736724845 1344.0
41.753436114 1415.0
41.770147383 1382.0
41.786858652 1471.0
41.803569921 1493.0
41.820281190 1339.0
41.836992459 1366.0
41.853703727 1410.0
41.870414996 1391.0
41.887126265 1377.0
41.903837534 1357.0
41.920548803 1367.0
41.937260072 1391.0
41.953971341 1357.0
41.970682610 1381.0
41.987393879 1358.0
42.004105148 1319.0
42.020816417 1415.0
42.037527686 1341.0
42.054238955 1440.0
42.070950224 1380.0
42.087661493 1336.0
42.104372762 1334.0
42.121084031 1382.0
42.137795300 1396.0
42.154506569 1352.0
42.171217838 1477.0
42.187929107 1378.0
42.204640376 1379.0
42.221351645 1359.0
42.238062914 1342.0
42.254774183 1392.0
42.271485452 1424.0
42.288196721 1345.0
42.304907990 1392.0
42.321619259 1434.0
42.338330528 1442.0
42.355041797 1428.0
42.371753066 1355.0
42.388464335 1401.0
42.405175604 1352.0
42.421886873 1393.0
42.438598142 1401.0
42.455309411 1369.0
42.472020680 1411.0
42.488731949 1452.0
42.505443218 1387.0
42.522154487 1437.0
42.538865756 1360.0
42.555577025 1387.0
42.572288294 1379.0
42.588999563 1398.0
42.605710832 1346.0
42.622422101 1446.0
42.639133369 1433.0
42.655844638 1378.0
42.672555907 1427.0
42.689267176 1387.0
42.705978445 1367.0
42.722689714 1405.0
42.739400983 1418.0
42.756112252 1411.0
42.772823521 1361.0
42.789534790 1356.0
42.806246059 1367.0
42.822957328 1436.0
42.839668597 1455.0
42.856379866 1408.0
42.873091135 1404.0
42.889802404 1299.0
42.906513673 1386.0
42.923224942 1390.0
42.939936211 1390.0
42.956647480 1336.0
42.973358749 1427.0
42.990070018 1435.0
43.006781287 1322.0
43.023492556 1355.0
43.040203825 1383.0
43.056915094 1416.0
43.073626363 1314.0
43.090337632 1378.0
43.107048901 1407.0
43.123760170 1425.0
43.140471439 1326.0
43.157182708 1327.0
43.173893977 1422.0
43.190605246 1406.0
43.207316515 1402.0
43.224027784 1349.0
43.240739053 1397.0
43.257450322 1374.0
43.274161591 1403.0
43.290872860 1327.0
43.307584129 1403.0
43.324295398 1376.0
43.341006667 1424.0
43.357717936 1432.0
43.374429205 1406.0
43.391140474 1387.0
43.407851742 1389.0
43.424563011 1377.0
43.441274280 1392.0
43.457985549 1324.0
43.474696818 1342.0
43.491408087 1395.0
43.508119356 1321.0
43.524830625 1343.0
43.541541894 1356.0
43.558253163 1376.0
43.574964432 1404.0
43.591675701 1431.0
43.608386970 1391.0
43.625098239 1377.0
43.641809508 1374.0
43.658520777 1378.0
43.675232046 1350.0
43.691943315 1362.0
43.708654584 1304.0
43.725365853 1339.0
43.742077122 1271.0
43.758788391 1424.0
43.775499660 1340.0
43.792210929 1375.0
43.808922198 1356.0
43.825633467 1367.0
43.842344736 1357.0
43.859056005 1381.0
43.875767274 1420.0
43.892478543 1352.0
43.909189812 1343.0
43.925901081 1363.0
43.942612350 1423.0
43.959323619 1337.0
43.976034888 1371.0
43.992746157 1360.0
44.009457426 1410.0
44.026168695 1359.0
44.042879964 1396.0
44.059591233 1392.0
44.076302502 1360.0
44.093013771 1408.0
44.109725040 1391.0
44.126436309 1370.0
44.143147578 1364.0
44.159858847 1393.0
44.176570115 1390.0
44.193281384 1361.0
44.209992653 1394.0
44.226703922 1412.0
44.243415191 1422.0
44.260126460 1355.0
44.276837729 1380.0
44.293548998 1374.0
44.310260267 1312.0
44.326971536 1361.0
44.343682805 1344.0
44.360394074 1374.0
44.377105343 1298.0
44.393816612 1405.0
44.410527881 1349.0
44.427239150 1370.0
44.443950419 1367.0
44.460661688 1411.0
44.477372957 1330.0
44.494084226 1387.0
44.510795495 1390.0
44.527506764 1388.0
44.544218033 1341.0
44.560929302 1352.0
44.577640571 1361.0
44.594351840 1346.0
44.611063109 1365.0
44.627774378 1339.0
44.644485647 1370.0
44.661196916 1418.0
44.677908185 1392.0
44.694619454 1406.0
44.711330723 1394.0
44.728041992 1356.0
44.744753261 1352.0
44.761464530 1345.0
44.778175799 1367.0
44.794887068 1405.0
44.811598337 1377.0
44.828309606 1252.0
44.845020875 1363.0
44.861732144 1380.0
44.878443413 1322.0
44.895154682 1416.0
44.911865951 1372.0
44.928577220 1457.0
44.945288489 1357.0
44.961999757 1340.0
44.978711026 1403.0
44.995422295 1319.0
45.012133564 1322.0
45.028844833 1326.0
45.045556102 1448.0
45.062267371 1318.0
45.078978640 1341.0
45.095689909 1469.0
45.112401178 1401.0
45.129112447 1301.0
45.145823716 1394.0
45.162534985 1378.0
45.179246254 1479.0
45.195957523 1440.0
45.212668792 1381.0
45.229380061 1403.0
45.246091330 1376.0
45.262802599 1390.0
45.279513868 1337.0
45.296225137 1407.0
45.312936406 1417.0
45.329647675 1348.0
45.346358944 1407.0
45.363070213 1340.0
45.379781482 1392.0
45.396492751 1359.0
45.413204020 1404.0
45.429915289 1377.0
45.446626558 1402.0
45.463337827 1358.0
45.480049096 1365.0
45.496760365 1464.0
45.513471634 1337.0
45.530182903 1351.0
45.546894172 1328.0
45.563605441 1391.0
45.580316710 1436.0
45.597027979 1389.0
45.613739248 1409.0
45.630450517 1385.0
45.647161786 1404.0
45.663873055 1374.0
45.680584324 1269.0
45.697295593 1440.0
45.714006862 1406.0
45.730718130 1406.0
45.747429399 1390.0
45.764140668 1367.0
45.780851937 1346.0
45.797563206 1432.0
45.814274475 1372.0
45.830985744 1426.0
45.847697013 1407.0
45.864408282 1333.0
45.881119551 1424.0
45.897830820 1352.0
45.914542089 1375.0
45.931253358 1374.0
45.947964627 1410.0
45.964675896 1390.0
45.981387165 1382.0
45.998098434 1407.0
46.014809703 1476.0
46.031520972 1404.0
46.048232241 1331.0
46.064943510 1457.0
46.081654779 1396.0
46.098366048 1371.0
46.115077317 1487.0
46.131788586 1423.0
46.148499855 1374.0
46.165211124 1418.0
46.181922393 1469.0
46.198633662 1411.0
46.215344931 1419.0
46.232056200 1404.0
46.248767469 1428.0
46.265478738 1393.0
46.282190007 1469.0
46.298901276 1395.0
46.315612545 1457.0
46.332323814 1491.0
46.349035083 1519.0
46.365746352 1413.0
46.382457621 1421.0
46.399168890 1448.0
46.415880159 1416.0
46.432591428 1433.0
46.449302697 1476.0
46.466013966 1441.0
46.482725235 1482.0
46.499436504 1447.0
46.516147772 1468.0
46.532859041 1517.0
46.549570310 1445.0
46.566281579 1459.0
46.582992848 1423.0
46.599704117 1451.0
46.616415386 1509.0
46.633126655 1501.0
46.649837924 1430.0
46.666549193 1476.0
46.683260462 1552.0
46.699971731 1514.0
46.716683000 1528.0
46.733394269 1421.0
46.750105538 1489.0
46.766816807 1394.0
46.783528076 1430.0
46.800239345 1423.0
46.816950614 1407.0
46.833661883 1468.0
46.850373152 1525.0
46.867084421 1478.0
46.883795690 1500.0
46.900506959 1466.0
46.917218228 1506.0
46.933929497 1494.0
46.950640766 1478.0
46.967352035 1526.0
46.984063304 1525.0
47.000774573 1492.0
47.017485842 1494.0
47.034197111 1515.0
47.050908380 1470.0
47.067619649 1443.0
47.084330918 1440.0
47.101042187 1471.0
47.117753456 1344.0
47.134464725 1470.0
47.151175994 1466.0
47.167887263 1408.0
47.184598532 1525.0
47.201309801 1462.0
47.218021070 1461.0
47.234732339 1393.0
47.251443608 1501.0
47.268154877 1540.0
47.284866145 1493.0
47.301577414 1472.0
47.318288683 1431.0
47.334999952 1445.0
47.351711221 1479.0
47.368422490 1556.0
47.385133759 1470.0
47.401845028 1489.0
47.418556297 1488.0
47.435267566 1417.0
47.451978835 1472.0
47.468690104 1479.0
47.485401373 1449.0
47.502112642 1412.0
47.518823911 1374.0
47.535535180 1492.0
47.552246449 1474.0
47.568957718 1495.0
47.585668987 1432.0
47.602380256 1446.0
47.619091525 1437.0
47.635802794 1456.0
47.652514063 1435.0
47.669225332 1453.0
47.685936601 1529.0
47.702647870 1380.0
47.719359139 1479.0
47.736070408 1423.0
47.752781677 1451.0
47.769492946 1424.0
47.786204215 1419.0
47.802915484 1466.0
47.819626753 1456.0
47.836338022 1354.0
47.853049291 1391.0
47.869760560 1450.0
47.886471829 1489.0
47.903183098 1513.0
47.919894367 1479.0
47.936605636 1473.0
47.953316905 1558.0
47.970028174 1477.0
47.986739443 1440.0
48.003450712 1501.0
48.020161981 1468.0
48.036873250 1479.0
48.053584518 1559.0
48.070295787 1485.0
48.087007056 1527.0
48.103718325 1497.0
48.120429594 1450.0
48.137140863 1552.0
48.153852132 1560.0
48.170563401 1500.0
48.187274670 1406.0
48.203985939 1544.0
48.220697208 1529.0
48.237408477 1500.0
48.254119746 1478.0
48.270831015 1501.0
48.287542284 1469.0
48.304253553 1503.0
48.320964822 1487.0
48.337676091 1522.0
48.354387360 1528.0
48.371098629 1556.0
48.387809898 1561.0
48.404521167 1509.0
48.421232436 1496.0
48.437943705 1511.0
48.454654974 1457.0
48.471366243 1492.0
48.488077512 1453.0
48.504788781 1426.0
48.521500050 1522.0
48.538211319 1550.0
48.554922588 1596.0
48.571633857 1448.0
48.588345126 1436.0
48.605056395 1504.0
48.621767664 1518.0
48.638478933 1514.0
48.655190202 1455.0
48.671901471 1404.0
48.688612740 1524.0
48.705324009 1449.0
48.722035278 1422.0
48.738746547 1467.0
48.755457816 1434.0
48.772169085 1422.0
48.788880354 1411.0
48.805591623 1413.0
48.822302892 1381.0
48.839014160 1446.0
48.855725429 1380.0
48.872436698 1426.0
48.889147967 1403.0
48.905859236 1482.0
48.922570505 1431.0
48.939281774 1479.0
48.955993043 1470.0
48.972704312 1446.0
48.989415581 1462.0
49.006126850 1451.0
49.022838119 1468.0
49.039549388 1446.0
49.056260657 1450.0
49.072971926 1428.0
49.089683195 1349.0
49.106394464 1418.0
49.123105733 1462.0
49.139817002 1408.0
49.156528271 1424.0
49.173239540 1410.0
49.189950809 1403.0
49.206662078 1489.0
49.223373347 1423.0
49.240084616 1408.0
49.256795885 1402.0
49.273507154 1434.0
49.290218423 1367.0
49.306929692 1394.0
49.323640961 1367.0
49.340352230 1387.0
49.357063499 1513.0
49.373774768 1359.0
49.390486037 1464.0
49.407197306 1407.0
49.423908575 1519.0
49.440619844 1420.0
49.457331113 1420.0
49.474042382 1474.0
49.490753651 1439.0
49.507464920 1441.0
49.524176189 1484.0
49.540887458 1370.0
49.557598727 1397.0
49.574309996 1470.0
49.591021265 1455.0
49.607732533 1415.0
49.624443802 1455.0
49.641155071 1439.0
49.657866340 1472.0
49.674577609 1473.0
49.691288878 1403.0
49.708000147 1430.0
49.724711416 1485.0
49.741422685 1437.0
49.758133954 1418.0
49.774845223 1424.0
49.791556492 1529.0
49.808267761 1388.0
49.824979030 1443.0
49.841690299 1433.0
49.858401568 1454.0
49.875112837 1552.0
49.891824106 1458.0
49.908535375 1474.0
49.925246644 1544.0
49.941957913 1479.0
49.958669182 1449.0
49.975380451 1479.0
49.992091720 1509.0
