# Supplementary material for: Physicochemical Properties, Equilibrium Adsorption Performance, Manufacturability, and Stability of TIFSIX-3-Ni for Direct Air Capture of CO2
Source: Energy Fuels. 2024 Jun 18;38(13):11947–65. doi: 10.1021/acs.energyfuels.4c01368 (PMC11228916; doi:10.1021/acs.energyfuels.4c01368)
Supplement: Supplementary file 2 — ef4c01368_si_002.zip [file ef4c01368_si_002.zip › tifsix si raw files/XRD/insitu XRD/pellet-batch5-air-RT.xy]

5.008965140 409.0
5.022095423 411.0
5.035225705 451.0
5.048355988 397.0
5.061486271 424.0
5.074616553 426.0
5.087746836 415.0
5.100877119 428.0
5.114007401 426.0
5.127137684 406.0
5.140267967 410.0
5.153398249 400.0
5.166528532 439.0
5.179658815 449.0
5.192789097 466.0
5.205919380 419.0
5.219049663 455.0
5.232179946 399.0
5.245310228 409.0
5.258440511 452.0
5.271570794 422.0
5.284701076 443.0
5.297831359 402.0
5.310961642 411.0
5.324091924 392.0
5.337222207 409.0
5.350352490 446.0
5.363482772 434.0
5.376613055 407.0
5.389743338 414.0
5.402873620 417.0
5.416003903 420.0
5.429134186 412.0
5.442264468 398.0
5.455394751 446.0
5.468525034 413.0
5.481655316 436.0
5.494785599 456.0
5.507915882 444.0
5.521046164 414.0
5.534176447 459.0
5.547306730 451.0
5.560437012 438.0
5.573567295 439.0
5.586697578 429.0
5.599827860 440.0
5.612958143 442.0
5.626088426 428.0
5.639218708 439.0
5.652348991 402.0
5.665479274 457.0
5.678609557 492.0
5.691739839 450.0
5.704870122 392.0
5.718000405 398.0
5.731130687 433.0
5.744260970 451.0
5.757391253 510.0
5.770521535 413.0
5.783651818 404.0
5.796782101 476.0
5.809912383 469.0
5.823042666 431.0
5.836172949 459.0
5.849303231 424.0
5.862433514 493.0
5.875563797 446.0
5.888694079 438.0
5.901824362 447.0
5.914954645 454.0
5.928084927 431.0
5.941215210 423.0
5.954345493 416.0
5.967475775 462.0
5.980606058 487.0
5.993736341 514.0
6.006866623 480.0
6.019996906 483.0
6.033127189 499.0
6.046257471 484.0
6.059387754 508.0
6.072518037 505.0
6.085648319 526.0
6.098778602 466.0
6.111908885 488.0
6.125039168 481.0
6.138169450 504.0
6.151299733 495.0
6.164430016 500.0
6.177560298 526.0
6.190690581 527.0
6.203820864 528.0
6.216951146 477.0
6.230081429 533.0
6.243211712 473.0
6.256341994 513.0
6.269472277 478.0
6.282602560 532.0
6.295732842 509.0
6.308863125 538.0
6.321993408 527.0
6.335123690 555.0
6.348253973 501.0
6.361384256 539.0
6.374514538 565.0
6.387644821 525.0
6.400775104 555.0
6.413905386 533.0
6.427035669 515.0
6.440165952 586.0
6.453296234 552.0
6.466426517 572.0
6.479556800 578.0
6.492687082 589.0
6.505817365 580.0
6.518947648 559.0
6.532077930 582.0
6.545208213 592.0
6.558338496 616.0
6.571468779 598.0
6.584599061 561.0
6.597729344 630.0
6.610859627 602.0
6.623989909 604.0
6.637120192 595.0
6.650250475 600.0
6.663380757 606.0
6.676511040 592.0
6.689641323 630.0
6.702771605 592.0
6.715901888 655.0
6.729032171 636.0
6.742162453 664.0
6.755292736 699.0
6.768423019 707.0
6.781553301 678.0
6.794683584 636.0
6.807813867 647.0
6.820944149 634.0
6.834074432 722.0
6.847204715 662.0
6.860334997 660.0
6.873465280 697.0
6.886595563 684.0
6.899725845 715.0
6.912856128 700.0
6.925986411 723.0
6.939116693 715.0
6.952246976 714.0
6.965377259 767.0
6.978507541 677.0
6.991637824 700.0
7.004768107 716.0
7.017898390 758.0
7.031028672 739.0
7.044158955 721.0
7.057289238 658.0
7.070419520 682.0
7.083549803 740.0
7.096680086 716.0
7.109810368 765.0
7.122940651 747.0
7.136070934 755.0
7.149201216 729.0
7.162331499 738.0
7.175461782 680.0
7.188592064 757.0
7.201722347 758.0
7.214852630 741.0
7.227982912 724.0
7.241113195 706.0
7.254243478 704.0
7.267373760 759.0
7.280504043 770.0
7.293634326 692.0
7.306764608 695.0
7.319894891 670.0
7.333025174 653.0
7.346155456 706.0
7.359285739 701.0
7.372416022 691.0
7.385546304 683.0
7.398676587 740.0
7.411806870 684.0
7.424937152 688.0
7.438067435 637.0
7.451197718 670.0
7.464328001 622.0
7.477458283 655.0
7.490588566 635.0
7.503718849 647.0
7.516849131 690.0
7.529979414 615.0
7.543109697 644.0
7.556239979 652.0
7.569370262 609.0
7.582500545 565.0
7.595630827 634.0
7.608761110 612.0
7.621891393 599.0
7.635021675 596.0
7.648151958 614.0
7.661282241 558.0
7.674412523 581.0
7.687542806 582.0
7.700673089 618.0
7.713803371 589.0
7.726933654 547.0
7.740063937 561.0
7.753194219 576.0
7.766324502 584.0
7.779454785 577.0
7.792585067 628.0
7.805715350 566.0
7.818845633 585.0
7.831975915 521.0
7.845106198 569.0
7.858236481 553.0
7.871366763 563.0
7.884497046 551.0
7.897627329 552.0
7.910757612 569.0
7.923887894 534.0
7.937018177 547.0
7.950148460 512.0
7.963278742 569.0
7.976409025 576.0
7.989539308 556.0
8.002669590 512.0
8.015799873 550.0
8.028930156 555.0
8.042060438 556.0
8.055190721 512.0
8.068321004 593.0
8.081451286 522.0
8.094581569 540.0
8.107711852 516.0
8.120842134 540.0
8.133972417 565.0
8.147102700 572.0
8.160232982 573.0
8.173363265 550.0
8.186493548 571.0
8.199623830 582.0
8.212754113 526.0
8.225884396 555.0
8.239014678 561.0
8.252144961 550.0
8.265275244 564.0
8.278405526 538.0
8.291535809 514.0
8.304666092 515.0
8.317796375 527.0
8.330926657 519.0
8.344056940 542.0
8.357187223 534.0
8.370317505 521.0
8.383447788 563.0
8.396578071 491.0
8.409708353 548.0
8.422838636 566.0
8.435968919 531.0
8.449099201 533.0
8.462229484 534.0
8.475359767 576.0
8.488490049 561.0
8.501620332 586.0
8.514750615 517.0
8.527880897 513.0
8.541011180 548.0
8.554141463 559.0
8.567271745 521.0
8.580402028 505.0
8.593532311 525.0
8.606662593 587.0
8.619792876 551.0
8.632923159 506.0
8.646053441 559.0
8.659183724 508.0
8.672314007 562.0
8.685444289 525.0
8.698574572 556.0
8.711704855 564.0
8.724835137 518.0
8.737965420 539.0
8.751095703 525.0
8.764225986 560.0
8.777356268 551.0
8.790486551 559.0
8.803616834 538.0
8.816747116 542.0
8.829877399 560.0
8.843007682 573.0
8.856137964 565.0
8.869268247 566.0
8.882398530 545.0
8.895528812 527.0
8.908659095 510.0
8.921789378 547.0
8.934919660 543.0
8.948049943 557.0
8.961180226 583.0
8.974310508 496.0
8.987440791 552.0
9.000571074 563.0
9.013701356 534.0
9.026831639 559.0
9.039961922 521.0
9.053092204 535.0
9.066222487 568.0
9.079352770 499.0
9.092483052 499.0
9.105613335 558.0
9.118743618 568.0
9.131873900 533.0
9.145004183 572.0
9.158134466 579.0
9.171264748 584.0
9.184395031 538.0
9.197525314 530.0
9.210655597 532.0
9.223785879 539.0
9.236916162 530.0
9.250046445 546.0
9.263176727 502.0
9.276307010 524.0
9.289437293 549.0
9.302567575 563.0
9.315697858 562.0
9.328828141 562.0
9.341958423 577.0
9.355088706 545.0
9.368218989 553.0
9.381349271 561.0
9.394479554 552.0
9.407609837 592.0
9.420740119 577.0
9.433870402 550.0
9.447000685 550.0
9.460130967 587.0
9.473261250 608.0
9.486391533 567.0
9.499521815 551.0
9.512652098 545.0
9.525782381 612.0
9.538912663 546.0
9.552042946 600.0
9.565173229 565.0
9.578303511 572.0
9.591433794 550.0
9.604564077 578.0
9.617694359 519.0
9.630824642 520.0
9.643954925 599.0
9.657085208 564.0
9.670215490 538.0
9.683345773 558.0
9.696476056 564.0
9.709606338 550.0
9.722736621 612.0
9.735866904 551.0
9.748997186 543.0
9.762127469 513.0
9.775257752 533.0
9.788388034 585.0
9.801518317 545.0
9.814648600 549.0
9.827778882 538.0
9.840909165 568.0
9.854039448 576.0
9.867169730 568.0
9.880300013 576.0
9.893430296 564.0
9.906560578 585.0
9.919690861 549.0
9.932821144 574.0
9.945951426 589.0
9.959081709 596.0
9.972211992 600.0
9.985342274 565.0
9.998472557 585.0
10.011602840 549.0
10.024733122 566.0
10.037863405 547.0
10.050993688 565.0
10.064123970 548.0
10.077254253 572.0
10.090384536 568.0
10.103514819 615.0
10.116645101 598.0
10.129775384 565.0
10.142905667 640.0
10.156035949 593.0
10.169166232 589.0
10.182296515 601.0
10.195426797 557.0
10.208557080 562.0
10.221687363 591.0
10.234817645 574.0
10.247947928 597.0
10.261078211 562.0
10.274208493 563.0
10.287338776 560.0
10.300469059 540.0
10.313599341 560.0
10.326729624 606.0
10.339859907 589.0
10.352990189 566.0
10.366120472 575.0
10.379250755 605.0
10.392381037 602.0
10.405511320 564.0
10.418641603 588.0
10.431771885 602.0
10.444902168 539.0
10.458032451 581.0
10.471162733 597.0
10.484293016 611.0
10.497423299 585.0
10.510553581 562.0
10.523683864 581.0
10.536814147 597.0
10.549944430 580.0
10.563074712 573.0
10.576204995 568.0
10.589335278 603.0
10.602465560 627.0
10.615595843 597.0
10.628726126 551.0
10.641856408 595.0
10.654986691 602.0
10.668116974 609.0
10.681247256 577.0
10.694377539 568.0
10.707507822 545.0
10.720638104 594.0
10.733768387 605.0
10.746898670 578.0
10.760028952 625.0
10.773159235 629.0
10.786289518 616.0
10.799419800 661.0
10.812550083 587.0
10.825680366 564.0
10.838810648 654.0
10.851940931 646.0
10.865071214 601.0
10.878201496 611.0
10.891331779 614.0
10.904462062 619.0
10.917592344 614.0
10.930722627 638.0
10.943852910 570.0
10.956983192 629.0
10.970113475 590.0
10.983243758 642.0
10.996374041 629.0
11.009504323 609.0
11.022634606 625.0
11.035764889 634.0
11.048895171 636.0
11.062025454 669.0
11.075155737 648.0
11.088286019 629.0
11.101416302 640.0
11.114546585 658.0
11.127676867 641.0
11.140807150 642.0
11.153937433 691.0
11.167067715 675.0
11.180197998 624.0
11.193328281 634.0
11.206458563 670.0
11.219588846 746.0
11.232719129 669.0
11.245849411 680.0
11.258979694 613.0
11.272109977 633.0
11.285240259 650.0
11.298370542 644.0
11.311500825 680.0
11.324631107 689.0
11.337761390 683.0
11.350891673 644.0
11.364021955 657.0
11.377152238 640.0
11.390282521 674.0
11.403412803 642.0
11.416543086 636.0
11.429673369 633.0
11.442803652 661.0
11.455933934 686.0
11.469064217 684.0
11.482194500 1080.0
11.495324782 620.0
11.508455065 649.0
11.521585348 684.0
11.534715630 667.0
11.547845913 547.0
11.560976196 589.0
11.574106478 664.0
11.587236761 633.0
11.600367044 683.0
11.613497326 645.0
11.626627609 655.0
11.639757892 664.0
11.652888174 734.0
11.666018457 657.0
11.679148740 625.0
11.692279022 708.0
11.705409305 645.0
11.718539588 647.0
11.731669870 737.0
11.744800153 671.0
11.757930436 673.0
11.771060718 672.0
11.784191001 689.0
11.797321284 738.0
11.810451566 671.0
11.823581849 687.0
11.836712132 674.0
11.849842415 689.0
11.862972697 724.0
11.876102980 690.0
11.889233263 725.0
11.902363545 662.0
11.915493828 742.0
11.928624111 729.0
11.941754393 738.0
11.954884676 686.0
11.968014959 743.0
11.981145241 714.0
11.994275524 754.0
12.007405807 754.0
12.020536089 816.0
12.033666372 711.0
12.046796655 808.0
12.059926937 833.0
12.073057220 816.0
12.086187503 841.0
12.099317785 904.0
12.112448068 1126.0
12.125578351 977.0
12.138708633 854.0
12.151838916 911.0
12.164969199 924.0
12.178099481 936.0
12.191229764 1031.0
12.204360047 1049.0
12.217490329 1119.0
12.230620612 1061.0
12.243750895 1121.0
12.256881177 1155.0
12.270011460 1168.0
12.283141743 1232.0
12.296272026 1293.0
12.309402308 1333.0
12.322532591 1302.0
12.335662874 1429.0
12.348793156 1476.0
12.361923439 1608.0
12.375053722 1685.0
12.388184004 1697.0
12.401314287 1825.0
12.414444570 1906.0
12.427574852 1968.0
12.440705135 2130.0
12.453835418 2362.0
12.466965700 2397.0
12.480095983 2483.0
12.493226266 2692.0
12.506356548 2853.0
12.519486831 3041.0
12.532617114 3329.0
12.545747396 3505.0
12.558877679 3664.0
12.572007962 3747.0
12.585138244 3940.0
12.598268527 3787.0
12.611398810 3636.0
12.624529092 3427.0
12.637659375 3335.0
12.650789658 3059.0
12.663919940 2746.0
12.677050223 2470.0
12.690180506 2280.0
12.703310788 2014.0
12.716441071 1868.0
12.729571354 1815.0
12.742701637 1566.0
12.755831919 1523.0
12.768962202 1462.0
12.782092485 1391.0
12.795222767 1294.0
12.808353050 1293.0
12.821483333 1252.0
12.834613615 1126.0
12.847743898 1131.0
12.860874181 1132.0
12.874004463 1043.0
12.887134746 1039.0
12.900265029 945.0
12.913395311 1008.0
12.926525594 976.0
12.939655877 929.0
12.952786159 889.0
12.965916442 991.0
12.979046725 913.0
12.992177007 945.0
13.005307290 903.0
13.018437573 885.0
13.031567855 861.0
13.044698138 861.0
13.057828421 895.0
13.070958703 907.0
13.084088986 831.0
13.097219269 821.0
13.110349551 865.0
13.123479834 854.0
13.136610117 807.0
13.149740399 815.0
13.162870682 854.0
13.176000965 842.0
13.189131248 805.0
13.202261530 799.0
13.215391813 866.0
13.228522096 832.0
13.241652378 744.0
13.254782661 799.0
13.267912944 864.0
13.281043226 833.0
13.294173509 878.0
13.307303792 883.0
13.320434074 839.0
13.333564357 840.0
13.346694640 807.0
13.359824922 806.0
13.372955205 823.0
13.386085488 768.0
13.399215770 803.0
13.412346053 846.0
13.425476336 800.0
13.438606618 832.0
13.451736901 805.0
13.464867184 818.0
13.477997466 793.0
13.491127749 842.0
13.504258032 805.0
13.517388314 812.0
13.530518597 786.0
13.543648880 819.0
13.556779162 780.0
13.569909445 774.0
13.583039728 801.0
13.596170010 780.0
13.609300293 827.0
13.622430576 841.0
13.635560859 788.0
13.648691141 770.0
13.661821424 819.0
13.674951707 768.0
13.688081989 885.0
13.701212272 869.0
13.714342555 821.0
13.727472837 780.0
13.740603120 778.0
13.753733403 789.0
13.766863685 816.0
13.779993968 758.0
13.793124251 749.0
13.806254533 809.0
13.819384816 797.0
13.832515099 840.0
13.845645381 818.0
13.858775664 835.0
13.871905947 779.0
13.885036229 832.0
13.898166512 778.0
13.911296795 822.0
13.924427077 824.0
13.937557360 822.0
13.950687643 840.0
13.963817925 803.0
13.976948208 803.0
13.990078491 813.0
14.003208773 826.0
14.016339056 793.0
14.029469339 800.0
14.042599621 834.0
14.055729904 847.0
14.068860187 774.0
14.081990470 819.0
14.095120752 875.0
14.108251035 729.0
14.121381318 804.0
14.134511600 785.0
14.147641883 836.0
14.160772166 823.0
14.173902448 785.0
14.187032731 813.0
14.200163014 793.0
14.213293296 811.0
14.226423579 794.0
14.239553862 834.0
14.252684144 822.0
14.265814427 737.0
14.278944710 751.0
14.292074992 753.0
14.305205275 782.0
14.318335558 836.0
14.331465840 839.0
14.344596123 802.0
14.357726406 802.0
14.370856688 821.0
14.383986971 829.0
14.397117254 786.0
14.410247536 766.0
14.423377819 741.0
14.436508102 826.0
14.449638384 796.0
14.462768667 838.0
14.475898950 751.0
14.489029232 794.0
14.502159515 807.0
14.515289798 777.0
14.528420081 811.0
14.541550363 827.0
14.554680646 845.0
14.567810929 852.0
14.580941211 820.0
14.594071494 880.0
14.607201777 866.0
14.620332059 762.0
14.633462342 809.0
14.646592625 820.0
14.659722907 844.0
14.672853190 870.0
14.685983473 775.0
14.699113755 847.0
14.712244038 785.0
14.725374321 837.0
14.738504603 807.0
14.751634886 876.0
14.764765169 869.0
14.777895451 813.0
14.791025734 805.0
14.804156017 875.0
14.817286299 827.0
14.830416582 823.0
14.843546865 835.0
14.856677147 833.0
14.869807430 810.0
14.882937713 838.0
14.896067995 860.0
14.909198278 828.0
14.922328561 807.0
14.935458844 847.0
14.948589126 839.0
14.961719409 840.0
14.974849692 806.0
14.987979974 863.0
15.001110257 871.0
15.014240540 784.0
15.027370822 810.0
15.040501105 861.0
15.053631388 896.0
15.066761670 877.0
15.079891953 872.0
15.093022236 842.0
15.106152518 842.0
15.119282801 792.0
15.132413084 883.0
15.145543366 865.0
15.158673649 857.0
15.171803932 831.0
15.184934214 812.0
15.198064497 811.0
15.211194780 785.0
15.224325062 869.0
15.237455345 855.0
15.250585628 828.0
15.263715910 828.0
15.276846193 798.0
15.289976476 837.0
15.303106758 891.0
15.316237041 843.0
15.329367324 867.0
15.342497606 852.0
15.355627889 870.0
15.368758172 936.0
15.381888455 871.0
15.395018737 941.0
15.408149020 941.0
15.421279303 819.0
15.434409585 869.0
15.447539868 810.0
15.460670151 897.0
15.473800433 944.0
15.486930716 828.0
15.500060999 921.0
15.513191281 948.0
15.526321564 933.0
15.539451847 948.0
15.552582129 919.0
15.565712412 918.0
15.578842695 898.0
15.591972977 904.0
15.605103260 884.0
15.618233543 874.0
15.631363825 949.0
15.644494108 886.0
15.657624391 908.0
15.670754673 919.0
15.683884956 883.0
15.697015239 900.0
15.710145521 877.0
15.723275804 825.0
15.736406087 891.0
15.749536369 893.0
15.762666652 870.0
15.775796935 876.0
15.788927217 874.0
15.802057500 867.0
15.815187783 905.0
15.828318066 878.0
15.841448348 855.0
15.854578631 884.0
15.867708914 838.0
15.880839196 810.0
15.893969479 859.0
15.907099762 897.0
15.920230044 863.0
15.933360327 798.0
15.946490610 826.0
15.959620892 850.0
15.972751175 851.0
15.985881458 842.0
15.999011740 823.0
16.012142023 853.0
16.025272306 881.0
16.038402588 820.0
16.051532871 773.0
16.064663154 858.0
16.077793436 810.0
16.090923719 870.0
16.104054002 834.0
16.117184284 853.0
16.130314567 873.0
16.143444850 830.0
16.156575132 879.0
16.169705415 807.0
16.182835698 812.0
16.195965980 835.0
16.209096263 814.0
16.222226546 884.0
16.235356828 849.0
16.248487111 814.0
16.261617394 891.0
16.274747677 880.0
16.287877959 842.0
16.301008242 886.0
16.314138525 858.0
16.327268807 922.0
16.340399090 895.0
16.353529373 860.0
16.366659655 851.0
16.379789938 806.0
16.392920221 851.0
16.406050503 911.0
16.419180786 836.0
16.432311069 829.0
16.445441351 850.0
16.458571634 955.0
16.471701917 913.0
16.484832199 879.0
16.497962482 807.0
16.511092765 880.0
16.524223047 905.0
16.537353330 853.0
16.550483613 906.0
16.563613895 877.0
16.576744178 911.0
16.589874461 865.0
16.603004743 876.0
16.616135026 859.0
16.629265309 901.0
16.642395591 859.0
16.655525874 905.0
16.668656157 885.0
16.681786439 888.0
16.694916722 923.0
16.708047005 930.0
16.721177288 905.0
16.734307570 941.0
16.747437853 901.0
16.760568136 911.0
16.773698418 916.0
16.786828701 952.0
16.799958984 934.0
16.813089266 961.0
16.826219549 997.0
16.839349832 905.0
16.852480114 939.0
16.865610397 932.0
16.878740680 977.0
16.891870962 978.0
16.905001245 974.0
16.918131528 988.0
16.931261810 964.0
16.944392093 971.0
16.957522376 967.0
16.970652658 959.0
16.983782941 982.0
16.996913224 956.0
17.010043506 1004.0
17.023173789 975.0
17.036304072 959.0
17.049434354 972.0
17.062564637 939.0
17.075694920 905.0
17.088825202 927.0
17.101955485 929.0
17.115085768 985.0
17.128216050 946.0
17.141346333 925.0
17.154476616 899.0
17.167606899 936.0
17.180737181 875.0
17.193867464 988.0
17.206997747 953.0
17.220128029 963.0
17.233258312 930.0
17.246388595 938.0
17.259518877 947.0
17.272649160 938.0
17.285779443 943.0
17.298909725 895.0
17.312040008 961.0
17.325170291 957.0
17.338300573 1009.0
17.351430856 991.0
17.364561139 994.0
17.377691421 928.0
17.390821704 949.0
17.403951987 982.0
17.417082269 1011.0
17.430212552 958.0
17.443342835 997.0
17.456473117 957.0
17.469603400 1001.0
17.482733683 1000.0
17.495863965 1011.0
17.508994248 1055.0
17.522124531 1017.0
17.535254813 1067.0
17.548385096 989.0
17.561515379 1023.0
17.574645661 1049.0
17.587775944 1077.0
17.600906227 1106.0
17.614036510 1066.0
17.627166792 1141.0
17.640297075 1132.0
17.653427358 1167.0
17.666557640 1151.0
17.679687923 1156.0
17.692818206 1204.0
17.705948488 1237.0
17.719078771 1273.0
17.732209054 1263.0
17.745339336 1404.0
17.758469619 1350.0
17.771599902 1405.0
17.784730184 1540.0
17.797860467 1502.0
17.810990750 1434.0
17.824121032 1537.0
17.837251315 1588.0
17.850381598 1474.0
17.863511880 1450.0
17.876642163 1591.0
17.889772446 1483.0
17.902902728 1514.0
17.916033011 1511.0
17.929163294 1471.0
17.942293576 1476.0
17.955423859 1385.0
17.968554142 1418.0
17.981684424 1374.0
17.994814707 1404.0
18.007944990 1350.0
18.021075273 1406.0
18.034205555 1367.0
18.047335838 1327.0
18.060466121 1380.0
18.073596403 1378.0
18.086726686 1487.0
18.099856969 1346.0
18.112987251 1373.0
18.126117534 1373.0
18.139247817 1366.0
18.152378099 1398.0
18.165508382 1394.0
18.178638665 1358.0
18.191768947 1473.0
18.204899230 1315.0
18.218029513 1431.0
18.231159795 1403.0
18.244290078 1438.0
18.257420361 1301.0
18.270550643 1328.0
18.283680926 1267.0
18.296811209 1302.0
18.309941491 1256.0
18.323071774 1230.0
18.336202057 1196.0
18.349332339 1235.0
18.362462622 1162.0
18.375592905 1210.0
18.388723187 1146.0
18.401853470 1091.0
18.414983753 1170.0
18.428114035 1118.0
18.441244318 1169.0
18.454374601 1082.0
18.467504884 1093.0
18.480635166 1074.0
18.493765449 1039.0
18.506895732 980.0
18.520026014 989.0
18.533156297 960.0
18.546286580 946.0
18.559416862 965.0
18.572547145 1004.0
18.585677428 955.0
18.598807710 1016.0
18.611937993 981.0
18.625068276 988.0
18.638198558 967.0
18.651328841 954.0
18.664459124 931.0
18.677589406 936.0
18.690719689 952.0
18.703849972 923.0
18.716980254 921.0
18.730110537 907.0
18.743240820 970.0
18.756371102 929.0
18.769501385 924.0
18.782631668 926.0
18.795761950 853.0
18.808892233 906.0
18.822022516 894.0
18.835152798 876.0
18.848283081 905.0
18.861413364 894.0
18.874543646 944.0
18.887673929 919.0
18.900804212 861.0
18.913934495 891.0
18.927064777 964.0
18.940195060 975.0
18.953325343 906.0
18.966455625 940.0
18.979585908 903.0
18.992716191 873.0
19.005846473 909.0
19.018976756 880.0
19.032107039 869.0
19.045237321 887.0
19.058367604 928.0
19.071497887 840.0
19.084628169 893.0
19.097758452 910.0
19.110888735 860.0
19.124019017 909.0
19.137149300 885.0
19.150279583 902.0
19.163409865 850.0
19.176540148 905.0
19.189670431 866.0
19.202800713 868.0
19.215930996 879.0
19.229061279 860.0
19.242191561 867.0
19.255321844 859.0
19.268452127 931.0
19.281582409 895.0
19.294712692 924.0
19.307842975 867.0
19.320973257 866.0
19.334103540 832.0
19.347233823 846.0
19.360364106 851.0
19.373494388 931.0
19.386624671 895.0
19.399754954 927.0
19.412885236 904.0
19.426015519 946.0
19.439145802 885.0
19.452276084 851.0
19.465406367 867.0
19.478536650 820.0
19.491666932 915.0
19.504797215 848.0
19.517927498 870.0
19.531057780 827.0
19.544188063 842.0
19.557318346 907.0
19.570448628 872.0
19.583578911 877.0
19.596709194 841.0
19.609839476 925.0
19.622969759 893.0
19.636100042 839.0
19.649230324 851.0
19.662360607 842.0
19.675490890 857.0
19.688621172 843.0
19.701751455 885.0
19.714881738 890.0
19.728012020 887.0
19.741142303 824.0
19.754272586 888.0
19.767402868 810.0
19.780533151 860.0
19.793663434 898.0
19.806793717 898.0
19.819923999 881.0
19.833054282 867.0
19.846184565 836.0
19.859314847 924.0
19.872445130 869.0
19.885575413 874.0
19.898705695 818.0
19.911835978 891.0
19.924966261 885.0
19.938096543 822.0
19.951226826 808.0
19.964357109 845.0
19.977487391 844.0
19.990617674 928.0
20.003747957 896.0
20.016878239 845.0
20.030008522 876.0
20.043138805 847.0
20.056269087 865.0
20.069399370 897.0
20.082529653 869.0
20.095659935 805.0
20.108790218 902.0
20.121920501 814.0
20.135050783 864.0
20.148181066 882.0
20.161311349 881.0
20.174441631 823.0
20.187571914 824.0
20.200702197 854.0
20.213832479 838.0
20.226962762 848.0
20.240093045 830.0
20.253223328 892.0
20.266353610 848.0
20.279483893 886.0
20.292614176 903.0
20.305744458 875.0
20.318874741 906.0
20.332005024 911.0
20.345135306 857.0
20.358265589 904.0
20.371395872 861.0
20.384526154 896.0
20.397656437 866.0
20.410786720 836.0
20.423917002 838.0
20.437047285 945.0
20.450177568 875.0
20.463307850 911.0
20.476438133 909.0
20.489568416 849.0
20.502698698 960.0
20.515828981 926.0
20.528959264 935.0
20.542089546 888.0
20.555219829 844.0
20.568350112 896.0
20.581480394 924.0
20.594610677 900.0
20.607740960 879.0
20.620871242 899.0
20.634001525 925.0
20.647131808 894.0
20.660262090 855.0
20.673392373 931.0
20.686522656 932.0
20.699652939 939.0
20.712783221 942.0
20.725913504 946.0
20.739043787 978.0
20.752174069 930.0
20.765304352 937.0
20.778434635 901.0
20.791564917 999.0
20.804695200 973.0
20.817825483 1025.0
20.830955765 1006.0
20.844086048 962.0
20.857216331 1031.0
20.870346613 1036.0
20.883476896 1013.0
20.896607179 1049.0
20.909737461 1055.0
20.922867744 1018.0
20.935998027 1088.0
20.949128309 1120.0
20.962258592 1120.0
20.975388875 1114.0
20.988519157 1140.0
21.001649440 1184.0
21.014779723 1214.0
21.027910005 1227.0
21.041040288 1277.0
21.054170571 1320.0
21.067300853 1343.0
21.080431136 1395.0
21.093561419 1358.0
21.106691702 1494.0
21.119821984 1430.0
21.132952267 1455.0
21.146082550 1424.0
21.159212832 1467.0
21.172343115 1416.0
21.185473398 1431.0
21.198603680 1340.0
21.211733963 1412.0
21.224864246 1371.0
21.237994528 1360.0
21.251124811 1296.0
21.264255094 1190.0
21.277385376 1243.0
21.290515659 1196.0
21.303645942 1156.0
21.316776224 1177.0
21.329906507 1197.0
21.343036790 1157.0
21.356167072 1033.0
21.369297355 1073.0
21.382427638 1050.0
21.395557920 1038.0
21.408688203 1050.0
21.421818486 1052.0
21.434948768 984.0
21.448079051 965.0
21.461209334 1027.0
21.474339616 950.0
21.487469899 891.0
21.500600182 933.0
21.513730464 953.0
21.526860747 932.0
21.539991030 953.0
21.553121313 974.0
21.566251595 886.0
21.579381878 943.0
21.592512161 922.0
21.605642443 1007.0
21.618772726 940.0
21.631903009 926.0
21.645033291 941.0
21.658163574 886.0
21.671293857 927.0
21.684424139 952.0
21.697554422 892.0
21.710684705 935.0
21.723814987 921.0
21.736945270 912.0
21.750075553 928.0
21.763205835 903.0
21.776336118 930.0
21.789466401 894.0
21.802596683 851.0
21.815726966 964.0
21.828857249 955.0
21.841987531 935.0
21.855117814 975.0
21.868248097 916.0
21.881378379 887.0
21.894508662 936.0
21.907638945 860.0
21.920769227 969.0
21.933899510 957.0
21.947029793 926.0
21.960160075 957.0
21.973290358 937.0
21.986420641 1007.0
21.999550924 975.0
22.012681206 968.0
22.025811489 971.0
22.038941772 1014.0
22.052072054 969.0
22.065202337 959.0
22.078332620 977.0
22.091462902 976.0
22.104593185 961.0
22.117723468 937.0
22.130853750 1030.0
22.143984033 994.0
22.157114316 1072.0
22.170244598 953.0
22.183374881 958.0
22.196505164 1023.0
22.209635446 1053.0
22.222765729 1017.0
22.235896012 1075.0
22.249026294 1031.0
22.262156577 1054.0
22.275286860 1023.0
22.288417142 1130.0
22.301547425 1040.0
22.314677708 1109.0
22.327807990 1078.0
22.340938273 1111.0
22.354068556 1074.0
22.367198838 1177.0
22.380329121 1087.0
22.393459404 1137.0
22.406589686 1174.0
22.419719969 1248.0
22.432850252 1263.0
22.445980535 1295.0
22.459110817 1400.0
22.472241100 1383.0
22.485371383 1391.0
22.498501665 1383.0
22.511631948 1545.0
22.524762231 1494.0
22.537892513 1536.0
22.551022796 1509.0
22.564153079 1538.0
22.577283361 1659.0
22.590413644 1623.0
22.603543927 1646.0
22.616674209 1611.0
22.629804492 1669.0
22.642934775 1650.0
22.656065057 1609.0
22.669195340 1617.0
22.682325623 1609.0
22.695455905 1573.0
22.708586188 1571.0
22.721716471 1548.0
22.734846753 1494.0
22.747977036 1359.0
22.761107319 1444.0
22.774237601 1369.0
22.787367884 1358.0
22.800498167 1378.0
22.813628449 1287.0
22.826758732 1202.0
22.839889015 1258.0
22.853019297 1264.0
22.866149580 1252.0
22.879279863 1189.0
22.892410146 1170.0
22.905540428 1110.0
22.918670711 1126.0
22.931800994 1084.0
22.944931276 1110.0
22.958061559 1076.0
22.971191842 1097.0
22.984322124 1063.0
22.997452407 1074.0
23.010582690 1098.0
23.023712972 1020.0
23.036843255 1078.0
23.049973538 1012.0
23.063103820 1054.0
23.076234103 1004.0
23.089364386 1019.0
23.102494668 1012.0
23.115624951 1002.0
23.128755234 973.0
23.141885516 1003.0
23.155015799 1014.0
23.168146082 1038.0
23.181276364 1050.0
23.194406647 1005.0
23.207536930 969.0
23.220667212 982.0
23.233797495 971.0
23.246927778 1016.0
23.260058060 927.0
23.273188343 980.0
23.286318626 958.0
23.299448908 1020.0
23.312579191 975.0
23.325709474 928.0
23.338839757 948.0
23.351970039 971.0
23.365100322 1000.0
23.378230605 919.0
23.391360887 971.0
23.404491170 964.0
23.417621453 1016.0
23.430751735 1039.0
23.443882018 1006.0
23.457012301 986.0
23.470142583 1015.0
23.483272866 1094.0
23.496403149 994.0
23.509533431 980.0
23.522663714 941.0
23.535793997 981.0
23.548924279 981.0
23.562054562 919.0
23.575184845 973.0
23.588315127 1009.0
23.601445410 958.0
23.614575693 946.0
23.627705975 974.0
23.640836258 960.0
23.653966541 984.0
23.667096823 964.0
23.680227106 1010.0
23.693357389 1000.0
23.706487671 984.0
23.719617954 962.0
23.732748237 983.0
23.745878519 947.0
23.759008802 1008.0
23.772139085 971.0
23.785269368 1002.0
23.798399650 1025.0
23.811529933 1016.0
23.824660216 960.0
23.837790498 991.0
23.850920781 980.0
23.864051064 997.0
23.877181346 956.0
23.890311629 983.0
23.903441912 1068.0
23.916572194 976.0
23.929702477 1105.0
23.942832760 1015.0
23.955963042 997.0
23.969093325 991.0
23.982223608 1000.0
23.995353890 1072.0
24.008484173 1034.0
24.021614456 1044.0
24.034744738 982.0
24.047875021 997.0
24.061005304 1011.0
24.074135586 995.0
24.087265869 1027.0
24.100396152 1027.0
24.113526434 972.0
24.126656717 972.0
24.139787000 977.0
24.152917282 1013.0
24.166047565 1049.0
24.179177848 1018.0
24.192308130 1058.0
24.205438413 1056.0
24.218568696 1049.0
24.231698979 1075.0
24.244829261 1045.0
24.257959544 1036.0
24.271089827 1053.0
24.284220109 1083.0
24.297350392 989.0
24.310480675 1067.0
24.323610957 984.0
24.336741240 1038.0
24.349871523 1027.0
24.363001805 1069.0
24.376132088 1065.0
24.389262371 1086.0
24.402392653 990.0
24.415522936 1048.0
24.428653219 1014.0
24.441783501 1059.0
24.454913784 1052.0
24.468044067 1019.0
24.481174349 1044.0
24.494304632 1032.0
24.507434915 1074.0
24.520565197 1036.0
24.533695480 1082.0
24.546825763 979.0
24.559956045 1047.0
24.573086328 1064.0
24.586216611 1061.0
24.599346893 1069.0
24.612477176 996.0
24.625607459 1051.0
24.638737742 1064.0
24.651868024 1071.0
24.664998307 1077.0
24.678128590 1053.0
24.691258872 1065.0
24.704389155 1058.0
24.717519438 1029.0
24.730649720 1111.0
24.743780003 1067.0
24.756910286 1123.0
24.770040568 1056.0
24.783170851 1028.0
24.796301134 1075.0
24.809431416 1086.0
24.822561699 1074.0
24.835691982 1083.0
24.848822264 1105.0
24.861952547 1144.0
24.875082830 1130.0
24.888213112 1078.0
24.901343395 1079.0
24.914473678 1088.0
24.927603960 1162.0
24.940734243 1114.0
24.953864526 1147.0
24.966994808 1155.0
24.980125091 1115.0
24.993255374 1139.0
25.006385656 1162.0
25.019515939 1168.0
25.032646222 1227.0
25.045776504 1172.0
25.058906787 1215.0
25.072037070 1298.0
25.085167353 1232.0
25.098297635 1283.0
25.111427918 1333.0
25.124558201 1355.0
25.137688483 1375.0
25.150818766 1376.0
25.163949049 1445.0
25.177079331 1445.0
25.190209614 1478.0
25.203339897 1573.0
25.216470179 1624.0
25.229600462 1732.0
25.242730745 1803.0
25.255861027 1794.0
25.268991310 1875.0
25.282121593 2035.0
25.295251875 1996.0
25.308382158 2154.0
25.321512441 2122.0
25.334642723 2228.0
25.347773006 2277.0
25.360903289 2227.0
25.374033571 2256.0
25.387163854 2262.0
25.400294137 2232.0
25.413424419 2165.0
25.426554702 1992.0
25.439684985 2089.0
25.452815267 1879.0
25.465945550 1933.0
25.479075833 1878.0
25.492206115 1725.0
25.505336398 1678.0
25.518466681 1688.0
25.531596964 1694.0
25.544727246 1611.0
25.557857529 1584.0
25.570987812 1501.0
25.584118094 1545.0
25.597248377 1417.0
25.610378660 1419.0
25.623508942 1422.0
25.636639225 1455.0
25.649769508 1474.0
25.662899790 1342.0
25.676030073 1488.0
25.689160356 1521.0
25.702290638 1449.0
25.715420921 1423.0
25.728551204 1538.0
25.741681486 1484.0
25.754811769 1505.0
25.767942052 1505.0
25.781072334 1574.0
25.794202617 1557.0
25.807332900 1669.0
25.820463182 1581.0
25.833593465 1619.0
25.846723748 1731.0
25.859854030 1763.0
25.872984313 1849.0
25.886114596 1875.0
25.899244878 1906.0
25.912375161 1902.0
25.925505444 2014.0
25.938635726 1877.0
25.951766009 2069.0
25.964896292 1939.0
25.978026575 2009.0
25.991156857 2093.0
26.004287140 2023.0
26.017417423 1965.0
26.030547705 1987.0
26.043677988 1888.0
26.056808271 1840.0
26.069938553 1871.0
26.083068836 1909.0
26.096199119 1744.0
26.109329401 1729.0
26.122459684 1799.0
26.135589967 1695.0
26.148720249 1603.0
26.161850532 1658.0
26.174980815 1559.0
26.188111097 1597.0
26.201241380 1541.0
26.214371663 1434.0
26.227501945 1434.0
26.240632228 1439.0
26.253762511 1337.0
26.266892793 1413.0
26.280023076 1356.0
26.293153359 1347.0
26.306283641 1358.0
26.319413924 1310.0
26.332544207 1295.0
26.345674489 1272.0
26.358804772 1272.0
26.371935055 1253.0
26.385065337 1338.0
26.398195620 1265.0
26.411325903 1235.0
26.424456186 1183.0
26.437586468 1236.0
26.450716751 1266.0
26.463847034 1229.0
26.476977316 1201.0
26.490107599 1211.0
26.503237882 1210.0
26.516368164 1213.0
26.529498447 1186.0
26.542628730 1158.0
26.555759012 1162.0
26.568889295 1201.0
26.582019578 1136.0
26.595149860 1141.0
26.608280143 1130.0
26.621410426 1111.0
26.634540708 1114.0
26.647670991 1187.0
26.660801274 1163.0
26.673931556 1174.0
26.687061839 1146.0
26.700192122 1109.0
26.713322404 1119.0
26.726452687 1126.0
26.739582970 1114.0
26.752713252 1127.0
26.765843535 1118.0
26.778973818 1092.0
26.792104100 1055.0
26.805234383 1125.0
26.818364666 1136.0
26.831494948 1098.0
26.844625231 1165.0
26.857755514 1197.0
26.870885797 1172.0
26.884016079 1098.0
26.897146362 1135.0
26.910276645 1192.0
26.923406927 1139.0
26.936537210 1123.0
26.949667493 1174.0
26.962797775 1156.0
26.975928058 1187.0
26.989058341 1134.0
27.002188623 1150.0
27.015318906 1206.0
27.028449189 1099.0
27.041579471 1150.0
27.054709754 1169.0
27.067840037 1244.0
27.080970319 1206.0
27.094100602 1171.0
27.107230885 1170.0
27.120361167 1170.0
27.133491450 1180.0
27.146621733 1106.0
27.159752015 1149.0
27.172882298 1194.0
27.186012581 1100.0
27.199142863 1188.0
27.212273146 1194.0
27.225403429 1105.0
27.238533711 1182.0
27.251663994 1188.0
27.264794277 1099.0
27.277924559 1137.0
27.291054842 1139.0
27.304185125 1148.0
27.317315408 1155.0
27.330445690 1082.0
27.343575973 1125.0
27.356706256 1077.0
27.369836538 1100.0
27.382966821 1211.0
27.396097104 1133.0
27.409227386 1160.0
27.422357669 1119.0
27.435487952 1190.0
27.448618234 1146.0
27.461748517 1176.0
27.474878800 1110.0
27.488009082 1157.0
27.501139365 1179.0
27.514269648 1212.0
27.527399930 1236.0
27.540530213 1142.0
27.553660496 1130.0
27.566790778 1223.0
27.579921061 1265.0
27.593051344 1209.0
27.606181626 1197.0
27.619311909 1262.0
27.632442192 1265.0
27.645572474 1259.0
27.658702757 1330.0
27.671833040 1314.0
27.684963322 1347.0
27.698093605 1414.0
27.711223888 1411.0
27.724354171 1492.0
27.737484453 1506.0
27.750614736 1469.0
27.763745019 1455.0
27.776875301 1519.0
27.790005584 1594.0
27.803135867 1580.0
27.816266149 1542.0
27.829396432 1539.0
27.842526715 1555.0
27.855656997 1605.0
27.868787280 1602.0
27.881917563 1588.0
27.895047845 1468.0
27.908178128 1471.0
27.921308411 1414.0
27.934438693 1401.0
27.947568976 1369.0
27.960699259 1415.0
27.973829541 1343.0
27.986959824 1312.0
28.000090107 1341.0
28.013220389 1290.0
28.026350672 1267.0
28.039480955 1279.0
28.052611237 1285.0
28.065741520 1237.0
28.078871803 1216.0
28.092002085 1261.0
28.105132368 1213.0
28.118262651 1312.0
28.131392933 1300.0
28.144523216 1251.0
28.157653499 1257.0
28.170783782 1333.0
28.183914064 1286.0
28.197044347 1326.0
28.210174630 1335.0
28.223304912 1325.0
28.236435195 1354.0
28.249565478 1384.0
28.262695760 1331.0
28.275826043 1348.0
28.288956326 1361.0
28.302086608 1434.0
28.315216891 1408.0
28.328347174 1521.0
28.341477456 1490.0
28.354607739 1514.0
28.367738022 1496.0
28.380868304 1500.0
28.393998587 1637.0
28.407128870 1601.0
28.420259152 1654.0
28.433389435 1531.0
28.446519718 1536.0
28.459650000 1528.0
28.472780283 1581.0
28.485910566 1549.0
28.499040848 1530.0
28.512171131 1467.0
28.525301414 1404.0
28.538431696 1489.0
28.551561979 1561.0
28.564692262 1420.0
28.577822544 1431.0
28.590952827 1358.0
28.604083110 1365.0
28.617213393 1338.0
28.630343675 1310.0
28.643473958 1322.0
28.656604241 1336.0
28.669734523 1329.0
28.682864806 1312.0
28.695995089 1299.0
28.709125371 1265.0
28.722255654 1273.0
28.735385937 1210.0
28.748516219 1295.0
28.761646502 1298.0
28.774776785 1215.0
28.787907067 1278.0
28.801037350 1195.0
28.814167633 1296.0
28.827297915 1184.0
28.840428198 1252.0
28.853558481 1219.0
28.866688763 1259.0
28.879819046 1237.0
28.892949329 1286.0
28.906079611 1283.0
28.919209894 1249.0
28.932340177 1229.0
28.945470459 1281.0
28.958600742 1264.0
28.971731025 1272.0
28.984861307 1264.0
28.997991590 1250.0
29.011121873 1291.0
29.024252155 1204.0
29.037382438 1254.0
29.050512721 1263.0
29.063643004 1169.0
29.076773286 1238.0
29.089903569 1228.0
29.103033852 1245.0
29.116164134 1212.0
29.129294417 1192.0
29.142424700 1211.0
29.155554982 1135.0
29.168685265 1133.0
29.181815548 1212.0
29.194945830 1167.0
29.208076113 1157.0
29.221206396 1133.0
29.234336678 1183.0
29.247466961 1145.0
29.260597244 1110.0
29.273727526 1124.0
29.286857809 1134.0
29.299988092 1186.0
29.313118374 1205.0
29.326248657 1100.0
29.339378940 1090.0
29.352509222 1084.0
29.365639505 1049.0
29.378769788 1055.0
29.391900070 1074.0
29.405030353 1045.0
29.418160636 1069.0
29.431290918 1098.0
29.444421201 1096.0
29.457551484 1083.0
29.470681766 1042.0
29.483812049 1082.0
29.496942332 1112.0
29.510072615 986.0
29.523202897 1059.0
29.536333180 1061.0
29.549463463 1067.0
29.562593745 1105.0
29.575724028 1142.0
29.588854311 1070.0
29.601984593 1070.0
29.615114876 1083.0
29.628245159 1036.0
29.641375441 1099.0
29.654505724 1057.0
29.667636007 1122.0
29.680766289 1060.0
29.693896572 1038.0
29.707026855 1140.0
29.720157137 1052.0
29.733287420 1122.0
29.746417703 1073.0
29.759547985 1050.0
29.772678268 1117.0
29.785808551 1086.0
29.798938833 1062.0
29.812069116 1066.0
29.825199399 1130.0
29.838329681 1040.0
29.851459964 1114.0
29.864590247 1106.0
29.877720529 1050.0
29.890850812 1065.0
29.903981095 1096.0
29.917111377 1074.0
29.930241660 1097.0
29.943371943 1126.0
29.956502226 1100.0
29.969632508 1105.0
29.982762791 1137.0
29.995893074 1142.0
30.009023356 1105.0
30.022153639 1155.0
30.035283922 1149.0
30.048414204 1088.0
30.061544487 1140.0
30.074674770 1138.0
30.087805052 1140.0
30.100935335 1153.0
30.114065618 1127.0
30.127195900 1060.0
30.140326183 1158.0
30.153456466 1136.0
30.166586748 1150.0
30.179717031 1208.0
30.192847314 1158.0
30.205977596 1183.0
30.219107879 1126.0
30.232238162 1204.0
30.245368444 1203.0
30.258498727 1130.0
30.271629010 1061.0
30.284759292 1092.0
30.297889575 1129.0
30.311019858 1114.0
30.324150140 1170.0
30.337280423 1168.0
30.350410706 1198.0
30.363540988 1155.0
30.376671271 1184.0
30.389801554 1128.0
30.402931837 1163.0
30.416062119 1145.0
30.429192402 1157.0
30.442322685 1177.0
30.455452967 1107.0
30.468583250 1127.0
30.481713533 1212.0
30.494843815 1212.0
30.507974098 1082.0
30.521104381 1143.0
30.534234663 1190.0
30.547364946 1169.0
30.560495229 1146.0
30.573625511 1139.0
30.586755794 1080.0
30.599886077 1078.0
30.613016359 1159.0
30.626146642 1058.0
30.639276925 1067.0
30.652407207 1129.0
30.665537490 1114.0
30.678667773 1086.0
30.691798055 1166.0
30.704928338 1123.0
30.718058621 1089.0
30.731188903 1100.0
30.744319186 1036.0
30.757449469 1108.0
30.770579751 1128.0
30.783710034 1097.0
30.796840317 1074.0
30.809970600 1083.0
30.823100882 1140.0
30.836231165 1066.0
30.849361448 1131.0
30.862491730 1084.0
30.875622013 1052.0
30.888752296 1123.0
30.901882578 1059.0
30.915012861 1059.0
30.928143144 1020.0
30.941273426 1074.0
30.954403709 1101.0
30.967533992 1125.0
30.980664274 1089.0
30.993794557 1097.0
31.006924840 1083.0
31.020055122 1119.0
31.033185405 1104.0
31.046315688 1105.0
31.059445970 1098.0
31.072576253 1073.0
31.085706536 1092.0
31.098836818 1068.0
31.111967101 1050.0
31.125097384 1137.0
31.138227666 1149.0
31.151357949 1149.0
31.164488232 1058.0
31.177618514 1117.0
31.190748797 1079.0
31.203879080 1105.0
31.217009362 1026.0
31.230139645 1106.0
31.243269928 1092.0
31.256400211 1061.0
31.269530493 1078.0
31.282660776 1080.0
31.295791059 1016.0
31.308921341 1111.0
31.322051624 1056.0
31.335181907 1120.0
31.348312189 1098.0
31.361442472 1082.0
31.374572755 1121.0
31.387703037 1048.0
31.400833320 1086.0
31.413963603 1083.0
31.427093885 1131.0
31.440224168 1103.0
31.453354451 1059.0
31.466484733 1110.0
31.479615016 1065.0
31.492745299 1106.0
31.505875581 1091.0
31.519005864 1080.0
31.532136147 1097.0
31.545266429 1130.0
31.558396712 1125.0
31.571526995 1069.0
31.584657277 1165.0
31.597787560 1118.0
31.610917843 1183.0
31.624048125 1147.0
31.637178408 1157.0
31.650308691 1093.0
31.663438973 1099.0
31.676569256 1089.0
31.689699539 1093.0
31.702829822 1142.0
31.715960104 1101.0
31.729090387 1155.0
31.742220670 1088.0
31.755350952 1100.0
31.768481235 1096.0
31.781611518 1123.0
31.794741800 1077.0
31.807872083 1102.0
31.821002366 1115.0
31.834132648 1078.0
31.847262931 1165.0
31.860393214 1123.0
31.873523496 1074.0
31.886653779 1049.0
31.899784062 1170.0
31.912914344 1126.0
31.926044627 1083.0
31.939174910 1107.0
31.952305192 1164.0
31.965435475 1143.0
31.978565758 1059.0
31.991696040 1116.0
32.004826323 1118.0
32.017956606 1181.0
32.031086888 1127.0
32.044217171 1100.0
32.057347454 1153.0
32.070477736 1155.0
32.083608019 1143.0
32.096738302 1101.0
32.109868584 1070.0
32.122998867 1139.0
32.136129150 1125.0
32.149259433 1157.0
32.162389715 1150.0
32.175519998 1058.0
32.188650281 1047.0
32.201780563 1064.0
32.214910846 1166.0
32.228041129 1124.0
32.241171411 1246.0
32.254301694 1084.0
32.267431977 1190.0
32.280562259 1155.0
32.293692542 1091.0
32.306822825 1118.0
32.319953107 1088.0
32.333083390 1105.0
32.346213673 1127.0
32.359343955 1163.0
32.372474238 1135.0
32.385604521 1094.0
32.398734803 1108.0
32.411865086 1122.0
32.424995369 1078.0
32.438125651 1064.0
32.451255934 1060.0
32.464386217 1169.0
32.477516499 1121.0
32.490646782 1116.0
32.503777065 1096.0
32.516907347 1217.0
32.530037630 1076.0
32.543167913 1188.0
32.556298195 1134.0
32.569428478 1182.0
32.582558761 1117.0
32.595689044 1135.0
32.608819326 1150.0
32.621949609 1133.0
32.635079892 1157.0
32.648210174 1106.0
32.661340457 1165.0
32.674470740 1185.0
32.687601022 1178.0
32.700731305 1149.0
32.713861588 1155.0
32.726991870 1255.0
32.740122153 1152.0
32.753252436 1164.0
32.766382718 1131.0
32.779513001 1130.0
32.792643284 1125.0
32.805773566 1144.0
32.818903849 1135.0
32.832034132 1146.0
32.845164414 1210.0
32.858294697 1137.0
32.871424980 1213.0
32.884555262 1124.0
32.897685545 1189.0
32.910815828 1163.0
32.923946110 1156.0
32.937076393 1188.0
32.950206676 1120.0
32.963336958 1190.0
32.976467241 1209.0
32.989597524 1153.0
33.002727806 1136.0
33.015858089 1166.0
33.028988372 1168.0
33.042118655 1212.0
33.055248937 1275.0
33.068379220 1158.0
33.081509503 1188.0
33.094639785 1209.0
33.107770068 1168.0
33.120900351 1164.0
33.134030633 1247.0
33.147160916 1203.0
33.160291199 1176.0
33.173421481 1154.0
33.186551764 1188.0
33.199682047 1199.0
33.212812329 1223.0
33.225942612 1166.0
33.239072895 1182.0
33.252203177 1232.0
33.265333460 1212.0
33.278463743 1163.0
33.291594025 1177.0
33.304724308 1151.0
33.317854591 1118.0
33.330984873 1144.0
33.344115156 1227.0
33.357245439 1213.0
33.370375721 1238.0
33.383506004 1265.0
33.396636287 1205.0
33.409766569 1190.0
33.422896852 1149.0
33.436027135 1183.0
33.449157417 1232.0
33.462287700 1175.0
33.475417983 1160.0
33.488548266 1139.0
33.501678548 1168.0
33.514808831 1196.0
33.527939114 1137.0
33.541069396 1168.0
33.554199679 1143.0
33.567329962 1220.0
33.580460244 1192.0
33.593590527 1223.0
33.606720810 1143.0
33.619851092 1187.0
33.632981375 1161.0
33.646111658 1136.0
33.659241940 1228.0
33.672372223 1144.0
33.685502506 1156.0
33.698632788 1203.0
33.711763071 1252.0
33.724893354 1215.0
33.738023636 1192.0
33.751153919 1176.0
33.764284202 1175.0
33.777414484 1152.0
33.790544767 1181.0
33.803675050 1184.0
33.816805332 1184.0
33.829935615 1170.0
33.843065898 1128.0
33.856196180 1199.0
33.869326463 1152.0
33.882456746 1193.0
33.895587028 1233.0
33.908717311 1171.0
33.921847594 1206.0
33.934977877 1160.0
33.948108159 1219.0
33.961238442 1207.0
33.974368725 1152.0
33.987499007 1195.0
34.000629290 1190.0
34.013759573 1177.0
34.026889855 1186.0
34.040020138 1160.0
34.053150421 1257.0
34.066280703 1216.0
34.079410986 1212.0
34.092541269 1224.0
34.105671551 1212.0
34.118801834 1304.0
34.131932117 1244.0
34.145062399 1231.0
34.158192682 1214.0
34.171322965 1218.0
34.184453247 1240.0
34.197583530 1247.0
34.210713813 1299.0
34.223844095 1265.0
34.236974378 1208.0
34.250104661 1278.0
34.263234943 1198.0
34.276365226 1278.0
34.289495509 1304.0
34.302625791 1277.0
34.315756074 1312.0
34.328886357 1247.0
34.342016640 1302.0
34.355146922 1284.0
34.368277205 1260.0
34.381407488 1272.0
34.394537770 1283.0
34.407668053 1322.0
34.420798336 1279.0
34.433928618 1256.0
34.447058901 1212.0
34.460189184 1278.0
34.473319466 1270.0
34.486449749 1261.0
34.499580032 1289.0
34.512710314 1304.0
34.525840597 1254.0
34.538970880 1300.0
34.552101162 1218.0
34.565231445 1221.0
34.578361728 1311.0
34.591492010 1317.0
34.604622293 1227.0
34.617752576 1292.0
34.630882858 1282.0
34.644013141 1165.0
34.657143424 1274.0
34.670273706 1255.0
34.683403989 1217.0
34.696534272 1240.0
34.709664554 1203.0
34.722794837 1285.0
34.735925120 1222.0
34.749055402 1188.0
34.762185685 1201.0
34.775315968 1238.0
34.788446251 1139.0
34.801576533 1279.0
34.814706816 1277.0
34.827837099 1268.0
34.840967381 1238.0
34.854097664 1256.0
34.867227947 1277.0
34.880358229 1308.0
34.893488512 1188.0
34.906618795 1290.0
34.919749077 1280.0
34.932879360 1203.0
34.946009643 1262.0
34.959139925 1263.0
34.972270208 1278.0
34.985400491 1272.0
34.998530773 1233.0
35.011661056 1275.0
35.024791339 1266.0
35.037921621 1258.0
35.051051904 1254.0
35.064182187 1179.0
35.077312469 1194.0
35.090442752 1210.0
35.103573035 1266.0
35.116703317 1210.0
35.129833600 1237.0
35.142963883 1272.0
35.156094165 1221.0
35.169224448 1283.0
35.182354731 1268.0
35.195485013 1234.0
35.208615296 1300.0
35.221745579 1225.0
35.234875862 1285.0
35.248006144 1258.0
35.261136427 1272.0
35.274266710 1251.0
35.287396992 1274.0
35.300527275 1233.0
35.313657558 1218.0
35.326787840 1169.0
35.339918123 1288.0
35.353048406 1215.0
35.366178688 1248.0
35.379308971 1206.0
35.392439254 1218.0
35.405569536 1219.0
35.418699819 1230.0
35.431830102 1306.0
35.444960384 1177.0
35.458090667 1203.0
35.471220950 1274.0
35.484351232 1182.0
35.497481515 1230.0
35.510611798 1172.0
35.523742080 1269.0
35.536872363 1221.0
35.550002646 1213.0
35.563132928 1275.0
35.576263211 1176.0
35.589393494 1231.0
35.602523776 1148.0
35.615654059 1185.0
35.628784342 1230.0
35.641914624 1258.0
35.655044907 1226.0
35.668175190 1177.0
35.681305473 1221.0
35.694435755 1202.0
35.707566038 1208.0
35.720696321 1192.0
35.733826603 1246.0
35.746956886 1198.0
35.760087169 1214.0
35.773217451 1183.0
35.786347734 1168.0
35.799478017 1290.0
35.812608299 1270.0
35.825738582 1307.0
35.838868865 1286.0
35.851999147 1316.0
35.865129430 1236.0
35.878259713 1290.0
35.891389995 1240.0
35.904520278 1285.0
35.917650561 1314.0
35.930780843 1274.0
35.943911126 1331.0
35.957041409 1250.0
35.970171691 1317.0
35.983301974 1374.0
35.996432257 1303.0
36.009562539 1356.0
36.022692822 1281.0
36.035823105 1330.0
36.048953387 1346.0
36.062083670 1392.0
36.075213953 1404.0
36.088344235 1451.0
36.101474518 1320.0
36.114604801 1366.0
36.127735084 1393.0
36.140865366 1447.0
36.153995649 1355.0
36.167125932 1349.0
36.180256214 1394.0
36.193386497 1397.0
36.206516780 1345.0
36.219647062 1351.0
36.232777345 1370.0
36.245907628 1380.0
36.259037910 1389.0
36.272168193 1372.0
36.285298476 1383.0
36.298428758 1330.0
36.311559041 1362.0
36.324689324 1328.0
36.337819606 1327.0
36.350949889 1317.0
36.364080172 1335.0
36.377210454 1294.0
36.390340737 1307.0
36.403471020 1301.0
36.416601302 1260.0
36.429731585 1278.0
36.442861868 1323.0
36.455992150 1255.0
36.469122433 1267.0
36.482252716 1276.0
36.495382998 1240.0
36.508513281 1280.0
36.521643564 1267.0
36.534773846 1260.0
36.547904129 1289.0
36.561034412 1303.0
36.574164695 1250.0
36.587294977 1274.0
36.600425260 1225.0
36.613555543 1155.0
36.626685825 1242.0
36.639816108 1269.0
36.652946391 1294.0
36.666076673 1229.0
36.679206956 1260.0
36.692337239 1353.0
36.705467521 1221.0
36.718597804 1299.0
36.731728087 1254.0
36.744858369 1231.0
36.757988652 1240.0
36.771118935 1304.0
36.784249217 1264.0
36.797379500 1290.0
36.810509783 1225.0
36.823640065 1323.0
36.836770348 1263.0
36.849900631 1244.0
36.863030913 1261.0
36.876161196 1295.0
36.889291479 1302.0
36.902421761 1241.0
36.915552044 1279.0
36.928682327 1276.0
36.941812609 1268.0
36.954942892 1315.0
36.968073175 1235.0
36.981203457 1271.0
36.994333740 1309.0
37.007464023 1259.0
37.020594306 1236.0
37.033724588 1273.0
37.046854871 1259.0
37.059985154 1212.0
37.073115436 1359.0
37.086245719 1296.0
37.099376002 1259.0
37.112506284 1236.0
37.125636567 1226.0
37.138766850 1300.0
37.151897132 1205.0
37.165027415 1249.0
37.178157698 1297.0
37.191287980 1270.0
37.204418263 1219.0
37.217548546 1216.0
37.230678828 1229.0
37.243809111 1225.0
37.256939394 1280.0
37.270069676 1266.0
37.283199959 1242.0
37.296330242 1205.0
37.309460524 1295.0
37.322590807 1235.0
37.335721090 1304.0
37.348851372 1328.0
37.361981655 1238.0
37.375111938 1788.0
37.388242220 1201.0
37.401372503 1276.0
37.414502786 1294.0
37.427633069 1270.0
37.440763351 1251.0
37.453893634 1237.0
37.467023917 1276.0
37.480154199 1269.0
37.493284482 1217.0
37.506414765 1223.0
37.519545047 1332.0
37.532675330 1231.0
37.545805613 1257.0
37.558935895 1305.0
37.572066178 1319.0
37.585196461 1235.0
37.598326743 1304.0
37.611457026 1281.0
37.624587309 1287.0
37.637717591 1238.0
37.650847874 1262.0
37.663978157 1273.0
37.677108439 1260.0
37.690238722 1311.0
37.703369005 1299.0
37.716499287 1341.0
37.729629570 1254.0
37.742759853 1213.0
37.755890135 1245.0
37.769020418 1269.0
37.782150701 1270.0
37.795280983 1315.0
37.808411266 1346.0
37.821541549 1294.0
37.834671831 1261.0
37.847802114 1267.0
37.860932397 1247.0
37.874062680 1304.0
37.887192962 1284.0
37.900323245 1310.0
37.913453528 1241.0
37.926583810 1276.0
37.939714093 1299.0
37.952844376 1312.0
37.965974658 1308.0
37.979104941 1273.0
37.992235224 1361.0
38.005365506 1326.0
38.018495789 1320.0
38.031626072 1321.0
38.044756354 1292.0
38.057886637 1315.0
38.071016920 1301.0
38.084147202 1347.0
38.097277485 1276.0
38.110407768 1335.0
38.123538050 1249.0
38.136668333 1288.0
38.149798616 1272.0
38.162928898 1341.0
38.176059181 1373.0
38.189189464 1309.0
38.202319746 1339.0
38.215450029 1343.0
38.228580312 1373.0
38.241710594 1358.0
38.254840877 1429.0
38.267971160 1453.0
38.281101442 1394.0
38.294231725 1543.0
38.307362008 1520.0
38.320492291 1546.0
38.333622573 1594.0
38.346752856 1613.0
38.359883139 1687.0
38.373013421 1610.0
38.386143704 1646.0
38.399273987 1629.0
38.412404269 1654.0
38.425534552 1660.0
38.438664835 1749.0
38.451795117 1744.0
38.464925400 1786.0
38.478055683 1805.0
38.491185965 1721.0
38.504316248 1759.0
38.517446531 1713.0
38.530576813 1713.0
38.543707096 1661.0
38.556837379 1744.0
38.569967661 1635.0
38.583097944 1617.0
38.596228227 1607.0
38.609358509 1601.0
38.622488792 1571.0
38.635619075 1605.0
38.648749357 1489.0
38.661879640 1543.0
38.675009923 1518.0
38.688140205 1558.0
38.701270488 1529.0
38.714400771 1517.0
38.727531053 1484.0
38.740661336 1535.0
38.753791619 1463.0
38.766921902 1463.0
38.780052184 1431.0
38.793182467 1408.0
38.806312750 1411.0
38.819443032 1476.0
38.832573315 1427.0
38.845703598 1403.0
38.858833880 1361.0
38.871964163 1378.0
38.885094446 1449.0
38.898224728 1341.0
38.911355011 1463.0
38.924485294 1418.0
38.937615576 1426.0
38.950745859 1361.0
38.963876142 1403.0
38.977006424 1394.0
38.990136707 1450.0
39.003266990 1338.0
39.016397272 1378.0
39.029527555 1481.0
39.042657838 1388.0
39.055788120 1371.0
39.068918403 1339.0
39.082048686 1460.0
39.095178968 1360.0
39.108309251 1396.0
39.121439534 1346.0
39.134569816 1355.0
39.147700099 1441.0
39.160830382 1348.0
39.173960664 1407.0
39.187090947 1408.0
39.200221230 1368.0
39.213351513 1336.0
39.226481795 1359.0
39.239612078 1364.0
39.252742361 1368.0
39.265872643 1365.0
39.279002926 1358.0
39.292133209 1326.0
39.305263491 1364.0
39.318393774 1337.0
39.331524057 1389.0
39.344654339 1292.0
39.357784622 1412.0
39.370914905 1321.0
39.384045187 1264.0
39.397175470 1335.0
39.410305753 1399.0
39.423436035 1305.0
39.436566318 1397.0
39.449696601 1304.0
39.462826883 1284.0
39.475957166 1393.0
39.489087449 1417.0
39.502217731 1313.0
39.515348014 1345.0
39.528478297 1399.0
39.541608579 1357.0
39.554738862 1346.0
39.567869145 1403.0
39.580999427 1380.0
39.594129710 1385.0
39.607259993 1441.0
39.620390275 1372.0
39.633520558 1360.0
39.646650841 1380.0
39.659781124 1402.0
39.672911406 1335.0
39.686041689 1389.0
39.699171972 1335.0
39.712302254 1434.0
39.725432537 1418.0
39.738562820 1401.0
39.751693102 1429.0
39.764823385 1432.0
39.777953668 1374.0
39.791083950 1415.0
39.804214233 1361.0
39.817344516 1453.0
39.830474798 1440.0
39.843605081 1444.0
39.856735364 1520.0
39.869865646 1443.0
39.882995929 1417.0
39.896126212 1492.0
39.909256494 1514.0
39.922386777 1460.0
39.935517060 1409.0
39.948647342 1511.0
39.961777625 1503.0
39.974907908 1534.0
39.988038190 1478.0
40.001168473 1598.0
40.014298756 1612.0
40.027429038 1542.0
40.040559321 1512.0
40.053689604 1594.0
40.066819886 1534.0
40.079950169 1630.0
40.093080452 1663.0
40.106210735 1678.0
40.119341017 1649.0
40.132471300 1736.0
40.145601583 1686.0
40.158731865 1801.0
40.171862148 1778.0
40.184992431 1708.0
40.198122713 1808.0
40.211252996 1804.0
40.224383279 1758.0
40.237513561 1754.0
40.250643844 1686.0
40.263774127 1772.0
40.276904409 1689.0
40.290034692 1746.0
40.303164975 1718.0
40.316295257 1710.0
40.329425540 1705.0
40.342555823 1658.0
40.355686105 1776.0
40.368816388 1695.0
40.381946671 1784.0
40.395076953 1751.0
40.408207236 1789.0
40.421337519 1617.0
40.434467801 1737.0
40.447598084 1649.0
40.460728367 1728.0
40.473858649 1759.0
40.486988932 1756.0
40.500119215 1713.0
40.513249498 1852.0
40.526379780 1875.0
40.539510063 1942.0
40.552640346 1857.0
40.565770628 1929.0
40.578900911 1947.0
40.592031194 1915.0
40.605161476 2013.0
40.618291759 1928.0
40.631422042 1885.0
40.644552324 1936.0
40.657682607 1900.0
40.670812890 1866.0
40.683943172 1973.0
40.697073455 1977.0
40.710203738 1887.0
40.723334020 1928.0
40.736464303 1767.0
40.749594586 1835.0
40.762724868 1838.0
40.775855151 1751.0
40.788985434 1688.0
40.802115716 1804.0
40.815245999 1687.0
40.828376282 1652.0
40.841506564 1759.0
40.854636847 1755.0
40.867767130 1667.0
40.880897412 1615.0
40.894027695 1639.0
40.907157978 1570.0
40.920288260 1561.0
40.933418543 1602.0
40.946548826 1639.0
40.959679109 1558.0
40.972809391 1528.0
40.985939674 1403.0
40.999069957 1545.0
41.012200239 1509.0
41.025330522 1523.0
41.038460805 1477.0
41.051591087 1495.0
41.064721370 1494.0
41.077851653 1475.0
41.090981935 1430.0
41.104112218 1488.0
41.117242501 1375.0
41.130372783 1371.0
41.143503066 1467.0
41.156633349 1481.0
41.169763631 1489.0
41.182893914 1406.0
41.196024197 1356.0
41.209154479 1466.0
41.222284762 1395.0
41.235415045 1348.0
41.248545327 1470.0
41.261675610 1364.0
41.274805893 1378.0
41.287936175 1416.0
41.301066458 1365.0
41.314196741 1368.0
41.327327023 1402.0
41.340457306 1379.0
41.353587589 1386.0
41.366717871 1420.0
41.379848154 1476.0
41.392978437 1395.0
41.406108720 1435.0
41.419239002 1417.0
41.432369285 1415.0
41.445499568 1449.0
41.458629850 1403.0
41.471760133 1358.0
41.484890416 1351.0
41.498020698 1347.0
41.511150981 1344.0
41.524281264 1381.0
41.537411546 1341.0
41.550541829 1368.0
41.563672112 1336.0
41.576802394 1397.0
41.589932677 1365.0
41.603062960 1403.0
41.616193242 1385.0
41.629323525 1528.0
41.642453808 1406.0
41.655584090 1390.0
41.668714373 1443.0
41.681844656 1408.0
41.694974938 1344.0
41.708105221 1325.0
41.721235504 1293.0
41.734365786 1430.0
41.747496069 1386.0
41.760626352 1379.0
41.773756634 1399.0
41.786886917 1378.0
41.800017200 1436.0
41.813147482 1380.0
41.826277765 1403.0
41.839408048 1474.0
41.852538331 1383.0
41.865668613 1496.0
41.878798896 1422.0
41.891929179 1472.0
41.905059461 1427.0
41.918189744 1443.0
41.931320027 1432.0
41.944450309 1481.0
41.957580592 1466.0
41.970710875 1444.0
41.983841157 1474.0
41.996971440 1467.0
42.010101723 1437.0
42.023232005 1436.0
42.036362288 1454.0
42.049492571 1452.0
42.062622853 1540.0
42.075753136 1475.0
42.088883419 1518.0
42.102013701 1487.0
42.115143984 1458.0
42.128274267 1475.0
42.141404549 1481.0
42.154534832 1449.0
42.167665115 1548.0
42.180795397 1547.0
42.193925680 1443.0
42.207055963 1533.0
42.220186245 1460.0
42.233316528 1493.0
42.246446811 1532.0
42.259577093 1513.0
42.272707376 1501.0
42.285837659 1510.0
42.298967942 1459.0
42.312098224 1476.0
42.325228507 1467.0
42.338358790 1514.0
42.351489072 1535.0
42.364619355 1478.0
42.377749638 1398.0
42.390879920 1403.0
42.404010203 1438.0
42.417140486 1460.0
42.430270768 1430.0
42.443401051 1395.0
42.456531334 1383.0
42.469661616 1339.0
42.482791899 1429.0
42.495922182 1434.0
42.509052464 1447.0
42.522182747 1435.0
42.535313030 1385.0
42.548443312 1434.0
42.561573595 1407.0
42.574703878 1383.0
42.587834160 1431.0
42.600964443 1493.0
42.614094726 1383.0
42.627225008 1410.0
42.640355291 1398.0
42.653485574 1412.0
42.666615856 1397.0
42.679746139 1373.0
42.692876422 1423.0
42.706006704 1395.0
42.719136987 1415.0
42.732267270 1404.0
42.745397553 1425.0
42.758527835 1357.0
42.771658118 1326.0
42.784788401 1323.0
42.797918683 1419.0
42.811048966 1391.0
42.824179249 1404.0
42.837309531 1370.0
42.850439814 1412.0
42.863570097 1411.0
42.876700379 1380.0
42.889830662 1424.0
42.902960945 1453.0
42.916091227 1349.0
42.929221510 1418.0
42.942351793 1488.0
42.955482075 1449.0
42.968612358 1461.0
42.981742641 1475.0
42.994872923 1450.0
43.008003206 1440.0
43.021133489 1483.0
43.034263771 1520.0
43.047394054 1474.0
43.060524337 1386.0
43.073654619 1480.0
43.086784902 1384.0
43.099915185 1434.0
43.113045467 1427.0
43.126175750 1426.0
43.139306033 1481.0
43.152436315 1428.0
43.165566598 1483.0
43.178696881 1374.0
43.191827164 1456.0
43.204957446 1391.0
43.218087729 1407.0
43.231218012 1409.0
43.244348294 1380.0
43.257478577 1414.0
43.270608860 1427.0
43.283739142 1400.0
43.296869425 1413.0
43.309999708 1385.0
43.323129990 1344.0
43.336260273 1388.0
43.349390556 1478.0
43.362520838 1456.0
43.375651121 1372.0
43.388781404 1445.0
43.401911686 1423.0
43.415041969 1372.0
43.428172252 1415.0
43.441302534 1459.0
43.454432817 1364.0
43.467563100 1363.0
43.480693382 1413.0
43.493823665 1398.0
43.506953948 1357.0
43.520084230 1338.0
43.533214513 1309.0
43.546344796 1290.0
43.559475078 1349.0
43.572605361 1348.0
43.585735644 1452.0
43.598865927 1385.0
43.611996209 1429.0
43.625126492 1435.0
43.638256775 1387.0
43.651387057 1351.0
43.664517340 1361.0
43.677647623 1386.0
43.690777905 1374.0
43.703908188 1444.0
43.717038471 1450.0
43.730168753 1405.0
43.743299036 1413.0
43.756429319 1372.0
43.769559601 1423.0
43.782689884 1376.0
43.795820167 1408.0
43.808950449 1367.0
43.822080732 1375.0
43.835211015 1381.0
43.848341297 1337.0
43.861471580 1391.0
43.874601863 1273.0
43.887732145 1360.0
43.900862428 1375.0
43.913992711 1398.0
43.927122993 1345.0
43.940253276 1359.0
43.953383559 1402.0
43.966513841 1382.0
43.979644124 1402.0
43.992774407 1414.0
44.005904689 1382.0
44.019034972 1367.0
44.032165255 1407.0
44.045295538 1443.0
44.058425820 1385.0
44.071556103 1442.0
44.084686386 1430.0
44.097816668 1418.0
44.110946951 1345.0
44.124077234 1397.0
44.137207516 1417.0
44.150337799 1373.0
44.163468082 1375.0
44.176598364 1357.0
44.189728647 1364.0
44.202858930 1343.0
44.215989212 1375.0
44.229119495 1340.0
44.242249778 1431.0
44.255380060 1371.0
44.268510343 1338.0
44.281640626 1364.0
44.294770908 1427.0
44.307901191 1411.0
44.321031474 1374.0
44.334161756 1390.0
44.347292039 1369.0
44.360422322 1377.0
44.373552604 1456.0
44.386682887 1371.0
44.399813170 1339.0
44.412943452 1448.0
44.426073735 1396.0
44.439204018 1349.0
44.452334300 1395.0
44.465464583 1345.0
44.478594866 1381.0
44.491725149 1456.0
44.504855431 1399.0
44.517985714 1340.0
44.531115997 1485.0
44.544246279 1403.0
44.557376562 1423.0
44.570506845 1381.0
44.583637127 1319.0
44.596767410 1426.0
44.609897693 1453.0
44.623027975 1415.0
44.636158258 1315.0
44.649288541 1397.0
44.662418823 1400.0
44.675549106 1402.0
44.688679389 1347.0
44.701809671 1356.0
44.714939954 1382.0
44.728070237 1405.0
44.741200519 1462.0
44.754330802 1383.0
44.767461085 1466.0
44.780591367 1414.0
44.793721650 1419.0
44.806851933 1491.0
44.819982215 1414.0
44.833112498 1392.0
44.846242781 1462.0
44.859373063 1441.0
44.872503346 1440.0
44.885633629 1417.0
44.898763911 1483.0
44.911894194 1380.0
44.925024477 1488.0
44.938154760 1459.0
44.951285042 1558.0
44.964415325 1410.0
44.977545608 1406.0
44.990675890 1500.0
45.003806173 1501.0
45.016936456 1510.0
45.030066738 1528.0
45.043197021 1544.0
45.056327304 1525.0
45.069457586 1575.0
45.082587869 1448.0
45.095718152 1495.0
45.108848434 1603.0
45.121978717 1524.0
45.135109000 1437.0
45.148239282 1463.0
45.161369565 1504.0
45.174499848 1513.0
45.187630130 1503.0
45.200760413 1486.0
45.213890696 1411.0
45.227020978 1472.0
45.240151261 1564.0
45.253281544 1471.0
45.266411826 1430.0
45.279542109 1444.0
45.292672392 1476.0
45.305802674 1523.0
45.318932957 1461.0
45.332063240 1494.0
45.345193522 1450.0
45.358323805 1424.0
45.371454088 1421.0
45.384584371 1469.0
45.397714653 1457.0
45.410844936 1595.0
45.423975219 1416.0
45.437105501 1397.0
45.450235784 1421.0
45.463366067 1503.0
45.476496349 1472.0
45.489626632 1439.0
45.502756915 1393.0
45.515887197 1481.0
45.529017480 1464.0
45.542147763 1387.0
45.555278045 1469.0
45.568408328 1454.0
45.581538611 1486.0
45.594668893 1574.0
45.607799176 1418.0
45.620929459 1395.0
45.634059741 1436.0
45.647190024 1522.0
45.660320307 1372.0
45.673450589 1496.0
45.686580872 1457.0
45.699711155 1421.0
45.712841437 1490.0
45.725971720 1518.0
45.739102003 1489.0
45.752232285 1471.0
45.765362568 1469.0
45.778492851 1542.0
45.791623133 1445.0
45.804753416 1476.0
45.817883699 1478.0
45.831013982 1448.0
45.844144264 1558.0
45.857274547 1543.0
45.870404830 1484.0
45.883535112 1472.0
45.896665395 1528.0
45.909795678 1459.0
45.922925960 1488.0
45.936056243 1487.0
45.949186526 1497.0
45.962316808 1563.0
45.975447091 1581.0
45.988577374 1594.0
46.001707656 1631.0
46.014837939 1605.0
46.027968222 1607.0
46.041098504 1569.0
46.054228787 1643.0
46.067359070 1681.0
46.080489352 1635.0
46.093619635 1650.0
46.106749918 1605.0
46.119880200 1669.0
46.133010483 1677.0
46.146140766 1638.0
46.159271048 1631.0
46.172401331 1675.0
46.185531614 1642.0
46.198661896 1720.0
46.211792179 1696.0
46.224922462 1732.0
46.238052744 1755.0
46.251183027 1679.0
46.264313310 1720.0
46.277443593 1769.0
46.290573875 1737.0
46.303704158 1706.0
46.316834441 1694.0
46.329964723 1812.0
46.343095006 1697.0
46.356225289 1782.0
46.369355571 1833.0
46.382485854 1883.0
46.395616137 1962.0
46.408746419 1825.0
46.421876702 1903.0
46.435006985 1962.0
46.448137267 2021.0
46.461267550 1925.0
46.474397833 1999.0
46.487528115 1968.0
46.500658398 2060.0
46.513788681 2060.0
46.526918963 2066.0
46.540049246 2062.0
46.553179529 2096.0
46.566309811 2038.0
46.579440094 2020.0
46.592570377 2118.0
46.605700659 1979.0
46.618830942 2152.0
46.631961225 2063.0
46.645091507 2093.0
46.658221790 2059.0
46.671352073 2102.0
46.684482355 2065.0
46.697612638 2063.0
46.710742921 2070.0
46.723873204 1987.0
46.737003486 2075.0
46.750133769 2024.0
46.763264052 1988.0
46.776394334 2068.0
46.789524617 2021.0
46.802654900 1986.0
46.815785182 2032.0
46.828915465 1993.0
46.842045748 1928.0
46.855176030 1932.0
46.868306313 1974.0
46.881436596 1974.0
46.894566878 1916.0
46.907697161 1931.0
46.920827444 1897.0
46.933957726 1846.0
46.947088009 1878.0
46.960218292 1903.0
46.973348574 1836.0
46.986478857 1772.0
46.999609140 1879.0
47.012739422 1900.0
47.025869705 1764.0
47.038999988 1819.0
47.052130270 1792.0
47.065260553 1805.0
47.078390836 1781.0
47.091521118 1826.0
47.104651401 1734.0
47.117781684 1742.0
47.130911967 1678.0
47.144042249 1727.0
47.157172532 1714.0
47.170302815 1800.0
47.183433097 1710.0
47.196563380 1726.0
47.209693663 1712.0
47.222823945 1721.0
47.235954228 1643.0
47.249084511 1654.0
47.262214793 1660.0
47.275345076 1625.0
47.288475359 1576.0
47.301605641 1602.0
47.314735924 1606.0
47.327866207 1646.0
47.340996489 1677.0
47.354126772 1680.0
47.367257055 1685.0
47.380387337 1607.0
47.393517620 1639.0
47.406647903 1629.0
47.419778185 1639.0
47.432908468 1583.0
47.446038751 1628.0
47.459169033 1617.0
47.472299316 1601.0
47.485429599 1546.0
47.498559881 1589.0
47.511690164 1617.0
47.524820447 1581.0
47.537950729 1544.0
47.551081012 1576.0
47.564211295 1628.0
47.577341578 1606.0
47.590471860 1572.0
47.603602143 1610.0
47.616732426 1654.0
47.629862708 1622.0
47.642992991 1662.0
47.656123274 1582.0
47.669253556 1620.0
47.682383839 1607.0
47.695514122 1638.0
47.708644404 1689.0
47.721774687 1628.0
47.734904970 1611.0
47.748035252 1657.0
47.761165535 1646.0
47.774295818 1706.0
47.787426100 1713.0
47.800556383 1632.0
47.813686666 1730.0
47.826816948 1714.0
47.839947231 1687.0
47.853077514 1749.0
47.866207796 1829.0
47.879338079 1806.0
47.892468362 1871.0
47.905598644 1877.0
47.918728927 1836.0
47.931859210 1847.0
47.944989492 1862.0
47.958119775 1898.0
47.971250058 1970.0
47.984380340 1999.0
47.997510623 1858.0
48.010640906 1902.0
48.023771189 2557.0
48.036901471 1991.0
48.050031754 2575.0
48.063162037 2068.0
48.076292319 1983.0
48.089422602 1877.0
48.102552885 2009.0
48.115683167 2020.0
48.128813450 1921.0
48.141943733 2000.0
48.155074015 1972.0
48.168204298 1877.0
48.181334581 1944.0
48.194464863 1977.0
48.207595146 1900.0
48.220725429 1819.0
48.233855711 1845.0
48.246985994 1830.0
48.260116277 1847.0
48.273246559 1822.0
48.286376842 1884.0
48.299507125 1800.0
48.312637407 1823.0
48.325767690 1802.0
48.338897973 1721.0
48.352028255 1676.0
48.365158538 1758.0
48.378288821 1726.0
48.391419103 1667.0
48.404549386 1673.0
48.417679669 1681.0
48.430809951 1738.0
48.443940234 1774.0
48.457070517 1715.0
48.470200800 1788.0
48.483331082 1641.0
48.496461365 1628.0
48.509591648 1657.0
48.522721930 1616.0
48.535852213 1633.0
48.548982496 1692.0
48.562112778 1610.0
48.575243061 1544.0
48.588373344 1573.0
48.601503626 1601.0
48.614633909 1620.0
48.627764192 1613.0
48.640894474 1567.0
48.654024757 1565.0
48.667155040 1595.0
48.680285322 1532.0
48.693415605 1560.0
48.706545888 1546.0
48.719676170 1550.0
48.732806453 1555.0
48.745936736 1580.0
48.759067018 1462.0
48.772197301 1542.0
48.785327584 1538.0
48.798457866 1532.0
48.811588149 1510.0
48.824718432 1535.0
48.837848714 1541.0
48.850978997 1486.0
48.864109280 1512.0
48.877239562 1498.0
48.890369845 1550.0
48.903500128 1468.0
48.916630411 1551.0
48.929760693 1570.0
48.942890976 1517.0
48.956021259 1496.0
48.969151541 1542.0
48.982281824 1512.0
48.995412107 1580.0
49.008542389 1564.0
49.021672672 1558.0
49.034802955 1536.0
49.047933237 1592.0
49.061063520 1474.0
49.074193803 1527.0
49.087324085 1517.0
49.100454368 1588.0
49.113584651 1479.0
49.126714933 1465.0
49.139845216 1528.0
49.152975499 1477.0
49.166105781 1517.0
49.179236064 1563.0
49.192366347 1559.0
49.205496629 1547.0
49.218626912 1456.0
49.231757195 1533.0
49.244887477 1520.0
49.258017760 1609.0
49.271148043 1617.0
49.284278325 1642.0
49.297408608 1491.0
49.310538891 1624.0
49.323669173 1571.0
49.336799456 1548.0
49.349929739 1524.0
49.363060022 1579.0
49.376190304 1492.0
49.389320587 1546.0
49.402450870 1524.0
49.415581152 1548.0
49.428711435 1550.0
49.441841718 1584.0
49.454972000 1628.0
49.468102283 1593.0
49.481232566 1533.0
49.494362848 1544.0
49.507493131 1574.0
49.520623414 1493.0
49.533753696 1648.0
49.546883979 1600.0
49.560014262 1609.0
49.573144544 1581.0
49.586274827 1578.0
49.599405110 1621.0
49.612535392 1628.0
49.625665675 1699.0
49.638795958 1684.0
49.651926240 1681.0
49.665056523 1651.0
49.678186806 1702.0
49.691317088 1698.0
49.704447371 1714.0
49.717577654 1696.0
49.730707936 1651.0
49.743838219 1720.0
49.756968502 1781.0
49.770098784 1821.0
49.783229067 1732.0
49.796359350 1842.0
49.809489633 1742.0
49.822619915 1856.0
49.835750198 1877.0
49.848880481 1880.0
49.862010763 1784.0
49.875141046 1807.0
49.888271329 1873.0
49.901401611 1803.0
49.914531894 1833.0
49.927662177 1787.0
49.940792459 1843.0
49.953922742 1840.0
49.967053025 1823.0
49.980183307 1899.0
49.993313590 1871.0
