# Supplementary material for: Physicochemical Properties, Equilibrium Adsorption Performance, Manufacturability, and Stability of TIFSIX-3-Ni for Direct Air Capture of CO2
Source: Energy Fuels. 2024 Jun 18;38(13):11947–65. doi: 10.1021/acs.energyfuels.4c01368 (PMC11228916; doi:10.1021/acs.energyfuels.4c01368)
Supplement: Supplementary file 2 — ef4c01368_si_002.zip [file ef4c01368_si_002.zip › tifsix si raw files/XRD/insitu XRD/pellet-batch5-CO2-RT.xy]

5.008965140 610.0
5.022095423 606.0
5.035225705 607.0
5.048355988 611.0
5.061486271 617.0
5.074616553 580.0
5.087746836 584.0
5.100877119 634.0
5.114007401 583.0
5.127137684 605.0
5.140267967 613.0
5.153398249 626.0
5.166528532 663.0
5.179658815 582.0
5.192789097 598.0
5.205919380 580.0
5.219049663 604.0
5.232179946 634.0
5.245310228 641.0
5.258440511 636.0
5.271570794 615.0
5.284701076 595.0
5.297831359 639.0
5.310961642 589.0
5.324091924 627.0
5.337222207 551.0
5.350352490 577.0
5.363482772 614.0
5.376613055 642.0
5.389743338 627.0
5.402873620 612.0
5.416003903 643.0
5.429134186 613.0
5.442264468 608.0
5.455394751 622.0
5.468525034 605.0
5.481655316 618.0
5.494785599 590.0
5.507915882 586.0
5.521046164 573.0
5.534176447 616.0
5.547306730 641.0
5.560437012 617.0
5.573567295 620.0
5.586697578 611.0
5.599827860 626.0
5.612958143 580.0
5.626088426 594.0
5.639218708 596.0
5.652348991 642.0
5.665479274 635.0
5.678609557 629.0
5.691739839 599.0
5.704870122 631.0
5.718000405 653.0
5.731130687 634.0
5.744260970 650.0
5.757391253 645.0
5.770521535 638.0
5.783651818 614.0
5.796782101 673.0
5.809912383 683.0
5.823042666 629.0
5.836172949 628.0
5.849303231 648.0
5.862433514 635.0
5.875563797 666.0
5.888694079 677.0
5.901824362 637.0
5.914954645 610.0
5.928084927 633.0
5.941215210 684.0
5.954345493 633.0
5.967475775 609.0
5.980606058 633.0
5.993736341 649.0
6.006866623 650.0
6.019996906 638.0
6.033127189 690.0
6.046257471 588.0
6.059387754 702.0
6.072518037 705.0
6.085648319 630.0
6.098778602 693.0
6.111908885 690.0
6.125039168 663.0
6.138169450 654.0
6.151299733 700.0
6.164430016 683.0
6.177560298 684.0
6.190690581 647.0
6.203820864 690.0
6.216951146 685.0
6.230081429 718.0
6.243211712 769.0
6.256341994 703.0
6.269472277 644.0
6.282602560 638.0
6.295732842 700.0
6.308863125 696.0
6.321993408 686.0
6.335123690 773.0
6.348253973 775.0
6.361384256 725.0
6.374514538 756.0
6.387644821 667.0
6.400775104 676.0
6.413905386 714.0
6.427035669 693.0
6.440165952 726.0
6.453296234 755.0
6.466426517 679.0
6.479556800 695.0
6.492687082 704.0
6.505817365 737.0
6.518947648 723.0
6.532077930 786.0
6.545208213 779.0
6.558338496 725.0
6.571468779 733.0
6.584599061 759.0
6.597729344 793.0
6.610859627 786.0
6.623989909 732.0
6.637120192 744.0
6.650250475 809.0
6.663380757 785.0
6.676511040 793.0
6.689641323 778.0
6.702771605 819.0
6.715901888 849.0
6.729032171 849.0
6.742162453 801.0
6.755292736 796.0
6.768423019 747.0
6.781553301 809.0
6.794683584 787.0
6.807813867 845.0
6.820944149 847.0
6.834074432 794.0
6.847204715 852.0
6.860334997 865.0
6.873465280 874.0
6.886595563 855.0
6.899725845 866.0
6.912856128 873.0
6.925986411 840.0
6.939116693 882.0
6.952246976 912.0
6.965377259 872.0
6.978507541 849.0
6.991637824 905.0
7.004768107 873.0
7.017898390 868.0
7.031028672 852.0
7.044158955 870.0
7.057289238 898.0
7.070419520 836.0
7.083549803 883.0
7.096680086 862.0
7.109810368 931.0
7.122940651 866.0
7.136070934 937.0
7.149201216 909.0
7.162331499 851.0
7.175461782 885.0
7.188592064 878.0
7.201722347 855.0
7.214852630 900.0
7.227982912 893.0
7.241113195 833.0
7.254243478 865.0
7.267373760 900.0
7.280504043 857.0
7.293634326 871.0
7.306764608 873.0
7.319894891 891.0
7.333025174 827.0
7.346155456 882.0
7.359285739 829.0
7.372416022 801.0
7.385546304 855.0
7.398676587 782.0
7.411806870 814.0
7.424937152 810.0
7.438067435 841.0
7.451197718 820.0
7.464328001 836.0
7.477458283 786.0
7.490588566 805.0
7.503718849 845.0
7.516849131 819.0
7.529979414 822.0
7.543109697 762.0
7.556239979 762.0
7.569370262 778.0
7.582500545 810.0
7.595630827 764.0
7.608761110 723.0
7.621891393 710.0
7.635021675 729.0
7.648151958 732.0
7.661282241 791.0
7.674412523 776.0
7.687542806 788.0
7.700673089 835.0
7.713803371 704.0
7.726933654 767.0
7.740063937 755.0
7.753194219 742.0
7.766324502 739.0
7.779454785 746.0
7.792585067 727.0
7.805715350 693.0
7.818845633 733.0
7.831975915 715.0
7.845106198 709.0
7.858236481 700.0
7.871366763 745.0
7.884497046 760.0
7.897627329 768.0
7.910757612 709.0
7.923887894 677.0
7.937018177 765.0
7.950148460 726.0
7.963278742 739.0
7.976409025 699.0
7.989539308 718.0
8.002669590 724.0
8.015799873 702.0
8.028930156 731.0
8.042060438 765.0
8.055190721 761.0
8.068321004 728.0
8.081451286 739.0
8.094581569 734.0
8.107711852 694.0
8.120842134 720.0
8.133972417 708.0
8.147102700 719.0
8.160232982 712.0
8.173363265 720.0
8.186493548 730.0
8.199623830 672.0
8.212754113 720.0
8.225884396 728.0
8.239014678 726.0
8.252144961 696.0
8.265275244 741.0
8.278405526 741.0
8.291535809 749.0
8.304666092 740.0
8.317796375 732.0
8.330926657 775.0
8.344056940 707.0
8.357187223 702.0
8.370317505 773.0
8.383447788 706.0
8.396578071 776.0
8.409708353 718.0
8.422838636 683.0
8.435968919 720.0
8.449099201 761.0
8.462229484 769.0
8.475359767 744.0
8.488490049 716.0
8.501620332 727.0
8.514750615 699.0
8.527880897 717.0
8.541011180 723.0
8.554141463 771.0
8.567271745 774.0
8.580402028 703.0
8.593532311 814.0
8.606662593 773.0
8.619792876 746.0
8.632923159 731.0
8.646053441 705.0
8.659183724 693.0
8.672314007 755.0
8.685444289 724.0
8.698574572 699.0
8.711704855 694.0
8.724835137 723.0
8.737965420 769.0
8.751095703 672.0
8.764225986 758.0
8.777356268 733.0
8.790486551 717.0
8.803616834 745.0
8.816747116 793.0
8.829877399 734.0
8.843007682 777.0
8.856137964 747.0
8.869268247 733.0
8.882398530 715.0
8.895528812 742.0
8.908659095 732.0
8.921789378 775.0
8.934919660 744.0
8.948049943 777.0
8.961180226 689.0
8.974310508 756.0
8.987440791 712.0
9.000571074 749.0
9.013701356 758.0
9.026831639 781.0
9.039961922 733.0
9.053092204 755.0
9.066222487 774.0
9.079352770 697.0
9.092483052 769.0
9.105613335 760.0
9.118743618 753.0
9.131873900 766.0
9.145004183 791.0
9.158134466 746.0
9.171264748 765.0
9.184395031 792.0
9.197525314 786.0
9.210655597 741.0
9.223785879 726.0
9.236916162 738.0
9.250046445 762.0
9.263176727 710.0
9.276307010 772.0
9.289437293 796.0
9.302567575 753.0
9.315697858 778.0
9.328828141 1253.0
9.341958423 785.0
9.355088706 769.0
9.368218989 750.0
9.381349271 750.0
9.394479554 784.0
9.407609837 721.0
9.420740119 783.0
9.433870402 803.0
9.447000685 769.0
9.460130967 795.0
9.473261250 803.0
9.486391533 792.0
9.499521815 741.0
9.512652098 754.0
9.525782381 793.0
9.538912663 739.0
9.552042946 770.0
9.565173229 772.0
9.578303511 770.0
9.591433794 749.0
9.604564077 770.0
9.617694359 795.0
9.630824642 772.0
9.643954925 759.0
9.657085208 783.0
9.670215490 812.0
9.683345773 735.0
9.696476056 775.0
9.709606338 739.0
9.722736621 774.0
9.735866904 719.0
9.748997186 765.0
9.762127469 755.0
9.775257752 783.0
9.788388034 766.0
9.801518317 746.0
9.814648600 760.0
9.827778882 726.0
9.840909165 795.0
9.854039448 747.0
9.867169730 781.0
9.880300013 791.0
9.893430296 802.0
9.906560578 745.0
9.919690861 803.0
9.932821144 812.0
9.945951426 767.0
9.959081709 756.0
9.972211992 768.0
9.985342274 762.0
9.998472557 761.0
10.011602840 758.0
10.024733122 780.0
10.037863405 783.0
10.050993688 774.0
10.064123970 777.0
10.077254253 769.0
10.090384536 821.0
10.103514819 778.0
10.116645101 735.0
10.129775384 739.0
10.142905667 761.0
10.156035949 804.0
10.169166232 808.0
10.182296515 765.0
10.195426797 738.0
10.208557080 785.0
10.221687363 800.0
10.234817645 830.0
10.247947928 847.0
10.261078211 781.0
10.274208493 756.0
10.287338776 773.0
10.300469059 770.0
10.313599341 792.0
10.326729624 744.0
10.339859907 777.0
10.352990189 793.0
10.366120472 797.0
10.379250755 840.0
10.392381037 798.0
10.405511320 768.0
10.418641603 803.0
10.431771885 823.0
10.444902168 757.0
10.458032451 779.0
10.471162733 807.0
10.484293016 821.0
10.497423299 833.0
10.510553581 804.0
10.523683864 765.0
10.536814147 866.0
10.549944430 771.0
10.563074712 768.0
10.576204995 777.0
10.589335278 753.0
10.602465560 810.0
10.615595843 783.0
10.628726126 808.0
10.641856408 834.0
10.654986691 810.0
10.668116974 802.0
10.681247256 867.0
10.694377539 853.0
10.707507822 830.0
10.720638104 803.0
10.733768387 812.0
10.746898670 843.0
10.760028952 813.0
10.773159235 816.0
10.786289518 847.0
10.799419800 804.0
10.812550083 768.0
10.825680366 825.0
10.838810648 817.0
10.851940931 882.0
10.865071214 788.0
10.878201496 805.0
10.891331779 800.0
10.904462062 787.0
10.917592344 801.0
10.930722627 817.0
10.943852910 832.0
10.956983192 805.0
10.970113475 816.0
10.983243758 824.0
10.996374041 799.0
11.009504323 846.0
11.022634606 793.0
11.035764889 757.0
11.048895171 800.0
11.062025454 746.0
11.075155737 871.0
11.088286019 826.0
11.101416302 790.0
11.114546585 797.0
11.127676867 798.0
11.140807150 846.0
11.153937433 842.0
11.167067715 822.0
11.180197998 868.0
11.193328281 842.0
11.206458563 866.0
11.219588846 824.0
11.232719129 817.0
11.245849411 821.0
11.258979694 809.0
11.272109977 856.0
11.285240259 847.0
11.298370542 894.0
11.311500825 877.0
11.324631107 824.0
11.337761390 864.0
11.350891673 869.0
11.364021955 857.0
11.377152238 845.0
11.390282521 891.0
11.403412803 847.0
11.416543086 839.0
11.429673369 870.0
11.442803652 888.0
11.455933934 852.0
11.469064217 878.0
11.482194500 894.0
11.495324782 852.0
11.508455065 828.0
11.521585348 829.0
11.534715630 829.0
11.547845913 838.0
11.560976196 871.0
11.574106478 876.0
11.587236761 785.0
11.600367044 886.0
11.613497326 844.0
11.626627609 891.0
11.639757892 880.0
11.652888174 839.0
11.666018457 827.0
11.679148740 908.0
11.692279022 891.0
11.705409305 866.0
11.718539588 879.0
11.731669870 886.0
11.744800153 867.0
11.757930436 881.0
11.771060718 875.0
11.784191001 878.0
11.797321284 863.0
11.810451566 882.0
11.823581849 896.0
11.836712132 876.0
11.849842415 861.0
11.862972697 893.0
11.876102980 949.0
11.889233263 901.0
11.902363545 902.0
11.915493828 913.0
11.928624111 917.0
11.941754393 955.0
11.954884676 917.0
11.968014959 898.0
11.981145241 916.0
11.994275524 939.0
12.007405807 914.0
12.020536089 887.0
12.033666372 931.0
12.046796655 919.0
12.059926937 971.0
12.073057220 981.0
12.086187503 941.0
12.099317785 897.0
12.112448068 969.0
12.125578351 919.0
12.138708633 911.0
12.151838916 998.0
12.164969199 1050.0
12.178099481 1007.0
12.191229764 1087.0
12.204360047 1166.0
12.217490329 1095.0
12.230620612 1067.0
12.243750895 1110.0
12.256881177 1151.0
12.270011460 1155.0
12.283141743 1173.0
12.296272026 1243.0
12.309402308 1206.0
12.322532591 1246.0
12.335662874 1286.0
12.348793156 1298.0
12.361923439 1360.0
12.375053722 1363.0
12.388184004 1405.0
12.401314287 1431.0
12.414444570 1572.0
12.427574852 1544.0
12.440705135 1695.0
12.453835418 1752.0
12.466965700 1787.0
12.480095983 1834.0
12.493226266 2009.0
12.506356548 2124.0
12.519486831 2163.0
12.532617114 2278.0
12.545747396 2490.0
12.558877679 2510.0
12.572007962 2679.0
12.585138244 2827.0
12.598268527 2969.0
12.611398810 3120.0
12.624529092 3236.0
12.637659375 3382.0
12.650789658 3484.0
12.663919940 3705.0
12.677050223 3743.0
12.690180506 3540.0
12.703310788 3437.0
12.716441071 3168.0
12.729571354 2990.0
12.742701637 2739.0
12.755831919 2503.0
12.768962202 2188.0
12.782092485 2113.0
12.795222767 1914.0
12.808353050 1753.0
12.821483333 1681.0
12.834613615 1598.0
12.847743898 1523.0
12.860874181 1518.0
12.874004463 1397.0
12.887134746 1316.0
12.900265029 1290.0
12.913395311 1263.0
12.926525594 1176.0
12.939655877 1219.0
12.952786159 1130.0
12.965916442 1117.0
12.979046725 1118.0
12.992177007 1077.0
13.005307290 1062.0
13.018437573 1094.0
13.031567855 1084.0
13.044698138 1059.0
13.057828421 1010.0
13.070958703 1100.0
13.084088986 1073.0
13.097219269 1071.0
13.110349551 973.0
13.123479834 1007.0
13.136610117 1005.0
13.149740399 926.0
13.162870682 994.0
13.176000965 952.0
13.189131248 966.0
13.202261530 983.0
13.215391813 931.0
13.228522096 1014.0
13.241652378 961.0
13.254782661 929.0
13.267912944 989.0
13.281043226 906.0
13.294173509 958.0
13.307303792 973.0
13.320434074 974.0
13.333564357 935.0
13.346694640 938.0
13.359824922 955.0
13.372955205 878.0
13.386085488 929.0
13.399215770 982.0
13.412346053 959.0
13.425476336 905.0
13.438606618 944.0
13.451736901 921.0
13.464867184 940.0
13.477997466 1011.0
13.491127749 947.0
13.504258032 960.0
13.517388314 962.0
13.530518597 929.0
13.543648880 1012.0
13.556779162 959.0
13.569909445 948.0
13.583039728 995.0
13.596170010 951.0
13.609300293 949.0
13.622430576 943.0
13.635560859 926.0
13.648691141 935.0
13.661821424 960.0
13.674951707 930.0
13.688081989 979.0
13.701212272 949.0
13.714342555 986.0
13.727472837 943.0
13.740603120 894.0
13.753733403 921.0
13.766863685 896.0
13.779993968 877.0
13.793124251 924.0
13.806254533 938.0
13.819384816 952.0
13.832515099 912.0
13.845645381 957.0
13.858775664 924.0
13.871905947 941.0
13.885036229 967.0
13.898166512 921.0
13.911296795 1007.0
13.924427077 948.0
13.937557360 949.0
13.950687643 936.0
13.963817925 953.0
13.976948208 956.0
13.990078491 987.0
14.003208773 953.0
14.016339056 915.0
14.029469339 956.0
14.042599621 967.0
14.055729904 916.0
14.068860187 971.0
14.081990470 906.0
14.095120752 918.0
14.108251035 964.0
14.121381318 985.0
14.134511600 925.0
14.147641883 914.0
14.160772166 917.0
14.173902448 963.0
14.187032731 959.0
14.200163014 959.0
14.213293296 992.0
14.226423579 954.0
14.239553862 972.0
14.252684144 954.0
14.265814427 954.0
14.278944710 968.0
14.292074992 957.0
14.305205275 914.0
14.318335558 925.0
14.331465840 943.0
14.344596123 1037.0
14.357726406 926.0
14.370856688 1005.0
14.383986971 911.0
14.397117254 949.0
14.410247536 976.0
14.423377819 950.0
14.436508102 992.0
14.449638384 894.0
14.462768667 968.0
14.475898950 984.0
14.489029232 928.0
14.502159515 914.0
14.515289798 937.0
14.528420081 884.0
14.541550363 920.0
14.554680646 950.0
14.567810929 961.0
14.580941211 941.0
14.594071494 976.0
14.607201777 887.0
14.620332059 930.0
14.633462342 941.0
14.646592625 988.0
14.659722907 912.0
14.672853190 929.0
14.685983473 960.0
14.699113755 967.0
14.712244038 938.0
14.725374321 984.0
14.738504603 983.0
14.751634886 903.0
14.764765169 952.0
14.777895451 970.0
14.791025734 965.0
14.804156017 971.0
14.817286299 915.0
14.830416582 973.0
14.843546865 923.0
14.856677147 989.0
14.869807430 980.0
14.882937713 981.0
14.896067995 969.0
14.909198278 954.0
14.922328561 986.0
14.935458844 905.0
14.948589126 929.0
14.961719409 972.0
14.974849692 998.0
14.987979974 951.0
15.001110257 956.0
15.014240540 950.0
15.027370822 950.0
15.040501105 1008.0
15.053631388 968.0
15.066761670 965.0
15.079891953 911.0
15.093022236 922.0
15.106152518 989.0
15.119282801 996.0
15.132413084 897.0
15.145543366 967.0
15.158673649 985.0
15.171803932 945.0
15.184934214 963.0
15.198064497 1007.0
15.211194780 974.0
15.224325062 1019.0
15.237455345 959.0
15.250585628 967.0
15.263715910 995.0
15.276846193 982.0
15.289976476 984.0
15.303106758 1011.0
15.316237041 1002.0
15.329367324 988.0
15.342497606 977.0
15.355627889 992.0
15.368758172 934.0
15.381888455 918.0
15.395018737 1005.0
15.408149020 960.0
15.421279303 968.0
15.434409585 993.0
15.447539868 960.0
15.460670151 967.0
15.473800433 1036.0
15.486930716 973.0
15.500060999 1010.0
15.513191281 1002.0
15.526321564 967.0
15.539451847 1021.0
15.552582129 984.0
15.565712412 1021.0
15.578842695 1039.0
15.591972977 1032.0
15.605103260 998.0
15.618233543 1055.0
15.631363825 1028.0
15.644494108 1001.0
15.657624391 1017.0
15.670754673 1061.0
15.683884956 1017.0
15.697015239 1045.0
15.710145521 1033.0
15.723275804 1045.0
15.736406087 1059.0
15.749536369 1067.0
15.762666652 1046.0
15.775796935 1095.0
15.788927217 1109.0
15.802057500 1012.0
15.815187783 1090.0
15.828318066 1091.0
15.841448348 1066.0
15.854578631 1075.0
15.867708914 1056.0
15.880839196 1083.0
15.893969479 1095.0
15.907099762 1056.0
15.920230044 1106.0
15.933360327 1088.0
15.946490610 1059.0
15.959620892 1127.0
15.972751175 1084.0
15.985881458 1041.0
15.999011740 1077.0
16.012142023 1103.0
16.025272306 1050.0
16.038402588 1029.0
16.051532871 1062.0
16.064663154 1115.0
16.077793436 1064.0
16.090923719 986.0
16.104054002 1089.0
16.117184284 1090.0
16.130314567 1081.0
16.143444850 1080.0
16.156575132 1078.0
16.169705415 1035.0
16.182835698 1014.0
16.195965980 1082.0
16.209096263 1065.0
16.222226546 1046.0
16.235356828 1042.0
16.248487111 1019.0
16.261617394 1069.0
16.274747677 993.0
16.287877959 1036.0
16.301008242 1013.0
16.314138525 1026.0
16.327268807 992.0
16.340399090 948.0
16.353529373 1021.0
16.366659655 1076.0
16.379789938 980.0
16.392920221 1009.0
16.406050503 1026.0
16.419180786 1027.0
16.432311069 1055.0
16.445441351 962.0
16.458571634 997.0
16.471701917 988.0
16.484832199 977.0
16.497962482 1015.0
16.511092765 980.0
16.524223047 929.0
16.537353330 986.0
16.550483613 1028.0
16.563613895 1011.0
16.576744178 1032.0
16.589874461 1001.0
16.603004743 985.0
16.616135026 1003.0
16.629265309 994.0
16.642395591 1007.0
16.655525874 969.0
16.668656157 1036.0
16.681786439 1041.0
16.694916722 1031.0
16.708047005 1011.0
16.721177288 1071.0
16.734307570 1034.0
16.747437853 1020.0
16.760568136 1000.0
16.773698418 1027.0
16.786828701 1022.0
16.799958984 1034.0
16.813089266 963.0
16.826219549 1069.0
16.839349832 1026.0
16.852480114 1002.0
16.865610397 1014.0
16.878740680 1031.0
16.891870962 1039.0
16.905001245 1058.0
16.918131528 1043.0
16.931261810 1113.0
16.944392093 1068.0
16.957522376 1083.0
16.970652658 1092.0
16.983782941 1108.0
16.996913224 1069.0
17.010043506 1023.0
17.023173789 1070.0
17.036304072 1110.0
17.049434354 1058.0
17.062564637 1130.0
17.075694920 1097.0
17.088825202 1020.0
17.101955485 1103.0
17.115085768 1121.0
17.128216050 1024.0
17.141346333 1007.0
17.154476616 991.0
17.167606899 1059.0
17.180737181 1004.0
17.193867464 1110.0
17.206997747 1096.0
17.220128029 980.0
17.233258312 1054.0
17.246388595 979.0
17.259518877 1002.0
17.272649160 1060.0
17.285779443 985.0
17.298909725 1088.0
17.312040008 985.0
17.325170291 1050.0
17.338300573 986.0
17.351430856 1046.0
17.364561139 1028.0
17.377691421 1041.0
17.390821704 1021.0
17.403951987 1056.0
17.417082269 1038.0
17.430212552 1048.0
17.443342835 1021.0
17.456473117 1039.0
17.469603400 1048.0
17.482733683 1064.0
17.495863965 1060.0
17.508994248 1014.0
17.522124531 1042.0
17.535254813 1028.0
17.548385096 1044.0
17.561515379 1088.0
17.574645661 1102.0
17.587775944 1090.0
17.600906227 1085.0
17.614036510 1102.0
17.627166792 1167.0
17.640297075 1030.0
17.653427358 1130.0
17.666557640 1117.0
17.679687923 1149.0
17.692818206 1141.0
17.705948488 1171.0
17.719078771 1199.0
17.732209054 1242.0
17.745339336 1216.0
17.758469619 1145.0
17.771599902 1194.0
17.784730184 1188.0
17.797860467 1251.0
17.810990750 1261.0
17.824121032 1298.0
17.837251315 1320.0
17.850381598 1289.0
17.863511880 1370.0
17.876642163 1391.0
17.889772446 1391.0
17.902902728 1439.0
17.916033011 1404.0
17.929163294 1499.0
17.942293576 1421.0
17.955423859 1464.0
17.968554142 1428.0
17.981684424 1470.0
17.994814707 1403.0
18.007944990 1434.0
18.021075273 1420.0
18.034205555 1394.0
18.047335838 1468.0
18.060466121 1310.0
18.073596403 1395.0
18.086726686 1318.0
18.099856969 1231.0
18.112987251 1229.0
18.126117534 1208.0
18.139247817 1195.0
18.152378099 1191.0
18.165508382 1266.0
18.178638665 1213.0
18.191768947 1162.0
18.204899230 1134.0
18.218029513 1097.0
18.231159795 1064.0
18.244290078 1099.0
18.257420361 1133.0
18.270550643 1126.0
18.283680926 1081.0
18.296811209 1114.0
18.309941491 1151.0
18.323071774 1088.0
18.336202057 1043.0
18.349332339 1072.0
18.362462622 1082.0
18.375592905 1051.0
18.388723187 1065.0
18.401853470 1078.0
18.414983753 1050.0
18.428114035 1072.0
18.441244318 1089.0
18.454374601 1074.0
18.467504884 1026.0
18.480635166 1014.0
18.493765449 1010.0
18.506895732 1041.0
18.520026014 1055.0
18.533156297 1081.0
18.546286580 1023.0
18.559416862 1030.0
18.572547145 1081.0
18.585677428 981.0
18.598807710 1016.0
18.611937993 985.0
18.625068276 1050.0
18.638198558 988.0
18.651328841 1033.0
18.664459124 977.0
18.677589406 1057.0
18.690719689 991.0
18.703849972 946.0
18.716980254 1015.0
18.730110537 1009.0
18.743240820 1015.0
18.756371102 1000.0
18.769501385 1024.0
18.782631668 1063.0
18.795761950 1074.0
18.808892233 1023.0
18.822022516 1012.0
18.835152798 1008.0
18.848283081 1045.0
18.861413364 1056.0
18.874543646 1011.0
18.887673929 945.0
18.900804212 972.0
18.913934495 1042.0
18.927064777 1044.0
18.940195060 1034.0
18.953325343 1054.0
18.966455625 1084.0
18.979585908 993.0
18.992716191 1013.0
19.005846473 1030.0
19.018976756 1009.0
19.032107039 1015.0
19.045237321 1122.0
19.058367604 1090.0
19.071497887 954.0
19.084628169 1046.0
19.097758452 1029.0
19.110888735 1046.0
19.124019017 1053.0
19.137149300 1044.0
19.150279583 999.0
19.163409865 1046.0
19.176540148 1064.0
19.189670431 1086.0
19.202800713 1082.0
19.215930996 1077.0
19.229061279 1079.0
19.242191561 988.0
19.255321844 1002.0
19.268452127 1015.0
19.281582409 1007.0
19.294712692 1062.0
19.307842975 1106.0
19.320973257 1096.0
19.334103540 1054.0
19.347233823 997.0
19.360364106 1037.0
19.373494388 1085.0
19.386624671 1060.0
19.399754954 1078.0
19.412885236 1071.0
19.426015519 1068.0
19.439145802 1038.0
19.452276084 1033.0
19.465406367 1065.0
19.478536650 1051.0
19.491666932 1076.0
19.504797215 1033.0
19.517927498 1071.0
19.531057780 1008.0
19.544188063 1023.0
19.557318346 1077.0
19.570448628 999.0
19.583578911 1035.0
19.596709194 1150.0
19.609839476 1084.0
19.622969759 1113.0
19.636100042 1005.0
19.649230324 1053.0
19.662360607 1057.0
19.675490890 1101.0
19.688621172 1099.0
19.701751455 1092.0
19.714881738 1050.0
19.728012020 1050.0
19.741142303 1135.0
19.754272586 1048.0
19.767402868 1078.0
19.780533151 1038.0
19.793663434 1064.0
19.806793717 1078.0
19.819923999 1051.0
19.833054282 1057.0
19.846184565 1017.0
19.859314847 1054.0
19.872445130 1037.0
19.885575413 1022.0
19.898705695 1067.0
19.911835978 966.0
19.924966261 948.0
19.938096543 1021.0
19.951226826 1073.0
19.964357109 1050.0
19.977487391 1032.0
19.990617674 1026.0
20.003747957 1054.0
20.016878239 1070.0
20.030008522 1051.0
20.043138805 1059.0
20.056269087 1059.0
20.069399370 1070.0
20.082529653 1038.0
20.095659935 1079.0
20.108790218 1099.0
20.121920501 1019.0
20.135050783 1043.0
20.148181066 1016.0
20.161311349 1012.0
20.174441631 1009.0
20.187571914 1020.0
20.200702197 1066.0
20.213832479 1069.0
20.226962762 1067.0
20.240093045 988.0
20.253223328 1044.0
20.266353610 1074.0
20.279483893 1024.0
20.292614176 1015.0
20.305744458 1090.0
20.318874741 1047.0
20.332005024 991.0
20.345135306 996.0
20.358265589 1023.0
20.371395872 1046.0
20.384526154 993.0
20.397656437 1022.0
20.410786720 1062.0
20.423917002 1092.0
20.437047285 1094.0
20.450177568 1042.0
20.463307850 1065.0
20.476438133 1097.0
20.489568416 1096.0
20.502698698 1050.0
20.515828981 1078.0
20.528959264 1051.0
20.542089546 1081.0
20.555219829 1089.0
20.568350112 1089.0
20.581480394 1030.0
20.594610677 1066.0
20.607740960 1096.0
20.620871242 1100.0
20.634001525 1062.0
20.647131808 1099.0
20.660262090 1085.0
20.673392373 1084.0
20.686522656 1051.0
20.699652939 1144.0
20.712783221 1070.0
20.725913504 1106.0
20.739043787 1161.0
20.752174069 1124.0
20.765304352 1085.0
20.778434635 1122.0
20.791564917 1125.0
20.804695200 1086.0
20.817825483 1109.0
20.830955765 1146.0
20.844086048 1178.0
20.857216331 1161.0
20.870346613 1160.0
20.883476896 1190.0
20.896607179 1214.0
20.909737461 1262.0
20.922867744 1168.0
20.935998027 1254.0
20.949128309 1248.0
20.962258592 1301.0
20.975388875 1254.0
20.988519157 1245.0
21.001649440 1273.0
21.014779723 1360.0
21.027910005 1303.0
21.041040288 1376.0
21.054170571 1345.0
21.067300853 1338.0
21.080431136 1379.0
21.093561419 1466.0
21.106691702 1411.0
21.119821984 1429.0
21.132952267 1526.0
21.146082550 1452.0
21.159212832 1472.0
21.172343115 1594.0
21.185473398 1581.0
21.198603680 1611.0
21.211733963 1676.0
21.224864246 1636.0
21.237994528 1758.0
21.251124811 1665.0
21.264255094 1715.0
21.277385376 1743.0
21.290515659 1642.0
21.303645942 1706.0
21.316776224 1701.0
21.329906507 1605.0
21.343036790 1674.0
21.356167072 1634.0
21.369297355 1684.0
21.382427638 1571.0
21.395557920 1606.0
21.408688203 1522.0
21.421818486 1475.0
21.434948768 1559.0
21.448079051 1451.0
21.461209334 1327.0
21.474339616 1309.0
21.487469899 1341.0
21.500600182 1338.0
21.513730464 1319.0
21.526860747 1270.0
21.539991030 1299.0
21.553121313 1231.0
21.566251595 1281.0
21.579381878 1248.0
21.592512161 1214.0
21.605642443 1251.0
21.618772726 1238.0
21.631903009 1205.0
21.645033291 1335.0
21.658163574 1186.0
21.671293857 1185.0
21.684424139 1235.0
21.697554422 1137.0
21.710684705 1158.0
21.723814987 1170.0
21.736945270 1138.0
21.750075553 1211.0
21.763205835 1106.0
21.776336118 1098.0
21.789466401 1058.0
21.802596683 1113.0
21.815726966 1121.0
21.828857249 1120.0
21.841987531 1123.0
21.855117814 1087.0
21.868248097 1130.0
21.881378379 1114.0
21.894508662 1116.0
21.907638945 1140.0
21.920769227 1093.0
21.933899510 1100.0
21.947029793 1052.0
21.960160075 1105.0
21.973290358 1130.0
21.986420641 1078.0
21.999550924 1119.0
22.012681206 1135.0
22.025811489 1069.0
22.038941772 1121.0
22.052072054 1113.0
22.065202337 1067.0
22.078332620 1107.0
22.091462902 1121.0
22.104593185 1133.0
22.117723468 1103.0
22.130853750 1119.0
22.143984033 1116.0
22.157114316 1094.0
22.170244598 1093.0
22.183374881 1110.0
22.196505164 1106.0
22.209635446 1103.0
22.222765729 1076.0
22.235896012 1099.0
22.249026294 1133.0
22.262156577 1139.0
22.275286860 1081.0
22.288417142 1156.0
22.301547425 1111.0
22.314677708 1076.0
22.327807990 1089.0
22.340938273 1123.0
22.354068556 1121.0
22.367198838 1097.0
22.380329121 1128.0
22.393459404 1104.0
22.406589686 1197.0
22.419719969 1175.0
22.432850252 1165.0
22.445980535 1237.0
22.459110817 1193.0
22.472241100 1312.0
22.485371383 1248.0
22.498501665 1248.0
22.511631948 1249.0
22.524762231 1240.0
22.537892513 1317.0
22.551022796 1333.0
22.564153079 1357.0
22.577283361 1346.0
22.590413644 1325.0
22.603543927 1508.0
22.616674209 1478.0
22.629804492 1572.0
22.642934775 1454.0
22.656065057 1551.0
22.669195340 1565.0
22.682325623 1566.0
22.695455905 1634.0
22.708586188 1732.0
22.721716471 1742.0
22.734846753 1720.0
22.747977036 1750.0
22.761107319 1774.0
22.774237601 1677.0
22.787367884 1705.0
22.800498167 1711.0
22.813628449 1605.0
22.826758732 1666.0
22.839889015 1627.0
22.853019297 1591.0
22.866149580 1540.0
22.879279863 1508.0
22.892410146 1456.0
22.905540428 1413.0
22.918670711 1416.0
22.931800994 1364.0
22.944931276 1344.0
22.958061559 1386.0
22.971191842 1289.0
22.984322124 1309.0
22.997452407 1213.0
23.010582690 1221.0
23.023712972 1180.0
23.036843255 1174.0
23.049973538 1235.0
23.063103820 1186.0
23.076234103 1220.0
23.089364386 1141.0
23.102494668 1179.0
23.115624951 1162.0
23.128755234 1141.0
23.141885516 1134.0
23.155015799 1130.0
23.168146082 1093.0
23.181276364 1066.0
23.194406647 1074.0
23.207536930 1099.0
23.220667212 1074.0
23.233797495 1156.0
23.246927778 1126.0
23.260058060 1048.0
23.273188343 1084.0
23.286318626 1143.0
23.299448908 1053.0
23.312579191 1081.0
23.325709474 1115.0
23.338839757 1034.0
23.351970039 1101.0
23.365100322 1057.0
23.378230605 1077.0
23.391360887 1042.0
23.404491170 1057.0
23.417621453 1083.0
23.430751735 1112.0
23.443882018 1118.0
23.457012301 1051.0
23.470142583 1087.0
23.483272866 1070.0
23.496403149 1093.0
23.509533431 1062.0
23.522663714 1107.0
23.535793997 1151.0
23.548924279 1047.0
23.562054562 1136.0
23.575184845 1136.0
23.588315127 1088.0
23.601445410 1034.0
23.614575693 1041.0
23.627705975 1062.0
23.640836258 1054.0
23.653966541 973.0
23.667096823 1066.0
23.680227106 1024.0
23.693357389 1028.0
23.706487671 1088.0
23.719617954 1042.0
23.732748237 1099.0
23.745878519 1057.0
23.759008802 1126.0
23.772139085 1065.0
23.785269368 1027.0
23.798399650 1088.0
23.811529933 1050.0
23.824660216 1109.0
23.837790498 1051.0
23.850920781 1004.0
23.864051064 1074.0
23.877181346 1035.0
23.890311629 1149.0
23.903441912 1088.0
23.916572194 1061.0
23.929702477 1031.0
23.942832760 1093.0
23.955963042 1095.0
23.969093325 1071.0
23.982223608 1080.0
23.995353890 1039.0
24.008484173 1058.0
24.021614456 1100.0
24.034744738 1024.0
24.047875021 1071.0
24.061005304 1062.0
24.074135586 1069.0
24.087265869 1085.0
24.100396152 1095.0
24.113526434 1098.0
24.126656717 1084.0
24.139787000 1039.0
24.152917282 1070.0
24.166047565 1117.0
24.179177848 1061.0
24.192308130 1060.0
24.205438413 1053.0
24.218568696 1015.0
24.231698979 1057.0
24.244829261 1084.0
24.257959544 1107.0
24.271089827 1060.0
24.284220109 1037.0
24.297350392 1029.0
24.310480675 1098.0
24.323610957 1099.0
24.336741240 1050.0
24.349871523 1039.0
24.363001805 1095.0
24.376132088 999.0
24.389262371 1072.0
24.402392653 1062.0
24.415522936 1021.0
24.428653219 1068.0
24.441783501 1068.0
24.454913784 1018.0
24.468044067 965.0
24.481174349 1041.0
24.494304632 1043.0
24.507434915 990.0
24.520565197 1053.0
24.533695480 1102.0
24.546825763 1092.0
24.559956045 1036.0
24.573086328 1067.0
24.586216611 1022.0
24.599346893 1005.0
24.612477176 1066.0
24.625607459 1064.0
24.638737742 1032.0
24.651868024 1047.0
24.664998307 991.0
24.678128590 1040.0
24.691258872 1060.0
24.704389155 1060.0
24.717519438 1086.0
24.730649720 1032.0
24.743780003 1077.0
24.756910286 1081.0
24.770040568 1038.0
24.783170851 1092.0
24.796301134 1057.0
24.809431416 1030.0
24.822561699 1097.0
24.835691982 1072.0
24.848822264 1041.0
24.861952547 1070.0
24.875082830 1115.0
24.888213112 1108.0
24.901343395 1095.0
24.914473678 1106.0
24.927603960 1135.0
24.940734243 1120.0
24.953864526 1162.0
24.966994808 1072.0
24.980125091 1126.0
24.993255374 1079.0
25.006385656 1066.0
25.019515939 1135.0
25.032646222 1061.0
25.045776504 1096.0
25.058906787 1175.0
25.072037070 1139.0
25.085167353 1182.0
25.098297635 1138.0
25.111427918 1120.0
25.124558201 1129.0
25.137688483 1223.0
25.150818766 1180.0
25.163949049 1216.0
25.177079331 1131.0
25.190209614 1236.0
25.203339897 1184.0
25.216470179 1220.0
25.229600462 1235.0
25.242730745 1273.0
25.255861027 1380.0
25.268991310 1303.0
25.282121593 1330.0
25.295251875 1368.0
25.308382158 1443.0
25.321512441 1432.0
25.334642723 1454.0
25.347773006 1526.0
25.360903289 1586.0
25.374033571 1671.0
25.387163854 1704.0
25.400294137 1677.0
25.413424419 1786.0
25.426554702 1841.0
25.439684985 1882.0
25.452815267 1930.0
25.465945550 2098.0
25.479075833 2082.0
25.492206115 2177.0
25.505336398 2280.0
25.518466681 2204.0
25.531596964 2179.0
25.544727246 2333.0
25.557857529 2257.0
25.570987812 2142.0
25.584118094 2144.0
25.597248377 2078.0
25.610378660 1949.0
25.623508942 1839.0
25.636639225 1815.0
25.649769508 1765.0
25.662899790 1656.0
25.676030073 1689.0
25.689160356 1626.0
25.702290638 1534.0
25.715420921 1529.0
25.728551204 1424.0
25.741681486 1458.0
25.754811769 1450.0
25.767942052 1373.0
25.781072334 1322.0
25.794202617 1352.0
25.807332900 1442.0
25.820463182 1395.0
25.833593465 1394.0
25.846723748 1386.0
25.859854030 1386.0
25.872984313 1468.0
25.886114596 1344.0
25.899244878 1339.0
25.912375161 1426.0
25.925505444 1410.0
25.938635726 1446.0
25.951766009 1467.0
25.964896292 1464.0
25.978026575 1528.0
25.991156857 1515.0
26.004287140 1603.0
26.017417423 1558.0
26.030547705 1522.0
26.043677988 1659.0
26.056808271 1661.0
26.069938553 1644.0
26.083068836 1667.0
26.096199119 1733.0
26.109329401 1754.0
26.122459684 1781.0
26.135589967 1765.0
26.148720249 1804.0
26.161850532 1756.0
26.174980815 1678.0
26.188111097 1715.0
26.201241380 1672.0
26.214371663 1715.0
26.227501945 1666.0
26.240632228 1657.0
26.253762511 1585.0
26.266892793 1600.0
26.280023076 1520.0
26.293153359 1468.0
26.306283641 1507.0
26.319413924 1535.0
26.332544207 1400.0
26.345674489 1360.0
26.358804772 1429.0
26.371935055 1298.0
26.385065337 1329.0
26.398195620 1307.0
26.411325903 1271.0
26.424456186 1354.0
26.437586468 1288.0
26.450716751 1291.0
26.463847034 1268.0
26.476977316 1288.0
26.490107599 1242.0
26.503237882 1215.0
26.516368164 1273.0
26.529498447 1210.0
26.542628730 1199.0
26.555759012 1182.0
26.568889295 1198.0
26.582019578 1185.0
26.595149860 1172.0
26.608280143 1138.0
26.621410426 1153.0
26.634540708 1107.0
26.647670991 1210.0
26.660801274 1197.0
26.673931556 1140.0
26.687061839 1116.0
26.700192122 1158.0
26.713322404 1094.0
26.726452687 1119.0
26.739582970 1099.0
26.752713252 1136.0
26.765843535 1111.0
26.778973818 1098.0
26.792104100 1078.0
26.805234383 1129.0
26.818364666 1019.0
26.831494948 1126.0
26.844625231 1096.0
26.857755514 1062.0
26.870885797 1049.0
26.884016079 1051.0
26.897146362 1063.0
26.910276645 1034.0
26.923406927 998.0
26.936537210 1117.0
26.949667493 1022.0
26.962797775 1011.0
26.975928058 1028.0
26.989058341 1064.0
27.002188623 1054.0
27.015318906 1090.0
27.028449189 1006.0
27.041579471 1046.0
27.054709754 1038.0
27.067840037 1064.0
27.080970319 1101.0
27.094100602 1076.0
27.107230885 1058.0
27.120361167 1082.0
27.133491450 1040.0
27.146621733 1031.0
27.159752015 1041.0
27.172882298 1115.0
27.186012581 1055.0
27.199142863 1080.0
27.212273146 1119.0
27.225403429 1060.0
27.238533711 1080.0
27.251663994 1027.0
27.264794277 1011.0
27.277924559 1086.0
27.291054842 1114.0
27.304185125 1065.0
27.317315408 1036.0
27.330445690 1015.0
27.343575973 1035.0
27.356706256 1031.0
27.369836538 1062.0
27.382966821 1088.0
27.396097104 1059.0
27.409227386 1062.0
27.422357669 1003.0
27.435487952 1091.0
27.448618234 1040.0
27.461748517 1089.0
27.474878800 1062.0
27.488009082 1057.0
27.501139365 1069.0
27.514269648 1105.0
27.527399930 1103.0
27.540530213 1034.0
27.553660496 1042.0
27.566790778 1059.0
27.579921061 1059.0
27.593051344 1115.0
27.606181626 1026.0
27.619311909 1061.0
27.632442192 1029.0
27.645572474 1064.0
27.658702757 1054.0
27.671833040 1055.0
27.684963322 1065.0
27.698093605 1121.0
27.711223888 1105.0
27.724354171 1176.0
27.737484453 1064.0
27.750614736 1109.0
27.763745019 1123.0
27.776875301 1142.0
27.790005584 1159.0
27.803135867 1157.0
27.816266149 1159.0
27.829396432 1130.0
27.842526715 1168.0
27.855656997 1167.0
27.868787280 1217.0
27.881917563 1132.0
27.895047845 1273.0
27.908178128 1243.0
27.921308411 1244.0
27.934438693 1239.0
27.947568976 1341.0
27.960699259 1249.0
27.973829541 1308.0
27.986959824 1238.0
28.000090107 1305.0
28.013220389 1263.0
28.026350672 1315.0
28.039480955 1238.0
28.052611237 1278.0
28.065741520 1348.0
28.078871803 1174.0
28.092002085 1193.0
28.105132368 1288.0
28.118262651 1183.0
28.131392933 1153.0
28.144523216 1211.0
28.157653499 1133.0
28.170783782 1134.0
28.183914064 1168.0
28.197044347 1107.0
28.210174630 1079.0
28.223304912 1184.0
28.236435195 1123.0
28.249565478 1156.0
28.262695760 1084.0
28.275826043 1171.0
28.288956326 1167.0
28.302086608 1152.0
28.315216891 1103.0
28.328347174 1115.0
28.341477456 1134.0
28.354607739 1163.0
28.367738022 1122.0
28.380868304 1074.0
28.393998587 1066.0
28.407128870 1155.0
28.420259152 1105.0
28.433389435 1147.0
28.446519718 1142.0
28.459650000 1146.0
28.472780283 1107.0
28.485910566 1173.0
28.499040848 1117.0
28.512171131 1092.0
28.525301414 1129.0
28.538431696 1130.0
28.551561979 1143.0
28.564692262 1119.0
28.577822544 1144.0
28.590952827 1204.0
28.604083110 1087.0
28.617213393 1069.0
28.630343675 1150.0
28.643473958 1141.0
28.656604241 1152.0
28.669734523 1248.0
28.682864806 1147.0
28.695995089 1212.0
28.709125371 1086.0
28.722255654 1164.0
28.735385937 1103.0
28.748516219 1233.0
28.761646502 1104.0
28.774776785 1073.0
28.787907067 1140.0
28.801037350 1196.0
28.814167633 1147.0
28.827297915 1114.0
28.840428198 1129.0
28.853558481 1127.0
28.866688763 1238.0
28.879819046 1128.0
28.892949329 1212.0
28.906079611 1144.0
28.919209894 1198.0
28.932340177 1157.0
28.945470459 1201.0
28.958600742 1206.0
28.971731025 1154.0
28.984861307 1224.0
28.997991590 1193.0
29.011121873 1202.0
29.024252155 1242.0
29.037382438 1183.0
29.050512721 1152.0
29.063643004 1214.0
29.076773286 1244.0
29.089903569 1241.0
29.103033852 1233.0
29.116164134 1252.0
29.129294417 1226.0
29.142424700 1223.0
29.155554982 1267.0
29.168685265 1265.0
29.181815548 1229.0
29.194945830 1244.0
29.208076113 1235.0
29.221206396 1237.0
29.234336678 1227.0
29.247466961 1256.0
29.260597244 1317.0
29.273727526 1247.0
29.286857809 1189.0
29.299988092 1237.0
29.313118374 1180.0
29.326248657 1141.0
29.339378940 1153.0
29.352509222 1176.0
29.365639505 1107.0
29.378769788 1218.0
29.391900070 1173.0
29.405030353 1135.0
29.418160636 1144.0
29.431290918 1113.0
29.444421201 1150.0
29.457551484 1191.0
29.470681766 1133.0
29.483812049 1094.0
29.496942332 1172.0
29.510072615 1124.0
29.523202897 1115.0
29.536333180 1146.0
29.549463463 1117.0
29.562593745 1089.0
29.575724028 1078.0
29.588854311 1102.0
29.601984593 1091.0
29.615114876 1093.0
29.628245159 1130.0
29.641375441 1097.0
29.654505724 1108.0
29.667636007 1126.0
29.680766289 1050.0
29.693896572 1040.0
29.707026855 1112.0
29.720157137 1076.0
29.733287420 1069.0
29.746417703 1028.0
29.759547985 1056.0
29.772678268 1100.0
29.785808551 1101.0
29.798938833 1067.0
29.812069116 1113.0
29.825199399 1133.0
29.838329681 1131.0
29.851459964 1092.0
29.864590247 993.0
29.877720529 1108.0
29.890850812 1049.0
29.903981095 1100.0
29.917111377 1064.0
29.930241660 1077.0
29.943371943 1030.0
29.956502226 1061.0
29.969632508 1080.0
29.982762791 1082.0
29.995893074 1175.0
30.009023356 1068.0
30.022153639 1096.0
30.035283922 1057.0
30.048414204 1073.0
30.061544487 1119.0
30.074674770 1112.0
30.087805052 1087.0
30.100935335 1044.0
30.114065618 1116.0
30.127195900 1131.0
30.140326183 1100.0
30.153456466 1073.0
30.166586748 1144.0
30.179717031 1110.0
30.192847314 1091.0
30.205977596 1058.0
30.219107879 1096.0
30.232238162 1044.0
30.245368444 1184.0
30.258498727 1144.0
30.271629010 1117.0
30.284759292 1086.0
30.297889575 1056.0
30.311019858 1085.0
30.324150140 1145.0
30.337280423 1110.0
30.350410706 1125.0
30.363540988 1055.0
30.376671271 1151.0
30.389801554 1097.0
30.402931837 1084.0
30.416062119 1116.0
30.429192402 1081.0
30.442322685 1076.0
30.455452967 1072.0
30.468583250 1035.0
30.481713533 1106.0
30.494843815 1069.0
30.507974098 1053.0
30.521104381 1065.0
30.534234663 1072.0
30.547364946 1099.0
30.560495229 1101.0
30.573625511 1102.0
30.586755794 1072.0
30.599886077 1089.0
30.613016359 1094.0
30.626146642 1083.0
30.639276925 1116.0
30.652407207 1160.0
30.665537490 1148.0
30.678667773 1145.0
30.691798055 1131.0
30.704928338 1180.0
30.718058621 1146.0
30.731188903 1126.0
30.744319186 1118.0
30.757449469 1113.0
30.770579751 1134.0
30.783710034 1077.0
30.796840317 1055.0
30.809970600 1107.0
30.823100882 1104.0
30.836231165 1110.0
30.849361448 1083.0
30.862491730 1109.0
30.875622013 1148.0
30.888752296 1112.0
30.901882578 1115.0
30.915012861 1094.0
30.928143144 1101.0
30.941273426 1100.0
30.954403709 1121.0
30.967533992 1173.0
30.980664274 1058.0
30.993794557 1136.0
31.006924840 1101.0
31.020055122 1124.0
31.033185405 1129.0
31.046315688 1088.0
31.059445970 1100.0
31.072576253 1084.0
31.085706536 1128.0
31.098836818 1158.0
31.111967101 1087.0
31.125097384 1087.0
31.138227666 1130.0
31.151357949 1164.0
31.164488232 1173.0
31.177618514 1109.0
31.190748797 999.0
31.203879080 1110.0
31.217009362 1106.0
31.230139645 1074.0
31.243269928 1074.0
31.256400211 1067.0
31.269530493 1119.0
31.282660776 1095.0
31.295791059 1100.0
31.308921341 1119.0
31.322051624 1132.0
31.335181907 1105.0
31.348312189 1130.0
31.361442472 1093.0
31.374572755 1115.0
31.387703037 1055.0
31.400833320 1146.0
31.413963603 1119.0
31.427093885 1183.0
31.440224168 1128.0
31.453354451 1128.0
31.466484733 1112.0
31.479615016 1106.0
31.492745299 1070.0
31.505875581 1149.0
31.519005864 1179.0
31.532136147 1112.0
31.545266429 1094.0
31.558396712 1097.0
31.571526995 1082.0
31.584657277 1113.0
31.597787560 1079.0
31.610917843 1152.0
31.624048125 1096.0
31.637178408 1105.0
31.650308691 1110.0
31.663438973 1098.0
31.676569256 1119.0
31.689699539 1120.0
31.702829822 1067.0
31.715960104 1047.0
31.729090387 1046.0
31.742220670 1050.0
31.755350952 1104.0
31.768481235 1131.0
31.781611518 1103.0
31.794741800 1117.0
31.807872083 1058.0
31.821002366 1122.0
31.834132648 1081.0
31.847262931 1112.0
31.860393214 1092.0
31.873523496 1095.0
31.886653779 1137.0
31.899784062 1123.0
31.912914344 1060.0
31.926044627 1107.0
31.939174910 1096.0
31.952305192 1085.0
31.965435475 1104.0
31.978565758 1116.0
31.991696040 1143.0
32.004826323 1110.0
32.017956606 1103.0
32.031086888 1092.0
32.044217171 1121.0
32.057347454 1140.0
32.070477736 1055.0
32.083608019 1099.0
32.096738302 1126.0
32.109868584 1100.0
32.122998867 1069.0
32.136129150 1062.0
32.149259433 1094.0
32.162389715 1130.0
32.175519998 1159.0
32.188650281 1110.0
32.201780563 1121.0
32.214910846 1139.0
32.228041129 1126.0
32.241171411 1141.0
32.254301694 1082.0
32.267431977 1118.0
32.280562259 1153.0
32.293692542 1040.0
32.306822825 1157.0
32.319953107 1081.0
32.333083390 1113.0
32.346213673 1067.0
32.359343955 1105.0
32.372474238 1073.0
32.385604521 1132.0
32.398734803 1083.0
32.411865086 1132.0
32.424995369 1108.0
32.438125651 1114.0
32.451255934 1115.0
32.464386217 1101.0
32.477516499 1105.0
32.490646782 1083.0
32.503777065 1128.0
32.516907347 1099.0
32.530037630 1114.0
32.543167913 1136.0
32.556298195 1077.0
32.569428478 1113.0
32.582558761 1198.0
32.595689044 1037.0
32.608819326 1116.0
32.621949609 1063.0
32.635079892 1103.0
32.648210174 1084.0
32.661340457 1105.0
32.674470740 1090.0
32.687601022 1072.0
32.700731305 1089.0
32.713861588 1062.0
32.726991870 1043.0
32.740122153 1106.0
32.753252436 1118.0
32.766382718 1047.0
32.779513001 1113.0
32.792643284 1079.0
32.805773566 1104.0
32.818903849 1127.0
32.832034132 1070.0
32.845164414 1119.0
32.858294697 1074.0
32.871424980 1148.0
32.884555262 1063.0
32.897685545 1080.0
32.910815828 1139.0
32.923946110 1047.0
32.937076393 1058.0
32.950206676 1086.0
32.963336958 1178.0
32.976467241 1082.0
32.989597524 1116.0
33.002727806 1062.0
33.015858089 1101.0
33.028988372 1142.0
33.042118655 1115.0
33.055248937 1111.0
33.068379220 1097.0
33.081509503 1146.0
33.094639785 1106.0
33.107770068 1143.0
33.120900351 1140.0
33.134030633 1051.0
33.147160916 1157.0
33.160291199 1157.0
33.173421481 1152.0
33.186551764 1107.0
33.199682047 1151.0
33.212812329 1101.0
33.225942612 1131.0
33.239072895 1073.0
33.252203177 1137.0
33.265333460 1127.0
33.278463743 1056.0
33.291594025 1113.0
33.304724308 1084.0
33.317854591 1109.0
33.330984873 1095.0
33.344115156 1087.0
33.357245439 1121.0
33.370375721 1033.0
33.383506004 1106.0
33.396636287 1130.0
33.409766569 1115.0
33.422896852 1050.0
33.436027135 1088.0
33.449157417 1164.0
33.462287700 1133.0
33.475417983 1133.0
33.488548266 1083.0
33.501678548 1038.0
33.514808831 1193.0
33.527939114 1094.0
33.541069396 1071.0
33.554199679 1076.0
33.567329962 1111.0
33.580460244 1138.0
33.593590527 1110.0
33.606720810 1091.0
33.619851092 1053.0
33.632981375 1123.0
33.646111658 1095.0
33.659241940 1104.0
33.672372223 1110.0
33.685502506 1054.0
33.698632788 1096.0
33.711763071 1116.0
33.724893354 1124.0
33.738023636 1141.0
33.751153919 1094.0
33.764284202 1151.0
33.777414484 1047.0
33.790544767 1052.0
33.803675050 1123.0
33.816805332 1081.0
33.829935615 1117.0
33.843065898 1068.0
33.856196180 1088.0
33.869326463 1042.0
33.882456746 1083.0
33.895587028 1072.0
33.908717311 998.0
33.921847594 1031.0
33.934977877 1130.0
33.948108159 1149.0
33.961238442 1135.0
33.974368725 998.0
33.987499007 1162.0
34.000629290 1094.0
34.013759573 1063.0
34.026889855 1081.0
34.040020138 1142.0
34.053150421 1086.0
34.066280703 1079.0
34.079410986 1145.0
34.092541269 1106.0
34.105671551 1023.0
34.118801834 1150.0
34.131932117 1115.0
34.145062399 1023.0
34.158192682 1106.0
34.171322965 1076.0
34.184453247 1116.0
34.197583530 1091.0
34.210713813 1139.0
34.223844095 1129.0
34.236974378 1140.0
34.250104661 1160.0
34.263234943 1098.0
34.276365226 1178.0
34.289495509 1113.0
34.302625791 1103.0
34.315756074 1116.0
34.328886357 1117.0
34.342016640 1158.0
34.355146922 1097.0
34.368277205 1105.0
34.381407488 1166.0
34.394537770 1084.0
34.407668053 1089.0
34.420798336 1083.0
34.433928618 1156.0
34.447058901 1088.0
34.460189184 1206.0
34.473319466 1140.0
34.486449749 1055.0
34.499580032 1105.0
34.512710314 1133.0
34.525840597 1114.0
34.538970880 1128.0
34.552101162 1108.0
34.565231445 1121.0
34.578361728 1144.0
34.591492010 1148.0
34.604622293 1123.0
34.617752576 1153.0
34.630882858 1093.0
34.644013141 1145.0
34.657143424 1198.0
34.670273706 1142.0
34.683403989 1164.0
34.696534272 1144.0
34.709664554 1161.0
34.722794837 1146.0
34.735925120 1159.0
34.749055402 1039.0
34.762185685 1132.0
34.775315968 1093.0
34.788446251 1113.0
34.801576533 1164.0
34.814706816 1131.0
34.827837099 1094.0
34.840967381 1162.0
34.854097664 1128.0
34.867227947 1121.0
34.880358229 1151.0
34.893488512 1137.0
34.906618795 1092.0
34.919749077 1166.0
34.932879360 1202.0
34.946009643 1088.0
34.959139925 1075.0
34.972270208 1071.0
34.985400491 1125.0
34.998530773 1146.0
35.011661056 1147.0
35.024791339 1141.0
35.037921621 1116.0
35.051051904 1057.0
35.064182187 1054.0
35.077312469 1133.0
35.090442752 1140.0
35.103573035 1066.0
35.116703317 1291.0
35.129833600 1236.0
35.142963883 1385.0
35.156094165 1215.0
35.169224448 1184.0
35.182354731 1136.0
35.195485013 1127.0
35.208615296 1044.0
35.221745579 1114.0
35.234875862 1068.0
35.248006144 1054.0
35.261136427 1133.0
35.274266710 1180.0
35.287396992 1059.0
35.300527275 1043.0
35.313657558 1163.0
35.326787840 1111.0
35.339918123 1151.0
35.353048406 1090.0
35.366178688 1150.0
35.379308971 1136.0
35.392439254 1064.0
35.405569536 1172.0
35.418699819 1136.0
35.431830102 1121.0
35.444960384 1160.0
35.458090667 1106.0
35.471220950 1102.0
35.484351232 1076.0
35.497481515 1148.0
35.510611798 1171.0
35.523742080 1171.0
35.536872363 1149.0
35.550002646 1140.0
35.563132928 1098.0
35.576263211 1176.0
35.589393494 1069.0
35.602523776 1101.0
35.615654059 1090.0
35.628784342 1126.0
35.641914624 1070.0
35.655044907 1092.0
35.668175190 1103.0
35.681305473 1154.0
35.694435755 1138.0
35.707566038 1207.0
35.720696321 1153.0
35.733826603 1133.0
35.746956886 1085.0
35.760087169 1125.0
35.773217451 1127.0
35.786347734 1160.0
35.799478017 1119.0
35.812608299 1186.0
35.825738582 1193.0
35.838868865 1134.0
35.851999147 1127.0
35.865129430 1156.0
35.878259713 1124.0
35.891389995 1157.0
35.904520278 1089.0
35.917650561 1101.0
35.930780843 1189.0
35.943911126 1089.0
35.957041409 1123.0
35.970171691 1200.0
35.983301974 1232.0
35.996432257 1125.0
36.009562539 1176.0
36.022692822 1145.0
36.035823105 1152.0
36.048953387 1125.0
36.062083670 1169.0
36.075213953 1255.0
36.088344235 1205.0
36.101474518 1292.0
36.114604801 1193.0
36.127735084 1228.0
36.140865366 1207.0
36.153995649 1244.0
36.167125932 1280.0
36.180256214 1289.0
36.193386497 1243.0
36.206516780 1255.0
36.219647062 1336.0
36.232777345 1306.0
36.245907628 1251.0
36.259037910 1238.0
36.272168193 1246.0
36.285298476 1264.0
36.298428758 1255.0
36.311559041 1324.0
36.324689324 1269.0
36.337819606 1211.0
36.350949889 1334.0
36.364080172 1322.0
36.377210454 1327.0
36.390340737 1311.0
36.403471020 1322.0
36.416601302 1381.0
36.429731585 1346.0
36.442861868 1364.0
36.455992150 1293.0
36.469122433 1317.0
36.482252716 1241.0
36.495382998 1292.0
36.508513281 1307.0
36.521643564 1302.0
36.534773846 1332.0
36.547904129 1303.0
36.561034412 1286.0
36.574164695 1326.0
36.587294977 1274.0
36.600425260 1294.0
36.613555543 1278.0
36.626685825 1253.0
36.639816108 1268.0
36.652946391 1322.0
36.666076673 1266.0
36.679206956 1275.0
36.692337239 1171.0
36.705467521 1241.0
36.718597804 1267.0
36.731728087 1250.0
36.744858369 1244.0
36.757988652 1205.0
36.771118935 1256.0
36.784249217 1240.0
36.797379500 1246.0
36.810509783 1154.0
36.823640065 1230.0
36.836770348 1206.0
36.849900631 1276.0
36.863030913 1216.0
36.876161196 1250.0
36.889291479 1207.0
36.902421761 1212.0
36.915552044 1233.0
36.928682327 1223.0
36.941812609 1256.0
36.954942892 1189.0
36.968073175 1237.0
36.981203457 1266.0
36.994333740 1228.0
37.007464023 1144.0
37.020594306 1173.0
37.033724588 1215.0
37.046854871 1175.0
37.059985154 1258.0
37.073115436 1210.0
37.086245719 1165.0
37.099376002 1231.0
37.112506284 1202.0
37.125636567 1243.0
37.138766850 1189.0
37.151897132 1211.0
37.165027415 1182.0
37.178157698 1197.0
37.191287980 1151.0
37.204418263 1281.0
37.217548546 1187.0
37.230678828 1195.0
37.243809111 1224.0
37.256939394 1257.0
37.270069676 1167.0
37.283199959 1146.0
37.296330242 1265.0
37.309460524 1188.0
37.322590807 1152.0
37.335721090 1231.0
37.348851372 1154.0
37.361981655 1187.0
37.375111938 1195.0
37.388242220 1179.0
37.401372503 1201.0
37.414502786 1199.0
37.427633069 1223.0
37.440763351 1211.0
37.453893634 1184.0
37.467023917 1147.0
37.480154199 1190.0
37.493284482 1115.0
37.506414765 1230.0
37.519545047 1162.0
37.532675330 1137.0
37.545805613 1121.0
37.558935895 1162.0
37.572066178 1181.0
37.585196461 1132.0
37.598326743 1112.0
37.611457026 1202.0
37.624587309 1169.0
37.637717591 1110.0
37.650847874 1172.0
37.663978157 1175.0
37.677108439 1179.0
37.690238722 1192.0
37.703369005 1176.0
37.716499287 1157.0
37.729629570 1210.0
37.742759853 1144.0
37.755890135 1170.0
37.769020418 1203.0
37.782150701 1199.0
37.795280983 1099.0
37.808411266 1195.0
37.821541549 1189.0
37.834671831 1182.0
37.847802114 1123.0
37.860932397 1245.0
37.874062680 1201.0
37.887192962 1173.0
37.900323245 1163.0
37.913453528 1213.0
37.926583810 1155.0
37.939714093 1127.0
37.952844376 1155.0
37.965974658 1163.0
37.979104941 1178.0
37.992235224 1147.0
38.005365506 1257.0
38.018495789 1169.0
38.031626072 1213.0
38.044756354 1231.0
38.057886637 1176.0
38.071016920 1154.0
38.084147202 1183.0
38.097277485 1146.0
38.110407768 1206.0
38.123538050 1246.0
38.136668333 1162.0
38.149798616 1192.0
38.162928898 1162.0
38.176059181 1139.0
38.189189464 1173.0
38.202319746 1162.0
38.215450029 1300.0
38.228580312 1190.0
38.241710594 1222.0
38.254840877 1240.0
38.267971160 1227.0
38.281101442 1198.0
38.294231725 1205.0
38.307362008 1282.0
38.320492291 1258.0
38.333622573 1233.0
38.346752856 1272.0
38.359883139 1183.0
38.373013421 1295.0
38.386143704 1179.0
38.399273987 1195.0
38.412404269 1292.0
38.425534552 1232.0
38.438664835 1261.0
38.451795117 1209.0
38.464925400 1261.0
38.478055683 1254.0
38.491185965 1222.0
38.504316248 1209.0
38.517446531 1318.0
38.530576813 1336.0
38.543707096 1245.0
38.556837379 1281.0
38.569967661 1329.0
38.583097944 1278.0
38.596228227 1383.0
38.609358509 1369.0
38.622488792 1331.0
38.635619075 1353.0
38.648749357 1401.0
38.661879640 1345.0
38.675009923 1435.0
38.688140205 1361.0
38.701270488 1380.0
38.714400771 1398.0
38.727531053 1378.0
38.740661336 1453.0
38.753791619 1345.0
38.766921902 1378.0
38.780052184 1434.0
38.793182467 1369.0
38.806312750 1363.0
38.819443032 1380.0
38.832573315 1372.0
38.845703598 1302.0
38.858833880 1397.0
38.871964163 1336.0
38.885094446 1366.0
38.898224728 1307.0
38.911355011 1259.0
38.924485294 1327.0
38.937615576 1316.0
38.950745859 1287.0
38.963876142 1272.0
38.977006424 1253.0
38.990136707 1249.0
39.003266990 1264.0
39.016397272 1328.0
39.029527555 1253.0
39.042657838 1283.0
39.055788120 1222.0
39.068918403 1265.0
39.082048686 1229.0
39.095178968 1311.0
39.108309251 1289.0
39.121439534 1294.0
39.134569816 1262.0
39.147700099 1207.0
39.160830382 1266.0
39.173960664 1247.0
39.187090947 1289.0
39.200221230 1308.0
39.213351513 1218.0
39.226481795 1299.0
39.239612078 1218.0
39.252742361 1222.0
39.265872643 1247.0
39.279002926 1204.0
39.292133209 1160.0
39.305263491 1193.0
39.318393774 1253.0
39.331524057 1224.0
39.344654339 1209.0
39.357784622 1258.0
39.370914905 1196.0
39.384045187 1233.0
39.397175470 1248.0
39.410305753 1223.0
39.423436035 1161.0
39.436566318 1253.0
39.449696601 1134.0
39.462826883 1221.0
39.475957166 1258.0
39.489087449 1202.0
39.502217731 1248.0
39.515348014 1214.0
39.528478297 1261.0
39.541608579 1207.0
39.554738862 1176.0
39.567869145 1272.0
39.580999427 1262.0
39.594129710 1281.0
39.607259993 1230.0
39.620390275 1231.0
39.633520558 1216.0
39.646650841 1183.0
39.659781124 1226.0
39.672911406 1263.0
39.686041689 1209.0
39.699171972 1221.0
39.712302254 1207.0
39.725432537 1266.0
39.738562820 1219.0
39.751693102 1331.0
39.764823385 1260.0
39.777953668 1258.0
39.791083950 1266.0
39.804214233 1244.0
39.817344516 1308.0
39.830474798 1243.0
39.843605081 1230.0
39.856735364 1269.0
39.869865646 1227.0
39.882995929 1264.0
39.896126212 1226.0
39.909256494 1252.0
39.922386777 1263.0
39.935517060 1226.0
39.948647342 1286.0
39.961777625 1272.0
39.974907908 1254.0
39.988038190 1211.0
40.001168473 1286.0
40.014298756 1326.0
40.027429038 1359.0
40.040559321 1214.0
40.053689604 1278.0
40.066819886 1295.0
40.079950169 1283.0
40.093080452 1365.0
40.106210735 1343.0
40.119341017 1340.0
40.132471300 1308.0
40.145601583 1295.0
40.158731865 1335.0
40.171862148 1363.0
40.184992431 1366.0
40.198122713 1338.0
40.211252996 1400.0
40.224383279 1361.0
40.237513561 1443.0
40.250643844 1433.0
40.263774127 1451.0
40.276904409 1485.0
40.290034692 1470.0
40.303164975 1521.0
40.316295257 1489.0
40.329425540 1575.0
40.342555823 1625.0
40.355686105 1704.0
40.368816388 1653.0
40.381946671 1738.0
40.395076953 1662.0
40.408207236 1678.0
40.421337519 1828.0
40.434467801 1749.0
40.447598084 1789.0
40.460728367 1798.0
40.473858649 1853.0
40.486988932 1823.0
40.500119215 1822.0
40.513249498 1801.0
40.526379780 1856.0
40.539510063 1787.0
40.552640346 1735.0
40.565770628 1794.0
40.578900911 1761.0
40.592031194 1783.0
40.605161476 1735.0
40.618291759 1757.0
40.631422042 1796.0
40.644552324 1747.0
40.657682607 1721.0
40.670812890 1711.0
40.683943172 1700.0
40.697073455 1721.0
40.710203738 1760.0
40.723334020 1691.0
40.736464303 1647.0
40.749594586 1644.0
40.762724868 1738.0
40.775855151 1712.0
40.788985434 1673.0
40.802115716 1727.0
40.815245999 1734.0
40.828376282 1787.0
40.841506564 1689.0
40.854636847 1715.0
40.867767130 1753.0
40.880897412 1735.0
40.894027695 1784.0
40.907157978 1724.0
40.920288260 1682.0
40.933418543 1722.0
40.946548826 1712.0
40.959679109 1623.0
40.972809391 1695.0
40.985939674 1752.0
40.999069957 1600.0
41.012200239 1607.0
41.025330522 1607.0
41.038460805 1606.0
41.051591087 1531.0
41.064721370 1653.0
41.077851653 1571.0
41.090981935 1514.0
41.104112218 1548.0
41.117242501 1502.0
41.130372783 1469.0
41.143503066 1527.0
41.156633349 1407.0
41.169763631 1491.0
41.182893914 1519.0
41.196024197 1453.0
41.209154479 1413.0
41.222284762 1446.0
41.235415045 1391.0
41.248545327 1459.0
41.261675610 1383.0
41.274805893 1390.0
41.287936175 1391.0
41.301066458 1312.0
41.314196741 1317.0
41.327327023 1389.0
41.340457306 1376.0
41.353587589 1354.0
41.366717871 1351.0
41.379848154 1366.0
41.392978437 1269.0
41.406108720 1325.0
41.419239002 1375.0
41.432369285 1279.0
41.445499568 1294.0
41.458629850 1297.0
41.471760133 1348.0
41.484890416 1308.0
41.498020698 1313.0
41.511150981 1301.0
41.524281264 1222.0
41.537411546 1253.0
41.550541829 1243.0
41.563672112 1273.0
41.576802394 1275.0
41.589932677 1301.0
41.603062960 1272.0
41.616193242 1326.0
41.629323525 1326.0
41.642453808 1339.0
41.655584090 1322.0
41.668714373 1241.0
41.681844656 1319.0
41.694974938 1241.0
41.708105221 1206.0
41.721235504 1265.0
41.734365786 1179.0
41.747496069 1205.0
41.760626352 1208.0
41.773756634 1261.0
41.786886917 1224.0
41.800017200 1296.0
41.813147482 1240.0
41.826277765 1213.0
41.839408048 1283.0
41.852538331 1313.0
41.865668613 1292.0
41.878798896 1309.0
41.891929179 1263.0
41.905059461 1267.0
41.918189744 1238.0
41.931320027 1258.0
41.944450309 1270.0
41.957580592 1247.0
41.970710875 1262.0
41.983841157 1257.0
41.996971440 1251.0
42.010101723 1288.0
42.023232005 1309.0
42.036362288 1264.0
42.049492571 1279.0
42.062622853 1257.0
42.075753136 1242.0
42.088883419 1317.0
42.102013701 1258.0
42.115143984 1264.0
42.128274267 1276.0
42.141404549 1314.0
42.154534832 1237.0
42.167665115 1232.0
42.180795397 1247.0
42.193925680 1226.0
42.207055963 1194.0
42.220186245 1255.0
42.233316528 1283.0
42.246446811 1265.0
42.259577093 1281.0
42.272707376 1300.0
42.285837659 1254.0
42.298967942 1256.0
42.312098224 1227.0
42.325228507 1200.0
42.338358790 1258.0
42.351489072 1220.0
42.364619355 1281.0
42.377749638 1270.0
42.390879920 1294.0
42.404010203 1256.0
42.417140486 1228.0
42.430270768 1288.0
42.443401051 1254.0
42.456531334 1318.0
42.469661616 1263.0
42.482791899 1256.0
42.495922182 1328.0
42.509052464 1229.0
42.522182747 1280.0
42.535313030 1300.0
42.548443312 1290.0
42.561573595 1274.0
42.574703878 1215.0
42.587834160 1314.0
42.600964443 1240.0
42.614094726 1257.0
42.627225008 1246.0
42.640355291 1219.0
42.653485574 1282.0
42.666615856 1217.0
42.679746139 1260.0
42.692876422 1251.0
42.706006704 1304.0
42.719136987 1289.0
42.732267270 1296.0
42.745397553 1269.0
42.758527835 1305.0
42.771658118 1275.0
42.784788401 1274.0
42.797918683 1275.0
42.811048966 1357.0
42.824179249 1308.0
42.837309531 1222.0
42.850439814 1273.0
42.863570097 1205.0
42.876700379 1300.0
42.889830662 1328.0
42.902960945 1318.0
42.916091227 1340.0
42.929221510 1313.0
42.942351793 1262.0
42.955482075 1275.0
42.968612358 1230.0
42.981742641 1281.0
42.994872923 1273.0
43.008003206 1239.0
43.021133489 1277.0
43.034263771 1297.0
43.047394054 1275.0
43.060524337 1351.0
43.073654619 1334.0
43.086784902 1282.0
43.099915185 1244.0
43.113045467 1260.0
43.126175750 1290.0
43.139306033 1257.0
43.152436315 1285.0
43.165566598 1272.0
43.178696881 1242.0
43.191827164 1296.0
43.204957446 1303.0
43.218087729 1320.0
43.231218012 1278.0
43.244348294 1334.0
43.257478577 1297.0
43.270608860 1234.0
43.283739142 1340.0
43.296869425 1232.0
43.309999708 1304.0
43.323129990 1284.0
43.336260273 1350.0
43.349390556 1339.0
43.362520838 1361.0
43.375651121 1298.0
43.388781404 1273.0
43.401911686 1307.0
43.415041969 1292.0
43.428172252 1293.0
43.441302534 1352.0
43.454432817 1354.0
43.467563100 1301.0
43.480693382 1280.0
43.493823665 1318.0
43.506953948 1300.0
43.520084230 1283.0
43.533214513 1283.0
43.546344796 1319.0
43.559475078 1269.0
43.572605361 1314.0
43.585735644 1284.0
43.598865927 1331.0
43.611996209 1252.0
43.625126492 1234.0
43.638256775 1250.0
43.651387057 1220.0
43.664517340 1293.0
43.677647623 1312.0
43.690777905 1243.0
43.703908188 1273.0
43.717038471 1226.0
43.730168753 1318.0
43.743299036 1326.0
43.756429319 1301.0
43.769559601 1302.0
43.782689884 1287.0
43.795820167 1307.0
43.808950449 1278.0
43.822080732 1278.0
43.835211015 1280.0
43.848341297 1305.0
43.861471580 1308.0
43.874601863 1279.0
43.887732145 1296.0
43.900862428 1350.0
43.913992711 1288.0
43.927122993 1263.0
43.940253276 1324.0
43.953383559 1259.0
43.966513841 1241.0
43.979644124 1315.0
43.992774407 1281.0
44.005904689 1218.0
44.019034972 1274.0
44.032165255 1266.0
44.045295538 1303.0
44.058425820 1296.0
44.071556103 1286.0
44.084686386 1282.0
44.097816668 1331.0
44.110946951 1289.0
44.124077234 1209.0
44.137207516 1300.0
44.150337799 1243.0
44.163468082 1256.0
44.176598364 1282.0
44.189728647 1286.0
44.202858930 1254.0
44.215989212 1287.0
44.229119495 1297.0
44.242249778 1272.0
44.255380060 1247.0
44.268510343 1282.0
44.281640626 1372.0
44.294770908 1265.0
44.307901191 1390.0
44.321031474 1274.0
44.334161756 1285.0
44.347292039 1330.0
44.360422322 1284.0
44.373552604 1255.0
44.386682887 1253.0
44.399813170 1273.0
44.412943452 1299.0
44.426073735 1247.0
44.439204018 1332.0
44.452334300 1257.0
44.465464583 1271.0
44.478594866 1278.0
44.491725149 1285.0
44.504855431 1292.0
44.517985714 1365.0
44.531115997 1181.0
44.544246279 1240.0
44.557376562 1259.0
44.570506845 1279.0
44.583637127 1290.0
44.596767410 1306.0
44.609897693 1273.0
44.623027975 1332.0
44.636158258 1256.0
44.649288541 1231.0
44.662418823 1278.0
44.675549106 1275.0
44.688679389 1193.0
44.701809671 1281.0
44.714939954 1343.0
44.728070237 1313.0
44.741200519 1190.0
44.754330802 1282.0
44.767461085 1253.0
44.780591367 1273.0
44.793721650 1294.0
44.806851933 1248.0
44.819982215 1280.0
44.833112498 1260.0
44.846242781 1300.0
44.859373063 1253.0
44.872503346 1340.0
44.885633629 1287.0
44.898763911 1334.0
44.911894194 1280.0
44.925024477 1272.0
44.938154760 1314.0
44.951285042 1291.0
44.964415325 1312.0
44.977545608 1299.0
44.990675890 1264.0
45.003806173 1260.0
45.016936456 1261.0
45.030066738 1277.0
45.043197021 1259.0
45.056327304 1264.0
45.069457586 1234.0
45.082587869 1235.0
45.095718152 1258.0
45.108848434 1283.0
45.121978717 1269.0
45.135109000 1377.0
45.148239282 1356.0
45.161369565 1258.0
45.174499848 1319.0
45.187630130 1286.0
45.200760413 1302.0
45.213890696 1256.0
45.227020978 1287.0
45.240151261 1280.0
45.253281544 1261.0
45.266411826 1278.0
45.279542109 1303.0
45.292672392 1320.0
45.305802674 1365.0
45.318932957 1285.0
45.332063240 1318.0
45.345193522 1301.0
45.358323805 1274.0
45.371454088 1346.0
45.384584371 1284.0
45.397714653 1364.0
45.410844936 1305.0
45.423975219 1299.0
45.437105501 1356.0
45.450235784 1312.0
45.463366067 1301.0
45.476496349 1319.0
45.489626632 1337.0
45.502756915 1350.0
45.515887197 1277.0
45.529017480 1398.0
45.542147763 1287.0
45.555278045 1244.0
45.568408328 1301.0
45.581538611 1285.0
45.594668893 1315.0
45.607799176 1220.0
45.620929459 1255.0
45.634059741 1247.0
45.647190024 1296.0
45.660320307 1356.0
45.673450589 1379.0
45.686580872 1399.0
45.699711155 1336.0
45.712841437 1342.0
45.725971720 1351.0
45.739102003 1261.0
45.752232285 1242.0
45.765362568 1280.0
45.778492851 1215.0
45.791623133 1342.0
45.804753416 1279.0
45.817883699 1325.0
45.831013982 1310.0
45.844144264 1305.0
45.857274547 1337.0
45.870404830 1346.0
45.883535112 1277.0
45.896665395 1268.0
45.909795678 1323.0
45.922925960 1351.0
45.936056243 1303.0
45.949186526 1345.0
45.962316808 1348.0
45.975447091 1317.0
45.988577374 1344.0
46.001707656 1363.0
46.014837939 1321.0
46.027968222 1350.0
46.041098504 1341.0
46.054228787 1317.0
46.067359070 1273.0
46.080489352 1355.0
46.093619635 1322.0
46.106749918 1329.0
46.119880200 1362.0
46.133010483 1328.0
46.146140766 1384.0
46.159271048 1480.0
46.172401331 1346.0
46.185531614 1390.0
46.198661896 1369.0
46.211792179 1431.0
46.224922462 1429.0
46.238052744 1360.0
46.251183027 1418.0
46.264313310 1460.0
46.277443593 1408.0
46.290573875 1395.0
46.303704158 1554.0
46.316834441 1340.0
46.329964723 1457.0
46.343095006 1446.0
46.356225289 1446.0
46.369355571 1445.0
46.382485854 1403.0
46.395616137 1427.0
46.408746419 1495.0
46.421876702 1446.0
46.435006985 1485.0
46.448137267 1509.0
46.461267550 1527.0
46.474397833 1517.0
46.487528115 1623.0
46.500658398 1521.0
46.513788681 1542.0
46.526918963 1595.0
46.540049246 1585.0
46.553179529 1519.0
46.566309811 1539.0
46.579440094 1520.0
46.592570377 1554.0
46.605700659 1532.0
46.618830942 1597.0
46.631961225 1588.0
46.645091507 1536.0
46.658221790 1560.0
46.671352073 1575.0
46.684482355 1579.0
46.697612638 1576.0
46.710742921 1519.0
46.723873204 1562.0
46.737003486 1559.0
46.750133769 1565.0
46.763264052 1581.0
46.776394334 1573.0
46.789524617 1628.0
46.802654900 1575.0
46.815785182 1531.0
46.828915465 1544.0
46.842045748 1652.0
46.855176030 1561.0
46.868306313 1534.0
46.881436596 1668.0
46.894566878 1618.0
46.907697161 1533.0
46.920827444 1502.0
46.933957726 1546.0
46.947088009 1580.0
46.960218292 1548.0
46.973348574 1546.0
46.986478857 1633.0
46.999609140 1629.0
47.012739422 1571.0
47.025869705 1614.0
47.038999988 1610.0
47.052130270 1600.0
47.065260553 1609.0
47.078390836 1603.0
47.091521118 1547.0
47.104651401 1593.0
47.117781684 1584.0
47.130911967 1597.0
47.144042249 1644.0
47.157172532 1550.0
47.170302815 1553.0
47.183433097 1636.0
47.196563380 1631.0
47.209693663 1545.0
47.222823945 1519.0
47.235954228 1591.0
47.249084511 1575.0
47.262214793 1613.0
47.275345076 1588.0
47.288475359 1480.0
47.301605641 1530.0
47.314735924 1536.0
47.327866207 1497.0
47.340996489 1576.0
47.354126772 1507.0
47.367257055 1483.0
47.380387337 1474.0
47.393517620 1573.0
47.406647903 1517.0
47.419778185 1491.0
47.432908468 1469.0
47.446038751 1519.0
47.459169033 1496.0
47.472299316 1520.0
47.485429599 1440.0
47.498559881 1459.0
47.511690164 1534.0
47.524820447 1440.0
47.537950729 1553.0
47.551081012 1537.0
47.564211295 1500.0
47.577341578 1436.0
47.590471860 1530.0
47.603602143 1421.0
47.616732426 1419.0
47.629862708 1482.0
47.642992991 1424.0
47.656123274 1515.0
47.669253556 1508.0
47.682383839 1474.0
47.695514122 1464.0
47.708644404 1435.0
47.721774687 1479.0
47.734904970 1422.0
47.748035252 1443.0
47.761165535 1490.0
47.774295818 1428.0
47.787426100 1385.0
47.800556383 1456.0
47.813686666 1401.0
47.826816948 1485.0
47.839947231 1493.0
47.853077514 1395.0
47.866207796 1381.0
47.879338079 1449.0
47.892468362 1474.0
47.905598644 1420.0
47.918728927 1443.0
47.931859210 1418.0
47.944989492 1451.0
47.958119775 1480.0
47.971250058 1455.0
47.984380340 1523.0
47.997510623 1556.0
48.010640906 1524.0
48.023771189 1635.0
48.036901471 1486.0
48.050031754 1533.0
48.063162037 1518.0
48.076292319 1494.0
48.089422602 1490.0
48.102552885 1486.0
48.115683167 1557.0
48.128813450 1563.0
48.141943733 1532.0
48.155074015 1588.0
48.168204298 1573.0
48.181334581 1592.0
48.194464863 1573.0
48.207595146 1586.0
48.220725429 1684.0
48.233855711 1654.0
48.246985994 1704.0
48.260116277 1725.0
48.273246559 1776.0
48.286376842 1681.0
48.299507125 1779.0
48.312637407 1737.0
48.325767690 1860.0
48.338897973 1753.0
48.352028255 1795.0
48.365158538 1865.0
48.378288821 1849.0
48.391419103 1886.0
48.404549386 1865.0
48.417679669 1887.0
48.430809951 1837.0
48.443940234 1828.0
48.457070517 1757.0
48.470200800 1877.0
48.483331082 1745.0
48.496461365 1836.0
48.509591648 1836.0
48.522721930 1738.0
48.535852213 1743.0
48.548982496 1743.0
48.562112778 1675.0
48.575243061 1689.0
48.588373344 1693.0
48.601503626 1675.0
48.614633909 1646.0
48.627764192 1677.0
48.640894474 1551.0
48.654024757 1684.0
48.667155040 1649.0
48.680285322 1541.0
48.693415605 1654.0
48.706545888 1569.0
48.719676170 1502.0
48.732806453 1572.0
48.745936736 1528.0
48.759067018 1551.0
48.772197301 1545.0
48.785327584 1428.0
48.798457866 1480.0
48.811588149 1506.0
48.824718432 1443.0
48.837848714 1447.0
48.850978997 1459.0
48.864109280 1406.0
48.877239562 1492.0
48.890369845 1429.0
48.903500128 1416.0
48.916630411 1502.0
48.929760693 1468.0
48.942890976 1410.0
48.956021259 1450.0
48.969151541 1480.0
48.982281824 1446.0
48.995412107 1393.0
49.008542389 1468.0
49.021672672 1505.0
49.034802955 1389.0
49.047933237 1382.0
49.061063520 1446.0
49.074193803 1437.0
49.087324085 1352.0
49.100454368 1393.0
49.113584651 1384.0
49.126714933 1416.0
49.139845216 1357.0
49.152975499 1412.0
49.166105781 1400.0
49.179236064 1345.0
49.192366347 1488.0
49.205496629 1364.0
49.218626912 1435.0
49.231757195 1447.0
49.244887477 1393.0
49.258017760 1374.0
49.271148043 1393.0
49.284278325 1409.0
49.297408608 1452.0
49.310538891 1448.0
49.323669173 1414.0
49.336799456 1424.0
49.349929739 1426.0
49.363060022 1402.0
49.376190304 1472.0
49.389320587 1453.0
49.402450870 1450.0
49.415581152 1432.0
49.428711435 1387.0
49.441841718 1404.0
49.454972000 1474.0
49.468102283 1383.0
49.481232566 1408.0
49.494362848 1383.0
49.507493131 1426.0
49.520623414 1455.0
49.533753696 1511.0
49.546883979 1434.0
49.560014262 1434.0
49.573144544 1374.0
49.586274827 1437.0
49.599405110 1426.0
49.612535392 1424.0
49.625665675 1425.0
49.638795958 1505.0
49.651926240 1393.0
49.665056523 1475.0
49.678186806 1381.0
49.691317088 1481.0
49.704447371 1419.0
49.717577654 1366.0
49.730707936 1430.0
49.743838219 1403.0
49.756968502 1464.0
49.770098784 1446.0
49.783229067 1497.0
49.796359350 1500.0
49.809489633 1514.0
49.822619915 1426.0
49.835750198 1491.0
49.848880481 1496.0
49.862010763 1459.0
49.875141046 1528.0
49.888271329 1471.0
49.901401611 1533.0
49.914531894 1454.0
49.927662177 1586.0
49.940792459 1507.0
49.953922742 1598.0
49.967053025 1533.0
49.980183307 1593.0
49.993313590 1574.0
