# Supplementary material for: Physicochemical Properties, Equilibrium Adsorption Performance, Manufacturability, and Stability of TIFSIX-3-Ni for Direct Air Capture of CO2
Source: Energy Fuels. 2024 Jun 18;38(13):11947–65. doi: 10.1021/acs.energyfuels.4c01368 (PMC11228916; doi:10.1021/acs.energyfuels.4c01368)
Supplement: Supplementary file 2 — ef4c01368_si_002.zip [file ef4c01368_si_002.zip › tifsix si raw files/XRD/insitu XRD/pellet-batch5-N2-160C.xy]

5.008965140 489.0
5.022095423 451.0
5.035225705 538.0
5.048355988 450.0
5.061486271 437.0
5.074616553 460.0
5.087746836 463.0
5.100877119 438.0
5.114007401 441.0
5.127137684 445.0
5.140267967 439.0
5.153398249 437.0
5.166528532 451.0
5.179658815 470.0
5.192789097 433.0
5.205919380 451.0
5.219049663 485.0
5.232179946 476.0
5.245310228 473.0
5.258440511 475.0
5.271570794 455.0
5.284701076 486.0
5.297831359 472.0
5.310961642 503.0
5.324091924 464.0
5.337222207 472.0
5.350352490 461.0
5.363482772 475.0
5.376613055 487.0
5.389743338 427.0
5.402873620 462.0
5.416003903 477.0
5.429134186 483.0
5.442264468 489.0
5.455394751 479.0
5.468525034 482.0
5.481655316 457.0
5.494785599 451.0
5.507915882 495.0
5.521046164 536.0
5.534176447 451.0
5.547306730 438.0
5.560437012 468.0
5.573567295 519.0
5.586697578 468.0
5.599827860 507.0
5.612958143 474.0
5.626088426 462.0
5.639218708 433.0
5.652348991 448.0
5.665479274 464.0
5.678609557 473.0
5.691739839 450.0
5.704870122 454.0
5.718000405 491.0
5.731130687 463.0
5.744260970 470.0
5.757391253 474.0
5.770521535 457.0
5.783651818 508.0
5.796782101 442.0
5.809912383 530.0
5.823042666 515.0
5.836172949 525.0
5.849303231 471.0
5.862433514 532.0
5.875563797 538.0
5.888694079 505.0
5.901824362 518.0
5.914954645 489.0
5.928084927 526.0
5.941215210 481.0
5.954345493 515.0
5.967475775 505.0
5.980606058 492.0
5.993736341 532.0
6.006866623 516.0
6.019996906 525.0
6.033127189 527.0
6.046257471 483.0
6.059387754 502.0
6.072518037 541.0
6.085648319 543.0
6.098778602 472.0
6.111908885 523.0
6.125039168 534.0
6.138169450 455.0
6.151299733 532.0
6.164430016 514.0
6.177560298 527.0
6.190690581 530.0
6.203820864 548.0
6.216951146 548.0
6.230081429 528.0
6.243211712 522.0
6.256341994 572.0
6.269472277 539.0
6.282602560 577.0
6.295732842 564.0
6.308863125 548.0
6.321993408 571.0
6.335123690 561.0
6.348253973 564.0
6.361384256 549.0
6.374514538 620.0
6.387644821 600.0
6.400775104 554.0
6.413905386 562.0
6.427035669 591.0
6.440165952 568.0
6.453296234 616.0
6.466426517 607.0
6.479556800 623.0
6.492687082 577.0
6.505817365 601.0
6.518947648 606.0
6.532077930 625.0
6.545208213 626.0
6.558338496 643.0
6.571468779 637.0
6.584599061 570.0
6.597729344 622.0
6.610859627 595.0
6.623989909 655.0
6.637120192 633.0
6.650250475 619.0
6.663380757 643.0
6.676511040 673.0
6.689641323 666.0
6.702771605 693.0
6.715901888 683.0
6.729032171 667.0
6.742162453 657.0
6.755292736 703.0
6.768423019 733.0
6.781553301 732.0
6.794683584 708.0
6.807813867 696.0
6.820944149 712.0
6.834074432 739.0
6.847204715 684.0
6.860334997 708.0
6.873465280 789.0
6.886595563 744.0
6.899725845 739.0
6.912856128 740.0
6.925986411 781.0
6.939116693 776.0
6.952246976 794.0
6.965377259 776.0
6.978507541 738.0
6.991637824 712.0
7.004768107 791.0
7.017898390 796.0
7.031028672 738.0
7.044158955 729.0
7.057289238 761.0
7.070419520 774.0
7.083549803 797.0
7.096680086 820.0
7.109810368 758.0
7.122940651 719.0
7.136070934 789.0
7.149201216 763.0
7.162331499 819.0
7.175461782 774.0
7.188592064 760.0
7.201722347 771.0
7.214852630 746.0
7.227982912 810.0
7.241113195 760.0
7.254243478 745.0
7.267373760 732.0
7.280504043 752.0
7.293634326 759.0
7.306764608 723.0
7.319894891 762.0
7.333025174 767.0
7.346155456 735.0
7.359285739 776.0
7.372416022 714.0
7.385546304 733.0
7.398676587 661.0
7.411806870 676.0
7.424937152 739.0
7.438067435 692.0
7.451197718 698.0
7.464328001 683.0
7.477458283 627.0
7.490588566 728.0
7.503718849 667.0
7.516849131 686.0
7.529979414 617.0
7.543109697 623.0
7.556239979 639.0
7.569370262 637.0
7.582500545 632.0
7.595630827 682.0
7.608761110 616.0
7.621891393 660.0
7.635021675 640.0
7.648151958 632.0
7.661282241 633.0
7.674412523 589.0
7.687542806 556.0
7.700673089 602.0
7.713803371 613.0
7.726933654 579.0
7.740063937 587.0
7.753194219 584.0
7.766324502 626.0
7.779454785 598.0
7.792585067 645.0
7.805715350 587.0
7.818845633 542.0
7.831975915 638.0
7.845106198 595.0
7.858236481 610.0
7.871366763 586.0
7.884497046 601.0
7.897627329 622.0
7.910757612 572.0
7.923887894 534.0
7.937018177 570.0
7.950148460 556.0
7.963278742 625.0
7.976409025 578.0
7.989539308 563.0
8.002669590 562.0
8.015799873 590.0
8.028930156 583.0
8.042060438 532.0
8.055190721 603.0
8.068321004 573.0
8.081451286 577.0
8.094581569 607.0
8.107711852 633.0
8.120842134 571.0
8.133972417 585.0
8.147102700 556.0
8.160232982 617.0
8.173363265 579.0
8.186493548 609.0
8.199623830 581.0
8.212754113 572.0
8.225884396 575.0
8.239014678 594.0
8.252144961 545.0
8.265275244 638.0
8.278405526 647.0
8.291535809 592.0
8.304666092 559.0
8.317796375 593.0
8.330926657 568.0
8.344056940 581.0
8.357187223 580.0
8.370317505 583.0
8.383447788 583.0
8.396578071 555.0
8.409708353 586.0
8.422838636 605.0
8.435968919 588.0
8.449099201 626.0
8.462229484 611.0
8.475359767 553.0
8.488490049 616.0
8.501620332 571.0
8.514750615 568.0
8.527880897 596.0
8.541011180 573.0
8.554141463 601.0
8.567271745 651.0
8.580402028 621.0
8.593532311 553.0
8.606662593 581.0
8.619792876 582.0
8.632923159 563.0
8.646053441 589.0
8.659183724 617.0
8.672314007 572.0
8.685444289 579.0
8.698574572 592.0
8.711704855 611.0
8.724835137 631.0
8.737965420 589.0
8.751095703 613.0
8.764225986 581.0
8.777356268 575.0
8.790486551 644.0
8.803616834 613.0
8.816747116 621.0
8.829877399 612.0
8.843007682 545.0
8.856137964 614.0
8.869268247 622.0
8.882398530 648.0
8.895528812 572.0
8.908659095 580.0
8.921789378 670.0
8.934919660 595.0
8.948049943 601.0
8.961180226 652.0
8.974310508 608.0
8.987440791 669.0
9.000571074 621.0
9.013701356 555.0
9.026831639 586.0
9.039961922 622.0
9.053092204 578.0
9.066222487 624.0
9.079352770 594.0
9.092483052 614.0
9.105613335 619.0
9.118743618 571.0
9.131873900 592.0
9.145004183 613.0
9.158134466 638.0
9.171264748 578.0
9.184395031 565.0
9.197525314 589.0
9.210655597 625.0
9.223785879 615.0
9.236916162 582.0
9.250046445 595.0
9.263176727 572.0
9.276307010 596.0
9.289437293 618.0
9.302567575 628.0
9.315697858 618.0
9.328828141 610.0
9.341958423 541.0
9.355088706 579.0
9.368218989 629.0
9.381349271 619.0
9.394479554 596.0
9.407609837 593.0
9.420740119 618.0
9.433870402 626.0
9.447000685 632.0
9.460130967 623.0
9.473261250 650.0
9.486391533 600.0
9.499521815 608.0
9.512652098 604.0
9.525782381 623.0
9.538912663 627.0
9.552042946 576.0
9.565173229 645.0
9.578303511 628.0
9.591433794 623.0
9.604564077 607.0
9.617694359 589.0
9.630824642 618.0
9.643954925 667.0
9.657085208 657.0
9.670215490 633.0
9.683345773 621.0
9.696476056 624.0
9.709606338 652.0
9.722736621 600.0
9.735866904 615.0
9.748997186 619.0
9.762127469 653.0
9.775257752 655.0
9.788388034 606.0
9.801518317 621.0
9.814648600 664.0
9.827778882 671.0
9.840909165 706.0
9.854039448 625.0
9.867169730 627.0
9.880300013 611.0
9.893430296 632.0
9.906560578 648.0
9.919690861 633.0
9.932821144 593.0
9.945951426 685.0
9.959081709 653.0
9.972211992 632.0
9.985342274 675.0
9.998472557 579.0
10.011602840 663.0
10.024733122 666.0
10.037863405 675.0
10.050993688 648.0
10.064123970 653.0
10.077254253 652.0
10.090384536 678.0
10.103514819 653.0
10.116645101 647.0
10.129775384 576.0
10.142905667 653.0
10.156035949 671.0
10.169166232 661.0
10.182296515 638.0
10.195426797 617.0
10.208557080 682.0
10.221687363 651.0
10.234817645 666.0
10.247947928 664.0
10.261078211 653.0
10.274208493 659.0
10.287338776 697.0
10.300469059 619.0
10.313599341 683.0
10.326729624 668.0
10.339859907 704.0
10.352990189 669.0
10.366120472 691.0
10.379250755 636.0
10.392381037 667.0
10.405511320 680.0
10.418641603 679.0
10.431771885 657.0
10.444902168 682.0
10.458032451 685.0
10.471162733 652.0
10.484293016 639.0
10.497423299 687.0
10.510553581 692.0
10.523683864 639.0
10.536814147 663.0
10.549944430 727.0
10.563074712 682.0
10.576204995 674.0
10.589335278 660.0
10.602465560 714.0
10.615595843 706.0
10.628726126 673.0
10.641856408 689.0
10.654986691 607.0
10.668116974 655.0
10.681247256 704.0
10.694377539 642.0
10.707507822 702.0
10.720638104 639.0
10.733768387 717.0
10.746898670 635.0
10.760028952 700.0
10.773159235 702.0
10.786289518 677.0
10.799419800 720.0
10.812550083 701.0
10.825680366 653.0
10.838810648 709.0
10.851940931 703.0
10.865071214 671.0
10.878201496 706.0
10.891331779 733.0
10.904462062 716.0
10.917592344 728.0
10.930722627 684.0
10.943852910 687.0
10.956983192 720.0
10.970113475 691.0
10.983243758 724.0
10.996374041 745.0
11.009504323 687.0
11.022634606 739.0
11.035764889 686.0
11.048895171 687.0
11.062025454 690.0
11.075155737 736.0
11.088286019 721.0
11.101416302 766.0
11.114546585 740.0
11.127676867 700.0
11.140807150 757.0
11.153937433 764.0
11.167067715 735.0
11.180197998 874.0
11.193328281 765.0
11.206458563 832.0
11.219588846 791.0
11.232719129 842.0
11.245849411 794.0
11.258979694 830.0
11.272109977 854.0
11.285240259 841.0
11.298370542 851.0
11.311500825 849.0
11.324631107 892.0
11.337761390 843.0
11.350891673 858.0
11.364021955 853.0
11.377152238 892.0
11.390282521 900.0
11.403412803 801.0
11.416543086 768.0
11.429673369 836.0
11.442803652 791.0
11.455933934 778.0
11.469064217 835.0
11.482194500 844.0
11.495324782 766.0
11.508455065 762.0
11.521585348 768.0
11.534715630 814.0
11.547845913 740.0
11.560976196 729.0
11.574106478 707.0
11.587236761 773.0
11.600367044 779.0
11.613497326 723.0
11.626627609 709.0
11.639757892 779.0
11.652888174 738.0
11.666018457 786.0
11.679148740 700.0
11.692279022 733.0
11.705409305 750.0
11.718539588 724.0
11.731669870 765.0
11.744800153 840.0
11.757930436 774.0
11.771060718 793.0
11.784191001 741.0
11.797321284 824.0
11.810451566 794.0
11.823581849 726.0
11.836712132 763.0
11.849842415 828.0
11.862972697 817.0
11.876102980 744.0
11.889233263 805.0
11.902363545 817.0
11.915493828 820.0
11.928624111 809.0
11.941754393 848.0
11.954884676 849.0
11.968014959 871.0
11.981145241 861.0
11.994275524 857.0
12.007405807 881.0
12.020536089 944.0
12.033666372 942.0
12.046796655 973.0
12.059926937 1005.0
12.073057220 987.0
12.086187503 1037.0
12.099317785 1040.0
12.112448068 1110.0
12.125578351 1125.0
12.138708633 1182.0
12.151838916 1174.0
12.164969199 1215.0
12.178099481 1296.0
12.191229764 1276.0
12.204360047 1325.0
12.217490329 1351.0
12.230620612 1397.0
12.243750895 1535.0
12.256881177 1543.0
12.270011460 1660.0
12.283141743 1677.0
12.296272026 1778.0
12.309402308 1862.0
12.322532591 1998.0
12.335662874 2070.0
12.348793156 2093.0
12.361923439 2293.0
12.375053722 2467.0
12.388184004 2589.0
12.401314287 2782.0
12.414444570 3058.0
12.427574852 3187.0
12.440705135 3378.0
12.453835418 3404.0
12.466965700 3920.0
12.480095983 4164.0
12.493226266 4354.0
12.506356548 4679.0
12.519486831 4870.0
12.532617114 5282.0
12.545747396 5663.0
12.558877679 5887.0
12.572007962 5833.0
12.585138244 6071.0
12.598268527 6030.0
12.611398810 6009.0
12.624529092 5594.0
12.637659375 5153.0
12.650789658 4663.0
12.663919940 4227.0
12.677050223 3824.0
12.690180506 3369.0
12.703310788 3086.0
12.716441071 2850.0
12.729571354 2594.0
12.742701637 2313.0
12.755831919 2143.0
12.768962202 1991.0
12.782092485 1820.0
12.795222767 1739.0
12.808353050 1606.0
12.821483333 1515.0
12.834613615 1436.0
12.847743898 1455.0
12.860874181 1327.0
12.874004463 1207.0
12.887134746 1221.0
12.900265029 1171.0
12.913395311 1153.0
12.926525594 1060.0
12.939655877 1022.0
12.952786159 1065.0
12.965916442 1020.0
12.979046725 1084.0
12.992177007 1026.0
13.005307290 969.0
13.018437573 969.0
13.031567855 1019.0
13.044698138 951.0
13.057828421 912.0
13.070958703 997.0
13.084088986 948.0
13.097219269 864.0
13.110349551 898.0
13.123479834 907.0
13.136610117 812.0
13.149740399 848.0
13.162870682 899.0
13.176000965 880.0
13.189131248 845.0
13.202261530 849.0
13.215391813 859.0
13.228522096 833.0
13.241652378 857.0
13.254782661 861.0
13.267912944 847.0
13.281043226 809.0
13.294173509 796.0
13.307303792 817.0
13.320434074 814.0
13.333564357 819.0
13.346694640 780.0
13.359824922 849.0
13.372955205 802.0
13.386085488 815.0
13.399215770 763.0
13.412346053 752.0
13.425476336 781.0
13.438606618 794.0
13.451736901 810.0
13.464867184 825.0
13.477997466 799.0
13.491127749 805.0
13.504258032 810.0
13.517388314 718.0
13.530518597 775.0
13.543648880 765.0
13.556779162 842.0
13.569909445 807.0
13.583039728 812.0
13.596170010 784.0
13.609300293 794.0
13.622430576 783.0
13.635560859 782.0
13.648691141 787.0
13.661821424 743.0
13.674951707 783.0
13.688081989 734.0
13.701212272 815.0
13.714342555 743.0
13.727472837 800.0
13.740603120 751.0
13.753733403 803.0
13.766863685 784.0
13.779993968 774.0
13.793124251 801.0
13.806254533 818.0
13.819384816 808.0
13.832515099 806.0
13.845645381 816.0
13.858775664 780.0
13.871905947 777.0
13.885036229 701.0
13.898166512 772.0
13.911296795 758.0
13.924427077 835.0
13.937557360 775.0
13.950687643 823.0
13.963817925 781.0
13.976948208 802.0
13.990078491 780.0
14.003208773 811.0
14.016339056 797.0
14.029469339 786.0
14.042599621 747.0
14.055729904 803.0
14.068860187 794.0
14.081990470 850.0
14.095120752 770.0
14.108251035 771.0
14.121381318 727.0
14.134511600 760.0
14.147641883 774.0
14.160772166 768.0
14.173902448 828.0
14.187032731 794.0
14.200163014 757.0
14.213293296 809.0
14.226423579 724.0
14.239553862 806.0
14.252684144 796.0
14.265814427 726.0
14.278944710 766.0
14.292074992 737.0
14.305205275 791.0
14.318335558 724.0
14.331465840 741.0
14.344596123 784.0
14.357726406 822.0
14.370856688 763.0
14.383986971 757.0
14.397117254 807.0
14.410247536 775.0
14.423377819 793.0
14.436508102 771.0
14.449638384 755.0
14.462768667 827.0
14.475898950 801.0
14.489029232 737.0
14.502159515 768.0
14.515289798 821.0
14.528420081 811.0
14.541550363 775.0
14.554680646 781.0
14.567810929 758.0
14.580941211 785.0
14.594071494 770.0
14.607201777 820.0
14.620332059 812.0
14.633462342 758.0
14.646592625 812.0
14.659722907 796.0
14.672853190 799.0
14.685983473 831.0
14.699113755 804.0
14.712244038 761.0
14.725374321 717.0
14.738504603 775.0
14.751634886 808.0
14.764765169 766.0
14.777895451 786.0
14.791025734 793.0
14.804156017 800.0
14.817286299 822.0
14.830416582 819.0
14.843546865 891.0
14.856677147 779.0
14.869807430 780.0
14.882937713 831.0
14.896067995 792.0
14.909198278 821.0
14.922328561 786.0
14.935458844 769.0
14.948589126 821.0
14.961719409 803.0
14.974849692 825.0
14.987979974 833.0
15.001110257 781.0
15.014240540 784.0
15.027370822 825.0
15.040501105 737.0
15.053631388 775.0
15.066761670 807.0
15.079891953 761.0
15.093022236 788.0
15.106152518 796.0
15.119282801 809.0
15.132413084 753.0
15.145543366 767.0
15.158673649 818.0
15.171803932 793.0
15.184934214 803.0
15.198064497 745.0
15.211194780 789.0
15.224325062 779.0
15.237455345 803.0
15.250585628 691.0
15.263715910 819.0
15.276846193 819.0
15.289976476 813.0
15.303106758 746.0
15.316237041 788.0
15.329367324 835.0
15.342497606 807.0
15.355627889 782.0
15.368758172 783.0
15.381888455 736.0
15.395018737 803.0
15.408149020 785.0
15.421279303 796.0
15.434409585 831.0
15.447539868 829.0
15.460670151 810.0
15.473800433 826.0
15.486930716 816.0
15.500060999 832.0
15.513191281 835.0
15.526321564 811.0
15.539451847 852.0
15.552582129 831.0
15.565712412 852.0
15.578842695 876.0
15.591972977 808.0
15.605103260 825.0
15.618233543 908.0
15.631363825 854.0
15.644494108 801.0
15.657624391 818.0
15.670754673 922.0
15.683884956 878.0
15.697015239 932.0
15.710145521 851.0
15.723275804 868.0
15.736406087 861.0
15.749536369 889.0
15.762666652 892.0
15.775796935 879.0
15.788927217 907.0
15.802057500 940.0
15.815187783 907.0
15.828318066 929.0
15.841448348 953.0
15.854578631 922.0
15.867708914 917.0
15.880839196 873.0
15.893969479 862.0
15.907099762 895.0
15.920230044 966.0
15.933360327 944.0
15.946490610 883.0
15.959620892 923.0
15.972751175 857.0
15.985881458 872.0
15.999011740 904.0
16.012142023 862.0
16.025272306 967.0
16.038402588 891.0
16.051532871 853.0
16.064663154 887.0
16.077793436 864.0
16.090923719 873.0
16.104054002 848.0
16.117184284 849.0
16.130314567 918.0
16.143444850 837.0
16.156575132 857.0
16.169705415 826.0
16.182835698 812.0
16.195965980 868.0
16.209096263 872.0
16.222226546 775.0
16.235356828 866.0
16.248487111 876.0
16.261617394 767.0
16.274747677 873.0
16.287877959 882.0
16.301008242 864.0
16.314138525 817.0
16.327268807 823.0
16.340399090 753.0
16.353529373 786.0
16.366659655 840.0
16.379789938 805.0
16.392920221 762.0
16.406050503 790.0
16.419180786 797.0
16.432311069 791.0
16.445441351 776.0
16.458571634 781.0
16.471701917 788.0
16.484832199 753.0
16.497962482 821.0
16.511092765 782.0
16.524223047 809.0
16.537353330 728.0
16.550483613 785.0
16.563613895 821.0
16.576744178 793.0
16.589874461 797.0
16.603004743 760.0
16.616135026 724.0
16.629265309 773.0
16.642395591 774.0
16.655525874 722.0
16.668656157 800.0
16.681786439 714.0
16.694916722 767.0
16.708047005 804.0
16.721177288 806.0
16.734307570 815.0
16.747437853 803.0
16.760568136 783.0
16.773698418 834.0
16.786828701 824.0
16.799958984 751.0
16.813089266 816.0
16.826219549 804.0
16.839349832 805.0
16.852480114 821.0
16.865610397 796.0
16.878740680 838.0
16.891870962 836.0
16.905001245 806.0
16.918131528 832.0
16.931261810 835.0
16.944392093 755.0
16.957522376 798.0
16.970652658 780.0
16.983782941 772.0
16.996913224 771.0
17.010043506 785.0
17.023173789 782.0
17.036304072 801.0
17.049434354 761.0
17.062564637 791.0
17.075694920 756.0
17.088825202 751.0
17.101955485 820.0
17.115085768 834.0
17.128216050 826.0
17.141346333 800.0
17.154476616 805.0
17.167606899 790.0
17.180737181 777.0
17.193867464 840.0
17.206997747 779.0
17.220128029 827.0
17.233258312 830.0
17.246388595 874.0
17.259518877 875.0
17.272649160 850.0
17.285779443 797.0
17.298909725 829.0
17.312040008 883.0
17.325170291 849.0
17.338300573 819.0
17.351430856 875.0
17.364561139 826.0
17.377691421 837.0
17.390821704 822.0
17.403951987 814.0
17.417082269 864.0
17.430212552 815.0
17.443342835 824.0
17.456473117 837.0
17.469603400 868.0
17.482733683 868.0
17.495863965 858.0
17.508994248 838.0
17.522124531 883.0
17.535254813 847.0
17.548385096 881.0
17.561515379 886.0
17.574645661 901.0
17.587775944 831.0
17.600906227 903.0
17.614036510 875.0
17.627166792 896.0
17.640297075 900.0
17.653427358 934.0
17.666557640 940.0
17.679687923 906.0
17.692818206 947.0
17.705948488 924.0
17.719078771 943.0
17.732209054 939.0
17.745339336 942.0
17.758469619 964.0
17.771599902 958.0
17.784730184 985.0
17.797860467 954.0
17.810990750 968.0
17.824121032 1013.0
17.837251315 964.0
17.850381598 1007.0
17.863511880 950.0
17.876642163 952.0
17.889772446 948.0
17.902902728 944.0
17.916033011 999.0
17.929163294 945.0
17.942293576 948.0
17.955423859 957.0
17.968554142 911.0
17.981684424 910.0
17.994814707 935.0
18.007944990 854.0
18.021075273 956.0
18.034205555 877.0
18.047335838 937.0
18.060466121 892.0
18.073596403 940.0
18.086726686 851.0
18.099856969 901.0
18.112987251 910.0
18.126117534 895.0
18.139247817 876.0
18.152378099 817.0
18.165508382 866.0
18.178638665 839.0
18.191768947 820.0
18.204899230 851.0
18.218029513 863.0
18.231159795 793.0
18.244290078 861.0
18.257420361 899.0
18.270550643 811.0
18.283680926 780.0
18.296811209 872.0
18.309941491 865.0
18.323071774 872.0
18.336202057 876.0
18.349332339 861.0
18.362462622 840.0
18.375592905 810.0
18.388723187 830.0
18.401853470 845.0
18.414983753 829.0
18.428114035 841.0
18.441244318 815.0
18.454374601 843.0
18.467504884 859.0
18.480635166 838.0
18.493765449 853.0
18.506895732 869.0
18.520026014 865.0
18.533156297 831.0
18.546286580 845.0
18.559416862 882.0
18.572547145 858.0
18.585677428 856.0
18.598807710 877.0
18.611937993 918.0
18.625068276 846.0
18.638198558 822.0
18.651328841 823.0
18.664459124 835.0
18.677589406 835.0
18.690719689 838.0
18.703849972 831.0
18.716980254 852.0
18.730110537 842.0
18.743240820 841.0
18.756371102 835.0
18.769501385 892.0
18.782631668 873.0
18.795761950 844.0
18.808892233 860.0
18.822022516 817.0
18.835152798 858.0
18.848283081 838.0
18.861413364 886.0
18.874543646 872.0
18.887673929 871.0
18.900804212 865.0
18.913934495 845.0
18.927064777 858.0
18.940195060 850.0
18.953325343 848.0
18.966455625 870.0
18.979585908 879.0
18.992716191 950.0
19.005846473 882.0
19.018976756 916.0
19.032107039 874.0
19.045237321 891.0
19.058367604 909.0
19.071497887 899.0
19.084628169 889.0
19.097758452 900.0
19.110888735 910.0
19.124019017 858.0
19.137149300 874.0
19.150279583 880.0
19.163409865 851.0
19.176540148 875.0
19.189670431 895.0
19.202800713 867.0
19.215930996 894.0
19.229061279 889.0
19.242191561 880.0
19.255321844 918.0
19.268452127 908.0
19.281582409 902.0
19.294712692 977.0
19.307842975 924.0
19.320973257 900.0
19.334103540 896.0
19.347233823 858.0
19.360364106 937.0
19.373494388 905.0
19.386624671 944.0
19.399754954 878.0
19.412885236 883.0
19.426015519 899.0
19.439145802 928.0
19.452276084 907.0
19.465406367 903.0
19.478536650 932.0
19.491666932 924.0
19.504797215 945.0
19.517927498 946.0
19.531057780 956.0
19.544188063 902.0
19.557318346 899.0
19.570448628 902.0
19.583578911 973.0
19.596709194 895.0
19.609839476 915.0
19.622969759 941.0
19.636100042 877.0
19.649230324 956.0
19.662360607 893.0
19.675490890 899.0
19.688621172 902.0
19.701751455 913.0
19.714881738 913.0
19.728012020 927.0
19.741142303 876.0
19.754272586 882.0
19.767402868 816.0
19.780533151 892.0
19.793663434 902.0
19.806793717 912.0
19.819923999 889.0
19.833054282 858.0
19.846184565 911.0
19.859314847 895.0
19.872445130 840.0
19.885575413 891.0
19.898705695 858.0
19.911835978 899.0
19.924966261 857.0
19.938096543 849.0
19.951226826 847.0
19.964357109 883.0
19.977487391 844.0
19.990617674 879.0
20.003747957 896.0
20.016878239 842.0
20.030008522 901.0
20.043138805 903.0
20.056269087 879.0
20.069399370 880.0
20.082529653 856.0
20.095659935 931.0
20.108790218 897.0
20.121920501 819.0
20.135050783 843.0
20.148181066 890.0
20.161311349 836.0
20.174441631 918.0
20.187571914 905.0
20.200702197 862.0
20.213832479 908.0
20.226962762 881.0
20.240093045 880.0
20.253223328 902.0
20.266353610 882.0
20.279483893 865.0
20.292614176 891.0
20.305744458 826.0
20.318874741 886.0
20.332005024 892.0
20.345135306 899.0
20.358265589 867.0
20.371395872 882.0
20.384526154 874.0
20.397656437 969.0
20.410786720 894.0
20.423917002 874.0
20.437047285 887.0
20.450177568 823.0
20.463307850 857.0
20.476438133 862.0
20.489568416 892.0
20.502698698 891.0
20.515828981 890.0
20.528959264 930.0
20.542089546 890.0
20.555219829 840.0
20.568350112 911.0
20.581480394 880.0
20.594610677 919.0
20.607740960 873.0
20.620871242 892.0
20.634001525 927.0
20.647131808 940.0
20.660262090 931.0
20.673392373 869.0
20.686522656 934.0
20.699652939 938.0
20.712783221 988.0
20.725913504 954.0
20.739043787 904.0
20.752174069 925.0
20.765304352 953.0
20.778434635 946.0
20.791564917 1002.0
20.804695200 1043.0
20.817825483 984.0
20.830955765 939.0
20.844086048 945.0
20.857216331 1007.0
20.870346613 1032.0
20.883476896 1008.0
20.896607179 1010.0
20.909737461 1051.0
20.922867744 1026.0
20.935998027 1049.0
20.949128309 1098.0
20.962258592 1119.0
20.975388875 1142.0
20.988519157 1151.0
21.001649440 1189.0
21.014779723 1138.0
21.027910005 1206.0
21.041040288 1179.0
21.054170571 1179.0
21.067300853 1209.0
21.080431136 1164.0
21.093561419 1214.0
21.106691702 1324.0
21.119821984 1233.0
21.132952267 1302.0
21.146082550 1360.0
21.159212832 1282.0
21.172343115 1284.0
21.185473398 1277.0
21.198603680 1335.0
21.211733963 1287.0
21.224864246 1283.0
21.237994528 1328.0
21.251124811 1265.0
21.264255094 1264.0
21.277385376 1190.0
21.290515659 1252.0
21.303645942 1225.0
21.316776224 1192.0
21.329906507 1203.0
21.343036790 1157.0
21.356167072 1079.0
21.369297355 1129.0
21.382427638 1134.0
21.395557920 1179.0
21.408688203 1136.0
21.421818486 1097.0
21.434948768 1025.0
21.448079051 1068.0
21.461209334 1025.0
21.474339616 1028.0
21.487469899 1036.0
21.500600182 1024.0
21.513730464 1066.0
21.526860747 1071.0
21.539991030 959.0
21.553121313 1053.0
21.566251595 1011.0
21.579381878 1008.0
21.592512161 972.0
21.605642443 1006.0
21.618772726 1038.0
21.631903009 984.0
21.645033291 1012.0
21.658163574 965.0
21.671293857 956.0
21.684424139 990.0
21.697554422 919.0
21.710684705 956.0
21.723814987 954.0
21.736945270 955.0
21.750075553 974.0
21.763205835 954.0
21.776336118 930.0
21.789466401 977.0
21.802596683 935.0
21.815726966 907.0
21.828857249 936.0
21.841987531 895.0
21.855117814 1002.0
21.868248097 967.0
21.881378379 1005.0
21.894508662 922.0
21.907638945 957.0
21.920769227 930.0
21.933899510 953.0
21.947029793 955.0
21.960160075 902.0
21.973290358 925.0
21.986420641 920.0
21.999550924 1009.0
22.012681206 931.0
22.025811489 947.0
22.038941772 965.0
22.052072054 973.0
22.065202337 979.0
22.078332620 1028.0
22.091462902 998.0
22.104593185 978.0
22.117723468 939.0
22.130853750 1026.0
22.143984033 1003.0
22.157114316 1003.0
22.170244598 971.0
22.183374881 972.0
22.196505164 988.0
22.209635446 1058.0
22.222765729 1021.0
22.235896012 1008.0
22.249026294 957.0
22.262156577 1002.0
22.275286860 989.0
22.288417142 1009.0
22.301547425 1031.0
22.314677708 1031.0
22.327807990 997.0
22.340938273 994.0
22.354068556 1021.0
22.367198838 1021.0
22.380329121 990.0
22.393459404 1018.0
22.406589686 1087.0
22.419719969 1124.0
22.432850252 1135.0
22.445980535 1091.0
22.459110817 1156.0
22.472241100 1132.0
22.485371383 1095.0
22.498501665 1120.0
22.511631948 1160.0
22.524762231 1190.0
22.537892513 1160.0
22.551022796 1229.0
22.564153079 1219.0
22.577283361 1275.0
22.590413644 1251.0
22.603543927 1303.0
22.616674209 1393.0
22.629804492 1396.0
22.642934775 1459.0
22.656065057 1434.0
22.669195340 1516.0
22.682325623 1596.0
22.695455905 1580.0
22.708586188 1594.0
22.721716471 1751.0
22.734846753 1723.0
22.747977036 1755.0
22.761107319 1753.0
22.774237601 1705.0
22.787367884 1762.0
22.800498167 1695.0
22.813628449 1683.0
22.826758732 1643.0
22.839889015 1717.0
22.853019297 1708.0
22.866149580 1625.0
22.879279863 1575.0
22.892410146 1539.0
22.905540428 1549.0
22.918670711 1440.0
22.931800994 1433.0
22.944931276 1333.0
22.958061559 1297.0
22.971191842 1269.0
22.984322124 1293.0
22.997452407 1275.0
23.010582690 1206.0
23.023712972 1266.0
23.036843255 1258.0
23.049973538 1141.0
23.063103820 1135.0
23.076234103 1134.0
23.089364386 1130.0
23.102494668 1103.0
23.115624951 1125.0
23.128755234 1091.0
23.141885516 1072.0
23.155015799 1072.0
23.168146082 1054.0
23.181276364 1075.0
23.194406647 1104.0
23.207536930 1043.0
23.220667212 1065.0
23.233797495 1030.0
23.246927778 1062.0
23.260058060 1062.0
23.273188343 1063.0
23.286318626 1061.0
23.299448908 1043.0
23.312579191 1081.0
23.325709474 1029.0
23.338839757 1017.0
23.351970039 1075.0
23.365100322 1049.0
23.378230605 1041.0
23.391360887 988.0
23.404491170 1045.0
23.417621453 1057.0
23.430751735 984.0
23.443882018 979.0
23.457012301 1044.0
23.470142583 1044.0
23.483272866 1005.0
23.496403149 958.0
23.509533431 1011.0
23.522663714 973.0
23.535793997 1000.0
23.548924279 998.0
23.562054562 1037.0
23.575184845 951.0
23.588315127 996.0
23.601445410 1061.0
23.614575693 1059.0
23.627705975 1001.0
23.640836258 967.0
23.653966541 1001.0
23.667096823 968.0
23.680227106 959.0
23.693357389 900.0
23.706487671 1036.0
23.719617954 988.0
23.732748237 1022.0
23.745878519 989.0
23.759008802 984.0
23.772139085 1009.0
23.785269368 1022.0
23.798399650 1026.0
23.811529933 978.0
23.824660216 1003.0
23.837790498 1031.0
23.850920781 954.0
23.864051064 1039.0
23.877181346 1059.0
23.890311629 969.0
23.903441912 984.0
23.916572194 957.0
23.929702477 1008.0
23.942832760 949.0
23.955963042 965.0
23.969093325 1000.0
23.982223608 997.0
23.995353890 1012.0
24.008484173 931.0
24.021614456 996.0
24.034744738 1002.0
24.047875021 1040.0
24.061005304 932.0
24.074135586 1023.0
24.087265869 984.0
24.100396152 970.0
24.113526434 1009.0
24.126656717 975.0
24.139787000 1030.0
24.152917282 1022.0
24.166047565 977.0
24.179177848 946.0
24.192308130 1021.0
24.205438413 1022.0
24.218568696 985.0
24.231698979 939.0
24.244829261 976.0
24.257959544 967.0
24.271089827 935.0
24.284220109 989.0
24.297350392 1014.0
24.310480675 991.0
24.323610957 952.0
24.336741240 1034.0
24.349871523 1010.0
24.363001805 1002.0
24.376132088 944.0
24.389262371 991.0
24.402392653 955.0
24.415522936 1011.0
24.428653219 1031.0
24.441783501 1012.0
24.454913784 967.0
24.468044067 977.0
24.481174349 1057.0
24.494304632 983.0
24.507434915 1037.0
24.520565197 958.0
24.533695480 1053.0
24.546825763 1050.0
24.559956045 1030.0
24.573086328 1066.0
24.586216611 1032.0
24.599346893 1028.0
24.612477176 1022.0
24.625607459 1053.0
24.638737742 1133.0
24.651868024 1045.0
24.664998307 1059.0
24.678128590 1043.0
24.691258872 949.0
24.704389155 1030.0
24.717519438 1075.0
24.730649720 1076.0
24.743780003 999.0
24.756910286 1032.0
24.770040568 1076.0
24.783170851 1055.0
24.796301134 1084.0
24.809431416 1060.0
24.822561699 1065.0
24.835691982 1045.0
24.848822264 1053.0
24.861952547 1017.0
24.875082830 1079.0
24.888213112 1103.0
24.901343395 1080.0
24.914473678 1155.0
24.927603960 1080.0
24.940734243 1082.0
24.953864526 1131.0
24.966994808 1090.0
24.980125091 1158.0
24.993255374 1154.0
25.006385656 1140.0
25.019515939 1255.0
25.032646222 1166.0
25.045776504 1150.0
25.058906787 1246.0
25.072037070 1220.0
25.085167353 1227.0
25.098297635 1258.0
25.111427918 1287.0
25.124558201 1391.0
25.137688483 1345.0
25.150818766 1390.0
25.163949049 1413.0
25.177079331 1383.0
25.190209614 1484.0
25.203339897 1494.0
25.216470179 1597.0
25.229600462 1653.0
25.242730745 1728.0
25.255861027 1777.0
25.268991310 1807.0
25.282121593 1923.0
25.295251875 2023.0
25.308382158 2085.0
25.321512441 2149.0
25.334642723 2129.0
25.347773006 2124.0
25.360903289 2161.0
25.374033571 2075.0
25.387163854 2151.0
25.400294137 2027.0
25.413424419 2062.0
25.426554702 1922.0
25.439684985 1822.0
25.452815267 1887.0
25.465945550 1779.0
25.479075833 1766.0
25.492206115 1626.0
25.505336398 1559.0
25.518466681 1643.0
25.531596964 1599.0
25.544727246 1478.0
25.557857529 1508.0
25.570987812 1408.0
25.584118094 1459.0
25.597248377 1348.0
25.610378660 1367.0
25.623508942 1317.0
25.636639225 1315.0
25.649769508 1278.0
25.662899790 1252.0
25.676030073 1347.0
25.689160356 1274.0
25.702290638 1298.0
25.715420921 1267.0
25.728551204 1364.0
25.741681486 1320.0
25.754811769 1312.0
25.767942052 1290.0
25.781072334 1345.0
25.794202617 1339.0
25.807332900 1353.0
25.820463182 1393.0
25.833593465 1356.0
25.846723748 1366.0
25.859854030 1401.0
25.872984313 1375.0
25.886114596 1421.0
25.899244878 1491.0
25.912375161 1479.0
25.925505444 1556.0
25.938635726 1564.0
25.951766009 1559.0
25.964896292 1633.0
25.978026575 1611.0
25.991156857 1662.0
26.004287140 1720.0
26.017417423 1805.0
26.030547705 1782.0
26.043677988 1736.0
26.056808271 1839.0
26.069938553 1878.0
26.083068836 1889.0
26.096199119 1899.0
26.109329401 1902.0
26.122459684 1795.0
26.135589967 1866.0
26.148720249 1812.0
26.161850532 1842.0
26.174980815 1829.0
26.188111097 1804.0
26.201241380 1793.0
26.214371663 1772.0
26.227501945 1687.0
26.240632228 1581.0
26.253762511 1527.0
26.266892793 1550.0
26.280023076 1554.0
26.293153359 1506.0
26.306283641 1497.0
26.319413924 1423.0
26.332544207 1439.0
26.345674489 1366.0
26.358804772 1301.0
26.371935055 1296.0
26.385065337 1344.0
26.398195620 1376.0
26.411325903 1330.0
26.424456186 1298.0
26.437586468 1203.0
26.450716751 1251.0
26.463847034 1243.0
26.476977316 1210.0
26.490107599 1144.0
26.503237882 1178.0
26.516368164 1149.0
26.529498447 1217.0
26.542628730 1161.0
26.555759012 1200.0
26.568889295 1131.0
26.582019578 1127.0
26.595149860 1198.0
26.608280143 1212.0
26.621410426 1160.0
26.634540708 1166.0
26.647670991 1167.0
26.660801274 1118.0
26.673931556 1123.0
26.687061839 1136.0
26.700192122 1079.0
26.713322404 1085.0
26.726452687 1115.0
26.739582970 1110.0
26.752713252 1134.0
26.765843535 1107.0
26.778973818 1123.0
26.792104100 1090.0
26.805234383 1116.0
26.818364666 1150.0
26.831494948 1058.0
26.844625231 1105.0
26.857755514 1146.0
26.870885797 1105.0
26.884016079 1107.0
26.897146362 1126.0
26.910276645 1138.0
26.923406927 1168.0
26.936537210 1103.0
26.949667493 1099.0
26.962797775 1200.0
26.975928058 1115.0
26.989058341 1107.0
27.002188623 1147.0
27.015318906 1096.0
27.028449189 1103.0
27.041579471 1161.0
27.054709754 1113.0
27.067840037 1149.0
27.080970319 1124.0
27.094100602 1098.0
27.107230885 1126.0
27.120361167 1182.0
27.133491450 1032.0
27.146621733 1181.0
27.159752015 1104.0
27.172882298 1104.0
27.186012581 1144.0
27.199142863 1114.0
27.212273146 1112.0
27.225403429 1092.0
27.238533711 1055.0
27.251663994 1191.0
27.264794277 1144.0
27.277924559 1132.0
27.291054842 1144.0
27.304185125 1146.0
27.317315408 1164.0
27.330445690 1136.0
27.343575973 1085.0
27.356706256 1168.0
27.369836538 1104.0
27.382966821 1141.0
27.396097104 1174.0
27.409227386 1113.0
27.422357669 1127.0
27.435487952 1231.0
27.448618234 1250.0
27.461748517 1253.0
27.474878800 1172.0
27.488009082 1210.0
27.501139365 1165.0
27.514269648 1208.0
27.527399930 1152.0
27.540530213 1280.0
27.553660496 1282.0
27.566790778 1186.0
27.579921061 1206.0
27.593051344 1236.0
27.606181626 1303.0
27.619311909 1215.0
27.632442192 1352.0
27.645572474 1318.0
27.658702757 1297.0
27.671833040 1366.0
27.684963322 1446.0
27.698093605 1419.0
27.711223888 1501.0
27.724354171 1439.0
27.737484453 1516.0
27.750614736 1587.0
27.763745019 1547.0
27.776875301 1538.0
27.790005584 1615.0
27.803135867 1615.0
27.816266149 1661.0
27.829396432 1602.0
27.842526715 1564.0
27.855656997 1653.0
27.868787280 1585.0
27.881917563 1664.0
27.895047845 1633.0
27.908178128 1696.0
27.921308411 1576.0
27.934438693 1523.0
27.947568976 1551.0
27.960699259 1522.0
27.973829541 1567.0
27.986959824 1545.0
28.000090107 1485.0
28.013220389 1445.0
28.026350672 1447.0
28.039480955 1446.0
28.052611237 1417.0
28.065741520 1386.0
28.078871803 1407.0
28.092002085 1349.0
28.105132368 1345.0
28.118262651 1395.0
28.131392933 1370.0
28.144523216 1387.0
28.157653499 1353.0
28.170783782 1339.0
28.183914064 1389.0
28.197044347 1404.0
28.210174630 1305.0
28.223304912 1413.0
28.236435195 1314.0
28.249565478 1357.0
28.262695760 1405.0
28.275826043 1385.0
28.288956326 1350.0
28.302086608 1405.0
28.315216891 1406.0
28.328347174 1375.0
28.341477456 1471.0
28.354607739 1403.0
28.367738022 1377.0
28.380868304 1405.0
28.393998587 1396.0
28.407128870 1393.0
28.420259152 1471.0
28.433389435 1431.0
28.446519718 1394.0
28.459650000 1375.0
28.472780283 1376.0
28.485910566 1367.0
28.499040848 1402.0
28.512171131 1320.0
28.525301414 1281.0
28.538431696 1379.0
28.551561979 1356.0
28.564692262 1305.0
28.577822544 1330.0
28.590952827 1353.0
28.604083110 1376.0
28.617213393 1348.0
28.630343675 1269.0
28.643473958 1304.0
28.656604241 1308.0
28.669734523 1302.0
28.682864806 1278.0
28.695995089 1352.0
28.709125371 1275.0
28.722255654 1294.0
28.735385937 1258.0
28.748516219 1236.0
28.761646502 1269.0
28.774776785 1317.0
28.787907067 1315.0
28.801037350 1699.0
28.814167633 1332.0
28.827297915 1321.0
28.840428198 1284.0
28.853558481 1294.0
28.866688763 1326.0
28.879819046 1335.0
28.892949329 1309.0
28.906079611 1302.0
28.919209894 1357.0
28.932340177 1423.0
28.945470459 1309.0
28.958600742 1321.0
28.971731025 1343.0
28.984861307 1419.0
28.997991590 1331.0
29.011121873 1380.0
29.024252155 1409.0
29.037382438 1365.0
29.050512721 1421.0
29.063643004 1400.0
29.076773286 1367.0
29.089903569 1401.0
29.103033852 1424.0
29.116164134 1471.0
29.129294417 1412.0
29.142424700 1371.0
29.155554982 1485.0
29.168685265 1422.0
29.181815548 1398.0
29.194945830 1405.0
29.208076113 1383.0
29.221206396 1368.0
29.234336678 1398.0
29.247466961 1309.0
29.260597244 1295.0
29.273727526 1290.0
29.286857809 1309.0
29.299988092 1244.0
29.313118374 1326.0
29.326248657 1318.0
29.339378940 1234.0
29.352509222 1283.0
29.365639505 1333.0
29.378769788 1234.0
29.391900070 1311.0
29.405030353 1280.0
29.418160636 1198.0
29.431290918 1286.0
29.444421201 1289.0
29.457551484 1239.0
29.470681766 1256.0
29.483812049 1184.0
29.496942332 1259.0
29.510072615 1273.0
29.523202897 1202.0
29.536333180 1219.0
29.549463463 1258.0
29.562593745 1206.0
29.575724028 1286.0
29.588854311 1180.0
29.601984593 1184.0
29.615114876 1230.0
29.628245159 1187.0
29.641375441 1207.0
29.654505724 1188.0
29.667636007 1275.0
29.680766289 1270.0
29.693896572 1254.0
29.707026855 1214.0
29.720157137 1290.0
29.733287420 1263.0
29.746417703 1187.0
29.759547985 1220.0
29.772678268 1223.0
29.785808551 1236.0
29.798938833 1250.0
29.812069116 1198.0
29.825199399 1224.0
29.838329681 1208.0
29.851459964 1257.0
29.864590247 1220.0
29.877720529 1244.0
29.890850812 1259.0
29.903981095 1239.0
29.917111377 1272.0
29.930241660 1211.0
29.943371943 1313.0
29.956502226 1308.0
29.969632508 1171.0
29.982762791 1219.0
29.995893074 1211.0
30.009023356 1186.0
30.022153639 1269.0
30.035283922 1286.0
30.048414204 1253.0
30.061544487 1204.0
30.074674770 1254.0
30.087805052 1202.0
30.100935335 1224.0
30.114065618 1315.0
30.127195900 1299.0
30.140326183 1218.0
30.153456466 1271.0
30.166586748 1232.0
30.179717031 1275.0
30.192847314 1199.0
30.205977596 1233.0
30.219107879 1230.0
30.232238162 1310.0
30.245368444 1282.0
30.258498727 1227.0
30.271629010 1227.0
30.284759292 1211.0
30.297889575 1217.0
30.311019858 1225.0
30.324150140 1255.0
30.337280423 1274.0
30.350410706 1268.0
30.363540988 1301.0
30.376671271 1264.0
30.389801554 1281.0
30.402931837 1332.0
30.416062119 1258.0
30.429192402 1290.0
30.442322685 1249.0
30.455452967 1277.0
30.468583250 1310.0
30.481713533 1284.0
30.494843815 1238.0
30.507974098 1301.0
30.521104381 1241.0
30.534234663 1225.0
30.547364946 1270.0
30.560495229 1203.0
30.573625511 1266.0
30.586755794 1273.0
30.599886077 1261.0
30.613016359 1315.0
30.626146642 1320.0
30.639276925 1225.0
30.652407207 1304.0
30.665537490 1287.0
30.678667773 1271.0
30.691798055 1310.0
30.704928338 1273.0
30.718058621 1210.0
30.731188903 1241.0
30.744319186 1303.0
30.757449469 1276.0
30.770579751 1253.0
30.783710034 1256.0
30.796840317 1309.0
30.809970600 1252.0
30.823100882 1312.0
30.836231165 1266.0
30.849361448 1259.0
30.862491730 1211.0
30.875622013 1234.0
30.888752296 1309.0
30.901882578 1252.0
30.915012861 1304.0
30.928143144 1228.0
30.941273426 1253.0
30.954403709 1242.0
30.967533992 1246.0
30.980664274 1197.0
30.993794557 1266.0
31.006924840 1272.0
31.020055122 1265.0
31.033185405 1250.0
31.046315688 1289.0
31.059445970 1334.0
31.072576253 1293.0
31.085706536 1233.0
31.098836818 1224.0
31.111967101 1255.0
31.125097384 1143.0
31.138227666 1239.0
31.151357949 1248.0
31.164488232 1228.0
31.177618514 1283.0
31.190748797 1185.0
31.203879080 1256.0
31.217009362 1292.0
31.230139645 1268.0
31.243269928 1248.0
31.256400211 1181.0
31.269530493 1266.0
31.282660776 1233.0
31.295791059 1200.0
31.308921341 1249.0
31.322051624 1189.0
31.335181907 1232.0
31.348312189 1273.0
31.361442472 1211.0
31.374572755 1264.0
31.387703037 1169.0
31.400833320 1227.0
31.413963603 1315.0
31.427093885 1247.0
31.440224168 1262.0
31.453354451 1202.0
31.466484733 1238.0
31.479615016 1197.0
31.492745299 1284.0
31.505875581 1271.0
31.519005864 1236.0
31.532136147 1206.0
31.545266429 1205.0
31.558396712 1247.0
31.571526995 1283.0
31.584657277 1187.0
31.597787560 1185.0
31.610917843 1177.0
31.624048125 1236.0
31.637178408 1239.0
31.650308691 1241.0
31.663438973 1280.0
31.676569256 1266.0
31.689699539 1265.0
31.702829822 1233.0
31.715960104 1293.0
31.729090387 1271.0
31.742220670 1190.0
31.755350952 1245.0
31.768481235 1267.0
31.781611518 1209.0
31.794741800 1222.0
31.807872083 1260.0
31.821002366 1249.0
31.834132648 1168.0
31.847262931 1204.0
31.860393214 1281.0
31.873523496 1216.0
31.886653779 1236.0
31.899784062 1213.0
31.912914344 1246.0
31.926044627 1252.0
31.939174910 1250.0
31.952305192 1249.0
31.965435475 1278.0
31.978565758 1282.0
31.991696040 1289.0
32.004826323 1220.0
32.017956606 1236.0
32.031086888 1237.0
32.044217171 1342.0
32.057347454 1276.0
32.070477736 1275.0
32.083608019 1276.0
32.096738302 1296.0
32.109868584 1301.0
32.122998867 1322.0
32.136129150 1252.0
32.149259433 1203.0
32.162389715 1263.0
32.175519998 1276.0
32.188650281 1306.0
32.201780563 1279.0
32.214910846 1301.0
32.228041129 1281.0
32.241171411 1265.0
32.254301694 1256.0
32.267431977 1235.0
32.280562259 1192.0
32.293692542 1236.0
32.306822825 1329.0
32.319953107 1243.0
32.333083390 1307.0
32.346213673 1237.0
32.359343955 1310.0
32.372474238 1314.0
32.385604521 1261.0
32.398734803 1251.0
32.411865086 1319.0
32.424995369 1332.0
32.438125651 1235.0
32.451255934 1279.0
32.464386217 1226.0
32.477516499 1239.0
32.490646782 1293.0
32.503777065 1219.0
32.516907347 1252.0
32.530037630 1277.0
32.543167913 1269.0
32.556298195 1265.0
32.569428478 1191.0
32.582558761 1279.0
32.595689044 1192.0
32.608819326 1245.0
32.621949609 1235.0
32.635079892 1262.0
32.648210174 1278.0
32.661340457 1252.0
32.674470740 1195.0
32.687601022 1180.0
32.700731305 1257.0
32.713861588 1291.0
32.726991870 1229.0
32.740122153 1189.0
32.753252436 1257.0
32.766382718 1309.0
32.779513001 1279.0
32.792643284 1290.0
32.805773566 1246.0
32.818903849 1239.0
32.832034132 1252.0
32.845164414 1225.0
32.858294697 1184.0
32.871424980 1218.0
32.884555262 1182.0
32.897685545 1219.0
32.910815828 1207.0
32.923946110 1196.0
32.937076393 1261.0
32.950206676 1269.0
32.963336958 1238.0
32.976467241 1286.0
32.989597524 1261.0
33.002727806 1178.0
33.015858089 1209.0
33.028988372 1276.0
33.042118655 1215.0
33.055248937 1202.0
33.068379220 1209.0
33.081509503 1211.0
33.094639785 1147.0
33.107770068 1238.0
33.120900351 1187.0
33.134030633 1248.0
33.147160916 1178.0
33.160291199 1226.0
33.173421481 1281.0
33.186551764 1242.0
33.199682047 1192.0
33.212812329 1210.0
33.225942612 1238.0
33.239072895 1164.0
33.252203177 1193.0
33.265333460 1215.0
33.278463743 1212.0
33.291594025 1190.0
33.304724308 1230.0
33.317854591 1186.0
33.330984873 1253.0
33.344115156 1274.0
33.357245439 1230.0
33.370375721 1244.0
33.383506004 1238.0
33.396636287 1198.0
33.409766569 1260.0
33.422896852 1227.0
33.436027135 1275.0
33.449157417 1230.0
33.462287700 1248.0
33.475417983 1208.0
33.488548266 1270.0
33.501678548 1247.0
33.514808831 1187.0
33.527939114 1151.0
33.541069396 1226.0
33.554199679 1164.0
33.567329962 1259.0
33.580460244 1246.0
33.593590527 1271.0
33.606720810 1264.0
33.619851092 1298.0
33.632981375 1298.0
33.646111658 1201.0
33.659241940 1220.0
33.672372223 1279.0
33.685502506 1252.0
33.698632788 1306.0
33.711763071 1267.0
33.724893354 1234.0
33.738023636 1212.0
33.751153919 1280.0
33.764284202 1250.0
33.777414484 1195.0
33.790544767 1212.0
33.803675050 1248.0
33.816805332 1244.0
33.829935615 1228.0
33.843065898 1275.0
33.856196180 1264.0
33.869326463 1191.0
33.882456746 1249.0
33.895587028 1215.0
33.908717311 1231.0
33.921847594 1230.0
33.934977877 1268.0
33.948108159 1242.0
33.961238442 1261.0
33.974368725 1212.0
33.987499007 1234.0
34.000629290 1332.0
34.013759573 1269.0
34.026889855 1276.0
34.040020138 1299.0
34.053150421 1213.0
34.066280703 1266.0
34.079410986 1232.0
34.092541269 1229.0
34.105671551 1260.0
34.118801834 1242.0
34.131932117 1226.0
34.145062399 1291.0
34.158192682 1276.0
34.171322965 1299.0
34.184453247 1315.0
34.197583530 1255.0
34.210713813 1258.0
34.223844095 1296.0
34.236974378 1295.0
34.250104661 1269.0
34.263234943 1303.0
34.276365226 1314.0
34.289495509 1359.0
34.302625791 1303.0
34.315756074 1300.0
34.328886357 1322.0
34.342016640 1327.0
34.355146922 1380.0
34.368277205 1279.0
34.381407488 1339.0
34.394537770 1321.0
34.407668053 1326.0
34.420798336 1261.0
34.433928618 1286.0
34.447058901 1340.0
34.460189184 1396.0
34.473319466 1349.0
34.486449749 1305.0
34.499580032 1301.0
34.512710314 1321.0
34.525840597 1342.0
34.538970880 1336.0
34.552101162 1360.0
34.565231445 1355.0
34.578361728 1322.0
34.591492010 1359.0
34.604622293 1330.0
34.617752576 1294.0
34.630882858 1355.0
34.644013141 1250.0
34.657143424 1350.0
34.670273706 1306.0
34.683403989 1330.0
34.696534272 1313.0
34.709664554 1257.0
34.722794837 1318.0
34.735925120 1275.0
34.749055402 1309.0
34.762185685 1252.0
34.775315968 1297.0
34.788446251 1230.0
34.801576533 1239.0
34.814706816 1260.0
34.827837099 1214.0
34.840967381 1234.0
34.854097664 1358.0
34.867227947 1288.0
34.880358229 1266.0
34.893488512 1270.0
34.906618795 1283.0
34.919749077 1286.0
34.932879360 1271.0
34.946009643 1296.0
34.959139925 1352.0
34.972270208 1247.0
34.985400491 1307.0
34.998530773 1256.0
35.011661056 1304.0
35.024791339 1272.0
35.037921621 1288.0
35.051051904 1295.0
35.064182187 1347.0
35.077312469 1246.0
35.090442752 1249.0
35.103573035 1231.0
35.116703317 1226.0
35.129833600 1285.0
35.142963883 1268.0
35.156094165 1252.0
35.169224448 1319.0
35.182354731 1235.0
35.195485013 1255.0
35.208615296 1351.0
35.221745579 1280.0
35.234875862 1292.0
35.248006144 1242.0
35.261136427 1287.0
35.274266710 1273.0
35.287396992 1276.0
35.300527275 1264.0
35.313657558 1325.0
35.326787840 1309.0
35.339918123 1252.0
35.353048406 1278.0
35.366178688 1292.0
35.379308971 1296.0
35.392439254 1302.0
35.405569536 1298.0
35.418699819 1329.0
35.431830102 1332.0
35.444960384 1289.0
35.458090667 1271.0
35.471220950 1304.0
35.484351232 1275.0
35.497481515 1269.0
35.510611798 1298.0
35.523742080 1259.0
35.536872363 1294.0
35.550002646 1300.0
35.563132928 1247.0
35.576263211 1320.0
35.589393494 1331.0
35.602523776 1331.0
35.615654059 1326.0
35.628784342 1357.0
35.641914624 1305.0
35.655044907 1378.0
35.668175190 1320.0
35.681305473 1303.0
35.694435755 1378.0
35.707566038 1311.0
35.720696321 1347.0
35.733826603 1372.0
35.746956886 1339.0
35.760087169 1288.0
35.773217451 1345.0
35.786347734 1314.0
35.799478017 1361.0
35.812608299 1361.0
35.825738582 1296.0
35.838868865 1299.0
35.851999147 1428.0
35.865129430 1343.0
35.878259713 1400.0
35.891389995 1367.0
35.904520278 1413.0
35.917650561 1418.0
35.930780843 1365.0
35.943911126 1330.0
35.957041409 1347.0
35.970171691 1334.0
35.983301974 1427.0
35.996432257 1399.0
36.009562539 1407.0
36.022692822 1451.0
36.035823105 1392.0
36.048953387 1415.0
36.062083670 1433.0
36.075213953 1382.0
36.088344235 1483.0
36.101474518 1354.0
36.114604801 1382.0
36.127735084 1360.0
36.140865366 1521.0
36.153995649 1482.0
36.167125932 1456.0
36.180256214 1435.0
36.193386497 1391.0
36.206516780 1382.0
36.219647062 1376.0
36.232777345 1429.0
36.245907628 1433.0
36.259037910 1471.0
36.272168193 1482.0
36.285298476 1426.0
36.298428758 1437.0
36.311559041 1422.0
36.324689324 1415.0
36.337819606 1425.0
36.350949889 1477.0
36.364080172 1446.0
36.377210454 1459.0
36.390340737 1372.0
36.403471020 1388.0
36.416601302 1349.0
36.429731585 1420.0
36.442861868 1396.0
36.455992150 1406.0
36.469122433 1382.0
36.482252716 1384.0
36.495382998 1313.0
36.508513281 1392.0
36.521643564 1399.0
36.534773846 1399.0
36.547904129 1372.0
36.561034412 1387.0
36.574164695 1309.0
36.587294977 1397.0
36.600425260 1358.0
36.613555543 1378.0
36.626685825 1349.0
36.639816108 1388.0
36.652946391 1401.0
36.666076673 1332.0
36.679206956 1344.0
36.692337239 1424.0
36.705467521 1357.0
36.718597804 1337.0
36.731728087 1407.0
36.744858369 1397.0
36.757988652 1395.0
36.771118935 1356.0
36.784249217 1359.0
36.797379500 1412.0
36.810509783 1376.0
36.823640065 1393.0
36.836770348 1367.0
36.849900631 1342.0
36.863030913 1322.0
36.876161196 1426.0
36.889291479 1426.0
36.902421761 1326.0
36.915552044 1354.0
36.928682327 1325.0
36.941812609 1339.0
36.954942892 1336.0
36.968073175 1380.0
36.981203457 1317.0
36.994333740 1294.0
37.007464023 1440.0
37.020594306 1364.0
37.033724588 1428.0
37.046854871 1345.0
37.059985154 1394.0
37.073115436 1370.0
37.086245719 1404.0
37.099376002 1373.0
37.112506284 1344.0
37.125636567 1373.0
37.138766850 1339.0
37.151897132 1358.0
37.165027415 1380.0
37.178157698 1418.0
37.191287980 1403.0
37.204418263 1319.0
37.217548546 1378.0
37.230678828 1346.0
37.243809111 1306.0
37.256939394 1422.0
37.270069676 1361.0
37.283199959 1360.0
37.296330242 1336.0
37.309460524 1330.0
37.322590807 1403.0
37.335721090 1354.0
37.348851372 1397.0
37.361981655 1359.0
37.375111938 1330.0
37.388242220 1357.0
37.401372503 1289.0
37.414502786 1416.0
37.427633069 1413.0
37.440763351 1335.0
37.453893634 1437.0
37.467023917 1451.0
37.480154199 1373.0
37.493284482 1350.0
37.506414765 1375.0
37.519545047 1384.0
37.532675330 1351.0
37.545805613 1340.0
37.558935895 1451.0
37.572066178 1458.0
37.585196461 1405.0
37.598326743 1441.0
37.611457026 1401.0
37.624587309 1445.0
37.637717591 1323.0
37.650847874 1375.0
37.663978157 1367.0
37.677108439 1454.0
37.690238722 1415.0
37.703369005 1374.0
37.716499287 1392.0
37.729629570 1329.0
37.742759853 1455.0
37.755890135 1451.0
37.769020418 1454.0
37.782150701 1396.0
37.795280983 1431.0
37.808411266 1380.0
37.821541549 1443.0
37.834671831 1431.0
37.847802114 1472.0
37.860932397 1464.0
37.874062680 1465.0
37.887192962 1438.0
37.900323245 1391.0
37.913453528 1419.0
37.926583810 1447.0
37.939714093 1450.0
37.952844376 1454.0
37.965974658 1459.0
37.979104941 1401.0
37.992235224 1426.0
38.005365506 1420.0
38.018495789 1427.0
38.031626072 1456.0
38.044756354 1412.0
38.057886637 1444.0
38.071016920 1495.0
38.084147202 1536.0
38.097277485 1418.0
38.110407768 1450.0
38.123538050 1503.0
38.136668333 1466.0
38.149798616 1444.0
38.162928898 1419.0
38.176059181 1592.0
38.189189464 1473.0
38.202319746 1498.0
38.215450029 1570.0
38.228580312 1591.0
38.241710594 1578.0
38.254840877 1574.0
38.267971160 1627.0
38.281101442 1610.0
38.294231725 1678.0
38.307362008 1753.0
38.320492291 1706.0
38.333622573 1718.0
38.346752856 1684.0
38.359883139 1769.0
38.373013421 1810.0
38.386143704 1830.0
38.399273987 1834.0
38.412404269 1825.0
38.425534552 1919.0
38.438664835 1858.0
38.451795117 1865.0
38.464925400 1907.0
38.478055683 1829.0
38.491185965 1782.0
38.504316248 1925.0
38.517446531 1846.0
38.530576813 1847.0
38.543707096 1808.0
38.556837379 1717.0
38.569967661 1737.0
38.583097944 1727.0
38.596228227 1728.0
38.609358509 1584.0
38.622488792 1695.0
38.635619075 1570.0
38.648749357 1722.0
38.661879640 1556.0
38.675009923 1693.0
38.688140205 1537.0
38.701270488 1521.0
38.714400771 1559.0
38.727531053 1546.0
38.740661336 1561.0
38.753791619 1514.0
38.766921902 1511.0
38.780052184 1491.0
38.793182467 1511.0
38.806312750 1549.0
38.819443032 1456.0
38.832573315 1495.0
38.845703598 1506.0
38.858833880 1620.0
38.871964163 1466.0
38.885094446 1534.0
38.898224728 1417.0
38.911355011 1471.0
38.924485294 1517.0
38.937615576 1566.0
38.950745859 1539.0
38.963876142 1487.0
38.977006424 1512.0
38.990136707 1467.0
39.003266990 1430.0
39.016397272 1420.0
39.029527555 1457.0
39.042657838 1464.0
39.055788120 1540.0
39.068918403 1569.0
39.082048686 1487.0
39.095178968 1482.0
39.108309251 1511.0
39.121439534 1453.0
39.134569816 1489.0
39.147700099 1516.0
39.160830382 1478.0
39.173960664 1442.0
39.187090947 1463.0
39.200221230 1500.0
39.213351513 1432.0
39.226481795 1432.0
39.239612078 1520.0
39.252742361 1480.0
39.265872643 1425.0
39.279002926 1485.0
39.292133209 1431.0
39.305263491 1445.0
39.318393774 1498.0
39.331524057 1501.0
39.344654339 1423.0
39.357784622 1467.0
39.370914905 1431.0
39.384045187 1501.0
39.397175470 1457.0
39.410305753 1525.0
39.423436035 1460.0
39.436566318 1498.0
39.449696601 1450.0
39.462826883 1438.0
39.475957166 1492.0
39.489087449 1489.0
39.502217731 1465.0
39.515348014 1448.0
39.528478297 1503.0
39.541608579 1442.0
39.554738862 1504.0
39.567869145 1476.0
39.580999427 1489.0
39.594129710 1424.0
39.607259993 1483.0
39.620390275 1438.0
39.633520558 1477.0
39.646650841 1423.0
39.659781124 1575.0
39.672911406 1505.0
39.686041689 1589.0
39.699171972 1503.0
39.712302254 1467.0
39.725432537 1530.0
39.738562820 1581.0
39.751693102 1511.0
39.764823385 1608.0
39.777953668 1533.0
39.791083950 1514.0
39.804214233 1510.0
39.817344516 1620.0
39.830474798 1603.0
39.843605081 1624.0
39.856735364 1615.0
39.869865646 1571.0
39.882995929 1592.0
39.896126212 1560.0
39.909256494 1584.0
39.922386777 1630.0
39.935517060 1621.0
39.948647342 1604.0
39.961777625 1712.0
39.974907908 1536.0
39.988038190 1701.0
40.001168473 1752.0
40.014298756 1740.0
40.027429038 1753.0
40.040559321 1716.0
40.053689604 1802.0
40.066819886 1832.0
40.079950169 1818.0
40.093080452 1802.0
40.106210735 1841.0
40.119341017 1877.0
40.132471300 1903.0
40.145601583 1938.0
40.158731865 1989.0
40.171862148 1872.0
40.184992431 2040.0
40.198122713 2004.0
40.211252996 2068.0
40.224383279 1996.0
40.237513561 2015.0
40.250643844 1931.0
40.263774127 1975.0
40.276904409 1984.0
40.290034692 2019.0
40.303164975 2029.0
40.316295257 1928.0
40.329425540 2013.0
40.342555823 2016.0
40.355686105 1864.0
40.368816388 1913.0
40.381946671 1939.0
40.395076953 1928.0
40.408207236 1895.0
40.421337519 1924.0
40.434467801 1886.0
40.447598084 1811.0
40.460728367 1918.0
40.473858649 1895.0
40.486988932 1863.0
40.500119215 1828.0
40.513249498 1852.0
40.526379780 1774.0
40.539510063 1910.0
40.552640346 1919.0
40.565770628 1925.0
40.578900911 1916.0
40.592031194 1864.0
40.605161476 1864.0
40.618291759 1901.0
40.631422042 1863.0
40.644552324 1800.0
40.657682607 1787.0
40.670812890 1791.0
40.683943172 1884.0
40.697073455 1810.0
40.710203738 1795.0
40.723334020 1933.0
40.736464303 1748.0
40.749594586 1771.0
40.762724868 1718.0
40.775855151 1708.0
40.788985434 1675.0
40.802115716 1733.0
40.815245999 1711.0
40.828376282 1697.0
40.841506564 1661.0
40.854636847 1737.0
40.867767130 1640.0
40.880897412 1656.0
40.894027695 1652.0
40.907157978 1610.0
40.920288260 1585.0
40.933418543 1624.0
40.946548826 1557.0
40.959679109 1665.0
40.972809391 1643.0
40.985939674 1570.0
40.999069957 1455.0
41.012200239 1550.0
41.025330522 1610.0
41.038460805 1571.0
41.051591087 1532.0
41.064721370 1471.0
41.077851653 1521.0
41.090981935 1572.0
41.104112218 1538.0
41.117242501 1516.0
41.130372783 1578.0
41.143503066 1613.0
41.156633349 1572.0
41.169763631 1528.0
41.182893914 1557.0
41.196024197 1570.0
41.209154479 1471.0
41.222284762 1518.0
41.235415045 1498.0
41.248545327 1574.0
41.261675610 1519.0
41.274805893 1548.0
41.287936175 1435.0
41.301066458 1486.0
41.314196741 1500.0
41.327327023 1489.0
41.340457306 1469.0
41.353587589 1489.0
41.366717871 1407.0
41.379848154 1484.0
41.392978437 1513.0
41.406108720 1459.0
41.419239002 1509.0
41.432369285 1450.0
41.445499568 1554.0
41.458629850 1505.0
41.471760133 1460.0
41.484890416 1433.0
41.498020698 1503.0
41.511150981 1534.0
41.524281264 1468.0
41.537411546 1470.0
41.550541829 1534.0
41.563672112 1465.0
41.576802394 1495.0
41.589932677 1511.0
41.603062960 1482.0
41.616193242 1436.0
41.629323525 1442.0
41.642453808 1527.0
41.655584090 1503.0
41.668714373 1507.0
41.681844656 1455.0
41.694974938 1433.0
41.708105221 1444.0
41.721235504 1513.0
41.734365786 1523.0
41.747496069 1509.0
41.760626352 1432.0
41.773756634 1542.0
41.786886917 1485.0
41.800017200 1441.0
41.813147482 1446.0
41.826277765 1438.0
41.839408048 1492.0
41.852538331 1461.0
41.865668613 1536.0
41.878798896 1525.0
41.891929179 1443.0
41.905059461 1533.0
41.918189744 1589.0
41.931320027 1539.0
41.944450309 1475.0
41.957580592 1502.0
41.970710875 1543.0
41.983841157 1481.0
41.996971440 1512.0
42.010101723 1565.0
42.023232005 1462.0
42.036362288 1576.0
42.049492571 1422.0
42.062622853 1456.0
42.075753136 1513.0
42.088883419 1497.0
42.102013701 1541.0
42.115143984 1520.0
42.128274267 1551.0
42.141404549 1477.0
42.154534832 1586.0
42.167665115 1471.0
42.180795397 1599.0
42.193925680 1570.0
42.207055963 1615.0
42.220186245 1452.0
42.233316528 1573.0
42.246446811 1488.0
42.259577093 1575.0
42.272707376 1550.0
42.285837659 1524.0
42.298967942 1531.0
42.312098224 1538.0
42.325228507 1574.0
42.338358790 1478.0
42.351489072 1446.0
42.364619355 1530.0
42.377749638 1548.0
42.390879920 1493.0
42.404010203 1497.0
42.417140486 1568.0
42.430270768 1479.0
42.443401051 1507.0
42.456531334 1495.0
42.469661616 1582.0
42.482791899 1543.0
42.495922182 1540.0
42.509052464 1552.0
42.522182747 1477.0
42.535313030 1488.0
42.548443312 1438.0
42.561573595 1527.0
42.574703878 1582.0
42.587834160 1505.0
42.600964443 1495.0
42.614094726 1450.0
42.627225008 1519.0
42.640355291 1477.0
42.653485574 1521.0
42.666615856 1488.0
42.679746139 1522.0
42.692876422 1482.0
42.706006704 1483.0
42.719136987 1455.0
42.732267270 1476.0
42.745397553 1478.0
42.758527835 1469.0
42.771658118 1464.0
42.784788401 1462.0
42.797918683 1511.0
42.811048966 1419.0
42.824179249 1463.0
42.837309531 1482.0
42.850439814 1519.0
42.863570097 1498.0
42.876700379 1496.0
42.889830662 1483.0
42.902960945 1486.0
42.916091227 1538.0
42.929221510 1515.0
42.942351793 1439.0
42.955482075 1455.0
42.968612358 1508.0
42.981742641 1409.0
42.994872923 1425.0
43.008003206 1485.0
43.021133489 1497.0
43.034263771 1495.0
43.047394054 1487.0
43.060524337 1524.0
43.073654619 1571.0
43.086784902 1494.0
43.099915185 1420.0
43.113045467 1469.0
43.126175750 1472.0
43.139306033 1456.0
43.152436315 1497.0
43.165566598 1404.0
43.178696881 1536.0
43.191827164 1424.0
43.204957446 1507.0
43.218087729 1469.0
43.231218012 1425.0
43.244348294 1489.0
43.257478577 1531.0
43.270608860 1499.0
43.283739142 1491.0
43.296869425 1544.0
43.309999708 1474.0
43.323129990 1421.0
43.336260273 1540.0
43.349390556 1476.0
43.362520838 1450.0
43.375651121 1583.0
43.388781404 1519.0
43.401911686 1503.0
43.415041969 1460.0
43.428172252 1490.0
43.441302534 1502.0
43.454432817 1433.0
43.467563100 1471.0
43.480693382 1481.0
43.493823665 1527.0
43.506953948 1538.0
43.520084230 1414.0
43.533214513 1475.0
43.546344796 1547.0
43.559475078 1448.0
43.572605361 1522.0
43.585735644 1444.0
43.598865927 1425.0
43.611996209 1463.0
43.625126492 1506.0
43.638256775 1539.0
43.651387057 1490.0
43.664517340 1441.0
43.677647623 1474.0
43.690777905 1400.0
43.703908188 1420.0
43.717038471 1453.0
43.730168753 1501.0
43.743299036 1454.0
43.756429319 1478.0
43.769559601 1471.0
43.782689884 1463.0
43.795820167 1505.0
43.808950449 1467.0
43.822080732 1417.0
43.835211015 1452.0
43.848341297 1475.0
43.861471580 1400.0
43.874601863 1448.0
43.887732145 1485.0
43.900862428 1463.0
43.913992711 1441.0
43.927122993 1479.0
43.940253276 1477.0
43.953383559 1461.0
43.966513841 1424.0
43.979644124 1490.0
43.992774407 1475.0
44.005904689 1400.0
44.019034972 1424.0
44.032165255 1478.0
44.045295538 1500.0
44.058425820 1512.0
44.071556103 1485.0
44.084686386 1485.0
44.097816668 1463.0
44.110946951 1469.0
44.124077234 1535.0
44.137207516 1431.0
44.150337799 1525.0
44.163468082 1445.0
44.176598364 1510.0
44.189728647 1454.0
44.202858930 1477.0
44.215989212 1546.0
44.229119495 1430.0
44.242249778 1444.0
44.255380060 1417.0
44.268510343 1443.0
44.281640626 1494.0
44.294770908 1522.0
44.307901191 1457.0
44.321031474 1410.0
44.334161756 1471.0
44.347292039 1443.0
44.360422322 1407.0
44.373552604 1543.0
44.386682887 1425.0
44.399813170 1521.0
44.412943452 1463.0
44.426073735 1471.0
44.439204018 1466.0
44.452334300 1504.0
44.465464583 1445.0
44.478594866 1431.0
44.491725149 1547.0
44.504855431 1465.0
44.517985714 1529.0
44.531115997 1526.0
44.544246279 1513.0
44.557376562 1520.0
44.570506845 1479.0
44.583637127 1458.0
44.596767410 1446.0
44.609897693 1512.0
44.623027975 1452.0
44.636158258 1503.0
44.649288541 1459.0
44.662418823 1414.0
44.675549106 1462.0
44.688679389 1497.0
44.701809671 1416.0
44.714939954 1443.0
44.728070237 1534.0
44.741200519 1510.0
44.754330802 1500.0
44.767461085 1469.0
44.780591367 1496.0
44.793721650 1562.0
44.806851933 1496.0
44.819982215 1535.0
44.833112498 1429.0
44.846242781 1477.0
44.859373063 1447.0
44.872503346 1469.0
44.885633629 1440.0
44.898763911 1471.0
44.911894194 1448.0
44.925024477 1551.0
44.938154760 1535.0
44.951285042 1490.0
44.964415325 1467.0
44.977545608 1476.0
44.990675890 1474.0
45.003806173 1516.0
45.016936456 1471.0
45.030066738 1500.0
45.043197021 1512.0
45.056327304 1564.0
45.069457586 1508.0
45.082587869 1526.0
45.095718152 1542.0
45.108848434 1546.0
45.121978717 1604.0
45.135109000 1528.0
45.148239282 1536.0
45.161369565 1604.0
45.174499848 1629.0
45.187630130 1531.0
45.200760413 1532.0
45.213890696 1520.0
45.227020978 1558.0
45.240151261 1551.0
45.253281544 1551.0
45.266411826 1625.0
45.279542109 1543.0
45.292672392 1526.0
45.305802674 1538.0
45.318932957 1542.0
45.332063240 1605.0
45.345193522 1565.0
45.358323805 1552.0
45.371454088 1535.0
45.384584371 1507.0
45.397714653 1583.0
45.410844936 1527.0
45.423975219 1561.0
45.437105501 1486.0
45.450235784 1561.0
45.463366067 1470.0
45.476496349 1624.0
45.489626632 1536.0
45.502756915 1493.0
45.515887197 1577.0
45.529017480 1574.0
45.542147763 1533.0
45.555278045 1598.0
45.568408328 1560.0
45.581538611 1531.0
45.594668893 1503.0
45.607799176 1536.0
45.620929459 1560.0
45.634059741 1530.0
45.647190024 1491.0
45.660320307 1490.0
45.673450589 1604.0
45.686580872 1513.0
45.699711155 1583.0
45.712841437 1561.0
45.725971720 1576.0
45.739102003 1504.0
45.752232285 1569.0
45.765362568 1546.0
45.778492851 1550.0
45.791623133 1537.0
45.804753416 1568.0
45.817883699 1574.0
45.831013982 1573.0
45.844144264 1500.0
45.857274547 1630.0
45.870404830 1667.0
45.883535112 1563.0
45.896665395 1566.0
45.909795678 1481.0
45.922925960 1634.0
45.936056243 1632.0
45.949186526 1606.0
45.962316808 1661.0
45.975447091 1538.0
45.988577374 1607.0
46.001707656 1578.0
46.014837939 1660.0
46.027968222 1651.0
46.041098504 1662.0
46.054228787 1620.0
46.067359070 1623.0
46.080489352 1657.0
46.093619635 1633.0
46.106749918 1726.0
46.119880200 1619.0
46.133010483 1754.0
46.146140766 1716.0
46.159271048 1710.0
46.172401331 1740.0
46.185531614 1744.0
46.198661896 1794.0
46.211792179 1657.0
46.224922462 1753.0
46.238052744 1793.0
46.251183027 1669.0
46.264313310 1641.0
46.277443593 1763.0
46.290573875 1726.0
46.303704158 1814.0
46.316834441 1694.0
46.329964723 1773.0
46.343095006 1833.0
46.356225289 1922.0
46.369355571 1919.0
46.382485854 1753.0
46.395616137 1806.0
46.408746419 1881.0
46.421876702 1836.0
46.435006985 1907.0
46.448137267 1916.0
46.461267550 1958.0
46.474397833 1940.0
46.487528115 2013.0
46.500658398 1979.0
46.513788681 1970.0
46.526918963 2039.0
46.540049246 1972.0
46.553179529 2079.0
46.566309811 2010.0
46.579440094 2039.0
46.592570377 2018.0
46.605700659 2007.0
46.618830942 2041.0
46.631961225 1989.0
46.645091507 1970.0
46.658221790 2014.0
46.671352073 1957.0
46.684482355 1990.0
46.697612638 1980.0
46.710742921 1997.0
46.723873204 1953.0
46.737003486 1947.0
46.750133769 1899.0
46.763264052 1922.0
46.776394334 1875.0
46.789524617 1884.0
46.802654900 1958.0
46.815785182 1903.0
46.828915465 1891.0
46.842045748 1852.0
46.855176030 1817.0
46.868306313 1809.0
46.881436596 1849.0
46.894566878 1878.0
46.907697161 1838.0
46.920827444 1842.0
46.933957726 1782.0
46.947088009 1784.0
46.960218292 1782.0
46.973348574 1854.0
46.986478857 1798.0
46.999609140 1833.0
47.012739422 1834.0
47.025869705 1769.0
47.038999988 1859.0
47.052130270 1749.0
47.065260553 1767.0
47.078390836 1742.0
47.091521118 1735.0
47.104651401 1762.0
47.117781684 1830.0
47.130911967 1775.0
47.144042249 1730.0
47.157172532 1746.0
47.170302815 1707.0
47.183433097 1778.0
47.196563380 1772.0
47.209693663 1711.0
47.222823945 1741.0
47.235954228 1717.0
47.249084511 1704.0
47.262214793 1719.0
47.275345076 1703.0
47.288475359 1705.0
47.301605641 1788.0
47.314735924 1704.0
47.327866207 1711.0
47.340996489 1670.0
47.354126772 1627.0
47.367257055 1633.0
47.380387337 1753.0
47.393517620 1629.0
47.406647903 1672.0
47.419778185 1660.0
47.432908468 1665.0
47.446038751 1691.0
47.459169033 1676.0
47.472299316 1737.0
47.485429599 1686.0
47.498559881 1635.0
47.511690164 1655.0
47.524820447 1650.0
47.537950729 1678.0
47.551081012 1686.0
47.564211295 1649.0
47.577341578 1618.0
47.590471860 1660.0
47.603602143 1645.0
47.616732426 1614.0
47.629862708 1601.0
47.642992991 1635.0
47.656123274 1598.0
47.669253556 1578.0
47.682383839 1618.0
47.695514122 1683.0
47.708644404 1634.0
47.721774687 1674.0
47.734904970 1611.0
47.748035252 1648.0
47.761165535 1648.0
47.774295818 1604.0
47.787426100 1669.0
47.800556383 1663.0
47.813686666 1605.0
47.826816948 1597.0
47.839947231 1598.0
47.853077514 1632.0
47.866207796 1719.0
47.879338079 1676.0
47.892468362 1691.0
47.905598644 1634.0
47.918728927 1763.0
47.931859210 1697.0
47.944989492 1651.0
47.958119775 1637.0
47.971250058 1679.0
47.984380340 1635.0
47.997510623 1640.0
48.010640906 1667.0
48.023771189 1697.0
48.036901471 1660.0
48.050031754 1699.0
48.063162037 1753.0
48.076292319 1715.0
48.089422602 1731.0
48.102552885 1768.0
48.115683167 1802.0
48.128813450 1734.0
48.141943733 1719.0
48.155074015 1787.0
48.168204298 1818.0
48.181334581 1839.0
48.194464863 1812.0
48.207595146 1823.0
48.220725429 1846.0
48.233855711 1804.0
48.246985994 1893.0
48.260116277 1902.0
48.273246559 1974.0
48.286376842 1951.0
48.299507125 2022.0
48.312637407 1974.0
48.325767690 1890.0
48.338897973 1949.0
48.352028255 1999.0
48.365158538 1976.0
48.378288821 2066.0
48.391419103 1974.0
48.404549386 2027.0
48.417679669 2066.0
48.430809951 2068.0
48.443940234 2067.0
48.457070517 1984.0
48.470200800 2020.0
48.483331082 2019.0
48.496461365 2005.0
48.509591648 1973.0
48.522721930 2026.0
48.535852213 1950.0
48.548982496 1943.0
48.562112778 1914.0
48.575243061 1892.0
48.588373344 1892.0
48.601503626 1844.0
48.614633909 1812.0
48.627764192 1818.0
48.640894474 1834.0
48.654024757 1868.0
48.667155040 1781.0
48.680285322 1840.0
48.693415605 1751.0
48.706545888 1773.0
48.719676170 1733.0
48.732806453 1699.0
48.745936736 1722.0
48.759067018 1761.0
48.772197301 1689.0
48.785327584 1739.0
48.798457866 1792.0
48.811588149 1662.0
48.824718432 1641.0
48.837848714 1669.0
48.850978997 1632.0
48.864109280 1690.0
48.877239562 1650.0
48.890369845 1681.0
48.903500128 1733.0
48.916630411 1630.0
48.929760693 1699.0
48.942890976 1579.0
48.956021259 1635.0
48.969151541 1689.0
48.982281824 1611.0
48.995412107 1648.0
49.008542389 1618.0
49.021672672 1682.0
49.034802955 1666.0
49.047933237 1542.0
49.061063520 1676.0
49.074193803 1623.0
49.087324085 1643.0
49.100454368 1628.0
49.113584651 1640.0
49.126714933 1633.0
49.139845216 1640.0
49.152975499 1644.0
49.166105781 1610.0
49.179236064 1677.0
49.192366347 1715.0
49.205496629 1614.0
49.218626912 1569.0
49.231757195 1581.0
49.244887477 1608.0
49.258017760 1583.0
49.271148043 1560.0
49.284278325 1613.0
49.297408608 1596.0
49.310538891 1588.0
49.323669173 1639.0
49.336799456 1673.0
49.349929739 1721.0
49.363060022 1659.0
49.376190304 1642.0
49.389320587 1677.0
49.402450870 1671.0
49.415581152 1638.0
49.428711435 1651.0
49.441841718 1685.0
49.454972000 1600.0
49.468102283 1654.0
49.481232566 1625.0
49.494362848 1583.0
49.507493131 1546.0
49.520623414 1654.0
49.533753696 1688.0
49.546883979 1620.0
49.560014262 1650.0
49.573144544 1666.0
49.586274827 1693.0
49.599405110 1702.0
49.612535392 1712.0
49.625665675 1667.0
49.638795958 1602.0
49.651926240 1632.0
49.665056523 1672.0
49.678186806 1673.0
49.691317088 1601.0
49.704447371 1785.0
49.717577654 1733.0
49.730707936 1647.0
49.743838219 1681.0
49.756968502 1677.0
49.770098784 1767.0
49.783229067 1753.0
49.796359350 1646.0
49.809489633 1706.0
49.822619915 1759.0
49.835750198 1838.0
49.848880481 1749.0
49.862010763 1777.0
49.875141046 1807.0
49.888271329 1802.0
49.901401611 1699.0
49.914531894 1757.0
49.927662177 1675.0
49.940792459 1778.0
49.953922742 1843.0
49.967053025 1764.0
49.980183307 1785.0
49.993313590 1829.0
