# Supplementary material for: Physicochemical Properties, Equilibrium Adsorption Performance, Manufacturability, and Stability of TIFSIX-3-Ni for Direct Air Capture of CO2
Source: Energy Fuels. 2024 Jun 18;38(13):11947–65. doi: 10.1021/acs.energyfuels.4c01368 (PMC11228916; doi:10.1021/acs.energyfuels.4c01368)
Supplement: Supplementary file 2 — ef4c01368_si_002.zip [file ef4c01368_si_002.zip › tifsix si raw files/XRD/insitu XRD/pellet-batch5-N2-RT.xy]

5.008965140 394.0
5.022095423 409.0
5.035225705 381.0
5.048355988 383.0
5.061486271 447.0
5.074616553 449.0
5.087746836 411.0
5.100877119 470.0
5.114007401 389.0
5.127137684 412.0
5.140267967 393.0
5.153398249 434.0
5.166528532 428.0
5.179658815 447.0
5.192789097 439.0
5.205919380 417.0
5.219049663 427.0
5.232179946 400.0
5.245310228 413.0
5.258440511 455.0
5.271570794 436.0
5.284701076 417.0
5.297831359 446.0
5.310961642 423.0
5.324091924 395.0
5.337222207 440.0
5.350352490 442.0
5.363482772 417.0
5.376613055 429.0
5.389743338 407.0
5.402873620 433.0
5.416003903 408.0
5.429134186 467.0
5.442264468 469.0
5.455394751 465.0
5.468525034 470.0
5.481655316 432.0
5.494785599 450.0
5.507915882 445.0
5.521046164 407.0
5.534176447 442.0
5.547306730 443.0
5.560437012 462.0
5.573567295 440.0
5.586697578 459.0
5.599827860 428.0
5.612958143 444.0
5.626088426 420.0
5.639218708 431.0
5.652348991 429.0
5.665479274 436.0
5.678609557 472.0
5.691739839 415.0
5.704870122 430.0
5.718000405 433.0
5.731130687 445.0
5.744260970 475.0
5.757391253 454.0
5.770521535 449.0
5.783651818 469.0
5.796782101 480.0
5.809912383 443.0
5.823042666 423.0
5.836172949 448.0
5.849303231 412.0
5.862433514 459.0
5.875563797 437.0
5.888694079 428.0
5.901824362 494.0
5.914954645 467.0
5.928084927 452.0
5.941215210 477.0
5.954345493 444.0
5.967475775 417.0
5.980606058 487.0
5.993736341 453.0
6.006866623 491.0
6.019996906 457.0
6.033127189 444.0
6.046257471 499.0
6.059387754 479.0
6.072518037 477.0
6.085648319 489.0
6.098778602 474.0
6.111908885 509.0
6.125039168 494.0
6.138169450 464.0
6.151299733 533.0
6.164430016 485.0
6.177560298 475.0
6.190690581 493.0
6.203820864 483.0
6.216951146 492.0
6.230081429 485.0
6.243211712 489.0
6.256341994 496.0
6.269472277 476.0
6.282602560 550.0
6.295732842 502.0
6.308863125 526.0
6.321993408 518.0
6.335123690 508.0
6.348253973 534.0
6.361384256 515.0
6.374514538 521.0
6.387644821 504.0
6.400775104 508.0
6.413905386 526.0
6.427035669 533.0
6.440165952 581.0
6.453296234 544.0
6.466426517 563.0
6.479556800 564.0
6.492687082 524.0
6.505817365 587.0
6.518947648 580.0
6.532077930 593.0
6.545208213 599.0
6.558338496 564.0
6.571468779 566.0
6.584599061 590.0
6.597729344 617.0
6.610859627 616.0
6.623989909 616.0
6.637120192 606.0
6.650250475 611.0
6.663380757 538.0
6.676511040 624.0
6.689641323 635.0
6.702771605 662.0
6.715901888 629.0
6.729032171 648.0
6.742162453 634.0
6.755292736 592.0
6.768423019 635.0
6.781553301 597.0
6.794683584 687.0
6.807813867 666.0
6.820944149 659.0
6.834074432 706.0
6.847204715 655.0
6.860334997 664.0
6.873465280 668.0
6.886595563 706.0
6.899725845 668.0
6.912856128 687.0
6.925986411 697.0
6.939116693 695.0
6.952246976 711.0
6.965377259 733.0
6.978507541 736.0
6.991637824 698.0
7.004768107 730.0
7.017898390 696.0
7.031028672 699.0
7.044158955 671.0
7.057289238 726.0
7.070419520 722.0
7.083549803 744.0
7.096680086 775.0
7.109810368 703.0
7.122940651 776.0
7.136070934 716.0
7.149201216 760.0
7.162331499 714.0
7.175461782 771.0
7.188592064 711.0
7.201722347 732.0
7.214852630 715.0
7.227982912 714.0
7.241113195 677.0
7.254243478 729.0
7.267373760 702.0
7.280504043 738.0
7.293634326 744.0
7.306764608 691.0
7.319894891 700.0
7.333025174 679.0
7.346155456 665.0
7.359285739 685.0
7.372416022 696.0
7.385546304 715.0
7.398676587 703.0
7.411806870 628.0
7.424937152 700.0
7.438067435 676.0
7.451197718 625.0
7.464328001 633.0
7.477458283 669.0
7.490588566 612.0
7.503718849 630.0
7.516849131 614.0
7.529979414 631.0
7.543109697 625.0
7.556239979 642.0
7.569370262 594.0
7.582500545 588.0
7.595630827 603.0
7.608761110 602.0
7.621891393 574.0
7.635021675 593.0
7.648151958 563.0
7.661282241 568.0
7.674412523 578.0
7.687542806 558.0
7.700673089 563.0
7.713803371 558.0
7.726933654 570.0
7.740063937 567.0
7.753194219 539.0
7.766324502 557.0
7.779454785 544.0
7.792585067 572.0
7.805715350 564.0
7.818845633 559.0
7.831975915 551.0
7.845106198 533.0
7.858236481 542.0
7.871366763 561.0
7.884497046 542.0
7.897627329 572.0
7.910757612 542.0
7.923887894 555.0
7.937018177 524.0
7.950148460 539.0
7.963278742 549.0
7.976409025 526.0
7.989539308 572.0
8.002669590 541.0
8.015799873 557.0
8.028930156 533.0
8.042060438 505.0
8.055190721 516.0
8.068321004 566.0
8.081451286 543.0
8.094581569 509.0
8.107711852 561.0
8.120842134 540.0
8.133972417 570.0
8.147102700 572.0
8.160232982 507.0
8.173363265 516.0
8.186493548 589.0
8.199623830 567.0
8.212754113 571.0
8.225884396 546.0
8.239014678 475.0
8.252144961 540.0
8.265275244 595.0
8.278405526 547.0
8.291535809 518.0
8.304666092 526.0
8.317796375 569.0
8.330926657 549.0
8.344056940 568.0
8.357187223 551.0
8.370317505 532.0
8.383447788 528.0
8.396578071 546.0
8.409708353 569.0
8.422838636 516.0
8.435968919 549.0
8.449099201 556.0
8.462229484 559.0
8.475359767 540.0
8.488490049 560.0
8.501620332 539.0
8.514750615 546.0
8.527880897 490.0
8.541011180 560.0
8.554141463 522.0
8.567271745 534.0
8.580402028 527.0
8.593532311 531.0
8.606662593 569.0
8.619792876 516.0
8.632923159 542.0
8.646053441 597.0
8.659183724 559.0
8.672314007 556.0
8.685444289 534.0
8.698574572 547.0
8.711704855 552.0
8.724835137 552.0
8.737965420 567.0
8.751095703 548.0
8.764225986 513.0
8.777356268 545.0
8.790486551 553.0
8.803616834 496.0
8.816747116 542.0
8.829877399 558.0
8.843007682 547.0
8.856137964 545.0
8.869268247 571.0
8.882398530 546.0
8.895528812 556.0
8.908659095 552.0
8.921789378 586.0
8.934919660 537.0
8.948049943 510.0
8.961180226 566.0
8.974310508 499.0
8.987440791 512.0
9.000571074 492.0
9.013701356 556.0
9.026831639 571.0
9.039961922 544.0
9.053092204 599.0
9.066222487 501.0
9.079352770 573.0
9.092483052 546.0
9.105613335 546.0
9.118743618 555.0
9.131873900 543.0
9.145004183 555.0
9.158134466 539.0
9.171264748 561.0
9.184395031 551.0
9.197525314 589.0
9.210655597 583.0
9.223785879 546.0
9.236916162 581.0
9.250046445 571.0
9.263176727 551.0
9.276307010 534.0
9.289437293 523.0
9.302567575 585.0
9.315697858 519.0
9.328828141 561.0
9.341958423 587.0
9.355088706 567.0
9.368218989 547.0
9.381349271 545.0
9.394479554 551.0
9.407609837 568.0
9.420740119 562.0
9.433870402 595.0
9.447000685 568.0
9.460130967 588.0
9.473261250 566.0
9.486391533 584.0
9.499521815 565.0
9.512652098 547.0
9.525782381 514.0
9.538912663 552.0
9.552042946 581.0
9.565173229 533.0
9.578303511 561.0
9.591433794 565.0
9.604564077 515.0
9.617694359 618.0
9.630824642 572.0
9.643954925 520.0
9.657085208 581.0
9.670215490 578.0
9.683345773 549.0
9.696476056 560.0
9.709606338 580.0
9.722736621 566.0
9.735866904 538.0
9.748997186 572.0
9.762127469 579.0
9.775257752 559.0
9.788388034 570.0
9.801518317 557.0
9.814648600 606.0
9.827778882 556.0
9.840909165 591.0
9.854039448 543.0
9.867169730 595.0
9.880300013 526.0
9.893430296 556.0
9.906560578 516.0
9.919690861 572.0
9.932821144 603.0
9.945951426 605.0
9.959081709 587.0
9.972211992 576.0
9.985342274 550.0
9.998472557 568.0
10.011602840 577.0
10.024733122 549.0
10.037863405 612.0
10.050993688 607.0
10.064123970 593.0
10.077254253 619.0
10.090384536 578.0
10.103514819 567.0
10.116645101 553.0
10.129775384 559.0
10.142905667 545.0
10.156035949 576.0
10.169166232 534.0
10.182296515 590.0
10.195426797 619.0
10.208557080 575.0
10.221687363 567.0
10.234817645 538.0
10.247947928 528.0
10.261078211 588.0
10.274208493 608.0
10.287338776 609.0
10.300469059 583.0
10.313599341 562.0
10.326729624 625.0
10.339859907 641.0
10.352990189 590.0
10.366120472 609.0
10.379250755 622.0
10.392381037 598.0
10.405511320 584.0
10.418641603 604.0
10.431771885 593.0
10.444902168 578.0
10.458032451 644.0
10.471162733 550.0
10.484293016 582.0
10.497423299 606.0
10.510553581 571.0
10.523683864 595.0
10.536814147 542.0
10.549944430 588.0
10.563074712 582.0
10.576204995 617.0
10.589335278 600.0
10.602465560 624.0
10.615595843 624.0
10.628726126 571.0
10.641856408 563.0
10.654986691 592.0
10.668116974 606.0
10.681247256 603.0
10.694377539 609.0
10.707507822 624.0
10.720638104 601.0
10.733768387 615.0
10.746898670 629.0
10.760028952 583.0
10.773159235 650.0
10.786289518 596.0
10.799419800 611.0
10.812550083 617.0
10.825680366 620.0
10.838810648 576.0
10.851940931 628.0
10.865071214 611.0
10.878201496 566.0
10.891331779 593.0
10.904462062 663.0
10.917592344 620.0
10.930722627 647.0
10.943852910 611.0
10.956983192 629.0
10.970113475 645.0
10.983243758 567.0
10.996374041 661.0
11.009504323 603.0
11.022634606 613.0
11.035764889 622.0
11.048895171 615.0
11.062025454 639.0
11.075155737 671.0
11.088286019 651.0
11.101416302 636.0
11.114546585 683.0
11.127676867 680.0
11.140807150 670.0
11.153937433 613.0
11.167067715 635.0
11.180197998 699.0
11.193328281 659.0
11.206458563 650.0
11.219588846 645.0
11.232719129 699.0
11.245849411 674.0
11.258979694 655.0
11.272109977 638.0
11.285240259 690.0
11.298370542 646.0
11.311500825 680.0
11.324631107 625.0
11.337761390 716.0
11.350891673 630.0
11.364021955 704.0
11.377152238 672.0
11.390282521 628.0
11.403412803 609.0
11.416543086 671.0
11.429673369 605.0
11.442803652 652.0
11.455933934 597.0
11.469064217 614.0
11.482194500 658.0
11.495324782 642.0
11.508455065 613.0
11.521585348 640.0
11.534715630 652.0
11.547845913 681.0
11.560976196 714.0
11.574106478 691.0
11.587236761 621.0
11.600367044 652.0
11.613497326 662.0
11.626627609 629.0
11.639757892 653.0
11.652888174 707.0
11.666018457 672.0
11.679148740 754.0
11.692279022 637.0
11.705409305 657.0
11.718539588 659.0
11.731669870 606.0
11.744800153 687.0
11.757930436 674.0
11.771060718 686.0
11.784191001 695.0
11.797321284 688.0
11.810451566 677.0
11.823581849 689.0
11.836712132 687.0
11.849842415 753.0
11.862972697 738.0
11.876102980 692.0
11.889233263 688.0
11.902363545 732.0
11.915493828 701.0
11.928624111 732.0
11.941754393 684.0
11.954884676 743.0
11.968014959 768.0
11.981145241 716.0
11.994275524 710.0
12.007405807 723.0
12.020536089 718.0
12.033666372 764.0
12.046796655 796.0
12.059926937 774.0
12.073057220 815.0
12.086187503 809.0
12.099317785 839.0
12.112448068 888.0
12.125578351 930.0
12.138708633 872.0
12.151838916 917.0
12.164969199 940.0
12.178099481 946.0
12.191229764 1003.0
12.204360047 955.0
12.217490329 1018.0
12.230620612 991.0
12.243750895 1072.0
12.256881177 1114.0
12.270011460 1140.0
12.283141743 1114.0
12.296272026 1247.0
12.309402308 1238.0
12.322532591 1385.0
12.335662874 1439.0
12.348793156 1452.0
12.361923439 1525.0
12.375053722 1620.0
12.388184004 1742.0
12.401314287 1791.0
12.414444570 1889.0
12.427574852 2050.0
12.440705135 2101.0
12.453835418 2193.0
12.466965700 2398.0
12.480095983 2565.0
12.493226266 2776.0
12.506356548 2725.0
12.519486831 3025.0
12.532617114 3215.0
12.545747396 3352.0
12.558877679 3638.0
12.572007962 3868.0
12.585138244 3790.0
12.598268527 3743.0
12.611398810 3657.0
12.624529092 3412.0
12.637659375 3148.0
12.650789658 3024.0
12.663919940 2596.0
12.677050223 2416.0
12.690180506 2129.0
12.703310788 2013.0
12.716441071 1911.0
12.729571354 1704.0
12.742701637 1576.0
12.755831919 1427.0
12.768962202 1376.0
12.782092485 1318.0
12.795222767 1252.0
12.808353050 1152.0
12.821483333 1134.0
12.834613615 1167.0
12.847743898 1128.0
12.860874181 1043.0
12.874004463 1035.0
12.887134746 984.0
12.900265029 990.0
12.913395311 983.0
12.926525594 971.0
12.939655877 912.0
12.952786159 884.0
12.965916442 910.0
12.979046725 937.0
12.992177007 807.0
13.005307290 883.0
13.018437573 870.0
13.031567855 802.0
13.044698138 845.0
13.057828421 818.0
13.070958703 816.0
13.084088986 849.0
13.097219269 756.0
13.110349551 845.0
13.123479834 827.0
13.136610117 820.0
13.149740399 815.0
13.162870682 812.0
13.176000965 814.0
13.189131248 786.0
13.202261530 833.0
13.215391813 843.0
13.228522096 750.0
13.241652378 768.0
13.254782661 757.0
13.267912944 800.0
13.281043226 702.0
13.294173509 782.0
13.307303792 794.0
13.320434074 805.0
13.333564357 730.0
13.346694640 778.0
13.359824922 734.0
13.372955205 796.0
13.386085488 752.0
13.399215770 749.0
13.412346053 747.0
13.425476336 736.0
13.438606618 810.0
13.451736901 801.0
13.464867184 808.0
13.477997466 779.0
13.491127749 767.0
13.504258032 802.0
13.517388314 773.0
13.530518597 764.0
13.543648880 731.0
13.556779162 802.0
13.569909445 728.0
13.583039728 748.0
13.596170010 728.0
13.609300293 735.0
13.622430576 773.0
13.635560859 781.0
13.648691141 747.0
13.661821424 768.0
13.674951707 781.0
13.688081989 795.0
13.701212272 744.0
13.714342555 798.0
13.727472837 755.0
13.740603120 718.0
13.753733403 796.0
13.766863685 758.0
13.779993968 745.0
13.793124251 759.0
13.806254533 699.0
13.819384816 751.0
13.832515099 763.0
13.845645381 716.0
13.858775664 745.0
13.871905947 767.0
13.885036229 760.0
13.898166512 713.0
13.911296795 687.0
13.924427077 732.0
13.937557360 757.0
13.950687643 779.0
13.963817925 776.0
13.976948208 821.0
13.990078491 844.0
14.003208773 750.0
14.016339056 722.0
14.029469339 773.0
14.042599621 773.0
14.055729904 813.0
14.068860187 752.0
14.081990470 733.0
14.095120752 827.0
14.108251035 715.0
14.121381318 691.0
14.134511600 747.0
14.147641883 774.0
14.160772166 764.0
14.173902448 772.0
14.187032731 790.0
14.200163014 729.0
14.213293296 815.0
14.226423579 736.0
14.239553862 776.0
14.252684144 761.0
14.265814427 757.0
14.278944710 732.0
14.292074992 773.0
14.305205275 741.0
14.318335558 759.0
14.331465840 734.0
14.344596123 816.0
14.357726406 739.0
14.370856688 732.0
14.383986971 768.0
14.397117254 766.0
14.410247536 825.0
14.423377819 842.0
14.436508102 790.0
14.449638384 756.0
14.462768667 800.0
14.475898950 726.0
14.489029232 775.0
14.502159515 779.0
14.515289798 817.0
14.528420081 816.0
14.541550363 771.0
14.554680646 712.0
14.567810929 809.0
14.580941211 781.0
14.594071494 779.0
14.607201777 775.0
14.620332059 767.0
14.633462342 800.0
14.646592625 786.0
14.659722907 809.0
14.672853190 796.0
14.685983473 789.0
14.699113755 804.0
14.712244038 785.0
14.725374321 798.0
14.738504603 829.0
14.751634886 831.0
14.764765169 804.0
14.777895451 813.0
14.791025734 834.0
14.804156017 779.0
14.817286299 744.0
14.830416582 749.0
14.843546865 785.0
14.856677147 783.0
14.869807430 812.0
14.882937713 780.0
14.896067995 813.0
14.909198278 833.0
14.922328561 784.0
14.935458844 827.0
14.948589126 798.0
14.961719409 790.0
14.974849692 782.0
14.987979974 840.0
15.001110257 825.0
15.014240540 796.0
15.027370822 843.0
15.040501105 841.0
15.053631388 795.0
15.066761670 827.0
15.079891953 786.0
15.093022236 797.0
15.106152518 849.0
15.119282801 836.0
15.132413084 811.0
15.145543366 784.0
15.158673649 841.0
15.171803932 847.0
15.184934214 851.0
15.198064497 815.0
15.211194780 788.0
15.224325062 825.0
15.237455345 831.0
15.250585628 830.0
15.263715910 829.0
15.276846193 852.0
15.289976476 868.0
15.303106758 913.0
15.316237041 842.0
15.329367324 883.0
15.342497606 868.0
15.355627889 861.0
15.368758172 895.0
15.381888455 860.0
15.395018737 840.0
15.408149020 888.0
15.421279303 878.0
15.434409585 877.0
15.447539868 829.0
15.460670151 879.0
15.473800433 892.0
15.486930716 886.0
15.500060999 879.0
15.513191281 854.0
15.526321564 919.0
15.539451847 903.0
15.552582129 915.0
15.565712412 945.0
15.578842695 919.0
15.591972977 866.0
15.605103260 913.0
15.618233543 946.0
15.631363825 836.0
15.644494108 889.0
15.657624391 928.0
15.670754673 901.0
15.683884956 886.0
15.697015239 903.0
15.710145521 842.0
15.723275804 876.0
15.736406087 841.0
15.749536369 894.0
15.762666652 847.0
15.775796935 817.0
15.788927217 789.0
15.802057500 887.0
15.815187783 826.0
15.828318066 903.0
15.841448348 855.0
15.854578631 808.0
15.867708914 788.0
15.880839196 847.0
15.893969479 874.0
15.907099762 848.0
15.920230044 811.0
15.933360327 849.0
15.946490610 791.0
15.959620892 868.0
15.972751175 782.0
15.985881458 819.0
15.999011740 846.0
16.012142023 839.0
16.025272306 832.0
16.038402588 811.0
16.051532871 872.0
16.064663154 810.0
16.077793436 835.0
16.090923719 831.0
16.104054002 780.0
16.117184284 860.0
16.130314567 841.0
16.143444850 865.0
16.156575132 856.0
16.169705415 838.0
16.182835698 844.0
16.195965980 822.0
16.209096263 856.0
16.222226546 792.0
16.235356828 864.0
16.248487111 852.0
16.261617394 834.0
16.274747677 858.0
16.287877959 778.0
16.301008242 873.0
16.314138525 830.0
16.327268807 808.0
16.340399090 876.0
16.353529373 784.0
16.366659655 816.0
16.379789938 880.0
16.392920221 866.0
16.406050503 855.0
16.419180786 843.0
16.432311069 858.0
16.445441351 857.0
16.458571634 852.0
16.471701917 855.0
16.484832199 828.0
16.497962482 846.0
16.511092765 856.0
16.524223047 788.0
16.537353330 817.0
16.550483613 854.0
16.563613895 853.0
16.576744178 941.0
16.589874461 854.0
16.603004743 882.0
16.616135026 873.0
16.629265309 882.0
16.642395591 924.0
16.655525874 917.0
16.668656157 912.0
16.681786439 874.0
16.694916722 914.0
16.708047005 863.0
16.721177288 911.0
16.734307570 908.0
16.747437853 923.0
16.760568136 924.0
16.773698418 963.0
16.786828701 996.0
16.799958984 955.0
16.813089266 978.0
16.826219549 951.0
16.839349832 999.0
16.852480114 965.0
16.865610397 900.0
16.878740680 969.0
16.891870962 996.0
16.905001245 994.0
16.918131528 1021.0
16.931261810 1036.0
16.944392093 1052.0
16.957522376 1035.0
16.970652658 1031.0
16.983782941 1012.0
16.996913224 959.0
17.010043506 933.0
17.023173789 918.0
17.036304072 972.0
17.049434354 981.0
17.062564637 914.0
17.075694920 936.0
17.088825202 965.0
17.101955485 892.0
17.115085768 974.0
17.128216050 901.0
17.141346333 900.0
17.154476616 1025.0
17.167606899 947.0
17.180737181 890.0
17.193867464 950.0
17.206997747 945.0
17.220128029 945.0
17.233258312 941.0
17.246388595 940.0
17.259518877 931.0
17.272649160 925.0
17.285779443 927.0
17.298909725 938.0
17.312040008 909.0
17.325170291 917.0
17.338300573 921.0
17.351430856 964.0
17.364561139 877.0
17.377691421 977.0
17.390821704 958.0
17.403951987 982.0
17.417082269 961.0
17.430212552 1036.0
17.443342835 917.0
17.456473117 947.0
17.469603400 983.0
17.482733683 1009.0
17.495863965 958.0
17.508994248 981.0
17.522124531 1034.0
17.535254813 1083.0
17.548385096 1030.0
17.561515379 1065.0
17.574645661 1054.0
17.587775944 1103.0
17.600906227 1147.0
17.614036510 1141.0
17.627166792 1104.0
17.640297075 1117.0
17.653427358 1181.0
17.666557640 1218.0
17.679687923 1260.0
17.692818206 1248.0
17.705948488 1271.0
17.719078771 1265.0
17.732209054 1308.0
17.745339336 1363.0
17.758469619 1417.0
17.771599902 1363.0
17.784730184 1473.0
17.797860467 1408.0
17.810990750 1579.0
17.824121032 1509.0
17.837251315 1578.0
17.850381598 1534.0
17.863511880 1595.0
17.876642163 1604.0
17.889772446 1544.0
17.902902728 1509.0
17.916033011 1517.0
17.929163294 1467.0
17.942293576 1513.0
17.955423859 1500.0
17.968554142 1490.0
17.981684424 1410.0
17.994814707 1439.0
18.007944990 1398.0
18.021075273 1416.0
18.034205555 1399.0
18.047335838 1391.0
18.060466121 1432.0
18.073596403 1380.0
18.086726686 1356.0
18.099856969 1430.0
18.112987251 1403.0
18.126117534 1378.0
18.139247817 1427.0
18.152378099 1419.0
18.165508382 1411.0
18.178638665 1454.0
18.191768947 1436.0
18.204899230 1501.0
18.218029513 1356.0
18.231159795 1396.0
18.244290078 1336.0
18.257420361 1330.0
18.270550643 1403.0
18.283680926 1374.0
18.296811209 1286.0
18.309941491 1262.0
18.323071774 1271.0
18.336202057 1263.0
18.349332339 1219.0
18.362462622 1179.0
18.375592905 1210.0
18.388723187 1155.0
18.401853470 1105.0
18.414983753 1102.0
18.428114035 1096.0
18.441244318 1126.0
18.454374601 1110.0
18.467504884 1084.0
18.480635166 1030.0
18.493765449 1040.0
18.506895732 993.0
18.520026014 1049.0
18.533156297 1088.0
18.546286580 976.0
18.559416862 962.0
18.572547145 924.0
18.585677428 1004.0
18.598807710 992.0
18.611937993 939.0
18.625068276 945.0
18.638198558 956.0
18.651328841 941.0
18.664459124 914.0
18.677589406 865.0
18.690719689 928.0
18.703849972 985.0
18.716980254 915.0
18.730110537 961.0
18.743240820 894.0
18.756371102 876.0
18.769501385 953.0
18.782631668 846.0
18.795761950 980.0
18.808892233 896.0
18.822022516 869.0
18.835152798 919.0
18.848283081 947.0
18.861413364 899.0
18.874543646 910.0
18.887673929 902.0
18.900804212 867.0
18.913934495 912.0
18.927064777 894.0
18.940195060 868.0
18.953325343 841.0
18.966455625 890.0
18.979585908 867.0
18.992716191 917.0
19.005846473 898.0
19.018976756 886.0
19.032107039 849.0
19.045237321 900.0
19.058367604 856.0
19.071497887 856.0
19.084628169 868.0
19.097758452 893.0
19.110888735 907.0
19.124019017 867.0
19.137149300 887.0
19.150279583 878.0
19.163409865 903.0
19.176540148 901.0
19.189670431 875.0
19.202800713 910.0
19.215930996 825.0
19.229061279 865.0
19.242191561 906.0
19.255321844 872.0
19.268452127 914.0
19.281582409 850.0
19.294712692 871.0
19.307842975 864.0
19.320973257 849.0
19.334103540 819.0
19.347233823 894.0
19.360364106 929.0
19.373494388 843.0
19.386624671 910.0
19.399754954 848.0
19.412885236 873.0
19.426015519 867.0
19.439145802 858.0
19.452276084 895.0
19.465406367 843.0
19.478536650 834.0
19.491666932 870.0
19.504797215 853.0
19.517927498 857.0
19.531057780 931.0
19.544188063 870.0
19.557318346 874.0
19.570448628 862.0
19.583578911 848.0
19.596709194 823.0
19.609839476 828.0
19.622969759 846.0
19.636100042 792.0
19.649230324 843.0
19.662360607 866.0
19.675490890 895.0
19.688621172 880.0
19.701751455 876.0
19.714881738 909.0
19.728012020 874.0
19.741142303 922.0
19.754272586 810.0
19.767402868 912.0
19.780533151 845.0
19.793663434 817.0
19.806793717 824.0
19.819923999 853.0
19.833054282 847.0
19.846184565 887.0
19.859314847 907.0
19.872445130 840.0
19.885575413 879.0
19.898705695 864.0
19.911835978 911.0
19.924966261 855.0
19.938096543 856.0
19.951226826 847.0
19.964357109 844.0
19.977487391 871.0
19.990617674 837.0
20.003747957 856.0
20.016878239 895.0
20.030008522 880.0
20.043138805 908.0
20.056269087 835.0
20.069399370 862.0
20.082529653 841.0
20.095659935 848.0
20.108790218 856.0
20.121920501 845.0
20.135050783 917.0
20.148181066 810.0
20.161311349 889.0
20.174441631 870.0
20.187571914 960.0
20.200702197 919.0
20.213832479 911.0
20.226962762 873.0
20.240093045 904.0
20.253223328 884.0
20.266353610 880.0
20.279483893 870.0
20.292614176 875.0
20.305744458 901.0
20.318874741 891.0
20.332005024 856.0
20.345135306 880.0
20.358265589 890.0
20.371395872 877.0
20.384526154 892.0
20.397656437 896.0
20.410786720 847.0
20.423917002 941.0
20.437047285 895.0
20.450177568 905.0
20.463307850 944.0
20.476438133 892.0
20.489568416 870.0
20.502698698 896.0
20.515828981 909.0
20.528959264 892.0
20.542089546 923.0
20.555219829 876.0
20.568350112 947.0
20.581480394 929.0
20.594610677 874.0
20.607740960 895.0
20.620871242 930.0
20.634001525 896.0
20.647131808 928.0
20.660262090 863.0
20.673392373 926.0
20.686522656 859.0
20.699652939 922.0
20.712783221 945.0
20.725913504 905.0
20.739043787 955.0
20.752174069 915.0
20.765304352 979.0
20.778434635 921.0
20.791564917 958.0
20.804695200 1056.0
20.817825483 990.0
20.830955765 1014.0
20.844086048 993.0
20.857216331 1020.0
20.870346613 1043.0
20.883476896 1102.0
20.896607179 1087.0
20.909737461 1113.0
20.922867744 1064.0
20.935998027 1122.0
20.949128309 1150.0
20.962258592 1155.0
20.975388875 1153.0
20.988519157 1205.0
21.001649440 1249.0
21.014779723 1203.0
21.027910005 1283.0
21.041040288 1315.0
21.054170571 1445.0
21.067300853 1401.0
21.080431136 1406.0
21.093561419 1440.0
21.106691702 1488.0
21.119821984 1542.0
21.132952267 1497.0
21.146082550 1559.0
21.159212832 1526.0
21.172343115 1499.0
21.185473398 1497.0
21.198603680 1423.0
21.211733963 1397.0
21.224864246 1373.0
21.237994528 1337.0
21.251124811 1333.0
21.264255094 1361.0
21.277385376 1301.0
21.290515659 1246.0
21.303645942 1223.0
21.316776224 1199.0
21.329906507 1184.0
21.343036790 1152.0
21.356167072 1060.0
21.369297355 1154.0
21.382427638 1124.0
21.395557920 1013.0
21.408688203 1030.0
21.421818486 1024.0
21.434948768 1022.0
21.448079051 1015.0
21.461209334 1016.0
21.474339616 1053.0
21.487469899 998.0
21.500600182 1002.0
21.513730464 1005.0
21.526860747 956.0
21.539991030 941.0
21.553121313 970.0
21.566251595 918.0
21.579381878 917.0
21.592512161 978.0
21.605642443 1043.0
21.618772726 969.0
21.631903009 939.0
21.645033291 1006.0
21.658163574 926.0
21.671293857 934.0
21.684424139 949.0
21.697554422 925.0
21.710684705 955.0
21.723814987 982.0
21.736945270 950.0
21.750075553 936.0
21.763205835 977.0
21.776336118 965.0
21.789466401 954.0
21.802596683 974.0
21.815726966 930.0
21.828857249 983.0
21.841987531 963.0
21.855117814 1000.0
21.868248097 934.0
21.881378379 1122.0
21.894508662 995.0
21.907638945 905.0
21.920769227 1004.0
21.933899510 973.0
21.947029793 962.0
21.960160075 959.0
21.973290358 1017.0
21.986420641 939.0
21.999550924 918.0
22.012681206 923.0
22.025811489 953.0
22.038941772 941.0
22.052072054 923.0
22.065202337 933.0
22.078332620 948.0
22.091462902 974.0
22.104593185 984.0
22.117723468 949.0
22.130853750 1025.0
22.143984033 1013.0
22.157114316 1016.0
22.170244598 1001.0
22.183374881 1053.0
22.196505164 1078.0
22.209635446 1042.0
22.222765729 1103.0
22.235896012 1097.0
22.249026294 1019.0
22.262156577 1058.0
22.275286860 1047.0
22.288417142 1066.0
22.301547425 1097.0
22.314677708 1059.0
22.327807990 1161.0
22.340938273 1157.0
22.354068556 1158.0
22.367198838 1147.0
22.380329121 1218.0
22.393459404 1179.0
22.406589686 1224.0
22.419719969 1221.0
22.432850252 1253.0
22.445980535 1312.0
22.459110817 1288.0
22.472241100 1348.0
22.485371383 1399.0
22.498501665 1397.0
22.511631948 1495.0
22.524762231 1495.0
22.537892513 1528.0
22.551022796 1660.0
22.564153079 1584.0
22.577283361 1634.0
22.590413644 1635.0
22.603543927 1747.0
22.616674209 1689.0
22.629804492 1721.0
22.642934775 1689.0
22.656065057 1663.0
22.669195340 1599.0
22.682325623 1644.0
22.695455905 1644.0
22.708586188 1635.0
22.721716471 1595.0
22.734846753 1485.0
22.747977036 1526.0
22.761107319 1432.0
22.774237601 1468.0
22.787367884 1444.0
22.800498167 1339.0
22.813628449 1371.0
22.826758732 1276.0
22.839889015 1298.0
22.853019297 1250.0
22.866149580 1247.0
22.879279863 1208.0
22.892410146 1212.0
22.905540428 1201.0
22.918670711 1224.0
22.931800994 1158.0
22.944931276 1196.0
22.958061559 1139.0
22.971191842 1102.0
22.984322124 1099.0
22.997452407 1134.0
23.010582690 1066.0
23.023712972 1056.0
23.036843255 1065.0
23.049973538 1043.0
23.063103820 1041.0
23.076234103 1036.0
23.089364386 1026.0
23.102494668 984.0
23.115624951 987.0
23.128755234 1084.0
23.141885516 1085.0
23.155015799 999.0
23.168146082 1000.0
23.181276364 1037.0
23.194406647 974.0
23.207536930 1043.0
23.220667212 987.0
23.233797495 971.0
23.246927778 1008.0
23.260058060 1013.0
23.273188343 978.0
23.286318626 1000.0
23.299448908 999.0
23.312579191 1026.0
23.325709474 964.0
23.338839757 1017.0
23.351970039 952.0
23.365100322 1027.0
23.378230605 964.0
23.391360887 967.0
23.404491170 1033.0
23.417621453 933.0
23.430751735 958.0
23.443882018 973.0
23.457012301 1010.0
23.470142583 956.0
23.483272866 1035.0
23.496403149 1036.0
23.509533431 976.0
23.522663714 1018.0
23.535793997 976.0
23.548924279 975.0
23.562054562 995.0
23.575184845 1015.0
23.588315127 1009.0
23.601445410 1015.0
23.614575693 998.0
23.627705975 1008.0
23.640836258 976.0
23.653966541 960.0
23.667096823 979.0
23.680227106 1022.0
23.693357389 1008.0
23.706487671 966.0
23.719617954 958.0
23.732748237 1009.0
23.745878519 1004.0
23.759008802 962.0
23.772139085 1002.0
23.785269368 1030.0
23.798399650 984.0
23.811529933 1012.0
23.824660216 976.0
23.837790498 961.0
23.850920781 997.0
23.864051064 1008.0
23.877181346 988.0
23.890311629 986.0
23.903441912 947.0
23.916572194 966.0
23.929702477 978.0
23.942832760 1031.0
23.955963042 1007.0
23.969093325 1024.0
23.982223608 1029.0
23.995353890 985.0
24.008484173 1053.0
24.021614456 1048.0
24.034744738 1097.0
24.047875021 1025.0
24.061005304 1079.0
24.074135586 1038.0
24.087265869 1046.0
24.100396152 1046.0
24.113526434 1024.0
24.126656717 1031.0
24.139787000 998.0
24.152917282 1059.0
24.166047565 967.0
24.179177848 1068.0
24.192308130 1046.0
24.205438413 970.0
24.218568696 1054.0
24.231698979 1021.0
24.244829261 1007.0
24.257959544 1071.0
24.271089827 1029.0
24.284220109 1006.0
24.297350392 1033.0
24.310480675 998.0
24.323610957 1008.0
24.336741240 1027.0
24.349871523 999.0
24.363001805 1012.0
24.376132088 983.0
24.389262371 999.0
24.402392653 1047.0
24.415522936 1072.0
24.428653219 1011.0
24.441783501 1051.0
24.454913784 1001.0
24.468044067 1052.0
24.481174349 1018.0
24.494304632 981.0
24.507434915 979.0
24.520565197 1019.0
24.533695480 1048.0
24.546825763 1017.0
24.559956045 1040.0
24.573086328 972.0
24.586216611 989.0
24.599346893 1025.0
24.612477176 1014.0
24.625607459 1045.0
24.638737742 1039.0
24.651868024 1047.0
24.664998307 1026.0
24.678128590 975.0
24.691258872 1080.0
24.704389155 1020.0
24.717519438 1078.0
24.730649720 1085.0
24.743780003 1086.0
24.756910286 1073.0
24.770040568 1051.0
24.783170851 1039.0
24.796301134 1024.0
24.809431416 1015.0
24.822561699 1037.0
24.835691982 1036.0
24.848822264 1039.0
24.861952547 1115.0
24.875082830 1064.0
24.888213112 1051.0
24.901343395 1175.0
24.914473678 1130.0
24.927603960 1062.0
24.940734243 1064.0
24.953864526 1154.0
24.966994808 1104.0
24.980125091 1156.0
24.993255374 1163.0
25.006385656 1160.0
25.019515939 1195.0
25.032646222 1177.0
25.045776504 1199.0
25.058906787 1182.0
25.072037070 1212.0
25.085167353 1239.0
25.098297635 1281.0
25.111427918 1312.0
25.124558201 1346.0
25.137688483 1408.0
25.150818766 1424.0
25.163949049 1529.0
25.177079331 1464.0
25.190209614 1497.0
25.203339897 1597.0
25.216470179 1671.0
25.229600462 1607.0
25.242730745 1725.0
25.255861027 1841.0
25.268991310 1888.0
25.282121593 1910.0
25.295251875 2093.0
25.308382158 2066.0
25.321512441 2201.0
25.334642723 2173.0
25.347773006 2313.0
25.360903289 2264.0
25.374033571 2315.0
25.387163854 2181.0
25.400294137 2163.0
25.413424419 2072.0
25.426554702 2062.0
25.439684985 2014.0
25.452815267 1945.0
25.465945550 1742.0
25.479075833 1757.0
25.492206115 1758.0
25.505336398 1677.0
25.518466681 1650.0
25.531596964 1540.0
25.544727246 1487.0
25.557857529 1550.0
25.570987812 1516.0
25.584118094 1539.0
25.597248377 1444.0
25.610378660 1350.0
25.623508942 1452.0
25.636639225 1371.0
25.649769508 1386.0
25.662899790 1448.0
25.676030073 1382.0
25.689160356 1434.0
25.702290638 1453.0
25.715420921 1393.0
25.728551204 1480.0
25.741681486 1387.0
25.754811769 1505.0
25.767942052 1472.0
25.781072334 1537.0
25.794202617 1515.0
25.807332900 1578.0
25.820463182 1625.0
25.833593465 1661.0
25.846723748 1711.0
25.859854030 1665.0
25.872984313 1802.0
25.886114596 1811.0
25.899244878 1810.0
25.912375161 1916.0
25.925505444 1891.0
25.938635726 1863.0
25.951766009 1896.0
25.964896292 1979.0
25.978026575 2005.0
25.991156857 1970.0
26.004287140 1994.0
26.017417423 2034.0
26.030547705 2022.0
26.043677988 2019.0
26.056808271 1971.0
26.069938553 1895.0
26.083068836 1867.0
26.096199119 1878.0
26.109329401 1795.0
26.122459684 1677.0
26.135589967 1722.0
26.148720249 1666.0
26.161850532 1588.0
26.174980815 1551.0
26.188111097 1528.0
26.201241380 1514.0
26.214371663 1418.0
26.227501945 1475.0
26.240632228 1434.0
26.253762511 1380.0
26.266892793 1393.0
26.280023076 1415.0
26.293153359 1304.0
26.306283641 1398.0
26.319413924 1349.0
26.332544207 1287.0
26.345674489 1271.0
26.358804772 1258.0
26.371935055 1282.0
26.385065337 1245.0
26.398195620 1187.0
26.411325903 1174.0
26.424456186 1146.0
26.437586468 1249.0
26.450716751 1231.0
26.463847034 1208.0
26.476977316 1143.0
26.490107599 1201.0
26.503237882 1135.0
26.516368164 1151.0
26.529498447 1174.0
26.542628730 1154.0
26.555759012 1159.0
26.568889295 1154.0
26.582019578 1080.0
26.595149860 1121.0
26.608280143 1132.0
26.621410426 1081.0
26.634540708 1073.0
26.647670991 1085.0
26.660801274 1146.0
26.673931556 1160.0
26.687061839 1124.0
26.700192122 1071.0
26.713322404 1108.0
26.726452687 1093.0
26.739582970 1112.0
26.752713252 1130.0
26.765843535 1117.0
26.778973818 1064.0
26.792104100 1112.0
26.805234383 1086.0
26.818364666 1116.0
26.831494948 1144.0
26.844625231 1068.0
26.857755514 1105.0
26.870885797 1120.0
26.884016079 1112.0
26.897146362 1130.0
26.910276645 1080.0
26.923406927 1068.0
26.936537210 1141.0
26.949667493 1103.0
26.962797775 1120.0
26.975928058 1140.0
26.989058341 1133.0
27.002188623 1051.0
27.015318906 1107.0
27.028449189 1162.0
27.041579471 1133.0
27.054709754 1200.0
27.067840037 1085.0
27.080970319 1075.0
27.094100602 1154.0
27.107230885 1074.0
27.120361167 1143.0
27.133491450 1128.0
27.146621733 1125.0
27.159752015 1133.0
27.172882298 1103.0
27.186012581 1090.0
27.199142863 1075.0
27.212273146 1119.0
27.225403429 1137.0
27.238533711 1150.0
27.251663994 1135.0
27.264794277 1103.0
27.277924559 1128.0
27.291054842 1088.0
27.304185125 1162.0
27.317315408 1129.0
27.330445690 1105.0
27.343575973 1098.0
27.356706256 1089.0
27.369836538 1124.0
27.382966821 1130.0
27.396097104 1091.0
27.409227386 1123.0
27.422357669 1119.0
27.435487952 1155.0
27.448618234 1076.0
27.461748517 1146.0
27.474878800 1167.0
27.488009082 1179.0
27.501139365 1132.0
27.514269648 1165.0
27.527399930 1174.0
27.540530213 1136.0
27.553660496 1161.0
27.566790778 1160.0
27.579921061 1252.0
27.593051344 1171.0
27.606181626 1149.0
27.619311909 1278.0
27.632442192 1288.0
27.645572474 1361.0
27.658702757 1308.0
27.671833040 1244.0
27.684963322 1344.0
27.698093605 1327.0
27.711223888 1360.0
27.724354171 1455.0
27.737484453 1485.0
27.750614736 1561.0
27.763745019 1489.0
27.776875301 1409.0
27.790005584 1559.0
27.803135867 1564.0
27.816266149 1557.0
27.829396432 1551.0
27.842526715 1623.0
27.855656997 1563.0
27.868787280 1541.0
27.881917563 1425.0
27.895047845 1518.0
27.908178128 1385.0
27.921308411 1428.0
27.934438693 1443.0
27.947568976 1408.0
27.960699259 1334.0
27.973829541 1426.0
27.986959824 1331.0
28.000090107 1314.0
28.013220389 1315.0
28.026350672 1317.0
28.039480955 1275.0
28.052611237 1252.0
28.065741520 1282.0
28.078871803 1210.0
28.092002085 1245.0
28.105132368 1262.0
28.118262651 1178.0
28.131392933 1270.0
28.144523216 1295.0
28.157653499 1257.0
28.170783782 1262.0
28.183914064 1266.0
28.197044347 1328.0
28.210174630 1306.0
28.223304912 1354.0
28.236435195 1328.0
28.249565478 1280.0
28.262695760 1368.0
28.275826043 1401.0
28.288956326 1379.0
28.302086608 1470.0
28.315216891 1437.0
28.328347174 1554.0
28.341477456 1502.0
28.354607739 1487.0
28.367738022 1589.0
28.380868304 1588.0
28.393998587 1499.0
28.407128870 1567.0
28.420259152 1549.0
28.433389435 1546.0
28.446519718 1502.0
28.459650000 1555.0
28.472780283 1553.0
28.485910566 1546.0
28.499040848 1510.0
28.512171131 1455.0
28.525301414 1471.0
28.538431696 1458.0
28.551561979 1416.0
28.564692262 1357.0
28.577822544 1349.0
28.590952827 1334.0
28.604083110 1349.0
28.617213393 1306.0
28.630343675 1393.0
28.643473958 1355.0
28.656604241 1359.0
28.669734523 1332.0
28.682864806 1312.0
28.695995089 1293.0
28.709125371 1301.0
28.722255654 1282.0
28.735385937 1349.0
28.748516219 1233.0
28.761646502 1264.0
28.774776785 1301.0
28.787907067 1254.0
28.801037350 1256.0
28.814167633 1300.0
28.827297915 1262.0
28.840428198 1217.0
28.853558481 1323.0
28.866688763 1218.0
28.879819046 1344.0
28.892949329 1185.0
28.906079611 1201.0
28.919209894 1280.0
28.932340177 1293.0
28.945470459 1271.0
28.958600742 1257.0
28.971731025 1316.0
28.984861307 1173.0
28.997991590 1269.0
29.011121873 1192.0
29.024252155 1217.0
29.037382438 1226.0
29.050512721 1275.0
29.063643004 1275.0
29.076773286 1349.0
29.089903569 1224.0
29.103033852 1161.0
29.116164134 1204.0
29.129294417 1210.0
29.142424700 1233.0
29.155554982 1172.0
29.168685265 1137.0
29.181815548 1223.0
29.194945830 1135.0
29.208076113 1148.0
29.221206396 1183.0
29.234336678 1156.0
29.247466961 1140.0
29.260597244 1130.0
29.273727526 1134.0
29.286857809 1194.0
29.299988092 1093.0
29.313118374 1150.0
29.326248657 1116.0
29.339378940 1094.0
29.352509222 1163.0
29.365639505 1124.0
29.378769788 1107.0
29.391900070 1120.0
29.405030353 1026.0
29.418160636 1032.0
29.431290918 1107.0
29.444421201 1169.0
29.457551484 1126.0
29.470681766 1090.0
29.483812049 1072.0
29.496942332 1093.0
29.510072615 1089.0
29.523202897 1149.0
29.536333180 1060.0
29.549463463 1085.0
29.562593745 1103.0
29.575724028 1062.0
29.588854311 1114.0
29.601984593 1125.0
29.615114876 1106.0
29.628245159 1135.0
29.641375441 1086.0
29.654505724 1054.0
29.667636007 1164.0
29.680766289 1085.0
29.693896572 1092.0
29.707026855 1082.0
29.720157137 1077.0
29.733287420 1117.0
29.746417703 1134.0
29.759547985 1072.0
29.772678268 1077.0
29.785808551 1124.0
29.798938833 1102.0
29.812069116 1096.0
29.825199399 1098.0
29.838329681 1147.0
29.851459964 1111.0
29.864590247 1105.0
29.877720529 1049.0
29.890850812 1085.0
29.903981095 1063.0
29.917111377 1045.0
29.930241660 1106.0
29.943371943 1103.0
29.956502226 1114.0
29.969632508 1092.0
29.982762791 1102.0
29.995893074 1066.0
30.009023356 1092.0
30.022153639 1118.0
30.035283922 1097.0
30.048414204 1125.0
30.061544487 1143.0
30.074674770 1182.0
30.087805052 1172.0
30.100935335 1183.0
30.114065618 1095.0
30.127195900 1068.0
30.140326183 1103.0
30.153456466 1144.0
30.166586748 1184.0
30.179717031 1128.0
30.192847314 1092.0
30.205977596 1163.0
30.219107879 1097.0
30.232238162 1123.0
30.245368444 1149.0
30.258498727 1186.0
30.271629010 1168.0
30.284759292 1144.0
30.297889575 1223.0
30.311019858 1203.0
30.324150140 1169.0
30.337280423 1072.0
30.350410706 1204.0
30.363540988 1168.0
30.376671271 1205.0
30.389801554 1160.0
30.402931837 1132.0
30.416062119 1119.0
30.429192402 1186.0
30.442322685 1180.0
30.455452967 1151.0
30.468583250 1159.0
30.481713533 1146.0
30.494843815 1118.0
30.507974098 1129.0
30.521104381 1180.0
30.534234663 1200.0
30.547364946 1104.0
30.560495229 1118.0
30.573625511 1124.0
30.586755794 1138.0
30.599886077 1174.0
30.613016359 1156.0
30.626146642 1126.0
30.639276925 1179.0
30.652407207 1132.0
30.665537490 1154.0
30.678667773 1126.0
30.691798055 1116.0
30.704928338 1113.0
30.718058621 1052.0
30.731188903 1161.0
30.744319186 1216.0
30.757449469 1117.0
30.770579751 1130.0
30.783710034 1095.0
30.796840317 1127.0
30.809970600 1096.0
30.823100882 1092.0
30.836231165 1084.0
30.849361448 1146.0
30.862491730 1086.0
30.875622013 1105.0
30.888752296 1123.0
30.901882578 1080.0
30.915012861 1053.0
30.928143144 1090.0
30.941273426 1104.0
30.954403709 1061.0
30.967533992 1131.0
30.980664274 1156.0
30.993794557 1160.0
31.006924840 1096.0
31.020055122 1127.0
31.033185405 1062.0
31.046315688 1157.0
31.059445970 1154.0
31.072576253 1073.0
31.085706536 1101.0
31.098836818 1025.0
31.111967101 1094.0
31.125097384 1158.0
31.138227666 1094.0
31.151357949 1063.0
31.164488232 1087.0
31.177618514 1143.0
31.190748797 1088.0
31.203879080 1154.0
31.217009362 1157.0
31.230139645 1112.0
31.243269928 1162.0
31.256400211 1108.0
31.269530493 1082.0
31.282660776 1098.0
31.295791059 1095.0
31.308921341 1127.0
31.322051624 1158.0
31.335181907 1129.0
31.348312189 1123.0
31.361442472 1113.0
31.374572755 1105.0
31.387703037 1123.0
31.400833320 1118.0
31.413963603 1070.0
31.427093885 1084.0
31.440224168 1122.0
31.453354451 1158.0
31.466484733 1078.0
31.479615016 1160.0
31.492745299 1097.0
31.505875581 1147.0
31.519005864 1110.0
31.532136147 1034.0
31.545266429 1108.0
31.558396712 1042.0
31.571526995 1073.0
31.584657277 1161.0
31.597787560 1119.0
31.610917843 1143.0
31.624048125 1099.0
31.637178408 1097.0
31.650308691 1086.0
31.663438973 1109.0
31.676569256 1159.0
31.689699539 1131.0
31.702829822 1106.0
31.715960104 1110.0
31.729090387 1130.0
31.742220670 1130.0
31.755350952 1076.0
31.768481235 1121.0
31.781611518 1139.0
31.794741800 1127.0
31.807872083 1162.0
31.821002366 1125.0
31.834132648 1136.0
31.847262931 1181.0
31.860393214 1125.0
31.873523496 1123.0
31.886653779 1159.0
31.899784062 1099.0
31.912914344 1183.0
31.926044627 1088.0
31.939174910 1037.0
31.952305192 1149.0
31.965435475 1122.0
31.978565758 1106.0
31.991696040 1074.0
32.004826323 1084.0
32.017956606 1098.0
32.031086888 1195.0
32.044217171 1089.0
32.057347454 1147.0
32.070477736 1120.0
32.083608019 1117.0
32.096738302 1116.0
32.109868584 1143.0
32.122998867 1164.0
32.136129150 1137.0
32.149259433 1137.0
32.162389715 1077.0
32.175519998 1182.0
32.188650281 1137.0
32.201780563 1187.0
32.214910846 1066.0
32.228041129 1142.0
32.241171411 1126.0
32.254301694 1136.0
32.267431977 1188.0
32.280562259 1134.0
32.293692542 1190.0
32.306822825 1154.0
32.319953107 1031.0
32.333083390 1135.0
32.346213673 1090.0
32.359343955 1122.0
32.372474238 1092.0
32.385604521 1116.0
32.398734803 1139.0
32.411865086 1135.0
32.424995369 1193.0
32.438125651 1178.0
32.451255934 1115.0
32.464386217 1102.0
32.477516499 1152.0
32.490646782 1108.0
32.503777065 1091.0
32.516907347 1167.0
32.530037630 1153.0
32.543167913 1176.0
32.556298195 1160.0
32.569428478 1168.0
32.582558761 1076.0
32.595689044 1152.0
32.608819326 1113.0
32.621949609 1141.0
32.635079892 1173.0
32.648210174 1131.0
32.661340457 1182.0
32.674470740 1221.0
32.687601022 1114.0
32.700731305 1161.0
32.713861588 1145.0
32.726991870 1118.0
32.740122153 1164.0
32.753252436 1193.0
32.766382718 1103.0
32.779513001 1202.0
32.792643284 1214.0
32.805773566 1139.0
32.818903849 1177.0
32.832034132 1148.0
32.845164414 1133.0
32.858294697 1140.0
32.871424980 1145.0
32.884555262 1134.0
32.897685545 1166.0
32.910815828 1130.0
32.923946110 1191.0
32.937076393 1249.0
32.950206676 1213.0
32.963336958 1224.0
32.976467241 1206.0
32.989597524 1163.0
33.002727806 1226.0
33.015858089 1192.0
33.028988372 1175.0
33.042118655 1185.0
33.055248937 1249.0
33.068379220 1239.0
33.081509503 1196.0
33.094639785 1183.0
33.107770068 1184.0
33.120900351 1176.0
33.134030633 1208.0
33.147160916 1272.0
33.160291199 1201.0
33.173421481 1212.0
33.186551764 1198.0
33.199682047 1150.0
33.212812329 1154.0
33.225942612 1174.0
33.239072895 1152.0
33.252203177 1153.0
33.265333460 1193.0
33.278463743 1165.0
33.291594025 1170.0
33.304724308 1207.0
33.317854591 1286.0
33.330984873 1193.0
33.344115156 1220.0
33.357245439 1142.0
33.370375721 1262.0
33.383506004 1181.0
33.396636287 1136.0
33.409766569 1198.0
33.422896852 1266.0
33.436027135 1120.0
33.449157417 1139.0
33.462287700 1232.0
33.475417983 1194.0
33.488548266 1153.0
33.501678548 1147.0
33.514808831 1165.0
33.527939114 1211.0
33.541069396 1182.0
33.554199679 1172.0
33.567329962 1159.0
33.580460244 1148.0
33.593590527 1196.0
33.606720810 1231.0
33.619851092 1159.0
33.632981375 1200.0
33.646111658 1201.0
33.659241940 1206.0
33.672372223 1163.0
33.685502506 1151.0
33.698632788 1197.0
33.711763071 1184.0
33.724893354 1154.0
33.738023636 1156.0
33.751153919 1175.0
33.764284202 1223.0
33.777414484 1192.0
33.790544767 1118.0
33.803675050 1133.0
33.816805332 1156.0
33.829935615 1169.0
33.843065898 1146.0
33.856196180 1220.0
33.869326463 1174.0
33.882456746 1215.0
33.895587028 1213.0
33.908717311 1130.0
33.921847594 1179.0
33.934977877 1213.0
33.948108159 1179.0
33.961238442 1193.0
33.974368725 1287.0
33.987499007 1146.0
34.000629290 1156.0
34.013759573 1264.0
34.026889855 1256.0
34.040020138 1210.0
34.053150421 1244.0
34.066280703 1204.0
34.079410986 1243.0
34.092541269 1293.0
34.105671551 1233.0
34.118801834 1203.0
34.131932117 1245.0
34.145062399 1146.0
34.158192682 1313.0
34.171322965 1200.0
34.184453247 1306.0
34.197583530 1192.0
34.210713813 1260.0
34.223844095 1231.0
34.236974378 1258.0
34.250104661 1237.0
34.263234943 1189.0
34.276365226 1264.0
34.289495509 1201.0
34.302625791 1248.0
34.315756074 1207.0
34.328886357 1282.0
34.342016640 1235.0
34.355146922 1234.0
34.368277205 1229.0
34.381407488 1320.0
34.394537770 1331.0
34.407668053 1288.0
34.420798336 1254.0
34.433928618 1221.0
34.447058901 1295.0
34.460189184 1282.0
34.473319466 1209.0
34.486449749 1287.0
34.499580032 1271.0
34.512710314 1275.0
34.525840597 1322.0
34.538970880 1337.0
34.552101162 1249.0
34.565231445 1310.0
34.578361728 1342.0
34.591492010 1289.0
34.604622293 1359.0
34.617752576 1257.0
34.630882858 1254.0
34.644013141 1323.0
34.657143424 1261.0
34.670273706 1250.0
34.683403989 1285.0
34.696534272 1242.0
34.709664554 1243.0
34.722794837 1221.0
34.735925120 1229.0
34.749055402 1269.0
34.762185685 1200.0
34.775315968 1250.0
34.788446251 1303.0
34.801576533 1209.0
34.814706816 1258.0
34.827837099 1258.0
34.840967381 1265.0
34.854097664 1235.0
34.867227947 1222.0
34.880358229 1283.0
34.893488512 1288.0
34.906618795 1241.0
34.919749077 1162.0
34.932879360 1229.0
34.946009643 1302.0
34.959139925 1239.0
34.972270208 1256.0
34.985400491 1206.0
34.998530773 1230.0
35.011661056 1255.0
35.024791339 1197.0
35.037921621 1248.0
35.051051904 1249.0
35.064182187 1187.0
35.077312469 1239.0
35.090442752 1191.0
35.103573035 1251.0
35.116703317 1308.0
35.129833600 1241.0
35.142963883 1244.0
35.156094165 1230.0
35.169224448 1217.0
35.182354731 1223.0
35.195485013 1205.0
35.208615296 1265.0
35.221745579 1218.0
35.234875862 1241.0
35.248006144 1242.0
35.261136427 1195.0
35.274266710 1306.0
35.287396992 1259.0
35.300527275 1172.0
35.313657558 1272.0
35.326787840 1214.0
35.339918123 1254.0
35.353048406 1195.0
35.366178688 1205.0
35.379308971 1209.0
35.392439254 1245.0
35.405569536 1248.0
35.418699819 1226.0
35.431830102 1238.0
35.444960384 1228.0
35.458090667 1221.0
35.471220950 1218.0
35.484351232 1232.0
35.497481515 1258.0
35.510611798 1231.0
35.523742080 1226.0
35.536872363 1217.0
35.550002646 1214.0
35.563132928 1167.0
35.576263211 1264.0
35.589393494 1198.0
35.602523776 1289.0
35.615654059 1218.0
35.628784342 1203.0
35.641914624 1286.0
35.655044907 1264.0
35.668175190 1216.0
35.681305473 1183.0
35.694435755 1193.0
35.707566038 1163.0
35.720696321 1208.0
35.733826603 1222.0
35.746956886 1223.0
35.760087169 1263.0
35.773217451 1183.0
35.786347734 1180.0
35.799478017 1175.0
35.812608299 1248.0
35.825738582 1299.0
35.838868865 1193.0
35.851999147 1208.0
35.865129430 1257.0
35.878259713 1242.0
35.891389995 1254.0
35.904520278 1273.0
35.917650561 1318.0
35.930780843 1316.0
35.943911126 1342.0
35.957041409 1299.0
35.970171691 1322.0
35.983301974 1304.0
35.996432257 1342.0
36.009562539 1299.0
36.022692822 1339.0
36.035823105 1376.0
36.048953387 1330.0
36.062083670 1350.0
36.075213953 1370.0
36.088344235 1339.0
36.101474518 1388.0
36.114604801 1342.0
36.127735084 1378.0
36.140865366 1285.0
36.153995649 1377.0
36.167125932 1419.0
36.180256214 1383.0
36.193386497 1363.0
36.206516780 1355.0
36.219647062 1344.0
36.232777345 1360.0
36.245907628 1329.0
36.259037910 1348.0
36.272168193 1419.0
36.285298476 1398.0
36.298428758 1378.0
36.311559041 1397.0
36.324689324 1238.0
36.337819606 1330.0
36.350949889 1324.0
36.364080172 1268.0
36.377210454 1314.0
36.390340737 1249.0
36.403471020 1256.0
36.416601302 1264.0
36.429731585 1240.0
36.442861868 1318.0
36.455992150 1303.0
36.469122433 1293.0
36.482252716 1246.0
36.495382998 1270.0
36.508513281 1289.0
36.521643564 1316.0
36.534773846 1341.0
36.547904129 1249.0
36.561034412 1175.0
36.574164695 1345.0
36.587294977 1261.0
36.600425260 1281.0
36.613555543 1201.0
36.626685825 1285.0
36.639816108 1271.0
36.652946391 1233.0
36.666076673 1299.0
36.679206956 1296.0
36.692337239 1168.0
36.705467521 1227.0
36.718597804 1221.0
36.731728087 1242.0
36.744858369 1263.0
36.757988652 1236.0
36.771118935 1274.0
36.784249217 1298.0
36.797379500 1276.0
36.810509783 1240.0
36.823640065 1324.0
36.836770348 1217.0
36.849900631 1332.0
36.863030913 1291.0
36.876161196 1314.0
36.889291479 1194.0
36.902421761 1271.0
36.915552044 1278.0
36.928682327 1256.0
36.941812609 1226.0
36.954942892 1281.0
36.968073175 1258.0
36.981203457 1270.0
36.994333740 1310.0
37.007464023 1287.0
37.020594306 1239.0
37.033724588 1275.0
37.046854871 1256.0
37.059985154 1260.0
37.073115436 1292.0
37.086245719 1237.0
37.099376002 1312.0
37.112506284 1301.0
37.125636567 1244.0
37.138766850 1262.0
37.151897132 1306.0
37.165027415 1285.0
37.178157698 1250.0
37.191287980 1272.0
37.204418263 1297.0
37.217548546 1258.0
37.230678828 1230.0
37.243809111 1296.0
37.256939394 1262.0
37.270069676 1227.0
37.283199959 1243.0
37.296330242 1275.0
37.309460524 1196.0
37.322590807 1248.0
37.335721090 1246.0
37.348851372 1264.0
37.361981655 1252.0
37.375111938 1175.0
37.388242220 1343.0
37.401372503 1279.0
37.414502786 1230.0
37.427633069 1227.0
37.440763351 1261.0
37.453893634 1300.0
37.467023917 1327.0
37.480154199 1273.0
37.493284482 1244.0
37.506414765 1285.0
37.519545047 1254.0
37.532675330 1271.0
37.545805613 1251.0
37.558935895 1271.0
37.572066178 1273.0
37.585196461 1324.0
37.598326743 1295.0
37.611457026 1277.0
37.624587309 1251.0
37.637717591 1294.0
37.650847874 1320.0
37.663978157 1241.0
37.677108439 1245.0
37.690238722 1270.0
37.703369005 1248.0
37.716499287 1317.0
37.729629570 1267.0
37.742759853 1307.0
37.755890135 1332.0
37.769020418 1337.0
37.782150701 1250.0
37.795280983 1271.0
37.808411266 1322.0
37.821541549 1328.0
37.834671831 1349.0
37.847802114 1269.0
37.860932397 1305.0
37.874062680 1306.0
37.887192962 1286.0
37.900323245 1297.0
37.913453528 1294.0
37.926583810 1311.0
37.939714093 1336.0
37.952844376 1352.0
37.965974658 1325.0
37.979104941 1241.0
37.992235224 1281.0
38.005365506 1280.0
38.018495789 1296.0
38.031626072 1356.0
38.044756354 1339.0
38.057886637 1372.0
38.071016920 1283.0
38.084147202 1328.0
38.097277485 1284.0
38.110407768 1330.0
38.123538050 1335.0
38.136668333 1348.0
38.149798616 1378.0
38.162928898 1385.0
38.176059181 1388.0
38.189189464 1478.0
38.202319746 1316.0
38.215450029 1371.0
38.228580312 1359.0
38.241710594 1425.0
38.254840877 1466.0
38.267971160 1505.0
38.281101442 1461.0
38.294231725 1415.0
38.307362008 1467.0
38.320492291 1561.0
38.333622573 1578.0
38.346752856 1558.0
38.359883139 2007.0
38.373013421 1725.0
38.386143704 1645.0
38.399273987 1611.0
38.412404269 1708.0
38.425534552 1677.0
38.438664835 1646.0
38.451795117 1743.0
38.464925400 1711.0
38.478055683 1665.0
38.491185965 1822.0
38.504316248 1730.0
38.517446531 1702.0
38.530576813 1673.0
38.543707096 1643.0
38.556837379 1697.0
38.569967661 1611.0
38.583097944 1623.0
38.596228227 1677.0
38.609358509 1607.0
38.622488792 1538.0
38.635619075 1598.0
38.648749357 1555.0
38.661879640 1584.0
38.675009923 1513.0
38.688140205 1515.0
38.701270488 1509.0
38.714400771 1485.0
38.727531053 1513.0
38.740661336 1502.0
38.753791619 1493.0
38.766921902 1492.0
38.780052184 1485.0
38.793182467 1506.0
38.806312750 1418.0
38.819443032 1408.0
38.832573315 1413.0
38.845703598 1433.0
38.858833880 1432.0
38.871964163 1400.0
38.885094446 1355.0
38.898224728 1346.0
38.911355011 1384.0
38.924485294 1347.0
38.937615576 1463.0
38.950745859 1361.0
38.963876142 1436.0
38.977006424 1407.0
38.990136707 1348.0
39.003266990 1375.0
39.016397272 1393.0
39.029527555 1401.0
39.042657838 1429.0
39.055788120 1355.0
39.068918403 1350.0
39.082048686 1323.0
39.095178968 1406.0
39.108309251 1402.0
39.121439534 1383.0
39.134569816 1394.0
39.147700099 1332.0
39.160830382 1356.0
39.173960664 1375.0
39.187090947 1474.0
39.200221230 1332.0
39.213351513 1410.0
39.226481795 1284.0
39.239612078 1367.0
39.252742361 1349.0
39.265872643 1301.0
39.279002926 1295.0
39.292133209 1353.0
39.305263491 1357.0
39.318393774 1424.0
39.331524057 1343.0
39.344654339 1359.0
39.357784622 1370.0
39.370914905 1357.0
39.384045187 1374.0
39.397175470 1456.0
39.410305753 1418.0
39.423436035 1389.0
39.436566318 1353.0
39.449696601 1360.0
39.462826883 1404.0
39.475957166 1339.0
39.489087449 1367.0
39.502217731 1332.0
39.515348014 1347.0
39.528478297 1337.0
39.541608579 1410.0
39.554738862 1358.0
39.567869145 1320.0
39.580999427 1375.0
39.594129710 1447.0
39.607259993 1356.0
39.620390275 1331.0
39.633520558 1411.0
39.646650841 1336.0
39.659781124 1340.0
39.672911406 1386.0
39.686041689 1367.0
39.699171972 1452.0
39.712302254 1402.0
39.725432537 1351.0
39.738562820 1356.0
39.751693102 1406.0
39.764823385 1453.0
39.777953668 1401.0
39.791083950 1435.0
39.804214233 1438.0
39.817344516 1477.0
39.830474798 1390.0
39.843605081 1418.0
39.856735364 1471.0
39.869865646 1440.0
39.882995929 1444.0
39.896126212 1490.0
39.909256494 1440.0
39.922386777 1389.0
39.935517060 1506.0
39.948647342 1442.0
39.961777625 1526.0
39.974907908 1556.0
39.988038190 1511.0
40.001168473 1455.0
40.014298756 1561.0
40.027429038 1578.0
40.040559321 1583.0
40.053689604 1663.0
40.066819886 1579.0
40.079950169 1631.0
40.093080452 1709.0
40.106210735 1681.0
40.119341017 1748.0
40.132471300 1778.0
40.145601583 1799.0
40.158731865 1790.0
40.171862148 1740.0
40.184992431 1827.0
40.198122713 1894.0
40.211252996 1813.0
40.224383279 1806.0
40.237513561 1831.0
40.250643844 1756.0
40.263774127 1737.0
40.276904409 1748.0
40.290034692 1679.0
40.303164975 1767.0
40.316295257 1795.0
40.329425540 1777.0
40.342555823 1774.0
40.355686105 1743.0
40.368816388 1767.0
40.381946671 1658.0
40.395076953 1748.0
40.408207236 1723.0
40.421337519 1724.0
40.434467801 1814.0
40.447598084 1801.0
40.460728367 1788.0
40.473858649 1797.0
40.486988932 1834.0
40.500119215 1821.0
40.513249498 1932.0
40.526379780 1787.0
40.539510063 1939.0
40.552640346 1978.0
40.565770628 1897.0
40.578900911 2045.0
40.592031194 1951.0
40.605161476 1891.0
40.618291759 1995.0
40.631422042 2016.0
40.644552324 1862.0
40.657682607 1945.0
40.670812890 1976.0
40.683943172 1902.0
40.697073455 1937.0
40.710203738 1887.0
40.723334020 1856.0
40.736464303 1868.0
40.749594586 1879.0
40.762724868 1852.0
40.775855151 1866.0
40.788985434 1794.0
40.802115716 1730.0
40.815245999 1727.0
40.828376282 1763.0
40.841506564 1684.0
40.854636847 1767.0
40.867767130 1706.0
40.880897412 1650.0
40.894027695 1663.0
40.907157978 1587.0
40.920288260 1615.0
40.933418543 1573.0
40.946548826 1571.0
40.959679109 1525.0
40.972809391 1518.0
40.985939674 1523.0
40.999069957 1469.0
41.012200239 1435.0
41.025330522 1517.0
41.038460805 1567.0
41.051591087 1545.0
41.064721370 1444.0
41.077851653 1480.0
41.090981935 1429.0
41.104112218 1463.0
41.117242501 1471.0
41.130372783 1502.0
41.143503066 1424.0
41.156633349 1442.0
41.169763631 1462.0
41.182893914 1412.0
41.196024197 1481.0
41.209154479 1413.0
41.222284762 1466.0
41.235415045 1407.0
41.248545327 1506.0
41.261675610 1367.0
41.274805893 1429.0
41.287936175 1382.0
41.301066458 1416.0
41.314196741 1377.0
41.327327023 1412.0
41.340457306 1327.0
41.353587589 1389.0
41.366717871 1458.0
41.379848154 1391.0
41.392978437 1347.0
41.406108720 1386.0
41.419239002 1474.0
41.432369285 1347.0
41.445499568 1409.0
41.458629850 1367.0
41.471760133 1409.0
41.484890416 1390.0
41.498020698 1361.0
41.511150981 1422.0
41.524281264 1296.0
41.537411546 1448.0
41.550541829 1430.0
41.563672112 1374.0
41.576802394 1355.0
41.589932677 1400.0
41.603062960 1409.0
41.616193242 1423.0
41.629323525 1463.0
41.642453808 1403.0
41.655584090 1392.0
41.668714373 1430.0
41.681844656 1404.0
41.694974938 1493.0
41.708105221 1376.0
41.721235504 1436.0
41.734365786 1456.0
41.747496069 1377.0
41.760626352 1399.0
41.773756634 1468.0
41.786886917 1460.0
41.800017200 1406.0
41.813147482 1492.0
41.826277765 1455.0
41.839408048 1529.0
41.852538331 1424.0
41.865668613 1423.0
41.878798896 1460.0
41.891929179 1461.0
41.905059461 1561.0
41.918189744 1546.0
41.931320027 1451.0
41.944450309 1477.0
41.957580592 1464.0
41.970710875 1483.0
41.983841157 1543.0
41.996971440 1484.0
42.010101723 1509.0
42.023232005 1510.0
42.036362288 1495.0
42.049492571 1550.0
42.062622853 1468.0
42.075753136 1477.0
42.088883419 1559.0
42.102013701 1503.0
42.115143984 1568.0
42.128274267 1535.0
42.141404549 1456.0
42.154534832 1544.0
42.167665115 1537.0
42.180795397 1519.0
42.193925680 1557.0
42.207055963 1467.0
42.220186245 1578.0
42.233316528 1472.0
42.246446811 1517.0
42.259577093 1477.0
42.272707376 1540.0
42.285837659 1456.0
42.298967942 1535.0
42.312098224 1475.0
42.325228507 1524.0
42.338358790 1474.0
42.351489072 1503.0
42.364619355 1480.0
42.377749638 1568.0
42.390879920 1435.0
42.404010203 1504.0
42.417140486 1517.0
42.430270768 1396.0
42.443401051 1467.0
42.456531334 1446.0
42.469661616 1476.0
42.482791899 1404.0
42.495922182 1464.0
42.509052464 1449.0
42.522182747 1465.0
42.535313030 1430.0
42.548443312 1455.0
42.561573595 1402.0
42.574703878 1387.0
42.587834160 1434.0
42.600964443 1421.0
42.614094726 1475.0
42.627225008 1517.0
42.640355291 1433.0
42.653485574 1417.0
42.666615856 1435.0
42.679746139 1398.0
42.692876422 1349.0
42.706006704 1440.0
42.719136987 1406.0
42.732267270 1370.0
42.745397553 1419.0
42.758527835 1422.0
42.771658118 1445.0
42.784788401 1446.0
42.797918683 1422.0
42.811048966 1441.0
42.824179249 1432.0
42.837309531 1367.0
42.850439814 1410.0
42.863570097 1451.0
42.876700379 1457.0
42.889830662 1465.0
42.902960945 1475.0
42.916091227 1451.0
42.929221510 1457.0
42.942351793 1496.0
42.955482075 1494.0
42.968612358 1385.0
42.981742641 1473.0
42.994872923 1437.0
43.008003206 1448.0
43.021133489 1477.0
43.034263771 1502.0
43.047394054 1462.0
43.060524337 1432.0
43.073654619 1448.0
43.086784902 1431.0
43.099915185 1503.0
43.113045467 1476.0
43.126175750 1428.0
43.139306033 1455.0
43.152436315 1489.0
43.165566598 1405.0
43.178696881 1528.0
43.191827164 1476.0
43.204957446 1477.0
43.218087729 1501.0
43.231218012 1455.0
43.244348294 1443.0
43.257478577 1485.0
43.270608860 1446.0
43.283739142 1416.0
43.296869425 1507.0
43.309999708 1403.0
43.323129990 1456.0
43.336260273 1461.0
43.349390556 1430.0
43.362520838 1459.0
43.375651121 1422.0
43.388781404 1401.0
43.401911686 1424.0
43.415041969 1323.0
43.428172252 1418.0
43.441302534 1444.0
43.454432817 1402.0
43.467563100 1460.0
43.480693382 1423.0
43.493823665 1440.0
43.506953948 1445.0
43.520084230 1342.0
43.533214513 1445.0
43.546344796 1377.0
43.559475078 1436.0
43.572605361 1341.0
43.585735644 1378.0
43.598865927 1369.0
43.611996209 1415.0
43.625126492 1427.0
43.638256775 1408.0
43.651387057 1421.0
43.664517340 1389.0
43.677647623 1419.0
43.690777905 1459.0
43.703908188 1429.0
43.717038471 1444.0
43.730168753 1389.0
43.743299036 1369.0
43.756429319 1401.0
43.769559601 1486.0
43.782689884 1397.0
43.795820167 1423.0
43.808950449 1457.0
43.822080732 1390.0
43.835211015 1392.0
43.848341297 1423.0
43.861471580 1444.0
43.874601863 1383.0
43.887732145 1389.0
43.900862428 1334.0
43.913992711 1457.0
43.927122993 1406.0
43.940253276 1400.0
43.953383559 1407.0
43.966513841 1429.0
43.979644124 1446.0
43.992774407 1347.0
44.005904689 1423.0
44.019034972 1445.0
44.032165255 1448.0
44.045295538 1465.0
44.058425820 1373.0
44.071556103 1380.0
44.084686386 1440.0
44.097816668 1508.0
44.110946951 1519.0
44.124077234 1447.0
44.137207516 1428.0
44.150337799 1395.0
44.163468082 1431.0
44.176598364 1374.0
44.189728647 1327.0
44.202858930 1421.0
44.215989212 1470.0
44.229119495 1493.0
44.242249778 1422.0
44.255380060 1436.0
44.268510343 1437.0
44.281640626 1378.0
44.294770908 1426.0
44.307901191 1417.0
44.321031474 1387.0
44.334161756 1460.0
44.347292039 1386.0
44.360422322 1396.0
44.373552604 1440.0
44.386682887 1422.0
44.399813170 1408.0
44.412943452 1393.0
44.426073735 1439.0
44.439204018 1402.0
44.452334300 1391.0
44.465464583 1421.0
44.478594866 1396.0
44.491725149 1437.0
44.504855431 1423.0
44.517985714 1397.0
44.531115997 1405.0
44.544246279 1383.0
44.557376562 1391.0
44.570506845 1385.0
44.583637127 1386.0
44.596767410 1433.0
44.609897693 1376.0
44.623027975 1440.0
44.636158258 1388.0
44.649288541 1404.0
44.662418823 1419.0
44.675549106 1481.0
44.688679389 1407.0
44.701809671 1404.0
44.714939954 1380.0
44.728070237 1467.0
44.741200519 1414.0
44.754330802 1374.0
44.767461085 1403.0
44.780591367 1464.0
44.793721650 1430.0
44.806851933 1478.0
44.819982215 1417.0
44.833112498 1460.0
44.846242781 1479.0
44.859373063 1474.0
44.872503346 1456.0
44.885633629 1473.0
44.898763911 1532.0
44.911894194 1465.0
44.925024477 1474.0
44.938154760 1486.0
44.951285042 1499.0
44.964415325 1516.0
44.977545608 1465.0
44.990675890 1568.0
45.003806173 1582.0
45.016936456 1462.0
45.030066738 1507.0
45.043197021 1508.0
45.056327304 1500.0
45.069457586 1555.0
45.082587869 1532.0
45.095718152 1457.0
45.108848434 1536.0
45.121978717 1570.0
45.135109000 1624.0
45.148239282 1589.0
45.161369565 1558.0
45.174499848 1488.0
45.187630130 1548.0
45.200760413 1526.0
45.213890696 1476.0
45.227020978 1529.0
45.240151261 1518.0
45.253281544 1532.0
45.266411826 1503.0
45.279542109 1455.0
45.292672392 1505.0
45.305802674 1539.0
45.318932957 1444.0
45.332063240 1462.0
45.345193522 1445.0
45.358323805 1496.0
45.371454088 1504.0
45.384584371 1524.0
45.397714653 1497.0
45.410844936 1558.0
45.423975219 1397.0
45.437105501 1456.0
45.450235784 1487.0
45.463366067 1408.0
45.476496349 1393.0
45.489626632 1427.0
45.502756915 1445.0
45.515887197 1501.0
45.529017480 1417.0
45.542147763 1452.0
45.555278045 1462.0
45.568408328 1454.0
45.581538611 1443.0
45.594668893 1458.0
45.607799176 1483.0
45.620929459 1511.0
45.634059741 1531.0
45.647190024 1422.0
45.660320307 1510.0
45.673450589 1384.0
45.686580872 1480.0
45.699711155 1464.0
45.712841437 1432.0
45.725971720 1552.0
45.739102003 1425.0
45.752232285 1513.0
45.765362568 1500.0
45.778492851 1477.0
45.791623133 1498.0
45.804753416 1507.0
45.817883699 1466.0
45.831013982 1532.0
45.844144264 1546.0
45.857274547 1524.0
45.870404830 1494.0
45.883535112 1524.0
45.896665395 1572.0
45.909795678 1479.0
45.922925960 1519.0
45.936056243 1482.0
45.949186526 1578.0
45.962316808 1536.0
45.975447091 1596.0
45.988577374 1520.0
46.001707656 1607.0
46.014837939 1550.0
46.027968222 1522.0
46.041098504 1555.0
46.054228787 1616.0
46.067359070 1592.0
46.080489352 1554.0
46.093619635 1596.0
46.106749918 1617.0
46.119880200 1649.0
46.133010483 1598.0
46.146140766 1656.0
46.159271048 1664.0
46.172401331 1703.0
46.185531614 1765.0
46.198661896 1748.0
46.211792179 1646.0
46.224922462 1732.0
46.238052744 1753.0
46.251183027 1715.0
46.264313310 1749.0
46.277443593 1709.0
46.290573875 1821.0
46.303704158 1810.0
46.316834441 1771.0
46.329964723 1768.0
46.343095006 1821.0
46.356225289 1811.0
46.369355571 1859.0
46.382485854 1883.0
46.395616137 1811.0
46.408746419 1873.0
46.421876702 2005.0
46.435006985 1979.0
46.448137267 1953.0
46.461267550 1995.0
46.474397833 2031.0
46.487528115 1993.0
46.500658398 2075.0
46.513788681 2038.0
46.526918963 2013.0
46.540049246 2081.0
46.553179529 2056.0
46.566309811 2166.0
46.579440094 2229.0
46.592570377 2165.0
46.605700659 2158.0
46.618830942 2186.0
46.631961225 2202.0
46.645091507 2118.0
46.658221790 2111.0
46.671352073 2154.0
46.684482355 2203.0
46.697612638 2158.0
46.710742921 2060.0
46.723873204 2110.0
46.737003486 2056.0
46.750133769 2065.0
46.763264052 2090.0
46.776394334 2078.0
46.789524617 2056.0
46.802654900 2036.0
46.815785182 1993.0
46.828915465 2008.0
46.842045748 1974.0
46.855176030 1960.0
46.868306313 1995.0
46.881436596 1931.0
46.894566878 1945.0
46.907697161 1925.0
46.920827444 1854.0
46.933957726 1855.0
46.947088009 1852.0
46.960218292 1948.0
46.973348574 1872.0
46.986478857 1820.0
46.999609140 1922.0
47.012739422 1829.0
47.025869705 1919.0
47.038999988 1888.0
47.052130270 1902.0
47.065260553 1834.0
47.078390836 1780.0
47.091521118 1834.0
47.104651401 1818.0
47.117781684 1765.0
47.130911967 1746.0
47.144042249 1761.0
47.157172532 1701.0
47.170302815 1634.0
47.183433097 1717.0
47.196563380 1676.0
47.209693663 1658.0
47.222823945 1749.0
47.235954228 1710.0
47.249084511 1729.0
47.262214793 1645.0
47.275345076 1719.0
47.288475359 1633.0
47.301605641 1656.0
47.314735924 1603.0
47.327866207 1612.0
47.340996489 1595.0
47.354126772 1668.0
47.367257055 1565.0
47.380387337 1689.0
47.393517620 1618.0
47.406647903 1622.0
47.419778185 1539.0
47.432908468 1595.0
47.446038751 1636.0
47.459169033 1660.0
47.472299316 1572.0
47.485429599 1600.0
47.498559881 1585.0
47.511690164 1586.0
47.524820447 1566.0
47.537950729 1640.0
47.551081012 1577.0
47.564211295 1581.0
47.577341578 1562.0
47.590471860 1555.0
47.603602143 1600.0
47.616732426 1597.0
47.629862708 1653.0
47.642992991 1588.0
47.656123274 1647.0
47.669253556 1568.0
47.682383839 1628.0
47.695514122 1620.0
47.708644404 1549.0
47.721774687 1612.0
47.734904970 1695.0
47.748035252 1642.0
47.761165535 1627.0
47.774295818 1655.0
47.787426100 1654.0
47.800556383 1780.0
47.813686666 1735.0
47.826816948 1626.0
47.839947231 1674.0
47.853077514 1763.0
47.866207796 1815.0
47.879338079 1803.0
47.892468362 1827.0
47.905598644 1767.0
47.918728927 1780.0
47.931859210 1830.0
47.944989492 1844.0
47.958119775 1830.0
47.971250058 1920.0
47.984380340 1933.0
47.997510623 1879.0
48.010640906 1832.0
48.023771189 2051.0
48.036901471 1940.0
48.050031754 1976.0
48.063162037 1929.0
48.076292319 1911.0
48.089422602 1996.0
48.102552885 2075.0
48.115683167 1942.0
48.128813450 1976.0
48.141943733 1976.0
48.155074015 2065.0
48.168204298 1890.0
48.181334581 1951.0
48.194464863 1938.0
48.207595146 1978.0
48.220725429 1917.0
48.233855711 1911.0
48.246985994 1925.0
48.260116277 1965.0
48.273246559 1934.0
48.286376842 1772.0
48.299507125 1903.0
48.312637407 1895.0
48.325767690 1861.0
48.338897973 1728.0
48.352028255 1891.0
48.365158538 1752.0
48.378288821 1752.0
48.391419103 1740.0
48.404549386 1724.0
48.417679669 1694.0
48.430809951 1702.0
48.443940234 1665.0
48.457070517 1734.0
48.470200800 1687.0
48.483331082 1656.0
48.496461365 1677.0
48.509591648 1615.0
48.522721930 1627.0
48.535852213 1561.0
48.548982496 1605.0
48.562112778 1605.0
48.575243061 1600.0
48.588373344 1698.0
48.601503626 1572.0
48.614633909 1622.0
48.627764192 1658.0
48.640894474 1616.0
48.654024757 1528.0
48.667155040 1597.0
48.680285322 1525.0
48.693415605 1620.0
48.706545888 1632.0
48.719676170 1552.0
48.732806453 1569.0
48.745936736 1516.0
48.759067018 1565.0
48.772197301 1498.0
48.785327584 1527.0
48.798457866 1532.0
48.811588149 1486.0
48.824718432 1566.0
48.837848714 1521.0
48.850978997 1557.0
48.864109280 1531.0
48.877239562 1568.0
48.890369845 1565.0
48.903500128 1568.0
48.916630411 1546.0
48.929760693 1579.0
48.942890976 1543.0
48.956021259 1438.0
48.969151541 1521.0
48.982281824 1565.0
48.995412107 1540.0
49.008542389 1537.0
49.021672672 1514.0
49.034802955 1570.0
49.047933237 1510.0
49.061063520 1548.0
49.074193803 1584.0
49.087324085 1605.0
49.100454368 1593.0
49.113584651 1573.0
49.126714933 1540.0
49.139845216 1517.0
49.152975499 1517.0
49.166105781 1519.0
49.179236064 1561.0
49.192366347 1525.0
49.205496629 1511.0
49.218626912 1462.0
49.231757195 1601.0
49.244887477 1586.0
49.258017760 1564.0
49.271148043 1585.0
49.284278325 1522.0
49.297408608 1463.0
49.310538891 1556.0
49.323669173 1546.0
49.336799456 1554.0
49.349929739 1570.0
49.363060022 1545.0
49.376190304 1610.0
49.389320587 1529.0
49.402450870 1563.0
49.415581152 1568.0
49.428711435 1559.0
49.441841718 1529.0
49.454972000 1597.0
49.468102283 1610.0
49.481232566 1553.0
49.494362848 1555.0
49.507493131 1615.0
49.520623414 1591.0
49.533753696 1604.0
49.546883979 1548.0
49.560014262 1625.0
49.573144544 1579.0
49.586274827 1620.0
49.599405110 1665.0
49.612535392 1536.0
49.625665675 1606.0
49.638795958 1661.0
49.651926240 1602.0
49.665056523 1641.0
49.678186806 1646.0
49.691317088 1589.0
49.704447371 1692.0
49.717577654 1691.0
49.730707936 1639.0
49.743838219 1743.0
49.756968502 1756.0
49.770098784 1735.0
49.783229067 1777.0
49.796359350 1723.0
49.809489633 1768.0
49.822619915 1777.0
49.835750198 1747.0
49.848880481 1797.0
49.862010763 1778.0
49.875141046 1850.0
49.888271329 1854.0
49.901401611 1889.0
49.914531894 1816.0
49.927662177 1866.0
49.940792459 1882.0
49.953922742 1891.0
49.967053025 1873.0
49.980183307 1865.0
49.993313590 1930.0
