# Supplementary material for: Physicochemical Properties, Equilibrium Adsorption Performance, Manufacturability, and Stability of TIFSIX-3-Ni for Direct Air Capture of CO2
Source: Energy Fuels. 2024 Jun 18;38(13):11947–65. doi: 10.1021/acs.energyfuels.4c01368 (PMC11228916; doi:10.1021/acs.energyfuels.4c01368)
Supplement: Supplementary file 2 — ef4c01368_si_002.zip [file ef4c01368_si_002.zip › tifsix si raw files/XRD/insitu XRD/powder-batch5-air-RT.xy]

5.008965140 440.0
5.022095423 414.0
5.035225705 423.0
5.048355988 393.0
5.061486271 416.0
5.074616553 400.0
5.087746836 389.0
5.100877119 430.0
5.114007401 400.0
5.127137684 408.0
5.140267967 415.0
5.153398249 426.0
5.166528532 418.0
5.179658815 425.0
5.192789097 396.0
5.205919380 384.0
5.219049663 421.0
5.232179946 436.0
5.245310228 394.0
5.258440511 397.0
5.271570794 411.0
5.284701076 393.0
5.297831359 408.0
5.310961642 431.0
5.324091924 411.0
5.337222207 419.0
5.350352490 429.0
5.363482772 433.0
5.376613055 417.0
5.389743338 408.0
5.402873620 400.0
5.416003903 406.0
5.429134186 406.0
5.442264468 418.0
5.455394751 465.0
5.468525034 430.0
5.481655316 413.0
5.494785599 396.0
5.507915882 431.0
5.521046164 416.0
5.534176447 468.0
5.547306730 443.0
5.560437012 424.0
5.573567295 429.0
5.586697578 408.0
5.599827860 457.0
5.612958143 471.0
5.626088426 405.0
5.639218708 447.0
5.652348991 420.0
5.665479274 440.0
5.678609557 456.0
5.691739839 447.0
5.704870122 429.0
5.718000405 424.0
5.731130687 455.0
5.744260970 421.0
5.757391253 426.0
5.770521535 464.0
5.783651818 439.0
5.796782101 470.0
5.809912383 470.0
5.823042666 430.0
5.836172949 418.0
5.849303231 452.0
5.862433514 471.0
5.875563797 408.0
5.888694079 419.0
5.901824362 444.0
5.914954645 455.0
5.928084927 446.0
5.941215210 455.0
5.954345493 489.0
5.967475775 456.0
5.980606058 466.0
5.993736341 425.0
6.006866623 484.0
6.019996906 459.0
6.033127189 464.0
6.046257471 501.0
6.059387754 453.0
6.072518037 493.0
6.085648319 467.0
6.098778602 489.0
6.111908885 428.0
6.125039168 472.0
6.138169450 489.0
6.151299733 476.0
6.164430016 448.0
6.177560298 539.0
6.190690581 466.0
6.203820864 529.0
6.216951146 482.0
6.230081429 479.0
6.243211712 476.0
6.256341994 487.0
6.269472277 516.0
6.282602560 523.0
6.295732842 491.0
6.308863125 502.0
6.321993408 531.0
6.335123690 536.0
6.348253973 515.0
6.361384256 511.0
6.374514538 505.0
6.387644821 490.0
6.400775104 526.0
6.413905386 535.0
6.427035669 509.0
6.440165952 514.0
6.453296234 561.0
6.466426517 539.0
6.479556800 607.0
6.492687082 578.0
6.505817365 583.0
6.518947648 608.0
6.532077930 577.0
6.545208213 560.0
6.558338496 599.0
6.571468779 613.0
6.584599061 563.0
6.597729344 631.0
6.610859627 648.0
6.623989909 634.0
6.637120192 643.0
6.650250475 656.0
6.663380757 613.0
6.676511040 616.0
6.689641323 594.0
6.702771605 613.0
6.715901888 652.0
6.729032171 608.0
6.742162453 652.0
6.755292736 655.0
6.768423019 653.0
6.781553301 639.0
6.794683584 626.0
6.807813867 724.0
6.820944149 608.0
6.834074432 657.0
6.847204715 653.0
6.860334997 680.0
6.873465280 688.0
6.886595563 705.0
6.899725845 667.0
6.912856128 637.0
6.925986411 693.0
6.939116693 662.0
6.952246976 692.0
6.965377259 708.0
6.978507541 690.0
6.991637824 742.0
7.004768107 712.0
7.017898390 706.0
7.031028672 703.0
7.044158955 773.0
7.057289238 733.0
7.070419520 745.0
7.083549803 741.0
7.096680086 718.0
7.109810368 763.0
7.122940651 752.0
7.136070934 745.0
7.149201216 713.0
7.162331499 767.0
7.175461782 807.0
7.188592064 771.0
7.201722347 755.0
7.214852630 699.0
7.227982912 678.0
7.241113195 762.0
7.254243478 729.0
7.267373760 697.0
7.280504043 684.0
7.293634326 702.0
7.306764608 651.0
7.319894891 711.0
7.333025174 711.0
7.346155456 701.0
7.359285739 679.0
7.372416022 698.0
7.385546304 657.0
7.398676587 677.0
7.411806870 708.0
7.424937152 648.0
7.438067435 699.0
7.451197718 698.0
7.464328001 635.0
7.477458283 666.0
7.490588566 629.0
7.503718849 607.0
7.516849131 617.0
7.529979414 601.0
7.543109697 622.0
7.556239979 558.0
7.569370262 610.0
7.582500545 648.0
7.595630827 573.0
7.608761110 604.0
7.621891393 597.0
7.635021675 562.0
7.648151958 567.0
7.661282241 601.0
7.674412523 546.0
7.687542806 602.0
7.700673089 558.0
7.713803371 544.0
7.726933654 589.0
7.740063937 566.0
7.753194219 560.0
7.766324502 560.0
7.779454785 550.0
7.792585067 542.0
7.805715350 570.0
7.818845633 570.0
7.831975915 536.0
7.845106198 566.0
7.858236481 540.0
7.871366763 530.0
7.884497046 522.0
7.897627329 559.0
7.910757612 556.0
7.923887894 532.0
7.937018177 511.0
7.950148460 522.0
7.963278742 538.0
7.976409025 527.0
7.989539308 526.0
8.002669590 513.0
8.015799873 560.0
8.028930156 539.0
8.042060438 535.0
8.055190721 543.0
8.068321004 570.0
8.081451286 521.0
8.094581569 548.0
8.107711852 498.0
8.120842134 492.0
8.133972417 479.0
8.147102700 538.0
8.160232982 495.0
8.173363265 504.0
8.186493548 525.0
8.199623830 504.0
8.212754113 520.0
8.225884396 504.0
8.239014678 515.0
8.252144961 491.0
8.265275244 514.0
8.278405526 543.0
8.291535809 507.0
8.304666092 516.0
8.317796375 533.0
8.330926657 516.0
8.344056940 561.0
8.357187223 543.0
8.370317505 544.0
8.383447788 512.0
8.396578071 543.0
8.409708353 532.0
8.422838636 499.0
8.435968919 558.0
8.449099201 519.0
8.462229484 532.0
8.475359767 520.0
8.488490049 540.0
8.501620332 510.0
8.514750615 536.0
8.527880897 492.0
8.541011180 531.0
8.554141463 502.0
8.567271745 543.0
8.580402028 574.0
8.593532311 496.0
8.606662593 544.0
8.619792876 525.0
8.632923159 525.0
8.646053441 519.0
8.659183724 552.0
8.672314007 529.0
8.685444289 506.0
8.698574572 563.0
8.711704855 532.0
8.724835137 509.0
8.737965420 558.0
8.751095703 530.0
8.764225986 512.0
8.777356268 582.0
8.790486551 563.0
8.803616834 521.0
8.816747116 505.0
8.829877399 542.0
8.843007682 517.0
8.856137964 497.0
8.869268247 533.0
8.882398530 547.0
8.895528812 509.0
8.908659095 506.0
8.921789378 583.0
8.934919660 522.0
8.948049943 518.0
8.961180226 524.0
8.974310508 521.0
8.987440791 572.0
9.000571074 527.0
9.013701356 483.0
9.026831639 515.0
9.039961922 515.0
9.053092204 536.0
9.066222487 578.0
9.079352770 577.0
9.092483052 520.0
9.105613335 554.0
9.118743618 532.0
9.131873900 520.0
9.145004183 542.0
9.158134466 512.0
9.171264748 495.0
9.184395031 538.0
9.197525314 562.0
9.210655597 557.0
9.223785879 511.0
9.236916162 572.0
9.250046445 538.0
9.263176727 533.0
9.276307010 535.0
9.289437293 553.0
9.302567575 557.0
9.315697858 513.0
9.328828141 543.0
9.341958423 533.0
9.355088706 563.0
9.368218989 566.0
9.381349271 541.0
9.394479554 533.0
9.407609837 520.0
9.420740119 509.0
9.433870402 558.0
9.447000685 530.0
9.460130967 514.0
9.473261250 562.0
9.486391533 564.0
9.499521815 520.0
9.512652098 538.0
9.525782381 543.0
9.538912663 568.0
9.552042946 554.0
9.565173229 563.0
9.578303511 571.0
9.591433794 553.0
9.604564077 543.0
9.617694359 506.0
9.630824642 536.0
9.643954925 530.0
9.657085208 576.0
9.670215490 531.0
9.683345773 560.0
9.696476056 537.0
9.709606338 588.0
9.722736621 515.0
9.735866904 596.0
9.748997186 543.0
9.762127469 535.0
9.775257752 502.0
9.788388034 542.0
9.801518317 517.0
9.814648600 559.0
9.827778882 545.0
9.840909165 567.0
9.854039448 535.0
9.867169730 506.0
9.880300013 568.0
9.893430296 518.0
9.906560578 517.0
9.919690861 520.0
9.932821144 558.0
9.945951426 531.0
9.959081709 550.0
9.972211992 555.0
9.985342274 512.0
9.998472557 570.0
10.011602840 553.0
10.024733122 552.0
10.037863405 553.0
10.050993688 545.0
10.064123970 496.0
10.077254253 582.0
10.090384536 537.0
10.103514819 570.0
10.116645101 553.0
10.129775384 585.0
10.142905667 535.0
10.156035949 558.0
10.169166232 569.0
10.182296515 539.0
10.195426797 621.0
10.208557080 519.0
10.221687363 513.0
10.234817645 540.0
10.247947928 553.0
10.261078211 579.0
10.274208493 592.0
10.287338776 545.0
10.300469059 577.0
10.313599341 541.0
10.326729624 567.0
10.339859907 537.0
10.352990189 556.0
10.366120472 604.0
10.379250755 588.0
10.392381037 581.0
10.405511320 547.0
10.418641603 601.0
10.431771885 598.0
10.444902168 548.0
10.458032451 539.0
10.471162733 578.0
10.484293016 539.0
10.497423299 632.0
10.510553581 560.0
10.523683864 561.0
10.536814147 539.0
10.549944430 578.0
10.563074712 584.0
10.576204995 558.0
10.589335278 606.0
10.602465560 525.0
10.615595843 589.0
10.628726126 612.0
10.641856408 545.0
10.654986691 591.0
10.668116974 562.0
10.681247256 570.0
10.694377539 611.0
10.707507822 546.0
10.720638104 574.0
10.733768387 546.0
10.746898670 591.0
10.760028952 535.0
10.773159235 554.0
10.786289518 587.0
10.799419800 593.0
10.812550083 600.0
10.825680366 595.0
10.838810648 618.0
10.851940931 584.0
10.865071214 592.0
10.878201496 609.0
10.891331779 630.0
10.904462062 606.0
10.917592344 589.0
10.930722627 630.0
10.943852910 604.0
10.956983192 646.0
10.970113475 630.0
10.983243758 611.0
10.996374041 617.0
11.009504323 628.0
11.022634606 640.0
11.035764889 623.0
11.048895171 629.0
11.062025454 632.0
11.075155737 633.0
11.088286019 618.0
11.101416302 630.0
11.114546585 640.0
11.127676867 618.0
11.140807150 689.0
11.153937433 655.0
11.167067715 688.0
11.180197998 682.0
11.193328281 631.0
11.206458563 659.0
11.219588846 646.0
11.232719129 688.0
11.245849411 695.0
11.258979694 687.0
11.272109977 683.0
11.285240259 658.0
11.298370542 694.0
11.311500825 663.0
11.324631107 668.0
11.337761390 611.0
11.350891673 676.0
11.364021955 666.0
11.377152238 650.0
11.390282521 672.0
11.403412803 627.0
11.416543086 616.0
11.429673369 674.0
11.442803652 659.0
11.455933934 615.0
11.469064217 699.0
11.482194500 611.0
11.495324782 653.0
11.508455065 618.0
11.521585348 703.0
11.534715630 690.0
11.547845913 653.0
11.560976196 622.0
11.574106478 630.0
11.587236761 631.0
11.600367044 707.0
11.613497326 694.0
11.626627609 654.0
11.639757892 690.0
11.652888174 635.0
11.666018457 674.0
11.679148740 696.0
11.692279022 670.0
11.705409305 659.0
11.718539588 684.0
11.731669870 683.0
11.744800153 697.0
11.757930436 676.0
11.771060718 686.0
11.784191001 659.0
11.797321284 648.0
11.810451566 720.0
11.823581849 744.0
11.836712132 686.0
11.849842415 671.0
11.862972697 691.0
11.876102980 688.0
11.889233263 689.0
11.902363545 736.0
11.915493828 743.0
11.928624111 763.0
11.941754393 727.0
11.954884676 747.0
11.968014959 720.0
11.981145241 733.0
11.994275524 813.0
12.007405807 754.0
12.020536089 811.0
12.033666372 804.0
12.046796655 826.0
12.059926937 780.0
12.073057220 841.0
12.086187503 880.0
12.099317785 878.0
12.112448068 914.0
12.125578351 905.0
12.138708633 906.0
12.151838916 971.0
12.164969199 1026.0
12.178099481 1014.0
12.191229764 1037.0
12.204360047 1042.0
12.217490329 1205.0
12.230620612 1181.0
12.243750895 1252.0
12.256881177 1257.0
12.270011460 1251.0
12.283141743 1413.0
12.296272026 1446.0
12.309402308 1497.0
12.322532591 1609.0
12.335662874 1581.0
12.348793156 1744.0
12.361923439 1763.0
12.375053722 1936.0
12.388184004 2029.0
12.401314287 2037.0
12.414444570 2165.0
12.427574852 2285.0
12.440705135 2382.0
12.453835418 2582.0
12.466965700 2761.0
12.480095983 2899.0
12.493226266 3132.0
12.506356548 3323.0
12.519486831 3557.0
12.532617114 3689.0
12.545747396 4006.0
12.558877679 4104.0
12.572007962 4182.0
12.585138244 4387.0
12.598268527 4595.0
12.611398810 4375.0
12.624529092 4254.0
12.637659375 3884.0
12.650789658 3539.0
12.663919940 3230.0
12.677050223 2875.0
12.690180506 2557.0
12.703310788 2287.0
12.716441071 2177.0
12.729571354 1846.0
12.742701637 1841.0
12.755831919 1643.0
12.768962202 1467.0
12.782092485 1431.0
12.795222767 1363.0
12.808353050 1222.0
12.821483333 1292.0
12.834613615 1209.0
12.847743898 1143.0
12.860874181 1084.0
12.874004463 1108.0
12.887134746 1001.0
12.900265029 1013.0
12.913395311 999.0
12.926525594 1041.0
12.939655877 945.0
12.952786159 937.0
12.965916442 895.0
12.979046725 882.0
12.992177007 874.0
13.005307290 888.0
13.018437573 864.0
13.031567855 803.0
13.044698138 829.0
13.057828421 864.0
13.070958703 760.0
13.084088986 771.0
13.097219269 857.0
13.110349551 812.0
13.123479834 788.0
13.136610117 751.0
13.149740399 778.0
13.162870682 761.0
13.176000965 761.0
13.189131248 827.0
13.202261530 733.0
13.215391813 745.0
13.228522096 754.0
13.241652378 725.0
13.254782661 734.0
13.267912944 757.0
13.281043226 726.0
13.294173509 776.0
13.307303792 736.0
13.320434074 751.0
13.333564357 715.0
13.346694640 729.0
13.359824922 722.0
13.372955205 754.0
13.386085488 729.0
13.399215770 751.0
13.412346053 763.0
13.425476336 718.0
13.438606618 759.0
13.451736901 709.0
13.464867184 749.0
13.477997466 750.0
13.491127749 750.0
13.504258032 734.0
13.517388314 765.0
13.530518597 757.0
13.543648880 715.0
13.556779162 731.0
13.569909445 717.0
13.583039728 743.0
13.596170010 692.0
13.609300293 694.0
13.622430576 794.0
13.635560859 773.0
13.648691141 706.0
13.661821424 780.0
13.674951707 722.0
13.688081989 672.0
13.701212272 708.0
13.714342555 749.0
13.727472837 738.0
13.740603120 685.0
13.753733403 712.0
13.766863685 715.0
13.779993968 724.0
13.793124251 746.0
13.806254533 743.0
13.819384816 702.0
13.832515099 744.0
13.845645381 683.0
13.858775664 726.0
13.871905947 727.0
13.885036229 767.0
13.898166512 701.0
13.911296795 697.0
13.924427077 706.0
13.937557360 770.0
13.950687643 694.0
13.963817925 713.0
13.976948208 700.0
13.990078491 698.0
14.003208773 702.0
14.016339056 751.0
14.029469339 679.0
14.042599621 746.0
14.055729904 736.0
14.068860187 739.0
14.081990470 757.0
14.095120752 734.0
14.108251035 716.0
14.121381318 715.0
14.134511600 747.0
14.147641883 759.0
14.160772166 733.0
14.173902448 721.0
14.187032731 746.0
14.200163014 727.0
14.213293296 758.0
14.226423579 712.0
14.239553862 654.0
14.252684144 709.0
14.265814427 743.0
14.278944710 688.0
14.292074992 754.0
14.305205275 704.0
14.318335558 671.0
14.331465840 743.0
14.344596123 675.0
14.357726406 707.0
14.370856688 743.0
14.383986971 749.0
14.397117254 699.0
14.410247536 680.0
14.423377819 760.0
14.436508102 730.0
14.449638384 697.0
14.462768667 717.0
14.475898950 691.0
14.489029232 739.0
14.502159515 717.0
14.515289798 693.0
14.528420081 721.0
14.541550363 708.0
14.554680646 748.0
14.567810929 736.0
14.580941211 764.0
14.594071494 719.0
14.607201777 725.0
14.620332059 768.0
14.633462342 691.0
14.646592625 672.0
14.659722907 782.0
14.672853190 717.0
14.685983473 739.0
14.699113755 741.0
14.712244038 709.0
14.725374321 753.0
14.738504603 732.0
14.751634886 707.0
14.764765169 734.0
14.777895451 796.0
14.791025734 707.0
14.804156017 762.0
14.817286299 714.0
14.830416582 705.0
14.843546865 714.0
14.856677147 742.0
14.869807430 728.0
14.882937713 723.0
14.896067995 741.0
14.909198278 752.0
14.922328561 721.0
14.935458844 680.0
14.948589126 749.0
14.961719409 711.0
14.974849692 697.0
14.987979974 702.0
15.001110257 757.0
15.014240540 736.0
15.027370822 741.0
15.040501105 716.0
15.053631388 717.0
15.066761670 727.0
15.079891953 750.0
15.093022236 791.0
15.106152518 726.0
15.119282801 723.0
15.132413084 756.0
15.145543366 721.0
15.158673649 739.0
15.171803932 731.0
15.184934214 688.0
15.198064497 745.0
15.211194780 747.0
15.224325062 764.0
15.237455345 708.0
15.250585628 726.0
15.263715910 699.0
15.276846193 682.0
15.289976476 722.0
15.303106758 740.0
15.316237041 710.0
15.329367324 722.0
15.342497606 705.0
15.355627889 723.0
15.368758172 748.0
15.381888455 727.0
15.395018737 755.0
15.408149020 699.0
15.421279303 722.0
15.434409585 737.0
15.447539868 747.0
15.460670151 765.0
15.473800433 736.0
15.486930716 752.0
15.500060999 772.0
15.513191281 716.0
15.526321564 733.0
15.539451847 762.0
15.552582129 743.0
15.565712412 720.0
15.578842695 738.0
15.591972977 712.0
15.605103260 804.0
15.618233543 795.0
15.631363825 785.0
15.644494108 726.0
15.657624391 762.0
15.670754673 777.0
15.683884956 780.0
15.697015239 731.0
15.710145521 753.0
15.723275804 762.0
15.736406087 719.0
15.749536369 752.0
15.762666652 806.0
15.775796935 780.0
15.788927217 716.0
15.802057500 730.0
15.815187783 728.0
15.828318066 765.0
15.841448348 766.0
15.854578631 760.0
15.867708914 693.0
15.880839196 735.0
15.893969479 709.0
15.907099762 787.0
15.920230044 736.0
15.933360327 783.0
15.946490610 782.0
15.959620892 756.0
15.972751175 670.0
15.985881458 789.0
15.999011740 708.0
16.012142023 709.0
16.025272306 718.0
16.038402588 769.0
16.051532871 781.0
16.064663154 708.0
16.077793436 711.0
16.090923719 757.0
16.104054002 759.0
16.117184284 756.0
16.130314567 775.0
16.143444850 762.0
16.156575132 715.0
16.169705415 774.0
16.182835698 773.0
16.195965980 725.0
16.209096263 779.0
16.222226546 717.0
16.235356828 750.0
16.248487111 697.0
16.261617394 742.0
16.274747677 712.0
16.287877959 766.0
16.301008242 812.0
16.314138525 740.0
16.327268807 725.0
16.340399090 765.0
16.353529373 753.0
16.366659655 792.0
16.379789938 764.0
16.392920221 768.0
16.406050503 776.0
16.419180786 770.0
16.432311069 772.0
16.445441351 750.0
16.458571634 779.0
16.471701917 711.0
16.484832199 762.0
16.497962482 710.0
16.511092765 743.0
16.524223047 758.0
16.537353330 862.0
16.550483613 792.0
16.563613895 774.0
16.576744178 729.0
16.589874461 803.0
16.603004743 792.0
16.616135026 848.0
16.629265309 851.0
16.642395591 802.0
16.655525874 790.0
16.668656157 781.0
16.681786439 798.0
16.694916722 815.0
16.708047005 812.0
16.721177288 763.0
16.734307570 831.0
16.747437853 802.0
16.760568136 763.0
16.773698418 772.0
16.786828701 867.0
16.799958984 841.0
16.813089266 815.0
16.826219549 830.0
16.839349832 823.0
16.852480114 818.0
16.865610397 875.0
16.878740680 844.0
16.891870962 885.0
16.905001245 876.0
16.918131528 846.0
16.931261810 818.0
16.944392093 864.0
16.957522376 823.0
16.970652658 933.0
16.983782941 923.0
16.996913224 896.0
17.010043506 852.0
17.023173789 853.0
17.036304072 862.0
17.049434354 861.0
17.062564637 858.0
17.075694920 828.0
17.088825202 857.0
17.101955485 868.0
17.115085768 833.0
17.128216050 815.0
17.141346333 872.0
17.154476616 834.0
17.167606899 810.0
17.180737181 839.0
17.193867464 858.0
17.206997747 840.0
17.220128029 843.0
17.233258312 869.0
17.246388595 860.0
17.259518877 881.0
17.272649160 887.0
17.285779443 849.0
17.298909725 871.0
17.312040008 913.0
17.325170291 895.0
17.338300573 904.0
17.351430856 870.0
17.364561139 920.0
17.377691421 804.0
17.390821704 837.0
17.403951987 938.0
17.417082269 895.0
17.430212552 906.0
17.443342835 866.0
17.456473117 913.0
17.469603400 873.0
17.482733683 874.0
17.495863965 857.0
17.508994248 880.0
17.522124531 916.0
17.535254813 899.0
17.548385096 971.0
17.561515379 948.0
17.574645661 922.0
17.587775944 983.0
17.600906227 1013.0
17.614036510 1040.0
17.627166792 1018.0
17.640297075 1041.0
17.653427358 1102.0
17.666557640 1107.0
17.679687923 1134.0
17.692818206 1111.0
17.705948488 1179.0
17.719078771 1201.0
17.732209054 1140.0
17.745339336 1237.0
17.758469619 1218.0
17.771599902 1332.0
17.784730184 1323.0
17.797860467 1314.0
17.810990750 1385.0
17.824121032 1458.0
17.837251315 1483.0
17.850381598 1447.0
17.863511880 1486.0
17.876642163 1407.0
17.889772446 1365.0
17.902902728 1292.0
17.916033011 1390.0
17.929163294 1375.0
17.942293576 1228.0
17.955423859 1225.0
17.968554142 1186.0
17.981684424 1201.0
17.994814707 1142.0
18.007944990 1055.0
18.021075273 1036.0
18.034205555 1047.0
18.047335838 1038.0
18.060466121 1008.0
18.073596403 970.0
18.086726686 1013.0
18.099856969 1019.0
18.112987251 931.0
18.126117534 945.0
18.139247817 1000.0
18.152378099 934.0
18.165508382 923.0
18.178638665 926.0
18.191768947 910.0
18.204899230 928.0
18.218029513 916.0
18.231159795 927.0
18.244290078 973.0
18.257420361 905.0
18.270550643 912.0
18.283680926 834.0
18.296811209 921.0
18.309941491 856.0
18.323071774 813.0
18.336202057 884.0
18.349332339 831.0
18.362462622 898.0
18.375592905 912.0
18.388723187 809.0
18.401853470 803.0
18.414983753 842.0
18.428114035 867.0
18.441244318 866.0
18.454374601 790.0
18.467504884 822.0
18.480635166 856.0
18.493765449 821.0
18.506895732 878.0
18.520026014 863.0
18.533156297 871.0
18.546286580 797.0
18.559416862 849.0
18.572547145 812.0
18.585677428 787.0
18.598807710 823.0
18.611937993 810.0
18.625068276 792.0
18.638198558 804.0
18.651328841 794.0
18.664459124 793.0
18.677589406 853.0
18.690719689 822.0
18.703849972 846.0
18.716980254 859.0
18.730110537 835.0
18.743240820 805.0
18.756371102 824.0
18.769501385 801.0
18.782631668 805.0
18.795761950 830.0
18.808892233 780.0
18.822022516 766.0
18.835152798 797.0
18.848283081 811.0
18.861413364 814.0
18.874543646 815.0
18.887673929 755.0
18.900804212 781.0
18.913934495 786.0
18.927064777 846.0
18.940195060 797.0
18.953325343 811.0
18.966455625 774.0
18.979585908 811.0
18.992716191 832.0
19.005846473 744.0
19.018976756 789.0
19.032107039 830.0
19.045237321 785.0
19.058367604 764.0
19.071497887 781.0
19.084628169 818.0
19.097758452 838.0
19.110888735 820.0
19.124019017 776.0
19.137149300 832.0
19.150279583 799.0
19.163409865 788.0
19.176540148 782.0
19.189670431 802.0
19.202800713 770.0
19.215930996 825.0
19.229061279 792.0
19.242191561 793.0
19.255321844 776.0
19.268452127 771.0
19.281582409 842.0
19.294712692 736.0
19.307842975 860.0
19.320973257 846.0
19.334103540 872.0
19.347233823 855.0
19.360364106 845.0
19.373494388 790.0
19.386624671 807.0
19.399754954 797.0
19.412885236 837.0
19.426015519 837.0
19.439145802 788.0
19.452276084 801.0
19.465406367 751.0
19.478536650 835.0
19.491666932 874.0
19.504797215 784.0
19.517927498 867.0
19.531057780 831.0
19.544188063 844.0
19.557318346 855.0
19.570448628 784.0
19.583578911 804.0
19.596709194 842.0
19.609839476 781.0
19.622969759 827.0
19.636100042 812.0
19.649230324 818.0
19.662360607 794.0
19.675490890 783.0
19.688621172 784.0
19.701751455 822.0
19.714881738 854.0
19.728012020 782.0
19.741142303 838.0
19.754272586 822.0
19.767402868 793.0
19.780533151 805.0
19.793663434 832.0
19.806793717 792.0
19.819923999 849.0
19.833054282 871.0
19.846184565 852.0
19.859314847 782.0
19.872445130 790.0
19.885575413 787.0
19.898705695 776.0
19.911835978 820.0
19.924966261 794.0
19.938096543 865.0
19.951226826 813.0
19.964357109 820.0
19.977487391 813.0
19.990617674 740.0
20.003747957 869.0
20.016878239 844.0
20.030008522 794.0
20.043138805 816.0
20.056269087 801.0
20.069399370 811.0
20.082529653 801.0
20.095659935 810.0
20.108790218 838.0
20.121920501 837.0
20.135050783 799.0
20.148181066 814.0
20.161311349 776.0
20.174441631 782.0
20.187571914 754.0
20.200702197 854.0
20.213832479 833.0
20.226962762 838.0
20.240093045 831.0
20.253223328 830.0
20.266353610 838.0
20.279483893 851.0
20.292614176 812.0
20.305744458 808.0
20.318874741 870.0
20.332005024 802.0
20.345135306 856.0
20.358265589 840.0
20.371395872 845.0
20.384526154 810.0
20.397656437 840.0
20.410786720 828.0
20.423917002 829.0
20.437047285 856.0
20.450177568 863.0
20.463307850 869.0
20.476438133 871.0
20.489568416 859.0
20.502698698 876.0
20.515828981 855.0
20.528959264 790.0
20.542089546 902.0
20.555219829 831.0
20.568350112 882.0
20.581480394 910.0
20.594610677 948.0
20.607740960 883.0
20.620871242 834.0
20.634001525 831.0
20.647131808 876.0
20.660262090 848.0
20.673392373 879.0
20.686522656 879.0
20.699652939 895.0
20.712783221 873.0
20.725913504 977.0
20.739043787 985.0
20.752174069 977.0
20.765304352 925.0
20.778434635 853.0
20.791564917 948.0
20.804695200 1014.0
20.817825483 937.0
20.830955765 922.0
20.844086048 963.0
20.857216331 956.0
20.870346613 982.0
20.883476896 1022.0
20.896607179 1038.0
20.909737461 1073.0
20.922867744 1092.0
20.935998027 1156.0
20.949128309 1133.0
20.962258592 1038.0
20.975388875 1158.0
20.988519157 1154.0
21.001649440 1240.0
21.014779723 1193.0
21.027910005 1213.0
21.041040288 1236.0
21.054170571 1371.0
21.067300853 1380.0
21.080431136 1372.0
21.093561419 1395.0
21.106691702 1421.0
21.119821984 1420.0
21.132952267 1445.0
21.146082550 1440.0
21.159212832 1504.0
21.172343115 1398.0
21.185473398 1444.0
21.198603680 1416.0
21.211733963 1412.0
21.224864246 1315.0
21.237994528 1323.0
21.251124811 1311.0
21.264255094 1284.0
21.277385376 1217.0
21.290515659 1232.0
21.303645942 1206.0
21.316776224 1083.0
21.329906507 1078.0
21.343036790 1103.0
21.356167072 1074.0
21.369297355 1016.0
21.382427638 1015.0
21.395557920 1017.0
21.408688203 957.0
21.421818486 1024.0
21.434948768 1007.0
21.448079051 996.0
21.461209334 907.0
21.474339616 1025.0
21.487469899 951.0
21.500600182 950.0
21.513730464 884.0
21.526860747 894.0
21.539991030 938.0
21.553121313 852.0
21.566251595 924.0
21.579381878 905.0
21.592512161 861.0
21.605642443 897.0
21.618772726 902.0
21.631903009 888.0
21.645033291 888.0
21.658163574 862.0
21.671293857 930.0
21.684424139 946.0
21.697554422 851.0
21.710684705 891.0
21.723814987 932.0
21.736945270 893.0
21.750075553 878.0
21.763205835 896.0
21.776336118 949.0
21.789466401 934.0
21.802596683 891.0
21.815726966 926.0
21.828857249 901.0
21.841987531 889.0
21.855117814 909.0
21.868248097 920.0
21.881378379 862.0
21.894508662 936.0
21.907638945 904.0
21.920769227 872.0
21.933899510 916.0
21.947029793 918.0
21.960160075 907.0
21.973290358 910.0
21.986420641 942.0
21.999550924 911.0
22.012681206 908.0
22.025811489 907.0
22.038941772 920.0
22.052072054 913.0
22.065202337 991.0
22.078332620 929.0
22.091462902 950.0
22.104593185 950.0
22.117723468 915.0
22.130853750 951.0
22.143984033 1002.0
22.157114316 1000.0
22.170244598 993.0
22.183374881 972.0
22.196505164 1055.0
22.209635446 1032.0
22.222765729 1062.0
22.235896012 1043.0
22.249026294 1040.0
22.262156577 1085.0
22.275286860 1117.0
22.288417142 1035.0
22.301547425 1125.0
22.314677708 1101.0
22.327807990 1140.0
22.340938273 1181.0
22.354068556 1248.0
22.367198838 1272.0
22.380329121 1228.0
22.393459404 1304.0
22.406589686 1304.0
22.419719969 1371.0
22.432850252 1380.0
22.445980535 1351.0
22.459110817 1379.0
22.472241100 1434.0
22.485371383 1560.0
22.498501665 1568.0
22.511631948 1629.0
22.524762231 1619.0
22.537892513 1705.0
22.551022796 1770.0
22.564153079 1753.0
22.577283361 1748.0
22.590413644 1688.0
22.603543927 1746.0
22.616674209 1778.0
22.629804492 1693.0
22.642934775 1663.0
22.656065057 1629.0
22.669195340 1596.0
22.682325623 1589.0
22.695455905 1496.0
22.708586188 1486.0
22.721716471 1449.0
22.734846753 1381.0
22.747977036 1383.0
22.761107319 1320.0
22.774237601 1386.0
22.787367884 1297.0
22.800498167 1241.0
22.813628449 1239.0
22.826758732 1121.0
22.839889015 1162.0
22.853019297 1149.0
22.866149580 1166.0
22.879279863 1097.0
22.892410146 1150.0
22.905540428 1128.0
22.918670711 1050.0
22.931800994 1094.0
22.944931276 1091.0
22.958061559 1087.0
22.971191842 940.0
22.984322124 998.0
22.997452407 1071.0
23.010582690 1014.0
23.023712972 1015.0
23.036843255 978.0
23.049973538 1051.0
23.063103820 948.0
23.076234103 1048.0
23.089364386 961.0
23.102494668 1001.0
23.115624951 938.0
23.128755234 1033.0
23.141885516 929.0
23.155015799 1005.0
23.168146082 966.0
23.181276364 939.0
23.194406647 948.0
23.207536930 957.0
23.220667212 957.0
23.233797495 964.0
23.246927778 907.0
23.260058060 907.0
23.273188343 948.0
23.286318626 929.0
23.299448908 923.0
23.312579191 990.0
23.325709474 883.0
23.338839757 941.0
23.351970039 929.0
23.365100322 889.0
23.378230605 937.0
23.391360887 929.0
23.404491170 888.0
23.417621453 946.0
23.430751735 959.0
23.443882018 929.0
23.457012301 971.0
23.470142583 931.0
23.483272866 907.0
23.496403149 921.0
23.509533431 964.0
23.522663714 912.0
23.535793997 965.0
23.548924279 959.0
23.562054562 945.0
23.575184845 894.0
23.588315127 934.0
23.601445410 881.0
23.614575693 905.0
23.627705975 916.0
23.640836258 949.0
23.653966541 961.0
23.667096823 887.0
23.680227106 876.0
23.693357389 851.0
23.706487671 971.0
23.719617954 948.0
23.732748237 900.0
23.745878519 906.0
23.759008802 964.0
23.772139085 930.0
23.785269368 879.0
23.798399650 900.0
23.811529933 936.0
23.824660216 899.0
23.837790498 926.0
23.850920781 926.0
23.864051064 970.0
23.877181346 913.0
23.890311629 936.0
23.903441912 955.0
23.916572194 931.0
23.929702477 926.0
23.942832760 887.0
23.955963042 945.0
23.969093325 932.0
23.982223608 990.0
23.995353890 883.0
24.008484173 923.0
24.021614456 952.0
24.034744738 921.0
24.047875021 951.0
24.061005304 958.0
24.074135586 933.0
24.087265869 881.0
24.100396152 949.0
24.113526434 913.0
24.126656717 978.0
24.139787000 923.0
24.152917282 996.0
24.166047565 941.0
24.179177848 942.0
24.192308130 950.0
24.205438413 925.0
24.218568696 892.0
24.231698979 886.0
24.244829261 963.0
24.257959544 925.0
24.271089827 938.0
24.284220109 962.0
24.297350392 896.0
24.310480675 920.0
24.323610957 954.0
24.336741240 909.0
24.349871523 1047.0
24.363001805 954.0
24.376132088 852.0
24.389262371 952.0
24.402392653 920.0
24.415522936 920.0
24.428653219 953.0
24.441783501 993.0
24.454913784 954.0
24.468044067 957.0
24.481174349 980.0
24.494304632 994.0
24.507434915 962.0
24.520565197 977.0
24.533695480 933.0
24.546825763 966.0
24.559956045 953.0
24.573086328 1007.0
24.586216611 944.0
24.599346893 991.0
24.612477176 983.0
24.625607459 917.0
24.638737742 1026.0
24.651868024 1018.0
24.664998307 1026.0
24.678128590 1053.0
24.691258872 956.0
24.704389155 990.0
24.717519438 1018.0
24.730649720 957.0
24.743780003 1028.0
24.756910286 1030.0
24.770040568 1026.0
24.783170851 995.0
24.796301134 1004.0
24.809431416 1002.0
24.822561699 1022.0
24.835691982 1004.0
24.848822264 1035.0
24.861952547 1063.0
24.875082830 1063.0
24.888213112 1059.0
24.901343395 1025.0
24.914473678 1030.0
24.927603960 1123.0
24.940734243 1141.0
24.953864526 1107.0
24.966994808 1114.0
24.980125091 1131.0
24.993255374 1097.0
25.006385656 1143.0
25.019515939 1180.0
25.032646222 1207.0
25.045776504 1157.0
25.058906787 1251.0
25.072037070 1214.0
25.085167353 1259.0
25.098297635 1240.0
25.111427918 1275.0
25.124558201 1316.0
25.137688483 1376.0
25.150818766 1440.0
25.163949049 1495.0
25.177079331 1497.0
25.190209614 1518.0
25.203339897 1595.0
25.216470179 1571.0
25.229600462 1689.0
25.242730745 1740.0
25.255861027 1793.0
25.268991310 1890.0
25.282121593 1991.0
25.295251875 2125.0
25.308382158 2212.0
25.321512441 2314.0
25.334642723 2358.0
25.347773006 2370.0
25.360903289 2472.0
25.374033571 2513.0
25.387163854 2580.0
25.400294137 2516.0
25.413424419 2497.0
25.426554702 2377.0
25.439684985 2365.0
25.452815267 2148.0
25.465945550 2050.0
25.479075833 2016.0
25.492206115 1870.0
25.505336398 1741.0
25.518466681 1747.0
25.531596964 1595.0
25.544727246 1646.0
25.557857529 1519.0
25.570987812 1541.0
25.584118094 1502.0
25.597248377 1508.0
25.610378660 1471.0
25.623508942 1397.0
25.636639225 1440.0
25.649769508 1444.0
25.662899790 1465.0
25.676030073 1411.0
25.689160356 1509.0
25.702290638 1488.0
25.715420921 1499.0
25.728551204 1474.0
25.741681486 1553.0
25.754811769 1579.0
25.767942052 1540.0
25.781072334 1504.0
25.794202617 1652.0
25.807332900 1642.0
25.820463182 1755.0
25.833593465 1752.0
25.846723748 1726.0
25.859854030 1790.0
25.872984313 1851.0
25.886114596 1945.0
25.899244878 1913.0
25.912375161 1944.0
25.925505444 1857.0
25.938635726 1959.0
25.951766009 1955.0
25.964896292 2104.0
25.978026575 1894.0
25.991156857 1857.0
26.004287140 1822.0
26.017417423 1814.0
26.030547705 1804.0
26.043677988 1760.0
26.056808271 1765.0
26.069938553 1692.0
26.083068836 1619.0
26.096199119 1581.0
26.109329401 1601.0
26.122459684 1512.0
26.135589967 1453.0
26.148720249 1552.0
26.161850532 1478.0
26.174980815 1491.0
26.188111097 1503.0
26.201241380 1420.0
26.214371663 1364.0
26.227501945 1393.0
26.240632228 1398.0
26.253762511 1332.0
26.266892793 1379.0
26.280023076 1351.0
26.293153359 1327.0
26.306283641 1285.0
26.319413924 1258.0
26.332544207 1349.0
26.345674489 1255.0
26.358804772 1256.0
26.371935055 1223.0
26.385065337 1217.0
26.398195620 1222.0
26.411325903 1277.0
26.424456186 1143.0
26.437586468 1142.0
26.450716751 1116.0
26.463847034 1190.0
26.476977316 1105.0
26.490107599 1177.0
26.503237882 1215.0
26.516368164 1161.0
26.529498447 1112.0
26.542628730 1066.0
26.555759012 1105.0
26.568889295 1114.0
26.582019578 1121.0
26.595149860 1099.0
26.608280143 1121.0
26.621410426 1093.0
26.634540708 1085.0
26.647670991 1043.0
26.660801274 1029.0
26.673931556 996.0
26.687061839 1020.0
26.700192122 1100.0
26.713322404 1107.0
26.726452687 1008.0
26.739582970 1047.0
26.752713252 1070.0
26.765843535 997.0
26.778973818 1008.0
26.792104100 1035.0
26.805234383 1036.0
26.818364666 1032.0
26.831494948 1051.0
26.844625231 1044.0
26.857755514 1052.0
26.870885797 1062.0
26.884016079 1033.0
26.897146362 1045.0
26.910276645 1074.0
26.923406927 1029.0
26.936537210 1075.0
26.949667493 1004.0
26.962797775 1065.0
26.975928058 1053.0
26.989058341 1033.0
27.002188623 1031.0
27.015318906 1017.0
27.028449189 1047.0
27.041579471 983.0
27.054709754 1010.0
27.067840037 1065.0
27.080970319 1057.0
27.094100602 1050.0
27.107230885 1054.0
27.120361167 1034.0
27.133491450 1071.0
27.146621733 1052.0
27.159752015 1017.0
27.172882298 960.0
27.186012581 1038.0
27.199142863 1007.0
27.212273146 955.0
27.225403429 1025.0
27.238533711 1035.0
27.251663994 1096.0
27.264794277 1109.0
27.277924559 1017.0
27.291054842 1094.0
27.304185125 1034.0
27.317315408 1033.0
27.330445690 1067.0
27.343575973 1071.0
27.356706256 1074.0
27.369836538 1064.0
27.382966821 1025.0
27.396097104 1169.0
27.409227386 1093.0
27.422357669 1094.0
27.435487952 1125.0
27.448618234 1125.0
27.461748517 1124.0
27.474878800 1070.0
27.488009082 1067.0
27.501139365 1157.0
27.514269648 1141.0
27.527399930 1202.0
27.540530213 1173.0
27.553660496 1153.0
27.566790778 1191.0
27.579921061 1176.0
27.593051344 1155.0
27.606181626 1194.0
27.619311909 1243.0
27.632442192 1252.0
27.645572474 1286.0
27.658702757 1249.0
27.671833040 1272.0
27.684963322 1302.0
27.698093605 1378.0
27.711223888 1325.0
27.724354171 1363.0
27.737484453 1446.0
27.750614736 1471.0
27.763745019 1469.0
27.776875301 1540.0
27.790005584 1600.0
27.803135867 1494.0
27.816266149 1544.0
27.829396432 1622.0
27.842526715 1531.0
27.855656997 1544.0
27.868787280 1582.0
27.881917563 1526.0
27.895047845 1468.0
27.908178128 1438.0
27.921308411 1399.0
27.934438693 1402.0
27.947568976 1452.0
27.960699259 1327.0
27.973829541 1282.0
27.986959824 1373.0
28.000090107 1344.0
28.013220389 1274.0
28.026350672 1301.0
28.039480955 1244.0
28.052611237 1264.0
28.065741520 1238.0
28.078871803 1207.0
28.092002085 1177.0
28.105132368 1143.0
28.118262651 1242.0
28.131392933 1230.0
28.144523216 1227.0
28.157653499 1258.0
28.170783782 1200.0
28.183914064 1180.0
28.197044347 1227.0
28.210174630 1160.0
28.223304912 1221.0
28.236435195 1210.0
28.249565478 1246.0
28.262695760 1217.0
28.275826043 1265.0
28.288956326 1303.0
28.302086608 1212.0
28.315216891 1309.0
28.328347174 1325.0
28.341477456 1382.0
28.354607739 1419.0
28.367738022 1421.0
28.380868304 1390.0
28.393998587 1455.0
28.407128870 1411.0
28.420259152 1400.0
28.433389435 1418.0
28.446519718 1358.0
28.459650000 1349.0
28.472780283 1448.0
28.485910566 1349.0
28.499040848 1372.0
28.512171131 1379.0
28.525301414 1270.0
28.538431696 1300.0
28.551561979 1283.0
28.564692262 1240.0
28.577822544 1278.0
28.590952827 1210.0
28.604083110 1229.0
28.617213393 1167.0
28.630343675 1172.0
28.643473958 1159.0
28.656604241 1209.0
28.669734523 1182.0
28.682864806 1194.0
28.695995089 1175.0
28.709125371 1123.0
28.722255654 1220.0
28.735385937 1197.0
28.748516219 1200.0
28.761646502 1228.0
28.774776785 1151.0
28.787907067 1177.0
28.801037350 1226.0
28.814167633 1236.0
28.827297915 1221.0
28.840428198 1201.0
28.853558481 1240.0
28.866688763 1285.0
28.879819046 1236.0
28.892949329 1208.0
28.906079611 1203.0
28.919209894 1259.0
28.932340177 1212.0
28.945470459 1240.0
28.958600742 1279.0
28.971731025 1266.0
28.984861307 1200.0
28.997991590 1228.0
29.011121873 1232.0
29.024252155 1198.0
29.037382438 1149.0
29.050512721 1236.0
29.063643004 1167.0
29.076773286 1166.0
29.089903569 1157.0
29.103033852 1187.0
29.116164134 1166.0
29.129294417 1194.0
29.142424700 1134.0
29.155554982 1177.0
29.168685265 1153.0
29.181815548 1042.0
29.194945830 1116.0
29.208076113 1130.0
29.221206396 1114.0
29.234336678 1056.0
29.247466961 1132.0
29.260597244 1090.0
29.273727526 1073.0
29.286857809 1077.0
29.299988092 1099.0
29.313118374 1129.0
29.326248657 993.0
29.339378940 1084.0
29.352509222 1051.0
29.365639505 1072.0
29.378769788 1081.0
29.391900070 1071.0
29.405030353 1060.0
29.418160636 1055.0
29.431290918 1023.0
29.444421201 1026.0
29.457551484 1045.0
29.470681766 1078.0
29.483812049 1032.0
29.496942332 1103.0
29.510072615 1049.0
29.523202897 997.0
29.536333180 1054.0
29.549463463 1045.0
29.562593745 1034.0
29.575724028 1007.0
29.588854311 1023.0
29.601984593 1060.0
29.615114876 1072.0
29.628245159 1040.0
29.641375441 1020.0
29.654505724 1054.0
29.667636007 1053.0
29.680766289 1060.0
29.693896572 1024.0
29.707026855 1070.0
29.720157137 1055.0
29.733287420 1010.0
29.746417703 1047.0
29.759547985 1072.0
29.772678268 1064.0
29.785808551 999.0
29.798938833 1084.0
29.812069116 1046.0
29.825199399 1047.0
29.838329681 1057.0
29.851459964 1030.0
29.864590247 1019.0
29.877720529 1040.0
29.890850812 994.0
29.903981095 966.0
29.917111377 1056.0
29.930241660 1043.0
29.943371943 1065.0
29.956502226 1021.0
29.969632508 1051.0
29.982762791 1045.0
29.995893074 1066.0
30.009023356 1006.0
30.022153639 982.0
30.035283922 1020.0
30.048414204 1034.0
30.061544487 1039.0
30.074674770 1073.0
30.087805052 1055.0
30.100935335 1043.0
30.114065618 1029.0
30.127195900 1031.0
30.140326183 1077.0
30.153456466 993.0
30.166586748 1034.0
30.179717031 1034.0
30.192847314 1069.0
30.205977596 1034.0
30.219107879 1033.0
30.232238162 1021.0
30.245368444 1041.0
30.258498727 1041.0
30.271629010 1084.0
30.284759292 1038.0
30.297889575 1027.0
30.311019858 1025.0
30.324150140 1065.0
30.337280423 1019.0
30.350410706 1023.0
30.363540988 1031.0
30.376671271 1088.0
30.389801554 1073.0
30.402931837 1004.0
30.416062119 1007.0
30.429192402 1073.0
30.442322685 1030.0
30.455452967 1053.0
30.468583250 992.0
30.481713533 1013.0
30.494843815 997.0
30.507974098 1055.0
30.521104381 1037.0
30.534234663 1034.0
30.547364946 1075.0
30.560495229 1099.0
30.573625511 1025.0
30.586755794 1044.0
30.599886077 1071.0
30.613016359 1050.0
30.626146642 1081.0
30.639276925 1075.0
30.652407207 1023.0
30.665537490 1107.0
30.678667773 1046.0
30.691798055 1002.0
30.704928338 1010.0
30.718058621 1109.0
30.731188903 1090.0
30.744319186 1071.0
30.757449469 1048.0
30.770579751 1066.0
30.783710034 1051.0
30.796840317 1047.0
30.809970600 1033.0
30.823100882 1018.0
30.836231165 1032.0
30.849361448 1067.0
30.862491730 1069.0
30.875622013 1061.0
30.888752296 1015.0
30.901882578 1040.0
30.915012861 1024.0
30.928143144 1089.0
30.941273426 1056.0
30.954403709 1022.0
30.967533992 1051.0
30.980664274 1038.0
30.993794557 1113.0
31.006924840 1076.0
31.020055122 1015.0
31.033185405 1048.0
31.046315688 999.0
31.059445970 1025.0
31.072576253 1026.0
31.085706536 1004.0
31.098836818 1016.0
31.111967101 1025.0
31.125097384 1006.0
31.138227666 1003.0
31.151357949 1052.0
31.164488232 1006.0
31.177618514 1077.0
31.190748797 1083.0
31.203879080 1021.0
31.217009362 1124.0
31.230139645 1058.0
31.243269928 1088.0
31.256400211 1023.0
31.269530493 1041.0
31.282660776 1055.0
31.295791059 1049.0
31.308921341 1009.0
31.322051624 1053.0
31.335181907 1067.0
31.348312189 1030.0
31.361442472 1061.0
31.374572755 1023.0
31.387703037 1030.0
31.400833320 1030.0
31.413963603 1044.0
31.427093885 1009.0
31.440224168 1049.0
31.453354451 1066.0
31.466484733 1137.0
31.479615016 1026.0
31.492745299 1034.0
31.505875581 1086.0
31.519005864 1100.0
31.532136147 983.0
31.545266429 1017.0
31.558396712 1043.0
31.571526995 1067.0
31.584657277 1078.0
31.597787560 1025.0
31.610917843 1049.0
31.624048125 1040.0
31.637178408 1077.0
31.650308691 1079.0
31.663438973 1060.0
31.676569256 1033.0
31.689699539 1131.0
31.702829822 1058.0
31.715960104 1010.0
31.729090387 988.0
31.742220670 987.0
31.755350952 1137.0
31.768481235 1088.0
31.781611518 1071.0
31.794741800 1034.0
31.807872083 1102.0
31.821002366 1079.0
31.834132648 1072.0
31.847262931 1017.0
31.860393214 1079.0
31.873523496 1050.0
31.886653779 1050.0
31.899784062 1067.0
31.912914344 1007.0
31.926044627 1005.0
31.939174910 962.0
31.952305192 1037.0
31.965435475 1017.0
31.978565758 1075.0
31.991696040 1007.0
32.004826323 1037.0
32.017956606 1093.0
32.031086888 1041.0
32.044217171 1066.0
32.057347454 989.0
32.070477736 1061.0
32.083608019 1025.0
32.096738302 1098.0
32.109868584 1113.0
32.122998867 1078.0
32.136129150 1085.0
32.149259433 1081.0
32.162389715 1116.0
32.175519998 1095.0
32.188650281 1115.0
32.201780563 1050.0
32.214910846 1099.0
32.228041129 1031.0
32.241171411 1069.0
32.254301694 1053.0
32.267431977 1033.0
32.280562259 1045.0
32.293692542 1044.0
32.306822825 1086.0
32.319953107 1009.0
32.333083390 1066.0
32.346213673 1074.0
32.359343955 1077.0
32.372474238 1078.0
32.385604521 1084.0
32.398734803 1101.0
32.411865086 954.0
32.424995369 1080.0
32.438125651 1108.0
32.451255934 995.0
32.464386217 1052.0
32.477516499 1081.0
32.490646782 1054.0
32.503777065 1127.0
32.516907347 1079.0
32.530037630 1084.0
32.543167913 1101.0
32.556298195 1147.0
32.569428478 1109.0
32.582558761 1054.0
32.595689044 1092.0
32.608819326 1110.0
32.621949609 1059.0
32.635079892 1122.0
32.648210174 1069.0
32.661340457 1139.0
32.674470740 1021.0
32.687601022 1107.0
32.700731305 1106.0
32.713861588 1098.0
32.726991870 1127.0
32.740122153 1093.0
32.753252436 1107.0
32.766382718 1162.0
32.779513001 1120.0
32.792643284 1148.0
32.805773566 1197.0
32.818903849 1159.0
32.832034132 1117.0
32.845164414 1152.0
32.858294697 1162.0
32.871424980 1115.0
32.884555262 1106.0
32.897685545 1153.0
32.910815828 1112.0
32.923946110 1210.0
32.937076393 1219.0
32.950206676 1177.0
32.963336958 1212.0
32.976467241 1253.0
32.989597524 1174.0
33.002727806 1230.0
33.015858089 1187.0
33.028988372 1207.0
33.042118655 1268.0
33.055248937 1266.0
33.068379220 1194.0
33.081509503 1209.0
33.094639785 1295.0
33.107770068 1212.0
33.120900351 1263.0
33.134030633 1187.0
33.147160916 1159.0
33.160291199 1226.0
33.173421481 1172.0
33.186551764 1157.0
33.199682047 1133.0
33.212812329 1145.0
33.225942612 1178.0
33.239072895 1145.0
33.252203177 1113.0
33.265333460 1190.0
33.278463743 1144.0
33.291594025 1122.0
33.304724308 1132.0
33.317854591 1089.0
33.330984873 1153.0
33.344115156 1127.0
33.357245439 1095.0
33.370375721 1083.0
33.383506004 1085.0
33.396636287 1104.0
33.409766569 1086.0
33.422896852 1125.0
33.436027135 1122.0
33.449157417 1092.0
33.462287700 1100.0
33.475417983 1148.0
33.488548266 1111.0
33.501678548 1116.0
33.514808831 1102.0
33.527939114 1147.0
33.541069396 1083.0
33.554199679 1062.0
33.567329962 1038.0
33.580460244 1072.0
33.593590527 1173.0
33.606720810 1099.0
33.619851092 1069.0
33.632981375 1151.0
33.646111658 1133.0
33.659241940 1124.0
33.672372223 1047.0
33.685502506 1151.0
33.698632788 1067.0
33.711763071 1086.0
33.724893354 1171.0
33.738023636 1069.0
33.751153919 1086.0
33.764284202 1071.0
33.777414484 1042.0
33.790544767 1122.0
33.803675050 1120.0
33.816805332 1174.0
33.829935615 1165.0
33.843065898 1115.0
33.856196180 1094.0
33.869326463 1123.0
33.882456746 1153.0
33.895587028 1203.0
33.908717311 1122.0
33.921847594 1176.0
33.934977877 1112.0
33.948108159 1181.0
33.961238442 1192.0
33.974368725 1198.0
33.987499007 1134.0
34.000629290 1185.0
34.013759573 1157.0
34.026889855 1102.0
34.040020138 1161.0
34.053150421 1153.0
34.066280703 1163.0
34.079410986 1174.0
34.092541269 1158.0
34.105671551 1179.0
34.118801834 1142.0
34.131932117 1095.0
34.145062399 1231.0
34.158192682 1172.0
34.171322965 1209.0
34.184453247 1129.0
34.197583530 1192.0
34.210713813 1133.0
34.223844095 1152.0
34.236974378 1195.0
34.250104661 1195.0
34.263234943 1248.0
34.276365226 1213.0
34.289495509 1235.0
34.302625791 1103.0
34.315756074 1210.0
34.328886357 1270.0
34.342016640 1155.0
34.355146922 1171.0
34.368277205 1060.0
34.381407488 1183.0
34.394537770 1183.0
34.407668053 1220.0
34.420798336 1181.0
34.433928618 1174.0
34.447058901 1167.0
34.460189184 1102.0
34.473319466 1120.0
34.486449749 1179.0
34.499580032 1161.0
34.512710314 1187.0
34.525840597 1137.0
34.538970880 1196.0
34.552101162 1165.0
34.565231445 1127.0
34.578361728 1186.0
34.591492010 1175.0
34.604622293 1163.0
34.617752576 1169.0
34.630882858 1179.0
34.644013141 1166.0
34.657143424 1146.0
34.670273706 1110.0
34.683403989 1168.0
34.696534272 1183.0
34.709664554 1162.0
34.722794837 1237.0
34.735925120 1159.0
34.749055402 1167.0
34.762185685 1232.0
34.775315968 1270.0
34.788446251 1225.0
34.801576533 1187.0
34.814706816 1181.0
34.827837099 1151.0
34.840967381 1232.0
34.854097664 1220.0
34.867227947 1188.0
34.880358229 1265.0
34.893488512 1243.0
34.906618795 1229.0
34.919749077 1199.0
34.932879360 1242.0
34.946009643 1329.0
34.959139925 1386.0
34.972270208 1367.0
34.985400491 1297.0
34.998530773 1304.0
35.011661056 1301.0
35.024791339 1254.0
35.037921621 1282.0
35.051051904 1252.0
35.064182187 1261.0
35.077312469 1245.0
35.090442752 1254.0
35.103573035 1214.0
35.116703317 1192.0
35.129833600 1229.0
35.142963883 1234.0
35.156094165 1149.0
35.169224448 1201.0
35.182354731 1160.0
35.195485013 1144.0
35.208615296 1158.0
35.221745579 1119.0
35.234875862 1156.0
35.248006144 1180.0
35.261136427 1142.0
35.274266710 1169.0
35.287396992 1183.0
35.300527275 1142.0
35.313657558 1152.0
35.326787840 1155.0
35.339918123 1128.0
35.353048406 1123.0
35.366178688 1190.0
35.379308971 1122.0
35.392439254 1124.0
35.405569536 1069.0
35.418699819 1129.0
35.431830102 1136.0
35.444960384 1187.0
35.458090667 1176.0
35.471220950 1185.0
35.484351232 1128.0
35.497481515 1219.0
35.510611798 1153.0
35.523742080 1090.0
35.536872363 1151.0
35.550002646 1123.0
35.563132928 1110.0
35.576263211 1170.0
35.589393494 1141.0
35.602523776 1092.0
35.615654059 1146.0
35.628784342 1164.0
35.641914624 1170.0
35.655044907 1091.0
35.668175190 1230.0
35.681305473 1168.0
35.694435755 1128.0
35.707566038 1155.0
35.720696321 1198.0
35.733826603 1173.0
35.746956886 1124.0
35.760087169 1152.0
35.773217451 1214.0
35.786347734 1159.0
35.799478017 1077.0
35.812608299 1185.0
35.825738582 1265.0
35.838868865 1170.0
35.851999147 1190.0
35.865129430 1228.0
35.878259713 1143.0
35.891389995 1258.0
35.904520278 1195.0
35.917650561 1217.0
35.930780843 1275.0
35.943911126 1243.0
35.957041409 1262.0
35.970171691 1300.0
35.983301974 1258.0
35.996432257 1205.0
36.009562539 1227.0
36.022692822 1277.0
36.035823105 1298.0
36.048953387 1228.0
36.062083670 1359.0
36.075213953 1271.0
36.088344235 1285.0
36.101474518 1322.0
36.114604801 1259.0
36.127735084 1281.0
36.140865366 1295.0
36.153995649 1303.0
36.167125932 1369.0
36.180256214 1321.0
36.193386497 1386.0
36.206516780 1390.0
36.219647062 1385.0
36.232777345 1361.0
36.245907628 1335.0
36.259037910 1253.0
36.272168193 1309.0
36.285298476 1305.0
36.298428758 1343.0
36.311559041 1329.0
36.324689324 1276.0
36.337819606 1290.0
36.350949889 1275.0
36.364080172 1388.0
36.377210454 1296.0
36.390340737 1288.0
36.403471020 1208.0
36.416601302 1231.0
36.429731585 1190.0
36.442861868 1189.0
36.455992150 1265.0
36.469122433 1220.0
36.482252716 1267.0
36.495382998 1250.0
36.508513281 1278.0
36.521643564 1191.0
36.534773846 1233.0
36.547904129 1256.0
36.561034412 1191.0
36.574164695 1218.0
36.587294977 1259.0
36.600425260 1220.0
36.613555543 1195.0
36.626685825 1225.0
36.639816108 1236.0
36.652946391 1232.0
36.666076673 1253.0
36.679206956 1237.0
36.692337239 1206.0
36.705467521 1181.0
36.718597804 1206.0
36.731728087 1229.0
36.744858369 1186.0
36.757988652 1263.0
36.771118935 1264.0
36.784249217 1291.0
36.797379500 1207.0
36.810509783 1251.0
36.823640065 1191.0
36.836770348 1197.0
36.849900631 1256.0
36.863030913 1216.0
36.876161196 1223.0
36.889291479 1196.0
36.902421761 1228.0
36.915552044 1233.0
36.928682327 1245.0
36.941812609 1247.0
36.954942892 1233.0
36.968073175 1191.0
36.981203457 1191.0
36.994333740 1218.0
37.007464023 1216.0
37.020594306 1166.0
37.033724588 1251.0
37.046854871 1213.0
37.059985154 1200.0
37.073115436 1189.0
37.086245719 1248.0
37.099376002 1157.0
37.112506284 1143.0
37.125636567 1207.0
37.138766850 1203.0
37.151897132 1209.0
37.165027415 1211.0
37.178157698 1190.0
37.191287980 1182.0
37.204418263 1237.0
37.217548546 1210.0
37.230678828 1217.0
37.243809111 1216.0
37.256939394 1237.0
37.270069676 1182.0
37.283199959 1253.0
37.296330242 1180.0
37.309460524 1207.0
37.322590807 1238.0
37.335721090 1178.0
37.348851372 1176.0
37.361981655 1198.0
37.375111938 1280.0
37.388242220 1158.0
37.401372503 1145.0
37.414502786 1270.0
37.427633069 1258.0
37.440763351 1167.0
37.453893634 1294.0
37.467023917 1286.0
37.480154199 1197.0
37.493284482 1180.0
37.506414765 1191.0
37.519545047 1169.0
37.532675330 1229.0
37.545805613 1247.0
37.558935895 1241.0
37.572066178 1229.0
37.585196461 1310.0
37.598326743 1384.0
37.611457026 1266.0
37.624587309 1261.0
37.637717591 1231.0
37.650847874 1265.0
37.663978157 1264.0
37.677108439 1370.0
37.690238722 1283.0
37.703369005 1232.0
37.716499287 1231.0
37.729629570 1253.0
37.742759853 1255.0
37.755890135 1258.0
37.769020418 1198.0
37.782150701 1208.0
37.795280983 1235.0
37.808411266 1354.0
37.821541549 1277.0
37.834671831 1204.0
37.847802114 1244.0
37.860932397 1283.0
37.874062680 1230.0
37.887192962 1252.0
37.900323245 1286.0
37.913453528 1246.0
37.926583810 1154.0
37.939714093 1253.0
37.952844376 1298.0
37.965974658 1226.0
37.979104941 1277.0
37.992235224 1265.0
38.005365506 1233.0
38.018495789 1337.0
38.031626072 1352.0
38.044756354 1304.0
38.057886637 1321.0
38.071016920 1292.0
38.084147202 1298.0
38.097277485 1280.0
38.110407768 1315.0
38.123538050 1238.0
38.136668333 1263.0
38.149798616 1282.0
38.162928898 1293.0
38.176059181 1312.0
38.189189464 1396.0
38.202319746 1338.0
38.215450029 1307.0
38.228580312 1368.0
38.241710594 1365.0
38.254840877 1358.0
38.267971160 1338.0
38.281101442 1395.0
38.294231725 1456.0
38.307362008 1442.0
38.320492291 1504.0
38.333622573 1600.0
38.346752856 1602.0
38.359883139 1592.0
38.373013421 1561.0
38.386143704 1566.0
38.399273987 1599.0
38.412404269 1646.0
38.425534552 1660.0
38.438664835 1661.0
38.451795117 1695.0
38.464925400 1763.0
38.478055683 1778.0
38.491185965 1723.0
38.504316248 1810.0
38.517446531 1788.0
38.530576813 1785.0
38.543707096 1713.0
38.556837379 1663.0
38.569967661 1780.0
38.583097944 1651.0
38.596228227 1567.0
38.609358509 1611.0
38.622488792 1657.0
38.635619075 1530.0
38.648749357 1539.0
38.661879640 1538.0
38.675009923 1584.0
38.688140205 1449.0
38.701270488 1435.0
38.714400771 1462.0
38.727531053 1455.0
38.740661336 1454.0
38.753791619 1420.0
38.766921902 1373.0
38.780052184 1462.0
38.793182467 1470.0
38.806312750 1392.0
38.819443032 1429.0
38.832573315 1383.0
38.845703598 1383.0
38.858833880 1365.0
38.871964163 1361.0
38.885094446 1316.0
38.898224728 1354.0
38.911355011 1368.0
38.924485294 1379.0
38.937615576 1401.0
38.950745859 1355.0
38.963876142 1342.0
38.977006424 1363.0
38.990136707 1271.0
39.003266990 1280.0
39.016397272 1378.0
39.029527555 1414.0
39.042657838 1315.0
39.055788120 1299.0
39.068918403 1283.0
39.082048686 1251.0
39.095178968 1307.0
39.108309251 1260.0
39.121439534 1334.0
39.134569816 1306.0
39.147700099 1334.0
39.160830382 1284.0
39.173960664 1317.0
39.187090947 1276.0
39.200221230 1341.0
39.213351513 1272.0
39.226481795 1193.0
39.239612078 1261.0
39.252742361 1299.0
39.265872643 1321.0
39.279002926 1346.0
39.292133209 1320.0
39.305263491 1302.0
39.318393774 1304.0
39.331524057 1183.0
39.344654339 1345.0
39.357784622 1271.0
39.370914905 1286.0
39.384045187 1283.0
39.397175470 1291.0
39.410305753 1304.0
39.423436035 1299.0
39.436566318 1303.0
39.449696601 1340.0
39.462826883 1299.0
39.475957166 1274.0
39.489087449 1305.0
39.502217731 1337.0
39.515348014 1277.0
39.528478297 1311.0
39.541608579 1234.0
39.554738862 1323.0
39.567869145 1269.0
39.580999427 1290.0
39.594129710 1302.0
39.607259993 1260.0
39.620390275 1315.0
39.633520558 1384.0
39.646650841 1307.0
39.659781124 1321.0
39.672911406 1343.0
39.686041689 1273.0
39.699171972 1349.0
39.712302254 1310.0
39.725432537 1332.0
39.738562820 1327.0
39.751693102 1322.0
39.764823385 1317.0
39.777953668 1359.0
39.791083950 1354.0
39.804214233 1312.0
39.817344516 1355.0
39.830474798 1353.0
39.843605081 1343.0
39.856735364 1301.0
39.869865646 1365.0
39.882995929 1413.0
39.896126212 1394.0
39.909256494 1379.0
39.922386777 1414.0
39.935517060 1387.0
39.948647342 1381.0
39.961777625 1435.0
39.974907908 1487.0
39.988038190 1498.0
40.001168473 1456.0
40.014298756 1463.0
40.027429038 1361.0
40.040559321 1466.0
40.053689604 1506.0
40.066819886 1505.0
40.079950169 1582.0
40.093080452 1570.0
40.106210735 1599.0
40.119341017 1631.0
40.132471300 1610.0
40.145601583 1711.0
40.158731865 1639.0
40.171862148 1710.0
40.184992431 1675.0
40.198122713 1724.0
40.211252996 1778.0
40.224383279 1711.0
40.237513561 1714.0
40.250643844 1770.0
40.263774127 1801.0
40.276904409 1744.0
40.290034692 1798.0
40.303164975 1751.0
40.316295257 1699.0
40.329425540 1665.0
40.342555823 1741.0
40.355686105 1702.0
40.368816388 1689.0
40.381946671 1667.0
40.395076953 1630.0
40.408207236 1673.0
40.421337519 1698.0
40.434467801 1606.0
40.447598084 1705.0
40.460728367 1726.0
40.473858649 1779.0
40.486988932 1744.0
40.500119215 1696.0
40.513249498 1747.0
40.526379780 1706.0
40.539510063 1815.0
40.552640346 1793.0
40.565770628 1730.0
40.578900911 1841.0
40.592031194 1927.0
40.605161476 1962.0
40.618291759 1958.0
40.631422042 1992.0
40.644552324 1967.0
40.657682607 2055.0
40.670812890 1997.0
40.683943172 1953.0
40.697073455 1977.0
40.710203738 2010.0
40.723334020 1904.0
40.736464303 1861.0
40.749594586 1860.0
40.762724868 1831.0
40.775855151 1805.0
40.788985434 1765.0
40.802115716 1764.0
40.815245999 1753.0
40.828376282 1629.0
40.841506564 1643.0
40.854636847 1540.0
40.867767130 1640.0
40.880897412 1523.0
40.894027695 1549.0
40.907157978 1544.0
40.920288260 1471.0
40.933418543 1424.0
40.946548826 1513.0
40.959679109 1430.0
40.972809391 1421.0
40.985939674 1371.0
40.999069957 1441.0
41.012200239 1354.0
41.025330522 1400.0
41.038460805 1408.0
41.051591087 1387.0
41.064721370 1381.0
41.077851653 1303.0
41.090981935 1392.0
41.104112218 1347.0
41.117242501 1321.0
41.130372783 1359.0
41.143503066 1399.0
41.156633349 1362.0
41.169763631 1314.0
41.182893914 1336.0
41.196024197 1378.0
41.209154479 1342.0
41.222284762 1333.0
41.235415045 1342.0
41.248545327 1267.0
41.261675610 1389.0
41.274805893 1338.0
41.287936175 1297.0
41.301066458 1247.0
41.314196741 1300.0
41.327327023 1295.0
41.340457306 1346.0
41.353587589 1360.0
41.366717871 1340.0
41.379848154 1270.0
41.392978437 1313.0
41.406108720 1285.0
41.419239002 1228.0
41.432369285 1338.0
41.445499568 1335.0
41.458629850 1248.0
41.471760133 1258.0
41.484890416 1327.0
41.498020698 1270.0
41.511150981 1257.0
41.524281264 1306.0
41.537411546 1324.0
41.550541829 1344.0
41.563672112 1340.0
41.576802394 1283.0
41.589932677 1260.0
41.603062960 1286.0
41.616193242 1312.0
41.629323525 1297.0
41.642453808 1291.0
41.655584090 1306.0
41.668714373 1263.0
41.681844656 1268.0
41.694974938 1280.0
41.708105221 1314.0
41.721235504 1363.0
41.734365786 1314.0
41.747496069 1321.0
41.760626352 1304.0
41.773756634 1306.0
41.786886917 1262.0
41.800017200 1287.0
41.813147482 1317.0
41.826277765 1229.0
41.839408048 1369.0
41.852538331 1278.0
41.865668613 1338.0
41.878798896 1289.0
41.891929179 1267.0
41.905059461 1360.0
41.918189744 1297.0
41.931320027 1312.0
41.944450309 1335.0
41.957580592 1294.0
41.970710875 1321.0
41.983841157 1250.0
41.996971440 1273.0
42.010101723 1317.0
42.023232005 1366.0
42.036362288 1280.0
42.049492571 1302.0
42.062622853 1300.0
42.075753136 1333.0
42.088883419 1368.0
42.102013701 1345.0
42.115143984 1376.0
42.128274267 1378.0
42.141404549 1366.0
42.154534832 1371.0
42.167665115 1341.0
42.180795397 1356.0
42.193925680 1366.0
42.207055963 1362.0
42.220186245 1436.0
42.233316528 1416.0
42.246446811 1354.0
42.259577093 1358.0
42.272707376 1407.0
42.285837659 1372.0
42.298967942 1444.0
42.312098224 1420.0
42.325228507 1405.0
42.338358790 1413.0
42.351489072 1392.0
42.364619355 1405.0
42.377749638 1423.0
42.390879920 1384.0
42.404010203 1339.0
42.417140486 1365.0
42.430270768 1468.0
42.443401051 1415.0
42.456531334 1296.0
42.469661616 1363.0
42.482791899 1318.0
42.495922182 1341.0
42.509052464 1346.0
42.522182747 1379.0
42.535313030 1355.0
42.548443312 1364.0
42.561573595 1398.0
42.574703878 1382.0
42.587834160 1314.0
42.600964443 1312.0
42.614094726 1268.0
42.627225008 1279.0
42.640355291 1249.0
42.653485574 1333.0
42.666615856 1329.0
42.679746139 1316.0
42.692876422 1326.0
42.706006704 1262.0
42.719136987 1341.0
42.732267270 1358.0
42.745397553 1337.0
42.758527835 1318.0
42.771658118 1364.0
42.784788401 1296.0
42.797918683 1306.0
42.811048966 1324.0
42.824179249 1326.0
42.837309531 1334.0
42.850439814 1391.0
42.863570097 1333.0
42.876700379 1328.0
42.889830662 1315.0
42.902960945 1336.0
42.916091227 1336.0
42.929221510 1330.0
42.942351793 1298.0
42.955482075 1310.0
42.968612358 1283.0
42.981742641 1364.0
42.994872923 1372.0
43.008003206 1431.0
43.021133489 1324.0
43.034263771 1335.0
43.047394054 1433.0
43.060524337 1436.0
43.073654619 1486.0
43.086784902 1480.0
43.099915185 1485.0
43.113045467 1524.0
43.126175750 1524.0
43.139306033 1682.0
43.152436315 1746.0
43.165566598 1824.0
43.178696881 1801.0
43.191827164 1745.0
43.204957446 1646.0
43.218087729 1498.0
43.231218012 1524.0
43.244348294 1564.0
43.257478577 1564.0
43.270608860 1560.0
43.283739142 1575.0
43.296869425 1517.0
43.309999708 1525.0
43.323129990 1467.0
43.336260273 1425.0
43.349390556 1315.0
43.362520838 1361.0
43.375651121 1345.0
43.388781404 1337.0
43.401911686 1345.0
43.415041969 1371.0
43.428172252 1327.0
43.441302534 1334.0
43.454432817 1366.0
43.467563100 1247.0
43.480693382 1270.0
43.493823665 1277.0
43.506953948 1302.0
43.520084230 1359.0
43.533214513 1299.0
43.546344796 1360.0
43.559475078 1283.0
43.572605361 1326.0
43.585735644 1304.0
43.598865927 1282.0
43.611996209 1350.0
43.625126492 1326.0
43.638256775 1278.0
43.651387057 1363.0
43.664517340 1351.0
43.677647623 1305.0
43.690777905 1305.0
43.703908188 1318.0
43.717038471 1319.0
43.730168753 1345.0
43.743299036 1270.0
43.756429319 1287.0
43.769559601 1315.0
43.782689884 1369.0
43.795820167 1383.0
43.808950449 1276.0
43.822080732 1296.0
43.835211015 1272.0
43.848341297 1345.0
43.861471580 1234.0
43.874601863 1262.0
43.887732145 1320.0
43.900862428 1325.0
43.913992711 1341.0
43.927122993 1412.0
43.940253276 1374.0
43.953383559 1380.0
43.966513841 1396.0
43.979644124 1254.0
43.992774407 1256.0
44.005904689 1280.0
44.019034972 1257.0
44.032165255 1275.0
44.045295538 1292.0
44.058425820 1313.0
44.071556103 1279.0
44.084686386 1288.0
44.097816668 1293.0
44.110946951 1305.0
44.124077234 1280.0
44.137207516 1295.0
44.150337799 1316.0
44.163468082 1294.0
44.176598364 1438.0
44.189728647 1319.0
44.202858930 1298.0
44.215989212 1332.0
44.229119495 1256.0
44.242249778 1243.0
44.255380060 1279.0
44.268510343 1299.0
44.281640626 1259.0
44.294770908 1296.0
44.307901191 1289.0
44.321031474 1331.0
44.334161756 1287.0
44.347292039 1262.0
44.360422322 1343.0
44.373552604 1306.0
44.386682887 1298.0
44.399813170 1338.0
44.412943452 1383.0
44.426073735 1303.0
44.439204018 1305.0
44.452334300 1328.0
44.465464583 1295.0
44.478594866 1268.0
44.491725149 1272.0
44.504855431 1290.0
44.517985714 1263.0
44.531115997 1312.0
44.544246279 1353.0
44.557376562 1308.0
44.570506845 1303.0
44.583637127 1325.0
44.596767410 1309.0
44.609897693 1273.0
44.623027975 1361.0
44.636158258 1323.0
44.649288541 1375.0
44.662418823 1296.0
44.675549106 1301.0
44.688679389 1374.0
44.701809671 1293.0
44.714939954 1328.0
44.728070237 1331.0
44.741200519 1360.0
44.754330802 1334.0
44.767461085 1368.0
44.780591367 1413.0
44.793721650 1373.0
44.806851933 1269.0
44.819982215 1323.0
44.833112498 1386.0
44.846242781 1398.0
44.859373063 1364.0
44.872503346 1359.0
44.885633629 1424.0
44.898763911 1408.0
44.911894194 1413.0
44.925024477 1340.0
44.938154760 1345.0
44.951285042 1403.0
44.964415325 1399.0
44.977545608 1382.0
44.990675890 1459.0
45.003806173 1505.0
45.016936456 1430.0
45.030066738 1360.0
45.043197021 1502.0
45.056327304 1467.0
45.069457586 1398.0
45.082587869 1357.0
45.095718152 1373.0
45.108848434 1448.0
45.121978717 1474.0
45.135109000 1442.0
45.148239282 1421.0
45.161369565 1501.0
45.174499848 1452.0
45.187630130 1405.0
45.200760413 1398.0
45.213890696 1351.0
45.227020978 1475.0
45.240151261 1426.0
45.253281544 1418.0
45.266411826 1374.0
45.279542109 1384.0
45.292672392 1378.0
45.305802674 1362.0
45.318932957 1423.0
45.332063240 1471.0
45.345193522 1380.0
45.358323805 1410.0
45.371454088 1366.0
45.384584371 1369.0
45.397714653 1384.0
45.410844936 1445.0
45.423975219 1444.0
45.437105501 1361.0
45.450235784 1328.0
45.463366067 1323.0
45.476496349 1426.0
45.489626632 1321.0
45.502756915 1323.0
45.515887197 1346.0
45.529017480 1354.0
45.542147763 1363.0
45.555278045 1416.0
45.568408328 1360.0
45.581538611 1336.0
45.594668893 1363.0
45.607799176 1442.0
45.620929459 1420.0
45.634059741 1396.0
45.647190024 1382.0
45.660320307 1380.0
45.673450589 1352.0
45.686580872 1423.0
45.699711155 1337.0
45.712841437 1350.0
45.725971720 1400.0
45.739102003 1427.0
45.752232285 1453.0
45.765362568 1403.0
45.778492851 1412.0
45.791623133 1397.0
45.804753416 1392.0
45.817883699 1353.0
45.831013982 1415.0
45.844144264 1394.0
45.857274547 1437.0
45.870404830 1453.0
45.883535112 1503.0
45.896665395 1494.0
45.909795678 1428.0
45.922925960 1483.0
45.936056243 1478.0
45.949186526 1488.0
45.962316808 1496.0
45.975447091 1552.0
45.988577374 1520.0
46.001707656 1598.0
46.014837939 1558.0
46.027968222 1522.0
46.041098504 1549.0
46.054228787 1535.0
46.067359070 1644.0
46.080489352 1531.0
46.093619635 1607.0
46.106749918 1624.0
46.119880200 1594.0
46.133010483 1708.0
46.146140766 1636.0
46.159271048 1633.0
46.172401331 1639.0
46.185531614 1567.0
46.198661896 1555.0
46.211792179 1612.0
46.224922462 1597.0
46.238052744 1638.0
46.251183027 1631.0
46.264313310 1682.0
46.277443593 1629.0
46.290573875 1726.0
46.303704158 1727.0
46.316834441 1676.0
46.329964723 1682.0
46.343095006 1732.0
46.356225289 1700.0
46.369355571 1742.0
46.382485854 1663.0
46.395616137 1626.0
46.408746419 1752.0
46.421876702 1664.0
46.435006985 1746.0
46.448137267 1772.0
46.461267550 1718.0
46.474397833 1741.0
46.487528115 1783.0
46.500658398 1904.0
46.513788681 1827.0
46.526918963 1861.0
46.540049246 1867.0
46.553179529 1947.0
46.566309811 1894.0
46.579440094 1991.0
46.592570377 1930.0
46.605700659 2056.0
46.618830942 2039.0
46.631961225 2074.0
46.645091507 2005.0
46.658221790 2045.0
46.671352073 2010.0
46.684482355 2104.0
46.697612638 2087.0
46.710742921 2034.0
46.723873204 2114.0
46.737003486 2069.0
46.750133769 2159.0
46.763264052 2045.0
46.776394334 1968.0
46.789524617 1995.0
46.802654900 2038.0
46.815785182 1933.0
46.828915465 1983.0
46.842045748 1897.0
46.855176030 1873.0
46.868306313 1879.0
46.881436596 1842.0
46.894566878 1838.0
46.907697161 1816.0
46.920827444 1810.0
46.933957726 1744.0
46.947088009 1735.0
46.960218292 1742.0
46.973348574 1793.0
46.986478857 1805.0
46.999609140 1766.0
47.012739422 1659.0
47.025869705 1780.0
47.038999988 1666.0
47.052130270 1767.0
47.065260553 1721.0
47.078390836 1678.0
47.091521118 1689.0
47.104651401 1627.0
47.117781684 1683.0
47.130911967 1739.0
47.144042249 1577.0
47.157172532 1620.0
47.170302815 1615.0
47.183433097 1606.0
47.196563380 1532.0
47.209693663 1563.0
47.222823945 1663.0
47.235954228 1496.0
47.249084511 1535.0
47.262214793 1516.0
47.275345076 1470.0
47.288475359 1442.0
47.301605641 1498.0
47.314735924 1476.0
47.327866207 1533.0
47.340996489 1514.0
47.354126772 1486.0
47.367257055 1562.0
47.380387337 1523.0
47.393517620 1549.0
47.406647903 1557.0
47.419778185 1592.0
47.432908468 1544.0
47.446038751 1398.0
47.459169033 1544.0
47.472299316 1475.0
47.485429599 1416.0
47.498559881 1459.0
47.511690164 1562.0
47.524820447 1448.0
47.537950729 1537.0
47.551081012 1484.0
47.564211295 1548.0
47.577341578 1492.0
47.590471860 1452.0
47.603602143 1565.0
47.616732426 1465.0
47.629862708 1554.0
47.642992991 1477.0
47.656123274 1505.0
47.669253556 1545.0
47.682383839 1490.0
47.695514122 1518.0
47.708644404 1570.0
47.721774687 1488.0
47.734904970 1630.0
47.748035252 1566.0
47.761165535 1648.0
47.774295818 1599.0
47.787426100 1672.0
47.800556383 1606.0
47.813686666 1663.0
47.826816948 1683.0
47.839947231 1645.0
47.853077514 1709.0
47.866207796 1689.0
47.879338079 1717.0
47.892468362 1759.0
47.905598644 1748.0
47.918728927 1798.0
47.931859210 1856.0
47.944989492 1840.0
47.958119775 1936.0
47.971250058 1891.0
47.984380340 1827.0
47.997510623 1886.0
48.010640906 1847.0
48.023771189 1854.0
48.036901471 1891.0
48.050031754 1896.0
48.063162037 1905.0
48.076292319 1895.0
48.089422602 1832.0
48.102552885 1862.0
48.115683167 1761.0
48.128813450 1874.0
48.141943733 1802.0
48.155074015 1844.0
48.168204298 1789.0
48.181334581 1798.0
48.194464863 1742.0
48.207595146 1726.0
48.220725429 1705.0
48.233855711 1727.0
48.246985994 1671.0
48.260116277 1580.0
48.273246559 1614.0
48.286376842 1650.0
48.299507125 1612.0
48.312637407 1618.0
48.325767690 1718.0
48.338897973 1628.0
48.352028255 1562.0
48.365158538 1527.0
48.378288821 1568.0
48.391419103 1629.0
48.404549386 1558.0
48.417679669 1569.0
48.430809951 1530.0
48.443940234 1545.0
48.457070517 1609.0
48.470200800 1556.0
48.483331082 1543.0
48.496461365 1451.0
48.509591648 1490.0
48.522721930 1507.0
48.535852213 1472.0
48.548982496 1497.0
48.562112778 1502.0
48.575243061 1516.0
48.588373344 1546.0
48.601503626 1395.0
48.614633909 1488.0
48.627764192 1379.0
48.640894474 1488.0
48.654024757 1484.0
48.667155040 1462.0
48.680285322 1416.0
48.693415605 1463.0
48.706545888 1479.0
48.719676170 1419.0
48.732806453 1447.0
48.745936736 1387.0
48.759067018 1503.0
48.772197301 1442.0
48.785327584 1448.0
48.798457866 1433.0
48.811588149 1488.0
48.824718432 1479.0
48.837848714 1447.0
48.850978997 1431.0
48.864109280 1441.0
48.877239562 1518.0
48.890369845 1409.0
48.903500128 1439.0
48.916630411 1450.0
48.929760693 1419.0
48.942890976 1400.0
48.956021259 1400.0
48.969151541 1432.0
48.982281824 1472.0
48.995412107 1405.0
49.008542389 1449.0
49.021672672 1459.0
49.034802955 1419.0
49.047933237 1397.0
49.061063520 1475.0
49.074193803 1438.0
49.087324085 1461.0
49.100454368 1491.0
49.113584651 1422.0
49.126714933 1444.0
49.139845216 1495.0
49.152975499 1438.0
49.166105781 1432.0
49.179236064 1539.0
49.192366347 1469.0
49.205496629 1452.0
49.218626912 1472.0
49.231757195 1405.0
49.244887477 1439.0
49.258017760 1476.0
49.271148043 1422.0
49.284278325 1489.0
49.297408608 1422.0
49.310538891 1409.0
49.323669173 1471.0
49.336799456 1430.0
49.349929739 1488.0
49.363060022 1469.0
49.376190304 1438.0
49.389320587 1510.0
49.402450870 1482.0
49.415581152 1457.0
49.428711435 1466.0
49.441841718 1452.0
49.454972000 1514.0
49.468102283 1576.0
49.481232566 1477.0
49.494362848 1533.0
49.507493131 1559.0
49.520623414 1509.0
49.533753696 1585.0
49.546883979 1551.0
49.560014262 1535.0
49.573144544 1542.0
49.586274827 1517.0
49.599405110 1642.0
49.612535392 1602.0
49.625665675 1641.0
49.638795958 1523.0
49.651926240 1594.0
49.665056523 1659.0
49.678186806 1693.0
49.691317088 1687.0
49.704447371 1733.0
49.717577654 1793.0
49.730707936 1705.0
49.743838219 1733.0
49.756968502 1785.0
49.770098784 1850.0
49.783229067 1812.0
49.796359350 1829.0
49.809489633 1777.0
49.822619915 1857.0
49.835750198 1824.0
49.848880481 1799.0
49.862010763 1820.0
49.875141046 1734.0
49.888271329 1857.0
49.901401611 1778.0
49.914531894 1749.0
49.927662177 1758.0
49.940792459 1711.0
49.953922742 1798.0
49.967053025 1789.0
49.980183307 1732.0
49.993313590 1715.0
