# Supplementary material for: Physicochemical Properties, Equilibrium Adsorption Performance, Manufacturability, and Stability of TIFSIX-3-Ni for Direct Air Capture of CO2
Source: Energy Fuels. 2024 Jun 18;38(13):11947–65. doi: 10.1021/acs.energyfuels.4c01368 (PMC11228916; doi:10.1021/acs.energyfuels.4c01368)
Supplement: Supplementary file 2 — ef4c01368_si_002.zip [file ef4c01368_si_002.zip › tifsix si raw files/XRD/insitu XRD/powder-batch5-CO2-RT.xy]

5.008965140 661.0
5.022095423 636.0
5.035225705 732.0
5.048355988 707.0
5.061486271 722.0
5.074616553 680.0
5.087746836 627.0
5.100877119 627.0
5.114007401 680.0
5.127137684 676.0
5.140267967 658.0
5.153398249 696.0
5.166528532 659.0
5.179658815 636.0
5.192789097 660.0
5.205919380 706.0
5.219049663 698.0
5.232179946 655.0
5.245310228 681.0
5.258440511 662.0
5.271570794 710.0
5.284701076 657.0
5.297831359 683.0
5.310961642 643.0
5.324091924 657.0
5.337222207 672.0
5.350352490 635.0
5.363482772 675.0
5.376613055 698.0
5.389743338 688.0
5.402873620 647.0
5.416003903 700.0
5.429134186 706.0
5.442264468 669.0
5.455394751 664.0
5.468525034 661.0
5.481655316 644.0
5.494785599 683.0
5.507915882 655.0
5.521046164 640.0
5.534176447 683.0
5.547306730 689.0
5.560437012 716.0
5.573567295 682.0
5.586697578 728.0
5.599827860 670.0
5.612958143 673.0
5.626088426 600.0
5.639218708 670.0
5.652348991 659.0
5.665479274 630.0
5.678609557 676.0
5.691739839 694.0
5.704870122 731.0
5.718000405 703.0
5.731130687 645.0
5.744260970 683.0
5.757391253 719.0
5.770521535 674.0
5.783651818 675.0
5.796782101 704.0
5.809912383 708.0
5.823042666 677.0
5.836172949 728.0
5.849303231 720.0
5.862433514 726.0
5.875563797 750.0
5.888694079 695.0
5.901824362 695.0
5.914954645 678.0
5.928084927 690.0
5.941215210 749.0
5.954345493 687.0
5.967475775 722.0
5.980606058 728.0
5.993736341 702.0
6.006866623 727.0
6.019996906 717.0
6.033127189 679.0
6.046257471 754.0
6.059387754 716.0
6.072518037 727.0
6.085648319 716.0
6.098778602 750.0
6.111908885 746.0
6.125039168 739.0
6.138169450 729.0
6.151299733 770.0
6.164430016 703.0
6.177560298 740.0
6.190690581 734.0
6.203820864 697.0
6.216951146 711.0
6.230081429 767.0
6.243211712 709.0
6.256341994 735.0
6.269472277 696.0
6.282602560 721.0
6.295732842 733.0
6.308863125 744.0
6.321993408 811.0
6.335123690 786.0
6.348253973 770.0
6.361384256 759.0
6.374514538 764.0
6.387644821 776.0
6.400775104 784.0
6.413905386 764.0
6.427035669 785.0
6.440165952 793.0
6.453296234 758.0
6.466426517 806.0
6.479556800 787.0
6.492687082 819.0
6.505817365 785.0
6.518947648 841.0
6.532077930 760.0
6.545208213 849.0
6.558338496 783.0
6.571468779 801.0
6.584599061 805.0
6.597729344 841.0
6.610859627 832.0
6.623989909 820.0
6.637120192 842.0
6.650250475 861.0
6.663380757 821.0
6.676511040 856.0
6.689641323 842.0
6.702771605 851.0
6.715901888 783.0
6.729032171 829.0
6.742162453 873.0
6.755292736 915.0
6.768423019 847.0
6.781553301 841.0
6.794683584 892.0
6.807813867 863.0
6.820944149 874.0
6.834074432 826.0
6.847204715 933.0
6.860334997 879.0
6.873465280 909.0
6.886595563 870.0
6.899725845 943.0
6.912856128 890.0
6.925986411 926.0
6.939116693 887.0
6.952246976 906.0
6.965377259 862.0
6.978507541 925.0
6.991637824 956.0
7.004768107 908.0
7.017898390 945.0
7.031028672 892.0
7.044158955 900.0
7.057289238 853.0
7.070419520 934.0
7.083549803 972.0
7.096680086 921.0
7.109810368 913.0
7.122940651 919.0
7.136070934 930.0
7.149201216 936.0
7.162331499 873.0
7.175461782 871.0
7.188592064 939.0
7.201722347 907.0
7.214852630 891.0
7.227982912 882.0
7.241113195 866.0
7.254243478 832.0
7.267373760 844.0
7.280504043 873.0
7.293634326 868.0
7.306764608 855.0
7.319894891 882.0
7.333025174 924.0
7.346155456 851.0
7.359285739 879.0
7.372416022 895.0
7.385546304 874.0
7.398676587 872.0
7.411806870 785.0
7.424937152 814.0
7.438067435 869.0
7.451197718 784.0
7.464328001 837.0
7.477458283 827.0
7.490588566 861.0
7.503718849 795.0
7.516849131 795.0
7.529979414 793.0
7.543109697 815.0
7.556239979 794.0
7.569370262 865.0
7.582500545 784.0
7.595630827 814.0
7.608761110 776.0
7.621891393 833.0
7.635021675 811.0
7.648151958 789.0
7.661282241 795.0
7.674412523 864.0
7.687542806 809.0
7.700673089 779.0
7.713803371 797.0
7.726933654 822.0
7.740063937 806.0
7.753194219 762.0
7.766324502 756.0
7.779454785 745.0
7.792585067 748.0
7.805715350 811.0
7.818845633 818.0
7.831975915 771.0
7.845106198 775.0
7.858236481 771.0
7.871366763 803.0
7.884497046 730.0
7.897627329 727.0
7.910757612 747.0
7.923887894 745.0
7.937018177 754.0
7.950148460 770.0
7.963278742 725.0
7.976409025 732.0
7.989539308 768.0
8.002669590 770.0
8.015799873 781.0
8.028930156 782.0
8.042060438 733.0
8.055190721 759.0
8.068321004 746.0
8.081451286 782.0
8.094581569 801.0
8.107711852 795.0
8.120842134 732.0
8.133972417 719.0
8.147102700 687.0
8.160232982 743.0
8.173363265 716.0
8.186493548 731.0
8.199623830 741.0
8.212754113 715.0
8.225884396 744.0
8.239014678 761.0
8.252144961 754.0
8.265275244 715.0
8.278405526 738.0
8.291535809 730.0
8.304666092 746.0
8.317796375 750.0
8.330926657 786.0
8.344056940 748.0
8.357187223 794.0
8.370317505 724.0
8.383447788 700.0
8.396578071 779.0
8.409708353 752.0
8.422838636 789.0
8.435968919 754.0
8.449099201 788.0
8.462229484 837.0
8.475359767 731.0
8.488490049 759.0
8.501620332 754.0
8.514750615 732.0
8.527880897 740.0
8.541011180 760.0
8.554141463 752.0
8.567271745 819.0
8.580402028 730.0
8.593532311 718.0
8.606662593 762.0
8.619792876 748.0
8.632923159 734.0
8.646053441 783.0
8.659183724 783.0
8.672314007 733.0
8.685444289 751.0
8.698574572 767.0
8.711704855 767.0
8.724835137 776.0
8.737965420 797.0
8.751095703 794.0
8.764225986 754.0
8.777356268 762.0
8.790486551 777.0
8.803616834 746.0
8.816747116 805.0
8.829877399 766.0
8.843007682 781.0
8.856137964 781.0
8.869268247 765.0
8.882398530 809.0
8.895528812 729.0
8.908659095 742.0
8.921789378 772.0
8.934919660 814.0
8.948049943 740.0
8.961180226 763.0
8.974310508 728.0
8.987440791 728.0
9.000571074 750.0
9.013701356 755.0
9.026831639 786.0
9.039961922 795.0
9.053092204 785.0
9.066222487 764.0
9.079352770 746.0
9.092483052 770.0
9.105613335 804.0
9.118743618 740.0
9.131873900 779.0
9.145004183 761.0
9.158134466 726.0
9.171264748 793.0
9.184395031 786.0
9.197525314 779.0
9.210655597 775.0
9.223785879 777.0
9.236916162 766.0
9.250046445 792.0
9.263176727 791.0
9.276307010 797.0
9.289437293 747.0
9.302567575 824.0
9.315697858 738.0
9.328828141 790.0
9.341958423 787.0
9.355088706 826.0
9.368218989 774.0
9.381349271 796.0
9.394479554 800.0
9.407609837 746.0
9.420740119 795.0
9.433870402 793.0
9.447000685 776.0
9.460130967 738.0
9.473261250 770.0
9.486391533 744.0
9.499521815 760.0
9.512652098 779.0
9.525782381 739.0
9.538912663 787.0
9.552042946 755.0
9.565173229 732.0
9.578303511 771.0
9.591433794 776.0
9.604564077 785.0
9.617694359 760.0
9.630824642 815.0
9.643954925 781.0
9.657085208 792.0
9.670215490 744.0
9.683345773 778.0
9.696476056 744.0
9.709606338 775.0
9.722736621 778.0
9.735866904 815.0
9.748997186 786.0
9.762127469 772.0
9.775257752 800.0
9.788388034 771.0
9.801518317 746.0
9.814648600 811.0
9.827778882 719.0
9.840909165 814.0
9.854039448 812.0
9.867169730 786.0
9.880300013 813.0
9.893430296 805.0
9.906560578 729.0
9.919690861 792.0
9.932821144 803.0
9.945951426 794.0
9.959081709 740.0
9.972211992 775.0
9.985342274 801.0
9.998472557 835.0
10.011602840 741.0
10.024733122 789.0
10.037863405 803.0
10.050993688 813.0
10.064123970 817.0
10.077254253 790.0
10.090384536 833.0
10.103514819 804.0
10.116645101 731.0
10.129775384 787.0
10.142905667 837.0
10.156035949 815.0
10.169166232 765.0
10.182296515 790.0
10.195426797 765.0
10.208557080 766.0
10.221687363 821.0
10.234817645 803.0
10.247947928 717.0
10.261078211 776.0
10.274208493 829.0
10.287338776 791.0
10.300469059 792.0
10.313599341 819.0
10.326729624 790.0
10.339859907 795.0
10.352990189 814.0
10.366120472 803.0
10.379250755 764.0
10.392381037 807.0
10.405511320 775.0
10.418641603 789.0
10.431771885 824.0
10.444902168 720.0
10.458032451 819.0
10.471162733 820.0
10.484293016 804.0
10.497423299 795.0
10.510553581 791.0
10.523683864 803.0
10.536814147 796.0
10.549944430 783.0
10.563074712 819.0
10.576204995 765.0
10.589335278 796.0
10.602465560 779.0
10.615595843 820.0
10.628726126 798.0
10.641856408 803.0
10.654986691 792.0
10.668116974 822.0
10.681247256 827.0
10.694377539 786.0
10.707507822 823.0
10.720638104 815.0
10.733768387 818.0
10.746898670 845.0
10.760028952 816.0
10.773159235 794.0
10.786289518 751.0
10.799419800 783.0
10.812550083 825.0
10.825680366 859.0
10.838810648 830.0
10.851940931 784.0
10.865071214 826.0
10.878201496 819.0
10.891331779 823.0
10.904462062 782.0
10.917592344 826.0
10.930722627 829.0
10.943852910 788.0
10.956983192 815.0
10.970113475 829.0
10.983243758 851.0
10.996374041 835.0
11.009504323 793.0
11.022634606 754.0
11.035764889 846.0
11.048895171 823.0
11.062025454 827.0
11.075155737 861.0
11.088286019 796.0
11.101416302 865.0
11.114546585 814.0
11.127676867 809.0
11.140807150 856.0
11.153937433 835.0
11.167067715 851.0
11.180197998 785.0
11.193328281 868.0
11.206458563 803.0
11.219588846 853.0
11.232719129 847.0
11.245849411 828.0
11.258979694 814.0
11.272109977 860.0
11.285240259 846.0
11.298370542 818.0
11.311500825 874.0
11.324631107 910.0
11.337761390 864.0
11.350891673 866.0
11.364021955 825.0
11.377152238 832.0
11.390282521 857.0
11.403412803 901.0
11.416543086 878.0
11.429673369 852.0
11.442803652 823.0
11.455933934 800.0
11.469064217 795.0
11.482194500 830.0
11.495324782 783.0
11.508455065 891.0
11.521585348 871.0
11.534715630 810.0
11.547845913 888.0
11.560976196 854.0
11.574106478 825.0
11.587236761 816.0
11.600367044 844.0
11.613497326 862.0
11.626627609 846.0
11.639757892 930.0
11.652888174 940.0
11.666018457 914.0
11.679148740 826.0
11.692279022 884.0
11.705409305 823.0
11.718539588 823.0
11.731669870 881.0
11.744800153 994.0
11.757930436 856.0
11.771060718 858.0
11.784191001 904.0
11.797321284 854.0
11.810451566 884.0
11.823581849 871.0
11.836712132 888.0
11.849842415 911.0
11.862972697 880.0
11.876102980 917.0
11.889233263 937.0
11.902363545 873.0
11.915493828 953.0
11.928624111 900.0
11.941754393 896.0
11.954884676 867.0
11.968014959 860.0
11.981145241 884.0
11.994275524 912.0
12.007405807 936.0
12.020536089 967.0
12.033666372 979.0
12.046796655 989.0
12.059926937 987.0
12.073057220 987.0
12.086187503 985.0
12.099317785 996.0
12.112448068 968.0
12.125578351 977.0
12.138708633 1029.0
12.151838916 979.0
12.164969199 1022.0
12.178099481 1057.0
12.191229764 1101.0
12.204360047 1081.0
12.217490329 1157.0
12.230620612 1152.0
12.243750895 1210.0
12.256881177 1201.0
12.270011460 1218.0
12.283141743 1255.0
12.296272026 1328.0
12.309402308 1307.0
12.322532591 1408.0
12.335662874 1359.0
12.348793156 1462.0
12.361923439 1498.0
12.375053722 1548.0
12.388184004 1569.0
12.401314287 1680.0
12.414444570 1699.0
12.427574852 1788.0
12.440705135 1898.0
12.453835418 2035.0
12.466965700 2026.0
12.480095983 2168.0
12.493226266 2292.0
12.506356548 2384.0
12.519486831 2498.0
12.532617114 2610.0
12.545747396 2757.0
12.558877679 2943.0
12.572007962 3132.0
12.585138244 3197.0
12.598268527 3376.0
12.611398810 3567.0
12.624529092 3717.0
12.637659375 3865.0
12.650789658 3833.0
12.663919940 3898.0
12.677050223 3944.0
12.690180506 3836.0
12.703310788 3702.0
12.716441071 3345.0
12.729571354 3085.0
12.742701637 2881.0
12.755831919 2590.0
12.768962202 2300.0
12.782092485 2046.0
12.795222767 2078.0
12.808353050 1924.0
12.821483333 1852.0
12.834613615 1627.0
12.847743898 1565.0
12.860874181 1418.0
12.874004463 1480.0
12.887134746 1472.0
12.900265029 1333.0
12.913395311 1281.0
12.926525594 1273.0
12.939655877 1210.0
12.952786159 1216.0
12.965916442 1162.0
12.979046725 1171.0
12.992177007 1123.0
13.005307290 1171.0
13.018437573 1118.0
13.031567855 1094.0
13.044698138 1060.0
13.057828421 1057.0
13.070958703 1015.0
13.084088986 1014.0
13.097219269 1033.0
13.110349551 1031.0
13.123479834 1069.0
13.136610117 1045.0
13.149740399 961.0
13.162870682 1015.0
13.176000965 1010.0
13.189131248 967.0
13.202261530 922.0
13.215391813 966.0
13.228522096 943.0
13.241652378 838.0
13.254782661 981.0
13.267912944 969.0
13.281043226 948.0
13.294173509 954.0
13.307303792 926.0
13.320434074 940.0
13.333564357 914.0
13.346694640 936.0
13.359824922 957.0
13.372955205 944.0
13.386085488 942.0
13.399215770 962.0
13.412346053 959.0
13.425476336 935.0
13.438606618 882.0
13.451736901 911.0
13.464867184 946.0
13.477997466 917.0
13.491127749 949.0
13.504258032 964.0
13.517388314 906.0
13.530518597 908.0
13.543648880 954.0
13.556779162 952.0
13.569909445 884.0
13.583039728 891.0
13.596170010 960.0
13.609300293 851.0
13.622430576 891.0
13.635560859 906.0
13.648691141 929.0
13.661821424 955.0
13.674951707 927.0
13.688081989 922.0
13.701212272 943.0
13.714342555 904.0
13.727472837 927.0
13.740603120 922.0
13.753733403 966.0
13.766863685 911.0
13.779993968 947.0
13.793124251 873.0
13.806254533 898.0
13.819384816 917.0
13.832515099 892.0
13.845645381 919.0
13.858775664 923.0
13.871905947 922.0
13.885036229 864.0
13.898166512 872.0
13.911296795 927.0
13.924427077 839.0
13.937557360 922.0
13.950687643 905.0
13.963817925 871.0
13.976948208 943.0
13.990078491 921.0
14.003208773 936.0
14.016339056 915.0
14.029469339 941.0
14.042599621 923.0
14.055729904 900.0
14.068860187 878.0
14.081990470 923.0
14.095120752 921.0
14.108251035 943.0
14.121381318 892.0
14.134511600 932.0
14.147641883 888.0
14.160772166 932.0
14.173902448 967.0
14.187032731 901.0
14.200163014 971.0
14.213293296 900.0
14.226423579 932.0
14.239553862 895.0
14.252684144 965.0
14.265814427 921.0
14.278944710 934.0
14.292074992 925.0
14.305205275 908.0
14.318335558 964.0
14.331465840 896.0
14.344596123 941.0
14.357726406 902.0
14.370856688 910.0
14.383986971 944.0
14.397117254 947.0
14.410247536 963.0
14.423377819 851.0
14.436508102 914.0
14.449638384 1006.0
14.462768667 893.0
14.475898950 909.0
14.489029232 938.0
14.502159515 875.0
14.515289798 967.0
14.528420081 910.0
14.541550363 895.0
14.554680646 861.0
14.567810929 907.0
14.580941211 902.0
14.594071494 909.0
14.607201777 878.0
14.620332059 858.0
14.633462342 895.0
14.646592625 924.0
14.659722907 883.0
14.672853190 898.0
14.685983473 912.0
14.699113755 884.0
14.712244038 904.0
14.725374321 904.0
14.738504603 938.0
14.751634886 880.0
14.764765169 910.0
14.777895451 976.0
14.791025734 921.0
14.804156017 879.0
14.817286299 902.0
14.830416582 870.0
14.843546865 930.0
14.856677147 907.0
14.869807430 930.0
14.882937713 905.0
14.896067995 896.0
14.909198278 906.0
14.922328561 857.0
14.935458844 933.0
14.948589126 914.0
14.961719409 937.0
14.974849692 920.0
14.987979974 944.0
15.001110257 912.0
15.014240540 902.0
15.027370822 959.0
15.040501105 932.0
15.053631388 898.0
15.066761670 919.0
15.079891953 827.0
15.093022236 979.0
15.106152518 885.0
15.119282801 947.0
15.132413084 859.0
15.145543366 915.0
15.158673649 872.0
15.171803932 912.0
15.184934214 896.0
15.198064497 881.0
15.211194780 935.0
15.224325062 952.0
15.237455345 907.0
15.250585628 905.0
15.263715910 895.0
15.276846193 920.0
15.289976476 918.0
15.303106758 871.0
15.316237041 916.0
15.329367324 880.0
15.342497606 939.0
15.355627889 892.0
15.368758172 900.0
15.381888455 865.0
15.395018737 937.0
15.408149020 870.0
15.421279303 903.0
15.434409585 932.0
15.447539868 915.0
15.460670151 955.0
15.473800433 876.0
15.486930716 924.0
15.500060999 933.0
15.513191281 932.0
15.526321564 967.0
15.539451847 949.0
15.552582129 914.0
15.565712412 910.0
15.578842695 960.0
15.591972977 879.0
15.605103260 882.0
15.618233543 896.0
15.631363825 924.0
15.644494108 959.0
15.657624391 906.0
15.670754673 898.0
15.683884956 903.0
15.697015239 934.0
15.710145521 935.0
15.723275804 937.0
15.736406087 934.0
15.749536369 898.0
15.762666652 945.0
15.775796935 924.0
15.788927217 963.0
15.802057500 931.0
15.815187783 893.0
15.828318066 891.0
15.841448348 967.0
15.854578631 944.0
15.867708914 931.0
15.880839196 887.0
15.893969479 949.0
15.907099762 915.0
15.920230044 942.0
15.933360327 892.0
15.946490610 910.0
15.959620892 866.0
15.972751175 903.0
15.985881458 939.0
15.999011740 923.0
16.012142023 894.0
16.025272306 914.0
16.038402588 868.0
16.051532871 966.0
16.064663154 895.0
16.077793436 941.0
16.090923719 899.0
16.104054002 968.0
16.117184284 944.0
16.130314567 905.0
16.143444850 915.0
16.156575132 932.0
16.169705415 852.0
16.182835698 904.0
16.195965980 889.0
16.209096263 946.0
16.222226546 943.0
16.235356828 870.0
16.248487111 862.0
16.261617394 912.0
16.274747677 910.0
16.287877959 895.0
16.301008242 967.0
16.314138525 911.0
16.327268807 866.0
16.340399090 923.0
16.353529373 904.0
16.366659655 964.0
16.379789938 905.0
16.392920221 916.0
16.406050503 885.0
16.419180786 890.0
16.432311069 903.0
16.445441351 876.0
16.458571634 908.0
16.471701917 903.0
16.484832199 925.0
16.497962482 889.0
16.511092765 873.0
16.524223047 946.0
16.537353330 864.0
16.550483613 911.0
16.563613895 875.0
16.576744178 920.0
16.589874461 889.0
16.603004743 956.0
16.616135026 900.0
16.629265309 922.0
16.642395591 891.0
16.655525874 924.0
16.668656157 895.0
16.681786439 901.0
16.694916722 966.0
16.708047005 903.0
16.721177288 913.0
16.734307570 932.0
16.747437853 1006.0
16.760568136 964.0
16.773698418 950.0
16.786828701 947.0
16.799958984 933.0
16.813089266 877.0
16.826219549 968.0
16.839349832 906.0
16.852480114 1004.0
16.865610397 993.0
16.878740680 1023.0
16.891870962 958.0
16.905001245 1021.0
16.918131528 1059.0
16.931261810 1023.0
16.944392093 999.0
16.957522376 1047.0
16.970652658 984.0
16.983782941 998.0
16.996913224 1045.0
17.010043506 983.0
17.023173789 974.0
17.036304072 1082.0
17.049434354 1002.0
17.062564637 998.0
17.075694920 1025.0
17.088825202 968.0
17.101955485 1014.0
17.115085768 1012.0
17.128216050 998.0
17.141346333 1009.0
17.154476616 995.0
17.167606899 958.0
17.180737181 976.0
17.193867464 991.0
17.206997747 942.0
17.220128029 980.0
17.233258312 902.0
17.246388595 1001.0
17.259518877 948.0
17.272649160 894.0
17.285779443 919.0
17.298909725 946.0
17.312040008 942.0
17.325170291 917.0
17.338300573 1005.0
17.351430856 967.0
17.364561139 1041.0
17.377691421 988.0
17.390821704 978.0
17.403951987 947.0
17.417082269 1008.0
17.430212552 956.0
17.443342835 922.0
17.456473117 963.0
17.469603400 910.0
17.482733683 937.0
17.495863965 962.0
17.508994248 999.0
17.522124531 1017.0
17.535254813 992.0
17.548385096 1016.0
17.561515379 1000.0
17.574645661 1031.0
17.587775944 1026.0
17.600906227 1081.0
17.614036510 1040.0
17.627166792 1093.0
17.640297075 1073.0
17.653427358 1135.0
17.666557640 1056.0
17.679687923 1078.0
17.692818206 1134.0
17.705948488 1096.0
17.719078771 1125.0
17.732209054 1151.0
17.745339336 1212.0
17.758469619 1191.0
17.771599902 1190.0
17.784730184 1210.0
17.797860467 1228.0
17.810990750 1303.0
17.824121032 1316.0
17.837251315 1297.0
17.850381598 1393.0
17.863511880 1384.0
17.876642163 1357.0
17.889772446 1476.0
17.902902728 1438.0
17.916033011 1450.0
17.929163294 1486.0
17.942293576 1502.0
17.955423859 1508.0
17.968554142 1411.0
17.981684424 1483.0
17.994814707 1430.0
18.007944990 1360.0
18.021075273 1368.0
18.034205555 1345.0
18.047335838 1268.0
18.060466121 1248.0
18.073596403 1335.0
18.086726686 1310.0
18.099856969 1207.0
18.112987251 1111.0
18.126117534 1109.0
18.139247817 1122.0
18.152378099 1158.0
18.165508382 1107.0
18.178638665 1126.0
18.191768947 1036.0
18.204899230 1067.0
18.218029513 1046.0
18.231159795 941.0
18.244290078 1051.0
18.257420361 1061.0
18.270550643 1020.0
18.283680926 989.0
18.296811209 1028.0
18.309941491 957.0
18.323071774 978.0
18.336202057 979.0
18.349332339 979.0
18.362462622 957.0
18.375592905 972.0
18.388723187 916.0
18.401853470 964.0
18.414983753 914.0
18.428114035 981.0
18.441244318 976.0
18.454374601 935.0
18.467504884 895.0
18.480635166 951.0
18.493765449 957.0
18.506895732 967.0
18.520026014 910.0
18.533156297 1007.0
18.546286580 963.0
18.559416862 959.0
18.572547145 932.0
18.585677428 917.0
18.598807710 954.0
18.611937993 920.0
18.625068276 949.0
18.638198558 891.0
18.651328841 978.0
18.664459124 933.0
18.677589406 942.0
18.690719689 892.0
18.703849972 942.0
18.716980254 886.0
18.730110537 809.0
18.743240820 954.0
18.756371102 893.0
18.769501385 960.0
18.782631668 918.0
18.795761950 955.0
18.808892233 868.0
18.822022516 889.0
18.835152798 890.0
18.848283081 938.0
18.861413364 914.0
18.874543646 963.0
18.887673929 949.0
18.900804212 916.0
18.913934495 860.0
18.927064777 909.0
18.940195060 958.0
18.953325343 946.0
18.966455625 920.0
18.979585908 957.0
18.992716191 934.0
19.005846473 967.0
19.018976756 935.0
19.032107039 930.0
19.045237321 906.0
19.058367604 933.0
19.071497887 886.0
19.084628169 955.0
19.097758452 939.0
19.110888735 859.0
19.124019017 929.0
19.137149300 939.0
19.150279583 911.0
19.163409865 944.0
19.176540148 907.0
19.189670431 974.0
19.202800713 981.0
19.215930996 933.0
19.229061279 882.0
19.242191561 883.0
19.255321844 923.0
19.268452127 917.0
19.281582409 880.0
19.294712692 987.0
19.307842975 973.0
19.320973257 982.0
19.334103540 891.0
19.347233823 972.0
19.360364106 919.0
19.373494388 948.0
19.386624671 873.0
19.399754954 919.0
19.412885236 937.0
19.426015519 907.0
19.439145802 908.0
19.452276084 944.0
19.465406367 896.0
19.478536650 860.0
19.491666932 928.0
19.504797215 925.0
19.517927498 916.0
19.531057780 936.0
19.544188063 932.0
19.557318346 849.0
19.570448628 882.0
19.583578911 952.0
19.596709194 904.0
19.609839476 935.0
19.622969759 921.0
19.636100042 959.0
19.649230324 907.0
19.662360607 908.0
19.675490890 936.0
19.688621172 915.0
19.701751455 934.0
19.714881738 921.0
19.728012020 910.0
19.741142303 868.0
19.754272586 942.0
19.767402868 973.0
19.780533151 936.0
19.793663434 928.0
19.806793717 909.0
19.819923999 898.0
19.833054282 933.0
19.846184565 953.0
19.859314847 948.0
19.872445130 904.0
19.885575413 871.0
19.898705695 961.0
19.911835978 883.0
19.924966261 980.0
19.938096543 904.0
19.951226826 864.0
19.964357109 1022.0
19.977487391 970.0
19.990617674 903.0
20.003747957 885.0
20.016878239 940.0
20.030008522 913.0
20.043138805 887.0
20.056269087 927.0
20.069399370 908.0
20.082529653 886.0
20.095659935 934.0
20.108790218 959.0
20.121920501 987.0
20.135050783 974.0
20.148181066 929.0
20.161311349 921.0
20.174441631 898.0
20.187571914 965.0
20.200702197 902.0
20.213832479 981.0
20.226962762 945.0
20.240093045 938.0
20.253223328 958.0
20.266353610 920.0
20.279483893 948.0
20.292614176 930.0
20.305744458 917.0
20.318874741 986.0
20.332005024 932.0
20.345135306 909.0
20.358265589 960.0
20.371395872 952.0
20.384526154 958.0
20.397656437 932.0
20.410786720 957.0
20.423917002 933.0
20.437047285 965.0
20.450177568 980.0
20.463307850 954.0
20.476438133 994.0
20.489568416 1002.0
20.502698698 972.0
20.515828981 918.0
20.528959264 945.0
20.542089546 954.0
20.555219829 912.0
20.568350112 1017.0
20.581480394 933.0
20.594610677 997.0
20.607740960 961.0
20.620871242 1021.0
20.634001525 979.0
20.647131808 980.0
20.660262090 1010.0
20.673392373 1047.0
20.686522656 1022.0
20.699652939 997.0
20.712783221 1027.0
20.725913504 1000.0
20.739043787 1044.0
20.752174069 985.0
20.765304352 1038.0
20.778434635 998.0
20.791564917 1014.0
20.804695200 1034.0
20.817825483 1047.0
20.830955765 1100.0
20.844086048 1017.0
20.857216331 1133.0
20.870346613 1062.0
20.883476896 1125.0
20.896607179 1087.0
20.909737461 1140.0
20.922867744 1088.0
20.935998027 1085.0
20.949128309 1143.0
20.962258592 1190.0
20.975388875 1160.0
20.988519157 1208.0
21.001649440 1261.0
21.014779723 1322.0
21.027910005 1314.0
21.041040288 1305.0
21.054170571 1269.0
21.067300853 1452.0
21.080431136 1456.0
21.093561419 1352.0
21.106691702 1418.0
21.119821984 1463.0
21.132952267 1457.0
21.146082550 1486.0
21.159212832 1581.0
21.172343115 1579.0
21.185473398 1671.0
21.198603680 1762.0
21.211733963 1669.0
21.224864246 1676.0
21.237994528 1770.0
21.251124811 1741.0
21.264255094 1753.0
21.277385376 1764.0
21.290515659 1795.0
21.303645942 1655.0
21.316776224 1758.0
21.329906507 1737.0
21.343036790 1665.0
21.356167072 1623.0
21.369297355 1587.0
21.382427638 1531.0
21.395557920 1559.0
21.408688203 1503.0
21.421818486 1505.0
21.434948768 1375.0
21.448079051 1330.0
21.461209334 1326.0
21.474339616 1288.0
21.487469899 1284.0
21.500600182 1260.0
21.513730464 1259.0
21.526860747 1211.0
21.539991030 1185.0
21.553121313 1129.0
21.566251595 1146.0
21.579381878 1127.0
21.592512161 1188.0
21.605642443 1082.0
21.618772726 1107.0
21.631903009 1128.0
21.645033291 1079.0
21.658163574 1037.0
21.671293857 1082.0
21.684424139 1121.0
21.697554422 1085.0
21.710684705 1111.0
21.723814987 1124.0
21.736945270 1065.0
21.750075553 1066.0
21.763205835 1055.0
21.776336118 1037.0
21.789466401 1041.0
21.802596683 1049.0
21.815726966 978.0
21.828857249 1033.0
21.841987531 1029.0
21.855117814 1090.0
21.868248097 1067.0
21.881378379 1026.0
21.894508662 997.0
21.907638945 1020.0
21.920769227 1029.0
21.933899510 1034.0
21.947029793 1083.0
21.960160075 1029.0
21.973290358 1017.0
21.986420641 975.0
21.999550924 1004.0
22.012681206 998.0
22.025811489 1042.0
22.038941772 1033.0
22.052072054 945.0
22.065202337 1053.0
22.078332620 1011.0
22.091462902 1048.0
22.104593185 1043.0
22.117723468 1076.0
22.130853750 1034.0
22.143984033 1022.0
22.157114316 1052.0
22.170244598 1076.0
22.183374881 1088.0
22.196505164 1065.0
22.209635446 1065.0
22.222765729 1069.0
22.235896012 1111.0
22.249026294 1099.0
22.262156577 1043.0
22.275286860 1156.0
22.288417142 1102.0
22.301547425 1056.0
22.314677708 1055.0
22.327807990 1141.0
22.340938273 1075.0
22.354068556 1135.0
22.367198838 1100.0
22.380329121 1134.0
22.393459404 1137.0
22.406589686 1127.0
22.419719969 1187.0
22.432850252 1242.0
22.445980535 1168.0
22.459110817 1274.0
22.472241100 1222.0
22.485371383 1265.0
22.498501665 1231.0
22.511631948 1251.0
22.524762231 1251.0
22.537892513 1333.0
22.551022796 1380.0
22.564153079 1320.0
22.577283361 1342.0
22.590413644 1436.0
22.603543927 1463.0
22.616674209 1498.0
22.629804492 1434.0
22.642934775 1550.0
22.656065057 1525.0
22.669195340 1558.0
22.682325623 1534.0
22.695455905 1582.0
22.708586188 1685.0
22.721716471 1649.0
22.734846753 1716.0
22.747977036 1645.0
22.761107319 1767.0
22.774237601 1733.0
22.787367884 1695.0
22.800498167 1612.0
22.813628449 1679.0
22.826758732 1628.0
22.839889015 1519.0
22.853019297 1488.0
22.866149580 1507.0
22.879279863 1404.0
22.892410146 1374.0
22.905540428 1375.0
22.918670711 1403.0
22.931800994 1317.0
22.944931276 1244.0
22.958061559 1235.0
22.971191842 1255.0
22.984322124 1211.0
22.997452407 1200.0
23.010582690 1140.0
23.023712972 1184.0
23.036843255 1178.0
23.049973538 1108.0
23.063103820 1113.0
23.076234103 1088.0
23.089364386 1124.0
23.102494668 1060.0
23.115624951 1172.0
23.128755234 1100.0
23.141885516 1031.0
23.155015799 1103.0
23.168146082 1117.0
23.181276364 1083.0
23.194406647 1071.0
23.207536930 1074.0
23.220667212 1032.0
23.233797495 1049.0
23.246927778 992.0
23.260058060 1041.0
23.273188343 1040.0
23.286318626 1024.0
23.299448908 966.0
23.312579191 985.0
23.325709474 1037.0
23.338839757 1024.0
23.351970039 1044.0
23.365100322 1013.0
23.378230605 1010.0
23.391360887 1017.0
23.404491170 1026.0
23.417621453 1024.0
23.430751735 1049.0
23.443882018 973.0
23.457012301 1043.0
23.470142583 997.0
23.483272866 1060.0
23.496403149 1018.0
23.509533431 988.0
23.522663714 975.0
23.535793997 1005.0
23.548924279 996.0
23.562054562 1008.0
23.575184845 980.0
23.588315127 938.0
23.601445410 999.0
23.614575693 994.0
23.627705975 957.0
23.640836258 1013.0
23.653966541 1037.0
23.667096823 952.0
23.680227106 1013.0
23.693357389 1006.0
23.706487671 1044.0
23.719617954 1032.0
23.732748237 988.0
23.745878519 1063.0
23.759008802 925.0
23.772139085 978.0
23.785269368 1035.0
23.798399650 991.0
23.811529933 1021.0
23.824660216 1018.0
23.837790498 955.0
23.850920781 978.0
23.864051064 990.0
23.877181346 1002.0
23.890311629 964.0
23.903441912 952.0
23.916572194 1005.0
23.929702477 1029.0
23.942832760 980.0
23.955963042 994.0
23.969093325 1025.0
23.982223608 958.0
23.995353890 1057.0
24.008484173 1012.0
24.021614456 951.0
24.034744738 1001.0
24.047875021 1010.0
24.061005304 1001.0
24.074135586 984.0
24.087265869 1017.0
24.100396152 941.0
24.113526434 1013.0
24.126656717 982.0
24.139787000 1058.0
24.152917282 985.0
24.166047565 981.0
24.179177848 974.0
24.192308130 986.0
24.205438413 1009.0
24.218568696 982.0
24.231698979 951.0
24.244829261 1038.0
24.257959544 1029.0
24.271089827 989.0
24.284220109 1008.0
24.297350392 1017.0
24.310480675 983.0
24.323610957 1026.0
24.336741240 985.0
24.349871523 1033.0
24.363001805 978.0
24.376132088 1016.0
24.389262371 963.0
24.402392653 1038.0
24.415522936 997.0
24.428653219 963.0
24.441783501 1046.0
24.454913784 972.0
24.468044067 1008.0
24.481174349 1051.0
24.494304632 983.0
24.507434915 912.0
24.520565197 988.0
24.533695480 1005.0
24.546825763 1009.0
24.559956045 1040.0
24.573086328 981.0
24.586216611 969.0
24.599346893 1096.0
24.612477176 1048.0
24.625607459 980.0
24.638737742 980.0
24.651868024 1079.0
24.664998307 988.0
24.678128590 997.0
24.691258872 981.0
24.704389155 1009.0
24.717519438 989.0
24.730649720 1008.0
24.743780003 1049.0
24.756910286 997.0
24.770040568 1062.0
24.783170851 1002.0
24.796301134 1034.0
24.809431416 1045.0
24.822561699 1092.0
24.835691982 1013.0
24.848822264 1025.0
24.861952547 1033.0
24.875082830 1033.0
24.888213112 1037.0
24.901343395 1087.0
24.914473678 1045.0
24.927603960 1056.0
24.940734243 1061.0
24.953864526 1115.0
24.966994808 1128.0
24.980125091 1041.0
24.993255374 1094.0
25.006385656 1048.0
25.019515939 1159.0
25.032646222 1071.0
25.045776504 1079.0
25.058906787 1073.0
25.072037070 1122.0
25.085167353 1133.0
25.098297635 1136.0
25.111427918 1158.0
25.124558201 1161.0
25.137688483 1104.0
25.150818766 1166.0
25.163949049 1219.0
25.177079331 1264.0
25.190209614 1296.0
25.203339897 1214.0
25.216470179 1220.0
25.229600462 1260.0
25.242730745 1335.0
25.255861027 1311.0
25.268991310 1354.0
25.282121593 1350.0
25.295251875 1513.0
25.308382158 1526.0
25.321512441 1502.0
25.334642723 1573.0
25.347773006 1630.0
25.360903289 1722.0
25.374033571 1786.0
25.387163854 1828.0
25.400294137 1929.0
25.413424419 1958.0
25.426554702 1998.0
25.439684985 2089.0
25.452815267 2150.0
25.465945550 2239.0
25.479075833 2252.0
25.492206115 2389.0
25.505336398 2444.0
25.518466681 2445.0
25.531596964 2411.0
25.544727246 2327.0
25.557857529 2356.0
25.570987812 2292.0
25.584118094 2146.0
25.597248377 2030.0
25.610378660 1968.0
25.623508942 1910.0
25.636639225 1834.0
25.649769508 1631.0
25.662899790 1689.0
25.676030073 1604.0
25.689160356 1544.0
25.702290638 1609.0
25.715420921 1521.0
25.728551204 1488.0
25.741681486 1507.0
25.754811769 1396.0
25.767942052 1426.0
25.781072334 1428.0
25.794202617 1401.0
25.807332900 1480.0
25.820463182 1420.0
25.833593465 1401.0
25.846723748 1356.0
25.859854030 1427.0
25.872984313 1446.0
25.886114596 1362.0
25.899244878 1431.0
25.912375161 1416.0
25.925505444 1519.0
25.938635726 1513.0
25.951766009 1574.0
25.964896292 1568.0
25.978026575 1625.0
25.991156857 1634.0
26.004287140 1615.0
26.017417423 1691.0
26.030547705 1744.0
26.043677988 1698.0
26.056808271 1671.0
26.069938553 1823.0
26.083068836 1802.0
26.096199119 1785.0
26.109329401 1888.0
26.122459684 1786.0
26.135589967 1808.0
26.148720249 1880.0
26.161850532 1818.0
26.174980815 1795.0
26.188111097 1794.0
26.201241380 1778.0
26.214371663 1703.0
26.227501945 1727.0
26.240632228 1642.0
26.253762511 1582.0
26.266892793 1566.0
26.280023076 1497.0
26.293153359 1487.0
26.306283641 1551.0
26.319413924 1488.0
26.332544207 1393.0
26.345674489 1455.0
26.358804772 1343.0
26.371935055 1341.0
26.385065337 1351.0
26.398195620 1392.0
26.411325903 1367.0
26.424456186 1256.0
26.437586468 1289.0
26.450716751 1360.0
26.463847034 1276.0
26.476977316 1280.0
26.490107599 1332.0
26.503237882 1262.0
26.516368164 1276.0
26.529498447 1185.0
26.542628730 1246.0
26.555759012 1182.0
26.568889295 1247.0
26.582019578 1295.0
26.595149860 1256.0
26.608280143 1223.0
26.621410426 1258.0
26.634540708 1180.0
26.647670991 1238.0
26.660801274 1193.0
26.673931556 1183.0
26.687061839 1217.0
26.700192122 1145.0
26.713322404 1156.0
26.726452687 1138.0
26.739582970 1187.0
26.752713252 1140.0
26.765843535 1092.0
26.778973818 1149.0
26.792104100 1189.0
26.805234383 1075.0
26.818364666 1079.0
26.831494948 1049.0
26.844625231 1152.0
26.857755514 1131.0
26.870885797 1098.0
26.884016079 1109.0
26.897146362 1049.0
26.910276645 1200.0
26.923406927 1085.0
26.936537210 1047.0
26.949667493 1106.0
26.962797775 1142.0
26.975928058 1087.0
26.989058341 1088.0
27.002188623 1087.0
27.015318906 1114.0
27.028449189 1088.0
27.041579471 1083.0
27.054709754 1108.0
27.067840037 1100.0
27.080970319 1032.0
27.094100602 1084.0
27.107230885 1094.0
27.120361167 1049.0
27.133491450 1111.0
27.146621733 1079.0
27.159752015 1047.0
27.172882298 1043.0
27.186012581 1105.0
27.199142863 1101.0
27.212273146 1084.0
27.225403429 1097.0
27.238533711 1056.0
27.251663994 1092.0
27.264794277 1085.0
27.277924559 1095.0
27.291054842 1102.0
27.304185125 1088.0
27.317315408 1076.0
27.330445690 1051.0
27.343575973 1057.0
27.356706256 1122.0
27.369836538 1029.0
27.382966821 1049.0
27.396097104 1119.0
27.409227386 1044.0
27.422357669 1113.0
27.435487952 1112.0
27.448618234 1177.0
27.461748517 1160.0
27.474878800 1059.0
27.488009082 1155.0
27.501139365 1065.0
27.514269648 1122.0
27.527399930 1091.0
27.540530213 1085.0
27.553660496 1051.0
27.566790778 1140.0
27.579921061 1140.0
27.593051344 1198.0
27.606181626 1067.0
27.619311909 1113.0
27.632442192 1151.0
27.645572474 1145.0
27.658702757 1110.0
27.671833040 1118.0
27.684963322 1187.0
27.698093605 1127.0
27.711223888 1147.0
27.724354171 1127.0
27.737484453 1180.0
27.750614736 1227.0
27.763745019 1176.0
27.776875301 1183.0
27.790005584 1215.0
27.803135867 1256.0
27.816266149 1291.0
27.829396432 1320.0
27.842526715 1236.0
27.855656997 1274.0
27.868787280 1267.0
27.881917563 1335.0
27.895047845 1296.0
27.908178128 1340.0
27.921308411 1380.0
27.934438693 1287.0
27.947568976 1376.0
27.960699259 1361.0
27.973829541 1412.0
27.986959824 1372.0
28.000090107 1411.0
28.013220389 1449.0
28.026350672 1389.0
28.039480955 1400.0
28.052611237 1346.0
28.065741520 1347.0
28.078871803 1346.0
28.092002085 1285.0
28.105132368 1331.0
28.118262651 1341.0
28.131392933 1252.0
28.144523216 1251.0
28.157653499 1170.0
28.170783782 1267.0
28.183914064 1253.0
28.197044347 1178.0
28.210174630 1188.0
28.223304912 1197.0
28.236435195 1184.0
28.249565478 1189.0
28.262695760 1198.0
28.275826043 1178.0
28.288956326 1175.0
28.302086608 1179.0
28.315216891 1186.0
28.328347174 1205.0
28.341477456 1086.0
28.354607739 1152.0
28.367738022 1170.0
28.380868304 1139.0
28.393998587 1207.0
28.407128870 1149.0
28.420259152 1199.0
28.433389435 1212.0
28.446519718 1170.0
28.459650000 1164.0
28.472780283 1152.0
28.485910566 1179.0
28.499040848 1230.0
28.512171131 1174.0
28.525301414 1147.0
28.538431696 1101.0
28.551561979 1163.0
28.564692262 1184.0
28.577822544 1209.0
28.590952827 1179.0
28.604083110 1162.0
28.617213393 1233.0
28.630343675 1163.0
28.643473958 1173.0
28.656604241 1231.0
28.669734523 1206.0
28.682864806 1139.0
28.695995089 1226.0
28.709125371 1200.0
28.722255654 1212.0
28.735385937 1187.0
28.748516219 1158.0
28.761646502 1155.0
28.774776785 1133.0
28.787907067 1141.0
28.801037350 1176.0
28.814167633 1228.0
28.827297915 1102.0
28.840428198 1146.0
28.853558481 1230.0
28.866688763 1176.0
28.879819046 1220.0
28.892949329 1146.0
28.906079611 1251.0
28.919209894 1196.0
28.932340177 1182.0
28.945470459 1238.0
28.958600742 1230.0
28.971731025 1184.0
28.984861307 1209.0
28.997991590 1216.0
29.011121873 1206.0
29.024252155 1250.0
29.037382438 1311.0
29.050512721 1237.0
29.063643004 1349.0
29.076773286 1245.0
29.089903569 1254.0
29.103033852 1218.0
29.116164134 1315.0
29.129294417 1318.0
29.142424700 1243.0
29.155554982 1256.0
29.168685265 1313.0
29.181815548 1272.0
29.194945830 1252.0
29.208076113 1262.0
29.221206396 1313.0
29.234336678 1242.0
29.247466961 1278.0
29.260597244 1309.0
29.273727526 1220.0
29.286857809 1254.0
29.299988092 1202.0
29.313118374 1190.0
29.326248657 1166.0
29.339378940 1180.0
29.352509222 1126.0
29.365639505 1162.0
29.378769788 1137.0
29.391900070 1112.0
29.405030353 1131.0
29.418160636 1150.0
29.431290918 1090.0
29.444421201 1108.0
29.457551484 1138.0
29.470681766 1089.0
29.483812049 1148.0
29.496942332 1159.0
29.510072615 1142.0
29.523202897 1114.0
29.536333180 1104.0
29.549463463 1103.0
29.562593745 1096.0
29.575724028 1122.0
29.588854311 1104.0
29.601984593 1106.0
29.615114876 1124.0
29.628245159 1106.0
29.641375441 1073.0
29.654505724 1102.0
29.667636007 1100.0
29.680766289 1080.0
29.693896572 1084.0
29.707026855 1067.0
29.720157137 1130.0
29.733287420 1086.0
29.746417703 1060.0
29.759547985 1110.0
29.772678268 1026.0
29.785808551 1094.0
29.798938833 1123.0
29.812069116 1087.0
29.825199399 1072.0
29.838329681 1062.0
29.851459964 1114.0
29.864590247 1091.0
29.877720529 1098.0
29.890850812 1089.0
29.903981095 1064.0
29.917111377 1067.0
29.930241660 1039.0
29.943371943 1086.0
29.956502226 1070.0
29.969632508 1059.0
29.982762791 1030.0
29.995893074 1104.0
30.009023356 1064.0
30.022153639 1043.0
30.035283922 1074.0
30.048414204 1067.0
30.061544487 1056.0
30.074674770 1042.0
30.087805052 1093.0
30.100935335 1071.0
30.114065618 1117.0
30.127195900 1111.0
30.140326183 1033.0
30.153456466 1053.0
30.166586748 1120.0
30.179717031 1131.0
30.192847314 1056.0
30.205977596 1102.0
30.219107879 1079.0
30.232238162 1088.0
30.245368444 1055.0
30.258498727 1072.0
30.271629010 1082.0
30.284759292 1047.0
30.297889575 1119.0
30.311019858 1016.0
30.324150140 1128.0
30.337280423 1098.0
30.350410706 1132.0
30.363540988 1058.0
30.376671271 1039.0
30.389801554 1102.0
30.402931837 1112.0
30.416062119 1153.0
30.429192402 1064.0
30.442322685 1106.0
30.455452967 1094.0
30.468583250 1109.0
30.481713533 1023.0
30.494843815 1077.0
30.507974098 1069.0
30.521104381 1097.0
30.534234663 1051.0
30.547364946 1044.0
30.560495229 1134.0
30.573625511 1085.0
30.586755794 1087.0
30.599886077 1136.0
30.613016359 1095.0
30.626146642 1050.0
30.639276925 1111.0
30.652407207 1108.0
30.665537490 1095.0
30.678667773 1088.0
30.691798055 1092.0
30.704928338 1141.0
30.718058621 1132.0
30.731188903 1071.0
30.744319186 1112.0
30.757449469 1106.0
30.770579751 1181.0
30.783710034 1119.0
30.796840317 1084.0
30.809970600 1093.0
30.823100882 1098.0
30.836231165 1119.0
30.849361448 1067.0
30.862491730 1130.0
30.875622013 1049.0
30.888752296 1080.0
30.901882578 1130.0
30.915012861 1067.0
30.928143144 1109.0
30.941273426 1105.0
30.954403709 1172.0
30.967533992 1099.0
30.980664274 1099.0
30.993794557 1073.0
31.006924840 1052.0
31.020055122 1072.0
31.033185405 1025.0
31.046315688 1051.0
31.059445970 1088.0
31.072576253 1127.0
31.085706536 1060.0
31.098836818 1140.0
31.111967101 1083.0
31.125097384 1107.0
31.138227666 1132.0
31.151357949 1135.0
31.164488232 1132.0
31.177618514 1063.0
31.190748797 1101.0
31.203879080 1057.0
31.217009362 1025.0
31.230139645 1036.0
31.243269928 1119.0
31.256400211 1105.0
31.269530493 1091.0
31.282660776 1056.0
31.295791059 1085.0
31.308921341 1106.0
31.322051624 1054.0
31.335181907 1054.0
31.348312189 1078.0
31.361442472 1134.0
31.374572755 1079.0
31.387703037 1051.0
31.400833320 1122.0
31.413963603 1095.0
31.427093885 1159.0
31.440224168 1112.0
31.453354451 1023.0
31.466484733 1083.0
31.479615016 1133.0
31.492745299 1099.0
31.505875581 1100.0
31.519005864 1148.0
31.532136147 1067.0
31.545266429 1028.0
31.558396712 1092.0
31.571526995 1102.0
31.584657277 1095.0
31.597787560 1122.0
31.610917843 1119.0
31.624048125 1081.0
31.637178408 1129.0
31.650308691 1109.0
31.663438973 1076.0
31.676569256 1064.0
31.689699539 1067.0
31.702829822 1052.0
31.715960104 1102.0
31.729090387 1092.0
31.742220670 1103.0
31.755350952 1073.0
31.768481235 1066.0
31.781611518 1076.0
31.794741800 1089.0
31.807872083 1121.0
31.821002366 1114.0
31.834132648 1130.0
31.847262931 1113.0
31.860393214 1086.0
31.873523496 1130.0
31.886653779 1043.0
31.899784062 1087.0
31.912914344 1121.0
31.926044627 1113.0
31.939174910 1140.0
31.952305192 1138.0
31.965435475 1083.0
31.978565758 1150.0
31.991696040 1099.0
32.004826323 1108.0
32.017956606 1146.0
32.031086888 1129.0
32.044217171 1084.0
32.057347454 1151.0
32.070477736 1106.0
32.083608019 1100.0
32.096738302 1080.0
32.109868584 1107.0
32.122998867 1102.0
32.136129150 1153.0
32.149259433 1160.0
32.162389715 1110.0
32.175519998 1101.0
32.188650281 1116.0
32.201780563 1082.0
32.214910846 1138.0
32.228041129 1125.0
32.241171411 1101.0
32.254301694 1127.0
32.267431977 1138.0
32.280562259 1144.0
32.293692542 1085.0
32.306822825 1108.0
32.319953107 1093.0
32.333083390 1104.0
32.346213673 1103.0
32.359343955 1117.0
32.372474238 1138.0
32.385604521 1135.0
32.398734803 1083.0
32.411865086 1119.0
32.424995369 1115.0
32.438125651 1095.0
32.451255934 1139.0
32.464386217 1128.0
32.477516499 1157.0
32.490646782 1147.0
32.503777065 1114.0
32.516907347 1118.0
32.530037630 1113.0
32.543167913 1118.0
32.556298195 1119.0
32.569428478 1145.0
32.582558761 1100.0
32.595689044 1115.0
32.608819326 1127.0
32.621949609 1140.0
32.635079892 1121.0
32.648210174 1159.0
32.661340457 1095.0
32.674470740 1166.0
32.687601022 1185.0
32.700731305 1072.0
32.713861588 1160.0
32.726991870 1160.0
32.740122153 1120.0
32.753252436 1118.0
32.766382718 1197.0
32.779513001 1146.0
32.792643284 1169.0
32.805773566 1139.0
32.818903849 1143.0
32.832034132 1231.0
32.845164414 1125.0
32.858294697 1209.0
32.871424980 1195.0
32.884555262 1096.0
32.897685545 1152.0
32.910815828 1155.0
32.923946110 1133.0
32.937076393 1151.0
32.950206676 1234.0
32.963336958 1153.0
32.976467241 1167.0
32.989597524 1098.0
33.002727806 1215.0
33.015858089 1160.0
33.028988372 1184.0
33.042118655 1169.0
33.055248937 1198.0
33.068379220 1160.0
33.081509503 1169.0
33.094639785 1169.0
33.107770068 1203.0
33.120900351 1104.0
33.134030633 1268.0
33.147160916 1249.0
33.160291199 1193.0
33.173421481 1179.0
33.186551764 1220.0
33.199682047 1198.0
33.212812329 1183.0
33.225942612 1215.0
33.239072895 1176.0
33.252203177 1172.0
33.265333460 1169.0
33.278463743 1192.0
33.291594025 1209.0
33.304724308 1172.0
33.317854591 1186.0
33.330984873 1219.0
33.344115156 1141.0
33.357245439 1153.0
33.370375721 1197.0
33.383506004 1210.0
33.396636287 1212.0
33.409766569 1265.0
33.422896852 1142.0
33.436027135 1150.0
33.449157417 1186.0
33.462287700 1231.0
33.475417983 1184.0
33.488548266 1179.0
33.501678548 1205.0
33.514808831 1204.0
33.527939114 1140.0
33.541069396 1202.0
33.554199679 1194.0
33.567329962 1222.0
33.580460244 1189.0
33.593590527 1164.0
33.606720810 1182.0
33.619851092 1219.0
33.632981375 1197.0
33.646111658 1206.0
33.659241940 1213.0
33.672372223 1176.0
33.685502506 1216.0
33.698632788 1269.0
33.711763071 1196.0
33.724893354 1167.0
33.738023636 1187.0
33.751153919 1194.0
33.764284202 1184.0
33.777414484 1204.0
33.790544767 1233.0
33.803675050 1245.0
33.816805332 1172.0
33.829935615 1151.0
33.843065898 1246.0
33.856196180 1198.0
33.869326463 1231.0
33.882456746 1186.0
33.895587028 1154.0
33.908717311 1260.0
33.921847594 1142.0
33.934977877 1247.0
33.948108159 1257.0
33.961238442 1264.0
33.974368725 1169.0
33.987499007 1249.0
34.000629290 1177.0
34.013759573 1171.0
34.026889855 1137.0
34.040020138 1197.0
34.053150421 1274.0
34.066280703 1251.0
34.079410986 1188.0
34.092541269 1222.0
34.105671551 1255.0
34.118801834 1212.0
34.131932117 1183.0
34.145062399 1263.0
34.158192682 1286.0
34.171322965 1146.0
34.184453247 1174.0
34.197583530 1250.0
34.210713813 1229.0
34.223844095 1170.0
34.236974378 1238.0
34.250104661 1255.0
34.263234943 1208.0
34.276365226 1255.0
34.289495509 1268.0
34.302625791 1239.0
34.315756074 1241.0
34.328886357 1308.0
34.342016640 1269.0
34.355146922 1277.0
34.368277205 1301.0
34.381407488 1224.0
34.394537770 1315.0
34.407668053 1280.0
34.420798336 1279.0
34.433928618 1240.0
34.447058901 1290.0
34.460189184 1293.0
34.473319466 1316.0
34.486449749 1352.0
34.499580032 1610.0
34.512710314 1282.0
34.525840597 1348.0
34.538970880 1251.0
34.552101162 1356.0
34.565231445 1376.0
34.578361728 1490.0
34.591492010 1285.0
34.604622293 1347.0
34.617752576 1238.0
34.630882858 1232.0
34.644013141 1246.0
34.657143424 1263.0
34.670273706 1210.0
34.683403989 1234.0
34.696534272 1243.0
34.709664554 1247.0
34.722794837 1220.0
34.735925120 1236.0
34.749055402 1251.0
34.762185685 1224.0
34.775315968 1299.0
34.788446251 1276.0
34.801576533 1289.0
34.814706816 1301.0
34.827837099 1301.0
34.840967381 1262.0
34.854097664 1312.0
34.867227947 1301.0
34.880358229 1354.0
34.893488512 1288.0
34.906618795 1275.0
34.919749077 1384.0
34.932879360 1369.0
34.946009643 1454.0
34.959139925 1358.0
34.972270208 1413.0
34.985400491 1327.0
34.998530773 1331.0
35.011661056 1388.0
35.024791339 1310.0
35.037921621 1368.0
35.051051904 1417.0
35.064182187 1272.0
35.077312469 1317.0
35.090442752 1316.0
35.103573035 1289.0
35.116703317 1232.0
35.129833600 1329.0
35.142963883 1256.0
35.156094165 1278.0
35.169224448 1314.0
35.182354731 1265.0
35.195485013 1286.0
35.208615296 1315.0
35.221745579 1126.0
35.234875862 1269.0
35.248006144 1219.0
35.261136427 1280.0
35.274266710 1229.0
35.287396992 1181.0
35.300527275 1313.0
35.313657558 1240.0
35.326787840 1284.0
35.339918123 1257.0
35.353048406 1224.0
35.366178688 1227.0
35.379308971 1259.0
35.392439254 1237.0
35.405569536 1235.0
35.418699819 1175.0
35.431830102 1200.0
35.444960384 1292.0
35.458090667 1277.0
35.471220950 1302.0
35.484351232 1291.0
35.497481515 1301.0
35.510611798 1314.0
35.523742080 1244.0
35.536872363 1286.0
35.550002646 1331.0
35.563132928 1281.0
35.576263211 1263.0
35.589393494 1307.0
35.602523776 1316.0
35.615654059 1175.0
35.628784342 1273.0
35.641914624 1336.0
35.655044907 1218.0
35.668175190 1291.0
35.681305473 1269.0
35.694435755 1296.0
35.707566038 1297.0
35.720696321 1319.0
35.733826603 1271.0
35.746956886 1235.0
35.760087169 1264.0
35.773217451 1282.0
35.786347734 1264.0
35.799478017 1257.0
35.812608299 1229.0
35.825738582 1232.0
35.838868865 1342.0
35.851999147 1323.0
35.865129430 1270.0
35.878259713 1240.0
35.891389995 1321.0
35.904520278 1265.0
35.917650561 1246.0
35.930780843 1209.0
35.943911126 1311.0
35.957041409 1361.0
35.970171691 1265.0
35.983301974 1320.0
35.996432257 1363.0
36.009562539 1297.0
36.022692822 1310.0
36.035823105 1343.0
36.048953387 1274.0
36.062083670 1392.0
36.075213953 1370.0
36.088344235 1399.0
36.101474518 1326.0
36.114604801 1319.0
36.127735084 1394.0
36.140865366 1414.0
36.153995649 1356.0
36.167125932 1361.0
36.180256214 1418.0
36.193386497 1405.0
36.206516780 1377.0
36.219647062 1443.0
36.232777345 1400.0
36.245907628 1401.0
36.259037910 1487.0
36.272168193 1477.0
36.285298476 1432.0
36.298428758 1480.0
36.311559041 1509.0
36.324689324 1500.0
36.337819606 1523.0
36.350949889 1528.0
36.364080172 1528.0
36.377210454 1446.0
36.390340737 1521.0
36.403471020 1514.0
36.416601302 1606.0
36.429731585 1440.0
36.442861868 1529.0
36.455992150 1539.0
36.469122433 1476.0
36.482252716 1484.0
36.495382998 1502.0
36.508513281 1406.0
36.521643564 1443.0
36.534773846 1427.0
36.547904129 1516.0
36.561034412 1480.0
36.574164695 1398.0
36.587294977 1421.0
36.600425260 1383.0
36.613555543 1417.0
36.626685825 1462.0
36.639816108 1448.0
36.652946391 1412.0
36.666076673 1444.0
36.679206956 1397.0
36.692337239 1392.0
36.705467521 1381.0
36.718597804 1341.0
36.731728087 1383.0
36.744858369 1312.0
36.757988652 1395.0
36.771118935 1366.0
36.784249217 1361.0
36.797379500 1328.0
36.810509783 1386.0
36.823640065 1372.0
36.836770348 1409.0
36.849900631 1288.0
36.863030913 1419.0
36.876161196 1354.0
36.889291479 1309.0
36.902421761 1280.0
36.915552044 1321.0
36.928682327 1428.0
36.941812609 1394.0
36.954942892 1355.0
36.968073175 1292.0
36.981203457 1374.0
36.994333740 1316.0
37.007464023 1316.0
37.020594306 1329.0
37.033724588 1293.0
37.046854871 1360.0
37.059985154 1302.0
37.073115436 1328.0
37.086245719 1312.0
37.099376002 1320.0
37.112506284 1311.0
37.125636567 1313.0
37.138766850 1299.0
37.151897132 1375.0
37.165027415 1283.0
37.178157698 1313.0
37.191287980 1327.0
37.204418263 1281.0
37.217548546 1276.0
37.230678828 1280.0
37.243809111 1287.0
37.256939394 1286.0
37.270069676 1316.0
37.283199959 1320.0
37.296330242 1297.0
37.309460524 1301.0
37.322590807 1265.0
37.335721090 1257.0
37.348851372 1228.0
37.361981655 1234.0
37.375111938 1247.0
37.388242220 1285.0
37.401372503 1315.0
37.414502786 1346.0
37.427633069 1238.0
37.440763351 1291.0
37.453893634 1338.0
37.467023917 1298.0
37.480154199 1254.0
37.493284482 1410.0
37.506414765 1305.0
37.519545047 1338.0
37.532675330 1358.0
37.545805613 1280.0
37.558935895 1256.0
37.572066178 1339.0
37.585196461 1326.0
37.598326743 1329.0
37.611457026 1414.0
37.624587309 1349.0
37.637717591 1350.0
37.650847874 1268.0
37.663978157 1376.0
37.677108439 1219.0
37.690238722 1296.0
37.703369005 1349.0
37.716499287 1224.0
37.729629570 1227.0
37.742759853 1329.0
37.755890135 1215.0
37.769020418 1375.0
37.782150701 1294.0
37.795280983 1279.0
37.808411266 1261.0
37.821541549 1303.0
37.834671831 1222.0
37.847802114 1353.0
37.860932397 1204.0
37.874062680 1270.0
37.887192962 1215.0
37.900323245 1271.0
37.913453528 1383.0
37.926583810 1279.0
37.939714093 1320.0
37.952844376 1315.0
37.965974658 1330.0
37.979104941 1281.0
37.992235224 1388.0
38.005365506 1276.0
38.018495789 1280.0
38.031626072 1306.0
38.044756354 1278.0
38.057886637 1258.0
38.071016920 1348.0
38.084147202 1306.0
38.097277485 1293.0
38.110407768 1307.0
38.123538050 1343.0
38.136668333 1301.0
38.149798616 1275.0
38.162928898 1293.0
38.176059181 1303.0
38.189189464 1352.0
38.202319746 1340.0
38.215450029 1300.0
38.228580312 1347.0
38.241710594 1353.0
38.254840877 1343.0
38.267971160 1291.0
38.281101442 1328.0
38.294231725 1330.0
38.307362008 1322.0
38.320492291 1335.0
38.333622573 1309.0
38.346752856 1435.0
38.359883139 1379.0
38.373013421 1357.0
38.386143704 1383.0
38.399273987 1346.0
38.412404269 1391.0
38.425534552 1362.0
38.438664835 1342.0
38.451795117 1367.0
38.464925400 1356.0
38.478055683 1421.0
38.491185965 1428.0
38.504316248 1403.0
38.517446531 1318.0
38.530576813 1361.0
38.543707096 1358.0
38.556837379 1458.0
38.569967661 1462.0
38.583097944 1439.0
38.596228227 1466.0
38.609358509 1505.0
38.622488792 1454.0
38.635619075 1453.0
38.648749357 1479.0
38.661879640 1485.0
38.675009923 1513.0
38.688140205 1549.0
38.701270488 1536.0
38.714400771 1525.0
38.727531053 1500.0
38.740661336 1533.0
38.753791619 1516.0
38.766921902 1520.0
38.780052184 1533.0
38.793182467 1522.0
38.806312750 1493.0
38.819443032 1461.0
38.832573315 1400.0
38.845703598 1446.0
38.858833880 1390.0
38.871964163 1410.0
38.885094446 1426.0
38.898224728 1339.0
38.911355011 1399.0
38.924485294 1381.0
38.937615576 1359.0
38.950745859 1307.0
38.963876142 1409.0
38.977006424 1335.0
38.990136707 1373.0
39.003266990 1306.0
39.016397272 1319.0
39.029527555 1312.0
39.042657838 1342.0
39.055788120 1332.0
39.068918403 1355.0
39.082048686 1341.0
39.095178968 1417.0
39.108309251 1388.0
39.121439534 1306.0
39.134569816 1313.0
39.147700099 1383.0
39.160830382 1378.0
39.173960664 1305.0
39.187090947 1349.0
39.200221230 1311.0
39.213351513 1348.0
39.226481795 1350.0
39.239612078 1333.0
39.252742361 1332.0
39.265872643 1334.0
39.279002926 1332.0
39.292133209 1294.0
39.305263491 1254.0
39.318393774 1347.0
39.331524057 1300.0
39.344654339 1367.0
39.357784622 1269.0
39.370914905 1285.0
39.384045187 1280.0
39.397175470 1347.0
39.410305753 1344.0
39.423436035 1300.0
39.436566318 1270.0
39.449696601 1322.0
39.462826883 1354.0
39.475957166 1261.0
39.489087449 1275.0
39.502217731 1251.0
39.515348014 1278.0
39.528478297 1300.0
39.541608579 1260.0
39.554738862 1281.0
39.567869145 1235.0
39.580999427 1279.0
39.594129710 1340.0
39.607259993 1314.0
39.620390275 1316.0
39.633520558 1368.0
39.646650841 1311.0
39.659781124 1310.0
39.672911406 1305.0
39.686041689 1253.0
39.699171972 1350.0
39.712302254 1299.0
39.725432537 1339.0
39.738562820 1310.0
39.751693102 1289.0
39.764823385 1294.0
39.777953668 1283.0
39.791083950 1339.0
39.804214233 1288.0
39.817344516 1366.0
39.830474798 1332.0
39.843605081 1311.0
39.856735364 1315.0
39.869865646 1322.0
39.882995929 1364.0
39.896126212 1351.0
39.909256494 1343.0
39.922386777 1319.0
39.935517060 1444.0
39.948647342 1318.0
39.961777625 1330.0
39.974907908 1308.0
39.988038190 1353.0
40.001168473 1317.0
40.014298756 1344.0
40.027429038 1341.0
40.040559321 1370.0
40.053689604 1394.0
40.066819886 1384.0
40.079950169 1392.0
40.093080452 1420.0
40.106210735 1448.0
40.119341017 1468.0
40.132471300 1399.0
40.145601583 1348.0
40.158731865 1445.0
40.171862148 1448.0
40.184992431 1439.0
40.198122713 1494.0
40.211252996 1505.0
40.224383279 1454.0
40.237513561 1580.0
40.250643844 1519.0
40.263774127 1567.0
40.276904409 1548.0
40.290034692 1577.0
40.303164975 1677.0
40.316295257 1701.0
40.329425540 1683.0
40.342555823 1778.0
40.355686105 1763.0
40.368816388 1818.0
40.381946671 1895.0
40.395076953 1843.0
40.408207236 1858.0
40.421337519 1974.0
40.434467801 1965.0
40.447598084 1931.0
40.460728367 1915.0
40.473858649 1929.0
40.486988932 1907.0
40.500119215 1906.0
40.513249498 2035.0
40.526379780 1968.0
40.539510063 1980.0
40.552640346 1884.0
40.565770628 1871.0
40.578900911 1844.0
40.592031194 1840.0
40.605161476 1773.0
40.618291759 1801.0
40.631422042 1774.0
40.644552324 1821.0
40.657682607 1760.0
40.670812890 1736.0
40.683943172 1819.0
40.697073455 1836.0
40.710203738 1770.0
40.723334020 1741.0
40.736464303 1826.0
40.749594586 1887.0
40.762724868 1796.0
40.775855151 1781.0
40.788985434 1811.0
40.802115716 1852.0
40.815245999 1854.0
40.828376282 1888.0
40.841506564 1910.0
40.854636847 1947.0
40.867767130 1848.0
40.880897412 1898.0
40.894027695 1934.0
40.907157978 1892.0
40.920288260 1858.0
40.933418543 1862.0
40.946548826 1931.0
40.959679109 1811.0
40.972809391 1836.0
40.985939674 1857.0
40.999069957 1794.0
41.012200239 1767.0
41.025330522 1689.0
41.038460805 1741.0
41.051591087 1687.0
41.064721370 1675.0
41.077851653 1595.0
41.090981935 1632.0
41.104112218 1610.0
41.117242501 1586.0
41.130372783 1563.0
41.143503066 1512.0
41.156633349 1554.0
41.169763631 1465.0
41.182893914 1519.0
41.196024197 1506.0
41.209154479 1386.0
41.222284762 1468.0
41.235415045 1370.0
41.248545327 1419.0
41.261675610 1358.0
41.274805893 1441.0
41.287936175 1300.0
41.301066458 1370.0
41.314196741 1367.0
41.327327023 1278.0
41.340457306 1384.0
41.353587589 1427.0
41.366717871 1420.0
41.379848154 1394.0
41.392978437 1321.0
41.406108720 1305.0
41.419239002 1321.0
41.432369285 1325.0
41.445499568 1356.0
41.458629850 1303.0
41.471760133 1287.0
41.484890416 1317.0
41.498020698 1351.0
41.511150981 1369.0
41.524281264 1321.0
41.537411546 1330.0
41.550541829 1300.0
41.563672112 1298.0
41.576802394 1328.0
41.589932677 1314.0
41.603062960 1366.0
41.616193242 1322.0
41.629323525 1271.0
41.642453808 1261.0
41.655584090 1231.0
41.668714373 1214.0
41.681844656 1268.0
41.694974938 1275.0
41.708105221 1296.0
41.721235504 1307.0
41.734365786 1305.0
41.747496069 1279.0
41.760626352 1336.0
41.773756634 1296.0
41.786886917 1278.0
41.800017200 1247.0
41.813147482 1320.0
41.826277765 1249.0
41.839408048 1245.0
41.852538331 1325.0
41.865668613 1267.0
41.878798896 1264.0
41.891929179 1200.0
41.905059461 1169.0
41.918189744 1262.0
41.931320027 1181.0
41.944450309 1274.0
41.957580592 1175.0
41.970710875 1323.0
41.983841157 1323.0
41.996971440 1345.0
42.010101723 1260.0
42.023232005 1236.0
42.036362288 1221.0
42.049492571 1221.0
42.062622853 1163.0
42.075753136 1192.0
42.088883419 1202.0
42.102013701 1245.0
42.115143984 1272.0
42.128274267 1189.0
42.141404549 1248.0
42.154534832 1202.0
42.167665115 1221.0
42.180795397 1197.0
42.193925680 1284.0
42.207055963 1239.0
42.220186245 1280.0
42.233316528 1241.0
42.246446811 1264.0
42.259577093 1284.0
42.272707376 1222.0
42.285837659 1260.0
42.298967942 1287.0
42.312098224 1244.0
42.325228507 1234.0
42.338358790 1202.0
42.351489072 1246.0
42.364619355 1273.0
42.377749638 1281.0
42.390879920 1246.0
42.404010203 1207.0
42.417140486 1223.0
42.430270768 1276.0
42.443401051 1228.0
42.456531334 1325.0
42.469661616 1243.0
42.482791899 1290.0
42.495922182 1292.0
42.509052464 1271.0
42.522182747 1225.0
42.535313030 1234.0
42.548443312 1223.0
42.561573595 1283.0
42.574703878 1258.0
42.587834160 1310.0
42.600964443 1293.0
42.614094726 1264.0
42.627225008 1205.0
42.640355291 1260.0
42.653485574 1275.0
42.666615856 1233.0
42.679746139 1240.0
42.692876422 1247.0
42.706006704 1254.0
42.719136987 1259.0
42.732267270 1281.0
42.745397553 1181.0
42.758527835 1242.0
42.771658118 1295.0
42.784788401 1215.0
42.797918683 1222.0
42.811048966 1300.0
42.824179249 1260.0
42.837309531 1207.0
42.850439814 1273.0
42.863570097 1218.0
42.876700379 1240.0
42.889830662 1332.0
42.902960945 1313.0
42.916091227 1264.0
42.929221510 1292.0
42.942351793 1317.0
42.955482075 1250.0
42.968612358 1287.0
42.981742641 1311.0
42.994872923 1275.0
43.008003206 1265.0
43.021133489 1203.0
43.034263771 1396.0
43.047394054 1353.0
43.060524337 1341.0
43.073654619 1270.0
43.086784902 1463.0
43.099915185 1378.0
43.113045467 1408.0
43.126175750 1492.0
43.139306033 1549.0
43.152436315 1600.0
43.165566598 1680.0
43.178696881 1625.0
43.191827164 1679.0
43.204957446 1452.0
43.218087729 1454.0
43.231218012 1431.0
43.244348294 1444.0
43.257478577 1508.0
43.270608860 1536.0
43.283739142 1610.0
43.296869425 1485.0
43.309999708 1497.0
43.323129990 1341.0
43.336260273 1390.0
43.349390556 1364.0
43.362520838 1362.0
43.375651121 1303.0
43.388781404 1334.0
43.401911686 1276.0
43.415041969 1255.0
43.428172252 1341.0
43.441302534 1284.0
43.454432817 1385.0
43.467563100 1234.0
43.480693382 1324.0
43.493823665 1199.0
43.506953948 1267.0
43.520084230 1233.0
43.533214513 1215.0
43.546344796 1313.0
43.559475078 1263.0
43.572605361 1244.0
43.585735644 1285.0
43.598865927 1248.0
43.611996209 1230.0
43.625126492 1293.0
43.638256775 1285.0
43.651387057 1249.0
43.664517340 1248.0
43.677647623 1212.0
43.690777905 1203.0
43.703908188 1197.0
43.717038471 1253.0
43.730168753 1321.0
43.743299036 1266.0
43.756429319 1234.0
43.769559601 1229.0
43.782689884 1231.0
43.795820167 1217.0
43.808950449 1234.0
43.822080732 1217.0
43.835211015 1217.0
43.848341297 1210.0
43.861471580 1236.0
43.874601863 1243.0
43.887732145 1221.0
43.900862428 1221.0
43.913992711 1255.0
43.927122993 1292.0
43.940253276 1261.0
43.953383559 1258.0
43.966513841 1268.0
43.979644124 1178.0
43.992774407 1227.0
44.005904689 1340.0
44.019034972 1326.0
44.032165255 1182.0
44.045295538 1206.0
44.058425820 1237.0
44.071556103 1211.0
44.084686386 1179.0
44.097816668 1226.0
44.110946951 1217.0
44.124077234 1181.0
44.137207516 1210.0
44.150337799 1267.0
44.163468082 1241.0
44.176598364 1237.0
44.189728647 1214.0
44.202858930 1194.0
44.215989212 1258.0
44.229119495 1231.0
44.242249778 1214.0
44.255380060 1219.0
44.268510343 1171.0
44.281640626 1266.0
44.294770908 1227.0
44.307901191 1233.0
44.321031474 1160.0
44.334161756 1301.0
44.347292039 1157.0
44.360422322 1191.0
44.373552604 1169.0
44.386682887 1216.0
44.399813170 1178.0
44.412943452 1195.0
44.426073735 1225.0
44.439204018 1255.0
44.452334300 1248.0
44.465464583 1246.0
44.478594866 1235.0
44.491725149 1239.0
44.504855431 1244.0
44.517985714 1291.0
44.531115997 1265.0
44.544246279 1264.0
44.557376562 1264.0
44.570506845 1213.0
44.583637127 1246.0
44.596767410 1257.0
44.609897693 1303.0
44.623027975 1205.0
44.636158258 1258.0
44.649288541 1237.0
44.662418823 1209.0
44.675549106 1279.0
44.688679389 1230.0
44.701809671 1189.0
44.714939954 1226.0
44.728070237 1232.0
44.741200519 1194.0
44.754330802 1276.0
44.767461085 1260.0
44.780591367 1183.0
44.793721650 1218.0
44.806851933 1269.0
44.819982215 1230.0
44.833112498 1222.0
44.846242781 1292.0
44.859373063 1213.0
44.872503346 1267.0
44.885633629 1221.0
44.898763911 1259.0
44.911894194 1249.0
44.925024477 1275.0
44.938154760 1209.0
44.951285042 1239.0
44.964415325 1223.0
44.977545608 1130.0
44.990675890 1229.0
45.003806173 1198.0
45.016936456 1326.0
45.030066738 1277.0
45.043197021 1244.0
45.056327304 1219.0
45.069457586 1234.0
45.082587869 1233.0
45.095718152 1265.0
45.108848434 1221.0
45.121978717 1235.0
45.135109000 1307.0
45.148239282 1196.0
45.161369565 1217.0
45.174499848 1243.0
45.187630130 1297.0
45.200760413 1319.0
45.213890696 1353.0
45.227020978 1220.0
45.240151261 1206.0
45.253281544 1244.0
45.266411826 1344.0
45.279542109 1270.0
45.292672392 1220.0
45.305802674 1234.0
45.318932957 1298.0
45.332063240 1247.0
45.345193522 1322.0
45.358323805 1294.0
45.371454088 1313.0
45.384584371 1272.0
45.397714653 1259.0
45.410844936 1222.0
45.423975219 1326.0
45.437105501 1267.0
45.450235784 1286.0
45.463366067 1298.0
45.476496349 1323.0
45.489626632 1323.0
45.502756915 1312.0
45.515887197 1273.0
45.529017480 1321.0
45.542147763 1301.0
45.555278045 1244.0
45.568408328 1294.0
45.581538611 1236.0
45.594668893 1240.0
45.607799176 1271.0
45.620929459 1269.0
45.634059741 1264.0
45.647190024 1234.0
45.660320307 1263.0
45.673450589 1243.0
45.686580872 1264.0
45.699711155 1209.0
45.712841437 1302.0
45.725971720 1230.0
45.739102003 1239.0
45.752232285 1299.0
45.765362568 1250.0
45.778492851 1236.0
45.791623133 1268.0
45.804753416 1369.0
45.817883699 1303.0
45.831013982 1256.0
45.844144264 1206.0
45.857274547 1317.0
45.870404830 1281.0
45.883535112 1222.0
45.896665395 1341.0
45.909795678 1329.0
45.922925960 1311.0
45.936056243 1277.0
45.949186526 1238.0
45.962316808 1301.0
45.975447091 1255.0
45.988577374 1305.0
46.001707656 1317.0
46.014837939 1334.0
46.027968222 1297.0
46.041098504 1283.0
46.054228787 1302.0
46.067359070 1382.0
46.080489352 1402.0
46.093619635 1339.0
46.106749918 1359.0
46.119880200 1296.0
46.133010483 1368.0
46.146140766 1340.0
46.159271048 1318.0
46.172401331 1287.0
46.185531614 1328.0
46.198661896 1331.0
46.211792179 1294.0
46.224922462 1389.0
46.238052744 1359.0
46.251183027 1369.0
46.264313310 1337.0
46.277443593 1388.0
46.290573875 1425.0
46.303704158 1392.0
46.316834441 1345.0
46.329964723 1470.0
46.343095006 1391.0
46.356225289 1423.0
46.369355571 1434.0
46.382485854 1451.0
46.395616137 1423.0
46.408746419 1415.0
46.421876702 1507.0
46.435006985 1486.0
46.448137267 1512.0
46.461267550 1509.0
46.474397833 1460.0
46.487528115 1519.0
46.500658398 1578.0
46.513788681 1559.0
46.526918963 1454.0
46.540049246 1500.0
46.553179529 1516.0
46.566309811 1544.0
46.579440094 1580.0
46.592570377 1565.0
46.605700659 1482.0
46.618830942 1499.0
46.631961225 1474.0
46.645091507 1456.0
46.658221790 1545.0
46.671352073 1534.0
46.684482355 1608.0
46.697612638 1522.0
46.710742921 1551.0
46.723873204 1577.0
46.737003486 1527.0
46.750133769 1607.0
46.763264052 1558.0
46.776394334 1554.0
46.789524617 1545.0
46.802654900 1477.0
46.815785182 1573.0
46.828915465 1641.0
46.842045748 1493.0
46.855176030 1554.0
46.868306313 1566.0
46.881436596 1526.0
46.894566878 1602.0
46.907697161 1572.0
46.920827444 1611.0
46.933957726 1574.0
46.947088009 1575.0
46.960218292 1662.0
46.973348574 1619.0
46.986478857 1593.0
46.999609140 1577.0
47.012739422 1605.0
47.025869705 1538.0
47.038999988 1619.0
47.052130270 1560.0
47.065260553 1526.0
47.078390836 1562.0
47.091521118 1536.0
47.104651401 1528.0
47.117781684 1553.0
47.130911967 1607.0
47.144042249 1616.0
47.157172532 1497.0
47.170302815 1554.0
47.183433097 1584.0
47.196563380 1524.0
47.209693663 1520.0
47.222823945 1527.0
47.235954228 1545.0
47.249084511 1500.0
47.262214793 1515.0
47.275345076 1533.0
47.288475359 1499.0
47.301605641 1494.0
47.314735924 1569.0
47.327866207 1516.0
47.340996489 1484.0
47.354126772 1496.0
47.367257055 1446.0
47.380387337 1453.0
47.393517620 1523.0
47.406647903 1485.0
47.419778185 1468.0
47.432908468 1357.0
47.446038751 1391.0
47.459169033 1463.0
47.472299316 1389.0
47.485429599 1385.0
47.498559881 1388.0
47.511690164 1475.0
47.524820447 1372.0
47.537950729 1411.0
47.551081012 1500.0
47.564211295 1383.0
47.577341578 1356.0
47.590471860 1417.0
47.603602143 1392.0
47.616732426 1336.0
47.629862708 1370.0
47.642992991 1331.0
47.656123274 1398.0
47.669253556 1375.0
47.682383839 1441.0
47.695514122 1398.0
47.708644404 1361.0
47.721774687 1364.0
47.734904970 1359.0
47.748035252 1368.0
47.761165535 1336.0
47.774295818 1351.0
47.787426100 1425.0
47.800556383 1415.0
47.813686666 1377.0
47.826816948 1326.0
47.839947231 1438.0
47.853077514 1405.0
47.866207796 1443.0
47.879338079 1400.0
47.892468362 1523.0
47.905598644 1418.0
47.918728927 1396.0
47.931859210 1398.0
47.944989492 1389.0
47.958119775 1406.0
47.971250058 1395.0
47.984380340 1483.0
47.997510623 1426.0
48.010640906 1524.0
48.023771189 1457.0
48.036901471 1449.0
48.050031754 1503.0
48.063162037 1392.0
48.076292319 1538.0
48.089422602 1443.0
48.102552885 1507.0
48.115683167 1542.0
48.128813450 1502.0
48.141943733 1571.0
48.155074015 1625.0
48.168204298 1583.0
48.181334581 1629.0
48.194464863 1529.0
48.207595146 1631.0
48.220725429 1625.0
48.233855711 1688.0
48.246985994 1683.0
48.260116277 1616.0
48.273246559 1681.0
48.286376842 1711.0
48.299507125 1748.0
48.312637407 1692.0
48.325767690 1722.0
48.338897973 1788.0
48.352028255 1753.0
48.365158538 1811.0
48.378288821 1768.0
48.391419103 1693.0
48.404549386 1751.0
48.417679669 1754.0
48.430809951 1776.0
48.443940234 1675.0
48.457070517 1825.0
48.470200800 1712.0
48.483331082 1717.0
48.496461365 1748.0
48.509591648 1742.0
48.522721930 1725.0
48.535852213 1683.0
48.548982496 1696.0
48.562112778 1639.0
48.575243061 1647.0
48.588373344 1634.0
48.601503626 1576.0
48.614633909 1517.0
48.627764192 1561.0
48.640894474 1649.0
48.654024757 1496.0
48.667155040 1510.0
48.680285322 1532.0
48.693415605 1478.0
48.706545888 1441.0
48.719676170 1517.0
48.732806453 1531.0
48.745936736 1521.0
48.759067018 1465.0
48.772197301 1392.0
48.785327584 1458.0
48.798457866 1424.0
48.811588149 1407.0
48.824718432 1451.0
48.837848714 1439.0
48.850978997 1411.0
48.864109280 1465.0
48.877239562 1411.0
48.890369845 1457.0
48.903500128 1382.0
48.916630411 1453.0
48.929760693 1321.0
48.942890976 1446.0
48.956021259 1444.0
48.969151541 1298.0
48.982281824 1358.0
48.995412107 1351.0
49.008542389 1291.0
49.021672672 1371.0
49.034802955 1345.0
49.047933237 1335.0
49.061063520 1298.0
49.074193803 1366.0
49.087324085 1386.0
49.100454368 1315.0
49.113584651 1370.0
49.126714933 1384.0
49.139845216 1362.0
49.152975499 1378.0
49.166105781 1337.0
49.179236064 1309.0
49.192366347 1409.0
49.205496629 1347.0
49.218626912 1374.0
49.231757195 1426.0
49.244887477 1439.0
49.258017760 1343.0
49.271148043 1386.0
49.284278325 1355.0
49.297408608 1385.0
49.310538891 1345.0
49.323669173 1304.0
49.336799456 1341.0
49.349929739 1389.0
49.363060022 1410.0
49.376190304 1393.0
49.389320587 1421.0
49.402450870 1285.0
49.415581152 1367.0
49.428711435 1388.0
49.441841718 1292.0
49.454972000 1413.0
49.468102283 1406.0
49.481232566 1363.0
49.494362848 1385.0
49.507493131 1405.0
49.520623414 1333.0
49.533753696 1388.0
49.546883979 1429.0
49.560014262 1434.0
49.573144544 1467.0
49.586274827 1376.0
49.599405110 1433.0
49.612535392 1435.0
49.625665675 1410.0
49.638795958 1405.0
49.651926240 1415.0
49.665056523 1415.0
49.678186806 1342.0
49.691317088 1288.0
49.704447371 1402.0
49.717577654 1390.0
49.730707936 1455.0
49.743838219 1401.0
49.756968502 1428.0
49.770098784 1396.0
49.783229067 1385.0
49.796359350 1448.0
49.809489633 1373.0
49.822619915 1446.0
49.835750198 1464.0
49.848880481 1476.0
49.862010763 1382.0
49.875141046 1454.0
49.888271329 1492.0
49.901401611 1452.0
49.914531894 1444.0
49.927662177 1457.0
49.940792459 1385.0
49.953922742 1445.0
49.967053025 1431.0
49.980183307 1508.0
49.993313590 1489.0
