# Supplementary material for: Physicochemical Properties, Equilibrium Adsorption Performance, Manufacturability, and Stability of TIFSIX-3-Ni for Direct Air Capture of CO2
Source: Energy Fuels. 2024 Jun 18;38(13):11947–65. doi: 10.1021/acs.energyfuels.4c01368 (PMC11228916; doi:10.1021/acs.energyfuels.4c01368)
Supplement: Supplementary file 2 — ef4c01368_si_002.zip [file ef4c01368_si_002.zip › tifsix si raw files/XRD/insitu XRD/powder-batch5-N2-160C.xy]

5.008965140 486.0
5.022095423 455.0
5.035225705 483.0
5.048355988 478.0
5.061486271 466.0
5.074616553 503.0
5.087746836 491.0
5.100877119 456.0
5.114007401 484.0
5.127137684 480.0
5.140267967 463.0
5.153398249 471.0
5.166528532 515.0
5.179658815 477.0
5.192789097 475.0
5.205919380 467.0
5.219049663 439.0
5.232179946 468.0
5.245310228 488.0
5.258440511 477.0
5.271570794 478.0
5.284701076 492.0
5.297831359 461.0
5.310961642 514.0
5.324091924 495.0
5.337222207 507.0
5.350352490 466.0
5.363482772 475.0
5.376613055 505.0
5.389743338 474.0
5.402873620 434.0
5.416003903 457.0
5.429134186 474.0
5.442264468 453.0
5.455394751 470.0
5.468525034 487.0
5.481655316 464.0
5.494785599 472.0
5.507915882 460.0
5.521046164 485.0
5.534176447 455.0
5.547306730 475.0
5.560437012 466.0
5.573567295 516.0
5.586697578 499.0
5.599827860 490.0
5.612958143 516.0
5.626088426 527.0
5.639218708 519.0
5.652348991 482.0
5.665479274 551.0
5.678609557 485.0
5.691739839 438.0
5.704870122 447.0
5.718000405 460.0
5.731130687 486.0
5.744260970 498.0
5.757391253 515.0
5.770521535 472.0
5.783651818 499.0
5.796782101 497.0
5.809912383 448.0
5.823042666 522.0
5.836172949 492.0
5.849303231 515.0
5.862433514 478.0
5.875563797 474.0
5.888694079 476.0
5.901824362 482.0
5.914954645 469.0
5.928084927 510.0
5.941215210 494.0
5.954345493 479.0
5.967475775 491.0
5.980606058 500.0
5.993736341 508.0
6.006866623 497.0
6.019996906 452.0
6.033127189 502.0
6.046257471 482.0
6.059387754 493.0
6.072518037 510.0
6.085648319 493.0
6.098778602 510.0
6.111908885 517.0
6.125039168 507.0
6.138169450 541.0
6.151299733 487.0
6.164430016 488.0
6.177560298 491.0
6.190690581 538.0
6.203820864 528.0
6.216951146 501.0
6.230081429 501.0
6.243211712 525.0
6.256341994 564.0
6.269472277 555.0
6.282602560 534.0
6.295732842 509.0
6.308863125 530.0
6.321993408 576.0
6.335123690 545.0
6.348253973 588.0
6.361384256 581.0
6.374514538 579.0
6.387644821 593.0
6.400775104 543.0
6.413905386 563.0
6.427035669 530.0
6.440165952 556.0
6.453296234 569.0
6.466426517 569.0
6.479556800 563.0
6.492687082 585.0
6.505817365 611.0
6.518947648 576.0
6.532077930 602.0
6.545208213 576.0
6.558338496 603.0
6.571468779 633.0
6.584599061 610.0
6.597729344 651.0
6.610859627 617.0
6.623989909 616.0
6.637120192 628.0
6.650250475 586.0
6.663380757 618.0
6.676511040 632.0
6.689641323 651.0
6.702771605 649.0
6.715901888 647.0
6.729032171 635.0
6.742162453 687.0
6.755292736 658.0
6.768423019 640.0
6.781553301 636.0
6.794683584 647.0
6.807813867 645.0
6.820944149 685.0
6.834074432 673.0
6.847204715 673.0
6.860334997 677.0
6.873465280 732.0
6.886595563 711.0
6.899725845 704.0
6.912856128 707.0
6.925986411 737.0
6.939116693 693.0
6.952246976 753.0
6.965377259 797.0
6.978507541 790.0
6.991637824 692.0
7.004768107 681.0
7.017898390 741.0
7.031028672 742.0
7.044158955 747.0
7.057289238 782.0
7.070419520 771.0
7.083549803 780.0
7.096680086 757.0
7.109810368 728.0
7.122940651 755.0
7.136070934 757.0
7.149201216 740.0
7.162331499 724.0
7.175461782 700.0
7.188592064 724.0
7.201722347 745.0
7.214852630 703.0
7.227982912 749.0
7.241113195 726.0
7.254243478 741.0
7.267373760 769.0
7.280504043 712.0
7.293634326 747.0
7.306764608 697.0
7.319894891 696.0
7.333025174 665.0
7.346155456 695.0
7.359285739 704.0
7.372416022 678.0
7.385546304 672.0
7.398676587 708.0
7.411806870 618.0
7.424937152 689.0
7.438067435 680.0
7.451197718 638.0
7.464328001 663.0
7.477458283 650.0
7.490588566 620.0
7.503718849 627.0
7.516849131 622.0
7.529979414 639.0
7.543109697 656.0
7.556239979 571.0
7.569370262 572.0
7.582500545 576.0
7.595630827 608.0
7.608761110 615.0
7.621891393 593.0
7.635021675 581.0
7.648151958 600.0
7.661282241 563.0
7.674412523 556.0
7.687542806 558.0
7.700673089 579.0
7.713803371 522.0
7.726933654 530.0
7.740063937 539.0
7.753194219 581.0
7.766324502 575.0
7.779454785 553.0
7.792585067 561.0
7.805715350 582.0
7.818845633 499.0
7.831975915 538.0
7.845106198 491.0
7.858236481 537.0
7.871366763 547.0
7.884497046 553.0
7.897627329 520.0
7.910757612 548.0
7.923887894 520.0
7.937018177 568.0
7.950148460 518.0
7.963278742 511.0
7.976409025 535.0
7.989539308 524.0
8.002669590 520.0
8.015799873 534.0
8.028930156 547.0
8.042060438 518.0
8.055190721 531.0
8.068321004 556.0
8.081451286 568.0
8.094581569 544.0
8.107711852 559.0
8.120842134 515.0
8.133972417 503.0
8.147102700 519.0
8.160232982 554.0
8.173363265 491.0
8.186493548 523.0
8.199623830 531.0
8.212754113 550.0
8.225884396 575.0
8.239014678 544.0
8.252144961 515.0
8.265275244 514.0
8.278405526 555.0
8.291535809 554.0
8.304666092 533.0
8.317796375 492.0
8.330926657 544.0
8.344056940 500.0
8.357187223 545.0
8.370317505 560.0
8.383447788 545.0
8.396578071 531.0
8.409708353 533.0
8.422838636 527.0
8.435968919 501.0
8.449099201 556.0
8.462229484 546.0
8.475359767 490.0
8.488490049 528.0
8.501620332 550.0
8.514750615 529.0
8.527880897 538.0
8.541011180 521.0
8.554141463 577.0
8.567271745 512.0
8.580402028 542.0
8.593532311 548.0
8.606662593 530.0
8.619792876 530.0
8.632923159 554.0
8.646053441 530.0
8.659183724 516.0
8.672314007 560.0
8.685444289 546.0
8.698574572 524.0
8.711704855 529.0
8.724835137 535.0
8.737965420 573.0
8.751095703 515.0
8.764225986 480.0
8.777356268 537.0
8.790486551 510.0
8.803616834 502.0
8.816747116 589.0
8.829877399 548.0
8.843007682 558.0
8.856137964 574.0
8.869268247 498.0
8.882398530 568.0
8.895528812 529.0
8.908659095 513.0
8.921789378 569.0
8.934919660 577.0
8.948049943 561.0
8.961180226 540.0
8.974310508 524.0
8.987440791 555.0
9.000571074 538.0
9.013701356 506.0
9.026831639 506.0
9.039961922 521.0
9.053092204 601.0
9.066222487 527.0
9.079352770 528.0
9.092483052 565.0
9.105613335 586.0
9.118743618 557.0
9.131873900 542.0
9.145004183 526.0
9.158134466 532.0
9.171264748 535.0
9.184395031 569.0
9.197525314 563.0
9.210655597 535.0
9.223785879 553.0
9.236916162 567.0
9.250046445 525.0
9.263176727 555.0
9.276307010 532.0
9.289437293 576.0
9.302567575 567.0
9.315697858 529.0
9.328828141 549.0
9.341958423 578.0
9.355088706 542.0
9.368218989 585.0
9.381349271 563.0
9.394479554 541.0
9.407609837 550.0
9.420740119 577.0
9.433870402 563.0
9.447000685 597.0
9.460130967 569.0
9.473261250 551.0
9.486391533 533.0
9.499521815 544.0
9.512652098 546.0
9.525782381 616.0
9.538912663 582.0
9.552042946 597.0
9.565173229 566.0
9.578303511 542.0
9.591433794 589.0
9.604564077 571.0
9.617694359 547.0
9.630824642 548.0
9.643954925 580.0
9.657085208 583.0
9.670215490 574.0
9.683345773 594.0
9.696476056 537.0
9.709606338 531.0
9.722736621 543.0
9.735866904 517.0
9.748997186 621.0
9.762127469 532.0
9.775257752 594.0
9.788388034 558.0
9.801518317 568.0
9.814648600 549.0
9.827778882 570.0
9.840909165 581.0
9.854039448 578.0
9.867169730 578.0
9.880300013 609.0
9.893430296 537.0
9.906560578 595.0
9.919690861 572.0
9.932821144 548.0
9.945951426 595.0
9.959081709 600.0
9.972211992 578.0
9.985342274 603.0
9.998472557 613.0
10.011602840 617.0
10.024733122 578.0
10.037863405 618.0
10.050993688 557.0
10.064123970 604.0
10.077254253 566.0
10.090384536 604.0
10.103514819 585.0
10.116645101 581.0
10.129775384 568.0
10.142905667 629.0
10.156035949 595.0
10.169166232 542.0
10.182296515 573.0
10.195426797 571.0
10.208557080 585.0
10.221687363 591.0
10.234817645 590.0
10.247947928 599.0
10.261078211 596.0
10.274208493 623.0
10.287338776 654.0
10.300469059 596.0
10.313599341 600.0
10.326729624 591.0
10.339859907 593.0
10.352990189 591.0
10.366120472 558.0
10.379250755 539.0
10.392381037 568.0
10.405511320 613.0
10.418641603 594.0
10.431771885 652.0
10.444902168 590.0
10.458032451 583.0
10.471162733 577.0
10.484293016 609.0
10.497423299 574.0
10.510553581 569.0
10.523683864 559.0
10.536814147 557.0
10.549944430 605.0
10.563074712 649.0
10.576204995 581.0
10.589335278 613.0
10.602465560 561.0
10.615595843 632.0
10.628726126 608.0
10.641856408 631.0
10.654986691 611.0
10.668116974 636.0
10.681247256 667.0
10.694377539 580.0
10.707507822 586.0
10.720638104 623.0
10.733768387 629.0
10.746898670 567.0
10.760028952 631.0
10.773159235 601.0
10.786289518 631.0
10.799419800 612.0
10.812550083 631.0
10.825680366 611.0
10.838810648 619.0
10.851940931 634.0
10.865071214 639.0
10.878201496 622.0
10.891331779 616.0
10.904462062 641.0
10.917592344 628.0
10.930722627 643.0
10.943852910 657.0
10.956983192 687.0
10.970113475 626.0
10.983243758 667.0
10.996374041 657.0
11.009504323 673.0
11.022634606 696.0
11.035764889 649.0
11.048895171 648.0
11.062025454 727.0
11.075155737 660.0
11.088286019 734.0
11.101416302 736.0
11.114546585 644.0
11.127676867 697.0
11.140807150 786.0
11.153937433 788.0
11.167067715 738.0
11.180197998 752.0
11.193328281 790.0
11.206458563 732.0
11.219588846 718.0
11.232719129 810.0
11.245849411 817.0
11.258979694 835.0
11.272109977 817.0
11.285240259 789.0
11.298370542 791.0
11.311500825 819.0
11.324631107 821.0
11.337761390 792.0
11.350891673 852.0
11.364021955 827.0
11.377152238 798.0
11.390282521 830.0
11.403412803 819.0
11.416543086 767.0
11.429673369 767.0
11.442803652 824.0
11.455933934 758.0
11.469064217 736.0
11.482194500 778.0
11.495324782 774.0
11.508455065 750.0
11.521585348 724.0
11.534715630 749.0
11.547845913 731.0
11.560976196 738.0
11.574106478 692.0
11.587236761 713.0
11.600367044 696.0
11.613497326 747.0
11.626627609 716.0
11.639757892 739.0
11.652888174 732.0
11.666018457 712.0
11.679148740 732.0
11.692279022 749.0
11.705409305 773.0
11.718539588 758.0
11.731669870 735.0
11.744800153 692.0
11.757930436 748.0
11.771060718 753.0
11.784191001 768.0
11.797321284 758.0
11.810451566 811.0
11.823581849 743.0
11.836712132 856.0
11.849842415 815.0
11.862972697 781.0
11.876102980 801.0
11.889233263 844.0
11.902363545 845.0
11.915493828 835.0
11.928624111 902.0
11.941754393 817.0
11.954884676 855.0
11.968014959 872.0
11.981145241 846.0
11.994275524 920.0
12.007405807 956.0
12.020536089 968.0
12.033666372 1003.0
12.046796655 1103.0
12.059926937 1032.0
12.073057220 1113.0
12.086187503 1155.0
12.099317785 1153.0
12.112448068 1265.0
12.125578351 1213.0
12.138708633 1293.0
12.151838916 1319.0
12.164969199 1386.0
12.178099481 1470.0
12.191229764 1536.0
12.204360047 1525.0
12.217490329 1686.0
12.230620612 1724.0
12.243750895 1836.0
12.256881177 1817.0
12.270011460 1953.0
12.283141743 2057.0
12.296272026 2180.0
12.309402308 2328.0
12.322532591 2488.0
12.335662874 2585.0
12.348793156 2803.0
12.361923439 2867.0
12.375053722 3091.0
12.388184004 3341.0
12.401314287 3613.0
12.414444570 3659.0
12.427574852 3995.0
12.440705135 4382.0
12.453835418 4463.0
12.466965700 4881.0
12.480095983 5172.0
12.493226266 5334.0
12.506356548 5922.0
12.519486831 6087.0
12.532617114 6386.0
12.545747396 6825.0
12.558877679 7056.0
12.572007962 7005.0
12.585138244 6912.0
12.598268527 6761.0
12.611398810 6284.0
12.624529092 5695.0
12.637659375 5319.0
12.650789658 4833.0
12.663919940 4284.0
12.677050223 3926.0
12.690180506 3474.0
12.703310788 3025.0
12.716441071 2844.0
12.729571354 2556.0
12.742701637 2343.0
12.755831919 2218.0
12.768962202 2104.0
12.782092485 1957.0
12.795222767 1857.0
12.808353050 1673.0
12.821483333 1585.0
12.834613615 1540.0
12.847743898 1454.0
12.860874181 1410.0
12.874004463 1306.0
12.887134746 1265.0
12.900265029 1215.0
12.913395311 1218.0
12.926525594 1151.0
12.939655877 1063.0
12.952786159 1050.0
12.965916442 1076.0
12.979046725 1108.0
12.992177007 1007.0
13.005307290 1044.0
13.018437573 982.0
13.031567855 976.0
13.044698138 928.0
13.057828421 954.0
13.070958703 925.0
13.084088986 865.0
13.097219269 934.0
13.110349551 977.0
13.123479834 873.0
13.136610117 914.0
13.149740399 840.0
13.162870682 853.0
13.176000965 826.0
13.189131248 874.0
13.202261530 899.0
13.215391813 883.0
13.228522096 839.0
13.241652378 850.0
13.254782661 818.0
13.267912944 804.0
13.281043226 854.0
13.294173509 842.0
13.307303792 766.0
13.320434074 818.0
13.333564357 838.0
13.346694640 795.0
13.359824922 806.0
13.372955205 808.0
13.386085488 822.0
13.399215770 824.0
13.412346053 807.0
13.425476336 808.0
13.438606618 767.0
13.451736901 815.0
13.464867184 814.0
13.477997466 812.0
13.491127749 819.0
13.504258032 747.0
13.517388314 772.0
13.530518597 759.0
13.543648880 805.0
13.556779162 781.0
13.569909445 756.0
13.583039728 799.0
13.596170010 753.0
13.609300293 765.0
13.622430576 756.0
13.635560859 707.0
13.648691141 756.0
13.661821424 787.0
13.674951707 734.0
13.688081989 787.0
13.701212272 774.0
13.714342555 791.0
13.727472837 782.0
13.740603120 760.0
13.753733403 842.0
13.766863685 755.0
13.779993968 774.0
13.793124251 733.0
13.806254533 745.0
13.819384816 761.0
13.832515099 771.0
13.845645381 724.0
13.858775664 751.0
13.871905947 751.0
13.885036229 687.0
13.898166512 756.0
13.911296795 740.0
13.924427077 750.0
13.937557360 707.0
13.950687643 736.0
13.963817925 744.0
13.976948208 734.0
13.990078491 751.0
14.003208773 767.0
14.016339056 748.0
14.029469339 785.0
14.042599621 703.0
14.055729904 772.0
14.068860187 684.0
14.081990470 754.0
14.095120752 731.0
14.108251035 710.0
14.121381318 767.0
14.134511600 748.0
14.147641883 746.0
14.160772166 778.0
14.173902448 708.0
14.187032731 722.0
14.200163014 764.0
14.213293296 743.0
14.226423579 761.0
14.239553862 735.0
14.252684144 736.0
14.265814427 741.0
14.278944710 684.0
14.292074992 752.0
14.305205275 724.0
14.318335558 738.0
14.331465840 686.0
14.344596123 713.0
14.357726406 723.0
14.370856688 801.0
14.383986971 669.0
14.397117254 693.0
14.410247536 741.0
14.423377819 734.0
14.436508102 735.0
14.449638384 709.0
14.462768667 766.0
14.475898950 727.0
14.489029232 685.0
14.502159515 725.0
14.515289798 715.0
14.528420081 703.0
14.541550363 705.0
14.554680646 720.0
14.567810929 729.0
14.580941211 688.0
14.594071494 670.0
14.607201777 708.0
14.620332059 747.0
14.633462342 785.0
14.646592625 726.0
14.659722907 741.0
14.672853190 687.0
14.685983473 752.0
14.699113755 761.0
14.712244038 763.0
14.725374321 722.0
14.738504603 748.0
14.751634886 662.0
14.764765169 698.0
14.777895451 694.0
14.791025734 703.0
14.804156017 745.0
14.817286299 723.0
14.830416582 756.0
14.843546865 728.0
14.856677147 733.0
14.869807430 751.0
14.882937713 734.0
14.896067995 726.0
14.909198278 706.0
14.922328561 715.0
14.935458844 768.0
14.948589126 736.0
14.961719409 732.0
14.974849692 676.0
14.987979974 773.0
15.001110257 719.0
15.014240540 670.0
15.027370822 787.0
15.040501105 729.0
15.053631388 701.0
15.066761670 670.0
15.079891953 711.0
15.093022236 751.0
15.106152518 723.0
15.119282801 727.0
15.132413084 757.0
15.145543366 732.0
15.158673649 726.0
15.171803932 736.0
15.184934214 783.0
15.198064497 684.0
15.211194780 704.0
15.224325062 732.0
15.237455345 714.0
15.250585628 795.0
15.263715910 694.0
15.276846193 759.0
15.289976476 663.0
15.303106758 744.0
15.316237041 767.0
15.329367324 782.0
15.342497606 738.0
15.355627889 717.0
15.368758172 755.0
15.381888455 760.0
15.395018737 774.0
15.408149020 817.0
15.421279303 776.0
15.434409585 774.0
15.447539868 710.0
15.460670151 732.0
15.473800433 747.0
15.486930716 755.0
15.500060999 725.0
15.513191281 730.0
15.526321564 745.0
15.539451847 769.0
15.552582129 739.0
15.565712412 764.0
15.578842695 763.0
15.591972977 732.0
15.605103260 707.0
15.618233543 777.0
15.631363825 739.0
15.644494108 766.0
15.657624391 763.0
15.670754673 769.0
15.683884956 753.0
15.697015239 738.0
15.710145521 788.0
15.723275804 730.0
15.736406087 757.0
15.749536369 779.0
15.762666652 805.0
15.775796935 768.0
15.788927217 741.0
15.802057500 725.0
15.815187783 762.0
15.828318066 730.0
15.841448348 772.0
15.854578631 736.0
15.867708914 737.0
15.880839196 717.0
15.893969479 822.0
15.907099762 845.0
15.920230044 769.0
15.933360327 831.0
15.946490610 758.0
15.959620892 766.0
15.972751175 740.0
15.985881458 966.0
15.999011740 909.0
16.012142023 795.0
16.025272306 743.0
16.038402588 1651.0
16.051532871 759.0
16.064663154 728.0
16.077793436 783.0
16.090923719 745.0
16.104054002 739.0
16.117184284 736.0
16.130314567 756.0
16.143444850 693.0
16.156575132 712.0
16.169705415 753.0
16.182835698 753.0
16.195965980 717.0
16.209096263 736.0
16.222226546 785.0
16.235356828 722.0
16.248487111 748.0
16.261617394 745.0
16.274747677 732.0
16.287877959 737.0
16.301008242 744.0
16.314138525 717.0
16.327268807 753.0
16.340399090 761.0
16.353529373 762.0
16.366659655 686.0
16.379789938 725.0
16.392920221 753.0
16.406050503 743.0
16.419180786 738.0
16.432311069 745.0
16.445441351 695.0
16.458571634 752.0
16.471701917 730.0
16.484832199 779.0
16.497962482 739.0
16.511092765 783.0
16.524223047 759.0
16.537353330 750.0
16.550483613 757.0
16.563613895 727.0
16.576744178 732.0
16.589874461 777.0
16.603004743 772.0
16.616135026 787.0
16.629265309 744.0
16.642395591 710.0
16.655525874 767.0
16.668656157 734.0
16.681786439 722.0
16.694916722 704.0
16.708047005 772.0
16.721177288 764.0
16.734307570 718.0
16.747437853 741.0
16.760568136 736.0
16.773698418 748.0
16.786828701 823.0
16.799958984 784.0
16.813089266 756.0
16.826219549 799.0
16.839349832 782.0
16.852480114 729.0
16.865610397 698.0
16.878740680 751.0
16.891870962 769.0
16.905001245 759.0
16.918131528 729.0
16.931261810 755.0
16.944392093 725.0
16.957522376 824.0
16.970652658 747.0
16.983782941 723.0
16.996913224 756.0
17.010043506 793.0
17.023173789 748.0
17.036304072 789.0
17.049434354 733.0
17.062564637 801.0
17.075694920 798.0
17.088825202 802.0
17.101955485 800.0
17.115085768 750.0
17.128216050 769.0
17.141346333 742.0
17.154476616 758.0
17.167606899 800.0
17.180737181 772.0
17.193867464 728.0
17.206997747 783.0
17.220128029 793.0
17.233258312 834.0
17.246388595 775.0
17.259518877 756.0
17.272649160 815.0
17.285779443 732.0
17.298909725 726.0
17.312040008 758.0
17.325170291 781.0
17.338300573 792.0
17.351430856 766.0
17.364561139 803.0
17.377691421 747.0
17.390821704 795.0
17.403951987 752.0
17.417082269 812.0
17.430212552 834.0
17.443342835 794.0
17.456473117 743.0
17.469603400 807.0
17.482733683 781.0
17.495863965 825.0
17.508994248 841.0
17.522124531 859.0
17.535254813 855.0
17.548385096 862.0
17.561515379 800.0
17.574645661 862.0
17.587775944 915.0
17.600906227 944.0
17.614036510 880.0
17.627166792 905.0
17.640297075 874.0
17.653427358 950.0
17.666557640 889.0
17.679687923 934.0
17.692818206 948.0
17.705948488 924.0
17.719078771 998.0
17.732209054 928.0
17.745339336 948.0
17.758469619 1019.0
17.771599902 976.0
17.784730184 981.0
17.797860467 1022.0
17.810990750 1002.0
17.824121032 987.0
17.837251315 1030.0
17.850381598 1025.0
17.863511880 905.0
17.876642163 960.0
17.889772446 953.0
17.902902728 902.0
17.916033011 922.0
17.929163294 892.0
17.942293576 902.0
17.955423859 943.0
17.968554142 874.0
17.981684424 877.0
17.994814707 895.0
18.007944990 844.0
18.021075273 828.0
18.034205555 867.0
18.047335838 881.0
18.060466121 918.0
18.073596403 832.0
18.086726686 871.0
18.099856969 812.0
18.112987251 809.0
18.126117534 828.0
18.139247817 816.0
18.152378099 824.0
18.165508382 832.0
18.178638665 779.0
18.191768947 799.0
18.204899230 807.0
18.218029513 881.0
18.231159795 812.0
18.244290078 847.0
18.257420361 798.0
18.270550643 841.0
18.283680926 832.0
18.296811209 795.0
18.309941491 828.0
18.323071774 754.0
18.336202057 804.0
18.349332339 803.0
18.362462622 749.0
18.375592905 743.0
18.388723187 778.0
18.401853470 805.0
18.414983753 812.0
18.428114035 797.0
18.441244318 800.0
18.454374601 883.0
18.467504884 774.0
18.480635166 816.0
18.493765449 813.0
18.506895732 763.0
18.520026014 721.0
18.533156297 782.0
18.546286580 820.0
18.559416862 794.0
18.572547145 780.0
18.585677428 801.0
18.598807710 769.0
18.611937993 811.0
18.625068276 809.0
18.638198558 839.0
18.651328841 826.0
18.664459124 815.0
18.677589406 776.0
18.690719689 810.0
18.703849972 770.0
18.716980254 802.0
18.730110537 821.0
18.743240820 803.0
18.756371102 826.0
18.769501385 782.0
18.782631668 777.0
18.795761950 831.0
18.808892233 794.0
18.822022516 802.0
18.835152798 793.0
18.848283081 871.0
18.861413364 789.0
18.874543646 721.0
18.887673929 759.0
18.900804212 800.0
18.913934495 805.0
18.927064777 800.0
18.940195060 834.0
18.953325343 763.0
18.966455625 790.0
18.979585908 791.0
18.992716191 842.0
19.005846473 817.0
19.018976756 788.0
19.032107039 788.0
19.045237321 806.0
19.058367604 787.0
19.071497887 761.0
19.084628169 781.0
19.097758452 835.0
19.110888735 774.0
19.124019017 838.0
19.137149300 810.0
19.150279583 796.0
19.163409865 834.0
19.176540148 730.0
19.189670431 800.0
19.202800713 804.0
19.215930996 867.0
19.229061279 788.0
19.242191561 814.0
19.255321844 752.0
19.268452127 765.0
19.281582409 802.0
19.294712692 772.0
19.307842975 870.0
19.320973257 866.0
19.334103540 878.0
19.347233823 867.0
19.360364106 754.0
19.373494388 826.0
19.386624671 777.0
19.399754954 815.0
19.412885236 791.0
19.426015519 809.0
19.439145802 771.0
19.452276084 796.0
19.465406367 761.0
19.478536650 831.0
19.491666932 808.0
19.504797215 821.0
19.517927498 826.0
19.531057780 827.0
19.544188063 829.0
19.557318346 800.0
19.570448628 813.0
19.583578911 763.0
19.596709194 825.0
19.609839476 827.0
19.622969759 790.0
19.636100042 839.0
19.649230324 798.0
19.662360607 885.0
19.675490890 876.0
19.688621172 764.0
19.701751455 797.0
19.714881738 811.0
19.728012020 815.0
19.741142303 878.0
19.754272586 834.0
19.767402868 842.0
19.780533151 816.0
19.793663434 834.0
19.806793717 793.0
19.819923999 788.0
19.833054282 856.0
19.846184565 852.0
19.859314847 819.0
19.872445130 855.0
19.885575413 853.0
19.898705695 825.0
19.911835978 764.0
19.924966261 839.0
19.938096543 794.0
19.951226826 832.0
19.964357109 820.0
19.977487391 808.0
19.990617674 865.0
20.003747957 829.0
20.016878239 845.0
20.030008522 860.0
20.043138805 829.0
20.056269087 813.0
20.069399370 819.0
20.082529653 820.0
20.095659935 791.0
20.108790218 816.0
20.121920501 828.0
20.135050783 815.0
20.148181066 835.0
20.161311349 798.0
20.174441631 846.0
20.187571914 830.0
20.200702197 844.0
20.213832479 823.0
20.226962762 880.0
20.240093045 855.0
20.253223328 815.0
20.266353610 865.0
20.279483893 816.0
20.292614176 859.0
20.305744458 851.0
20.318874741 861.0
20.332005024 801.0
20.345135306 874.0
20.358265589 797.0
20.371395872 838.0
20.384526154 805.0
20.397656437 814.0
20.410786720 824.0
20.423917002 883.0
20.437047285 864.0
20.450177568 887.0
20.463307850 817.0
20.476438133 842.0
20.489568416 898.0
20.502698698 861.0
20.515828981 844.0
20.528959264 850.0
20.542089546 839.0
20.555219829 877.0
20.568350112 875.0
20.581480394 894.0
20.594610677 806.0
20.607740960 820.0
20.620871242 900.0
20.634001525 865.0
20.647131808 902.0
20.660262090 888.0
20.673392373 921.0
20.686522656 910.0
20.699652939 877.0
20.712783221 860.0
20.725913504 896.0
20.739043787 925.0
20.752174069 924.0
20.765304352 949.0
20.778434635 940.0
20.791564917 955.0
20.804695200 1001.0
20.817825483 995.0
20.830955765 962.0
20.844086048 916.0
20.857216331 985.0
20.870346613 992.0
20.883476896 1093.0
20.896607179 1021.0
20.909737461 1046.0
20.922867744 1094.0
20.935998027 1062.0
20.949128309 1103.0
20.962258592 1069.0
20.975388875 1125.0
20.988519157 1130.0
21.001649440 1187.0
21.014779723 1230.0
21.027910005 1221.0
21.041040288 1324.0
21.054170571 1311.0
21.067300853 1271.0
21.080431136 1297.0
21.093561419 1325.0
21.106691702 1334.0
21.119821984 1309.0
21.132952267 1314.0
21.146082550 1357.0
21.159212832 1351.0
21.172343115 1400.0
21.185473398 1369.0
21.198603680 1317.0
21.211733963 1310.0
21.224864246 1347.0
21.237994528 1291.0
21.251124811 1319.0
21.264255094 1286.0
21.277385376 1300.0
21.290515659 1180.0
21.303645942 1187.0
21.316776224 1163.0
21.329906507 1166.0
21.343036790 1151.0
21.356167072 1076.0
21.369297355 1138.0
21.382427638 1104.0
21.395557920 1083.0
21.408688203 1013.0
21.421818486 1071.0
21.434948768 984.0
21.448079051 1103.0
21.461209334 1003.0
21.474339616 971.0
21.487469899 1044.0
21.500600182 987.0
21.513730464 993.0
21.526860747 996.0
21.539991030 1012.0
21.553121313 971.0
21.566251595 925.0
21.579381878 994.0
21.592512161 966.0
21.605642443 901.0
21.618772726 961.0
21.631903009 910.0
21.645033291 878.0
21.658163574 949.0
21.671293857 938.0
21.684424139 936.0
21.697554422 931.0
21.710684705 973.0
21.723814987 932.0
21.736945270 920.0
21.750075553 937.0
21.763205835 917.0
21.776336118 893.0
21.789466401 917.0
21.802596683 989.0
21.815726966 904.0
21.828857249 846.0
21.841987531 983.0
21.855117814 907.0
21.868248097 947.0
21.881378379 876.0
21.894508662 914.0
21.907638945 928.0
21.920769227 912.0
21.933899510 928.0
21.947029793 898.0
21.960160075 899.0
21.973290358 945.0
21.986420641 962.0
21.999550924 932.0
22.012681206 920.0
22.025811489 885.0
22.038941772 908.0
22.052072054 923.0
22.065202337 952.0
22.078332620 942.0
22.091462902 981.0
22.104593185 975.0
22.117723468 936.0
22.130853750 996.0
22.143984033 961.0
22.157114316 938.0
22.170244598 976.0
22.183374881 928.0
22.196505164 959.0
22.209635446 932.0
22.222765729 974.0
22.235896012 962.0
22.249026294 964.0
22.262156577 1035.0
22.275286860 964.0
22.288417142 1025.0
22.301547425 996.0
22.314677708 1061.0
22.327807990 1008.0
22.340938273 1018.0
22.354068556 1016.0
22.367198838 1057.0
22.380329121 1077.0
22.393459404 1011.0
22.406589686 984.0
22.419719969 1082.0
22.432850252 1103.0
22.445980535 1138.0
22.459110817 1096.0
22.472241100 1147.0
22.485371383 1148.0
22.498501665 1206.0
22.511631948 1179.0
22.524762231 1191.0
22.537892513 1223.0
22.551022796 1335.0
22.564153079 1195.0
22.577283361 1392.0
22.590413644 1368.0
22.603543927 1358.0
22.616674209 1438.0
22.629804492 1420.0
22.642934775 1611.0
22.656065057 1562.0
22.669195340 1618.0
22.682325623 1623.0
22.695455905 1663.0
22.708586188 1705.0
22.721716471 1642.0
22.734846753 1666.0
22.747977036 1768.0
22.761107319 1685.0
22.774237601 1773.0
22.787367884 1770.0
22.800498167 1811.0
22.813628449 1671.0
22.826758732 1634.0
22.839889015 1663.0
22.853019297 1564.0
22.866149580 1591.0
22.879279863 1458.0
22.892410146 1549.0
22.905540428 1533.0
22.918670711 1325.0
22.931800994 1254.0
22.944931276 1332.0
22.958061559 1306.0
22.971191842 1281.0
22.984322124 1206.0
22.997452407 1257.0
23.010582690 1177.0
23.023712972 1199.0
23.036843255 1140.0
23.049973538 1118.0
23.063103820 1142.0
23.076234103 1141.0
23.089364386 1120.0
23.102494668 1138.0
23.115624951 1036.0
23.128755234 1051.0
23.141885516 1019.0
23.155015799 1014.0
23.168146082 1069.0
23.181276364 1059.0
23.194406647 983.0
23.207536930 1019.0
23.220667212 1044.0
23.233797495 1087.0
23.246927778 1026.0
23.260058060 966.0
23.273188343 990.0
23.286318626 1081.0
23.299448908 1055.0
23.312579191 1042.0
23.325709474 961.0
23.338839757 1020.0
23.351970039 1022.0
23.365100322 991.0
23.378230605 985.0
23.391360887 971.0
23.404491170 997.0
23.417621453 983.0
23.430751735 945.0
23.443882018 988.0
23.457012301 1050.0
23.470142583 955.0
23.483272866 959.0
23.496403149 952.0
23.509533431 994.0
23.522663714 979.0
23.535793997 945.0
23.548924279 948.0
23.562054562 974.0
23.575184845 970.0
23.588315127 979.0
23.601445410 1015.0
23.614575693 982.0
23.627705975 980.0
23.640836258 923.0
23.653966541 966.0
23.667096823 1001.0
23.680227106 978.0
23.693357389 997.0
23.706487671 915.0
23.719617954 936.0
23.732748237 958.0
23.745878519 951.0
23.759008802 919.0
23.772139085 940.0
23.785269368 937.0
23.798399650 936.0
23.811529933 963.0
23.824660216 939.0
23.837790498 947.0
23.850920781 944.0
23.864051064 1000.0
23.877181346 915.0
23.890311629 980.0
23.903441912 956.0
23.916572194 980.0
23.929702477 1003.0
23.942832760 974.0
23.955963042 946.0
23.969093325 933.0
23.982223608 972.0
23.995353890 915.0
24.008484173 990.0
24.021614456 952.0
24.034744738 915.0
24.047875021 999.0
24.061005304 992.0
24.074135586 948.0
24.087265869 1010.0
24.100396152 965.0
24.113526434 948.0
24.126656717 981.0
24.139787000 954.0
24.152917282 1002.0
24.166047565 976.0
24.179177848 945.0
24.192308130 980.0
24.205438413 953.0
24.218568696 1035.0
24.231698979 1012.0
24.244829261 981.0
24.257959544 960.0
24.271089827 976.0
24.284220109 948.0
24.297350392 973.0
24.310480675 1008.0
24.323610957 964.0
24.336741240 979.0
24.349871523 1041.0
24.363001805 1008.0
24.376132088 963.0
24.389262371 989.0
24.402392653 987.0
24.415522936 948.0
24.428653219 997.0
24.441783501 991.0
24.454913784 951.0
24.468044067 1022.0
24.481174349 1006.0
24.494304632 982.0
24.507434915 971.0
24.520565197 1011.0
24.533695480 914.0
24.546825763 998.0
24.559956045 1027.0
24.573086328 1004.0
24.586216611 957.0
24.599346893 1014.0
24.612477176 968.0
24.625607459 1022.0
24.638737742 1015.0
24.651868024 969.0
24.664998307 1076.0
24.678128590 1022.0
24.691258872 1048.0
24.704389155 988.0
24.717519438 1052.0
24.730649720 988.0
24.743780003 964.0
24.756910286 1100.0
24.770040568 1102.0
24.783170851 1107.0
24.796301134 1100.0
24.809431416 1059.0
24.822561699 1030.0
24.835691982 1096.0
24.848822264 1049.0
24.861952547 1001.0
24.875082830 1083.0
24.888213112 1080.0
24.901343395 1056.0
24.914473678 1087.0
24.927603960 1094.0
24.940734243 1124.0
24.953864526 1135.0
24.966994808 1131.0
24.980125091 1093.0
24.993255374 1138.0
25.006385656 1142.0
25.019515939 1221.0
25.032646222 1222.0
25.045776504 1246.0
25.058906787 1216.0
25.072037070 1269.0
25.085167353 1354.0
25.098297635 1378.0
25.111427918 1380.0
25.124558201 1376.0
25.137688483 1376.0
25.150818766 1483.0
25.163949049 1515.0
25.177079331 1610.0
25.190209614 1637.0
25.203339897 1683.0
25.216470179 1726.0
25.229600462 1838.0
25.242730745 1894.0
25.255861027 1895.0
25.268991310 2000.0
25.282121593 1993.0
25.295251875 2046.0
25.308382158 2129.0
25.321512441 2146.0
25.334642723 2250.0
25.347773006 2207.0
25.360903289 2223.0
25.374033571 2144.0
25.387163854 2036.0
25.400294137 2004.0
25.413424419 1905.0
25.426554702 1915.0
25.439684985 1786.0
25.452815267 1680.0
25.465945550 1679.0
25.479075833 1687.0
25.492206115 1571.0
25.505336398 1495.0
25.518466681 1461.0
25.531596964 1419.0
25.544727246 1388.0
25.557857529 1370.0
25.570987812 1407.0
25.584118094 1390.0
25.597248377 1368.0
25.610378660 1340.0
25.623508942 1307.0
25.636639225 1305.0
25.649769508 1276.0
25.662899790 1316.0
25.676030073 1295.0
25.689160356 1301.0
25.702290638 1308.0
25.715420921 1296.0
25.728551204 1290.0
25.741681486 1334.0
25.754811769 1315.0
25.767942052 1336.0
25.781072334 1353.0
25.794202617 1315.0
25.807332900 1352.0
25.820463182 1407.0
25.833593465 1418.0
25.846723748 1471.0
25.859854030 1404.0
25.872984313 1450.0
25.886114596 1453.0
25.899244878 1464.0
25.912375161 1593.0
25.925505444 1656.0
25.938635726 1677.0
25.951766009 1742.0
25.964896292 1711.0
25.978026575 1824.0
25.991156857 1856.0
26.004287140 1800.0
26.017417423 1848.0
26.030547705 1851.0
26.043677988 1905.0
26.056808271 1857.0
26.069938553 1920.0
26.083068836 1922.0
26.096199119 1893.0
26.109329401 1970.0
26.122459684 1929.0
26.135589967 1914.0
26.148720249 1818.0
26.161850532 1848.0
26.174980815 1831.0
26.188111097 1684.0
26.201241380 1600.0
26.214371663 1715.0
26.227501945 1596.0
26.240632228 1585.0
26.253762511 1593.0
26.266892793 1495.0
26.280023076 1475.0
26.293153359 1461.0
26.306283641 1439.0
26.319413924 1465.0
26.332544207 1455.0
26.345674489 1355.0
26.358804772 1313.0
26.371935055 1351.0
26.385065337 1266.0
26.398195620 1258.0
26.411325903 1202.0
26.424456186 1200.0
26.437586468 1239.0
26.450716751 1192.0
26.463847034 1165.0
26.476977316 1204.0
26.490107599 1151.0
26.503237882 1171.0
26.516368164 1170.0
26.529498447 1155.0
26.542628730 1151.0
26.555759012 1129.0
26.568889295 1085.0
26.582019578 1106.0
26.595149860 1101.0
26.608280143 1139.0
26.621410426 1173.0
26.634540708 1123.0
26.647670991 1129.0
26.660801274 1141.0
26.673931556 1070.0
26.687061839 1087.0
26.700192122 1109.0
26.713322404 1103.0
26.726452687 1098.0
26.739582970 1100.0
26.752713252 1129.0
26.765843535 1048.0
26.778973818 1043.0
26.792104100 1099.0
26.805234383 1046.0
26.818364666 1088.0
26.831494948 1079.0
26.844625231 1022.0
26.857755514 1054.0
26.870885797 1068.0
26.884016079 1099.0
26.897146362 1097.0
26.910276645 1055.0
26.923406927 1098.0
26.936537210 1065.0
26.949667493 1095.0
26.962797775 1079.0
26.975928058 1072.0
26.989058341 1084.0
27.002188623 1076.0
27.015318906 1034.0
27.028449189 1074.0
27.041579471 1070.0
27.054709754 1074.0
27.067840037 1075.0
27.080970319 1019.0
27.094100602 1035.0
27.107230885 1032.0
27.120361167 1094.0
27.133491450 1071.0
27.146621733 1043.0
27.159752015 1043.0
27.172882298 1145.0
27.186012581 1096.0
27.199142863 1028.0
27.212273146 1126.0
27.225403429 1078.0
27.238533711 1082.0
27.251663994 1027.0
27.264794277 1120.0
27.277924559 1127.0
27.291054842 1090.0
27.304185125 1099.0
27.317315408 1062.0
27.330445690 1056.0
27.343575973 1056.0
27.356706256 1109.0
27.369836538 1120.0
27.382966821 1130.0
27.396097104 1126.0
27.409227386 1119.0
27.422357669 1106.0
27.435487952 1146.0
27.448618234 1053.0
27.461748517 1143.0
27.474878800 1094.0
27.488009082 1097.0
27.501139365 1202.0
27.514269648 1210.0
27.527399930 1180.0
27.540530213 1237.0
27.553660496 1197.0
27.566790778 1214.0
27.579921061 1219.0
27.593051344 1301.0
27.606181626 1237.0
27.619311909 1305.0
27.632442192 1312.0
27.645572474 1410.0
27.658702757 1417.0
27.671833040 1372.0
27.684963322 1397.0
27.698093605 1417.0
27.711223888 1526.0
27.724354171 1505.0
27.737484453 1531.0
27.750614736 1546.0
27.763745019 1543.0
27.776875301 1586.0
27.790005584 1658.0
27.803135867 1718.0
27.816266149 1631.0
27.829396432 1643.0
27.842526715 1681.0
27.855656997 1584.0
27.868787280 1620.0
27.881917563 1594.0
27.895047845 1563.0
27.908178128 1610.0
27.921308411 1543.0
27.934438693 1488.0
27.947568976 1494.0
27.960699259 1507.0
27.973829541 1445.0
27.986959824 1441.0
28.000090107 1424.0
28.013220389 1342.0
28.026350672 1327.0
28.039480955 1331.0
28.052611237 1348.0
28.065741520 1313.0
28.078871803 1229.0
28.092002085 1281.0
28.105132368 1335.0
28.118262651 1303.0
28.131392933 1316.0
28.144523216 1302.0
28.157653499 1371.0
28.170783782 1273.0
28.183914064 1300.0
28.197044347 1353.0
28.210174630 1330.0
28.223304912 1348.0
28.236435195 1387.0
28.249565478 1345.0
28.262695760 1364.0
28.275826043 1303.0
28.288956326 1271.0
28.302086608 1361.0
28.315216891 1396.0
28.328347174 1305.0
28.341477456 1324.0
28.354607739 1409.0
28.367738022 1372.0
28.380868304 1372.0
28.393998587 1397.0
28.407128870 1329.0
28.420259152 1326.0
28.433389435 1356.0
28.446519718 1283.0
28.459650000 1338.0
28.472780283 1292.0
28.485910566 1193.0
28.499040848 1306.0
28.512171131 1289.0
28.525301414 1349.0
28.538431696 1246.0
28.551561979 1241.0
28.564692262 1298.0
28.577822544 1211.0
28.590952827 1254.0
28.604083110 1206.0
28.617213393 1247.0
28.630343675 1230.0
28.643473958 1268.0
28.656604241 1219.0
28.669734523 1243.0
28.682864806 1251.0
28.695995089 1184.0
28.709125371 1236.0
28.722255654 1219.0
28.735385937 1211.0
28.748516219 1215.0
28.761646502 1212.0
28.774776785 1183.0
28.787907067 1313.0
28.801037350 1219.0
28.814167633 1302.0
28.827297915 1251.0
28.840428198 1209.0
28.853558481 1252.0
28.866688763 1220.0
28.879819046 1249.0
28.892949329 1244.0
28.906079611 1202.0
28.919209894 1255.0
28.932340177 1322.0
28.945470459 1257.0
28.958600742 1358.0
28.971731025 1384.0
28.984861307 1288.0
28.997991590 1300.0
29.011121873 1323.0
29.024252155 1330.0
29.037382438 1332.0
29.050512721 1271.0
29.063643004 1225.0
29.076773286 1319.0
29.089903569 1345.0
29.103033852 1267.0
29.116164134 1300.0
29.129294417 1325.0
29.142424700 1278.0
29.155554982 1323.0
29.168685265 1297.0
29.181815548 1258.0
29.194945830 1247.0
29.208076113 1238.0
29.221206396 1191.0
29.234336678 1189.0
29.247466961 1162.0
29.260597244 1227.0
29.273727526 1160.0
29.286857809 1237.0
29.299988092 1128.0
29.313118374 1205.0
29.326248657 1209.0
29.339378940 1120.0
29.352509222 1213.0
29.365639505 1124.0
29.378769788 1129.0
29.391900070 1120.0
29.405030353 1177.0
29.418160636 1126.0
29.431290918 1152.0
29.444421201 1103.0
29.457551484 1181.0
29.470681766 1132.0
29.483812049 1123.0
29.496942332 1083.0
29.510072615 1082.0
29.523202897 1171.0
29.536333180 1090.0
29.549463463 1078.0
29.562593745 1119.0
29.575724028 1101.0
29.588854311 1107.0
29.601984593 1125.0
29.615114876 1014.0
29.628245159 1124.0
29.641375441 1156.0
29.654505724 1129.0
29.667636007 1080.0
29.680766289 1023.0
29.693896572 1077.0
29.707026855 1038.0
29.720157137 1085.0
29.733287420 1049.0
29.746417703 1071.0
29.759547985 1037.0
29.772678268 1065.0
29.785808551 1105.0
29.798938833 1050.0
29.812069116 1081.0
29.825199399 1149.0
29.838329681 1137.0
29.851459964 1115.0
29.864590247 1092.0
29.877720529 1107.0
29.890850812 1043.0
29.903981095 1099.0
29.917111377 1052.0
29.930241660 1058.0
29.943371943 1124.0
29.956502226 1017.0
29.969632508 1062.0
29.982762791 1054.0
29.995893074 1054.0
30.009023356 1083.0
30.022153639 1095.0
30.035283922 1129.0
30.048414204 1037.0
30.061544487 1085.0
30.074674770 1099.0
30.087805052 1073.0
30.100935335 1100.0
30.114065618 1092.0
30.127195900 1031.0
30.140326183 1045.0
30.153456466 1084.0
30.166586748 1125.0
30.179717031 1117.0
30.192847314 1098.0
30.205977596 1091.0
30.219107879 1097.0
30.232238162 1038.0
30.245368444 1069.0
30.258498727 1137.0
30.271629010 1120.0
30.284759292 1106.0
30.297889575 1083.0
30.311019858 1086.0
30.324150140 1167.0
30.337280423 1095.0
30.350410706 1108.0
30.363540988 1046.0
30.376671271 1096.0
30.389801554 1137.0
30.402931837 1034.0
30.416062119 1123.0
30.429192402 1102.0
30.442322685 1124.0
30.455452967 1190.0
30.468583250 1160.0
30.481713533 1085.0
30.494843815 1178.0
30.507974098 1152.0
30.521104381 1065.0
30.534234663 1111.0
30.547364946 1042.0
30.560495229 1112.0
30.573625511 1147.0
30.586755794 1122.0
30.599886077 1117.0
30.613016359 1078.0
30.626146642 1052.0
30.639276925 1102.0
30.652407207 1095.0
30.665537490 1119.0
30.678667773 1031.0
30.691798055 1106.0
30.704928338 1153.0
30.718058621 1091.0
30.731188903 1052.0
30.744319186 1139.0
30.757449469 1042.0
30.770579751 1101.0
30.783710034 1092.0
30.796840317 1046.0
30.809970600 1079.0
30.823100882 1118.0
30.836231165 1118.0
30.849361448 1139.0
30.862491730 1075.0
30.875622013 1077.0
30.888752296 1072.0
30.901882578 1055.0
30.915012861 1112.0
30.928143144 1105.0
30.941273426 1125.0
30.954403709 1157.0
30.967533992 1114.0
30.980664274 1100.0
30.993794557 1069.0
31.006924840 1084.0
31.020055122 1084.0
31.033185405 1109.0
31.046315688 1058.0
31.059445970 1080.0
31.072576253 1069.0
31.085706536 1042.0
31.098836818 1074.0
31.111967101 1066.0
31.125097384 1059.0
31.138227666 1092.0
31.151357949 1109.0
31.164488232 1077.0
31.177618514 1092.0
31.190748797 1070.0
31.203879080 1106.0
31.217009362 1034.0
31.230139645 1010.0
31.243269928 1048.0
31.256400211 1120.0
31.269530493 1124.0
31.282660776 1126.0
31.295791059 1051.0
31.308921341 1113.0
31.322051624 1090.0
31.335181907 1052.0
31.348312189 1038.0
31.361442472 1079.0
31.374572755 1121.0
31.387703037 1045.0
31.400833320 1083.0
31.413963603 1110.0
31.427093885 1085.0
31.440224168 1184.0
31.453354451 1054.0
31.466484733 1051.0
31.479615016 1148.0
31.492745299 1005.0
31.505875581 1125.0
31.519005864 1074.0
31.532136147 1067.0
31.545266429 1087.0
31.558396712 1068.0
31.571526995 1089.0
31.584657277 1049.0
31.597787560 1098.0
31.610917843 1076.0
31.624048125 1112.0
31.637178408 1107.0
31.650308691 1093.0
31.663438973 1073.0
31.676569256 1099.0
31.689699539 1108.0
31.702829822 1138.0
31.715960104 1047.0
31.729090387 1148.0
31.742220670 1093.0
31.755350952 1095.0
31.768481235 1117.0
31.781611518 1104.0
31.794741800 1058.0
31.807872083 1076.0
31.821002366 1110.0
31.834132648 1080.0
31.847262931 1114.0
31.860393214 1062.0
31.873523496 1100.0
31.886653779 1104.0
31.899784062 1101.0
31.912914344 1061.0
31.926044627 1089.0
31.939174910 1095.0
31.952305192 1036.0
31.965435475 1176.0
31.978565758 1085.0
31.991696040 1075.0
32.004826323 1099.0
32.017956606 1112.0
32.031086888 1119.0
32.044217171 1049.0
32.057347454 1067.0
32.070477736 1092.0
32.083608019 1068.0
32.096738302 1064.0
32.109868584 1114.0
32.122998867 1058.0
32.136129150 1052.0
32.149259433 1124.0
32.162389715 1115.0
32.175519998 1141.0
32.188650281 1079.0
32.201780563 1153.0
32.214910846 1100.0
32.228041129 1024.0
32.241171411 1105.0
32.254301694 1052.0
32.267431977 1114.0
32.280562259 1084.0
32.293692542 1101.0
32.306822825 1143.0
32.319953107 1053.0
32.333083390 1045.0
32.346213673 1040.0
32.359343955 1134.0
32.372474238 1078.0
32.385604521 1164.0
32.398734803 1121.0
32.411865086 1098.0
32.424995369 1084.0
32.438125651 1098.0
32.451255934 1067.0
32.464386217 1123.0
32.477516499 1105.0
32.490646782 1089.0
32.503777065 1122.0
32.516907347 1108.0
32.530037630 1127.0
32.543167913 1011.0
32.556298195 1056.0
32.569428478 1061.0
32.582558761 1120.0
32.595689044 1101.0
32.608819326 1045.0
32.621949609 1103.0
32.635079892 1117.0
32.648210174 1121.0
32.661340457 1115.0
32.674470740 1074.0
32.687601022 1130.0
32.700731305 1004.0
32.713861588 1114.0
32.726991870 1016.0
32.740122153 1177.0
32.753252436 1112.0
32.766382718 1127.0
32.779513001 1127.0
32.792643284 1033.0
32.805773566 1081.0
32.818903849 1108.0
32.832034132 1133.0
32.845164414 1100.0
32.858294697 1092.0
32.871424980 1090.0
32.884555262 1099.0
32.897685545 1105.0
32.910815828 1139.0
32.923946110 1126.0
32.937076393 1121.0
32.950206676 1109.0
32.963336958 1069.0
32.976467241 1173.0
32.989597524 1101.0
33.002727806 1052.0
33.015858089 1136.0
33.028988372 1080.0
33.042118655 1105.0
33.055248937 1195.0
33.068379220 1063.0
33.081509503 1126.0
33.094639785 1153.0
33.107770068 1115.0
33.120900351 1088.0
33.134030633 1020.0
33.147160916 1196.0
33.160291199 1138.0
33.173421481 1068.0
33.186551764 1088.0
33.199682047 1061.0
33.212812329 1179.0
33.225942612 1103.0
33.239072895 1131.0
33.252203177 1128.0
33.265333460 1089.0
33.278463743 1152.0
33.291594025 1071.0
33.304724308 1124.0
33.317854591 1095.0
33.330984873 1134.0
33.344115156 1178.0
33.357245439 1130.0
33.370375721 1121.0
33.383506004 1093.0
33.396636287 1133.0
33.409766569 1135.0
33.422896852 1089.0
33.436027135 1108.0
33.449157417 1142.0
33.462287700 1106.0
33.475417983 1121.0
33.488548266 1131.0
33.501678548 1107.0
33.514808831 1169.0
33.527939114 1160.0
33.541069396 1116.0
33.554199679 1114.0
33.567329962 1131.0
33.580460244 1025.0
33.593590527 1142.0
33.606720810 1087.0
33.619851092 1071.0
33.632981375 1187.0
33.646111658 1125.0
33.659241940 1109.0
33.672372223 1110.0
33.685502506 1084.0
33.698632788 1096.0
33.711763071 1070.0
33.724893354 1141.0
33.738023636 1145.0
33.751153919 1142.0
33.764284202 1051.0
33.777414484 1147.0
33.790544767 1219.0
33.803675050 1147.0
33.816805332 1123.0
33.829935615 1167.0
33.843065898 1075.0
33.856196180 1106.0
33.869326463 1123.0
33.882456746 1179.0
33.895587028 1165.0
33.908717311 1206.0
33.921847594 1131.0
33.934977877 1135.0
33.948108159 1132.0
33.961238442 1224.0
33.974368725 1107.0
33.987499007 1169.0
34.000629290 1159.0
34.013759573 1123.0
34.026889855 1161.0
34.040020138 1173.0
34.053150421 1161.0
34.066280703 1173.0
34.079410986 1138.0
34.092541269 1214.0
34.105671551 1183.0
34.118801834 1166.0
34.131932117 1162.0
34.145062399 1168.0
34.158192682 1171.0
34.171322965 1136.0
34.184453247 1172.0
34.197583530 1111.0
34.210713813 1135.0
34.223844095 1154.0
34.236974378 1157.0
34.250104661 1225.0
34.263234943 1216.0
34.276365226 1208.0
34.289495509 1187.0
34.302625791 1188.0
34.315756074 1285.0
34.328886357 1226.0
34.342016640 1244.0
34.355146922 1268.0
34.368277205 1173.0
34.381407488 1225.0
34.394537770 1215.0
34.407668053 1218.0
34.420798336 1208.0
34.433928618 1226.0
34.447058901 1189.0
34.460189184 1280.0
34.473319466 1176.0
34.486449749 1244.0
34.499580032 1204.0
34.512710314 1225.0
34.525840597 1224.0
34.538970880 1229.0
34.552101162 1267.0
34.565231445 1233.0
34.578361728 1206.0
34.591492010 1154.0
34.604622293 1194.0
34.617752576 1183.0
34.630882858 1157.0
34.644013141 1245.0
34.657143424 1204.0
34.670273706 1200.0
34.683403989 1298.0
34.696534272 1241.0
34.709664554 1149.0
34.722794837 1236.0
34.735925120 1196.0
34.749055402 1221.0
34.762185685 1189.0
34.775315968 1207.0
34.788446251 1208.0
34.801576533 1169.0
34.814706816 1258.0
34.827837099 1187.0
34.840967381 1236.0
34.854097664 1184.0
34.867227947 1324.0
34.880358229 1266.0
34.893488512 1296.0
34.906618795 1357.0
34.919749077 1448.0
34.932879360 1482.0
34.946009643 1326.0
34.959139925 1341.0
34.972270208 1341.0
34.985400491 1300.0
34.998530773 1269.0
35.011661056 1270.0
35.024791339 1246.0
35.037921621 1229.0
35.051051904 1270.0
35.064182187 1244.0
35.077312469 1232.0
35.090442752 1153.0
35.103573035 1154.0
35.116703317 1175.0
35.129833600 1173.0
35.142963883 1154.0
35.156094165 1140.0
35.169224448 1175.0
35.182354731 1200.0
35.195485013 1118.0
35.208615296 1115.0
35.221745579 1153.0
35.234875862 1181.0
35.248006144 1185.0
35.261136427 1164.0
35.274266710 1166.0
35.287396992 1157.0
35.300527275 1178.0
35.313657558 1192.0
35.326787840 1199.0
35.339918123 1201.0
35.353048406 1210.0
35.366178688 1165.0
35.379308971 1153.0
35.392439254 1220.0
35.405569536 1183.0
35.418699819 1240.0
35.431830102 1162.0
35.444960384 1217.0
35.458090667 1266.0
35.471220950 1231.0
35.484351232 1159.0
35.497481515 1168.0
35.510611798 1264.0
35.523742080 1237.0
35.536872363 1251.0
35.550002646 1168.0
35.563132928 1186.0
35.576263211 1179.0
35.589393494 1149.0
35.602523776 1209.0
35.615654059 1165.0
35.628784342 1194.0
35.641914624 1248.0
35.655044907 1204.0
35.668175190 1200.0
35.681305473 1262.0
35.694435755 1232.0
35.707566038 1247.0
35.720696321 1293.0
35.733826603 1214.0
35.746956886 1245.0
35.760087169 1208.0
35.773217451 1283.0
35.786347734 1233.0
35.799478017 1263.0
35.812608299 1294.0
35.825738582 1217.0
35.838868865 1332.0
35.851999147 1275.0
35.865129430 1314.0
35.878259713 1378.0
35.891389995 1347.0
35.904520278 1320.0
35.917650561 1293.0
35.930780843 1286.0
35.943911126 1390.0
35.957041409 1294.0
35.970171691 1299.0
35.983301974 1305.0
35.996432257 1301.0
36.009562539 1290.0
36.022692822 1371.0
36.035823105 1343.0
36.048953387 1337.0
36.062083670 1340.0
36.075213953 1359.0
36.088344235 1285.0
36.101474518 1344.0
36.114604801 1353.0
36.127735084 1298.0
36.140865366 1284.0
36.153995649 1360.0
36.167125932 1350.0
36.180256214 1360.0
36.193386497 1343.0
36.206516780 1408.0
36.219647062 1389.0
36.232777345 1341.0
36.245907628 1344.0
36.259037910 1307.0
36.272168193 1377.0
36.285298476 1304.0
36.298428758 1247.0
36.311559041 1276.0
36.324689324 1314.0
36.337819606 1258.0
36.350949889 1347.0
36.364080172 1349.0
36.377210454 1290.0
36.390340737 1289.0
36.403471020 1323.0
36.416601302 1271.0
36.429731585 1308.0
36.442861868 1313.0
36.455992150 1297.0
36.469122433 1278.0
36.482252716 1303.0
36.495382998 1294.0
36.508513281 1289.0
36.521643564 1312.0
36.534773846 1301.0
36.547904129 1290.0
36.561034412 1279.0
36.574164695 1285.0
36.587294977 1262.0
36.600425260 1195.0
36.613555543 1315.0
36.626685825 1237.0
36.639816108 1285.0
36.652946391 1340.0
36.666076673 1181.0
36.679206956 1224.0
36.692337239 1224.0
36.705467521 1268.0
36.718597804 1239.0
36.731728087 1211.0
36.744858369 1189.0
36.757988652 1332.0
36.771118935 1237.0
36.784249217 1198.0
36.797379500 1293.0
36.810509783 1191.0
36.823640065 1300.0
36.836770348 1293.0
36.849900631 1197.0
36.863030913 1290.0
36.876161196 1223.0
36.889291479 1220.0
36.902421761 1228.0
36.915552044 1246.0
36.928682327 1213.0
36.941812609 1291.0
36.954942892 1283.0
36.968073175 1234.0
36.981203457 1248.0
36.994333740 1195.0
37.007464023 1288.0
37.020594306 1252.0
37.033724588 1222.0
37.046854871 1192.0
37.059985154 1191.0
37.073115436 1195.0
37.086245719 1244.0
37.099376002 1243.0
37.112506284 1250.0
37.125636567 1226.0
37.138766850 1197.0
37.151897132 1252.0
37.165027415 1194.0
37.178157698 1236.0
37.191287980 1154.0
37.204418263 1244.0
37.217548546 1219.0
37.230678828 1203.0
37.243809111 1255.0
37.256939394 1194.0
37.270069676 1225.0
37.283199959 1237.0
37.296330242 1304.0
37.309460524 1197.0
37.322590807 1242.0
37.335721090 1231.0
37.348851372 1265.0
37.361981655 1285.0
37.375111938 1257.0
37.388242220 1264.0
37.401372503 1234.0
37.414502786 1240.0
37.427633069 1233.0
37.440763351 1190.0
37.453893634 1194.0
37.467023917 1221.0
37.480154199 1337.0
37.493284482 1302.0
37.506414765 1331.0
37.519545047 1289.0
37.532675330 1394.0
37.545805613 1375.0
37.558935895 1371.0
37.572066178 1396.0
37.585196461 1352.0
37.598326743 1317.0
37.611457026 1320.0
37.624587309 1395.0
37.637717591 1274.0
37.650847874 1361.0
37.663978157 1393.0
37.677108439 1300.0
37.690238722 1303.0
37.703369005 1227.0
37.716499287 1277.0
37.729629570 1274.0
37.742759853 1348.0
37.755890135 1284.0
37.769020418 1327.0
37.782150701 1383.0
37.795280983 1275.0
37.808411266 1329.0
37.821541549 1290.0
37.834671831 1394.0
37.847802114 1216.0
37.860932397 1297.0
37.874062680 1358.0
37.887192962 1340.0
37.900323245 1361.0
37.913453528 1557.0
37.926583810 1338.0
37.939714093 1349.0
37.952844376 1523.0
37.965974658 1417.0
37.979104941 1327.0
37.992235224 1399.0
38.005365506 1347.0
38.018495789 1278.0
38.031626072 1317.0
38.044756354 1324.0
38.057886637 1319.0
38.071016920 1389.0
38.084147202 1356.0
38.097277485 1335.0
38.110407768 1301.0
38.123538050 1365.0
38.136668333 1404.0
38.149798616 1418.0
38.162928898 1377.0
38.176059181 1468.0
38.189189464 1402.0
38.202319746 1482.0
38.215450029 1502.0
38.228580312 1542.0
38.241710594 1516.0
38.254840877 1559.0
38.267971160 1534.0
38.281101442 1573.0
38.294231725 1551.0
38.307362008 1629.0
38.320492291 1557.0
38.333622573 1687.0
38.346752856 1729.0
38.359883139 1755.0
38.373013421 1721.0
38.386143704 1735.0
38.399273987 1704.0
38.412404269 1722.0
38.425534552 1773.0
38.438664835 1743.0
38.451795117 1750.0
38.464925400 1662.0
38.478055683 1665.0
38.491185965 1771.0
38.504316248 1664.0
38.517446531 1647.0
38.530576813 1625.0
38.543707096 1564.0
38.556837379 1592.0
38.569967661 1568.0
38.583097944 1536.0
38.596228227 1485.0
38.609358509 1533.0
38.622488792 1473.0
38.635619075 1470.0
38.648749357 1397.0
38.661879640 1385.0
38.675009923 1442.0
38.688140205 1512.0
38.701270488 1409.0
38.714400771 1459.0
38.727531053 1441.0
38.740661336 1386.0
38.753791619 1391.0
38.766921902 1469.0
38.780052184 1359.0
38.793182467 1421.0
38.806312750 1341.0
38.819443032 1377.0
38.832573315 1405.0
38.845703598 1329.0
38.858833880 1358.0
38.871964163 1308.0
38.885094446 1344.0
38.898224728 1337.0
38.911355011 1340.0
38.924485294 1360.0
38.937615576 1377.0
38.950745859 1382.0
38.963876142 1366.0
38.977006424 1436.0
38.990136707 1341.0
39.003266990 1306.0
39.016397272 1364.0
39.029527555 1418.0
39.042657838 1382.0
39.055788120 1358.0
39.068918403 1345.0
39.082048686 1393.0
39.095178968 1395.0
39.108309251 1284.0
39.121439534 1318.0
39.134569816 1314.0
39.147700099 1327.0
39.160830382 1372.0
39.173960664 1399.0
39.187090947 1362.0
39.200221230 1372.0
39.213351513 1290.0
39.226481795 1281.0
39.239612078 1363.0
39.252742361 1308.0
39.265872643 1343.0
39.279002926 1343.0
39.292133209 1286.0
39.305263491 1288.0
39.318393774 1426.0
39.331524057 1328.0
39.344654339 1271.0
39.357784622 1402.0
39.370914905 1340.0
39.384045187 1302.0
39.397175470 1345.0
39.410305753 1399.0
39.423436035 1324.0
39.436566318 1343.0
39.449696601 1335.0
39.462826883 1274.0
39.475957166 1353.0
39.489087449 1365.0
39.502217731 1319.0
39.515348014 1302.0
39.528478297 1339.0
39.541608579 1363.0
39.554738862 1334.0
39.567869145 1296.0
39.580999427 1322.0
39.594129710 1356.0
39.607259993 1364.0
39.620390275 1362.0
39.633520558 1297.0
39.646650841 1423.0
39.659781124 1315.0
39.672911406 1406.0
39.686041689 1392.0
39.699171972 1428.0
39.712302254 1413.0
39.725432537 1444.0
39.738562820 1363.0
39.751693102 1438.0
39.764823385 1444.0
39.777953668 1437.0
39.791083950 1424.0
39.804214233 1441.0
39.817344516 1418.0
39.830474798 1435.0
39.843605081 1482.0
39.856735364 1498.0
39.869865646 1513.0
39.882995929 1455.0
39.896126212 1432.0
39.909256494 1493.0
39.922386777 1653.0
39.935517060 1534.0
39.948647342 1624.0
39.961777625 1603.0
39.974907908 1669.0
39.988038190 1671.0
40.001168473 1647.0
40.014298756 1688.0
40.027429038 1739.0
40.040559321 1692.0
40.053689604 1917.0
40.066819886 1795.0
40.079950169 1773.0
40.093080452 1725.0
40.106210735 1839.0
40.119341017 1888.0
40.132471300 1951.0
40.145601583 1879.0
40.158731865 1939.0
40.171862148 1953.0
40.184992431 1861.0
40.198122713 1908.0
40.211252996 1932.0
40.224383279 1941.0
40.237513561 1954.0
40.250643844 1889.0
40.263774127 1891.0
40.276904409 1947.0
40.290034692 1912.0
40.303164975 1793.0
40.316295257 1755.0
40.329425540 1898.0
40.342555823 1878.0
40.355686105 1774.0
40.368816388 1869.0
40.381946671 1778.0
40.395076953 1846.0
40.408207236 1802.0
40.421337519 1795.0
40.434467801 1929.0
40.447598084 1789.0
40.460728367 1766.0
40.473858649 1766.0
40.486988932 1826.0
40.500119215 1843.0
40.513249498 1795.0
40.526379780 1807.0
40.539510063 1821.0
40.552640346 1877.0
40.565770628 1793.0
40.578900911 1823.0
40.592031194 1821.0
40.605161476 1810.0
40.618291759 1759.0
40.631422042 1853.0
40.644552324 1758.0
40.657682607 1761.0
40.670812890 1746.0
40.683943172 1740.0
40.697073455 1705.0
40.710203738 1714.0
40.723334020 1626.0
40.736464303 1760.0
40.749594586 1794.0
40.762724868 1610.0
40.775855151 1515.0
40.788985434 1635.0
40.802115716 1685.0
40.815245999 1580.0
40.828376282 1596.0
40.841506564 1572.0
40.854636847 1600.0
40.867767130 1514.0
40.880897412 1456.0
40.894027695 1598.0
40.907157978 1517.0
40.920288260 1481.0
40.933418543 1493.0
40.946548826 1489.0
40.959679109 1465.0
40.972809391 1473.0
40.985939674 1506.0
40.999069957 1474.0
41.012200239 1500.0
41.025330522 1510.0
41.038460805 1464.0
41.051591087 1415.0
41.064721370 1435.0
41.077851653 1413.0
41.090981935 1321.0
41.104112218 1360.0
41.117242501 1386.0
41.130372783 1446.0
41.143503066 1406.0
41.156633349 1391.0
41.169763631 1374.0
41.182893914 1439.0
41.196024197 1405.0
41.209154479 1420.0
41.222284762 1438.0
41.235415045 1398.0
41.248545327 1386.0
41.261675610 1369.0
41.274805893 1452.0
41.287936175 1379.0
41.301066458 1385.0
41.314196741 1347.0
41.327327023 1653.0
41.340457306 1748.0
41.353587589 1304.0
41.366717871 1419.0
41.379848154 1419.0
41.392978437 1379.0
41.406108720 1383.0
41.419239002 1379.0
41.432369285 1363.0
41.445499568 1365.0
41.458629850 1356.0
41.471760133 1370.0
41.484890416 1394.0
41.498020698 1365.0
41.511150981 1276.0
41.524281264 1339.0
41.537411546 1337.0
41.550541829 1343.0
41.563672112 1401.0
41.576802394 1366.0
41.589932677 1363.0
41.603062960 1327.0
41.616193242 1441.0
41.629323525 1382.0
41.642453808 1283.0
41.655584090 1269.0
41.668714373 1343.0
41.681844656 1394.0
41.694974938 1345.0
41.708105221 1401.0
41.721235504 1394.0
41.734365786 1295.0
41.747496069 1406.0
41.760626352 1357.0
41.773756634 1418.0
41.786886917 1377.0
41.800017200 1361.0
41.813147482 1459.0
41.826277765 1379.0
41.839408048 1345.0
41.852538331 1405.0
41.865668613 1375.0
41.878798896 1385.0
41.891929179 1375.0
41.905059461 1374.0
41.918189744 1364.0
41.931320027 1386.0
41.944450309 1412.0
41.957580592 1439.0
41.970710875 1420.0
41.983841157 1361.0
41.996971440 1403.0
42.010101723 1441.0
42.023232005 1350.0
42.036362288 1449.0
42.049492571 1375.0
42.062622853 1378.0
42.075753136 1436.0
42.088883419 1395.0
42.102013701 1410.0
42.115143984 1374.0
42.128274267 1400.0
42.141404549 1423.0
42.154534832 1389.0
42.167665115 1374.0
42.180795397 1462.0
42.193925680 1455.0
42.207055963 1448.0
42.220186245 1428.0
42.233316528 1393.0
42.246446811 1478.0
42.259577093 1476.0
42.272707376 1431.0
42.285837659 1460.0
42.298967942 1418.0
42.312098224 1466.0
42.325228507 1460.0
42.338358790 1405.0
42.351489072 1385.0
42.364619355 1420.0
42.377749638 1447.0
42.390879920 1411.0
42.404010203 1504.0
42.417140486 1440.0
42.430270768 1342.0
42.443401051 1406.0
42.456531334 1397.0
42.469661616 1373.0
42.482791899 1404.0
42.495922182 1501.0
42.509052464 1347.0
42.522182747 1451.0
42.535313030 1407.0
42.548443312 1370.0
42.561573595 1389.0
42.574703878 1369.0
42.587834160 1394.0
42.600964443 1469.0
42.614094726 1417.0
42.627225008 1353.0
42.640355291 1411.0
42.653485574 1363.0
42.666615856 1446.0
42.679746139 1369.0
42.692876422 1421.0
42.706006704 1432.0
42.719136987 1426.0
42.732267270 1404.0
42.745397553 1388.0
42.758527835 1473.0
42.771658118 1376.0
42.784788401 1336.0
42.797918683 1335.0
42.811048966 1387.0
42.824179249 1421.0
42.837309531 1432.0
42.850439814 1404.0
42.863570097 1383.0
42.876700379 1340.0
42.889830662 1400.0
42.902960945 1411.0
42.916091227 1433.0
42.929221510 1449.0
42.942351793 1379.0
42.955482075 1488.0
42.968612358 1431.0
42.981742641 1437.0
42.994872923 1480.0
43.008003206 1507.0
43.021133489 1494.0
43.034263771 1496.0
43.047394054 1535.0
43.060524337 1537.0
43.073654619 1707.0
43.086784902 1713.0
43.099915185 1790.0
43.113045467 1955.0
43.126175750 1980.0
43.139306033 1976.0
43.152436315 1850.0
43.165566598 1803.0
43.178696881 1627.0
43.191827164 1581.0
43.204957446 1629.0
43.218087729 1619.0
43.231218012 1725.0
43.244348294 1774.0
43.257478577 1754.0
43.270608860 1667.0
43.283739142 1532.0
43.296869425 1518.0
43.309999708 1483.0
43.323129990 1432.0
43.336260273 1496.0
43.349390556 1432.0
43.362520838 1485.0
43.375651121 1432.0
43.388781404 1523.0
43.401911686 1401.0
43.415041969 1427.0
43.428172252 1449.0
43.441302534 1414.0
43.454432817 1432.0
43.467563100 1449.0
43.480693382 1414.0
43.493823665 1435.0
43.506953948 1460.0
43.520084230 1392.0
43.533214513 1502.0
43.546344796 1398.0
43.559475078 1368.0
43.572605361 1403.0
43.585735644 1395.0
43.598865927 1434.0
43.611996209 1403.0
43.625126492 1417.0
43.638256775 1367.0
43.651387057 1425.0
43.664517340 1401.0
43.677647623 1405.0
43.690777905 1488.0
43.703908188 1435.0
43.717038471 1388.0
43.730168753 1429.0
43.743299036 1409.0
43.756429319 1424.0
43.769559601 1421.0
43.782689884 1386.0
43.795820167 1380.0
43.808950449 1397.0
43.822080732 1460.0
43.835211015 1357.0
43.848341297 1378.0
43.861471580 1408.0
43.874601863 1379.0
43.887732145 1451.0
43.900862428 1374.0
43.913992711 1486.0
43.927122993 1406.0
43.940253276 1410.0
43.953383559 1391.0
43.966513841 1403.0
43.979644124 1404.0
43.992774407 1408.0
44.005904689 1408.0
44.019034972 1468.0
44.032165255 1395.0
44.045295538 1421.0
44.058425820 1373.0
44.071556103 1450.0
44.084686386 1418.0
44.097816668 1406.0
44.110946951 1445.0
44.124077234 1402.0
44.137207516 1410.0
44.150337799 1379.0
44.163468082 1441.0
44.176598364 1360.0
44.189728647 1457.0
44.202858930 1445.0
44.215989212 1439.0
44.229119495 1329.0
44.242249778 1434.0
44.255380060 1475.0
44.268510343 1381.0
44.281640626 1370.0
44.294770908 1418.0
44.307901191 1471.0
44.321031474 1413.0
44.334161756 1386.0
44.347292039 1432.0
44.360422322 1416.0
44.373552604 1368.0
44.386682887 1483.0
44.399813170 1455.0
44.412943452 1436.0
44.426073735 1378.0
44.439204018 1463.0
44.452334300 1452.0
44.465464583 1414.0
44.478594866 1379.0
44.491725149 1382.0
44.504855431 1416.0
44.517985714 1474.0
44.531115997 1339.0
44.544246279 1483.0
44.557376562 1472.0
44.570506845 1386.0
44.583637127 1420.0
44.596767410 1376.0
44.609897693 1471.0
44.623027975 1439.0
44.636158258 1443.0
44.649288541 1495.0
44.662418823 1431.0
44.675549106 1490.0
44.688679389 1442.0
44.701809671 1407.0
44.714939954 1515.0
44.728070237 1483.0
44.741200519 1410.0
44.754330802 1453.0
44.767461085 1482.0
44.780591367 1398.0
44.793721650 1462.0
44.806851933 1443.0
44.819982215 1498.0
44.833112498 1432.0
44.846242781 1403.0
44.859373063 1410.0
44.872503346 1472.0
44.885633629 1444.0
44.898763911 1418.0
44.911894194 1462.0
44.925024477 1445.0
44.938154760 1420.0
44.951285042 1430.0
44.964415325 1496.0
44.977545608 1478.0
44.990675890 1498.0
45.003806173 1474.0
45.016936456 1397.0
45.030066738 1458.0
45.043197021 1465.0
45.056327304 1445.0
45.069457586 1488.0
45.082587869 1495.0
45.095718152 1444.0
45.108848434 1458.0
45.121978717 1533.0
45.135109000 1478.0
45.148239282 1455.0
45.161369565 1496.0
45.174499848 1526.0
45.187630130 1550.0
45.200760413 1458.0
45.213890696 1494.0
45.227020978 1583.0
45.240151261 1523.0
45.253281544 1495.0
45.266411826 1525.0
45.279542109 1471.0
45.292672392 1493.0
45.305802674 1444.0
45.318932957 1501.0
45.332063240 1516.0
45.345193522 1482.0
45.358323805 1461.0
45.371454088 1485.0
45.384584371 1524.0
45.397714653 1515.0
45.410844936 1548.0
45.423975219 1454.0
45.437105501 1471.0
45.450235784 1474.0
45.463366067 1469.0
45.476496349 1577.0
45.489626632 1472.0
45.502756915 1511.0
45.515887197 1435.0
45.529017480 1517.0
45.542147763 1416.0
45.555278045 1526.0
45.568408328 1523.0
45.581538611 1442.0
45.594668893 1479.0
45.607799176 1548.0
45.620929459 1478.0
45.634059741 1502.0
45.647190024 1566.0
45.660320307 1485.0
45.673450589 1461.0
45.686580872 1494.0
45.699711155 1550.0
45.712841437 1479.0
45.725971720 1526.0
45.739102003 1525.0
45.752232285 1493.0
45.765362568 1478.0
45.778492851 1536.0
45.791623133 1533.0
45.804753416 1529.0
45.817883699 1520.0
45.831013982 1499.0
45.844144264 1562.0
45.857274547 1541.0
45.870404830 1490.0
45.883535112 1477.0
45.896665395 1466.0
45.909795678 1509.0
45.922925960 1485.0
45.936056243 1601.0
45.949186526 1523.0
45.962316808 1558.0
45.975447091 1536.0
45.988577374 1614.0
46.001707656 1584.0
46.014837939 1595.0
46.027968222 1585.0
46.041098504 1604.0
46.054228787 1581.0
46.067359070 1670.0
46.080489352 1588.0
46.093619635 1651.0
46.106749918 1684.0
46.119880200 1601.0
46.133010483 1640.0
46.146140766 1595.0
46.159271048 1711.0
46.172401331 1572.0
46.185531614 1713.0
46.198661896 1730.0
46.211792179 1688.0
46.224922462 1747.0
46.238052744 1679.0
46.251183027 1713.0
46.264313310 1719.0
46.277443593 1706.0
46.290573875 1771.0
46.303704158 1754.0
46.316834441 1740.0
46.329964723 1814.0
46.343095006 1712.0
46.356225289 1881.0
46.369355571 1841.0
46.382485854 1848.0
46.395616137 1865.0
46.408746419 1891.0
46.421876702 1936.0
46.435006985 1958.0
46.448137267 1912.0
46.461267550 1864.0
46.474397833 1840.0
46.487528115 1944.0
46.500658398 1917.0
46.513788681 1974.0
46.526918963 2024.0
46.540049246 2054.0
46.553179529 2043.0
46.566309811 1912.0
46.579440094 1962.0
46.592570377 1897.0
46.605700659 2017.0
46.618830942 2041.0
46.631961225 1966.0
46.645091507 1903.0
46.658221790 1846.0
46.671352073 1939.0
46.684482355 1899.0
46.697612638 2013.0
46.710742921 1957.0
46.723873204 1913.0
46.737003486 1884.0
46.750133769 1887.0
46.763264052 1856.0
46.776394334 1809.0
46.789524617 1854.0
46.802654900 1878.0
46.815785182 1886.0
46.828915465 1840.0
46.842045748 1799.0
46.855176030 1829.0
46.868306313 1842.0
46.881436596 1771.0
46.894566878 1727.0
46.907697161 1706.0
46.920827444 1761.0
46.933957726 1721.0
46.947088009 1713.0
46.960218292 1798.0
46.973348574 1746.0
46.986478857 1763.0
46.999609140 1752.0
47.012739422 1748.0
47.025869705 1698.0
47.038999988 1658.0
47.052130270 1706.0
47.065260553 1750.0
47.078390836 1757.0
47.091521118 1764.0
47.104651401 1645.0
47.117781684 1648.0
47.130911967 1707.0
47.144042249 1653.0
47.157172532 1669.0
47.170302815 1672.0
47.183433097 1675.0
47.196563380 1771.0
47.209693663 1688.0
47.222823945 1619.0
47.235954228 1607.0
47.249084511 1617.0
47.262214793 1610.0
47.275345076 1550.0
47.288475359 1572.0
47.301605641 1598.0
47.314735924 1720.0
47.327866207 1609.0
47.340996489 1648.0
47.354126772 1615.0
47.367257055 1625.0
47.380387337 1592.0
47.393517620 1550.0
47.406647903 1574.0
47.419778185 1526.0
47.432908468 1637.0
47.446038751 1576.0
47.459169033 1648.0
47.472299316 1687.0
47.485429599 1528.0
47.498559881 1583.0
47.511690164 1639.0
47.524820447 1617.0
47.537950729 1576.0
47.551081012 1520.0
47.564211295 1562.0
47.577341578 1548.0
47.590471860 1521.0
47.603602143 1606.0
47.616732426 1539.0
47.629862708 1585.0
47.642992991 1539.0
47.656123274 1572.0
47.669253556 1543.0
47.682383839 1548.0
47.695514122 1587.0
47.708644404 1600.0
47.721774687 1525.0
47.734904970 1545.0
47.748035252 1528.0
47.761165535 1550.0
47.774295818 1584.0
47.787426100 1599.0
47.800556383 1562.0
47.813686666 1535.0
47.826816948 1570.0
47.839947231 1566.0
47.853077514 1604.0
47.866207796 1561.0
47.879338079 1536.0
47.892468362 1556.0
47.905598644 1656.0
47.918728927 1601.0
47.931859210 1662.0
47.944989492 1589.0
47.958119775 1592.0
47.971250058 1609.0
47.984380340 1649.0
47.997510623 1656.0
48.010640906 1610.0
48.023771189 1617.0
48.036901471 1665.0
48.050031754 1612.0
48.063162037 1610.0
48.076292319 1764.0
48.089422602 1758.0
48.102552885 1757.0
48.115683167 1687.0
48.128813450 1674.0
48.141943733 1701.0
48.155074015 1753.0
48.168204298 1748.0
48.181334581 1705.0
48.194464863 1748.0
48.207595146 1810.0
48.220725429 1848.0
48.233855711 1882.0
48.246985994 1798.0
48.260116277 1805.0
48.273246559 1905.0
48.286376842 1908.0
48.299507125 1983.0
48.312637407 1891.0
48.325767690 1908.0
48.338897973 1916.0
48.352028255 2048.0
48.365158538 1948.0
48.378288821 1999.0
48.391419103 1855.0
48.404549386 2021.0
48.417679669 2009.0
48.430809951 1998.0
48.443940234 2020.0
48.457070517 1886.0
48.470200800 2040.0
48.483331082 1940.0
48.496461365 2020.0
48.509591648 1893.0
48.522721930 1853.0
48.535852213 1848.0
48.548982496 1892.0
48.562112778 1797.0
48.575243061 1811.0
48.588373344 1832.0
48.601503626 1807.0
48.614633909 1768.0
48.627764192 1820.0
48.640894474 1779.0
48.654024757 1761.0
48.667155040 1755.0
48.680285322 1695.0
48.693415605 1700.0
48.706545888 1666.0
48.719676170 1653.0
48.732806453 1697.0
48.745936736 1700.0
48.759067018 1741.0
48.772197301 1561.0
48.785327584 1616.0
48.798457866 1672.0
48.811588149 1615.0
48.824718432 1728.0
48.837848714 1687.0
48.850978997 1741.0
48.864109280 1676.0
48.877239562 1557.0
48.890369845 1556.0
48.903500128 1562.0
48.916630411 1580.0
48.929760693 1611.0
48.942890976 1573.0
48.956021259 1577.0
48.969151541 1571.0
48.982281824 1586.0
48.995412107 1541.0
49.008542389 1586.0
49.021672672 1561.0
49.034802955 1620.0
49.047933237 1599.0
49.061063520 1595.0
49.074193803 1578.0
49.087324085 1610.0
49.100454368 1579.0
49.113584651 1522.0
49.126714933 1540.0
49.139845216 1466.0
49.152975499 1484.0
49.166105781 1594.0
49.179236064 1573.0
49.192366347 1601.0
49.205496629 1509.0
49.218626912 1516.0
49.231757195 1540.0
49.244887477 1562.0
49.258017760 1591.0
49.271148043 1616.0
49.284278325 1650.0
49.297408608 1597.0
49.310538891 1530.0
49.323669173 1556.0
49.336799456 1583.0
49.349929739 1614.0
49.363060022 1557.0
49.376190304 1512.0
49.389320587 1517.0
49.402450870 1575.0
49.415581152 1546.0
49.428711435 1520.0
49.441841718 1586.0
49.454972000 1546.0
49.468102283 1621.0
49.481232566 1517.0
49.494362848 1573.0
49.507493131 1521.0
49.520623414 1572.0
49.533753696 1547.0
49.546883979 1563.0
49.560014262 1564.0
49.573144544 1661.0
49.586274827 1630.0
49.599405110 1629.0
49.612535392 1631.0
49.625665675 1572.0
49.638795958 1573.0
49.651926240 1613.0
49.665056523 1582.0
49.678186806 1628.0
49.691317088 1647.0
49.704447371 1616.0
49.717577654 1584.0
49.730707936 1604.0
49.743838219 1574.0
49.756968502 1612.0
49.770098784 1635.0
49.783229067 1609.0
49.796359350 1618.0
49.809489633 1705.0
49.822619915 1677.0
49.835750198 1644.0
49.848880481 1655.0
49.862010763 1668.0
49.875141046 1654.0
49.888271329 1645.0
49.901401611 1750.0
49.914531894 1731.0
49.927662177 1772.0
49.940792459 1734.0
49.953922742 1714.0
49.967053025 1780.0
49.980183307 1730.0
49.993313590 1802.0
