# Supplementary material for: Physicochemical Properties, Equilibrium Adsorption Performance, Manufacturability, and Stability of TIFSIX-3-Ni for Direct Air Capture of CO2
Source: Energy Fuels. 2024 Jun 18;38(13):11947–65. doi: 10.1021/acs.energyfuels.4c01368 (PMC11228916; doi:10.1021/acs.energyfuels.4c01368)
Supplement: Supplementary file 2 — ef4c01368_si_002.zip [file ef4c01368_si_002.zip › tifsix si raw files/XRD/insitu XRD/powder-batch5-N2-RT.xy]

5.008965140 400.0
5.022095423 421.0
5.035225705 408.0
5.048355988 399.0
5.061486271 387.0
5.074616553 413.0
5.087746836 414.0
5.100877119 416.0
5.114007401 407.0
5.127137684 402.0
5.140267967 426.0
5.153398249 363.0
5.166528532 390.0
5.179658815 394.0
5.192789097 406.0
5.205919380 456.0
5.219049663 381.0
5.232179946 429.0
5.245310228 404.0
5.258440511 433.0
5.271570794 459.0
5.284701076 388.0
5.297831359 412.0
5.310961642 422.0
5.324091924 403.0
5.337222207 408.0
5.350352490 400.0
5.363482772 429.0
5.376613055 410.0
5.389743338 407.0
5.402873620 396.0
5.416003903 411.0
5.429134186 411.0
5.442264468 436.0
5.455394751 406.0
5.468525034 409.0
5.481655316 406.0
5.494785599 416.0
5.507915882 392.0
5.521046164 457.0
5.534176447 431.0
5.547306730 456.0
5.560437012 420.0
5.573567295 456.0
5.586697578 423.0
5.599827860 433.0
5.612958143 426.0
5.626088426 410.0
5.639218708 429.0
5.652348991 446.0
5.665479274 424.0
5.678609557 463.0
5.691739839 405.0
5.704870122 446.0
5.718000405 454.0
5.731130687 429.0
5.744260970 435.0
5.757391253 459.0
5.770521535 452.0
5.783651818 462.0
5.796782101 451.0
5.809912383 463.0
5.823042666 431.0
5.836172949 451.0
5.849303231 443.0
5.862433514 454.0
5.875563797 436.0
5.888694079 479.0
5.901824362 460.0
5.914954645 387.0
5.928084927 460.0
5.941215210 431.0
5.954345493 446.0
5.967475775 436.0
5.980606058 464.0
5.993736341 439.0
6.006866623 436.0
6.019996906 450.0
6.033127189 477.0
6.046257471 487.0
6.059387754 437.0
6.072518037 467.0
6.085648319 452.0
6.098778602 484.0
6.111908885 488.0
6.125039168 427.0
6.138169450 469.0
6.151299733 471.0
6.164430016 535.0
6.177560298 512.0
6.190690581 452.0
6.203820864 442.0
6.216951146 495.0
6.230081429 522.0
6.243211712 468.0
6.256341994 506.0
6.269472277 474.0
6.282602560 532.0
6.295732842 499.0
6.308863125 486.0
6.321993408 544.0
6.335123690 511.0
6.348253973 490.0
6.361384256 495.0
6.374514538 503.0
6.387644821 506.0
6.400775104 501.0
6.413905386 527.0
6.427035669 588.0
6.440165952 493.0
6.453296234 500.0
6.466426517 542.0
6.479556800 562.0
6.492687082 555.0
6.505817365 548.0
6.518947648 555.0
6.532077930 572.0
6.545208213 556.0
6.558338496 600.0
6.571468779 566.0
6.584599061 580.0
6.597729344 555.0
6.610859627 573.0
6.623989909 596.0
6.637120192 574.0
6.650250475 591.0
6.663380757 583.0
6.676511040 623.0
6.689641323 594.0
6.702771605 624.0
6.715901888 615.0
6.729032171 596.0
6.742162453 661.0
6.755292736 633.0
6.768423019 636.0
6.781553301 615.0
6.794683584 663.0
6.807813867 664.0
6.820944149 668.0
6.834074432 704.0
6.847204715 683.0
6.860334997 727.0
6.873465280 628.0
6.886595563 682.0
6.899725845 609.0
6.912856128 625.0
6.925986411 728.0
6.939116693 649.0
6.952246976 666.0
6.965377259 711.0
6.978507541 668.0
6.991637824 744.0
7.004768107 704.0
7.017898390 687.0
7.031028672 703.0
7.044158955 714.0
7.057289238 737.0
7.070419520 667.0
7.083549803 653.0
7.096680086 727.0
7.109810368 687.0
7.122940651 692.0
7.136070934 738.0
7.149201216 718.0
7.162331499 750.0
7.175461782 736.0
7.188592064 676.0
7.201722347 716.0
7.214852630 705.0
7.227982912 676.0
7.241113195 722.0
7.254243478 718.0
7.267373760 649.0
7.280504043 700.0
7.293634326 758.0
7.306764608 701.0
7.319894891 659.0
7.333025174 660.0
7.346155456 745.0
7.359285739 656.0
7.372416022 691.0
7.385546304 673.0
7.398676587 639.0
7.411806870 682.0
7.424937152 641.0
7.438067435 628.0
7.451197718 621.0
7.464328001 686.0
7.477458283 632.0
7.490588566 622.0
7.503718849 614.0
7.516849131 617.0
7.529979414 632.0
7.543109697 640.0
7.556239979 651.0
7.569370262 637.0
7.582500545 585.0
7.595630827 578.0
7.608761110 568.0
7.621891393 613.0
7.635021675 612.0
7.648151958 574.0
7.661282241 554.0
7.674412523 565.0
7.687542806 556.0
7.700673089 569.0
7.713803371 548.0
7.726933654 534.0
7.740063937 511.0
7.753194219 563.0
7.766324502 576.0
7.779454785 550.0
7.792585067 575.0
7.805715350 522.0
7.818845633 568.0
7.831975915 566.0
7.845106198 530.0
7.858236481 525.0
7.871366763 568.0
7.884497046 506.0
7.897627329 498.0
7.910757612 521.0
7.923887894 518.0
7.937018177 539.0
7.950148460 530.0
7.963278742 515.0
7.976409025 571.0
7.989539308 511.0
8.002669590 558.0
8.015799873 500.0
8.028930156 510.0
8.042060438 527.0
8.055190721 550.0
8.068321004 526.0
8.081451286 528.0
8.094581569 559.0
8.107711852 517.0
8.120842134 524.0
8.133972417 544.0
8.147102700 530.0
8.160232982 521.0
8.173363265 524.0
8.186493548 517.0
8.199623830 484.0
8.212754113 510.0
8.225884396 563.0
8.239014678 521.0
8.252144961 535.0
8.265275244 507.0
8.278405526 557.0
8.291535809 507.0
8.304666092 513.0
8.317796375 538.0
8.330926657 539.0
8.344056940 532.0
8.357187223 550.0
8.370317505 556.0
8.383447788 556.0
8.396578071 517.0
8.409708353 516.0
8.422838636 542.0
8.435968919 530.0
8.449099201 469.0
8.462229484 525.0
8.475359767 524.0
8.488490049 551.0
8.501620332 527.0
8.514750615 559.0
8.527880897 514.0
8.541011180 479.0
8.554141463 510.0
8.567271745 562.0
8.580402028 528.0
8.593532311 510.0
8.606662593 540.0
8.619792876 506.0
8.632923159 525.0
8.646053441 524.0
8.659183724 526.0
8.672314007 524.0
8.685444289 514.0
8.698574572 558.0
8.711704855 537.0
8.724835137 535.0
8.737965420 526.0
8.751095703 521.0
8.764225986 561.0
8.777356268 534.0
8.790486551 557.0
8.803616834 541.0
8.816747116 532.0
8.829877399 540.0
8.843007682 539.0
8.856137964 589.0
8.869268247 504.0
8.882398530 531.0
8.895528812 545.0
8.908659095 593.0
8.921789378 540.0
8.934919660 575.0
8.948049943 551.0
8.961180226 577.0
8.974310508 497.0
8.987440791 576.0
9.000571074 548.0
9.013701356 556.0
9.026831639 541.0
9.039961922 577.0
9.053092204 591.0
9.066222487 594.0
9.079352770 530.0
9.092483052 557.0
9.105613335 609.0
9.118743618 564.0
9.131873900 512.0
9.145004183 548.0
9.158134466 544.0
9.171264748 500.0
9.184395031 555.0
9.197525314 541.0
9.210655597 510.0
9.223785879 619.0
9.236916162 598.0
9.250046445 548.0
9.263176727 555.0
9.276307010 571.0
9.289437293 575.0
9.302567575 545.0
9.315697858 551.0
9.328828141 592.0
9.341958423 528.0
9.355088706 520.0
9.368218989 595.0
9.381349271 605.0
9.394479554 576.0
9.407609837 552.0
9.420740119 578.0
9.433870402 559.0
9.447000685 569.0
9.460130967 574.0
9.473261250 603.0
9.486391533 569.0
9.499521815 533.0
9.512652098 545.0
9.525782381 546.0
9.538912663 585.0
9.552042946 573.0
9.565173229 648.0
9.578303511 600.0
9.591433794 535.0
9.604564077 587.0
9.617694359 583.0
9.630824642 553.0
9.643954925 574.0
9.657085208 618.0
9.670215490 551.0
9.683345773 566.0
9.696476056 611.0
9.709606338 586.0
9.722736621 608.0
9.735866904 534.0
9.748997186 547.0
9.762127469 553.0
9.775257752 619.0
9.788388034 566.0
9.801518317 557.0
9.814648600 620.0
9.827778882 599.0
9.840909165 553.0
9.854039448 607.0
9.867169730 663.0
9.880300013 617.0
9.893430296 556.0
9.906560578 599.0
9.919690861 597.0
9.932821144 568.0
9.945951426 637.0
9.959081709 581.0
9.972211992 618.0
9.985342274 622.0
9.998472557 608.0
10.011602840 623.0
10.024733122 646.0
10.037863405 587.0
10.050993688 607.0
10.064123970 579.0
10.077254253 619.0
10.090384536 574.0
10.103514819 610.0
10.116645101 620.0
10.129775384 580.0
10.142905667 583.0
10.156035949 618.0
10.169166232 628.0
10.182296515 595.0
10.195426797 629.0
10.208557080 604.0
10.221687363 622.0
10.234817645 595.0
10.247947928 614.0
10.261078211 600.0
10.274208493 576.0
10.287338776 623.0
10.300469059 621.0
10.313599341 613.0
10.326729624 640.0
10.339859907 656.0
10.352990189 617.0
10.366120472 591.0
10.379250755 592.0
10.392381037 620.0
10.405511320 690.0
10.418641603 619.0
10.431771885 580.0
10.444902168 660.0
10.458032451 610.0
10.471162733 636.0
10.484293016 564.0
10.497423299 648.0
10.510553581 639.0
10.523683864 613.0
10.536814147 629.0
10.549944430 556.0
10.563074712 609.0
10.576204995 642.0
10.589335278 663.0
10.602465560 650.0
10.615595843 638.0
10.628726126 638.0
10.641856408 671.0
10.654986691 625.0
10.668116974 660.0
10.681247256 654.0
10.694377539 660.0
10.707507822 612.0
10.720638104 633.0
10.733768387 656.0
10.746898670 614.0
10.760028952 666.0
10.773159235 678.0
10.786289518 675.0
10.799419800 658.0
10.812550083 680.0
10.825680366 669.0
10.838810648 628.0
10.851940931 607.0
10.865071214 707.0
10.878201496 648.0
10.891331779 660.0
10.904462062 673.0
10.917592344 707.0
10.930722627 718.0
10.943852910 688.0
10.956983192 656.0
10.970113475 687.0
10.983243758 644.0
10.996374041 676.0
11.009504323 707.0
11.022634606 682.0
11.035764889 701.0
11.048895171 653.0
11.062025454 702.0
11.075155737 690.0
11.088286019 700.0
11.101416302 626.0
11.114546585 668.0
11.127676867 680.0
11.140807150 662.0
11.153937433 731.0
11.167067715 719.0
11.180197998 731.0
11.193328281 698.0
11.206458563 705.0
11.219588846 708.0
11.232719129 715.0
11.245849411 779.0
11.258979694 751.0
11.272109977 759.0
11.285240259 704.0
11.298370542 694.0
11.311500825 698.0
11.324631107 666.0
11.337761390 679.0
11.350891673 678.0
11.364021955 721.0
11.377152238 663.0
11.390282521 690.0
11.403412803 687.0
11.416543086 742.0
11.429673369 682.0
11.442803652 685.0
11.455933934 709.0
11.469064217 655.0
11.482194500 673.0
11.495324782 711.0
11.508455065 722.0
11.521585348 668.0
11.534715630 665.0
11.547845913 685.0
11.560976196 687.0
11.574106478 706.0
11.587236761 694.0
11.600367044 698.0
11.613497326 667.0
11.626627609 640.0
11.639757892 705.0
11.652888174 714.0
11.666018457 680.0
11.679148740 652.0
11.692279022 716.0
11.705409305 680.0
11.718539588 728.0
11.731669870 669.0
11.744800153 716.0
11.757930436 694.0
11.771060718 716.0
11.784191001 735.0
11.797321284 723.0
11.810451566 712.0
11.823581849 732.0
11.836712132 777.0
11.849842415 724.0
11.862972697 739.0
11.876102980 758.0
11.889233263 752.0
11.902363545 781.0
11.915493828 758.0
11.928624111 763.0
11.941754393 735.0
11.954884676 739.0
11.968014959 797.0
11.981145241 815.0
11.994275524 760.0
12.007405807 802.0
12.020536089 876.0
12.033666372 839.0
12.046796655 807.0
12.059926937 896.0
12.073057220 925.0
12.086187503 912.0
12.099317785 932.0
12.112448068 995.0
12.125578351 985.0
12.138708633 987.0
12.151838916 1030.0
12.164969199 1073.0
12.178099481 1028.0
12.191229764 1114.0
12.204360047 1119.0
12.217490329 1151.0
12.230620612 1273.0
12.243750895 1221.0
12.256881177 1281.0
12.270011460 1291.0
12.283141743 1364.0
12.296272026 1460.0
12.309402308 1447.0
12.322532591 1577.0
12.335662874 1646.0
12.348793156 1747.0
12.361923439 1831.0
12.375053722 1873.0
12.388184004 1994.0
12.401314287 2213.0
12.414444570 2204.0
12.427574852 2370.0
12.440705135 2480.0
12.453835418 2619.0
12.466965700 2807.0
12.480095983 2994.0
12.493226266 3044.0
12.506356548 3316.0
12.519486831 3577.0
12.532617114 3871.0
12.545747396 4109.0
12.558877679 4173.0
12.572007962 4277.0
12.585138244 4418.0
12.598268527 4444.0
12.611398810 4413.0
12.624529092 4191.0
12.637659375 3865.0
12.650789658 3529.0
12.663919940 3251.0
12.677050223 2766.0
12.690180506 2499.0
12.703310788 2259.0
12.716441071 2153.0
12.729571354 1902.0
12.742701637 1734.0
12.755831919 1571.0
12.768962202 1525.0
12.782092485 1449.0
12.795222767 1478.0
12.808353050 1387.0
12.821483333 1267.0
12.834613615 1220.0
12.847743898 1118.0
12.860874181 1077.0
12.874004463 1091.0
12.887134746 1057.0
12.900265029 1007.0
12.913395311 1041.0
12.926525594 1060.0
12.939655877 1043.0
12.952786159 1022.0
12.965916442 924.0
12.979046725 915.0
12.992177007 935.0
13.005307290 931.0
13.018437573 852.0
13.031567855 962.0
13.044698138 887.0
13.057828421 904.0
13.070958703 895.0
13.084088986 932.0
13.097219269 848.0
13.110349551 859.0
13.123479834 852.0
13.136610117 808.0
13.149740399 871.0
13.162870682 872.0
13.176000965 839.0
13.189131248 829.0
13.202261530 809.0
13.215391813 828.0
13.228522096 824.0
13.241652378 817.0
13.254782661 824.0
13.267912944 830.0
13.281043226 796.0
13.294173509 832.0
13.307303792 747.0
13.320434074 790.0
13.333564357 816.0
13.346694640 802.0
13.359824922 783.0
13.372955205 810.0
13.386085488 798.0
13.399215770 778.0
13.412346053 813.0
13.425476336 755.0
13.438606618 806.0
13.451736901 798.0
13.464867184 775.0
13.477997466 777.0
13.491127749 792.0
13.504258032 754.0
13.517388314 756.0
13.530518597 765.0
13.543648880 771.0
13.556779162 781.0
13.569909445 789.0
13.583039728 766.0
13.596170010 802.0
13.609300293 814.0
13.622430576 757.0
13.635560859 768.0
13.648691141 775.0
13.661821424 773.0
13.674951707 781.0
13.688081989 750.0
13.701212272 770.0
13.714342555 762.0
13.727472837 779.0
13.740603120 833.0
13.753733403 760.0
13.766863685 757.0
13.779993968 773.0
13.793124251 805.0
13.806254533 751.0
13.819384816 801.0
13.832515099 732.0
13.845645381 780.0
13.858775664 808.0
13.871905947 781.0
13.885036229 763.0
13.898166512 810.0
13.911296795 815.0
13.924427077 800.0
13.937557360 764.0
13.950687643 768.0
13.963817925 802.0
13.976948208 781.0
13.990078491 752.0
14.003208773 803.0
14.016339056 833.0
14.029469339 793.0
14.042599621 769.0
14.055729904 732.0
14.068860187 748.0
14.081990470 734.0
14.095120752 733.0
14.108251035 830.0
14.121381318 824.0
14.134511600 764.0
14.147641883 780.0
14.160772166 774.0
14.173902448 751.0
14.187032731 782.0
14.200163014 784.0
14.213293296 770.0
14.226423579 769.0
14.239553862 777.0
14.252684144 809.0
14.265814427 794.0
14.278944710 788.0
14.292074992 782.0
14.305205275 816.0
14.318335558 801.0
14.331465840 783.0
14.344596123 799.0
14.357726406 811.0
14.370856688 737.0
14.383986971 787.0
14.397117254 794.0
14.410247536 813.0
14.423377819 772.0
14.436508102 802.0
14.449638384 794.0
14.462768667 796.0
14.475898950 774.0
14.489029232 799.0
14.502159515 799.0
14.515289798 771.0
14.528420081 792.0
14.541550363 823.0
14.554680646 772.0
14.567810929 723.0
14.580941211 777.0
14.594071494 805.0
14.607201777 820.0
14.620332059 808.0
14.633462342 754.0
14.646592625 759.0
14.659722907 793.0
14.672853190 760.0
14.685983473 772.0
14.699113755 767.0
14.712244038 745.0
14.725374321 782.0
14.738504603 823.0
14.751634886 759.0
14.764765169 778.0
14.777895451 781.0
14.791025734 749.0
14.804156017 819.0
14.817286299 822.0
14.830416582 817.0
14.843546865 755.0
14.856677147 812.0
14.869807430 793.0
14.882937713 849.0
14.896067995 803.0
14.909198278 885.0
14.922328561 812.0
14.935458844 774.0
14.948589126 794.0
14.961719409 830.0
14.974849692 793.0
14.987979974 767.0
15.001110257 791.0
15.014240540 788.0
15.027370822 820.0
15.040501105 804.0
15.053631388 746.0
15.066761670 727.0
15.079891953 758.0
15.093022236 783.0
15.106152518 824.0
15.119282801 800.0
15.132413084 760.0
15.145543366 784.0
15.158673649 822.0
15.171803932 805.0
15.184934214 787.0
15.198064497 790.0
15.211194780 803.0
15.224325062 793.0
15.237455345 802.0
15.250585628 810.0
15.263715910 804.0
15.276846193 790.0
15.289976476 860.0
15.303106758 802.0
15.316237041 857.0
15.329367324 770.0
15.342497606 822.0
15.355627889 799.0
15.368758172 789.0
15.381888455 781.0
15.395018737 778.0
15.408149020 811.0
15.421279303 801.0
15.434409585 799.0
15.447539868 842.0
15.460670151 884.0
15.473800433 837.0
15.486930716 780.0
15.500060999 811.0
15.513191281 835.0
15.526321564 756.0
15.539451847 861.0
15.552582129 782.0
15.565712412 817.0
15.578842695 846.0
15.591972977 797.0
15.605103260 874.0
15.618233543 842.0
15.631363825 818.0
15.644494108 819.0
15.657624391 808.0
15.670754673 820.0
15.683884956 809.0
15.697015239 836.0
15.710145521 846.0
15.723275804 825.0
15.736406087 775.0
15.749536369 821.0
15.762666652 812.0
15.775796935 825.0
15.788927217 809.0
15.802057500 811.0
15.815187783 790.0
15.828318066 870.0
15.841448348 854.0
15.854578631 819.0
15.867708914 800.0
15.880839196 786.0
15.893969479 846.0
15.907099762 814.0
15.920230044 875.0
15.933360327 790.0
15.946490610 808.0
15.959620892 810.0
15.972751175 864.0
15.985881458 800.0
15.999011740 838.0
16.012142023 793.0
16.025272306 851.0
16.038402588 866.0
16.051532871 754.0
16.064663154 852.0
16.077793436 865.0
16.090923719 790.0
16.104054002 830.0
16.117184284 833.0
16.130314567 823.0
16.143444850 888.0
16.156575132 878.0
16.169705415 879.0
16.182835698 786.0
16.195965980 866.0
16.209096263 825.0
16.222226546 845.0
16.235356828 855.0
16.248487111 867.0
16.261617394 832.0
16.274747677 847.0
16.287877959 840.0
16.301008242 843.0
16.314138525 806.0
16.327268807 836.0
16.340399090 844.0
16.353529373 823.0
16.366659655 811.0
16.379789938 806.0
16.392920221 860.0
16.406050503 849.0
16.419180786 865.0
16.432311069 867.0
16.445441351 843.0
16.458571634 895.0
16.471701917 894.0
16.484832199 840.0
16.497962482 824.0
16.511092765 879.0
16.524223047 923.0
16.537353330 803.0
16.550483613 908.0
16.563613895 887.0
16.576744178 877.0
16.589874461 874.0
16.603004743 836.0
16.616135026 813.0
16.629265309 831.0
16.642395591 868.0
16.655525874 920.0
16.668656157 905.0
16.681786439 891.0
16.694916722 900.0
16.708047005 845.0
16.721177288 808.0
16.734307570 929.0
16.747437853 936.0
16.760568136 955.0
16.773698418 995.0
16.786828701 926.0
16.799958984 894.0
16.813089266 897.0
16.826219549 949.0
16.839349832 916.0
16.852480114 945.0
16.865610397 941.0
16.878740680 931.0
16.891870962 994.0
16.905001245 917.0
16.918131528 895.0
16.931261810 927.0
16.944392093 959.0
16.957522376 918.0
16.970652658 920.0
16.983782941 913.0
16.996913224 952.0
17.010043506 903.0
17.023173789 911.0
17.036304072 989.0
17.049434354 981.0
17.062564637 902.0
17.075694920 992.0
17.088825202 867.0
17.101955485 930.0
17.115085768 959.0
17.128216050 1055.0
17.141346333 999.0
17.154476616 926.0
17.167606899 965.0
17.180737181 939.0
17.193867464 917.0
17.206997747 908.0
17.220128029 929.0
17.233258312 918.0
17.246388595 930.0
17.259518877 931.0
17.272649160 947.0
17.285779443 898.0
17.298909725 938.0
17.312040008 920.0
17.325170291 893.0
17.338300573 886.0
17.351430856 968.0
17.364561139 917.0
17.377691421 962.0
17.390821704 916.0
17.403951987 949.0
17.417082269 935.0
17.430212552 966.0
17.443342835 961.0
17.456473117 934.0
17.469603400 937.0
17.482733683 959.0
17.495863965 992.0
17.508994248 948.0
17.522124531 1058.0
17.535254813 1032.0
17.548385096 1095.0
17.561515379 1060.0
17.574645661 1052.0
17.587775944 1104.0
17.600906227 1039.0
17.614036510 1128.0
17.627166792 1066.0
17.640297075 1116.0
17.653427358 1177.0
17.666557640 1131.0
17.679687923 1238.0
17.692818206 1238.0
17.705948488 1211.0
17.719078771 1290.0
17.732209054 1303.0
17.745339336 1311.0
17.758469619 1348.0
17.771599902 1423.0
17.784730184 1415.0
17.797860467 1416.0
17.810990750 1417.0
17.824121032 1551.0
17.837251315 1467.0
17.850381598 1570.0
17.863511880 1468.0
17.876642163 1536.0
17.889772446 1524.0
17.902902728 1432.0
17.916033011 1473.0
17.929163294 1311.0
17.942293576 1380.0
17.955423859 1299.0
17.968554142 1380.0
17.981684424 1201.0
17.994814707 1214.0
18.007944990 1151.0
18.021075273 1167.0
18.034205555 1093.0
18.047335838 1127.0
18.060466121 1026.0
18.073596403 1138.0
18.086726686 1097.0
18.099856969 1076.0
18.112987251 1147.0
18.126117534 1114.0
18.139247817 1040.0
18.152378099 1011.0
18.165508382 1082.0
18.178638665 1042.0
18.191768947 1076.0
18.204899230 956.0
18.218029513 1001.0
18.231159795 1007.0
18.244290078 980.0
18.257420361 960.0
18.270550643 997.0
18.283680926 980.0
18.296811209 1018.0
18.309941491 978.0
18.323071774 1011.0
18.336202057 980.0
18.349332339 986.0
18.362462622 973.0
18.375592905 946.0
18.388723187 993.0
18.401853470 928.0
18.414983753 955.0
18.428114035 914.0
18.441244318 861.0
18.454374601 908.0
18.467504884 856.0
18.480635166 873.0
18.493765449 879.0
18.506895732 944.0
18.520026014 914.0
18.533156297 897.0
18.546286580 915.0
18.559416862 892.0
18.572547145 937.0
18.585677428 891.0
18.598807710 895.0
18.611937993 890.0
18.625068276 914.0
18.638198558 916.0
18.651328841 894.0
18.664459124 875.0
18.677589406 914.0
18.690719689 918.0
18.703849972 898.0
18.716980254 875.0
18.730110537 928.0
18.743240820 884.0
18.756371102 859.0
18.769501385 883.0
18.782631668 895.0
18.795761950 869.0
18.808892233 872.0
18.822022516 844.0
18.835152798 834.0
18.848283081 853.0
18.861413364 913.0
18.874543646 892.0
18.887673929 831.0
18.900804212 862.0
18.913934495 841.0
18.927064777 884.0
18.940195060 899.0
18.953325343 856.0
18.966455625 900.0
18.979585908 845.0
18.992716191 865.0
19.005846473 844.0
19.018976756 795.0
19.032107039 862.0
19.045237321 850.0
19.058367604 844.0
19.071497887 851.0
19.084628169 926.0
19.097758452 944.0
19.110888735 931.0
19.124019017 878.0
19.137149300 869.0
19.150279583 865.0
19.163409865 869.0
19.176540148 887.0
19.189670431 891.0
19.202800713 919.0
19.215930996 860.0
19.229061279 862.0
19.242191561 910.0
19.255321844 903.0
19.268452127 817.0
19.281582409 826.0
19.294712692 912.0
19.307842975 893.0
19.320973257 861.0
19.334103540 911.0
19.347233823 882.0
19.360364106 823.0
19.373494388 831.0
19.386624671 872.0
19.399754954 861.0
19.412885236 905.0
19.426015519 902.0
19.439145802 934.0
19.452276084 867.0
19.465406367 950.0
19.478536650 870.0
19.491666932 906.0
19.504797215 885.0
19.517927498 874.0
19.531057780 831.0
19.544188063 906.0
19.557318346 901.0
19.570448628 915.0
19.583578911 885.0
19.596709194 851.0
19.609839476 815.0
19.622969759 859.0
19.636100042 860.0
19.649230324 838.0
19.662360607 878.0
19.675490890 867.0
19.688621172 827.0
19.701751455 870.0
19.714881738 836.0
19.728012020 834.0
19.741142303 894.0
19.754272586 892.0
19.767402868 927.0
19.780533151 845.0
19.793663434 852.0
19.806793717 871.0
19.819923999 832.0
19.833054282 821.0
19.846184565 845.0
19.859314847 833.0
19.872445130 883.0
19.885575413 911.0
19.898705695 878.0
19.911835978 782.0
19.924966261 882.0
19.938096543 834.0
19.951226826 834.0
19.964357109 893.0
19.977487391 915.0
19.990617674 838.0
20.003747957 890.0
20.016878239 838.0
20.030008522 824.0
20.043138805 853.0
20.056269087 794.0
20.069399370 853.0
20.082529653 853.0
20.095659935 806.0
20.108790218 843.0
20.121920501 874.0
20.135050783 840.0
20.148181066 809.0
20.161311349 921.0
20.174441631 837.0
20.187571914 905.0
20.200702197 831.0
20.213832479 886.0
20.226962762 846.0
20.240093045 909.0
20.253223328 873.0
20.266353610 877.0
20.279483893 917.0
20.292614176 884.0
20.305744458 881.0
20.318874741 906.0
20.332005024 903.0
20.345135306 922.0
20.358265589 858.0
20.371395872 822.0
20.384526154 908.0
20.397656437 887.0
20.410786720 920.0
20.423917002 913.0
20.437047285 904.0
20.450177568 882.0
20.463307850 869.0
20.476438133 884.0
20.489568416 967.0
20.502698698 953.0
20.515828981 916.0
20.528959264 862.0
20.542089546 917.0
20.555219829 899.0
20.568350112 917.0
20.581480394 919.0
20.594610677 944.0
20.607740960 908.0
20.620871242 868.0
20.634001525 897.0
20.647131808 970.0
20.660262090 969.0
20.673392373 932.0
20.686522656 898.0
20.699652939 951.0
20.712783221 943.0
20.725913504 942.0
20.739043787 905.0
20.752174069 983.0
20.765304352 944.0
20.778434635 997.0
20.791564917 996.0
20.804695200 991.0
20.817825483 1001.0
20.830955765 1063.0
20.844086048 960.0
20.857216331 1048.0
20.870346613 1076.0
20.883476896 1100.0
20.896607179 1039.0
20.909737461 1071.0
20.922867744 1132.0
20.935998027 1136.0
20.949128309 1187.0
20.962258592 1216.0
20.975388875 1184.0
20.988519157 1167.0
21.001649440 1222.0
21.014779723 1332.0
21.027910005 1302.0
21.041040288 1347.0
21.054170571 1407.0
21.067300853 1401.0
21.080431136 1388.0
21.093561419 1471.0
21.106691702 1425.0
21.119821984 1519.0
21.132952267 1526.0
21.146082550 1486.0
21.159212832 1474.0
21.172343115 1491.0
21.185473398 1513.0
21.198603680 1429.0
21.211733963 1416.0
21.224864246 1407.0
21.237994528 1401.0
21.251124811 1328.0
21.264255094 1245.0
21.277385376 1233.0
21.290515659 1175.0
21.303645942 1204.0
21.316776224 1158.0
21.329906507 1178.0
21.343036790 1127.0
21.356167072 1062.0
21.369297355 1077.0
21.382427638 1068.0
21.395557920 1069.0
21.408688203 1125.0
21.421818486 1056.0
21.434948768 954.0
21.448079051 1088.0
21.461209334 1011.0
21.474339616 1019.0
21.487469899 995.0
21.500600182 1043.0
21.513730464 972.0
21.526860747 1016.0
21.539991030 1004.0
21.553121313 928.0
21.566251595 905.0
21.579381878 988.0
21.592512161 951.0
21.605642443 968.0
21.618772726 1008.0
21.631903009 1013.0
21.645033291 919.0
21.658163574 934.0
21.671293857 908.0
21.684424139 975.0
21.697554422 949.0
21.710684705 882.0
21.723814987 988.0
21.736945270 1003.0
21.750075553 956.0
21.763205835 922.0
21.776336118 920.0
21.789466401 933.0
21.802596683 948.0
21.815726966 954.0
21.828857249 961.0
21.841987531 972.0
21.855117814 902.0
21.868248097 945.0
21.881378379 946.0
21.894508662 938.0
21.907638945 950.0
21.920769227 963.0
21.933899510 996.0
21.947029793 938.0
21.960160075 938.0
21.973290358 904.0
21.986420641 955.0
21.999550924 954.0
22.012681206 955.0
22.025811489 890.0
22.038941772 959.0
22.052072054 965.0
22.065202337 1005.0
22.078332620 1075.0
22.091462902 965.0
22.104593185 1008.0
22.117723468 996.0
22.130853750 1031.0
22.143984033 1041.0
22.157114316 1015.0
22.170244598 993.0
22.183374881 1067.0
22.196505164 1084.0
22.209635446 1092.0
22.222765729 1035.0
22.235896012 1077.0
22.249026294 1109.0
22.262156577 1139.0
22.275286860 1111.0
22.288417142 1089.0
22.301547425 1133.0
22.314677708 1147.0
22.327807990 1187.0
22.340938273 1239.0
22.354068556 1225.0
22.367198838 1202.0
22.380329121 1327.0
22.393459404 1342.0
22.406589686 1408.0
22.419719969 1338.0
22.432850252 1377.0
22.445980535 1459.0
22.459110817 1486.0
22.472241100 1488.0
22.485371383 1625.0
22.498501665 1660.0
22.511631948 1637.0
22.524762231 1658.0
22.537892513 1783.0
22.551022796 1745.0
22.564153079 1750.0
22.577283361 1814.0
22.590413644 1791.0
22.603543927 1863.0
22.616674209 1811.0
22.629804492 1782.0
22.642934775 1705.0
22.656065057 1718.0
22.669195340 1657.0
22.682325623 1556.0
22.695455905 1563.0
22.708586188 1597.0
22.721716471 1474.0
22.734846753 1400.0
22.747977036 1414.0
22.761107319 1380.0
22.774237601 1364.0
22.787367884 1263.0
22.800498167 1222.0
22.813628449 1247.0
22.826758732 1257.0
22.839889015 1193.0
22.853019297 1214.0
22.866149580 1155.0
22.879279863 1199.0
22.892410146 1178.0
22.905540428 1214.0
22.918670711 1143.0
22.931800994 1111.0
22.944931276 1135.0
22.958061559 1140.0
22.971191842 1153.0
22.984322124 1126.0
22.997452407 1050.0
23.010582690 1011.0
23.023712972 1057.0
23.036843255 1089.0
23.049973538 1070.0
23.063103820 1021.0
23.076234103 1058.0
23.089364386 1055.0
23.102494668 1018.0
23.115624951 1006.0
23.128755234 957.0
23.141885516 1005.0
23.155015799 1016.0
23.168146082 1023.0
23.181276364 1029.0
23.194406647 1007.0
23.207536930 955.0
23.220667212 1021.0
23.233797495 1034.0
23.246927778 1014.0
23.260058060 967.0
23.273188343 977.0
23.286318626 1011.0
23.299448908 1018.0
23.312579191 1040.0
23.325709474 1077.0
23.338839757 1022.0
23.351970039 953.0
23.365100322 980.0
23.378230605 1001.0
23.391360887 969.0
23.404491170 1021.0
23.417621453 1044.0
23.430751735 1036.0
23.443882018 964.0
23.457012301 993.0
23.470142583 983.0
23.483272866 965.0
23.496403149 1001.0
23.509533431 940.0
23.522663714 982.0
23.535793997 976.0
23.548924279 1003.0
23.562054562 985.0
23.575184845 987.0
23.588315127 957.0
23.601445410 1012.0
23.614575693 1001.0
23.627705975 1002.0
23.640836258 1010.0
23.653966541 950.0
23.667096823 990.0
23.680227106 1007.0
23.693357389 999.0
23.706487671 940.0
23.719617954 954.0
23.732748237 944.0
23.745878519 982.0
23.759008802 1008.0
23.772139085 1054.0
23.785269368 1017.0
23.798399650 1056.0
23.811529933 989.0
23.824660216 1013.0
23.837790498 1035.0
23.850920781 1048.0
23.864051064 1021.0
23.877181346 954.0
23.890311629 1016.0
23.903441912 925.0
23.916572194 1014.0
23.929702477 1034.0
23.942832760 954.0
23.955963042 995.0
23.969093325 1015.0
23.982223608 1015.0
23.995353890 1033.0
24.008484173 1019.0
24.021614456 1010.0
24.034744738 1018.0
24.047875021 979.0
24.061005304 994.0
24.074135586 1005.0
24.087265869 966.0
24.100396152 1020.0
24.113526434 988.0
24.126656717 987.0
24.139787000 981.0
24.152917282 933.0
24.166047565 968.0
24.179177848 971.0
24.192308130 1034.0
24.205438413 965.0
24.218568696 1007.0
24.231698979 979.0
24.244829261 1002.0
24.257959544 1019.0
24.271089827 973.0
24.284220109 944.0
24.297350392 943.0
24.310480675 1003.0
24.323610957 1008.0
24.336741240 1018.0
24.349871523 1001.0
24.363001805 1004.0
24.376132088 1009.0
24.389262371 989.0
24.402392653 1035.0
24.415522936 1014.0
24.428653219 1075.0
24.441783501 1010.0
24.454913784 1070.0
24.468044067 1079.0
24.481174349 1076.0
24.494304632 1036.0
24.507434915 1082.0
24.520565197 971.0
24.533695480 1025.0
24.546825763 1058.0
24.559956045 1057.0
24.573086328 1022.0
24.586216611 1011.0
24.599346893 1100.0
24.612477176 1044.0
24.625607459 1101.0
24.638737742 1060.0
24.651868024 1054.0
24.664998307 991.0
24.678128590 1013.0
24.691258872 1018.0
24.704389155 1026.0
24.717519438 1058.0
24.730649720 1086.0
24.743780003 1044.0
24.756910286 1084.0
24.770040568 1032.0
24.783170851 1065.0
24.796301134 1107.0
24.809431416 1100.0
24.822561699 1061.0
24.835691982 1140.0
24.848822264 1077.0
24.861952547 1139.0
24.875082830 1137.0
24.888213112 1115.0
24.901343395 1155.0
24.914473678 1074.0
24.927603960 1104.0
24.940734243 1164.0
24.953864526 1158.0
24.966994808 1099.0
24.980125091 1189.0
24.993255374 1197.0
25.006385656 1215.0
25.019515939 1245.0
25.032646222 1253.0
25.045776504 1209.0
25.058906787 1252.0
25.072037070 1322.0
25.085167353 1279.0
25.098297635 1369.0
25.111427918 1355.0
25.124558201 1419.0
25.137688483 1433.0
25.150818766 1484.0
25.163949049 1520.0
25.177079331 1522.0
25.190209614 1619.0
25.203339897 1585.0
25.216470179 1684.0
25.229600462 1771.0
25.242730745 1900.0
25.255861027 1986.0
25.268991310 2046.0
25.282121593 2028.0
25.295251875 2156.0
25.308382158 2323.0
25.321512441 2312.0
25.334642723 2438.0
25.347773006 2485.0
25.360903289 2573.0
25.374033571 2514.0
25.387163854 2495.0
25.400294137 2527.0
25.413424419 2521.0
25.426554702 2387.0
25.439684985 2329.0
25.452815267 2251.0
25.465945550 2072.0
25.479075833 1968.0
25.492206115 1848.0
25.505336398 1785.0
25.518466681 1778.0
25.531596964 1697.0
25.544727246 1671.0
25.557857529 1592.0
25.570987812 1543.0
25.584118094 1510.0
25.597248377 1515.0
25.610378660 1448.0
25.623508942 1511.0
25.636639225 1440.0
25.649769508 1474.0
25.662899790 1412.0
25.676030073 1468.0
25.689160356 1440.0
25.702290638 1480.0
25.715420921 1506.0
25.728551204 1547.0
25.741681486 1490.0
25.754811769 1532.0
25.767942052 1619.0
25.781072334 1610.0
25.794202617 1603.0
25.807332900 1717.0
25.820463182 1728.0
25.833593465 1843.0
25.846723748 1799.0
25.859854030 1917.0
25.872984313 1900.0
25.886114596 1988.0
25.899244878 1972.0
25.912375161 1942.0
25.925505444 1941.0
25.938635726 1943.0
25.951766009 2005.0
25.964896292 2091.0
25.978026575 2002.0
25.991156857 1976.0
26.004287140 1989.0
26.017417423 1956.0
26.030547705 1884.0
26.043677988 1841.0
26.056808271 1750.0
26.069938553 1785.0
26.083068836 1783.0
26.096199119 1678.0
26.109329401 1620.0
26.122459684 1632.0
26.135589967 1639.0
26.148720249 1531.0
26.161850532 1485.0
26.174980815 1598.0
26.188111097 1514.0
26.201241380 1518.0
26.214371663 1499.0
26.227501945 1485.0
26.240632228 1450.0
26.253762511 1543.0
26.266892793 1507.0
26.280023076 1326.0
26.293153359 1315.0
26.306283641 1317.0
26.319413924 1353.0
26.332544207 1419.0
26.345674489 1345.0
26.358804772 1266.0
26.371935055 1323.0
26.385065337 1312.0
26.398195620 1203.0
26.411325903 1291.0
26.424456186 1225.0
26.437586468 1222.0
26.450716751 1231.0
26.463847034 1215.0
26.476977316 1210.0
26.490107599 1255.0
26.503237882 1232.0
26.516368164 1151.0
26.529498447 1101.0
26.542628730 1238.0
26.555759012 1198.0
26.568889295 1200.0
26.582019578 1112.0
26.595149860 1137.0
26.608280143 1131.0
26.621410426 1133.0
26.634540708 1086.0
26.647670991 1129.0
26.660801274 1230.0
26.673931556 1136.0
26.687061839 1171.0
26.700192122 1114.0
26.713322404 1155.0
26.726452687 1116.0
26.739582970 1151.0
26.752713252 1152.0
26.765843535 1100.0
26.778973818 1138.0
26.792104100 1131.0
26.805234383 1069.0
26.818364666 1072.0
26.831494948 1056.0
26.844625231 1077.0
26.857755514 1063.0
26.870885797 1146.0
26.884016079 1048.0
26.897146362 1085.0
26.910276645 1112.0
26.923406927 1036.0
26.936537210 1111.0
26.949667493 1131.0
26.962797775 1058.0
26.975928058 1087.0
26.989058341 1112.0
27.002188623 1118.0
27.015318906 1140.0
27.028449189 1067.0
27.041579471 1094.0
27.054709754 1128.0
27.067840037 1143.0
27.080970319 1104.0
27.094100602 1113.0
27.107230885 1097.0
27.120361167 1129.0
27.133491450 1145.0
27.146621733 1161.0
27.159752015 1139.0
27.172882298 1097.0
27.186012581 1095.0
27.199142863 1114.0
27.212273146 1126.0
27.225403429 1053.0
27.238533711 1092.0
27.251663994 1148.0
27.264794277 1071.0
27.277924559 1103.0
27.291054842 1044.0
27.304185125 1122.0
27.317315408 1105.0
27.330445690 1131.0
27.343575973 1126.0
27.356706256 1123.0
27.369836538 1117.0
27.382966821 1096.0
27.396097104 1133.0
27.409227386 1202.0
27.422357669 1144.0
27.435487952 1118.0
27.448618234 1103.0
27.461748517 1173.0
27.474878800 1193.0
27.488009082 1122.0
27.501139365 1128.0
27.514269648 1282.0
27.527399930 1169.0
27.540530213 1157.0
27.553660496 1159.0
27.566790778 1255.0
27.579921061 1228.0
27.593051344 1176.0
27.606181626 1246.0
27.619311909 1269.0
27.632442192 1321.0
27.645572474 1290.0
27.658702757 1309.0
27.671833040 1362.0
27.684963322 1374.0
27.698093605 1432.0
27.711223888 1471.0
27.724354171 1422.0
27.737484453 1425.0
27.750614736 1399.0
27.763745019 1563.0
27.776875301 1525.0
27.790005584 1559.0
27.803135867 1538.0
27.816266149 1511.0
27.829396432 1551.0
27.842526715 1626.0
27.855656997 1636.0
27.868787280 1557.0
27.881917563 1612.0
27.895047845 1506.0
27.908178128 1549.0
27.921308411 1453.0
27.934438693 1511.0
27.947568976 1450.0
27.960699259 1417.0
27.973829541 1390.0
27.986959824 1374.0
28.000090107 1360.0
28.013220389 1313.0
28.026350672 1251.0
28.039480955 1371.0
28.052611237 1275.0
28.065741520 1256.0
28.078871803 1276.0
28.092002085 1272.0
28.105132368 1288.0
28.118262651 1219.0
28.131392933 1253.0
28.144523216 1234.0
28.157653499 1242.0
28.170783782 1289.0
28.183914064 1361.0
28.197044347 1285.0
28.210174630 1260.0
28.223304912 1287.0
28.236435195 1334.0
28.249565478 1253.0
28.262695760 1281.0
28.275826043 1324.0
28.288956326 1413.0
28.302086608 1315.0
28.315216891 1394.0
28.328347174 1488.0
28.341477456 1485.0
28.354607739 1435.0
28.367738022 1513.0
28.380868304 1526.0
28.393998587 1489.0
28.407128870 1577.0
28.420259152 1544.0
28.433389435 1453.0
28.446519718 1530.0
28.459650000 1406.0
28.472780283 1451.0
28.485910566 1466.0
28.499040848 1471.0
28.512171131 1506.0
28.525301414 1358.0
28.538431696 1380.0
28.551561979 1366.0
28.564692262 1303.0
28.577822544 1289.0
28.590952827 1268.0
28.604083110 1336.0
28.617213393 1315.0
28.630343675 1212.0
28.643473958 1281.0
28.656604241 1307.0
28.669734523 1239.0
28.682864806 1305.0
28.695995089 1224.0
28.709125371 1248.0
28.722255654 1256.0
28.735385937 1252.0
28.748516219 1253.0
28.761646502 1172.0
28.774776785 1257.0
28.787907067 1275.0
28.801037350 1202.0
28.814167633 1256.0
28.827297915 1270.0
28.840428198 1270.0
28.853558481 1260.0
28.866688763 1234.0
28.879819046 1295.0
28.892949329 1279.0
28.906079611 1285.0
28.919209894 1248.0
28.932340177 1197.0
28.945470459 1286.0
28.958600742 1295.0
28.971731025 1289.0
28.984861307 1257.0
28.997991590 1223.0
29.011121873 1279.0
29.024252155 1271.0
29.037382438 1310.0
29.050512721 1219.0
29.063643004 1197.0
29.076773286 1196.0
29.089903569 1257.0
29.103033852 1199.0
29.116164134 1246.0
29.129294417 1180.0
29.142424700 1122.0
29.155554982 1136.0
29.168685265 1287.0
29.181815548 1164.0
29.194945830 1155.0
29.208076113 1188.0
29.221206396 1161.0
29.234336678 1072.0
29.247466961 1118.0
29.260597244 1157.0
29.273727526 1157.0
29.286857809 1117.0
29.299988092 1175.0
29.313118374 1177.0
29.326248657 1037.0
29.339378940 1106.0
29.352509222 1084.0
29.365639505 1107.0
29.378769788 1038.0
29.391900070 1066.0
29.405030353 1093.0
29.418160636 1110.0
29.431290918 1157.0
29.444421201 1136.0
29.457551484 1087.0
29.470681766 1085.0
29.483812049 1053.0
29.496942332 1107.0
29.510072615 1055.0
29.523202897 1080.0
29.536333180 1056.0
29.549463463 1296.0
29.562593745 1257.0
29.575724028 1026.0
29.588854311 1089.0
29.601984593 1067.0
29.615114876 1126.0
29.628245159 1057.0
29.641375441 1116.0
29.654505724 1072.0
29.667636007 1034.0
29.680766289 1047.0
29.693896572 1063.0
29.707026855 1094.0
29.720157137 1080.0
29.733287420 1151.0
29.746417703 1019.0
29.759547985 1056.0
29.772678268 1063.0
29.785808551 1031.0
29.798938833 1109.0
29.812069116 1115.0
29.825199399 1104.0
29.838329681 1026.0
29.851459964 1068.0
29.864590247 1075.0
29.877720529 1023.0
29.890850812 1052.0
29.903981095 1068.0
29.917111377 1051.0
29.930241660 1014.0
29.943371943 1075.0
29.956502226 1051.0
29.969632508 1028.0
29.982762791 1035.0
29.995893074 1103.0
30.009023356 1077.0
30.022153639 1060.0
30.035283922 1149.0
30.048414204 1049.0
30.061544487 1088.0
30.074674770 1023.0
30.087805052 1091.0
30.100935335 1079.0
30.114065618 1077.0
30.127195900 1130.0
30.140326183 1081.0
30.153456466 1070.0
30.166586748 1054.0
30.179717031 1075.0
30.192847314 1102.0
30.205977596 1095.0
30.219107879 1065.0
30.232238162 1122.0
30.245368444 1040.0
30.258498727 1081.0
30.271629010 1076.0
30.284759292 1107.0
30.297889575 1111.0
30.311019858 1048.0
30.324150140 1054.0
30.337280423 1075.0
30.350410706 1101.0
30.363540988 1077.0
30.376671271 1039.0
30.389801554 1130.0
30.402931837 1072.0
30.416062119 1057.0
30.429192402 1099.0
30.442322685 1066.0
30.455452967 1118.0
30.468583250 1037.0
30.481713533 1026.0
30.494843815 1094.0
30.507974098 1057.0
30.521104381 1100.0
30.534234663 1038.0
30.547364946 1066.0
30.560495229 1072.0
30.573625511 1030.0
30.586755794 1089.0
30.599886077 1150.0
30.613016359 1128.0
30.626146642 1092.0
30.639276925 1119.0
30.652407207 1059.0
30.665537490 1104.0
30.678667773 1125.0
30.691798055 1086.0
30.704928338 1042.0
30.718058621 1074.0
30.731188903 1078.0
30.744319186 1051.0
30.757449469 1080.0
30.770579751 1092.0
30.783710034 1082.0
30.796840317 1038.0
30.809970600 1052.0
30.823100882 1063.0
30.836231165 1134.0
30.849361448 1098.0
30.862491730 1081.0
30.875622013 1079.0
30.888752296 1035.0
30.901882578 1054.0
30.915012861 1101.0
30.928143144 1101.0
30.941273426 1086.0
30.954403709 1096.0
30.967533992 1080.0
30.980664274 1048.0
30.993794557 1124.0
31.006924840 1066.0
31.020055122 1051.0
31.033185405 1062.0
31.046315688 1094.0
31.059445970 1037.0
31.072576253 1090.0
31.085706536 1078.0
31.098836818 1104.0
31.111967101 1074.0
31.125097384 1064.0
31.138227666 1090.0
31.151357949 1061.0
31.164488232 1032.0
31.177618514 1070.0
31.190748797 1086.0
31.203879080 1057.0
31.217009362 1042.0
31.230139645 1081.0
31.243269928 1039.0
31.256400211 1030.0
31.269530493 1035.0
31.282660776 1078.0
31.295791059 1089.0
31.308921341 1107.0
31.322051624 1112.0
31.335181907 1152.0
31.348312189 1055.0
31.361442472 1081.0
31.374572755 1107.0
31.387703037 1078.0
31.400833320 1033.0
31.413963603 1068.0
31.427093885 1089.0
31.440224168 1065.0
31.453354451 1065.0
31.466484733 1064.0
31.479615016 1098.0
31.492745299 1052.0
31.505875581 1057.0
31.519005864 1053.0
31.532136147 1142.0
31.545266429 1029.0
31.558396712 1105.0
31.571526995 1054.0
31.584657277 1085.0
31.597787560 1074.0
31.610917843 1075.0
31.624048125 1050.0
31.637178408 1065.0
31.650308691 1071.0
31.663438973 1077.0
31.676569256 1094.0
31.689699539 1142.0
31.702829822 1067.0
31.715960104 1040.0
31.729090387 1131.0
31.742220670 1083.0
31.755350952 1131.0
31.768481235 1063.0
31.781611518 1124.0
31.794741800 1097.0
31.807872083 1060.0
31.821002366 1055.0
31.834132648 1085.0
31.847262931 1119.0
31.860393214 1104.0
31.873523496 1140.0
31.886653779 1107.0
31.899784062 1060.0
31.912914344 1092.0
31.926044627 1083.0
31.939174910 1051.0
31.952305192 1059.0
31.965435475 1144.0
31.978565758 1101.0
31.991696040 1096.0
32.004826323 1122.0
32.017956606 1103.0
32.031086888 1085.0
32.044217171 1096.0
32.057347454 1147.0
32.070477736 1110.0
32.083608019 1078.0
32.096738302 1113.0
32.109868584 1085.0
32.122998867 1129.0
32.136129150 1120.0
32.149259433 1041.0
32.162389715 1092.0
32.175519998 1120.0
32.188650281 1056.0
32.201780563 1137.0
32.214910846 1040.0
32.228041129 1134.0
32.241171411 1097.0
32.254301694 1114.0
32.267431977 1116.0
32.280562259 1035.0
32.293692542 1126.0
32.306822825 1089.0
32.319953107 1088.0
32.333083390 1067.0
32.346213673 1102.0
32.359343955 1099.0
32.372474238 1083.0
32.385604521 1106.0
32.398734803 1100.0
32.411865086 1063.0
32.424995369 1114.0
32.438125651 1109.0
32.451255934 1082.0
32.464386217 1110.0
32.477516499 1158.0
32.490646782 1117.0
32.503777065 1099.0
32.516907347 1113.0
32.530037630 1123.0
32.543167913 1165.0
32.556298195 1125.0
32.569428478 1126.0
32.582558761 1176.0
32.595689044 1139.0
32.608819326 1134.0
32.621949609 1112.0
32.635079892 1136.0
32.648210174 1119.0
32.661340457 1105.0
32.674470740 1120.0
32.687601022 1167.0
32.700731305 1156.0
32.713861588 1113.0
32.726991870 1078.0
32.740122153 1096.0
32.753252436 1118.0
32.766382718 1179.0
32.779513001 1183.0
32.792643284 1123.0
32.805773566 1079.0
32.818903849 1109.0
32.832034132 1223.0
32.845164414 1040.0
32.858294697 1101.0
32.871424980 1171.0
32.884555262 1157.0
32.897685545 1151.0
32.910815828 1179.0
32.923946110 1246.0
32.937076393 1191.0
32.950206676 1191.0
32.963336958 1133.0
32.976467241 1215.0
32.989597524 1270.0
33.002727806 1206.0
33.015858089 1238.0
33.028988372 1298.0
33.042118655 1245.0
33.055248937 1253.0
33.068379220 1257.0
33.081509503 1148.0
33.094639785 1263.0
33.107770068 1205.0
33.120900351 1171.0
33.134030633 1171.0
33.147160916 1184.0
33.160291199 1132.0
33.173421481 1160.0
33.186551764 1166.0
33.199682047 1189.0
33.212812329 1148.0
33.225942612 1189.0
33.239072895 1073.0
33.252203177 1146.0
33.265333460 1211.0
33.278463743 1130.0
33.291594025 1116.0
33.304724308 1125.0
33.317854591 1126.0
33.330984873 1203.0
33.344115156 1172.0
33.357245439 1170.0
33.370375721 1162.0
33.383506004 1039.0
33.396636287 1158.0
33.409766569 1160.0
33.422896852 1104.0
33.436027135 1083.0
33.449157417 1123.0
33.462287700 1138.0
33.475417983 1130.0
33.488548266 1181.0
33.501678548 1114.0
33.514808831 1112.0
33.527939114 1119.0
33.541069396 1128.0
33.554199679 1073.0
33.567329962 1085.0
33.580460244 1076.0
33.593590527 1145.0
33.606720810 1084.0
33.619851092 1117.0
33.632981375 1127.0
33.646111658 1199.0
33.659241940 1072.0
33.672372223 1136.0
33.685502506 1157.0
33.698632788 1090.0
33.711763071 1108.0
33.724893354 1111.0
33.738023636 1174.0
33.751153919 1078.0
33.764284202 1168.0
33.777414484 1173.0
33.790544767 1213.0
33.803675050 1201.0
33.816805332 1221.0
33.829935615 1210.0
33.843065898 1086.0
33.856196180 1130.0
33.869326463 1094.0
33.882456746 1123.0
33.895587028 1094.0
33.908717311 1162.0
33.921847594 1154.0
33.934977877 1160.0
33.948108159 1149.0
33.961238442 1111.0
33.974368725 1206.0
33.987499007 1127.0
34.000629290 1170.0
34.013759573 1164.0
34.026889855 1108.0
34.040020138 1165.0
34.053150421 1272.0
34.066280703 1194.0
34.079410986 1209.0
34.092541269 1212.0
34.105671551 1229.0
34.118801834 1109.0
34.131932117 1168.0
34.145062399 1200.0
34.158192682 1185.0
34.171322965 1218.0
34.184453247 1196.0
34.197583530 1166.0
34.210713813 1240.0
34.223844095 1273.0
34.236974378 1221.0
34.250104661 1196.0
34.263234943 1259.0
34.276365226 1158.0
34.289495509 1209.0
34.302625791 1156.0
34.315756074 1208.0
34.328886357 1178.0
34.342016640 1146.0
34.355146922 1235.0
34.368277205 1215.0
34.381407488 1222.0
34.394537770 1158.0
34.407668053 1182.0
34.420798336 1200.0
34.433928618 1185.0
34.447058901 1184.0
34.460189184 1152.0
34.473319466 1232.0
34.486449749 1162.0
34.499580032 1151.0
34.512710314 1159.0
34.525840597 1215.0
34.538970880 1102.0
34.552101162 1105.0
34.565231445 1156.0
34.578361728 1153.0
34.591492010 1200.0
34.604622293 1271.0
34.617752576 1157.0
34.630882858 1162.0
34.644013141 1171.0
34.657143424 1166.0
34.670273706 1188.0
34.683403989 1190.0
34.696534272 1204.0
34.709664554 1155.0
34.722794837 1133.0
34.735925120 1202.0
34.749055402 1201.0
34.762185685 1221.0
34.775315968 1205.0
34.788446251 1175.0
34.801576533 1215.0
34.814706816 1266.0
34.827837099 1276.0
34.840967381 1271.0
34.854097664 1209.0
34.867227947 1279.0
34.880358229 1262.0
34.893488512 1298.0
34.906618795 1242.0
34.919749077 1320.0
34.932879360 1410.0
34.946009643 1383.0
34.959139925 1382.0
34.972270208 1391.0
34.985400491 1310.0
34.998530773 1254.0
35.011661056 1255.0
35.024791339 1295.0
35.037921621 1389.0
35.051051904 1338.0
35.064182187 1353.0
35.077312469 1287.0
35.090442752 1178.0
35.103573035 1283.0
35.116703317 1229.0
35.129833600 1159.0
35.142963883 1163.0
35.156094165 1283.0
35.169224448 1195.0
35.182354731 1279.0
35.195485013 1133.0
35.208615296 1138.0
35.221745579 1197.0
35.234875862 1169.0
35.248006144 1158.0
35.261136427 1167.0
35.274266710 1185.0
35.287396992 1189.0
35.300527275 1160.0
35.313657558 1217.0
35.326787840 1174.0
35.339918123 1226.0
35.353048406 1194.0
35.366178688 1200.0
35.379308971 1173.0
35.392439254 1141.0
35.405569536 1214.0
35.418699819 1212.0
35.431830102 1145.0
35.444960384 1146.0
35.458090667 1149.0
35.471220950 1205.0
35.484351232 1105.0
35.497481515 1160.0
35.510611798 1224.0
35.523742080 1146.0
35.536872363 1149.0
35.550002646 1224.0
35.563132928 1158.0
35.576263211 1178.0
35.589393494 1172.0
35.602523776 1213.0
35.615654059 1225.0
35.628784342 1224.0
35.641914624 1133.0
35.655044907 1182.0
35.668175190 1156.0
35.681305473 1146.0
35.694435755 1300.0
35.707566038 1246.0
35.720696321 1252.0
35.733826603 1211.0
35.746956886 1247.0
35.760087169 1170.0
35.773217451 1233.0
35.786347734 1213.0
35.799478017 1167.0
35.812608299 1196.0
35.825738582 1277.0
35.838868865 1258.0
35.851999147 1258.0
35.865129430 1211.0
35.878259713 1215.0
35.891389995 1235.0
35.904520278 1281.0
35.917650561 1248.0
35.930780843 1278.0
35.943911126 1285.0
35.957041409 1314.0
35.970171691 1197.0
35.983301974 1196.0
35.996432257 1290.0
36.009562539 1232.0
36.022692822 1283.0
36.035823105 1306.0
36.048953387 1339.0
36.062083670 1306.0
36.075213953 1310.0
36.088344235 1336.0
36.101474518 1370.0
36.114604801 1341.0
36.127735084 1308.0
36.140865366 1357.0
36.153995649 1397.0
36.167125932 1339.0
36.180256214 1388.0
36.193386497 1372.0
36.206516780 1471.0
36.219647062 1351.0
36.232777345 1320.0
36.245907628 1401.0
36.259037910 1341.0
36.272168193 1395.0
36.285298476 1349.0
36.298428758 1388.0
36.311559041 1340.0
36.324689324 1271.0
36.337819606 1355.0
36.350949889 1266.0
36.364080172 1299.0
36.377210454 1286.0
36.390340737 1269.0
36.403471020 1227.0
36.416601302 1266.0
36.429731585 1206.0
36.442861868 1242.0
36.455992150 1320.0
36.469122433 1239.0
36.482252716 1269.0
36.495382998 1211.0
36.508513281 1294.0
36.521643564 1238.0
36.534773846 1269.0
36.547904129 1274.0
36.561034412 1241.0
36.574164695 1180.0
36.587294977 1225.0
36.600425260 1224.0
36.613555543 1232.0
36.626685825 1178.0
36.639816108 1285.0
36.652946391 1242.0
36.666076673 1207.0
36.679206956 1309.0
36.692337239 1204.0
36.705467521 1135.0
36.718597804 1217.0
36.731728087 1194.0
36.744858369 1233.0
36.757988652 1258.0
36.771118935 1322.0
36.784249217 1278.0
36.797379500 1240.0
36.810509783 1231.0
36.823640065 1310.0
36.836770348 1329.0
36.849900631 1275.0
36.863030913 1219.0
36.876161196 1285.0
36.889291479 1252.0
36.902421761 1264.0
36.915552044 1165.0
36.928682327 1212.0
36.941812609 1224.0
36.954942892 1200.0
36.968073175 1258.0
36.981203457 1209.0
36.994333740 1194.0
37.007464023 1240.0
37.020594306 1305.0
37.033724588 1230.0
37.046854871 1253.0
37.059985154 1269.0
37.073115436 1298.0
37.086245719 1213.0
37.099376002 1172.0
37.112506284 1263.0
37.125636567 1268.0
37.138766850 1262.0
37.151897132 1198.0
37.165027415 1270.0
37.178157698 1245.0
37.191287980 1194.0
37.204418263 1209.0
37.217548546 1223.0
37.230678828 1189.0
37.243809111 1225.0
37.256939394 1274.0
37.270069676 1232.0
37.283199959 1234.0
37.296330242 1238.0
37.309460524 1249.0
37.322590807 1255.0
37.335721090 1275.0
37.348851372 1197.0
37.361981655 1252.0
37.375111938 1235.0
37.388242220 1207.0
37.401372503 1233.0
37.414502786 1259.0
37.427633069 1247.0
37.440763351 1252.0
37.453893634 1215.0
37.467023917 1292.0
37.480154199 1241.0
37.493284482 1303.0
37.506414765 1267.0
37.519545047 1283.0
37.532675330 1302.0
37.545805613 1278.0
37.558935895 1356.0
37.572066178 1369.0
37.585196461 1396.0
37.598326743 1426.0
37.611457026 1410.0
37.624587309 1406.0
37.637717591 1319.0
37.650847874 1268.0
37.663978157 1517.0
37.677108439 1322.0
37.690238722 1325.0
37.703369005 1405.0
37.716499287 1289.0
37.729629570 1240.0
37.742759853 1295.0
37.755890135 1327.0
37.769020418 1286.0
37.782150701 1273.0
37.795280983 1295.0
37.808411266 1229.0
37.821541549 1291.0
37.834671831 1288.0
37.847802114 1278.0
37.860932397 1228.0
37.874062680 1249.0
37.887192962 1271.0
37.900323245 1291.0
37.913453528 1287.0
37.926583810 1295.0
37.939714093 1303.0
37.952844376 1300.0
37.965974658 1200.0
37.979104941 1270.0
37.992235224 1302.0
38.005365506 1269.0
38.018495789 1315.0
38.031626072 1323.0
38.044756354 1307.0
38.057886637 1318.0
38.071016920 1316.0
38.084147202 1323.0
38.097277485 1355.0
38.110407768 1272.0
38.123538050 1286.0
38.136668333 1318.0
38.149798616 1308.0
38.162928898 1372.0
38.176059181 1326.0
38.189189464 1319.0
38.202319746 1369.0
38.215450029 1353.0
38.228580312 1401.0
38.241710594 1422.0
38.254840877 1371.0
38.267971160 1415.0
38.281101442 1451.0
38.294231725 1504.0
38.307362008 1559.0
38.320492291 1528.0
38.333622573 1560.0
38.346752856 1555.0
38.359883139 1634.0
38.373013421 1603.0
38.386143704 1561.0
38.399273987 1641.0
38.412404269 1661.0
38.425534552 1696.0
38.438664835 1653.0
38.451795117 1710.0
38.464925400 1828.0
38.478055683 1768.0
38.491185965 1768.0
38.504316248 1815.0
38.517446531 1785.0
38.530576813 1820.0
38.543707096 1911.0
38.556837379 1758.0
38.569967661 1693.0
38.583097944 1671.0
38.596228227 1691.0
38.609358509 1658.0
38.622488792 1681.0
38.635619075 1667.0
38.648749357 1537.0
38.661879640 1545.0
38.675009923 1483.0
38.688140205 1597.0
38.701270488 1507.0
38.714400771 1484.0
38.727531053 1437.0
38.740661336 1416.0
38.753791619 1465.0
38.766921902 1400.0
38.780052184 1428.0
38.793182467 1433.0
38.806312750 1447.0
38.819443032 1374.0
38.832573315 1451.0
38.845703598 1453.0
38.858833880 1368.0
38.871964163 1413.0
38.885094446 1378.0
38.898224728 1532.0
38.911355011 1457.0
38.924485294 1382.0
38.937615576 1422.0
38.950745859 1378.0
38.963876142 1422.0
38.977006424 1396.0
38.990136707 1391.0
39.003266990 1357.0
39.016397272 1308.0
39.029527555 1371.0
39.042657838 1341.0
39.055788120 1351.0
39.068918403 1436.0
39.082048686 1370.0
39.095178968 1427.0
39.108309251 1354.0
39.121439534 1301.0
39.134569816 1369.0
39.147700099 1388.0
39.160830382 1331.0
39.173960664 1374.0
39.187090947 1297.0
39.200221230 1334.0
39.213351513 1328.0
39.226481795 1371.0
39.239612078 1313.0
39.252742361 1318.0
39.265872643 1334.0
39.279002926 1358.0
39.292133209 1277.0
39.305263491 1327.0
39.318393774 1417.0
39.331524057 1373.0
39.344654339 1325.0
39.357784622 1279.0
39.370914905 1338.0
39.384045187 1293.0
39.397175470 1295.0
39.410305753 1307.0
39.423436035 1320.0
39.436566318 1305.0
39.449696601 1291.0
39.462826883 1349.0
39.475957166 1386.0
39.489087449 1298.0
39.502217731 1292.0
39.515348014 1353.0
39.528478297 1336.0
39.541608579 1362.0
39.554738862 1247.0
39.567869145 1391.0
39.580999427 1311.0
39.594129710 1398.0
39.607259993 1414.0
39.620390275 1397.0
39.633520558 1370.0
39.646650841 1308.0
39.659781124 1346.0
39.672911406 1390.0
39.686041689 1408.0
39.699171972 1436.0
39.712302254 1394.0
39.725432537 1426.0
39.738562820 1357.0
39.751693102 1353.0
39.764823385 1397.0
39.777953668 1287.0
39.791083950 1382.0
39.804214233 1413.0
39.817344516 1405.0
39.830474798 1416.0
39.843605081 1410.0
39.856735364 1375.0
39.869865646 1410.0
39.882995929 1445.0
39.896126212 1375.0
39.909256494 1477.0
39.922386777 1518.0
39.935517060 1440.0
39.948647342 1475.0
39.961777625 1432.0
39.974907908 1471.0
39.988038190 1527.0
40.001168473 1538.0
40.014298756 1507.0
40.027429038 1563.0
40.040559321 1500.0
40.053689604 1590.0
40.066819886 1538.0
40.079950169 1598.0
40.093080452 1616.0
40.106210735 1644.0
40.119341017 1661.0
40.132471300 1708.0
40.145601583 1702.0
40.158731865 1811.0
40.171862148 1744.0
40.184992431 1769.0
40.198122713 1713.0
40.211252996 1862.0
40.224383279 1790.0
40.237513561 1870.0
40.250643844 1847.0
40.263774127 1821.0
40.276904409 1857.0
40.290034692 1802.0
40.303164975 1824.0
40.316295257 1739.0
40.329425540 1844.0
40.342555823 1796.0
40.355686105 1803.0
40.368816388 1736.0
40.381946671 1763.0
40.395076953 1655.0
40.408207236 1708.0
40.421337519 1834.0
40.434467801 1758.0
40.447598084 1819.0
40.460728367 1747.0
40.473858649 1793.0
40.486988932 1736.0
40.500119215 1862.0
40.513249498 1902.0
40.526379780 1844.0
40.539510063 1838.0
40.552640346 1904.0
40.565770628 1918.0
40.578900911 1937.0
40.592031194 1985.0
40.605161476 2059.0
40.618291759 1993.0
40.631422042 2043.0
40.644552324 2136.0
40.657682607 2045.0
40.670812890 2039.0
40.683943172 2041.0
40.697073455 2004.0
40.710203738 2105.0
40.723334020 1985.0
40.736464303 2043.0
40.749594586 1987.0
40.762724868 2058.0
40.775855151 1842.0
40.788985434 1870.0
40.802115716 1838.0
40.815245999 1738.0
40.828376282 1830.0
40.841506564 1666.0
40.854636847 1653.0
40.867767130 1600.0
40.880897412 1590.0
40.894027695 1574.0
40.907157978 1579.0
40.920288260 1523.0
40.933418543 1584.0
40.946548826 1550.0
40.959679109 1490.0
40.972809391 1467.0
40.985939674 1458.0
40.999069957 1531.0
41.012200239 1452.0
41.025330522 1511.0
41.038460805 1462.0
41.051591087 1413.0
41.064721370 1419.0
41.077851653 1415.0
41.090981935 1376.0
41.104112218 1388.0
41.117242501 1434.0
41.130372783 1458.0
41.143503066 1414.0
41.156633349 1433.0
41.169763631 1428.0
41.182893914 1371.0
41.196024197 1446.0
41.209154479 1360.0
41.222284762 1418.0
41.235415045 1429.0
41.248545327 1414.0
41.261675610 1422.0
41.274805893 1398.0
41.287936175 1403.0
41.301066458 1344.0
41.314196741 1379.0
41.327327023 1351.0
41.340457306 1373.0
41.353587589 1402.0
41.366717871 1379.0
41.379848154 1370.0
41.392978437 1411.0
41.406108720 1396.0
41.419239002 1393.0
41.432369285 1408.0
41.445499568 1404.0
41.458629850 1335.0
41.471760133 1340.0
41.484890416 1420.0
41.498020698 1378.0
41.511150981 1418.0
41.524281264 1318.0
41.537411546 1293.0
41.550541829 1363.0
41.563672112 1369.0
41.576802394 1432.0
41.589932677 1425.0
41.603062960 1416.0
41.616193242 1373.0
41.629323525 1347.0
41.642453808 1391.0
41.655584090 1419.0
41.668714373 1359.0
41.681844656 1387.0
41.694974938 1411.0
41.708105221 1363.0
41.721235504 1358.0
41.734365786 1343.0
41.747496069 1365.0
41.760626352 1365.0
41.773756634 1405.0
41.786886917 1364.0
41.800017200 1353.0
41.813147482 1362.0
41.826277765 1453.0
41.839408048 1353.0
41.852538331 1396.0
41.865668613 1323.0
41.878798896 1380.0
41.891929179 1397.0
41.905059461 1373.0
41.918189744 1431.0
41.931320027 1387.0
41.944450309 1358.0
41.957580592 1452.0
41.970710875 1401.0
41.983841157 1403.0
41.996971440 1409.0
42.010101723 1342.0
42.023232005 1385.0
42.036362288 1402.0
42.049492571 1448.0
42.062622853 1386.0
42.075753136 1473.0
42.088883419 1392.0
42.102013701 1361.0
42.115143984 1454.0
42.128274267 1487.0
42.141404549 1464.0
42.154534832 1429.0
42.167665115 1498.0
42.180795397 1449.0
42.193925680 1422.0
42.207055963 1467.0
42.220186245 1452.0
42.233316528 1516.0
42.246446811 1494.0
42.259577093 1482.0
42.272707376 1483.0
42.285837659 1452.0
42.298967942 1484.0
42.312098224 1534.0
42.325228507 1435.0
42.338358790 1543.0
42.351489072 1504.0
42.364619355 1414.0
42.377749638 1471.0
42.390879920 1497.0
42.404010203 1540.0
42.417140486 1450.0
42.430270768 1462.0
42.443401051 1485.0
42.456531334 1395.0
42.469661616 1437.0
42.482791899 1441.0
42.495922182 1451.0
42.509052464 1485.0
42.522182747 1437.0
42.535313030 1482.0
42.548443312 1415.0
42.561573595 1371.0
42.574703878 1424.0
42.587834160 1376.0
42.600964443 1368.0
42.614094726 1418.0
42.627225008 1432.0
42.640355291 1341.0
42.653485574 1401.0
42.666615856 1354.0
42.679746139 1451.0
42.692876422 1390.0
42.706006704 1497.0
42.719136987 1380.0
42.732267270 1408.0
42.745397553 1417.0
42.758527835 1378.0
42.771658118 1515.0
42.784788401 1439.0
42.797918683 1427.0
42.811048966 1390.0
42.824179249 1412.0
42.837309531 1356.0
42.850439814 1367.0
42.863570097 1432.0
42.876700379 1438.0
42.889830662 1369.0
42.902960945 1481.0
42.916091227 1418.0
42.929221510 1482.0
42.942351793 1438.0
42.955482075 1392.0
42.968612358 1496.0
42.981742641 1457.0
42.994872923 1431.0
43.008003206 1448.0
43.021133489 1426.0
43.034263771 1480.0
43.047394054 1507.0
43.060524337 1513.0
43.073654619 1456.0
43.086784902 1563.0
43.099915185 1552.0
43.113045467 1589.0
43.126175750 1705.0
43.139306033 1804.0
43.152436315 1852.0
43.165566598 1835.0
43.178696881 1919.0
43.191827164 1857.0
43.204957446 1767.0
43.218087729 1658.0
43.231218012 1613.0
43.244348294 1574.0
43.257478577 1645.0
43.270608860 1653.0
43.283739142 1713.0
43.296869425 1609.0
43.309999708 1617.0
43.323129990 1550.0
43.336260273 1448.0
43.349390556 1501.0
43.362520838 1504.0
43.375651121 1468.0
43.388781404 1500.0
43.401911686 1457.0
43.415041969 1456.0
43.428172252 1435.0
43.441302534 1423.0
43.454432817 1441.0
43.467563100 1315.0
43.480693382 1373.0
43.493823665 1362.0
43.506953948 1352.0
43.520084230 1404.0
43.533214513 1381.0
43.546344796 1481.0
43.559475078 1379.0
43.572605361 1427.0
43.585735644 1361.0
43.598865927 1471.0
43.611996209 1399.0
43.625126492 1355.0
43.638256775 1375.0
43.651387057 1399.0
43.664517340 1409.0
43.677647623 1422.0
43.690777905 1309.0
43.703908188 1432.0
43.717038471 1397.0
43.730168753 1397.0
43.743299036 1414.0
43.756429319 1428.0
43.769559601 1452.0
43.782689884 1344.0
43.795820167 1372.0
43.808950449 1449.0
43.822080732 1377.0
43.835211015 1404.0
43.848341297 1395.0
43.861471580 1368.0
43.874601863 1353.0
43.887732145 1366.0
43.900862428 1425.0
43.913992711 1390.0
43.927122993 1355.0
43.940253276 1387.0
43.953383559 1376.0
43.966513841 1428.0
43.979644124 1331.0
43.992774407 1339.0
44.005904689 1369.0
44.019034972 1349.0
44.032165255 1367.0
44.045295538 1349.0
44.058425820 1374.0
44.071556103 1386.0
44.084686386 1404.0
44.097816668 1320.0
44.110946951 1352.0
44.124077234 1398.0
44.137207516 1346.0
44.150337799 1358.0
44.163468082 1433.0
44.176598364 1377.0
44.189728647 1368.0
44.202858930 1344.0
44.215989212 1348.0
44.229119495 1361.0
44.242249778 1395.0
44.255380060 1365.0
44.268510343 1417.0
44.281640626 1359.0
44.294770908 1376.0
44.307901191 1351.0
44.321031474 1370.0
44.334161756 1357.0
44.347292039 1382.0
44.360422322 1336.0
44.373552604 1510.0
44.386682887 1366.0
44.399813170 1344.0
44.412943452 1419.0
44.426073735 1514.0
44.439204018 1345.0
44.452334300 1357.0
44.465464583 1435.0
44.478594866 1327.0
44.491725149 1441.0
44.504855431 1361.0
44.517985714 1389.0
44.531115997 1345.0
44.544246279 1395.0
44.557376562 1381.0
44.570506845 1370.0
44.583637127 1405.0
44.596767410 1368.0
44.609897693 1390.0
44.623027975 1431.0
44.636158258 1352.0
44.649288541 1407.0
44.662418823 1334.0
44.675549106 1356.0
44.688679389 1340.0
44.701809671 1346.0
44.714939954 1396.0
44.728070237 1468.0
44.741200519 1351.0
44.754330802 1370.0
44.767461085 1381.0
44.780591367 1370.0
44.793721650 1431.0
44.806851933 1453.0
44.819982215 1346.0
44.833112498 1374.0
44.846242781 1324.0
44.859373063 1448.0
44.872503346 1461.0
44.885633629 1492.0
44.898763911 1374.0
44.911894194 1498.0
44.925024477 1430.0
44.938154760 1445.0
44.951285042 1420.0
44.964415325 1417.0
44.977545608 1455.0
44.990675890 1422.0
45.003806173 1465.0
45.016936456 1432.0
45.030066738 1530.0
45.043197021 1457.0
45.056327304 1455.0
45.069457586 1465.0
45.082587869 1425.0
45.095718152 1475.0
45.108848434 1470.0
45.121978717 1500.0
45.135109000 1513.0
45.148239282 1517.0
45.161369565 1460.0
45.174499848 1501.0
45.187630130 1419.0
45.200760413 1549.0
45.213890696 1502.0
45.227020978 1496.0
45.240151261 1450.0
45.253281544 1420.0
45.266411826 1525.0
45.279542109 1382.0
45.292672392 1443.0
45.305802674 1458.0
45.318932957 1537.0
45.332063240 1494.0
45.345193522 1448.0
45.358323805 1422.0
45.371454088 1422.0
45.384584371 1433.0
45.397714653 1421.0
45.410844936 1403.0
45.423975219 1435.0
45.437105501 1404.0
45.450235784 1364.0
45.463366067 1369.0
45.476496349 1420.0
45.489626632 1421.0
45.502756915 1465.0
45.515887197 1416.0
45.529017480 1380.0
45.542147763 1366.0
45.555278045 1446.0
45.568408328 1501.0
45.581538611 1427.0
45.594668893 1490.0
45.607799176 1382.0
45.620929459 1404.0
45.634059741 1410.0
45.647190024 1468.0
45.660320307 1382.0
45.673450589 1405.0
45.686580872 1413.0
45.699711155 1394.0
45.712841437 1373.0
45.725971720 1397.0
45.739102003 1441.0
45.752232285 1495.0
45.765362568 1441.0
45.778492851 1467.0
45.791623133 1453.0
45.804753416 1471.0
45.817883699 1483.0
45.831013982 1462.0
45.844144264 1510.0
45.857274547 1459.0
45.870404830 1503.0
45.883535112 1457.0
45.896665395 1453.0
45.909795678 1512.0
45.922925960 1465.0
45.936056243 1572.0
45.949186526 1492.0
45.962316808 1517.0
45.975447091 1472.0
45.988577374 1623.0
46.001707656 1564.0
46.014837939 1492.0
46.027968222 1631.0
46.041098504 1565.0
46.054228787 1624.0
46.067359070 1609.0
46.080489352 1579.0
46.093619635 1602.0
46.106749918 1623.0
46.119880200 1642.0
46.133010483 1623.0
46.146140766 1621.0
46.159271048 1606.0
46.172401331 1682.0
46.185531614 1616.0
46.198661896 1627.0
46.211792179 1660.0
46.224922462 1701.0
46.238052744 1639.0
46.251183027 1626.0
46.264313310 1677.0
46.277443593 1628.0
46.290573875 1726.0
46.303704158 1710.0
46.316834441 1669.0
46.329964723 1661.0
46.343095006 1700.0
46.356225289 1699.0
46.369355571 1646.0
46.382485854 1782.0
46.395616137 1750.0
46.408746419 1774.0
46.421876702 1758.0
46.435006985 1770.0
46.448137267 1777.0
46.461267550 1819.0
46.474397833 1792.0
46.487528115 1845.0
46.500658398 1741.0
46.513788681 1852.0
46.526918963 1969.0
46.540049246 1913.0
46.553179529 1975.0
46.566309811 1949.0
46.579440094 1945.0
46.592570377 1980.0
46.605700659 1972.0
46.618830942 2002.0
46.631961225 2063.0
46.645091507 2093.0
46.658221790 2125.0
46.671352073 2055.0
46.684482355 2102.0
46.697612638 2093.0
46.710742921 2140.0
46.723873204 2095.0
46.737003486 2114.0
46.750133769 2170.0
46.763264052 2036.0
46.776394334 1982.0
46.789524617 2088.0
46.802654900 1980.0
46.815785182 2004.0
46.828915465 1909.0
46.842045748 1983.0
46.855176030 1906.0
46.868306313 1878.0
46.881436596 1987.0
46.894566878 1798.0
46.907697161 1792.0
46.920827444 1858.0
46.933957726 1806.0
46.947088009 1879.0
46.960218292 1813.0
46.973348574 1761.0
46.986478857 1846.0
46.999609140 1769.0
47.012739422 1801.0
47.025869705 1788.0
47.038999988 1723.0
47.052130270 1747.0
47.065260553 1728.0
47.078390836 1700.0
47.091521118 1739.0
47.104651401 1576.0
47.117781684 1734.0
47.130911967 1577.0
47.144042249 1709.0
47.157172532 1570.0
47.170302815 1656.0
47.183433097 1592.0
47.196563380 1593.0
47.209693663 1649.0
47.222823945 1592.0
47.235954228 1561.0
47.249084511 1515.0
47.262214793 1543.0
47.275345076 1531.0
47.288475359 1618.0
47.301605641 1585.0
47.314735924 1599.0
47.327866207 1512.0
47.340996489 1428.0
47.354126772 1599.0
47.367257055 1510.0
47.380387337 1494.0
47.393517620 1579.0
47.406647903 1470.0
47.419778185 1468.0
47.432908468 1508.0
47.446038751 1469.0
47.459169033 1472.0
47.472299316 1527.0
47.485429599 1514.0
47.498559881 1541.0
47.511690164 1492.0
47.524820447 1484.0
47.537950729 1554.0
47.551081012 1474.0
47.564211295 1483.0
47.577341578 1471.0
47.590471860 1522.0
47.603602143 1485.0
47.616732426 1586.0
47.629862708 1474.0
47.642992991 1556.0
47.656123274 1542.0
47.669253556 1565.0
47.682383839 1527.0
47.695514122 1530.0
47.708644404 1475.0
47.721774687 1539.0
47.734904970 1512.0
47.748035252 1590.0
47.761165535 1556.0
47.774295818 1586.0
47.787426100 1616.0
47.800556383 1621.0
47.813686666 1669.0
47.826816948 1647.0
47.839947231 1682.0
47.853077514 1719.0
47.866207796 1666.0
47.879338079 1696.0
47.892468362 1645.0
47.905598644 1800.0
47.918728927 1778.0
47.931859210 1813.0
47.944989492 1832.0
47.958119775 1856.0
47.971250058 1874.0
47.984380340 1879.0
47.997510623 1940.0
48.010640906 1910.0
48.023771189 1943.0
48.036901471 1832.0
48.050031754 1902.0
48.063162037 1884.0
48.076292319 1908.0
48.089422602 1968.0
48.102552885 1927.0
48.115683167 1890.0
48.128813450 1953.0
48.141943733 1902.0
48.155074015 1961.0
48.168204298 1867.0
48.181334581 1841.0
48.194464863 1809.0
48.207595146 1860.0
48.220725429 1797.0
48.233855711 1782.0
48.246985994 1756.0
48.260116277 1761.0
48.273246559 1720.0
48.286376842 1696.0
48.299507125 1680.0
48.312637407 1574.0
48.325767690 1658.0
48.338897973 1717.0
48.352028255 1665.0
48.365158538 1619.0
48.378288821 1560.0
48.391419103 1559.0
48.404549386 1650.0
48.417679669 1615.0
48.430809951 1643.0
48.443940234 1514.0
48.457070517 1606.0
48.470200800 1540.0
48.483331082 1515.0
48.496461365 1427.0
48.509591648 1570.0
48.522721930 1528.0
48.535852213 1501.0
48.548982496 1498.0
48.562112778 1448.0
48.575243061 1492.0
48.588373344 1460.0
48.601503626 1556.0
48.614633909 1501.0
48.627764192 1510.0
48.640894474 1474.0
48.654024757 1412.0
48.667155040 1482.0
48.680285322 1403.0
48.693415605 1506.0
48.706545888 1455.0
48.719676170 1490.0
48.732806453 1428.0
48.745936736 1490.0
48.759067018 1423.0
48.772197301 1456.0
48.785327584 1424.0
48.798457866 1370.0
48.811588149 1442.0
48.824718432 1400.0
48.837848714 1435.0
48.850978997 1514.0
48.864109280 1390.0
48.877239562 1439.0
48.890369845 1412.0
48.903500128 1438.0
48.916630411 1492.0
48.929760693 1477.0
48.942890976 1493.0
48.956021259 1406.0
48.969151541 1499.0
48.982281824 1504.0
48.995412107 1490.0
49.008542389 1417.0
49.021672672 1507.0
49.034802955 1465.0
49.047933237 1460.0
49.061063520 1507.0
49.074193803 1511.0
49.087324085 1508.0
49.100454368 1397.0
49.113584651 1472.0
49.126714933 1437.0
49.139845216 1466.0
49.152975499 1455.0
49.166105781 1412.0
49.179236064 1456.0
49.192366347 1456.0
49.205496629 1490.0
49.218626912 1489.0
49.231757195 1436.0
49.244887477 1391.0
49.258017760 1472.0
49.271148043 1424.0
49.284278325 1422.0
49.297408608 1444.0
49.310538891 1488.0
49.323669173 1501.0
49.336799456 1438.0
49.349929739 1516.0
49.363060022 1414.0
49.376190304 1520.0
49.389320587 1470.0
49.402450870 1469.0
49.415581152 1479.0
49.428711435 1529.0
49.441841718 1508.0
49.454972000 1480.0
49.468102283 1483.0
49.481232566 1551.0
49.494362848 1500.0
49.507493131 1506.0
49.520623414 1494.0
49.533753696 1583.0
49.546883979 1476.0
49.560014262 1538.0
49.573144544 1546.0
49.586274827 1624.0
49.599405110 1524.0
49.612535392 1571.0
49.625665675 1536.0
49.638795958 1561.0
49.651926240 1742.0
49.665056523 1576.0
49.678186806 1591.0
49.691317088 1647.0
49.704447371 1711.0
49.717577654 1644.0
49.730707936 1644.0
49.743838219 1657.0
49.756968502 1724.0
49.770098784 1772.0
49.783229067 1727.0
49.796359350 1818.0
49.809489633 1753.0
49.822619915 1782.0
49.835750198 1867.0
49.848880481 1812.0
49.862010763 1835.0
49.875141046 1839.0
49.888271329 1818.0
49.901401611 1813.0
49.914531894 1833.0
49.927662177 1871.0
49.940792459 1842.0
49.953922742 1725.0
49.967053025 1822.0
49.980183307 1748.0
49.993313590 1789.0
