# Supplementary material for: Physicochemical Properties, Equilibrium Adsorption Performance, Manufacturability, and Stability of TIFSIX-3-Ni for Direct Air Capture of CO2
Source: Energy Fuels. 2024 Jun 18;38(13):11947–65. doi: 10.1021/acs.energyfuels.4c01368 (PMC11228916; doi:10.1021/acs.energyfuels.4c01368)
Supplement: Supplementary file 2 — ef4c01368_si_002.zip [file ef4c01368_si_002.zip › tifsix si raw files/XRD/pelletization/batch 5 ground powder.xy]

5.005355630 5428.0
5.022066899 5273.0
5.038778168 5528.0
5.055489437 5438.0
5.072200706 5316.0
5.088911975 5474.0
5.105623244 5220.0
5.122334513 5347.0
5.139045782 5328.0
5.155757051 5183.0
5.172468320 5280.0
5.189179589 5347.0
5.205890858 5345.0
5.222602127 5272.0
5.239313396 5231.0
5.256024665 5324.0
5.272735934 5184.0
5.289447203 5306.0
5.306158472 5178.0
5.322869741 5168.0
5.339581010 4990.0
5.356292279 5183.0
5.373003548 5122.0
5.389714817 5069.0
5.406426085 4997.0
5.423137354 5180.0
5.439848623 4977.0
5.456559892 5018.0
5.473271161 5043.0
5.489982430 4969.0
5.506693699 4888.0
5.523404968 5033.0
5.540116237 5048.0
5.556827506 4971.0
5.573538775 5010.0
5.590250044 4896.0
5.606961313 4811.0
5.623672582 4868.0
5.640383851 4920.0
5.657095120 4847.0
5.673806389 4925.0
5.690517658 4880.0
5.707228927 4640.0
5.723940196 4901.0
5.740651465 4840.0
5.757362734 4782.0
5.774074003 4732.0
5.790785272 4667.0
5.807496541 4716.0
5.824207810 4644.0
5.840919079 4710.0
5.857630348 4746.0
5.874341617 4733.0
5.891052886 4690.0
5.907764155 4701.0
5.924475424 4708.0
5.941186693 4587.0
5.957897962 4709.0
5.974609231 4670.0
5.991320500 4585.0
6.008031769 4633.0
6.024743038 4718.0
6.041454307 4530.0
6.058165576 4680.0
6.074876845 4616.0
6.091588114 4559.0
6.108299383 4478.0
6.125010652 4489.0
6.141721921 4568.0
6.158433190 4445.0
6.175144458 4570.0
6.191855727 4507.0
6.208566996 4478.0
6.225278265 4474.0
6.241989534 4438.0
6.258700803 4448.0
6.275412072 4392.0
6.292123341 4508.0
6.308834610 4424.0
6.325545879 4303.0
6.342257148 4460.0
6.358968417 4410.0
6.375679686 4349.0
6.392390955 4290.0
6.409102224 4306.0
6.425813493 4364.0
6.442524762 4284.0
6.459236031 4264.0
6.475947300 4323.0
6.492658569 4331.0
6.509369838 4264.0
6.526081107 4483.0
6.542792376 4335.0
6.559503645 4344.0
6.576214914 4343.0
6.592926183 4204.0
6.609637452 4223.0
6.626348721 4311.0
6.643059990 4221.0
6.659771259 4242.0
6.676482528 4204.0
6.693193797 4115.0
6.709905066 4262.0
6.726616335 4191.0
6.743327604 4173.0
6.760038873 4241.0
6.776750142 4232.0
6.793461411 4066.0
6.810172680 4176.0
6.826883949 4056.0
6.843595218 4166.0
6.860306487 4183.0
6.877017756 4188.0
6.893729025 4077.0
6.910440294 4142.0
6.927151563 4168.0
6.943862832 4084.0
6.960574100 4155.0
6.977285369 4179.0
6.993996638 4118.0
7.010707907 4022.0
7.027419176 4029.0
7.044130445 4007.0
7.060841714 4034.0
7.077552983 3986.0
7.094264252 4100.0
7.110975521 3989.0
7.127686790 4094.0
7.144398059 4023.0
7.161109328 3952.0
7.177820597 4032.0
7.194531866 4013.0
7.211243135 3955.0
7.227954404 3945.0
7.244665673 3930.0
7.261376942 3915.0
7.278088211 3934.0
7.294799480 3987.0
7.311510749 3941.0
7.328222018 3895.0
7.344933287 3987.0
7.361644556 3991.0
7.378355825 3902.0
7.395067094 3769.0
7.411778363 3831.0
7.428489632 3858.0
7.445200901 3800.0
7.461912170 3902.0
7.478623439 3938.0
7.495334708 3950.0
7.512045977 3935.0
7.528757246 3918.0
7.545468515 3818.0
7.562179784 3861.0
7.578891053 3927.0
7.595602322 3993.0
7.612313591 4001.0
7.629024860 3931.0
7.645736129 3836.0
7.662447398 3834.0
7.679158667 3769.0
7.695869936 3847.0
7.712581205 3794.0
7.729292473 3752.0
7.746003742 3746.0
7.762715011 3838.0
7.779426280 3819.0
7.796137549 3824.0
7.812848818 3913.0
7.829560087 3774.0
7.846271356 3810.0
7.862982625 3830.0
7.879693894 3822.0
7.896405163 3815.0
7.913116432 3730.0
7.929827701 3770.0
7.946538970 3690.0
7.963250239 3841.0
7.979961508 3721.0
7.996672777 3739.0
8.013384046 3820.0
8.030095315 3687.0
8.046806584 3808.0
8.063517853 3700.0
8.080229122 3636.0
8.096940391 3797.0
8.113651660 3720.0
8.130362929 3629.0
8.147074198 3597.0
8.163785467 3786.0
8.180496736 3616.0
8.197208005 3763.0
8.213919274 3760.0
8.230630543 3712.0
8.247341812 3669.0
8.264053081 3801.0
8.280764350 3685.0
8.297475619 3760.0
8.314186888 3570.0
8.330898157 3672.0
8.347609426 3615.0
8.364320695 3533.0
8.381031964 3750.0
8.397743233 3608.0
8.414454502 3774.0
8.431165771 3611.0
8.447877040 3639.0
8.464588309 3614.0
8.481299578 3645.0
8.498010846 3519.0
8.514722115 3729.0
8.531433384 3706.0
8.548144653 3537.0
8.564855922 3610.0
8.581567191 3627.0
8.598278460 3501.0
8.614989729 3512.0
8.631700998 3566.0
8.648412267 3594.0
8.665123536 3481.0
8.681834805 3454.0
8.698546074 3385.0
8.715257343 3532.0
8.731968612 3427.0
8.748679881 3499.0
8.765391150 3476.0
8.782102419 3477.0
8.798813688 3377.0
8.815524957 3446.0
8.832236226 3458.0
8.848947495 3388.0
8.865658764 3427.0
8.882370033 3446.0
8.899081302 3447.0
8.915792571 3305.0
8.932503840 3405.0
8.949215109 3472.0
8.965926378 3441.0
8.982637647 3342.0
8.999348916 3367.0
9.016060185 3325.0
9.032771454 3425.0
9.049482723 3250.0
9.066193992 3316.0
9.082905261 3350.0
9.099616530 3313.0
9.116327799 3176.0
9.133039068 3238.0
9.149750337 3176.0
9.166461606 3286.0
9.183172875 3120.0
9.199884144 3134.0
9.216595413 3266.0
9.233306682 3166.0
9.250017951 3179.0
9.266729220 3140.0
9.283440488 3143.0
9.300151757 3084.0
9.316863026 3107.0
9.333574295 3098.0
9.350285564 3090.0
9.366996833 3051.0
9.383708102 3053.0
9.400419371 3082.0
9.417130640 2932.0
9.433841909 2989.0
9.450553178 3108.0
9.467264447 3125.0
9.483975716 2915.0
9.500686985 3100.0
9.517398254 2930.0
9.534109523 2846.0
9.550820792 2902.0
9.567532061 2897.0
9.584243330 3039.0
9.600954599 2915.0
9.617665868 2847.0
9.634377137 2827.0
9.651088406 2885.0
9.667799675 2818.0
9.684510944 2827.0
9.701222213 2690.0
9.717933482 2665.0
9.734644751 2762.0
9.751356020 2651.0
9.768067289 2690.0
9.784778558 2764.0
9.801489827 2773.0
9.818201096 2756.0
9.834912365 2684.0
9.851623634 2716.0
9.868334903 2553.0
9.885046172 2703.0
9.901757441 2608.0
9.918468710 2606.0
9.935179979 2608.0
9.951891248 2605.0
9.968602517 2604.0
9.985313786 2568.0
10.002025055 2635.0
10.018736324 2523.0
10.035447593 2529.0
10.052158861 2447.0
10.068870130 2485.0
10.085581399 2476.0
10.102292668 2531.0
10.119003937 2510.0
10.135715206 2392.0
10.152426475 2462.0
10.169137744 2426.0
10.185849013 2374.0
10.202560282 2374.0
10.219271551 2381.0
10.235982820 2340.0
10.252694089 2349.0
10.269405358 2376.0
10.286116627 2154.0
10.302827896 2306.0
10.319539165 2267.0
10.336250434 2305.0
10.352961703 2215.0
10.369672972 2158.0
10.386384241 2207.0
10.403095510 2156.0
10.419806779 2183.0
10.436518048 2171.0
10.453229317 2171.0
10.469940586 2167.0
10.486651855 2122.0
10.503363124 2173.0
10.520074393 2201.0
10.536785662 2177.0
10.553496931 2111.0
10.570208200 2052.0
10.586919469 2051.0
10.603630738 2036.0
10.620342007 2113.0
10.637053276 2040.0
10.653764545 2090.0
10.670475814 1947.0
10.687187083 2025.0
10.703898352 2006.0
10.720609621 1953.0
10.737320890 1933.0
10.754032159 1979.0
10.770743428 1978.0
10.787454697 1963.0
10.804165966 1942.0
10.820877235 2028.0
10.837588503 1919.0
10.854299772 1913.0
10.871011041 1912.0
10.887722310 1950.0
10.904433579 1831.0
10.921144848 1866.0
10.937856117 1967.0
10.954567386 1902.0
10.971278655 1882.0
10.987989924 1929.0
11.004701193 2025.0
11.021412462 1833.0
11.038123731 1873.0
11.054835000 1792.0
11.071546269 1879.0
11.088257538 1787.0
11.104968807 1865.0
11.121680076 1887.0
11.138391345 1849.0
11.155102614 1774.0
11.171813883 1795.0
11.188525152 1785.0
11.205236421 1845.0
11.221947690 1798.0
11.238658959 1824.0
11.255370228 1899.0
11.272081497 1905.0
11.288792766 1811.0
11.305504035 1818.0
11.322215304 1817.0
11.338926573 1844.0
11.355637842 1814.0
11.372349111 1815.0
11.389060380 1940.0
11.405771649 1861.0
11.422482918 1756.0
11.439194187 1839.0
11.455905456 1782.0
11.472616725 1789.0
11.489327994 1721.0
11.506039263 1739.0
11.522750532 1729.0
11.539461801 1778.0
11.556173070 1837.0
11.572884339 1701.0
11.589595608 1777.0
11.606306876 1793.0
11.623018145 1767.0
11.639729414 1710.0
11.656440683 1753.0
11.673151952 1717.0
11.689863221 1684.0
11.706574490 1720.0
11.723285759 1687.0
11.739997028 1817.0
11.756708297 1808.0
11.773419566 1751.0
11.790130835 1743.0
11.806842104 1760.0
11.823553373 1727.0
11.840264642 1740.0
11.856975911 1689.0
11.873687180 1693.0
11.890398449 1743.0
11.907109718 1694.0
11.923820987 1727.0
11.940532256 1775.0
11.957243525 1727.0
11.973954794 1699.0
11.990666063 1656.0
12.007377332 1850.0
12.024088601 1762.0
12.040799870 1717.0
12.057511139 1774.0
12.074222408 1759.0
12.090933677 1807.0
12.107644946 1822.0
12.124356215 1760.0
12.141067484 1826.0
12.157778753 1800.0
12.174490022 1797.0
12.191201291 1816.0
12.207912560 1787.0
12.224623829 1816.0
12.241335098 1872.0
12.258046367 1961.0
12.274757636 1937.0
12.291468905 1940.0
12.308180174 1896.0
12.324891443 1991.0
12.341602712 2085.0
12.358313981 1947.0
12.375025249 2180.0
12.391736518 2150.0
12.408447787 2243.0
12.425159056 2283.0
12.441870325 2371.0
12.458581594 2510.0
12.475292863 2611.0
12.492004132 2756.0
12.508715401 2845.0
12.525426670 2923.0
12.542137939 3168.0
12.558849208 3352.0
12.575560477 3605.0
12.592271746 3745.0
12.608983015 3971.0
12.625694284 4147.0
12.642405553 4598.0
12.659116822 4825.0
12.675828091 5117.0
12.692539360 5349.0
12.709250629 5662.0
12.725961898 5738.0
12.742673167 5820.0
12.759384436 5649.0
12.776095705 5596.0
12.792806974 5086.0
12.809518243 4640.0
12.826229512 4196.0
12.842940781 3805.0
12.859652050 3364.0
12.876363319 3230.0
12.893074588 2869.0
12.909785857 2815.0
12.926497126 2534.0
12.943208395 2414.0
12.959919664 2416.0
12.976630933 2213.0
12.993342202 2262.0
13.010053471 2187.0
13.026764740 2039.0
13.043476009 2016.0
13.060187278 1934.0
13.076898547 1860.0
13.093609816 1918.0
13.110321085 1921.0
13.127032354 1860.0
13.143743623 1847.0
13.160454891 1814.0
13.177166160 1758.0
13.193877429 1690.0
13.210588698 1787.0
13.227299967 1720.0
13.244011236 1740.0
13.260722505 1774.0
13.277433774 1626.0
13.294145043 1734.0
13.310856312 1701.0
13.327567581 1697.0
13.344278850 1583.0
13.360990119 1601.0
13.377701388 1637.0
13.394412657 1729.0
13.411123926 1615.0
13.427835195 1591.0
13.444546464 1699.0
13.461257733 1640.0
13.477969002 1672.0
13.494680271 1662.0
13.511391540 1584.0
13.528102809 1598.0
13.544814078 1634.0
13.561525347 1613.0
13.578236616 1605.0
13.594947885 1630.0
13.611659154 1616.0
13.628370423 1626.0
13.645081692 1563.0
13.661792961 1626.0
13.678504230 1517.0
13.695215499 1564.0
13.711926768 1532.0
13.728638037 1577.0
13.745349306 1574.0
13.762060575 1522.0
13.778771844 1592.0
13.795483113 1469.0
13.812194382 1543.0
13.828905651 1532.0
13.845616920 1617.0
13.862328189 1589.0
13.879039458 1501.0
13.895750727 1493.0
13.912461996 1492.0
13.929173264 1592.0
13.945884533 1587.0
13.962595802 1508.0
13.979307071 1512.0
13.996018340 1588.0
14.012729609 1520.0
14.029440878 1493.0
14.046152147 1548.0
14.062863416 1538.0
14.079574685 1507.0
14.096285954 1517.0
14.112997223 1510.0
14.129708492 1525.0
14.146419761 1569.0
14.163131030 1555.0
14.179842299 1504.0
14.196553568 1578.0
14.213264837 1567.0
14.229976106 1491.0
14.246687375 1532.0
14.263398644 1526.0
14.280109913 1574.0
14.296821182 1442.0
14.313532451 1543.0
14.330243720 1515.0
14.346954989 1518.0
14.363666258 1478.0
14.380377527 1524.0
14.397088796 1473.0
14.413800065 1456.0
14.430511334 1438.0
14.447222603 1519.0
14.463933872 1463.0
14.480645141 1492.0
14.497356410 1526.0
14.514067679 1410.0
14.530778948 1465.0
14.547490217 1451.0
14.564201486 1445.0
14.580912755 1470.0
14.597624024 1447.0
14.614335293 1506.0
14.631046562 1425.0
14.647757831 1476.0
14.664469100 1447.0
14.681180369 1432.0
14.697891638 1420.0
14.714602906 1467.0
14.731314175 1507.0
14.748025444 1437.0
14.764736713 1468.0
14.781447982 1446.0
14.798159251 1432.0
14.814870520 1389.0
14.831581789 1488.0
14.848293058 1473.0
14.865004327 1455.0
14.881715596 1461.0
14.898426865 1410.0
14.915138134 1423.0
14.931849403 1471.0
14.948560672 1453.0
14.965271941 1484.0
14.981983210 1375.0
14.998694479 1422.0
15.015405748 1520.0
15.032117017 1430.0
15.048828286 1516.0
15.065539555 1426.0
15.082250824 1478.0
15.098962093 1415.0
15.115673362 1411.0
15.132384631 1461.0
15.149095900 1397.0
15.165807169 1504.0
15.182518438 1468.0
15.199229707 1427.0
15.215940976 1448.0
15.232652245 1470.0
15.249363514 1534.0
15.266074783 1496.0
15.282786052 1415.0
15.299497321 1450.0
15.316208590 1439.0
15.332919859 1388.0
15.349631128 1413.0
15.366342397 1458.0
15.383053666 1461.0
15.399764935 1413.0
15.416476204 1357.0
15.433187473 1445.0
15.449898742 1449.0
15.466610011 1413.0
15.483321279 1402.0
15.500032548 1483.0
15.516743817 1427.0
15.533455086 1376.0
15.550166355 1453.0
15.566877624 1435.0
15.583588893 1493.0
15.600300162 1547.0
15.617011431 1484.0
15.633722700 1431.0
15.650433969 1509.0
15.667145238 1419.0
15.683856507 1413.0
15.700567776 1489.0
15.717279045 1466.0
15.733990314 1493.0
15.750701583 1534.0
15.767412852 1474.0
15.784124121 1451.0
15.800835390 1501.0
15.817546659 1462.0
15.834257928 1433.0
15.850969197 1330.0
15.867680466 1476.0
15.884391735 1398.0
15.901103004 1439.0
15.917814273 1426.0
15.934525542 1422.0
15.951236811 1398.0
15.967948080 1400.0
15.984659349 1423.0
16.001370618 1450.0
16.018081887 1450.0
16.034793156 1418.0
16.051504425 1561.0
16.068215694 1472.0
16.084926963 1454.0
16.101638232 1434.0
16.118349501 1413.0
16.135060770 1466.0
16.151772039 1388.0
16.168483308 1427.0
16.185194577 1347.0
16.201905846 1415.0
16.218617115 1385.0
16.235328384 1367.0
16.252039652 1326.0
16.268750921 1393.0
16.285462190 1340.0
16.302173459 1409.0
16.318884728 1381.0
16.335595997 1391.0
16.352307266 1331.0
16.369018535 1361.0
16.385729804 1360.0
16.402441073 1360.0
16.419152342 1406.0
16.435863611 1396.0
16.452574880 1462.0
16.469286149 1446.0
16.485997418 1425.0
16.502708687 1407.0
16.519419956 1402.0
16.536131225 1416.0
16.552842494 1391.0
16.569553763 1443.0
16.586265032 1411.0
16.602976301 1398.0
16.619687570 1389.0
16.636398839 1428.0
16.653110108 1424.0
16.669821377 1468.0
16.686532646 1420.0
16.703243915 1441.0
16.719955184 1370.0
16.736666453 1486.0
16.753377722 1450.0
16.770088991 1420.0
16.786800260 1443.0
16.803511529 1363.0
16.820222798 1458.0
16.836934067 1456.0
16.853645336 1461.0
16.870356605 1377.0
16.887067874 1391.0
16.903779143 1412.0
16.920490412 1486.0
16.937201681 1408.0
16.953912950 1422.0
16.970624219 1481.0
16.987335488 1457.0
17.004046757 1407.0
17.020758026 1501.0
17.037469294 1486.0
17.054180563 1494.0
17.070891832 1468.0
17.087603101 1471.0
17.104314370 1478.0
17.121025639 1544.0
17.137736908 1488.0
17.154448177 1452.0
17.171159446 1461.0
17.187870715 1440.0
17.204581984 1480.0
17.221293253 1432.0
17.238004522 1485.0
17.254715791 1482.0
17.271427060 1489.0
17.288138329 1494.0
17.304849598 1512.0
17.321560867 1476.0
17.338272136 1424.0
17.354983405 1480.0
17.371694674 1473.0
17.388405943 1538.0
17.405117212 1518.0
17.421828481 1516.0
17.438539750 1512.0
17.455251019 1481.0
17.471962288 1438.0
17.488673557 1489.0
17.505384826 1503.0
17.522096095 1483.0
17.538807364 1488.0
17.555518633 1549.0
17.572229902 1496.0
17.588941171 1459.0
17.605652440 1499.0
17.622363709 1568.0
17.639074978 1556.0
17.655786247 1522.0
17.672497516 1487.0
17.689208785 1519.0
17.705920054 1535.0
17.722631323 1613.0
17.739342592 1540.0
17.756053861 1680.0
17.772765130 1548.0
17.789476399 1658.0
17.806187667 1668.0
17.822898936 1785.0
17.839610205 1691.0
17.856321474 1777.0
17.873032743 1812.0
17.889744012 1881.0
17.906455281 1912.0
17.923166550 1948.0
17.939877819 2125.0
17.956589088 2034.0
17.973300357 2024.0
17.990011626 2090.0
18.006722895 2107.0
18.023434164 2097.0
18.040145433 2104.0
18.056856702 2069.0
18.073567971 2050.0
18.090279240 1963.0
18.106990509 1876.0
18.123701778 1819.0
18.140413047 1789.0
18.157124316 1752.0
18.173835585 1828.0
18.190546854 1802.0
18.207258123 1759.0
18.223969392 1806.0
18.240680661 1695.0
18.257391930 1684.0
18.274103199 1729.0
18.290814468 1682.0
18.307525737 1637.0
18.324237006 1702.0
18.340948275 1616.0
18.357659544 1620.0
18.374370813 1617.0
18.391082082 1595.0
18.407793351 1571.0
18.424504620 1534.0
18.441215889 1537.0
18.457927158 1595.0
18.474638427 1471.0
18.491349696 1557.0
18.508060965 1473.0
18.524772234 1555.0
18.541483503 1446.0
18.558194772 1502.0
18.574906041 1408.0
18.591617309 1422.0
18.608328578 1422.0
18.625039847 1398.0
18.641751116 1491.0
18.658462385 1507.0
18.675173654 1409.0
18.691884923 1440.0
18.708596192 1345.0
18.725307461 1407.0
18.742018730 1378.0
18.758729999 1404.0
18.775441268 1379.0
18.792152537 1416.0
18.808863806 1424.0
18.825575075 1424.0
18.842286344 1393.0
18.858997613 1408.0
18.875708882 1381.0
18.892420151 1373.0
18.909131420 1358.0
18.925842689 1362.0
18.942553958 1373.0
18.959265227 1408.0
18.975976496 1459.0
18.992687765 1352.0
19.009399034 1339.0
19.026110303 1389.0
19.042821572 1334.0
19.059532841 1336.0
19.076244110 1406.0
19.092955379 1335.0
19.109666648 1392.0
19.126377917 1369.0
19.143089186 1351.0
19.159800455 1373.0
19.176511724 1381.0
19.193222993 1325.0
19.209934262 1342.0
19.226645531 1375.0
19.243356800 1406.0
19.260068069 1417.0
19.276779338 1388.0
19.293490607 1380.0
19.310201876 1354.0
19.326913145 1340.0
19.343624414 1390.0
19.360335682 1320.0
19.377046951 1339.0
19.393758220 1299.0
19.410469489 1369.0
19.427180758 1380.0
19.443892027 1395.0
19.460603296 1339.0
19.477314565 1371.0
19.494025834 1373.0
19.510737103 1388.0
19.527448372 1365.0
19.544159641 1402.0
19.560870910 1346.0
19.577582179 1320.0
19.594293448 1359.0
19.611004717 1371.0
19.627715986 1287.0
19.644427255 1344.0
19.661138524 1268.0
19.677849793 1366.0
19.694561062 1348.0
19.711272331 1342.0
19.727983600 1307.0
19.744694869 1345.0
19.761406138 1340.0
19.778117407 1325.0
19.794828676 1342.0
19.811539945 1354.0
19.828251214 1328.0
19.844962483 1362.0
19.861673752 1372.0
19.878385021 1363.0
19.895096290 1335.0
19.911807559 1280.0
19.928518828 1354.0
19.945230097 1345.0
19.961941366 1389.0
19.978652635 1327.0
19.995363904 1321.0
20.012075173 1387.0
20.028786442 1360.0
20.045497711 1335.0
20.062208980 1396.0
20.078920249 1324.0
20.095631518 1374.0
20.112342787 1355.0
20.129054056 1319.0
20.145765324 1336.0
20.162476593 1356.0
20.179187862 1406.0
20.195899131 1383.0
20.212610400 1375.0
20.229321669 1348.0
20.246032938 1281.0
20.262744207 1313.0
20.279455476 1383.0
20.296166745 1422.0
20.312878014 1335.0
20.329589283 1301.0
20.346300552 1274.0
20.363011821 1361.0
20.379723090 1369.0
20.396434359 1383.0
20.413145628 1345.0
20.429856897 1349.0
20.446568166 1327.0
20.463279435 1369.0
20.479990704 1387.0
20.496701973 1288.0
20.513413242 1351.0
20.530124511 1376.0
20.546835780 1356.0
20.563547049 1422.0
20.580258318 1378.0
20.596969587 1426.0
20.613680856 1327.0
20.630392125 1408.0
20.647103394 1356.0
20.663814663 1413.0
20.680525932 1340.0
20.697237201 1390.0
20.713948470 1356.0
20.730659739 1377.0
20.747371008 1285.0
20.764082277 1370.0
20.780793546 1360.0
20.797504815 1369.0
20.814216084 1300.0
20.830927353 1454.0
20.847638622 1416.0
20.864349891 1393.0
20.881061160 1424.0
20.897772429 1409.0
20.914483697 1417.0
20.931194966 1426.0
20.947906235 1410.0
20.964617504 1432.0
20.981328773 1387.0
20.998040042 1544.0
21.014751311 1498.0
21.031462580 1572.0
21.048173849 1529.0
21.064885118 1611.0
21.081596387 1559.0
21.098307656 1626.0
21.115018925 1631.0
21.131730194 1659.0
21.148441463 1742.0
21.165152732 1725.0
21.181864001 1741.0
21.198575270 1841.0
21.215286539 1903.0
21.231997808 1871.0
21.248709077 1980.0
21.265420346 2012.0
21.282131615 1989.0
21.298842884 2043.0
21.315554153 1986.0
21.332265422 1990.0
21.348976691 1980.0
21.365687960 1952.0
21.382399229 1891.0
21.399110498 1875.0
21.415821767 1778.0
21.432533036 1721.0
21.449244305 1763.0
21.465955574 1632.0
21.482666843 1559.0
21.499378112 1542.0
21.516089381 1576.0
21.532800650 1530.0
21.549511919 1588.0
21.566223188 1507.0
21.582934457 1453.0
21.599645726 1398.0
21.616356995 1496.0
21.633068264 1465.0
21.649779533 1375.0
21.666490802 1549.0
21.683202070 1370.0
21.699913339 1409.0
21.716624608 1377.0
21.733335877 1401.0
21.750047146 1509.0
21.766758415 1412.0
21.783469684 1412.0
21.800180953 1355.0
21.816892222 1400.0
21.833603491 1403.0
21.850314760 1466.0
21.867026029 1382.0
21.883737298 1386.0
21.900448567 1466.0
21.917159836 1370.0
21.933871105 1365.0
21.950582374 1347.0
21.967293643 1387.0
21.984004912 1379.0
22.000716181 1440.0
22.017427450 1451.0
22.034138719 1412.0
22.050849988 1361.0
22.067561257 1457.0
22.084272526 1391.0
22.100983795 1396.0
22.117695064 1386.0
22.134406333 1427.0
22.151117602 1380.0
22.167828871 1377.0
22.184540140 1383.0
22.201251409 1421.0
22.217962678 1363.0
22.234673947 1469.0
22.251385216 1452.0
22.268096485 1438.0
22.284807754 1366.0
22.301519023 1459.0
22.318230292 1559.0
22.334941561 1484.0
22.351652830 1446.0
22.368364099 1485.0
22.385075368 1561.0
22.401786637 1533.0
22.418497906 1514.0
22.435209175 1603.0
22.451920444 1605.0
22.468631712 1681.0
22.485342981 1691.0
22.502054250 1752.0
22.518765519 1653.0
22.535476788 1803.0
22.552188057 1795.0
22.568899326 1815.0
22.585610595 1884.0
22.602321864 1952.0
22.619033133 1976.0
22.635744402 2132.0
22.652455671 2078.0
22.669166940 2174.0
22.685878209 2222.0
22.702589478 2323.0
22.719300747 2256.0
22.736012016 2322.0
22.752723285 2294.0
22.769434554 2384.0
22.786145823 2244.0
22.802857092 2200.0
22.819568361 2224.0
22.836279630 2111.0
22.852990899 2056.0
22.869702168 2016.0
22.886413437 1902.0
22.903124706 1787.0
22.919835975 1933.0
22.936547244 1807.0
22.953258513 1716.0
22.969969782 1653.0
22.986681051 1628.0
23.003392320 1693.0
23.020103589 1644.0
23.036814858 1610.0
23.053526127 1539.0
23.070237396 1595.0
23.086948665 1515.0
23.103659934 1493.0
23.120371203 1514.0
23.137082472 1561.0
23.153793741 1511.0
23.170505010 1456.0
23.187216279 1476.0
23.203927548 1443.0
23.220638817 1447.0
23.237350085 1422.0
23.254061354 1447.0
23.270772623 1450.0
23.287483892 1437.0
23.304195161 1376.0
23.320906430 1397.0
23.337617699 1446.0
23.354328968 1430.0
23.371040237 1435.0
23.387751506 1417.0
23.404462775 1434.0
23.421174044 1426.0
23.437885313 1372.0
23.454596582 1321.0
23.471307851 1371.0
23.488019120 1382.0
23.504730389 1411.0
23.521441658 1362.0
23.538152927 1359.0
23.554864196 1415.0
23.571575465 1409.0
23.588286734 1373.0
23.604998003 1424.0
23.621709272 1371.0
23.638420541 1393.0
23.655131810 1336.0
23.671843079 1310.0
23.688554348 1358.0
23.705265617 1349.0
23.721976886 1383.0
23.738688155 1363.0
23.755399424 1356.0
23.772110693 1442.0
23.788821962 1354.0
23.805533231 1381.0
23.822244500 1400.0
23.838955769 1364.0
23.855667038 1404.0
23.872378307 1374.0
23.889089576 1373.0
23.905800845 1331.0
23.922512114 1357.0
23.939223383 1335.0
23.955934652 1392.0
23.972645921 1395.0
23.989357190 1358.0
24.006068459 1339.0
24.022779727 1355.0
24.039490996 1374.0
24.056202265 1425.0
24.072913534 1366.0
24.089624803 1365.0
24.106336072 1462.0
24.123047341 1396.0
24.139758610 1410.0
24.156469879 1333.0
24.173181148 1369.0
24.189892417 1344.0
24.206603686 1451.0
24.223314955 1370.0
24.240026224 1360.0
24.256737493 1363.0
24.273448762 1386.0
24.290160031 1328.0
24.306871300 1318.0
24.323582569 1346.0
24.340293838 1402.0
24.357005107 1352.0
24.373716376 1369.0
24.390427645 1357.0
24.407138914 1310.0
24.423850183 1293.0
24.440561452 1411.0
24.457272721 1365.0
24.473983990 1344.0
24.490695259 1375.0
24.507406528 1370.0
24.524117797 1320.0
24.540829066 1379.0
24.557540335 1343.0
24.574251604 1385.0
24.590962873 1372.0
24.607674142 1411.0
24.624385411 1336.0
24.641096680 1382.0
24.657807949 1369.0
24.674519218 1478.0
24.691230487 1341.0
24.707941756 1470.0
24.724653025 1477.0
24.741364294 1375.0
24.758075563 1427.0
24.774786832 1408.0
24.791498100 1454.0
24.808209369 1433.0
24.824920638 1390.0
24.841631907 1442.0
24.858343176 1376.0
24.875054445 1403.0
24.891765714 1424.0
24.908476983 1375.0
24.925188252 1411.0
24.941899521 1438.0
24.958610790 1558.0
24.975322059 1398.0
24.992033328 1377.0
25.008744597 1433.0
25.025455866 1454.0
25.042167135 1411.0
25.058878404 1504.0
25.075589673 1483.0
25.092300942 1487.0
25.109012211 1482.0
25.125723480 1494.0
25.142434749 1523.0
25.159146018 1593.0
25.175857287 1617.0
25.192568556 1580.0
25.209279825 1570.0
25.225991094 1624.0
25.242702363 1647.0
25.259413632 1732.0
25.276124901 1696.0
25.292836170 1734.0
25.309547439 1804.0
25.326258708 1799.0
25.342969977 1903.0
25.359681246 1989.0
25.376392515 2048.0
25.393103784 2275.0
25.409815053 2398.0
25.426526322 2470.0
25.443237591 2584.0
25.459948860 2603.0
25.476660129 2761.0
25.493371398 2958.0
25.510082667 2815.0
25.526793936 2927.0
25.543505205 2977.0
25.560216473 3024.0
25.576927742 2743.0
25.593639011 2748.0
25.610350280 2596.0
25.627061549 2450.0
25.643772818 2390.0
25.660484087 2131.0
25.677195356 2125.0
25.693906625 2078.0
25.710617894 2006.0
25.727329163 1958.0
25.744040432 1910.0
25.760751701 1867.0
25.777462970 1884.0
25.794174239 1837.0
25.810885508 1918.0
25.827596777 1872.0
25.844308046 1917.0
25.861019315 1979.0
25.877730584 1972.0
25.894441853 1949.0
25.911153122 2052.0
25.927864391 2090.0
25.944575660 2079.0
25.961286929 2043.0
25.977998198 2211.0
25.994709467 2226.0
26.011420736 2292.0
26.028132005 2335.0
26.044843274 2330.0
26.061554543 2477.0
26.078265812 2414.0
26.094977081 2483.0
26.111688350 2551.0
26.128399619 2522.0
26.145110888 2437.0
26.161822157 2535.0
26.178533426 2400.0
26.195244695 2512.0
26.211955964 2302.0
26.228667233 2164.0
26.245378502 2126.0
26.262089771 2094.0
26.278801040 2079.0
26.295512309 2085.0
26.312223578 1972.0
26.328934847 1920.0
26.345646115 1880.0
26.362357384 1865.0
26.379068653 1860.0
26.395779922 1824.0
26.412491191 1850.0
26.429202460 1769.0
26.445913729 1772.0
26.462624998 1757.0
26.479336267 1683.0
26.496047536 1692.0
26.512758805 1731.0
26.529470074 1583.0
26.546181343 1676.0
26.562892612 1700.0
26.579603881 1580.0
26.596315150 1630.0
26.613026419 1512.0
26.629737688 1586.0
26.646448957 1577.0
26.663160226 1528.0
26.679871495 1494.0
26.696582764 1563.0
26.713294033 1585.0
26.730005302 1561.0
26.746716571 1494.0
26.763427840 1477.0
26.780139109 1474.0
26.796850378 1510.0
26.813561647 1506.0
26.830272916 1496.0
26.846984185 1531.0
26.863695454 1497.0
26.880406723 1501.0
26.897117992 1465.0
26.913829261 1403.0
26.930540530 1419.0
26.947251799 1514.0
26.963963068 1501.0
26.980674337 1408.0
26.997385606 1481.0
27.014096875 1430.0
27.030808144 1464.0
27.047519413 1462.0
27.064230682 1432.0
27.080941951 1416.0
27.097653220 1442.0
27.114364488 1413.0
27.131075757 1421.0
27.147787026 1454.0
27.164498295 1523.0
27.181209564 1478.0
27.197920833 1361.0
27.214632102 1485.0
27.231343371 1397.0
27.248054640 1471.0
27.264765909 1510.0
27.281477178 1402.0
27.298188447 1436.0
27.314899716 1457.0
27.331610985 1421.0
27.348322254 1448.0
27.365033523 1424.0
27.381744792 1416.0
27.398456061 1548.0
27.415167330 1466.0
27.431878599 1499.0
27.448589868 1466.0
27.465301137 1512.0
27.482012406 1424.0
27.498723675 1436.0
27.515434944 1449.0
27.532146213 1393.0
27.548857482 1447.0
27.565568751 1397.0
27.582280020 1497.0
27.598991289 1394.0
27.615702558 1549.0
27.632413827 1569.0
27.649125096 1516.0
27.665836365 1524.0
27.682547634 1481.0
27.699258903 1540.0
27.715970172 1496.0
27.732681441 1615.0
27.749392710 1530.0
27.766103979 1582.0
27.782815248 1608.0
27.799526517 1608.0
27.816237786 1743.0
27.832949055 1706.0
27.849660324 1676.0
27.866371593 1698.0
27.883082862 1763.0
27.899794130 1751.0
27.916505399 1876.0
27.933216668 1877.0
27.949927937 1935.0
27.966639206 1974.0
27.983350475 1975.0
28.000061744 1907.0
28.016773013 1938.0
28.033484282 2000.0
28.050195551 1879.0
28.066906820 1988.0
28.083618089 1882.0
28.100329358 1857.0
28.117040627 1839.0
28.133751896 1725.0
28.150463165 1765.0
28.167174434 1783.0
28.183885703 1645.0
28.200596972 1632.0
28.217308241 1557.0
28.234019510 1575.0
28.250730779 1714.0
28.267442048 1613.0
28.284153317 1546.0
28.300864586 1647.0
28.317575855 1651.0
28.334287124 1686.0
28.350998393 1648.0
28.367709662 1639.0
28.384420931 1675.0
28.401132200 1630.0
28.417843469 1696.0
28.434554738 1661.0
28.451266007 1805.0
28.467977276 1795.0
28.484688545 1731.0
28.501399814 1743.0
28.518111083 1854.0
28.534822352 1836.0
28.551533621 1964.0
28.568244890 1929.0
28.584956159 2024.0
28.601667428 2009.0
28.618378697 1974.0
28.635089966 1842.0
28.651801235 1847.0
28.668512503 1827.0
28.685223772 1851.0
28.701935041 1776.0
28.718646310 1761.0
28.735357579 1770.0
28.752068848 1789.0
28.768780117 1701.0
28.785491386 1687.0
28.802202655 1658.0
28.818913924 1721.0
28.835625193 1643.0
28.852336462 1588.0
28.869047731 1621.0
28.885759000 1600.0
28.902470269 1617.0
28.919181538 1540.0
28.935892807 1669.0
28.952604076 1603.0
28.969315345 1621.0
28.986026614 1610.0
29.002737883 1599.0
29.019449152 1680.0
29.036160421 1699.0
29.052871690 1722.0
29.069582959 1678.0
29.086294228 1654.0
29.103005497 1596.0
29.119716766 1678.0
29.136428035 1717.0
29.153139304 1608.0
29.169850573 1668.0
29.186561842 1664.0
29.203273111 1685.0
29.219984380 1652.0
29.236695649 1649.0
29.253406918 1587.0
29.270118187 1545.0
29.286829456 1652.0
29.303540725 1574.0
29.320251994 1678.0
29.336963263 1575.0
29.353674532 1704.0
29.370385801 1656.0
29.387097070 1594.0
29.403808339 1615.0
29.420519608 1685.0
29.437230877 1753.0
29.453942145 1690.0
29.470653414 1638.0
29.487364683 1641.0
29.504075952 1605.0
29.520787221 1538.0
29.537498490 1526.0
29.554209759 1502.0
29.570921028 1493.0
29.587632297 1504.0
29.604343566 1432.0
29.621054835 1478.0
29.637766104 1507.0
29.654477373 1425.0
29.671188642 1465.0
29.687899911 1442.0
29.704611180 1417.0
29.721322449 1397.0
29.738033718 1423.0
29.754744987 1436.0
29.771456256 1485.0
29.788167525 1397.0
29.804878794 1361.0
29.821590063 1431.0
29.838301332 1516.0
29.855012601 1405.0
29.871723870 1442.0
29.888435139 1415.0
29.905146408 1421.0
29.921857677 1382.0
29.938568946 1425.0
29.955280215 1458.0
29.971991484 1395.0
29.988702753 1391.0
30.005414022 1449.0
30.022125291 1489.0
30.038836560 1421.0
30.055547829 1386.0
30.072259098 1365.0
30.088970367 1454.0
30.105681636 1496.0
30.122392905 1432.0
30.139104174 1472.0
30.155815443 1388.0
30.172526712 1426.0
30.189237981 1428.0
30.205949250 1443.0
30.222660518 1432.0
30.239371787 1413.0
30.256083056 1394.0
30.272794325 1470.0
30.289505594 1388.0
30.306216863 1428.0
30.322928132 1417.0
30.339639401 1440.0
30.356350670 1383.0
30.373061939 1416.0
30.389773208 1415.0
30.406484477 1337.0
30.423195746 1433.0
30.439907015 1392.0
30.456618284 1473.0
30.473329553 1435.0
30.490040822 1401.0
30.506752091 1406.0
30.523463360 1382.0
30.540174629 1437.0
30.556885898 1448.0
30.573597167 1388.0
30.590308436 1337.0
30.607019705 1422.0
30.623730974 1457.0
30.640442243 1366.0
30.657153512 1402.0
30.673864781 1520.0
30.690576050 1467.0
30.707287319 1343.0
30.723998588 1435.0
30.740709857 1431.0
30.757421126 1517.0
30.774132395 1478.0
30.790843664 1381.0
30.807554933 1352.0
30.824266202 1437.0
30.840977471 1376.0
30.857688740 1451.0
30.874400009 1433.0
30.891111278 1410.0
30.907822547 1436.0
30.924533816 1496.0
30.941245085 1400.0
30.957956354 1386.0
30.974667623 1415.0
30.991378891 1395.0
31.008090160 1405.0
31.024801429 1456.0
31.041512698 1378.0
31.058223967 1401.0
31.074935236 1336.0
31.091646505 1357.0
31.108357774 1500.0
31.125069043 1404.0
31.141780312 1452.0
31.158491581 1409.0
31.175202850 1507.0
31.191914119 1435.0
31.208625388 1416.0
31.225336657 1381.0
31.242047926 1441.0
31.258759195 1477.0
31.275470464 1469.0
31.292181733 1383.0
31.308893002 1408.0
31.325604271 1397.0
31.342315540 1431.0
31.359026809 1411.0
31.375738078 1383.0
31.392449347 1445.0
31.409160616 1416.0
31.425871885 1381.0
31.442583154 1356.0
31.459294423 1403.0
31.476005692 1459.0
31.492716961 1405.0
31.509428230 1438.0
31.526139499 1400.0
31.542850768 1352.0
31.559562037 1439.0
31.576273306 1424.0
31.592984575 1418.0
31.609695844 1436.0
31.626407113 1489.0
31.643118382 1440.0
31.659829651 1378.0
31.676540920 1438.0
31.693252189 1469.0
31.709963458 1471.0
31.726674727 1453.0
31.743385996 1415.0
31.760097265 1427.0
31.776808533 1432.0
31.793519802 1479.0
31.810231071 1458.0
31.826942340 1503.0
31.843653609 1531.0
31.860364878 1482.0
31.877076147 1526.0
31.893787416 1513.0
31.910498685 1530.0
31.927209954 1559.0
31.943921223 1600.0
31.960632492 1513.0
31.977343761 1672.0
31.994055030 1613.0
32.010766299 1683.0
32.027477568 1624.0
32.044188837 1694.0
32.060900106 1658.0
32.077611375 1653.0
32.094322644 1700.0
32.111033913 1650.0
32.127745182 1683.0
32.144456451 1680.0
32.161167720 1593.0
32.177878989 1489.0
32.194590258 1487.0
32.211301527 1466.0
32.228012796 1550.0
32.244724065 1435.0
32.261435334 1479.0
32.278146603 1448.0
32.294857872 1441.0
32.311569141 1439.0
32.328280410 1484.0
32.344991679 1502.0
32.361702948 1419.0
32.378414217 1371.0
32.395125486 1480.0
32.411836755 1486.0
32.428548024 1440.0
32.445259293 1446.0
32.461970562 1390.0
32.478681831 1462.0
32.495393100 1509.0
32.512104369 1412.0
32.528815638 1400.0
32.545526906 1394.0
32.562238175 1422.0
32.578949444 1436.0
32.595660713 1398.0
32.612371982 1450.0
32.629083251 1412.0
32.645794520 1448.0
32.662505789 1418.0
32.679217058 1477.0
32.695928327 1324.0
32.712639596 1404.0
32.729350865 1404.0
32.746062134 1412.0
32.762773403 1369.0
32.779484672 1425.0
32.796195941 1411.0
32.812907210 1362.0
32.829618479 1437.0
32.846329748 1413.0
32.863041017 1395.0
32.879752286 1495.0
32.896463555 1459.0
32.913174824 1417.0
32.929886093 1422.0
32.946597362 1430.0
32.963308631 1502.0
32.980019900 1493.0
32.996731169 1403.0
33.013442438 1438.0
33.030153707 1434.0
33.046864976 1514.0
33.063576245 1479.0
33.080287514 1525.0
33.096998783 1570.0
33.113710052 1472.0
33.130421321 1515.0
33.147132590 1520.0
33.163843859 1502.0
33.180555128 1550.0
33.197266397 1543.0
33.213977666 1524.0
33.230688935 1574.0
33.247400204 1558.0
33.264111473 1492.0
33.280822742 1610.0
33.297534011 1517.0
33.314245280 1513.0
33.330956548 1461.0
33.347667817 1495.0
33.364379086 1525.0
33.381090355 1492.0
33.397801624 1538.0
33.414512893 1511.0
33.431224162 1461.0
33.447935431 1426.0
33.464646700 1449.0
33.481357969 1517.0
33.498069238 1437.0
33.514780507 1482.0
33.531491776 1546.0
33.548203045 1491.0
33.564914314 1464.0
33.581625583 1393.0
33.598336852 1425.0
33.615048121 1441.0
33.631759390 1440.0
33.648470659 1467.0
33.665181928 1443.0
33.681893197 1440.0
33.698604466 1438.0
33.715315735 1442.0
33.732027004 1494.0
33.748738273 1411.0
33.765449542 1438.0
33.782160811 1520.0
33.798872080 1489.0
33.815583349 1378.0
33.832294618 1465.0
33.849005887 1400.0
33.865717156 1466.0
33.882428425 1474.0
33.899139694 1501.0
33.915850963 1492.0
33.932562232 1326.0
33.949273501 1445.0
33.965984770 1403.0
33.982696039 1468.0
33.999407308 1446.0
34.016118577 1489.0
34.032829846 1517.0
34.049541115 1483.0
34.066252384 1518.0
34.082963653 1509.0
34.099674921 1446.0
34.116386190 1504.0
34.133097459 1451.0
34.149808728 1493.0
34.166519997 1499.0
34.183231266 1415.0
34.199942535 1400.0
34.216653804 1504.0
34.233365073 1471.0
34.250076342 1512.0
34.266787611 1468.0
34.283498880 1509.0
34.300210149 1484.0
34.316921418 1440.0
34.333632687 1510.0
34.350343956 1519.0
34.367055225 1569.0
34.383766494 1516.0
34.400477763 1497.0
34.417189032 1558.0
34.433900301 1509.0
34.450611570 1603.0
34.467322839 1502.0
34.484034108 1527.0
34.500745377 1458.0
34.517456646 1481.0
34.534167915 1511.0
34.550879184 1542.0
34.567590453 1493.0
34.584301722 1441.0
34.601012991 1424.0
34.617724260 1472.0
34.634435529 1538.0
34.651146798 1539.0
34.667858067 1413.0
34.684569336 1463.0
34.701280605 1542.0
34.717991874 1455.0
34.734703143 1466.0
34.751414412 1463.0
34.768125681 1494.0
34.784836950 1514.0
34.801548219 1413.0
34.818259488 1453.0
34.834970757 1472.0
34.851682026 1445.0
34.868393294 1535.0
34.885104563 1544.0
34.901815832 1477.0
34.918527101 1443.0
34.935238370 1459.0
34.951949639 1466.0
34.968660908 1483.0
34.985372177 1478.0
35.002083446 1482.0
35.018794715 1455.0
35.035505984 1537.0
35.052217253 1481.0
35.068928522 1470.0
35.085639791 1528.0
35.102351060 1436.0
35.119062329 1514.0
35.135773598 1470.0
35.152484867 1489.0
35.169196136 1543.0
35.185907405 1499.0
35.202618674 1517.0
35.219329943 1542.0
35.236041212 1468.0
35.252752481 1545.0
35.269463750 1498.0
35.286175019 1500.0
35.302886288 1445.0
35.319597557 1370.0
35.336308826 1486.0
35.353020095 1550.0
35.369731364 1483.0
35.386442633 1442.0
35.403153902 1434.0
35.419865171 1451.0
35.436576440 1479.0
35.453287709 1454.0
35.469998978 1435.0
35.486710247 1484.0
35.503421516 1503.0
35.520132785 1382.0
35.536844054 1428.0
35.553555323 1446.0
35.570266592 1463.0
35.586977861 1426.0
35.603689130 1498.0
35.620400399 1489.0
35.637111668 1470.0
35.653822936 1391.0
35.670534205 1482.0
35.687245474 1489.0
35.703956743 1433.0
35.720668012 1421.0
35.737379281 1430.0
35.754090550 1465.0
35.770801819 1473.0
35.787513088 1450.0
35.804224357 1385.0
35.820935626 1453.0
35.837646895 1564.0
35.854358164 1412.0
35.871069433 1448.0
35.887780702 1468.0
35.904491971 1513.0
35.921203240 1445.0
35.937914509 1515.0
35.954625778 1525.0
35.971337047 1497.0
35.988048316 1546.0
36.004759585 1571.0
36.021470854 1506.0
36.038182123 1496.0
36.054893392 1556.0
36.071604661 1538.0
36.088315930 1596.0
36.105027199 1613.0
36.121738468 1609.0
36.138449737 1492.0
36.155161006 1562.0
36.171872275 1569.0
36.188583544 1582.0
36.205294813 1567.0
36.222006082 1591.0
36.238717351 1632.0
36.255428620 1504.0
36.272139889 1689.0
36.288851158 1651.0
36.305562427 1644.0
36.322273696 1545.0
36.338984965 1649.0
36.355696234 1607.0
36.372407503 1613.0
36.389118772 1650.0
36.405830041 1599.0
36.422541309 1607.0
36.439252578 1550.0
36.455963847 1562.0
36.472675116 1590.0
36.489386385 1550.0
36.506097654 1599.0
36.522808923 1487.0
36.539520192 1574.0
36.556231461 1519.0
36.572942730 1506.0
36.589653999 1497.0
36.606365268 1502.0
36.623076537 1458.0
36.639787806 1458.0
36.656499075 1545.0
36.673210344 1452.0
36.689921613 1502.0
36.706632882 1546.0
36.723344151 1446.0
36.740055420 1487.0
36.756766689 1499.0
36.773477958 1463.0
36.790189227 1497.0
36.806900496 1421.0
36.823611765 1480.0
36.840323034 1511.0
36.857034303 1479.0
36.873745572 1454.0
36.890456841 1513.0
36.907168110 1466.0
36.923879379 1468.0
36.940590648 1510.0
36.957301917 1443.0
36.974013186 1494.0
36.990724455 1463.0
37.007435724 1474.0
37.024146993 1549.0
37.040858262 1448.0
37.057569531 1507.0
37.074280800 1478.0
37.090992069 1525.0
37.107703338 1476.0
37.124414607 1474.0
37.141125876 1504.0
37.157837145 1459.0
37.174548414 1430.0
37.191259683 1494.0
37.207970951 1512.0
37.224682220 1494.0
37.241393489 1396.0
37.258104758 1500.0
37.274816027 1483.0
37.291527296 1470.0
37.308238565 1509.0
37.324949834 1445.0
37.341661103 1419.0
37.358372372 1540.0
37.375083641 1449.0
37.391794910 1491.0
37.408506179 1486.0
37.425217448 1430.0
37.441928717 1418.0
37.458639986 1531.0
37.475351255 1503.0
37.492062524 1484.0
37.508773793 1507.0
37.525485062 1478.0
37.542196331 1473.0
37.558907600 1334.0
37.575618869 1466.0
37.592330138 1493.0
37.609041407 1436.0
37.625752676 1481.0
37.642463945 1513.0
37.659175214 1441.0
37.675886483 1443.0
37.692597752 1502.0
37.709309021 1484.0
37.726020290 1413.0
37.742731559 1485.0
37.759442828 1397.0
37.776154097 1428.0
37.792865366 1455.0
37.809576635 1501.0
37.826287904 1569.0
37.842999173 1482.0
37.859710442 1458.0
37.876421711 1513.0
37.893132980 1548.0
37.909844249 1477.0
37.926555518 1491.0
37.943266787 1524.0
37.959978056 1510.0
37.976689324 1431.0
37.993400593 1487.0
38.010111862 1534.0
38.026823131 1489.0
38.043534400 1486.0
38.060245669 1448.0
38.076956938 1498.0
38.093668207 1419.0
38.110379476 1552.0
38.127090745 1497.0
38.143802014 1524.0
38.160513283 1524.0
38.177224552 1516.0
38.193935821 1495.0
38.210647090 1530.0
38.227358359 1509.0
38.244069628 1537.0
38.260780897 1557.0
38.277492166 1568.0
38.294203435 1528.0
38.310914704 1563.0
38.327625973 1525.0
38.344337242 1594.0
38.361048511 1567.0
38.377759780 1594.0
38.394471049 1605.0
38.411182318 1651.0
38.427893587 1660.0
38.444604856 1706.0
38.461316125 1645.0
38.478027394 1694.0
38.494738663 1675.0
38.511449932 1783.0
38.528161201 1865.0
38.544872470 1827.0
38.561583739 1871.0
38.578295008 1961.0
38.595006277 1923.0
38.611717546 2043.0
38.628428815 2027.0
38.645140084 2020.0
38.661851353 2033.0
38.678562622 2074.0
38.695273891 2002.0
38.711985160 1969.0
38.728696429 1912.0
38.745407697 1924.0
38.762118966 1890.0
38.778830235 1949.0
38.795541504 1883.0
38.812252773 1809.0
38.828964042 1724.0
38.845675311 1758.0
38.862386580 1680.0
38.879097849 1719.0
38.895809118 1655.0
38.912520387 1686.0
38.929231656 1661.0
38.945942925 1714.0
38.962654194 1675.0
38.979365463 1595.0
38.996076732 1684.0
39.012788001 1587.0
39.029499270 1567.0
39.046210539 1645.0
39.062921808 1590.0
39.079633077 1637.0
39.096344346 1564.0
39.113055615 1499.0
39.129766884 1544.0
39.146478153 1510.0
39.163189422 1588.0
39.179900691 1530.0
39.196611960 1548.0
39.213323229 1499.0
39.230034498 1593.0
39.246745767 1562.0
39.263457036 1577.0
39.280168305 1538.0
39.296879574 1574.0
39.313590843 1497.0
39.330302112 1533.0
39.347013381 1621.0
39.363724650 1552.0
39.380435919 1587.0
39.397147188 1592.0
39.413858457 1632.0
39.430569726 1512.0
39.447280995 1537.0
39.463992264 1482.0
39.480703533 1565.0
39.497414802 1525.0
39.514126071 1513.0
39.530837339 1537.0
39.547548608 1588.0
39.564259877 1588.0
39.580971146 1606.0
39.597682415 1539.0
39.614393684 1535.0
39.631104953 1535.0
39.647816222 1557.0
39.664527491 1500.0
39.681238760 1527.0
39.697950029 1517.0
39.714661298 1519.0
39.731372567 1582.0
39.748083836 1502.0
39.764795105 1471.0
39.781506374 1542.0
39.798217643 1568.0
39.814928912 1529.0
39.831640181 1547.0
39.848351450 1506.0
39.865062719 1559.0
39.881773988 1525.0
39.898485257 1601.0
39.915196526 1601.0
39.931907795 1590.0
39.948619064 1589.0
39.965330333 1487.0
39.982041602 1660.0
39.998752871 1567.0
40.015464140 1517.0
40.032175409 1501.0
40.048886678 1594.0
40.065597947 1592.0
40.082309216 1588.0
40.099020485 1623.0
40.115731754 1681.0
40.132443023 1619.0
40.149154292 1622.0
40.165865561 1672.0
40.182576830 1669.0
40.199288099 1738.0
40.215999368 1742.0
40.232710637 1791.0
40.249421906 1780.0
40.266133175 1786.0
40.282844444 1887.0
40.299555712 1836.0
40.316266981 1917.0
40.332978250 1928.0
40.349689519 1937.0
40.366400788 1987.0
40.383112057 1987.0
40.399823326 1925.0
40.416534595 1975.0
40.433245864 1953.0
40.449957133 1876.0
40.466668402 1994.0
40.483379671 1988.0
40.500090940 1936.0
40.516802209 1934.0
40.533513478 1859.0
40.550224747 1804.0
40.566936016 1902.0
40.583647285 1908.0
40.600358554 1802.0
40.617069823 1896.0
40.633781092 1878.0
40.650492361 1925.0
40.667203630 2110.0
40.683914899 1998.0
40.700626168 2088.0
40.717337437 2078.0
40.734048706 2094.0
40.750759975 2140.0
40.767471244 2115.0
40.784182513 2157.0
40.800893782 2185.0
40.817605051 2192.0
40.834316320 2197.0
40.851027589 2116.0
40.867738858 2162.0
40.884450127 2069.0
40.901161396 2095.0
40.917872665 2151.0
40.934583934 1957.0
40.951295203 1980.0
40.968006472 1953.0
40.984717741 1950.0
41.001429010 1883.0
41.018140279 1844.0
41.034851548 1847.0
41.051562817 1763.0
41.068274086 1760.0
41.084985354 1759.0
41.101696623 1704.0
41.118407892 1663.0
41.135119161 1726.0
41.151830430 1615.0
41.168541699 1635.0
41.185252968 1621.0
41.201964237 1588.0
41.218675506 1495.0
41.235386775 1602.0
41.252098044 1655.0
41.268809313 1495.0
41.285520582 1582.0
41.302231851 1483.0
41.318943120 1563.0
41.335654389 1584.0
41.352365658 1608.0
41.369076927 1592.0
41.385788196 1558.0
41.402499465 1583.0
41.419210734 1571.0
41.435922003 1575.0
41.452633272 1529.0
41.469344541 1531.0
41.486055810 1558.0
41.502767079 1529.0
41.519478348 1575.0
41.536189617 1591.0
41.552900886 1560.0
41.569612155 1509.0
41.586323424 1588.0
41.603034693 1510.0
41.619745962 1600.0
41.636457231 1619.0
41.653168500 1506.0
41.669879769 1508.0
41.686591038 1516.0
41.703302307 1534.0
41.720013576 1517.0
41.736724845 1501.0
41.753436114 1542.0
41.770147383 1491.0
41.786858652 1537.0
41.803569921 1577.0
41.820281190 1613.0
41.836992459 1525.0
41.853703727 1520.0
41.870414996 1539.0
41.887126265 1550.0
41.903837534 1503.0
41.920548803 1549.0
41.937260072 1525.0
41.953971341 1522.0
41.970682610 1517.0
41.987393879 1481.0
42.004105148 1618.0
42.020816417 1543.0
42.037527686 1542.0
42.054238955 1518.0
42.070950224 1598.0
42.087661493 1589.0
42.104372762 1525.0
42.121084031 1542.0
42.137795300 1540.0
42.154506569 1618.0
42.171217838 1635.0
42.187929107 1653.0
42.204640376 1543.0
42.221351645 1565.0
42.238062914 1557.0
42.254774183 1493.0
42.271485452 1616.0
42.288196721 1570.0
42.304907990 1605.0
42.321619259 1582.0
42.338330528 1582.0
42.355041797 1569.0
42.371753066 1630.0
42.388464335 1656.0
42.405175604 1596.0
42.421886873 1539.0
42.438598142 1632.0
42.455309411 1683.0
42.472020680 1648.0
42.488731949 1577.0
42.505443218 1599.0
42.522154487 1601.0
42.538865756 1591.0
42.555577025 1618.0
42.572288294 1606.0
42.588999563 1590.0
42.605710832 1554.0
42.622422101 1594.0
42.639133369 1594.0
42.655844638 1554.0
42.672555907 1637.0
42.689267176 1610.0
42.705978445 1575.0
42.722689714 1539.0
42.739400983 1509.0
42.756112252 1523.0
42.772823521 1611.0
42.789534790 1530.0
42.806246059 1472.0
42.822957328 1586.0
42.839668597 1557.0
42.856379866 1508.0
42.873091135 1532.0
42.889802404 1582.0
42.906513673 1635.0
42.923224942 1549.0
42.939936211 1488.0
42.956647480 1519.0
42.973358749 1556.0
42.990070018 1576.0
43.006781287 1533.0
43.023492556 1464.0
43.040203825 1628.0
43.056915094 1534.0
43.073626363 1629.0
43.090337632 1574.0
43.107048901 1572.0
43.123760170 1591.0
43.140471439 1546.0
43.157182708 1582.0
43.173893977 1592.0
43.190605246 1617.0
43.207316515 1585.0
43.224027784 1560.0
43.240739053 1504.0
43.257450322 1571.0
43.274161591 1527.0
43.290872860 1567.0
43.307584129 1526.0
43.324295398 1584.0
43.341006667 1562.0
43.357717936 1542.0
43.374429205 1596.0
43.391140474 1570.0
43.407851742 1559.0
43.424563011 1604.0
43.441274280 1576.0
43.457985549 1524.0
43.474696818 1509.0
43.491408087 1513.0
43.508119356 1537.0
43.524830625 1503.0
43.541541894 1545.0
43.558253163 1588.0
43.574964432 1607.0
43.591675701 1480.0
43.608386970 1560.0
43.625098239 1495.0
43.641809508 1501.0
43.658520777 1493.0
43.675232046 1593.0
43.691943315 1514.0
43.708654584 1570.0
43.725365853 1517.0
43.742077122 1516.0
43.758788391 1544.0
43.775499660 1563.0
43.792210929 1449.0
43.808922198 1519.0
43.825633467 1529.0
43.842344736 1510.0
43.859056005 1550.0
43.875767274 1484.0
43.892478543 1457.0
43.909189812 1498.0
43.925901081 1499.0
43.942612350 1614.0
43.959323619 1520.0
43.976034888 1532.0
43.992746157 1473.0
44.009457426 1537.0
44.026168695 1454.0
44.042879964 1567.0
44.059591233 1540.0
44.076302502 1538.0
44.093013771 1535.0
44.109725040 1525.0
44.126436309 1540.0
44.143147578 1508.0
44.159858847 1493.0
44.176570115 1625.0
44.193281384 1468.0
44.209992653 1516.0
44.226703922 1499.0
44.243415191 1563.0
44.260126460 1534.0
44.276837729 1544.0
44.293548998 1483.0
44.310260267 1510.0
44.326971536 1470.0
44.343682805 1504.0
44.360394074 1611.0
44.377105343 1549.0
44.393816612 1549.0
44.410527881 1493.0
44.427239150 1585.0
44.443950419 1497.0
44.460661688 1515.0
44.477372957 1507.0
44.494084226 1496.0
44.510795495 1492.0
44.527506764 1491.0
44.544218033 1553.0
44.560929302 1522.0
44.577640571 1580.0
44.594351840 1535.0
44.611063109 1495.0
44.627774378 1559.0
44.644485647 1610.0
44.661196916 1545.0
44.677908185 1540.0
44.694619454 1550.0
44.711330723 1506.0
44.728041992 1613.0
44.744753261 1539.0
44.761464530 1479.0
44.778175799 1565.0
44.794887068 1529.0
44.811598337 1471.0
44.828309606 1545.0
44.845020875 1538.0
44.861732144 1489.0
44.878443413 1504.0
44.895154682 1546.0
44.911865951 1512.0
44.928577220 1568.0
44.945288489 1604.0
44.961999757 1593.0
44.978711026 1516.0
44.995422295 1531.0
45.012133564 1485.0
45.028844833 1473.0
45.045556102 1604.0
45.062267371 1611.0
45.078978640 1586.0
45.095689909 1594.0
45.112401178 1580.0
45.129112447 1609.0
45.145823716 1606.0
45.162534985 1622.0
45.179246254 1664.0
45.195957523 1577.0
45.212668792 1614.0
45.229380061 1648.0
45.246091330 1652.0
45.262802599 1659.0
45.279513868 1730.0
45.296225137 1609.0
45.312936406 1644.0
45.329647675 1645.0
45.346358944 1638.0
45.363070213 1523.0
45.379781482 1680.0
45.396492751 1565.0
45.413204020 1540.0
45.429915289 1618.0
45.446626558 1641.0
45.463337827 1608.0
45.480049096 1542.0
45.496760365 1562.0
45.513471634 1577.0
45.530182903 1544.0
45.546894172 1596.0
45.563605441 1589.0
45.580316710 1569.0
45.597027979 1604.0
45.613739248 1625.0
45.630450517 1571.0
45.647161786 1529.0
45.663873055 1590.0
45.680584324 1563.0
45.697295593 1606.0
45.714006862 1531.0
45.730718130 1570.0
45.747429399 1614.0
45.764140668 1584.0
45.780851937 1621.0
45.797563206 1582.0
45.814274475 1561.0
45.830985744 1600.0
45.847697013 1582.0
45.864408282 1668.0
45.881119551 1622.0
45.897830820 1639.0
45.914542089 1610.0
45.931253358 1567.0
45.947964627 1636.0
45.964675896 1548.0
45.981387165 1708.0
45.998098434 1686.0
46.014809703 1606.0
46.031520972 1576.0
46.048232241 1633.0
46.064943510 1618.0
46.081654779 1628.0
46.098366048 1633.0
46.115077317 1576.0
46.131788586 1668.0
46.148499855 1655.0
46.165211124 1715.0
46.181922393 1743.0
46.198633662 1683.0
46.215344931 1775.0
46.232056200 1693.0
46.248767469 1717.0
46.265478738 1728.0
46.282190007 1763.0
46.298901276 1782.0
46.315612545 1751.0
46.332323814 1814.0
46.349035083 1763.0
46.365746352 1788.0
46.382457621 1755.0
46.399168890 1754.0
46.415880159 1816.0
46.432591428 1898.0
46.449302697 1821.0
46.466013966 1841.0
46.482725235 1853.0
46.499436504 1790.0
46.516147772 1876.0
46.532859041 1882.0
46.549570310 1881.0
46.566281579 1911.0
46.582992848 1960.0
46.599704117 1845.0
46.616415386 1808.0
46.633126655 1919.0
46.649837924 2031.0
46.666549193 1960.0
46.683260462 2021.0
46.699971731 2069.0
46.716683000 1997.0
46.733394269 2097.0
46.750105538 2082.0
46.766816807 2172.0
46.783528076 2132.0
46.800239345 2171.0
46.816950614 2247.0
46.833661883 2172.0
46.850373152 2212.0
46.867084421 2145.0
46.883795690 2186.0
46.900506959 2216.0
46.917218228 2188.0
46.933929497 2088.0
46.950640766 2095.0
46.967352035 2162.0
46.984063304 2130.0
47.000774573 2033.0
47.017485842 2048.0
47.034197111 1966.0
47.050908380 2021.0
47.067619649 2024.0
47.084330918 1939.0
47.101042187 1969.0
47.117753456 2011.0
47.134464725 1910.0
47.151175994 1921.0
47.167887263 1862.0
47.184598532 1914.0
47.201309801 1913.0
47.218021070 1845.0
47.234732339 1871.0
47.251443608 1835.0
47.268154877 1775.0
47.284866145 1861.0
47.301577414 1869.0
47.318288683 1772.0
47.334999952 1747.0
47.351711221 1737.0
47.368422490 1686.0
47.385133759 1731.0
47.401845028 1788.0
47.418556297 1685.0
47.435267566 1719.0
47.451978835 1793.0
47.468690104 1760.0
47.485401373 1696.0
47.502112642 1711.0
47.518823911 1731.0
47.535535180 1692.0
47.552246449 1653.0
47.568957718 1645.0
47.585668987 1608.0
47.602380256 1666.0
47.619091525 1652.0
47.635802794 1689.0
47.652514063 1744.0
47.669225332 1714.0
47.685936601 1670.0
47.702647870 1701.0
47.719359139 1607.0
47.736070408 1660.0
47.752781677 1690.0
47.769492946 1646.0
47.786204215 1664.0
47.802915484 1700.0
47.819626753 1638.0
47.836338022 1698.0
47.853049291 1662.0
47.869760560 1746.0
47.886471829 1613.0
47.903183098 1643.0
47.919894367 1720.0
47.936605636 1739.0
47.953316905 1832.0
47.970028174 1790.0
47.986739443 1872.0
48.003450712 1776.0
48.020161981 1860.0
48.036873250 1817.0
48.053584518 1915.0
48.070295787 1915.0
48.087007056 1970.0
48.103718325 2049.0
48.120429594 2045.0
48.137140863 1949.0
48.153852132 2003.0
48.170563401 2141.0
48.187274670 2214.0
48.203985939 2044.0
48.220697208 2079.0
48.237408477 2058.0
48.254119746 2092.0
48.270831015 2063.0
48.287542284 2073.0
48.304253553 2020.0
48.320964822 2031.0
48.337676091 1978.0
48.354387360 2085.0
48.371098629 2010.0
48.387809898 1872.0
48.404521167 1927.0
48.421232436 1940.0
48.437943705 1918.0
48.454654974 1865.0
48.471366243 1866.0
48.488077512 1860.0
48.504788781 1852.0
48.521500050 1777.0
48.538211319 1769.0
48.554922588 1768.0
48.571633857 1709.0
48.588345126 1777.0
48.605056395 1725.0
48.621767664 1695.0
48.638478933 1762.0
48.655190202 1721.0
48.671901471 1712.0
48.688612740 1736.0
48.705324009 1687.0
48.722035278 1677.0
48.738746547 1570.0
48.755457816 1636.0
48.772169085 1517.0
48.788880354 1724.0
48.805591623 1589.0
48.822302892 1623.0
48.839014160 1632.0
48.855725429 1624.0
48.872436698 1579.0
48.889147967 1588.0
48.905859236 1712.0
48.922570505 1687.0
48.939281774 1636.0
48.955993043 1645.0
48.972704312 1594.0
48.989415581 1654.0
49.006126850 1594.0
49.022838119 1549.0
49.039549388 1580.0
49.056260657 1517.0
49.072971926 1556.0
49.089683195 1552.0
49.106394464 1619.0
49.123105733 1624.0
49.139817002 1618.0
49.156528271 1620.0
49.173239540 1544.0
49.189950809 1574.0
49.206662078 1633.0
49.223373347 1561.0
49.240084616 1615.0
49.256795885 1617.0
49.273507154 1660.0
49.290218423 1625.0
49.306929692 1602.0
49.323640961 1543.0
49.340352230 1656.0
49.357063499 1605.0
49.373774768 1660.0
49.390486037 1620.0
49.407197306 1572.0
49.423908575 1556.0
49.440619844 1591.0
49.457331113 1591.0
49.474042382 1591.0
49.490753651 1608.0
49.507464920 1622.0
49.524176189 1687.0
49.540887458 1683.0
49.557598727 1589.0
49.574309996 1659.0
49.591021265 1590.0
49.607732533 1677.0
49.624443802 1628.0
49.641155071 1677.0
49.657866340 1675.0
49.674577609 1678.0
49.691288878 1721.0
49.708000147 1707.0
49.724711416 1663.0
49.741422685 1606.0
49.758133954 1758.0
49.774845223 1721.0
49.791556492 1698.0
49.808267761 1777.0
49.824979030 1760.0
49.841690299 1751.0
49.858401568 1697.0
49.875112837 1791.0
49.891824106 1861.0
49.908535375 1884.0
49.925246644 1801.0
49.941957913 1872.0
49.958669182 1892.0
49.975380451 1893.0
49.992091720 1936.0
